# Supplementary material for: Choroid plexus NKCC1 mediates cerebrospinal fluid clearance during mouse early postnatal development
Source: Nat Commun. 2021 Jan 19;12:447. doi: 10.1038/s41467-020-20666-3 (PMC7815709; doi:10.1038/s41467-020-20666-3)
Supplement: Supplementary file 4 — Supplementary Data 1 [file 41467_2020_20666_MOESM4_ESM.xlsx]

## Sheet: Adult_Functional Annotation Clu
Stringency: Medim			David 6.7
Annotation	Cluster	1	Enrichment	Score:	26.2083
Category	Term	Count	%	PValue	Genes	List	Total	Pop	Hits	Pop	Total	Fold	Enrichment	Bonferroni	Benjamini	FDR
SP_PIR_KEYWORDS	membrane	414	52.3388	4.7445e-46	SGMS2,	TGOLN1,	INTS2,	ANKLE2,	ACBD5,	KIFC3,	SSR1,	APP,	FAP,	AUP1,	PTPRK,	OPA1,	MPDZ,	UBE2J1,	PIK3IP1,	TMEM131,	NPC1,	PITPNM2,	BACE1,	SURF4,	EIF2AK3,	GGCX,	IL1R1,	HSD17B12,	ACP2,	RIC3,	SORCS2,	BC003331,	TMEM127,	PVRL1,	SLC29A4,	GPD2,	PCNX,	BRI3BP,	LAPTM4A,	MAOB,	TGFBR2,	ATP11A,	ATP11C,	KCNK1,	TGFBR3,	SYTL2,	RGS9,	SLC9A1,	KCNH1,
UP_SEQ_FEATURE	transmembrane	region	353	44.6271	5.93842e-42	ATP1B1,	SGMS2,	ATP1B3,	IL6ST,	ATP1B2,	CADM2,	ADCY5,	TGOLN1,	ADCY6,	INTS2,	EPT1,	ANKLE2,	ADORA1,	KLHDC7A,	ZNRF3,	ACBD5,	SSR1,	ATP2B2,	APP,	FAP,	AUP1,	SGPL1,	PTPRK,	SLC12A7,	OPA1,	C1GALT1C1,	VANGL1,	UBE2J1,	PIK3IP1,	TMEM131,	CRHR2,	MGAT2,	NPC1,	LETM1,	ATP2C1,	MLEC,	BACE1,	SURF4,	NPTN,	TMEM184A,	TMEM184B,	AMFR,	MGAT5,	EIF2AK3,
SP_PIR_KEYWORDS	transmembrane	363	45.8913	6.0426e-30	ATP1B1,	SLC9A6,	SGMS2,	ATP1B3,	IL6ST,	ATP1B2,	CADM2,	ADCY5,	TGOLN1,	ADCY6,	INTS2,	EPT1,	ANKLE2,	ADORA1,	KLHDC7A,	ZNRF3,	ACBD5,	SSR1,	ATP2B1,	ATP2B2,	ATP2B3,	APP,	FAP,	AUP1,	SGPL1,	PTPRK,	SLC12A7,	OPA1,	C1GALT1C1,	VANGL1,	UBE2J1,	PIK3IP1,	TMEM131,	CRHR2,	MGAT2,	NPC1,	LETM1,	ATP2C1,	MLEC,	BACE1,	SURF4,	NPTN,	TMEM184A,	TMEM184B,	AMFR,
UP_SEQ_FEATURE	topological	domain:Cytoplasmic	220	27.8129	1.44102e-18	ATP1B1,	ATP1B3,	SGMS2,	ATP1B2,	CADM2,	IL6ST,	ADCY5,	ADCY6,	TGOLN1,	ADORA1,	ZNRF3,	SSR1,	ATP2B2,	APP,	FAP,	AUP1,	SGPL1,	SLC12A7,	PTPRK,	C1GALT1C1,	VANGL1,	UBE2J1,	PIK3IP1,	MGAT2,	CRHR2,	ATP2C1,	MLEC,	BACE1,	NPTN,	MGAT5,	EIF2AK3,	GGCX,	SLC2A12,	IL1R1,	TMX3,	ENPP4,	DAG1,	ACP2,	RIC3,	EPHB4,	SORCS2,	SERINC3,	ACE,	PVRL1,
GOTERM_CC_FAT	GO:0016021~integral	to	membrane	368	46.5234	8.23049e-13	ATP1B1,	SLC9A6,	SGMS2,	ATP1B3,	IL6ST,	ATP1B2,	CADM2,	ADCY5,	TGOLN1,	ADCY6,	INTS2,	EPT1,	ANKLE2,	ADORA1,	KLHDC7A,	ZNRF3,	ACBD5,	SSR1,	ATP2B1,	ATP2B2,	ATP2B3,	APP,	FAP,	AUP1,	SGPL1,	PTPRK,	SLC12A7,	OPA1,	C1GALT1C1,	VANGL1,	UBE2J1,	PIK3IP1,	TMEM131,	CRHR2,	MGAT2,	NPC1,	LETM1,	ATP2C1,	MLEC,	BACE1,	SURF4,	NPTN,	TMEM184A,
GOTERM_CC_FAT	GO:0031224~intrinsic	to	membrane	376	47.5348	2.78808e-12	ATP1B1,	SLC9A6,	SGMS2,	ATP1B3,	IL6ST,	ATP1B2,	CADM2,	ADCY5,	TGOLN1,	ADCY6,	INTS2,	EPT1,	ANKLE2,	ADORA1,	KLHDC7A,	ZNRF3,	ACBD5,	SSR1,	ATP2B1,	ATP2B2,	ATP2B3,	APP,	FAP,	RAB21,	AUP1,	SGPL1,	PTPRK,	SLC12A7,	OPA1,	C1GALT1C1,	VANGL1,	UBE2J1,	PIK3IP1,	TMEM131,	CRHR2,	MGAT2,	NPC1,	LETM1,	ATP2C1,	MLEC,	BACE1,	SURF4,	NPTN,
Annotation	Cluster	2	Enrichment	Score:	9.76105
Category	Term	Count	%	PValue	Genes	List	Total	Pop	Hits	Pop	Total	Fold	Enrichment	Bonferroni	Benjamini	FDR
KEGG_PATHWAY	mmu04142:Lysosome	30	3.79267	1.83386e-13	SGSH,	ARSB,	CLTB,	AP1B1,	GM2A,	ATP6AP1,	ABCA2,	CTSA,	ACP2,	PPT1,	ASAH1,	AP1S2,	IDS,	TPP1,	SCARB2,	LAPTM4A,	PSAP,	GNS,	LAMP1,	NPC1,	LAMP2,	IGF2R,	CTSE,	GAA,	ATP6V0A1,	SORT1,	CTSD,	CTSB,	ATP6V0A2,	CTSF	281	119	5738	5.14788	2.8245e-11	2.8245e-11	2.20013e-10
GOTERM_CC_FAT	GO:0005764~lysosome	32	4.04551	6.60577e-10	SGSH,	ARSB,	EPDR1,	GM2A,	IFI30,	ABCA2,	CTSA,	ACP2,	PPT1,	ASAH1,	ABCA5,	SLC48A1,	IDS,	TPP1,	SCARB2,	DPP7,	NOS1,	PSAP,	GGH,	LMBRD1,	GNS,	PLEKHF1,	LAMP1,	NPC1,	LAMP2,	NPC2,	IGF2R,	GAA,	CTSD,	SORT1,	CTSB,	CTSF	617	178	12504	3.64329	2.35826e-07	2.94783e-08	9.06117e-07
GOTERM_CC_FAT	GO:0000323~lytic	vacuole	32	4.04551	7.62541e-10	SGSH,	ARSB,	EPDR1,	GM2A,	IFI30,	ABCA2,	CTSA,	ACP2,	PPT1,	ASAH1,	ABCA5,	SLC48A1,	IDS,	TPP1,	SCARB2,	DPP7,	NOS1,	PSAP,	GGH,	LMBRD1,	GNS,	PLEKHF1,	LAMP1,	NPC1,	LAMP2,	NPC2,	IGF2R,	GAA,	CTSD,	SORT1,	CTSB,	CTSF	617	179	12504	3.62294	2.72227e-07	3.02475e-08	1.04598e-06
SP_PIR_KEYWORDS	lysosome	26	3.28698	1.26868e-09	ARSB,	GM2A,	PSAP,	GGH,	PPT1,	ACP2,	CTSA,	LMBRD1,	ASAH1,	ABCA5,	PLEKHF1,	GNS,	LAMP1,	NPC1,	LAMP2,	SLC48A1,	IDS,	TPP1,	IGF2R,	GAA,	CTSD,	SORT1,	SCARB2,	CTSB,	DPP7,	CTSF	746	144	17854	4.32123	4.89709e-07	6.12136e-08	1.76038e-06
GOTERM_CC_FAT	GO:0005773~vacuole	34	4.29836	1.33617e-09	SGSH,	ARSB,	EPDR1,	GM2A,	ATP6AP1,	IFI30,	ABCA2,	CTSA,	ACP2,	PPT1,	ASAH1,	ABCA5,	SLC48A1,	IDS,	TPP1,	SCARB2,	DPP7,	NOS1,	PSAP,	GGH,	LMBRD1,	GNS,	PLEKHF1,	LAMP1,	NPC1,	LAMP2,	NPC2,	IGF2R,	DLD,	GAA,	SORT1,	CTSD,	CTSB,	CTSF	617	204	12504	3.37763	4.77014e-07	4.77014e-08	1.83284e-06
Annotation	Cluster	3	Enrichment	Score:	9.67215
Category	Term	Count	%	PValue	Genes	List	Total	Pop	Hits	Pop	Total	Fold	Enrichment	Bonferroni	Benjamini	FDR
GOTERM_CC_FAT	GO:0031982~vesicle	65	8.21745	7.2983e-12	CLTB,	PDIA3,	AP1B1,	ATP1B3,	NSG2,	TGOLN1,	PTPN23,	RASSF9,	CANX,	KIFC3,	LNPEP,	DAB2,	APP,	CHIC1,	DMXL2,	AP1S2,	TPP1,	RPN1,	SV2A,	RAB21,	SCAMP5,	EGFR,	SCAMP1,	EPN3,	PI4KA,	SCAP,	MYRIP,	KIF1B,	F5,	IGF2R,	DLD,	BACE1,	SORT1,	CTSD,	CTSB,	PDCD6IP,	LRRK2,	STEAP2,	MYO5A,	PAM,	GANAB,	ABCA2,	PPT1,	TRF,	PCSK2,
GOTERM_CC_FAT	GO:0031410~cytoplasmic	vesicle	64	8.09102	8.42433e-12	CLTB,	PDIA3,	AP1B1,	ATP1B3,	NSG2,	TGOLN1,	PTPN23,	RASSF9,	CANX,	KIFC3,	DAB2,	APP,	CHIC1,	DMXL2,	AP1S2,	TPP1,	RPN1,	SV2A,	RAB21,	SCAMP5,	EGFR,	SCAMP1,	EPN3,	PI4KA,	SCAP,	MYRIP,	KIF1B,	F5,	IGF2R,	DLD,	BACE1,	SORT1,	CTSD,	CTSB,	PDCD6IP,	LRRK2,	STEAP2,	MYO5A,	PAM,	GANAB,	ABCA2,	PPT1,	TRF,	PCSK2,
GOTERM_CC_FAT	GO:0016023~cytoplasmic	membrane-bounded	vesicle	55	6.95322	4.2675e-11	CLTB,	PDIA3,	ATP1B3,	TGOLN1,	PTPN23,	RASSF9,	CANX,	DAB2,	CHIC1,	AP1S2,	DMXL2,	TPP1,	RPN1,	SV2A,	RAB21,	SCAMP5,	SCAMP1,	EGFR,	EPN3,	PI4KA,	MYRIP,	KIF1B,	F5,	IGF2R,	DLD,	SORT1,	CTSD,	CTSB,	PDCD6IP,	STEAP2,	LRRK2,	MYO5A,	GANAB,	ABCA2,	PPT1,	TRF,	PCSK2,	TMED10,	SLC30A5,	HSPA5,	SLC39A4,	EHD3,	NOS1,
GOTERM_CC_FAT	GO:0031988~membrane-bounded	vesicle	55	6.95322	7.34914e-11	CLTB,	PDIA3,	ATP1B3,	TGOLN1,	PTPN23,	RASSF9,	CANX,	DAB2,	CHIC1,	AP1S2,	DMXL2,	TPP1,	RPN1,	SV2A,	RAB21,	SCAMP5,	SCAMP1,	EGFR,	EPN3,	PI4KA,	MYRIP,	KIF1B,	F5,	IGF2R,	DLD,	SORT1,	CTSD,	CTSB,	PDCD6IP,	STEAP2,	LRRK2,	MYO5A,	GANAB,	ABCA2,	PPT1,	TRF,	PCSK2,	TMED10,	SLC30A5,	HSPA5,	SLC39A4,	EHD3,	NOS1,	SYT11,
GOTERM_CC_FAT	GO:0048770~pigment	granule	20	2.52845	2.1927e-08	MYO5A,	GANAB,	PDIA3,	ATP1B3,	GGH,	CANX,	NCSTN,	LAMP1,	MYRIP,	HSP90B1,	TPP1,	ANXA11,	RPN1,	TMED10,	ATP6V0A1,	CTSD,	SYTL2,	HSPA5,	PDCD6IP,	CTSB	617	85	12504	4.76842	7.8279e-06	6.02148e-07	3.00773e-05
GOTERM_CC_FAT	GO:0042470~melanosome	20	2.52845	2.1927e-08	MYO5A,	GANAB,	PDIA3,	ATP1B3,	GGH,	CANX,	NCSTN,	LAMP1,	MYRIP,	HSP90B1,	TPP1,	ANXA11,	RPN1,	TMED10,	ATP6V0A1,	CTSD,	SYTL2,	HSPA5,	PDCD6IP,	CTSB	617	85	12504	4.76842	7.8279e-06	6.02148e-07	3.00773e-05
Annotation	Cluster	4	Enrichment	Score:	7.90202
Category	Term	Count	%	PValue	Genes	List	Total	Pop	Hits	Pop	Total	Fold	Enrichment	Bonferroni	Benjamini	FDR
SP_PIR_KEYWORDS	glycoprotein	246	31.0999	2.74532e-17	SCPEP1,	A2M,	ATP1B1,	GLB1L,	ATP1B3,	ATP1B2,	LTBP3,	CADM2,	IL6ST,	ADCY5,	TGOLN1,	ADCY6,	ADORA1,	KLHDC7A,	SSR1,	APP,	DNAJB11,	SOSTDC1,	FAP,	SLC12A7,	PTPRK,	MATN4,	PRELP,	MGAT2,	CRHR2,	NPC1,	NPC2,	F5,	MLEC,	BACE1,	NPTN,	MGAT5,	EIF2AK3,	SLC2A12,	ENPP5,	IL1R1,	ENPP2,	TMX3,	ENPP4,	DAG1,	PPT1,	ACP2,	EPHB4,	SORCS2,	SERINC3,
UP_SEQ_FEATURE	glycosylation	site:N-linked	(GlcNAc...)	241	30.4678	1.03547e-13	SCPEP1,	A2M,	ATP1B1,	GLB1L,	ATP1B3,	ATP1B2,	LTBP3,	CADM2,	IL6ST,	ADCY5,	TGOLN1,	ADCY6,	ADORA1,	KLHDC7A,	SSR1,	APP,	DNAJB11,	SOSTDC1,	FAP,	SLC12A7,	PTPRK,	MATN4,	PRELP,	MGAT2,	CRHR2,	NPC1,	NPC2,	F5,	MLEC,	BACE1,	NPTN,	MGAT5,	EIF2AK3,	SLC2A12,	ENPP5,	IL1R1,	ENPP2,	TMX3,	ENPP4,	DAG1,	PPT1,	ACP2,	EPHB4,
SP_PIR_KEYWORDS	signal	184	23.2617	1.06164e-08	SCPEP1,	A2M,	GLB1L,	CADM2,	LTBP3,	ATP6AP2,	IL6ST,	ATP6AP1,	TGOLN1,	CSPG4,	PRKCSH,	ZNRF3,	TGFB2,	SSR1,	APP,	IDS,	DNAJB11,	SOSTDC1,	RPN1,	PDGFD,	DNAJC3,	INSR,	EGFR,	PTPRK,	MATN4,	PLXNB1,	MFGE8,	TCN2,	PIK3IP1,	PRELP,	PCOLCE2,	TNS4,	GNS,	CRHR2,	NPC1,	LYNX1,	NPC2,	F5,	LRP10,	CD59A,	MLEC,	BACE1,	NPTN,	CPD,	EIF2AK3,
UP_SEQ_FEATURE	signal	peptide	184	23.2617	2.74798e-06	SCPEP1,	A2M,	GLB1L,	CADM2,	LTBP3,	ATP6AP2,	IL6ST,	ATP6AP1,	TGOLN1,	CSPG4,	PRKCSH,	ZNRF3,	TGFB2,	SSR1,	APP,	IDS,	DNAJB11,	SOSTDC1,	RPN1,	PDGFD,	DNAJC3,	INSR,	EGFR,	PTPRK,	MATN4,	PLXNB1,	MFGE8,	TCN2,	PIK3IP1,	PRELP,	PCOLCE2,	TNS4,	GNS,	CRHR2,	NPC1,	LYNX1,	NPC2,	F5,	LRP10,	CD59A,	MLEC,	BACE1,	NPTN,	CPD,
SP_PIR_KEYWORDS	disulfide	bond	132	16.6877	0.00192376	A2M,	ATP1B1,	ATP1B3,	CADM2,	LTBP3,	ATP1B2,	IL6ST,	CSPG4,	ADORA1,	TGFB2,	APP,	DNAJB11,	ST3GAL5,	FAP,	SOSTDC1,	PDGFD,	INSR,	EGFR,	PTPRK,	MATN4,	MFGE8,	PIK3IP1,	TCN2,	PRELP,	PCOLCE2,	CRHR2,	LYNX1,	NPC2,	LRP10,	F5,	CD59A,	BACE1,	DLD,	NPTN,	GGCX,	PAM,	ABCA7,	FGFR1,	IL1R1,	ENPP2,	TMX4,	TMX3,	BMPR2,	DAG1,
UP_SEQ_FEATURE	disulfide	bond	128	16.182	0.0242659	A2M,	ATP1B1,	ATP1B3,	CADM2,	LTBP3,	ATP1B2,	IL6ST,	CSPG4,	ADORA1,	TGFB2,	APP,	ST3GAL5,	FAP,	SOSTDC1,	PDGFD,	INSR,	EGFR,	PTPRK,	MATN4,	MFGE8,	PIK3IP1,	TCN2,	PCOLCE2,	PRELP,	CRHR2,	LYNX1,	NPC2,	LRP10,	F5,	CD59A,	BACE1,	DLD,	NPTN,	GGCX,	PAM,	ABCA7,	FGFR1,	IL1R1,	ENPP2,	TMX4,	TMX3,	BMPR2,	DAG1,	ACP2,
Annotation	Cluster	5	Enrichment	Score:	7.74681
Category	Term	Count	%	PValue	Genes	List	Total	Pop	Hits	Pop	Total	Fold	Enrichment	Bonferroni	Benjamini	FDR
GOTERM_BP_FAT	GO:0006812~cation	transport	61	7.71176	1.74847e-13	KCNH1,	SLC5A3,	SLC5A5,	ATP1B1,	SLC9A6,	CACHD1,	ATP1B3,	SLC20A2,	ATP1B2,	ATP6AP1,	ATP10D,	KCNJ13,	ATP2B1,	ATP2B2,	ATP2B3,	SLC24A4,	SLC23A2,	TRPV4,	SLC12A7,	KCND3,	TMEM38A,	TCN2,	TECR,	ATP6V1A,	ATP2C1,	SLC41A2,	SLC41A1,	SLC38A1,	STEAP2,	TMCO3,	STEAP1,	SLC39A14,	SLC38A3,	SLC39A13,	SLC38A10,	TPCN1,	TRF,	MRS2,	SLC39A9,	SLC4A8,	PKD2,	PKD1,	SLC30A5,	SLC39A4,
SP_PIR_KEYWORDS	transport	124	15.6764	3.90452e-12	ATP1B1,	SLC9A6,	ATP1B3,	ATP1B2,	ATP6AP1,	ACBD5,	ATP2B2,	SLCO1C1,	SLC4A2,	RAB21,	SCAMP5,	SCAMP1,	SLC12A7,	KCND3,	TCN2,	ATP2C1,	ARRB1,	SLC37A2,	PDCD6IP,	SLC25A39,	SLC38A1,	VPS26B,	SLC2A12,	ABCA7,	SLC38A3,	TMX4,	SLC38A10,	ABCA2,	LMAN2,	ABCA1,	ABCA4,	TRF,	ABCA5,	MRS2,	SLC48A1,	SLC29A4,	MTCH1,	SLC35F3,	TMED10,	SLC30A5,	TRAM1,	SLC31A1,	SLC30A9,	LAPTM4A,	OSBPL9,
GOTERM_BP_FAT	GO:0006811~ion	transport	71	8.97598	5.99918e-12	KCNH1,	SLC5A3,	SLC5A5,	ATP1B1,	SLC9A6,	ATP1B3,	CACHD1,	SLC20A1,	SLC20A2,	ATP1B2,	ATP6AP1,	ATP10D,	KCNJ13,	ATP2B1,	ATP2B2,	ANK,	ATP2B3,	SLC24A4,	SLC23A2,	SLCO1C1,	TRPV4,	SLC4A2,	ANO4,	ANO6,	SLC4A5,	SLC12A7,	KCND3,	TMEM38A,	TCN2,	TECR,	ATP6V1A,	ATP2C1,	SLC41A2,	SLC41A1,	SLC38A1,	STEAP2,	TMCO3,	STEAP1,	SLC39A14,	SLC38A3,	SLC39A13,	SLC38A10,	TPCN1,	TRF,
GOTERM_BP_FAT	GO:0030001~metal	ion	transport	52	6.57396	1.88012e-11	KCNH1,	SLC5A3,	SLC5A5,	ATP1B1,	SLC9A6,	CACHD1,	ATP1B3,	SLC20A2,	ATP1B2,	KCNJ13,	ATP2B1,	ATP2B2,	ATP2B3,	SLC24A4,	SLC23A2,	TRPV4,	SLC12A7,	KCND3,	TMEM38A,	TCN2,	TECR,	ATP2C1,	SLC38A1,	STEAP2,	STEAP1,	SLC39A14,	SLC38A3,	SLC39A13,	SLC38A10,	TRF,	TPCN1,	MRS2,	SLC39A9,	PKD2,	SLC4A8,	SLC30A5,	PKD1,	SLC39A4,	SLC31A1,	SLC30A9,	SLC12A2,	SLC12A4,	ATP1A1,
SP_PIR_KEYWORDS	ion	transport	59	7.45891	4.80566e-11	KCNH1,	SLC5A3,	SLC5A5,	ATP1B1,	SLC9A6,	CACHD1,	ATP1B3,	SLC20A2,	ATP1B2,	ATP6AP1,	KCNJ13,	ATP2B2,	SLC24A4,	SLC23A2,	SLCO1C1,	TRPV4,	SLC4A2,	ANO4,	ANO6,	SLC12A7,	KCND3,	TMEM38A,	TCN2,	ATP6V1A,	ATP2C1,	SLC41A2,	SLC41A1,	SLC38A1,	STEAP2,	TMCO3,	STEAP1,	SLC39A14,	SLC38A3,	SLC39A13,	SLC38A10,	TPCN1,	TRF,	MRS2,	SLC39A9,	SLC4A8,	PKD2,	SLC30A5,	SLC39A4,	SLC30A9,
GOTERM_BP_FAT	GO:0006814~sodium	ion	transport	22	2.78129	3.36467e-08	SLC5A3,	SLC12A7,	SLC5A5,	SLC38A3,	ATP1B1,	SLC9A6,	SLC12A2,	ATP1B3,	ATP1B2,	SLC20A2,	SLC12A4,	SLC38A10,	ATP1A1,	ATP1A2,	SLC4A10,	SLC24A4,	SLC23A2,	SLC6A8,	SLC4A8,	SLC13A4,	SLC38A1,	SLC9A1	558	125	13588	4.28582	7.53321e-05	3.13895e-06	5.86118e-05
SP_PIR_KEYWORDS	Sodium	transport	19	2.40202	7.46386e-07	SLC5A3,	SLC5A5,	SLC38A3,	ATP1B1,	SLC9A6,	SLC12A2,	ATP1B3,	ATP1B2,	SLC20A2,	SLC38A10,	ATP1A1,	ATP1A2,	SLC4A10,	SLC24A4,	SLC23A2,	SLC6A8,	SLC4A8,	SLC38A1,	SLC9A1	746	111	17854	4.09664	0.000288064	2.21617e-05	0.00103566
SP_PIR_KEYWORDS	Sodium	18	2.2756	1.1704e-06	SLC5A3,	SLC5A5,	SLC38A3,	ATP1B1,	SLC12A2,	ATP1B3,	ATP1B2,	SLC20A2,	SLC38A10,	ATP1A1,	ATP1A2,	SLC4A10,	SLC24A4,	SLC23A2,	SLC6A8,	SLC4A8,	SLC38A1,	SLC9A1	746	103	17854	4.18246	0.000451674	3.22692e-05	0.00162401
GOTERM_MF_FAT	GO:0031402~sodium	ion	binding	18	2.2756	1.42417e-06	SLC5A3,	SLC5A5,	SLC38A3,	ATP1B1,	SLC12A2,	ATP1B3,	ATP1B2,	SLC20A2,	SLC38A10,	ATP1A1,	ATP1A2,	SLC4A10,	SLC24A4,	SLC23A2,	SLC6A8,	SLC4A8,	SLC38A1,	SLC9A1	565	103	13288	4.11004	0.00109174	6.82686e-05	0.00217398
GOTERM_BP_FAT	GO:0015672~monovalent	inorganic	cation	transport	32	4.04551	2.63096e-06	KCNH1,	SLC5A3,	SLC5A5,	SLC38A3,	ATP1B1,	SLC9A6,	ATP1B3,	ATP1B2,	SLC20A2,	ATP6AP1,	SLC38A10,	KCNJ13,	SLC24A4,	SLC23A2,	SLC4A8,	SLC12A7,	KCND3,	SLC12A2,	SLC12A4,	TMEM38A,	ATP1A1,	ATP1A2,	KCNK1,	ATP6V1A,	SLC4A10,	TSC1,	SLC6A8,	ATP6V0A1,	SLC38A1,	SLC13A4,	ATP6V0A2,	SLC9A1	558	303	13588	2.57175	0.00587341	0.000203108	0.00458298
GOTERM_MF_FAT	GO:0031420~alkali	metal	ion	binding	25	3.16056	7.03197e-06	SLC5A3,	KCNH1,	SLC5A5,	SLC38A3,	ATP1B1,	ATP1B3,	ATP1B2,	SLC20A2,	SLC38A10,	KCNJ13,	SLC24A4,	SLC23A2,	SLC4A8,	SLC12A7,	KCND3,	SLC12A2,	SLC12A4,	TMEM38A,	ATP1A1,	ATP1A2,	KCNK1,	SLC4A10,	SLC6A8,	SLC38A1,	SLC9A1	565	206	13288	2.8542	0.00537902	0.000245131	0.0107338
SP_PIR_KEYWORDS	Symport	16	2.02276	4.64088e-05	SLC5A3,	SLC12A7,	SLC5A5,	SLC38A3,	SLC12A2,	SLC20A1,	SLC20A2,	SLC12A4,	SLC6A17,	SLC16A2,	SLC4A10,	SLC24A4,	SLC23A2,	SLC6A8,	SLC16A9,	SLC38A1	746	109	17854	3.5131	0.0177547	0.000895309	0.0643763
GOTERM_MF_FAT	GO:0015293~symporter	activity	17	2.14918	0.000147098	SLC5A3,	SLC2A12,	SLC12A7,	SLC5A5,	SLC38A3,	SLC12A2,	SLC20A1,	SLC20A2,	SLC12A4,	SLC6A17,	SLC16A2,	SLC4A10,	SLC24A4,	SLC23A2,	SLC6A8,	SLC16A9,	SLC38A1	565	132	13288	3.02891	0.1067	0.00450313	0.224311
Annotation	Cluster	6	Enrichment	Score:	6.45109
Category	Term	Count	%	PValue	Genes	List	Total	Pop	Hits	Pop	Total	Fold	Enrichment	Bonferroni	Benjamini	FDR
GOTERM_MF_FAT	GO:0042626~ATPase	activity,	coupled	to	transmembrane	movement	of	substances	23	2.90771	7.57339e-11	ATP1B1,	ATP1B3,	ATP1B2,	ATP6AP1,	ATP11A,	ATP1A1,	ATP10D,	ATP11C,	ATP1A2,	ABCB7,	ABCA4,	ATP13A3,	ATP2B1,	ATP6V1A,	ATP2B2,	ATP2B3,	ATP2A2,	ATP2C1,	ATP9A,	ATP8B2,	ABCC4,	ABCC1,	ABCC5	565	97	13288	5.57657	5.8088e-08	5.8088e-08	1.15608e-07
GOTERM_MF_FAT	GO:0043492~ATPase	activity,	coupled	to	movement	of	substances	23	2.90771	7.57339e-11	ATP1B1,	ATP1B3,	ATP1B2,	ATP6AP1,	ATP11A,	ATP1A1,	ATP10D,	ATP11C,	ATP1A2,	ABCB7,	ABCA4,	ATP13A3,	ATP2B1,	ATP6V1A,	ATP2B2,	ATP2B3,	ATP2A2,	ATP2C1,	ATP9A,	ATP8B2,	ABCC4,	ABCC1,	ABCC5	565	97	13288	5.57657	5.8088e-08	5.8088e-08	1.15608e-07
GOTERM_MF_FAT	GO:0016820~hydrolase	activity,	acting	on	acid	anhydrides,	catalyzing	transmembrane	movement	of	substances	23	2.90771	7.57339e-11	ATP1B1,	ATP1B3,	ATP1B2,	ATP6AP1,	ATP11A,	ATP1A1,	ATP10D,	ATP11C,	ATP1A2,	ABCB7,	ABCA4,	ATP13A3,	ATP2B1,	ATP6V1A,	ATP2B2,	ATP2B3,	ATP2A2,	ATP2C1,	ATP9A,	ATP8B2,	ABCC4,	ABCC1,	ABCC5	565	97	13288	5.57657	5.8088e-08	5.8088e-08	1.15608e-07
GOTERM_BP_FAT	GO:0046034~ATP	metabolic	process	21	2.65487	4.47295e-10	ATP1B1,	ATP1B3,	ATP1B2,	ATP6AP1,	ATP11A,	ATP1A1,	ATP10D,	ATP11C,	ATP1A2,	ATP13A3,	ATP2B1,	ATP6V1A,	ATP2B2,	ATP2B3,	LONP1,	ATP2A2,	ATP2C1,	ATP9A,	ATP6V0A1,	ATP8B2,	ATP6V0A2	558	90	13588	5.68196	1.00149e-06	2.00299e-07	7.79178e-07
GOTERM_MF_FAT	GO:0015405~P-P-bond-hydrolysis-driven	transmembrane	transporter	activity	23	2.90771	5.71133e-10	ATP1B1,	ATP1B3,	ATP1B2,	ATP6AP1,	ATP11A,	ATP1A1,	ATP10D,	ATP11C,	ATP1A2,	ABCB7,	ABCA4,	ATP13A3,	ATP2B1,	ATP6V1A,	ATP2B2,	ATP2B3,	ATP2A2,	ATP2C1,	ATP9A,	ATP8B2,	ABCC4,	ABCC1,	ABCC5	565	107	13288	5.0554	4.38059e-07	2.19029e-07	8.71838e-07
GOTERM_BP_FAT	GO:0006754~ATP	biosynthetic	process	20	2.52845	5.71908e-10	ATP1B1,	ATP1B3,	ATP1B2,	ATP6AP1,	ATP11A,	ATP1A1,	ATP10D,	ATP11C,	ATP1A2,	ATP13A3,	ATP2B1,	ATP6V1A,	ATP2B2,	ATP2B3,	ATP2A2,	ATP2C1,	ATP9A,	ATP6V0A1,	ATP8B2,	ATP6V0A2	558	82	13588	5.93933	1.2805e-06	2.13417e-07	9.96251e-07
GOTERM_BP_FAT	GO:0009205~purine	ribonucleoside	triphosphate	metabolic	process	22	2.78129	6.08542e-10	ATP1B1,	ATP1B3,	ATP1B2,	ATP6AP1,	DSCAML1,	ATP11A,	ATP1A1,	ATP10D,	ATP11C,	ATP1A2,	ATP13A3,	ATP2B1,	ATP6V1A,	ATP2B2,	ATP2B3,	LONP1,	ATP2A2,	ATP2C1,	ATP9A,	ATP6V0A1,	ATP8B2,	ATP6V0A2	558	101	13588	5.30423	1.36253e-06	1.94647e-07	1.06007e-06
GOTERM_MF_FAT	GO:0015399~primary	active	transmembrane	transporter	activity	23	2.90771	6.89248e-10	ATP1B1,	ATP1B3,	ATP1B2,	ATP6AP1,	ATP11A,	ATP1A1,	ATP10D,	ATP11C,	ATP1A2,	ABCB7,	ABCA4,	ATP13A3,	ATP2B1,	ATP6V1A,	ATP2B2,	ATP2B3,	ATP2A2,	ATP2C1,	ATP9A,	ATP8B2,	ABCC4,	ABCC1,	ABCC5	565	108	13288	5.00859	5.28653e-07	1.76218e-07	1.05214e-06
GOTERM_BP_FAT	GO:0009199~ribonucleoside	triphosphate	metabolic	process	22	2.78129	7.37467e-10	ATP1B1,	ATP1B3,	ATP1B2,	ATP6AP1,	DSCAML1,	ATP11A,	ATP1A1,	ATP10D,	ATP11C,	ATP1A2,	ATP13A3,	ATP2B1,	ATP6V1A,	ATP2B2,	ATP2B3,	LONP1,	ATP2A2,	ATP2C1,	ATP9A,	ATP6V0A1,	ATP8B2,	ATP6V0A2	558	102	13588	5.25223	1.65119e-06	2.06398e-07	1.28465e-06
GOTERM_BP_FAT	GO:0009201~ribonucleoside	triphosphate	biosynthetic	process	21	2.65487	8.3185e-10	ATP1B1,	ATP1B3,	ATP1B2,	ATP6AP1,	DSCAML1,	ATP11A,	ATP1A1,	ATP10D,	ATP11C,	ATP1A2,	ATP13A3,	ATP2B1,	ATP6V1A,	ATP2B2,	ATP2B3,	ATP2A2,	ATP2C1,	ATP9A,	ATP6V0A1,	ATP8B2,	ATP6V0A2	558	93	13588	5.49867	1.86251e-06	2.06946e-07	1.44907e-06
GOTERM_BP_FAT	GO:0009206~purine	ribonucleoside	triphosphate	biosynthetic	process	21	2.65487	8.3185e-10	ATP1B1,	ATP1B3,	ATP1B2,	ATP6AP1,	DSCAML1,	ATP11A,	ATP1A1,	ATP10D,	ATP11C,	ATP1A2,	ATP13A3,	ATP2B1,	ATP6V1A,	ATP2B2,	ATP2B3,	ATP2A2,	ATP2C1,	ATP9A,	ATP6V0A1,	ATP8B2,	ATP6V0A2	558	93	13588	5.49867	1.86251e-06	2.06946e-07	1.44907e-06
GOTERM_BP_FAT	GO:0009145~purine	nucleoside	triphosphate	biosynthetic	process	21	2.65487	1.01694e-09	ATP1B1,	ATP1B3,	ATP1B2,	ATP6AP1,	DSCAML1,	ATP11A,	ATP1A1,	ATP10D,	ATP11C,	ATP1A2,	ATP13A3,	ATP2B1,	ATP6V1A,	ATP2B2,	ATP2B3,	ATP2A2,	ATP2C1,	ATP9A,	ATP6V0A1,	ATP8B2,	ATP6V0A2	558	94	13588	5.44017	2.27692e-06	2.27692e-07	1.77148e-06
GOTERM_BP_FAT	GO:0009259~ribonucleotide	metabolic	process	24	3.03413	1.19271e-09	ATP1B1,	ATP1B3,	ATP1B2,	ATP6AP1,	DSCAML1,	ATP11A,	ATP1A1,	ATP10D,	ATP11C,	ATP1A2,	ATP13A3,	AMPD3,	CANT1,	ATP2B1,	ATP6V1A,	ATP2B2,	ATP2B3,	LONP1,	ATP2A2,	ATP2C1,	ATP9A,	ATP6V0A1,	ATP8B2,	ATP6V0A2	558	125	13588	4.67544	2.67047e-06	2.4277e-07	2.07767e-06
GOTERM_BP_FAT	GO:0009142~nucleoside	triphosphate	biosynthetic	process	21	2.65487	1.23968e-09	ATP1B1,	ATP1B3,	ATP1B2,	ATP6AP1,	DSCAML1,	ATP11A,	ATP1A1,	ATP10D,	ATP11C,	ATP1A2,	ATP13A3,	ATP2B1,	ATP6V1A,	ATP2B2,	ATP2B3,	ATP2A2,	ATP2C1,	ATP9A,	ATP6V0A1,	ATP8B2,	ATP6V0A2	558	95	13588	5.38291	2.77564e-06	2.31304e-07	2.1595e-06
GOTERM_BP_FAT	GO:0006164~purine	nucleotide	biosynthetic	process	25	3.16056	1.46916e-09	ATP1B1,	ATP1B3,	ATP1B2,	ATP6AP1,	ADCY5,	ADCY6,	NPR1,	ATP11A,	DSCAML1,	ATP10D,	ATP1A1,	ATP1A2,	ATP11C,	ATP13A3,	AMPD3,	ATP2B1,	ATP2B2,	ATP6V1A,	ATP2B3,	ATP2A2,	ATP2C1,	ATP9A,	ATP6V0A1,	ATP8B2,	ATP6V0A2	558	137	13588	4.44366	3.28945e-06	2.53035e-07	2.55925e-06
GOTERM_BP_FAT	GO:0009144~purine	nucleoside	triphosphate	metabolic	process	22	2.78129	1.55193e-09	ATP1B1,	ATP1B3,	ATP1B2,	ATP6AP1,	DSCAML1,	ATP11A,	ATP1A1,	ATP10D,	ATP11C,	ATP1A2,	ATP13A3,	ATP2B1,	ATP6V1A,	ATP2B2,	ATP2B3,	LONP1,	ATP2A2,	ATP2C1,	ATP9A,	ATP6V0A1,	ATP8B2,	ATP6V0A2	558	106	13588	5.05403	3.47476e-06	2.48197e-07	2.70342e-06
GOTERM_BP_FAT	GO:0009152~purine	ribonucleotide	biosynthetic	process	22	2.78129	1.85822e-09	ATP1B1,	ATP1B3,	ATP1B2,	ATP6AP1,	DSCAML1,	ATP11A,	ATP1A1,	ATP10D,	ATP11C,	ATP1A2,	ATP13A3,	AMPD3,	ATP2B1,	ATP6V1A,	ATP2B2,	ATP2B3,	ATP2A2,	ATP2C1,	ATP9A,	ATP6V0A1,	ATP8B2,	ATP6V0A2	558	107	13588	5.0068	4.16054e-06	2.7737e-07	3.23697e-06
GOTERM_BP_FAT	GO:0009150~purine	ribonucleotide	metabolic	process	23	2.90771	2.49879e-09	ATP1B1,	ATP1B3,	ATP1B2,	ATP6AP1,	DSCAML1,	ATP11A,	ATP1A1,	ATP10D,	ATP11C,	ATP1A2,	ATP13A3,	AMPD3,	ATP2B1,	ATP6V1A,	ATP2B2,	ATP2B3,	LONP1,	ATP2A2,	ATP2C1,	ATP9A,	ATP6V0A1,	ATP8B2,	ATP6V0A2	558	119	13588	4.70654	5.59479e-06	3.49675e-07	4.35285e-06
GOTERM_MF_FAT	GO:0042625~ATPase	activity,	coupled	to	transmembrane	movement	of	ions	18	2.2756	2.83139e-09	ATP1B1,	ATP1B3,	ATP1B2,	ATP6AP1,	ATP11A,	ATP1A1,	ATP10D,	ATP11C,	ATP1A2,	ATP13A3,	ATP2B1,	ATP6V1A,	ATP2B2,	ATP2B3,	ATP2A2,	ATP2C1,	ATP9A,	ATP8B2	565	69	13288	6.13528	2.17168e-06	4.34335e-07	4.32214e-06
GOTERM_BP_FAT	GO:0009260~ribonucleotide	biosynthetic	process	22	2.78129	3.73589e-09	ATP1B1,	ATP1B3,	ATP1B2,	ATP6AP1,	DSCAML1,	ATP11A,	ATP1A1,	ATP10D,	ATP11C,	ATP1A2,	ATP13A3,	AMPD3,	ATP2B1,	ATP6V1A,	ATP2B2,	ATP2B3,	ATP2A2,	ATP2C1,	ATP9A,	ATP6V0A1,	ATP8B2,	ATP6V0A2	558	111	13588	4.82637	8.36462e-06	4.92038e-07	6.50784e-06
GOTERM_BP_FAT	GO:0009141~nucleoside	triphosphate	metabolic	process	22	2.78129	7.26491e-09	ATP1B1,	ATP1B3,	ATP1B2,	ATP6AP1,	DSCAML1,	ATP11A,	ATP1A1,	ATP10D,	ATP11C,	ATP1A2,	ATP13A3,	ATP2B1,	ATP6V1A,	ATP2B2,	ATP2B3,	LONP1,	ATP2A2,	ATP2C1,	ATP9A,	ATP6V0A1,	ATP8B2,	ATP6V0A2	558	115	13588	4.6585	1.6266e-05	8.13307e-07	1.26553e-05
GOTERM_BP_FAT	GO:0006163~purine	nucleotide	metabolic	process	26	3.28698	7.7264e-09	ATP1B1,	ATP1B3,	ATP1B2,	ADCY5,	ATP6AP1,	ADCY6,	DSCAML1,	ATP10D,	ATP2B1,	ATP2B2,	LONP1,	ATP2B3,	ATP8B2,	ATP11A,	NPR1,	ATP1A1,	ATP1A2,	ATP11C,	ATP13A3,	AMPD3,	ATP6V1A,	ATP2A2,	ATP2C1,	ATP9A,	ATP6V0A1,	ATP6V0A2	558	160	13588	3.95708	1.72992e-05	7.86336e-07	1.34592e-05
GOTERM_MF_FAT	GO:0015662~ATPase	activity,	coupled	to	transmembrane	movement	of	ions,	phosphorylative	mechanism	16	2.02276	9.17957e-09	ATP1B1,	ATP1B3,	ATP1B2,	ATP11A,	ATP1A1,	ATP10D,	ATP11C,	ATP1A2,	ATP13A3,	ATP2B1,	ATP2B2,	ATP2B3,	ATP2A2,	ATP2C1,	ATP9A,	ATP8B2	565	57	13288	6.60171	7.0407e-06	8.8009e-07	1.40127e-05
INTERPRO	IPR018303:ATPase,	P-type	phosphorylation	site	13	1.64349	1.57246e-08	ATP11A,	ATP10D,	ATP1A1,	ATP11C,	ATP1A2,	ATP13A3,	ATP2B1,	ATP2B2,	ATP2B3,	ATP2A2,	ATP2C1,	ATP9A,	ATP8B2	733	37	17763	8.5144	2.05047e-05	2.05047e-05	2.56844e-05
INTERPRO	IPR008250:ATPase,	P-type,	ATPase-associated	region	13	1.64349	1.57246e-08	ATP11A,	ATP10D,	ATP1A1,	ATP11C,	ATP1A2,	ATP13A3,	ATP2B1,	ATP2B2,	ATP2B3,	ATP2A2,	ATP2C1,	ATP9A,	ATP8B2	733	37	17763	8.5144	2.05047e-05	2.05047e-05	2.56844e-05
INTERPRO	IPR001757:ATPase,	P-type,	K/Mg/Cd/Cu/Zn/Na/Ca/Na/H-transporter	13	1.64349	1.57246e-08	ATP11A,	ATP10D,	ATP1A1,	ATP11C,	ATP1A2,	ATP13A3,	ATP2B1,	ATP2B2,	ATP2B3,	ATP2A2,	ATP2C1,	ATP9A,	ATP8B2	733	37	17763	8.5144	2.05047e-05	2.05047e-05	2.56844e-05
UP_SEQ_FEATURE	active	site:4-aspartylphosphate	intermediate	12	1.51707	1.19021e-07	ATP2B2,	ATP2A2,	ATP2C1,	CTDSPL,	ATP9A,	ATP11A,	ATP8B2,	ATP10D,	ATP1A1,	ATP11C,	ATP1A2,	ATP13A3	727	33	16021	8.01351	0.000254552	5.09157e-05	0.00020624
GOTERM_BP_FAT	GO:0009165~nucleotide	biosynthetic	process	25	3.16056	1.77512e-07	ATP1B1,	ATP1B3,	ATP1B2,	ATP6AP1,	ADCY5,	ADCY6,	NPR1,	ATP11A,	DSCAML1,	ATP10D,	ATP1A1,	ATP1A2,	ATP11C,	ATP13A3,	AMPD3,	ATP2B1,	ATP2B2,	ATP6V1A,	ATP2B3,	ATP2A2,	ATP2C1,	ATP9A,	ATP6V0A1,	ATP8B2,	ATP6V0A2	558	174	13588	3.49874	0.000397371	1.58979e-05	0.000309222
GOTERM_BP_FAT	GO:0034404~nucleobase,	nucleoside	and	nucleotide	biosynthetic	process	25	3.16056	3.03594e-07	ATP1B1,	ATP1B3,	ATP1B2,	ATP6AP1,	ADCY5,	ADCY6,	NPR1,	ATP11A,	DSCAML1,	ATP10D,	ATP1A1,	ATP1A2,	ATP11C,	ATP13A3,	AMPD3,	ATP2B1,	ATP2B2,	ATP6V1A,	ATP2B3,	ATP2A2,	ATP2C1,	ATP9A,	ATP6V0A1,	ATP8B2,	ATP6V0A2	558	179	13588	3.40101	0.000679515	2.61437e-05	0.000528852
GOTERM_BP_FAT	GO:0034654~nucleobase,	nucleoside,	nucleotide	and	nucleic	acid	biosynthetic	process	25	3.16056	3.03594e-07	ATP1B1,	ATP1B3,	ATP1B2,	ATP6AP1,	ADCY5,	ADCY6,	NPR1,	ATP11A,	DSCAML1,	ATP10D,	ATP1A1,	ATP1A2,	ATP11C,	ATP13A3,	AMPD3,	ATP2B1,	ATP2B2,	ATP6V1A,	ATP2B3,	ATP2A2,	ATP2C1,	ATP9A,	ATP6V0A1,	ATP8B2,	ATP6V0A2	558	179	13588	3.40101	0.000679515	2.61437e-05	0.000528852
GOTERM_MF_FAT	GO:0016887~ATPase	activity	33	4.17193	3.58948e-07	ABCA7,	ATP1B1,	ATP1B3,	ATP1B2,	ATP6AP1,	ABCA2,	ATP10D,	ABCA1,	ABCA4,	ABCA5,	ATP2B1,	ATP2B2,	LONP1,	ATP2B3,	DDX24,	ATP8B2,	CHD6,	ATP11A,	ATP1A1,	ATP1A2,	ATP11C,	ABCB7,	ATP13A3,	ABCG1,	ATP6V1A,	KIF1B,	ATP2A2,	BPTF,	ATP2C1,	ATP9A,	ABCC4,	ABCC1,	ABCC5	565	281	13288	2.76197	0.000275275	2.11777e-05	0.000547935
GOTERM_MF_FAT	GO:0042623~ATPase	activity,	coupled	27	3.4134	2.89118e-06	ATP1B1,	ATP1B3,	ATP1B2,	ATP6AP1,	ATP10D,	ABCA4,	ATP2B1,	ATP2B2,	LONP1,	ATP2B3,	DDX24,	ATP8B2,	CHD6,	ATP11A,	ATP1A1,	ATP1A2,	ATP11C,	ABCB7,	ATP13A3,	ATP6V1A,	ATP2A2,	BPTF,	ATP2C1,	ATP9A,	ABCC4,	ABCC1,	ABCC5	565	223	13288	2.84754	0.00221508	0.000123189	0.00441331
GOTERM_MF_FAT	GO:0015082~di-,	tri-valent	inorganic	cation	transmembrane	transporter	activity	10	1.26422	4.8989e-06	ATP2B1,	SLC39A14,	ATP2B2,	ATP2B3,	ATP2A2,	ATP2C1,	SLC30A5,	SLC39A4,	SLC31A1,	TRF	565	32	13288	7.34956	0.00375041	0.000187856	0.00747794
GOTERM_MF_FAT	GO:0022890~inorganic	cation	transmembrane	transporter	activity	19	2.40202	6.66523e-06	SLC39A14,	SLC9A6,	COX8B,	ATP6AP1,	ATP1A1,	ATP1A2,	TRF,	ATP2B1,	ATP6V1A,	ATP2B2,	ATP2B3,	ATP2A2,	ATP2C1,	ATP6V0A1,	SLC30A5,	SLC39A4,	SLC31A1,	ATP6V0A2,	SLC9A1	565	127	13288	3.51853	0.0050992	0.000243411	0.010174
GOTERM_BP_FAT	GO:0044271~nitrogen	compound	biosynthetic	process	31	3.91909	6.90481e-06	ATP1B1,	ATP1B3,	ATP1B2,	ADCY5,	ATP6AP1,	ADCY6,	DSCAML1,	ATP10D,	TGFB2,	ATP2B1,	ATP2B2,	ALAS1,	ATP2B3,	ATP8B2,	CHDH,	NOS1,	NPR1,	ATP11A,	ATP1A1,	ATP1A2,	ATP11C,	ATP13A3,	AMPD3,	ATP6V1A,	ATP2A2,	ATP2C1,	RFK,	ATP9A,	ATP6V0A1,	ATP6V0A2,	PRODH	558	302	13588	2.49963	0.015341	0.000498583	0.0120274
GOTERM_MF_FAT	GO:0005548~phospholipid	transporter	activity	8	1.01138	1.1435e-05	ABCA7,	ATP9A,	ATP11A,	ATP8B2,	ATP10D,	ATP11C,	ABCA1,	ABCA4	565	20	13288	9.40743	0.00873232	0.000381261	0.0174541
INTERPRO	IPR006068:ATPase,	P-type	cation-transporter,	C-terminal	7	0.884956	1.74499e-05	ATP2B1,	ATP2B2,	ATP2B3,	ATP2A2,	ATP2C1,	ATP1A1,	ATP1A2	733	15	17763	11.3089	0.0224979	0.0113129	0.0284985
GOTERM_BP_FAT	GO:0015914~phospholipid	transport	8	1.01138	2.58763e-05	ABCA7,	ATP9A,	ATP11A,	ATP8B2,	ATP10D,	ATP11C,	ABCA1,	ABCA4	558	23	13588	8.47	0.0562914	0.0017026	0.0450664
GOTERM_BP_FAT	GO:0006869~lipid	transport	17	2.14918	2.75249e-05	ABCA7,	LDLR,	GM2A,	OSBPL9,	SORL1,	ATP11A,	ATP10D,	ATP11C,	ABCA1,	ABCA4,	ABCG1,	NPC1,	NPC2,	LRP10,	ATP9A,	ATP8B2,	LBP	558	119	13588	3.47875	0.0597684	0.00175928	0.047937
INTERPRO	IPR004014:ATPase,	P-type	cation-transporter,	N-terminal	7	0.884956	4.01977e-05	ATP2B1,	ATP2B2,	ATP2B3,	ATP2A2,	ATP2C1,	ATP1A1,	ATP1A2	733	17	17763	9.97841	0.0510687	0.0173212	0.0656382
GOTERM_BP_FAT	GO:0010876~lipid	localization	17	2.14918	6.79495e-05	ABCA7,	LDLR,	GM2A,	OSBPL9,	SORL1,	ATP11A,	ATP10D,	ATP11C,	ABCA1,	ABCA4,	ABCG1,	NPC1,	NPC2,	LRP10,	ATP9A,	ATP8B2,	LBP	558	128	13588	3.23415	0.141136	0.00379638	0.118301
INTERPRO	IPR005834:Haloacid	dehalogenase-like	hydrolase	9	1.1378	0.00019076	ATP2B1,	ATP2B2,	ATP2B3,	ATP2A2,	ATP2C1,	ATP9A,	ATP1A1,	ATP11C,	ATP1A2	733	40	17763	5.45249	0.220244	0.0485373	0.311129
GOTERM_MF_FAT	GO:0015085~calcium	ion	transmembrane	transporter	activity	5	0.632111	0.000341139	ATP2B1,	ATP2B2,	ATP2B3,	ATP2A2,	ATP2C1	565	9	13288	13.0659	0.230257	0.00930283	0.519486
GOTERM_MF_FAT	GO:0005388~calcium-transporting	ATPase	activity	5	0.632111	0.000341139	ATP2B1,	ATP2B2,	ATP2B3,	ATP2A2,	ATP2C1	565	9	13288	13.0659	0.230257	0.00930283	0.519486
GOTERM_MF_FAT	GO:0015247~aminophospholipid	transporter	activity	6	0.758534	0.000400227	ATP9A,	ATP11A,	ATP8B2,	ATP10D,	ATP11C,	ABCA4	565	16	13288	8.81947	0.264376	0.0105316	0.609209
GOTERM_MF_FAT	GO:0004012~phospholipid-translocating	ATPase	activity	6	0.758534	0.000400227	ATP9A,	ATP11A,	ATP8B2,	ATP10D,	ATP11C,	ABCA4	565	16	13288	8.81947	0.264376	0.0105316	0.609209
GOTERM_MF_FAT	GO:0005319~lipid	transporter	activity	9	1.1378	0.000459407	ABCA7,	GM2A,	ATP9A,	ATP11A,	ATP8B2,	ATP10D,	ATP11C,	ABCA1,	ABCA4	565	44	13288	4.81062	0.297034	0.0113049	0.698995
GOTERM_MF_FAT	GO:0019829~cation-transporting	ATPase	activity	7	0.884956	0.000505223	ATP2B1,	ATP2B2,	ATP6V1A,	ATP2B3,	ATP2A2,	ATP2C1,	ATP6AP1	565	25	13288	6.5852	0.321319	0.0120396	0.768453
UP_SEQ_FEATURE	metal	ion-binding	site:Magnesium	14	1.76991	0.000758936	GDE1,	CTDSPL,	ATP11A,	ATP10D,	ATP1A1,	ATP11C,	ATP1A2,	ATP13A3,	ATP2B2,	ATP2A2,	ATP2C1,	RFK,	ATP9A,	ATP8B2	727	103	16021	2.99534	0.802887	0.102611	1.30697
PIR_SUPERFAMILY	PIRSF001297:Na(+)/K(+)-transporting	ATPase	alpha	chain	5	0.632111	0.00143638	ATP2B2,	ATP2A2,	ATP2C1,	ATP1A1,	ATP1A2	332	13	8136	9.42539	0.423355	0.423355	1.97252
INTERPRO	IPR006539:ATPase,	P-type,	phospholipid-translocating,	flippase	5	0.632111	0.0027135	ATP9A,	ATP11A,	ATP8B2,	ATP10D,	ATP11C	733	15	17763	8.07776	0.97108	0.188138	4.34118
INTERPRO	IPR006408:ATPase,	P-type,	calcium-transporting,	PMCA-type	3	0.379267	0.0096268	ATP2B1,	ATP2B2,	ATP2B3	733	4	17763	18.175	0.999997	0.396233	14.6154
INTERPRO	IPR006069:ATPase,	P-type	cation	exchange,	alpha	subunit	3	0.379267	0.0503689	ATP2B2,	ATP1A1,	ATP1A2	733	9	17763	8.07776	1	0.747253	57.0082
KEGG_PATHWAY	mmu04020:Calcium	signaling	pathway	11	1.39064	0.456365	EGFR,	ATP2B1,	ATP2B2,	ATP2B3,	NOS1,	ATP2A2,	PTK2B,	PLCD1,	ITPKB,	HTR2C,	ITPR1	281	191	5738	1.17602	1	0.812891	99.9332
Annotation	Cluster	7	Enrichment	Score:	5.00818
Category	Term	Count	%	PValue	Genes	List	Total	Pop	Hits	Pop	Total	Fold	Enrichment	Bonferroni	Benjamini	FDR
GOTERM_BP_FAT	GO:0016044~membrane	organization	35	4.42478	6.50131e-09	ABCA7,	LDLR,	AP1B1,	SORL1,	TIMM50,	PPT1,	ABCA1,	ABCA4,	CD9,	DAB2,	APP,	AP1S2,	ITGAV,	ZMPSTE24,	LBP,	CAP1,	DHCR24,	DLG1,	TRP53,	NPLOC4,	OPA1,	TGFBR2,	SUN2,	MFGE8,	ITGA3,	PLEKHF1,	NPC1,	LRP1,	LRP10,	LRP6,	SORT1,	LRP8,	STEAP2,	LRP5,	SGCB	558	272	13588	3.13343	1.45563e-05	7.66127e-07	1.13251e-05
GOTERM_BP_FAT	GO:0010324~membrane	invagination	22	2.78129	2.96284e-05	ABCA7,	LDLR,	AP1B1,	SORL1,	TGFBR2,	PPT1,	MFGE8,	ABCA1,	NPC1,	DAB2,	APP,	LRP1,	AP1S2,	LRP10,	ITGAV,	LRP6,	SORT1,	LRP8,	LBP,	CAP1,	STEAP2,	LRP5	558	188	13588	2.84961	0.0641865	0.00179134	0.0515996
GOTERM_BP_FAT	GO:0006897~endocytosis	22	2.78129	2.96284e-05	ABCA7,	LDLR,	AP1B1,	SORL1,	TGFBR2,	PPT1,	MFGE8,	ABCA1,	NPC1,	DAB2,	APP,	LRP1,	AP1S2,	LRP10,	ITGAV,	LRP6,	SORT1,	LRP8,	LBP,	CAP1,	STEAP2,	LRP5	558	188	13588	2.84961	0.0641865	0.00179134	0.0515996
GOTERM_BP_FAT	GO:0016192~vesicle-mediated	transport	34	4.29836	0.00162504	MYO5A,	ABCA7,	CLTB,	LDLR,	AP1B1,	SORL1,	PPT1,	ABCA1,	RTN3,	DAB2,	APP,	AP1S2,	ITGAV,	TMED10,	LBP,	CAP1,	SCAMP5,	SCAMP1,	GLRB,	TGFBR2,	MFGE8,	KIF1C,	NPC1,	LRP1,	LRP10,	MCFD2,	LRP6,	SORT1,	SYTL2,	LRP8,	MAPK8IP1,	STEAP2,	TRAPPC10,	LRP5	558	466	13588	1.7767	0.973785	0.0553089	2.79333
Annotation	Cluster	8	Enrichment	Score:	4.86625
Category	Term	Count	%	PValue	Genes	List	Total	Pop	Hits	Pop	Total	Fold	Enrichment	Bonferroni	Benjamini	FDR
GOTERM_MF_FAT	GO:0001883~purine	nucleoside	binding	111	14.0329	2.33735e-08	ADCY5,	ATP6AP1,	ADCY6,	ADORA1,	KIFC3,	DMPK,	ATP2B1,	ATP2B2,	ATP2B3,	MAP3K5,	AAK1,	MAP3K9,	DDX24,	ITPK1,	INSR,	EGFR,	NWD1,	PDXK,	CSNK1G1,	UBE2J1,	ATP2C1,	RFK,	MAPK4,	ATP9A,	DLD,	MAPK9,	AMFR,	LRRK2,	EIF2AK3,	ABCA7,	FGFR1,	ACADSB,	GLUD1,	STK10,	PFKFB2,	BMPR2,	DSCAML1,	ABCA2,	ABCA1,	ABCA4,	EPHB4,	UHMK1,	ABCA5,
GOTERM_MF_FAT	GO:0030554~adenyl	nucleotide	binding	110	13.9064	2.80349e-08	ADCY5,	ATP6AP1,	ADCY6,	KIFC3,	DMPK,	ATP2B1,	ATP2B2,	ATP2B3,	MAP3K5,	AAK1,	MAP3K9,	DDX24,	ITPK1,	INSR,	EGFR,	NWD1,	PDXK,	CSNK1G1,	UBE2J1,	ATP2C1,	RFK,	MAPK4,	ATP9A,	DLD,	MAPK9,	AMFR,	LRRK2,	EIF2AK3,	ABCA7,	FGFR1,	ACADSB,	GLUD1,	STK10,	PFKFB2,	BMPR2,	DSCAML1,	ABCA2,	ABCA1,	ABCA4,	EPHB4,	UHMK1,	ABCA5,	LMTK2,
GOTERM_MF_FAT	GO:0001882~nucleoside	binding	111	14.0329	3.26136e-08	ADCY5,	ATP6AP1,	ADCY6,	ADORA1,	KIFC3,	DMPK,	ATP2B1,	ATP2B2,	ATP2B3,	MAP3K5,	AAK1,	MAP3K9,	DDX24,	ITPK1,	INSR,	EGFR,	NWD1,	PDXK,	CSNK1G1,	UBE2J1,	ATP2C1,	RFK,	MAPK4,	ATP9A,	DLD,	MAPK9,	AMFR,	LRRK2,	EIF2AK3,	ABCA7,	FGFR1,	ACADSB,	GLUD1,	STK10,	PFKFB2,	BMPR2,	DSCAML1,	ABCA2,	ABCA1,	ABCA4,	EPHB4,	UHMK1,	ABCA5,	LMTK2,
GOTERM_MF_FAT	GO:0005524~ATP	binding	101	12.7686	3.93893e-07	ADCY5,	ATP6AP1,	ADCY6,	KIFC3,	DMPK,	ATP2B1,	ATP2B2,	ATP2B3,	MAP3K5,	AAK1,	MAP3K9,	DDX24,	ITPK1,	INSR,	EGFR,	NWD1,	PDXK,	CSNK1G1,	UBE2J1,	ATP2C1,	RFK,	ATP9A,	MAPK4,	MAPK9,	AMFR,	LRRK2,	EIF2AK3,	ABCA7,	FGFR1,	PFKFB2,	GLUD1,	STK10,	BMPR2,	DSCAML1,	ABCA2,	ABCA1,	ABCA4,	EPHB4,	UHMK1,	ABCA5,	LMTK2,	TRP53,	TAF1,	TGFBR2,
SP_PIR_KEYWORDS	atp-binding	92	11.6308	4.3442e-07	SPG7,	ADCY5,	ATP6AP1,	ADCY6,	PIP5K1B,	PPIP5K1,	ATP10D,	DMPK,	CKB,	KIFC3,	ATP2B1,	ATP2B2,	HSPH1,	LONP1,	MAP3K5,	ATP2B3,	AAK1,	MAP3K9,	MCCC1,	DDX24,	ATP8B2,	ITPK1,	SIK1,	INSR,	SIK2,	AKT2,	EGFR,	NWD1,	IRAK1,	SGK1,	PDXK,	CSNK1G1,	UBE2J1,	CDK8,	PFKM,	KIF1C,	PRKCQ,	ATP6V1A,	KIF1B,	MAP3K15,	RFK,	ATP2C1,	MAPK4,	ATP9A,	MAPK9,
GOTERM_MF_FAT	GO:0032559~adenyl	ribonucleotide	binding	101	12.7686	6.84343e-07	ADCY5,	ATP6AP1,	ADCY6,	KIFC3,	DMPK,	ATP2B1,	ATP2B2,	ATP2B3,	MAP3K5,	AAK1,	MAP3K9,	DDX24,	ITPK1,	INSR,	EGFR,	NWD1,	PDXK,	CSNK1G1,	UBE2J1,	ATP2C1,	RFK,	ATP9A,	MAPK4,	MAPK9,	AMFR,	LRRK2,	EIF2AK3,	ABCA7,	FGFR1,	PFKFB2,	GLUD1,	STK10,	BMPR2,	DSCAML1,	ABCA2,	ABCA1,	ABCA4,	EPHB4,	UHMK1,	ABCA5,	LMTK2,	TRP53,	TAF1,
GOTERM_MF_FAT	GO:0017076~purine	nucleotide	binding	116	14.665	1.7234e-05	ADCY5,	ATP6AP1,	ADCY6,	DMPK,	KIFC3,	ATP2B1,	ATP2B2,	ATP2B3,	MAP3K5,	AAK1,	MAP3K9,	DDX24,	ITPK1,	INSR,	RAB21,	EGFR,	NWD1,	OPA1,	PDXK,	CSNK1G1,	UBE2J1,	ATP2C1,	RFK,	MAPK4,	ATP9A,	DLD,	TUBA4A,	MAPK9,	AMFR,	LRRK2,	EIF2AK3,	ABCA7,	FGFR1,	ACADSB,	GLUD1,	STK10,	PFKFB2,	BMPR2,	DSCAML1,	ABCA2,	ABCA1,	RRAGD,	ABCA4,
SP_PIR_KEYWORDS	nucleotide-binding	99	12.5158	0.000134472	ADCY5,	ATP6AP1,	ADCY6,	KIFC3,	DMPK,	ATP2B1,	ATP2B2,	ATP2B3,	MAP3K5,	AAK1,	MAP3K9,	DDX24,	ITPK1,	INSR,	RAB21,	EGFR,	NWD1,	PDXK,	OPA1,	CSNK1G1,	UBE2J1,	ATP2C1,	RFK,	ATP9A,	MAPK4,	TUBA4A,	MAPK9,	AMFR,	LRRK2,	EIF2AK3,	ABCA7,	FGFR1,	PFKFB2,	GLUD1,	STK10,	BMPR2,	ABCA2,	ABCA1,	RRAGD,	ABCA4,	EPHB4,	UHMK1,	ABCA5,	GFM2,	LMTK2,
SP_PIR_KEYWORDS	kinase	51	6.44753	0.000191187	SGMS2,	PIP5K1B,	PPIP5K1,	ITPKB,	PRKCSH,	CKB,	DMPK,	MAP3K5,	AAK1,	MAP3K9,	ITPK1,	SIK1,	INSR,	SIK2,	AKT2,	EGFR,	IRAK1,	SGK1,	PDXK,	CSNK1G1,	PI4KA,	CDK8,	PFKM,	PRKCQ,	MAP3K15,	RFK,	MAPK4,	MAPK9,	LRRK2,	EIF2AK3,	FGFR1,	STK10,	PFKFB2,	BMPR2,	HK1,	SHPK,	EPHB4,	UHMK1,	IGF1R,	PTK2B,	LMTK2,	ETNK1,	PIK3R3,	TAF1,	PTPN3,
GOTERM_MF_FAT	GO:0032553~ribonucleotide	binding	107	13.5272	0.000205521	ADCY5,	ATP6AP1,	ADCY6,	KIFC3,	DMPK,	ATP2B1,	ATP2B2,	ATP2B3,	MAP3K5,	AAK1,	MAP3K9,	DDX24,	ITPK1,	INSR,	RAB21,	EGFR,	NWD1,	OPA1,	PDXK,	CSNK1G1,	UBE2J1,	ATP2C1,	RFK,	ATP9A,	MAPK4,	TUBA4A,	MAPK9,	AMFR,	LRRK2,	EIF2AK3,	ABCA7,	FGFR1,	PFKFB2,	GLUD1,	STK10,	BMPR2,	DSCAML1,	ABCA2,	ABCA1,	RRAGD,	ABCA4,	EPHB4,	UHMK1,	ABCA5,
GOTERM_MF_FAT	GO:0032555~purine	ribonucleotide	binding	107	13.5272	0.000205521	ADCY5,	ATP6AP1,	ADCY6,	KIFC3,	DMPK,	ATP2B1,	ATP2B2,	ATP2B3,	MAP3K5,	AAK1,	MAP3K9,	DDX24,	ITPK1,	INSR,	RAB21,	EGFR,	NWD1,	OPA1,	PDXK,	CSNK1G1,	UBE2J1,	ATP2C1,	RFK,	ATP9A,	MAPK4,	TUBA4A,	MAPK9,	AMFR,	LRRK2,	EIF2AK3,	ABCA7,	FGFR1,	PFKFB2,	GLUD1,	STK10,	BMPR2,	DSCAML1,	ABCA2,	ABCA1,	RRAGD,	ABCA4,	EPHB4,	UHMK1,
GOTERM_MF_FAT	GO:0000166~nucleotide	binding	123	15.5499	0.000578193	ADCY5,	ATP6AP1,	ADCY6,	DMPK,	KIFC3,	ATP2B1,	ATP2B2,	ATP2B3,	MAP3K5,	AAK1,	MAP3K9,	DDX24,	ITPK1,	INSR,	RAB21,	EGFR,	NWD1,	OPA1,	PDXK,	CSNK1G1,	UBE2J1,	NAV3,	POR,	ATP2C1,	RFK,	MAPK4,	ATP9A,	DLD,	TUBA4A,	MAPK9,	AMFR,	LRRK2,	EIF2AK3,	ABCA7,	FGFR1,	ACADSB,	GLUD1,	STK10,	PFKFB2,	BMPR2,	DSCAML1,	ABCA2,	ABCA1,	RRAGD,
UP_SEQ_FEATURE	binding	site:ATP	40	5.05689	0.00323445	FGFR1,	SPG7,	STK10,	BMPR2,	EPHB4,	UHMK1,	DMPK,	CKB,	IGF1R,	MAP3K5,	PTK2B,	AAK1,	MCCC1,	MAP3K9,	LMTK2,	SIK1,	ITPK1,	INSR,	SIK2,	EHD3,	AKT2,	EGFR,	IRAK1,	SGK1,	CSNK1G1,	PDK3,	TGFBR2,	CDK8,	LARS2,	PLK5,	PRKCQ,	HSP90B1,	MAP3K15,	RFK,	DYRK1B,	MAPK4,	NTRK2,	MAPK9,	LRRK2,	EIF2AK3	727	545	16021	1.6174
UP_SEQ_FEATURE	nucleotide	phosphate-binding	region:ATP	51	6.44753	0.0851137	SPG7,	ATP10D,	CKB,	KIFC3,	DMPK,	MAP3K5,	LONP1,	AAK1,	MAP3K9,	DDX24,	SIK1,	ITPK1,	INSR,	SIK2,	AKT2,	NWD1,	EGFR,	IRAK1,	SGK1,	PDXK,	CSNK1G1,	CDK8,	PFKM,	KIF1C,	ATP6V1A,	PRKCQ,	MAP3K15,	KIF1B,	MAPK4,	MAPK9,	LRRK2,	EIF2AK3,	MYO5A,	FGFR1,	STK10,	PFKFB2,	BMPR2,	EPHB4,	UHMK1,	IGF1R,	PTK2B,	LMTK2,	EHD3,
Annotation	Cluster	9	Enrichment	Score:	4.71512
Category	Term	Count	%	PValue	Genes	List	Total	Pop	Hits	Pop	Total	Fold	Enrichment	Bonferroni	Benjamini	FDR
GOTERM_BP_FAT	GO:0030001~metal	ion	transport	52	6.57396	1.88012e-11	KCNH1,	SLC5A3,	SLC5A5,	ATP1B1,	SLC9A6,	CACHD1,	ATP1B3,	SLC20A2,	ATP1B2,	KCNJ13,	ATP2B1,	ATP2B2,	ATP2B3,	SLC24A4,	SLC23A2,	TRPV4,	SLC12A7,	KCND3,	TMEM38A,	TCN2,	TECR,	ATP2C1,	SLC38A1,	STEAP2,	STEAP1,	SLC39A14,	SLC38A3,	SLC39A13,	SLC38A10,	TRF,	TPCN1,	MRS2,	SLC39A9,	PKD2,	SLC4A8,	SLC30A5,	PKD1,	SLC39A4,	SLC31A1,	SLC30A9,	SLC12A2,	SLC12A4,	ATP1A1,
GOTERM_BP_FAT	GO:0006814~sodium	ion	transport	22	2.78129	3.36467e-08	SLC5A3,	SLC12A7,	SLC5A5,	SLC38A3,	ATP1B1,	SLC9A6,	SLC12A2,	ATP1B3,	ATP1B2,	SLC20A2,	SLC12A4,	SLC38A10,	ATP1A1,	ATP1A2,	SLC4A10,	SLC24A4,	SLC23A2,	SLC6A8,	SLC4A8,	SLC13A4,	SLC38A1,	SLC9A1	558	125	13588	4.28582	7.53321e-05	3.13895e-06	5.86118e-05
GOTERM_BP_FAT	GO:0015672~monovalent	inorganic	cation	transport	32	4.04551	2.63096e-06	KCNH1,	SLC5A3,	SLC5A5,	SLC38A3,	ATP1B1,	SLC9A6,	ATP1B3,	ATP1B2,	SLC20A2,	ATP6AP1,	SLC38A10,	KCNJ13,	SLC24A4,	SLC23A2,	SLC4A8,	SLC12A7,	KCND3,	SLC12A2,	SLC12A4,	TMEM38A,	ATP1A1,	ATP1A2,	KCNK1,	ATP6V1A,	SLC4A10,	TSC1,	SLC6A8,	ATP6V0A1,	SLC38A1,	SLC13A4,	ATP6V0A2,	SLC9A1	558	303	13588	2.57175	0.00587341	0.000203108	0.00458298
GOTERM_MF_FAT	GO:0031420~alkali	metal	ion	binding	25	3.16056	7.03197e-06	SLC5A3,	KCNH1,	SLC5A5,	SLC38A3,	ATP1B1,	ATP1B3,	ATP1B2,	SLC20A2,	SLC38A10,	KCNJ13,	SLC24A4,	SLC23A2,	SLC4A8,	SLC12A7,	KCND3,	SLC12A2,	SLC12A4,	TMEM38A,	ATP1A1,	ATP1A2,	KCNK1,	SLC4A10,	SLC6A8,	SLC38A1,	SLC9A1	565	206	13288	2.8542	0.00537902	0.000245131	0.0107338
SP_PIR_KEYWORDS	sodium/potassium	transport	5	0.632111	0.000184025	ATP1B1,	ATP1B3,	ATP1B2,	ATP1A1,	ATP1A2	746	8	17854	14.9581	0.0685755	0.00283757	0.255046
SP_PIR_KEYWORDS	potassium	transport	14	1.76991	0.000510381	KCNH1,	SLC12A7,	KCND3,	ATP1B1,	ATP1B3,	SLC12A2,	ATP1B2,	SLC12A4,	TMEM38A,	ATP1A1,	ATP1A2,	KCNK1,	KCNJ13,	SLC24A4	746	107	17854	3.13142	0.178856	0.00677204	0.705868
GOTERM_MF_FAT	GO:0005391~sodium:potassium-exchanging	ATPase	activity	5	0.632111	0.000549526	ATP1B1,	ATP1B3,	ATP1B2,	ATP1A1,	ATP1A2	565	10	13288	11.7593	0.344005	0.0126946	0.835576
SP_PIR_KEYWORDS	potassium	14	1.76991	0.00129016	KCNH1,	SLC12A7,	KCND3,	ATP1B1,	ATP1B3,	SLC12A2,	ATP1B2,	SLC12A4,	TMEM38A,	ATP1A1,	ATP1A2,	KCNK1,	KCNJ13,	SLC24A4	746	118	17854	2.83951	0.392453	0.0149873	1.7754
GOTERM_MF_FAT	GO:0030955~potassium	ion	binding	14	1.76991	0.00148112	KCNH1,	SLC12A7,	KCND3,	ATP1B1,	ATP1B3,	SLC12A2,	ATP1B2,	SLC12A4,	TMEM38A,	ATP1A1,	ATP1A2,	KCNK1,	KCNJ13,	SLC24A4	565	118	13288	2.79034	0.679175	0.0302587	2.23721
GOTERM_BP_FAT	GO:0006813~potassium	ion	transport	15	1.89633	0.0061166	KCNH1,	SLC12A7,	KCND3,	ATP1B1,	SLC12A2,	ATP1B3,	ATP1B2,	SLC12A4,	TMEM38A,	ATP1A1,	ATP1A2,	KCNK1,	KCNJ13,	SLC24A4,	TSC1	558	160	13588	2.28293	0.999999	0.14763	10.1364
Annotation	Cluster	10	Enrichment	Score:	4.68437
Category	Term	Count	%	PValue	Genes	List	Total	Pop	Hits	Pop	Total	Fold	Enrichment	Bonferroni	Benjamini	FDR
GOTERM_BP_FAT	GO:0048878~chemical	homeostasis	44	5.56258	4.03797e-10	MYO5A,	SLC9A6,	LDLR,	CLSTN1,	ABCA2,	PPT1,	ADORA1,	APLP2,	TRF,	DMPK,	CKB,	LNPEP,	CD9,	ATP2B2,	APP,	PKD2,	TRPV4,	SV2A,	SLC39A4,	EIF2B5,	DLG1,	TRP53,	GLRB,	SGK1,	SCD2,	EPAS1,	CCDC47,	PFKM,	ATP1A2,	ABCB7,	TECR,	ITPR1,	STAT3,	PTPN11,	AMIGO1,	NPC1,	SLC4A10,	NPC2,	TSC1,	ATP2A2,	ATP2C1,	DLD,	PRNP,	SLC9A1
GOTERM_BP_FAT	GO:0042592~homeostatic	process	56	7.07965	6.22275e-09	SLC9A6,	PDIA3,	LDLR,	CLSTN1,	DNAJC10,	ADORA1,	CKB,	TGFB2,	DMPK,	LNPEP,	ATP2B2,	APP,	DNAJC16,	TPP1,	TRPV4,	SV2A,	DLG1,	EIF2B5,	SLC12A7,	SGK1,	CCDC47,	PFKM,	TECR,	AMIGO1,	NPC1,	NPC2,	ATP2C1,	DLD,	GAA,	PRNP,	MYO5A,	TMX4,	TMX3,	ABCA2,	PPT1,	APLP2,	TRF,	CD9,	PKD2,	SLC39A4,	TRP53,	GLRB,	SCD2,	SLC12A2,
GOTERM_BP_FAT	GO:0019725~cellular	homeostasis	40	5.05689	7.43727e-09	MYO5A,	PDIA3,	TMX4,	TMX3,	CLSTN1,	DNAJC10,	PPT1,	ADORA1,	APLP2,	TRF,	DMPK,	CKB,	CD9,	ATP2B2,	APP,	DNAJC16,	PKD2,	TRPV4,	SV2A,	SLC39A4,	EIF2B5,	DLG1,	TRP53,	SLC12A7,	GLRB,	SGK1,	SCD2,	SLC12A2,	ATP1A2,	ABCB7,	TECR,	ITPR1,	AMIGO1,	TSC1,	LARGE,	ATP2A2,	ATP2C1,	DLD,	GAA,	PRNP	558	343	13588	2.8398
GOTERM_BP_FAT	GO:0050801~ion	homeostasis	36	4.5512	1.26529e-08	MYO5A,	SLC9A6,	CLSTN1,	PPT1,	ADORA1,	APLP2,	TRF,	DMPK,	CKB,	LNPEP,	ATP2B2,	CD9,	APP,	PKD2,	TRPV4,	SV2A,	SLC39A4,	EIF2B5,	DLG1,	TRP53,	GLRB,	SGK1,	SCD2,	CCDC47,	ATP1A2,	ABCB7,	TECR,	ITPR1,	AMIGO1,	SLC4A10,	TSC1,	ATP2A2,	ATP2C1,	DLD,	PRNP,	SLC9A1	558	293	13588	2.99196	2.83295e-05	1.23173e-06	2.20411e-05
GOTERM_BP_FAT	GO:0006873~cellular	ion	homeostasis	31	3.91909	3.28959e-07	MYO5A,	CLSTN1,	PPT1,	ADORA1,	APLP2,	TRF,	CKB,	DMPK,	ATP2B2,	CD9,	APP,	PKD2,	TRPV4,	SV2A,	SLC39A4,	DLG1,	EIF2B5,	TRP53,	GLRB,	SGK1,	SCD2,	ATP1A2,	ABCB7,	TECR,	ITPR1,	AMIGO1,	TSC1,	ATP2A2,	ATP2C1,	DLD,	PRNP	558	261	13588	2.89229	0.000736268	2.72789e-05	0.000573038
GOTERM_BP_FAT	GO:0055082~cellular	chemical	homeostasis	31	3.91909	5.82439e-07	MYO5A,	CLSTN1,	PPT1,	ADORA1,	APLP2,	TRF,	CKB,	DMPK,	ATP2B2,	CD9,	APP,	PKD2,	TRPV4,	SV2A,	SLC39A4,	DLG1,	EIF2B5,	TRP53,	GLRB,	SGK1,	SCD2,	ATP1A2,	ABCB7,	TECR,	ITPR1,	AMIGO1,	TSC1,	ATP2A2,	ATP2C1,	DLD,	PRNP	558	268	13588	2.81675	0.00130323	4.65733e-05	0.00101459
GOTERM_BP_FAT	GO:0055080~cation	homeostasis	23	2.90771	6.46731e-06	TRP53,	SGK1,	SLC9A6,	CLSTN1,	CCDC47,	PPT1,	ATP1A2,	ABCB7,	TECR,	ITPR1,	APLP2,	TRF,	ATP2B2,	APP,	SLC4A10,	ATP2A2,	ATP2C1,	PKD2,	TRPV4,	SV2A,	PRNP,	SLC39A4,	SLC9A1	558	184	13588	3.04391	0.014376	0.000482562	0.0112653
GOTERM_BP_FAT	GO:0030003~cellular	cation	homeostasis	19	2.40202	5.03314e-05	TRP53,	SGK1,	CLSTN1,	PPT1,	ATP1A2,	ABCB7,	TECR,	ITPR1,	APLP2,	TRF,	ATP2B2,	APP,	ATP2A2,	ATP2C1,	PKD2,	TRPV4,	SV2A,	PRNP,	SLC39A4	558	152	13588	3.04391	0.106577	0.00288544	0.0876401
GOTERM_BP_FAT	GO:0055066~di-,	tri-valent	inorganic	cation	homeostasis	17	2.14918	0.000320542	CLSTN1,	CCDC47,	ATP1A2,	ABCB7,	TECR,	ITPR1,	TRF,	APLP2,	ATP2B2,	APP,	ATP2A2,	ATP2C1,	PKD2,	TRPV4,	SV2A,	PRNP,	SLC39A4	558	146	13588	2.83542	0.51218	0.0148431	0.55691
GOTERM_BP_FAT	GO:0030005~cellular	di-,	tri-valent	inorganic	cation	homeostasis	16	2.02276	0.000388757	CLSTN1,	ATP1A2,	ABCB7,	TECR,	ITPR1,	TRF,	APLP2,	ATP2B2,	APP,	ATP2A2,	ATP2C1,	PKD2,	TRPV4,	SV2A,	SLC39A4,	PRNP	558	134	13588	2.90761	0.581299	0.0166029	0.67505
GOTERM_BP_FAT	GO:0055065~metal	ion	homeostasis	12	1.51707	0.00408601	ATP2B2,	SGK1,	APP,	ATP2A2,	ATP2C1,	CLSTN1,	PKD2,	CCDC47,	TRPV4,	SV2A,	ATP1A2,	ITPR1	558	106	13588	2.75675	0.999896	0.10827	6.88391
GOTERM_BP_FAT	GO:0055074~calcium	ion	homeostasis	11	1.39064	0.0054748	ATP2B2,	APP,	ATP2A2,	ATP2C1,	CLSTN1,	PKD2,	CCDC47,	TRPV4,	SV2A,	ATP1A2,	ITPR1	558	95	13588	2.81962	0.999995	0.136128	9.12015
GOTERM_BP_FAT	GO:0006875~cellular	metal	ion	homeostasis	11	1.39064	0.00782661	ATP2B2,	SGK1,	APP,	ATP2A2,	ATP2C1,	CLSTN1,	PKD2,	TRPV4,	SV2A,	ATP1A2,	ITPR1	558	100	13588	2.67864	1	0.174053	12.792
GOTERM_BP_FAT	GO:0006816~calcium	ion	transport	12	1.51707	0.0108654	ATP2B1,	ATP2B2,	ATP2B3,	ATP2A2,	CACHD1,	SLC24A4,	ATP2C1,	PKD2,	PKD1,	TRPV4,	ITPR1,	TPCN1	558	121	13588	2.415	1	0.229118	17.3296
GOTERM_BP_FAT	GO:0006874~cellular	calcium	ion	homeostasis	10	1.26422	0.012153	ATP2B2,	APP,	ATP2A2,	ATP2C1,	CLSTN1,	PKD2,	TRPV4,	SV2A,	ATP1A2,	ITPR1	558	91	13588	2.67596	1	0.250374	19.1843
SP_PIR_KEYWORDS	calcium	transport	8	1.01138	0.0264131	ATP2B2,	ATP2A2,	CACHD1,	SLC24A4,	ATP2C1,	TRPV4,	ITPR1,	TPCN1	746	70	17854	2.7352	0.999967	0.183394	31.0251
Annotation	Cluster	11	Enrichment	Score:	4.08578
Category	Term	Count	%	PValue	Genes	List	Total	Pop	Hits	Pop	Total	Fold	Enrichment	Bonferroni	Benjamini	FDR
GOTERM_CC_FAT	GO:0000267~cell	fraction	57	7.20607	2.19316e-06	SAT1,	CANT1,	LNPEP,	ATP2B2,	APP,	TPP1,	PGRMC1,	IRAK1,	MPDZ,	CRYAB,	CCDC47,	PFKM,	POR,	PNPLA6,	PITPNM2,	LYNX1,	IGF2R,	BACE1,	SORT1,	CTSB,	SLC38A1,	STEAP2,	DAG1,	PPT1,	ACP2,	CALR,	ITM2B,	ITM2C,	TMED10,	SLC30A5,	ZMPSTE24,	ACSL6,	SOAT1,	GLRB,	NCEH1,	SLC12A2,	SEC11C,	EPHX1,	FADS2,	ITGA3,	ATP1A1,	ATP1A2,	NPR3,	ITPR1,
GOTERM_CC_FAT	GO:0005626~insoluble	fraction	51	6.44753	6.40171e-06	CANT1,	LNPEP,	ATP2B2,	APP,	PGRMC1,	IRAK1,	MPDZ,	CRYAB,	CCDC47,	POR,	PNPLA6,	LYNX1,	IGF2R,	BACE1,	SORT1,	SLC38A1,	STEAP2,	DAG1,	ACP2,	PPT1,	CALR,	ITM2B,	ITM2C,	TMED10,	SLC30A5,	ZMPSTE24,	ACSL6,	SOAT1,	GLRB,	NCEH1,	SLC12A2,	SEC11C,	EPHX1,	FADS2,	ITGA3,	ATP1A1,	ATP1A2,	NPR3,	ITPR1,	CPT1A,	PTPN11,	NCSTN,	LAMP2,	ZFP106,
GOTERM_CC_FAT	GO:0005624~membrane	fraction	49	6.19469	1.1416e-05	CANT1,	LNPEP,	ATP2B2,	APP,	PGRMC1,	IRAK1,	MPDZ,	CCDC47,	PNPLA6,	POR,	LYNX1,	IGF2R,	BACE1,	SORT1,	SLC38A1,	STEAP2,	PPT1,	ACP2,	ITM2B,	CALR,	ITM2C,	TMED10,	SLC30A5,	ZMPSTE24,	ACSL6,	SOAT1,	GLRB,	NCEH1,	SLC12A2,	SEC11C,	FADS2,	EPHX1,	ATP1A1,	ITGA3,	ATP1A2,	NPR3,	ITPR1,	CPT1A,	PTPN11,	NCSTN,	LAMP2,	ZFP106,	LRP1,	ATP2A2,
GOTERM_CC_FAT	GO:0042598~vesicular	fraction	19	2.40202	0.00379894	SOAT1,	NCEH1,	SEC11C,	EPHX1,	CCDC47,	ATP1A1,	ATP1A2,	CALR,	ITPR1,	POR,	CPT1A,	LNPEP,	ATP2B2,	ATP2A2,	PGRMC1,	TMED10,	SORT1,	STEAP2,	ACSL6	617	182	12504	2.11566	0.743032	0.0391767	5.08699
GOTERM_CC_FAT	GO:0005792~microsome	18	2.2756	0.00611706	SOAT1,	NCEH1,	SEC11C,	EPHX1,	CCDC47,	ATP1A1,	ATP1A2,	CALR,	ITPR1,	POR,	CPT1A,	LNPEP,	ATP2B2,	ATP2A2,	PGRMC1,	TMED10,	SORT1,	ACSL6	617	176	12504	2.07264	0.888139	0.0606673	8.0721
Annotation	Cluster	12	Enrichment	Score:	3.63152
Category	Term	Count	%	PValue	Genes	List	Total	Pop	Hits	Pop	Total	Fold	Enrichment	Bonferroni	Benjamini	FDR
GOTERM_MF_FAT	GO:0019899~enzyme	binding	27	3.4134	4.73246e-06	INF2,	IRAK1,	ZBTB7A,	CAMTA2,	NOS1,	EPAS1,	WFS1,	SMG7,	TGFBR2,	NPR1,	UBQLN1,	STAT3,	IGF1R,	MYRIP,	DMXL2,	SORBS1,	SQSTM1,	CCND2,	PKD2,	ABAT,	SYTL2,	CUL4B,	MAPK8IP1,	INSR,	DIAP1,	DHCR24,	DLG1	565	229	13288	2.77293	0.00362323	0.000191024	0.0072239
GOTERM_MF_FAT	GO:0019900~kinase	binding	12	1.51707	0.000901265	IRAK1,	IGF1R,	SORBS1,	CCND2,	SQSTM1,	TGFBR2,	NPR1,	MAPK8IP1,	UBQLN1,	INSR,	STAT3,	DLG1	565	85	13288	3.32027	0.499217	0.0190273	1.36698
GOTERM_MF_FAT	GO:0019901~protein	kinase	binding	10	1.26422	0.00298886	IRAK1,	SORBS1,	CCND2,	SQSTM1,	TGFBR2,	NPR1,	MAPK8IP1,	INSR,	STAT3,	DLG1	565	71	13288	3.31248	0.899328	0.0531967	4.46652
Annotation	Cluster	13	Enrichment	Score:	3.49018
Category	Term	Count	%	PValue	Genes	List	Total	Pop	Hits	Pop	Total	Fold	Enrichment	Bonferroni	Benjamini	FDR
GOTERM_MF_FAT	GO:0043167~ion	binding	233	29.4564	1.67678e-09	ATP1B1,	GLB1L,	ATP1B3,	PLEKHM1,	ATP1B2,	LTBP3,	ADCY5,	ADCY6,	EPT1,	ZNRF3,	SSR1,	ATP2B2,	MAP3K5,	APP,	ZFP93,	S100A1,	SLC12A7,	ZHX1,	ZFP628,	PITPNM2,	LETM1,	F5,	ATP2C1,	AMFR,	ENPP2,	DAG1,	CALR,	BC003331,	NR1H2,	ACE,	ATN1,	ZMPSTE24,	SLC31A1,	GPD2,	SCD1,	NPLOC4,	SCD2,	GDE1,	KLF9,	KLF13,	TGFBR2,	ATP11A,	ATP11C,	CSRP1,
GOTERM_MF_FAT	GO:0043169~cation	binding	229	28.9507	4.25074e-09	ATP1B1,	GLB1L,	ATP1B3,	PLEKHM1,	ATP1B2,	LTBP3,	ADCY5,	ADCY6,	EPT1,	ZNRF3,	SSR1,	ATP2B2,	MAP3K5,	APP,	ZFP93,	S100A1,	SLC12A7,	ZHX1,	ZFP628,	PITPNM2,	LETM1,	F5,	ATP2C1,	AMFR,	ENPP2,	DAG1,	CALR,	BC003331,	NR1H2,	ACE,	ATN1,	ZMPSTE24,	SLC31A1,	GPD2,	SCD1,	NPLOC4,	SCD2,	GDE1,	KLF9,	KLF13,	TGFBR2,	ATP11A,	ATP11C,	CSRP1,
GOTERM_MF_FAT	GO:0046872~metal	ion	binding	226	28.5714	8.78852e-09	ATP1B1,	ATP1B3,	PLEKHM1,	ATP1B2,	LTBP3,	ADCY5,	ADCY6,	EPT1,	ZNRF3,	SSR1,	ATP2B2,	MAP3K5,	APP,	ZFP93,	S100A1,	SLC12A7,	ZHX1,	ZFP628,	PITPNM2,	LETM1,	F5,	ATP2C1,	AMFR,	ENPP2,	DAG1,	CALR,	BC003331,	NR1H2,	ACE,	ATN1,	ZMPSTE24,	SLC31A1,	GPD2,	SCD1,	NPLOC4,	SCD2,	GDE1,	KLF9,	KLF13,	TGFBR2,	ATP11A,	ATP11C,	CSRP1,
SP_PIR_KEYWORDS	metal-binding	137	17.3198	0.0076361	THRB,	CTDSPL,	PLEKHM1,	ADCY5,	ADCY6,	EPT1,	ZNRF3,	DMPK,	ATP2B2,	APP,	MAP3K5,	ZFP93,	PTGIS,	IDS,	RBCK1,	SAP30L,	ITPK1,	INSR,	S100A1,	KCND3,	PDXK,	ZHX1,	ZFP628,	CHPT1,	GNS,	PITPNM2,	F5,	ATP2C1,	RFK,	ATP9A,	CPD,	AMFR,	PAM,	TSHZ1,	ENPP2,	BMPR2,	CALR,	TIMP2,	TIMP3,	TRF,	NR1H2,	MUT,	ACE,	ZMPSTE24,	B4GALT6,
GOTERM_MF_FAT	GO:0046914~transition	metal	ion	binding	112	14.1593	0.516691	THRB,	PLEKHM1,	EPT1,	ZNRF3,	APP,	ZFP93,	PTGIS,	PGRMC1,	RBCK1,	S100A1,	KCND3,	PDXK,	ZHX1,	ZFP628,	TCN2,	CHPT1,	TECR,	POR,	F5,	ATP2C1,	RFK,	CPD,	AMFR,	PAM,	TSHZ1,	BMPR2,	CALR,	TRF,	BC003331,	NR1H2,	MUT,	ACE,	SLC30A5,	ZMPSTE24,	B4GALT6,	SLC31A1,	SLC30A9,	RNF13,	PPTC7,	TRP53,	SCD1,	NPLOC4,
SP_PIR_KEYWORDS	zinc	78	9.86094	0.600206	PPARA,	SPG7,	THRB,	ZNFX1,	PLEKHM1,	HR,	ZZEF1,	ZNRF3,	ZBTB38,	LNPEP,	PHC3,	USP19,	APP,	ZFP93,	ZFYVE16,	RBCK1,	SAP30L,	S100A1,	KCND3,	ZBTB20,	PDXK,	ZDHHC5,	ZHX1,	CAR12,	ZFP628,	MMP15,	PRKCQ,	MYRIP,	BPTF,	RFK,	ZFYVE26,	LIMCH1,	AMFR,	CPD,	SLC39A14,	PAM,	TSHZ1,	SLC39A13,	TIMP2,	CALR,	TIMP3,	ZFP36L1,	NR1H2,	MTMR3,	ACE,
SP_PIR_KEYWORDS	zinc-finger	44	5.56258	0.877556	PPARA,	TSHZ1,	THRB,	PLEKHM1,	ZNFX1,	HR,	ZZEF1,	ZNRF3,	ZFP36L1,	NR1H2,	PHC3,	USP19,	MTMR3,	ZFP93,	SQSTM1,	ZFYVE16,	GATAD2A,	RBCK1,	SAP30L,	USP33,	MTMR4,	RNF13,	ZBTB7A,	ZBTB20,	NPLOC4,	KLF9,	KLF13,	ZDHHC5,	ZHX1,	ZFP628,	TRIM25,	MARCH7,	MARCH5,	PLEKHF1,	RNF43,	PRKCQ,	MYRIP,	ZFP106,	RNF115,	PHF1,	RNF208,	ZFYVE26,	RNF152,	AMFR	746
GOTERM_MF_FAT	GO:0008270~zinc	ion	binding	79	9.98736	0.920541	PPARA,	SPG7,	THRB,	ZNFX1,	PLEKHM1,	HR,	ZZEF1,	ZNRF3,	ZBTB38,	LNPEP,	PHC3,	USP19,	APP,	ZFP93,	ZFYVE16,	RBCK1,	S100A1,	KCND3,	ZBTB20,	PDXK,	ZDHHC5,	ZHX1,	CAR12,	ZFP628,	MMP15,	MAN2A2,	PRKCQ,	MYRIP,	BPTF,	RFK,	ZFYVE26,	LIMCH1,	AMFR,	ZADH2,	CPD,	SLC39A14,	PAM,	TSHZ1,	SLC39A13,	CALR,	BC003331,	ZFP36L1,	NR1H2,
Annotation	Cluster	14	Enrichment	Score:	3.39182
Category	Term	Count	%	PValue	Genes	List	Total	Pop	Hits	Pop	Total	Fold	Enrichment	Bonferroni	Benjamini	FDR
GOTERM_BP_FAT	GO:0019637~organophosphate	metabolic	process	21	2.65487	3.56365e-05	GPD2,	SGMS2,	LPGAT1,	ALDH5A1,	PI4KA,	PIP5K1B,	EPT1,	PIGQ,	CDS1,	PTEN,	CHPT1,	PNPLA6,	CDS2,	PIGK,	SERINC2,	SERINC1,	CD81,	SLC37A2,	AGPAT3,	PLA2G5,	AGPAT1	558	176	13588	2.90555	0.0766912	0.00209757	0.0620598
GOTERM_BP_FAT	GO:0006644~phospholipid	metabolic	process	19	2.40202	0.000125502	SGMS2,	LPGAT1,	ALDH5A1,	PI4KA,	PIP5K1B,	EPT1,	PIGQ,	CDS1,	PTEN,	CHPT1,	PNPLA6,	CDS2,	PIGK,	SERINC2,	SERINC1,	CD81,	AGPAT3,	PLA2G5,	AGPAT1	558	163	13588	2.83849	0.244984	0.00622533	0.218396
SP_PIR_KEYWORDS	phospholipid	biosynthesis	9	1.1378	0.000296268	CDS2,	LPGAT1,	SERINC1,	ETNK1,	EPT1,	CDS1,	CHPT1,	AGPAT3,	AGPAT1	746	42	17854	5.12849	0.108078	0.00422721	0.410311
GOTERM_BP_FAT	GO:0008654~phospholipid	biosynthetic	process	12	1.51707	0.000551865	CDS2,	PIGK,	SGMS2,	LPGAT1,	SERINC1,	CD81,	EPT1,	CDS1,	PIGQ,	CHPT1,	AGPAT3,	AGPAT1	558	83	13588	3.52066	0.709446	0.0218291	0.956994
GOTERM_BP_FAT	GO:0006650~glycerophospholipid	metabolic	process	12	1.51707	0.000910232	SERINC2,	PIGK,	ALDH5A1,	SERINC1,	CD81,	PIP5K1B,	PI4KA,	CDS1,	PIGQ,	CHPT1,	PTEN,	PNPLA6	558	88	13588	3.32063	0.869833	0.0345434	1.57381
GOTERM_BP_FAT	GO:0046486~glycerolipid	metabolic	process	13	1.64349	0.00669716	ALDH5A1,	PI4KA,	PIP5K1B,	PIGQ,	CDS1,	CHPT1,	PTEN,	PNPLA6,	PTPN11,	PIGK,	SERINC2,	SERINC1,	CD81	558	129	13588	2.454	1	0.155533	11.0464
Annotation	Cluster	15	Enrichment	Score:	3.31366
Category	Term	Count	%	PValue	Genes	List	Total	Pop	Hits	Pop	Total	Fold	Enrichment	Bonferroni	Benjamini	FDR
GOTERM_CC_FAT	GO:0044432~endoplasmic	reticulum	part	29	3.66625	9.59837e-06	ARL6IP1,	FKBP9,	GANAB,	PDIA3,	CLSTN3,	DNAJC10,	EDEM3,	CALR,	PRKCSH,	STT3B,	PIGK,	DNAJB11,	H13,	SERINC1,	RPN1,	HSPA5,	DNAJC3,	DLG1,	CCPG1,	ITPR1,	PNPLA6,	SCAP,	RDH5,	HYOU1,	HSP90B1,	ARHGAP32,	AMFR,	EIF2AK3,	RCN2	617	231	12504	2.54419	0.00342077	0.000180333	0.0131653
UP_SEQ_FEATURE	short	sequence	motif:Prevents	secretion	from	ER	10	1.26422	0.00126125	FKBP9,	HYOU1,	HSP90B1,	PDIA3,	DNAJC10,	EDEM3,	HSPA5,	CALR,	PRKCSH,	RCN2	727	59	16021	3.73511	0.932763	0.155255	2.16315
INTERPRO	IPR000886:Endoplasmic	reticulum,	targeting	sequence	8	1.01138	0.00173094	FKBP9,	HSP90B1,	DNAJC10,	EDEM3,	HSPA5,	CALR,	PRKCSH,	RCN2	733	43	17763	4.50852	0.895555	0.159516	2.79008
GOTERM_CC_FAT	GO:0005788~endoplasmic	reticulum	lumen	11	1.39064	0.00265506	FKBP9,	HYOU1,	HSP90B1,	PDIA3,	DNAJB11,	DNAJC10,	EDEM3,	HSPA5,	CALR,	RDH5,	RCN2	617	72	12504	3.09616	0.612917	0.0292243	3.5811
Annotation	Cluster	16	Enrichment	Score:	3.25092
Category	Term	Count	%	PValue	Genes	List	Total	Pop	Hits	Pop	Total	Fold	Enrichment	Bonferroni	Benjamini	FDR
GOTERM_CC_FAT	GO:0044432~endoplasmic	reticulum	part	29	3.66625	9.59837e-06	ARL6IP1,	FKBP9,	GANAB,	PDIA3,	CLSTN3,	DNAJC10,	EDEM3,	CALR,	PRKCSH,	STT3B,	PIGK,	DNAJB11,	H13,	SERINC1,	RPN1,	HSPA5,	DNAJC3,	DLG1,	CCPG1,	ITPR1,	PNPLA6,	SCAP,	RDH5,	HYOU1,	HSP90B1,	ARHGAP32,	AMFR,	EIF2AK3,	RCN2	617	231	12504	2.54419	0.00342077	0.000180333	0.0131653
GOTERM_CC_FAT	GO:0042175~nuclear	envelope-endoplasmic	reticulum	network	18	2.2756	0.00230065	ARL6IP1,	NPLOC4,	CCPG1,	CLSTN3,	NAV3,	ITPR1,	PNPLA6,	SCAP,	STT3B,	PIGK,	ARHGAP32,	H13,	SERINC1,	RPN1,	AMFR,	DNAJC3,	EIF2AK3,	DLG1	617	160	12504	2.2799	0.56057	0.027037	3.11006
GOTERM_CC_FAT	GO:0005789~endoplasmic	reticulum	membrane	16	2.02276	0.00800181	ARL6IP1,	CCPG1,	CLSTN3,	ITPR1,	PNPLA6,	SCAP,	STT3B,	PIGK,	ARHGAP32,	H13,	SERINC1,	RPN1,	AMFR,	DNAJC3,	EIF2AK3,	DLG1	617	152	12504	2.13324	0.943195	0.0726992	10.4347
Annotation	Cluster	17	Enrichment	Score:	2.71383
Category	Term	Count	%	PValue	Genes	List	Total	Pop	Hits	Pop	Total	Fold	Enrichment	Bonferroni	Benjamini	FDR
GOTERM_BP_FAT	GO:0015674~di-,	tri-valent	inorganic	cation	transport	19	2.40202	0.000107057	SLC39A14,	CACHD1,	TCN2,	TECR,	ITPR1,	TPCN1,	TRF,	ATP2B1,	ATP2B2,	ATP2B3,	ATP2A2,	SLC24A4,	ATP2C1,	PKD2,	SLC30A5,	TRPV4,	PKD1,	STEAP2,	STEAP1	558	161	13588	2.87375	0.213147	0.00555924	0.186328
GOTERM_MF_FAT	GO:0046873~metal	ion	transmembrane	transporter	activity	23	2.90771	0.00620644	KCNH1,	SLC39A14,	KCND3,	SLC39A13,	TMEM38A,	KCNK1,	ITPR1,	TPCN1,	TRF,	KCNJ13,	ATP2B1,	ATP2B2,	ATP2B3,	MRS2,	ATP2A2,	ATP2C1,	SLC39A9,	PKD2,	SLC30A5,	TRPV4,	PKD1,	SLC39A4,	SLC31A1	565	290	13288	1.86527	0.991563	0.0986017	9.06606
GOTERM_BP_FAT	GO:0006816~calcium	ion	transport	12	1.51707	0.0108654	ATP2B1,	ATP2B2,	ATP2B3,	ATP2A2,	CACHD1,	SLC24A4,	ATP2C1,	PKD2,	PKD1,	TRPV4,	ITPR1,	TPCN1	558	121	13588	2.415	1	0.229118	17.3296
Annotation	Cluster	18	Enrichment	Score:	2.68481
Category	Term	Count	%	PValue	Genes	List	Total	Pop	Hits	Pop	Total	Fold	Enrichment	Bonferroni	Benjamini	FDR
GOTERM_MF_FAT	GO:0015923~mannosidase	activity	6	0.758534	0.000285052	MAN2A2,	ATN1,	MAN1B1,	MAN1A,	MANEA,	GM608,	EDEM3	565	15	13288	9.40743	0.19641	0.00806604	0.434251
INTERPRO	IPR001382:Glycoside	hydrolase,	family	47	4	0.505689	0.00334081	ATN1,	MAN1B1,	MAN1A,	GM608,	EDEM3	733	8	17763	12.1166	0.987269	0.21528	5.31926
GOTERM_MF_FAT	GO:0004571~mannosyl-oligosaccharide	1,2-alpha-mannosidase	activity	4	0.505689	0.00362952	ATN1,	MAN1B1,	MAN1A,	GM608,	EDEM3	565	8	13288	11.7593	0.938512	0.0627997	5.39933
GOTERM_MF_FAT	GO:0015924~mannosyl-oligosaccharide	mannosidase	activity	4	0.505689	0.00527371	ATN1,	MAN1B1,	MAN1A,	GM608,	EDEM3	565	9	13288	10.4527	0.982676	0.0861833	7.75449
Annotation	Cluster	19	Enrichment	Score:	2.61667
Category	Term	Count	%	PValue	Genes	List	Total	Pop	Hits	Pop	Total	Fold	Enrichment	Bonferroni	Benjamini	FDR
KEGG_PATHWAY	mmu02010:ABC	transporters	10	1.26422	0.000258965	ABCA7,	ABCC4,	ABCA2,	ABCC1,	ABCA1,	ABCA4,	ABCB7,	ABCG1,	ABCC5,	ABCA5	281	45	5738	4.53776	0.0391008	0.0132073	0.310213
INTERPRO	IPR003439:ABC	transporter-like	10	1.26422	0.000283906	ABCA7,	ABCC4,	ABCA2,	ABCC1,	ABCA1,	ABCA4,	ABCB7,	ABCG1,	ABCC5,	ABCA5	733	53	17763	4.57232	0.309449	0.0515206	0.46272
UP_SEQ_FEATURE	nucleotide	phosphate-binding	region:ATP	2	8	1.01138	0.000386305	ABCA7,	HK1,	ABCA2,	ABCC1,	ABCA1,	ABCA4,	ABCC5,	ABCA5	727	31	16021	5.687	0.562407	0.0723801	0.667285
UP_SEQ_FEATURE	nucleotide	phosphate-binding	region:ATP	1	8	1.01138	0.000386305	ABCA7,	HK1,	ABCA2,	ABCC1,	ABCA1,	ABCA4,	ABCC5,	ABCA5	727	31	16021	5.687	0.562407	0.0723801	0.667285
INTERPRO	IPR017871:ABC	transporter,	conserved	site	10	1.26422	0.00117954	ABCA7,	ABCC4,	ABCA2,	ABCC1,	ABCA1,	ABCA4,	ABCB7,	ABCG1,	ABCC5,	ABCA5	733	64	17763	3.78645	0.785411	0.130565	1.90932
UP_SEQ_FEATURE	domain:ABC	transporter	1	7	0.884956	0.00135764	ABCA7,	ABCA2,	ABCC1,	ABCA1,	ABCA4,	ABCC5,	ABCA5	727	28	16021	5.50928	0.945304	0.157127	2.32663
UP_SEQ_FEATURE	domain:ABC	transporter	2	7	0.884956	0.00135764	ABCA7,	ABCA2,	ABCC1,	ABCA1,	ABCA4,	ABCC5,	ABCA5	727	28	16021	5.50928	0.945304	0.157127	2.32663
SMART	SM00382:AAA	13	1.64349	0.00894546	ABCA7,	SPG7,	ABCA2,	ABCA1,	NAV3,	ABCA4,	ABCB7,	ABCG1,	ABCA5,	LONP1,	ABCC4,	ABCC1,	ABCC5	365	138	9131	2.35662	0.863963	0.282851	10.8232
INTERPRO	IPR003593:ATPase,	AAA+	type,	core	13	1.64349	0.0117532	ABCA7,	SPG7,	ABCA2,	ABCA1,	NAV3,	ABCA4,	ABCB7,	ABCG1,	ABCA5,	LONP1,	ABCC4,	ABCC1,	ABCC5	733	138	17763	2.28285	1	0.43504	17.5611
INTERPRO	IPR001140:ABC	transporter,	transmembrane	region	4	0.505689	0.0669208	ABCC4,	ABCC1,	ABCB7,	ABCC5	733	23	17763	4.21448	1	0.823945	67.7408
INTERPRO	IPR017940:ABC	transporter	integral	membrane	type	1	4	0.505689	0.0981273	ABCC4,	ABCC1,	ABCB7,	ABCC5	733	27	17763	3.59012	1	0.882083	81.4925
Annotation	Cluster	20	Enrichment	Score:	2.6158
Category	Term	Count	%	PValue	Genes	List	Total	Pop	Hits	Pop	Total	Fold	Enrichment	Bonferroni	Benjamini	FDR
GOTERM_BP_FAT	GO:0000041~transition	metal	ion	transport	13	1.64349	2.4184e-05	SLC39A14,	ATP2C1,	SLC39A13,	SLC39A9,	SLC30A5,	TCN2,	STEAP2,	SLC39A4,	STEAP1,	TECR,	SLC30A9,	SLC31A1,	TRF	558	70	13588	4.52238	0.0527087	0.00163952	0.0421196
SP_PIR_KEYWORDS	zinc	transport	6	0.758534	0.00145417	SLC39A14,	SLC39A13,	SLC39A9,	SLC30A5,	SLC39A4,	SLC30A9	746	21	17854	6.83799	0.429772	0.0163854	1.99899
GOTERM_BP_FAT	GO:0006829~zinc	ion	transport	6	0.758534	0.00167561	SLC39A14,	SLC39A13,	SLC39A9,	SLC30A5,	SLC39A4,	SLC30A9	558	22	13588	6.64125	0.976596	0.0561299	2.87907
GOTERM_MF_FAT	GO:0046915~transition	metal	ion	transmembrane	transporter	activity	6	0.758534	0.00293972	SLC39A14,	ATP2C1,	SLC30A5,	SLC39A4,	SLC31A1,	TRF	565	24	13288	5.87965	0.89545	0.0535861	4.39463
INTERPRO	IPR003689:Zinc/iron	permease	4	0.505689	0.0180552	SLC39A14,	SLC39A13,	SLC39A9,	SLC39A4	733	14	17763	6.9238	1	0.513235	25.7406
GOTERM_MF_FAT	GO:0005385~zinc	ion	transmembrane	transporter	activity	3	0.379267	0.0645659	SLC39A14,	SLC30A5,	SLC39A4	565	10	13288	7.05558	1	0.513748	63.8994
Annotation	Cluster	21	Enrichment	Score:	2.5664
Category	Term	Count	%	PValue	Genes	List	Total	Pop	Hits	Pop	Total	Fold	Enrichment	Bonferroni	Benjamini	FDR
GOTERM_CC_FAT	GO:0030140~trans-Golgi	network	transport	vesicle	8	1.01138	1.34546e-05	CLTB,	AP1S2,	IGF2R,	TGOLN1,	RASSF9,	SORT1,	STEAP2,	FURIN	617	18	12504	9.00702	0.00479181	0.000228704	0.0184542
GOTERM_CC_FAT	GO:0030136~clathrin-coated	vesicle	17	2.14918	4.61205e-05	SCAMP1,	EPN3,	CLTB,	SYT11,	TGOLN1,	RASSF9,	PPT1,	FURIN,	DAB2,	DMXL2,	AP1S2,	IGF2R,	SORT1,	SV2A,	LRRK2,	STEAP2,	SCAMP5	617	104	12504	3.31268	0.0163306	0.00071563	0.0632451
GOTERM_CC_FAT	GO:0005798~Golgi-associated	vesicle	9	1.1378	0.000294166	CLTB,	AP1S2,	IGF2R,	TGOLN1,	PI4KA,	RASSF9,	SORT1,	STEAP2,	FURIN	617	36	12504	5.06645	0.099705	0.00436681	0.402755
GOTERM_CC_FAT	GO:0030135~coated	vesicle	17	2.14918	0.000379151	SCAMP1,	EPN3,	CLTB,	SYT11,	TGOLN1,	RASSF9,	PPT1,	FURIN,	DAB2,	DMXL2,	AP1S2,	IGF2R,	SORT1,	SV2A,	LRRK2,	STEAP2,	SCAMP5	617	124	12504	2.77838	0.126618	0.00540067	0.518831
GOTERM_CC_FAT	GO:0030133~transport	vesicle	8	1.01138	0.000410777	CLTB,	AP1S2,	IGF2R,	TGOLN1,	RASSF9,	SORT1,	STEAP2,	FURIN	617	29	12504	5.59057	0.136428	0.00562556	0.561995
GOTERM_CC_FAT	GO:0044433~cytoplasmic	vesicle	part	13	1.64349	0.0023738	SCAMP1,	CLTB,	PI4KA,	RASSF9,	FURIN,	LAMP2,	DAB2,	AP1S2,	KIF1B,	DLD,	TMED10,	ABCC4,	RAB21	617	95	12504	2.77322	0.571924	0.0269984	3.20746
GOTERM_CC_FAT	GO:0030659~cytoplasmic	vesicle	membrane	12	1.51707	0.00352473	SCAMP1,	DAB2,	LAMP2,	KIF1B,	CLTB,	AP1S2,	PI4KA,	TMED10,	RASSF9,	ABCC4,	FURIN,	RAB21	617	87	12504	2.79528	0.716502	0.0374782	4.72801
GOTERM_CC_FAT	GO:0012510~trans-Golgi	network	transport	vesicle	membrane	4	0.505689	0.00799551	CLTB,	AP1S2,	RASSF9,	FURIN	617	9	12504	9.00702	0.943066	0.0745322	10.4269
GOTERM_CC_FAT	GO:0012506~vesicle	membrane	12	1.51707	0.0080557	SCAMP1,	DAB2,	LAMP2,	KIF1B,	CLTB,	AP1S2,	PI4KA,	TMED10,	RASSF9,	ABCC4,	FURIN,	RAB21	617	97	12504	2.50711	0.944286	0.0713647	10.5015
GOTERM_CC_FAT	GO:0030660~Golgi-associated	vesicle	membrane	5	0.632111	0.0178765	CLTB,	AP1S2,	PI4KA,	RASSF9,	FURIN	617	21	12504	4.82519	0.998403	0.139085	21.9196
GOTERM_CC_FAT	GO:0030667~secretory	granule	membrane	4	0.505689	0.0288404	SCAMP1,	LAMP2,	TMED10,	ABCC4	617	14	12504	5.79023	0.999971	0.211357	33.0632
GOTERM_CC_FAT	GO:0030665~clathrin	coated	vesicle	membrane	6	0.758534	0.0304148	SCAMP1,	DAB2,	CLTB,	AP1S2,	RASSF9,	FURIN	617	36	12504	3.37763	0.999984	0.217324	34.5365
GOTERM_CC_FAT	GO:0030658~transport	vesicle	membrane	4	0.505689	0.0412602	CLTB,	AP1S2,	RASSF9,	FURIN	617	16	12504	5.06645	1	0.273888	43.8967
GOTERM_CC_FAT	GO:0030662~coated	vesicle	membrane	6	0.758534	0.118642	SCAMP1,	DAB2,	CLTB,	AP1S2,	RASSF9,	FURIN	617	53	12504	2.29424	1	0.489785	82.313
Annotation	Cluster	22	Enrichment	Score:	2.53506
Category	Term	Count	%	PValue	Genes	List	Total	Pop	Hits	Pop	Total	Fold	Enrichment	Bonferroni	Benjamini	FDR
SP_PIR_KEYWORDS	sodium/potassium	transport	5	0.632111	0.000184025	ATP1B1,	ATP1B3,	ATP1B2,	ATP1A1,	ATP1A2	746	8	17854	14.9581	0.0685755	0.00283757	0.255046
GOTERM_MF_FAT	GO:0005391~sodium:potassium-exchanging	ATPase	activity	5	0.632111	0.000549526	ATP1B1,	ATP1B3,	ATP1B2,	ATP1A1,	ATP1A2	565	10	13288	11.7593	0.344005	0.0126946	0.835576
KEGG_PATHWAY	mmu04960:Aldosterone-regulated	sodium	reabsorption	8	1.01138	0.00378602	SGK1,	ATP1B1,	ATP1B3,	ATP1B2,	ATP1A1,	ATP1A2,	PIK3R3,	INSR	281	42	5738	3.88951	0.442422	0.135875	4.44835
INTERPRO	IPR000402:ATPase,	P-type	cation	exchange,	beta	subunit	3	0.379267	0.0156081	ATP1B1,	ATP1B3,	ATP1B2	733	5	17763	14.54	1	0.473259	22.6594
KEGG_PATHWAY	mmu04260:Cardiac	muscle	contraction	9	1.1378	0.0353448	ATP1B1,	SLC9A6,	COX8B,	ATP2A2,	ATP1B3,	ATP1B2,	ATP1A1,	ATP1A2,	SLC9A1	281	78	5738	2.35615	0.99608	0.30888	35.0577
Annotation	Cluster	23	Enrichment	Score:	2.47007
Category	Term	Count	%	PValue	Genes	List	Total	Pop	Hits	Pop	Total	Fold	Enrichment	Bonferroni	Benjamini	FDR
INTERPRO	IPR006068:ATPase,	P-type	cation-transporter,	C-terminal	7	0.884956	1.74499e-05	ATP2B1,	ATP2B2,	ATP2B3,	ATP2A2,	ATP2C1,	ATP1A1,	ATP1A2	733	15	17763	11.3089	0.0224979	0.0113129	0.0284985
GOTERM_BP_FAT	GO:0008016~regulation	of	heart	contraction	11	1.39064	2.88521e-05	NOS1,	ATP2A2,	EPAS1,	THRB,	GAA,	HOPX,	ATP1A1,	ATP1A2,	ADORA1,	DMPK,	TGFB2	558	50	13588	5.35728	0.0625584	0.00179286	0.0502479
INTERPRO	IPR004014:ATPase,	P-type	cation-transporter,	N-terminal	7	0.884956	4.01977e-05	ATP2B1,	ATP2B2,	ATP2B3,	ATP2A2,	ATP2C1,	ATP1A1,	ATP1A2	733	17	17763	9.97841	0.0510687	0.0173212	0.0656382
GOTERM_BP_FAT	GO:0045822~negative	regulation	of	heart	contraction	5	0.632111	0.00048144	NOS1,	ATP2A2,	ATP1A1,	ATP1A2,	ADORA1	558	10	13588	12.1756	0.659794	0.0197687	0.835352
PIR_SUPERFAMILY	PIRSF001297:Na(+)/K(+)-transporting	ATPase	alpha	chain	5	0.632111	0.00143638	ATP2B2,	ATP2A2,	ATP2C1,	ATP1A1,	ATP1A2	332	13	8136	9.42539	0.423355	0.423355	1.97252
GOTERM_BP_FAT	GO:0002026~regulation	of	the	force	of	heart	contraction	4	0.505689	0.0144079	ATP2A2,	GAA,	ATP1A1,	ATP1A2	558	13	13588	7.49269	1	0.279796	22.3383
GOTERM_BP_FAT	GO:0008217~regulation	of	blood	pressure	8	1.01138	0.0167035	ACE,	NOS1,	BMPR2,	NPR1,	ATP1A1,	NPR3,	ATP1A2,	ADORA1	558	65	13588	2.99708	1	0.306612	25.4298
GOTERM_BP_FAT	GO:0008015~blood	circulation	9	1.1378	0.0855714	ACE,	NOS1,	F5,	BMPR2,	NPR1,	ATP1A1,	NPR3,	ATP1A2,	ADORA1	558	111	13588	1.97443	1	0.692164	78.9507
GOTERM_BP_FAT	GO:0003013~circulatory	system	process	9	1.1378	0.0855714	ACE,	NOS1,	F5,	BMPR2,	NPR1,	ATP1A1,	NPR3,	ATP1A2,	ADORA1	558	111	13588	1.97443	1	0.692164	78.9507
GOTERM_BP_FAT	GO:0051241~negative	regulation	of	multicellular	organismal	process	8	1.01138	0.116104	NOS1,	ATP2A2,	TGFBR2,	BMPR2,	ATP1A1,	ATP1A2,	EIF2AK3,	ADORA1	558	100	13588	1.9481	1	0.770034	88.3501
GOTERM_BP_FAT	GO:0006937~regulation	of	muscle	contraction	4	0.505689	0.235716	ATP2A2,	ATP1A1,	ATP1A2,	DMPK	558	41	13588	2.37573	1	0.910828	99.0746
Annotation	Cluster	24	Enrichment	Score:	2.36335
Category	Term	Count	%	PValue	Genes	List	Total	Pop	Hits	Pop	Total	Fold	Enrichment	Bonferroni	Benjamini	FDR
GOTERM_BP_FAT	GO:0009725~response	to	hormone	stimulus	18	2.2756	0.000438013	SGK1,	LEPR,	TGFBR2,	ABCA2,	TIMP3,	STAT3,	PTPN11,	SCAP,	LNPEP,	ZFP106,	SORBS1,	SORT1,	PIK3R3,	STEAP2,	INSR,	SIK2,	AKT2,	EIF2B5	558	165	13588	2.6565	0.625036	0.0183378	0.760272
GOTERM_BP_FAT	GO:0009719~response	to	endogenous	stimulus	18	2.2756	0.00149528	SGK1,	LEPR,	TGFBR2,	ABCA2,	TIMP3,	STAT3,	PTPN11,	SCAP,	LNPEP,	ZFP106,	SORBS1,	SORT1,	PIK3R3,	STEAP2,	INSR,	SIK2,	AKT2,	EIF2B5	558	184	13588	2.38219	0.964931	0.0517922	2.57302
GOTERM_BP_FAT	GO:0032870~cellular	response	to	hormone	stimulus	9	1.1378	0.0023844	ZFP106,	SGK1,	SORBS1,	PIK3R3,	INSR,	SIK2,	STAT3,	AKT2,	PTPN11	558	58	13588	3.77864	0.995228	0.0735155	4.07326
GOTERM_BP_FAT	GO:0032868~response	to	insulin	stimulus	9	1.1378	0.00266168	ZFP106,	SGK1,	SORBS1,	SORT1,	PIK3R3,	INSR,	SIK2,	AKT2,	SCAP	558	59	13588	3.7146	0.997439	0.0806134	4.53664
GOTERM_BP_FAT	GO:0043434~response	to	peptide	hormone	stimulus	11	1.39064	0.0054748	ZFP106,	SGK1,	SORBS1,	SORT1,	PIK3R3,	INSR,	SIK2,	STAT3,	AKT2,	EIF2B5,	SCAP	558	95	13588	2.81962	0.999995	0.136128	9.12015
GOTERM_BP_FAT	GO:0032869~cellular	response	to	insulin	stimulus	7	0.884956	0.007747	ZFP106,	SGK1,	SORBS1,	PIK3R3,	INSR,	SIK2,	AKT2	558	43	13588	3.96416	1	0.174159	12.67
GOTERM_BP_FAT	GO:0008286~insulin	receptor	signaling	pathway	5	0.632111	0.0261907	ZFP106,	SORBS1,	PIK3R3,	INSR,	SIK2	558	28	13588	4.34844	1	0.398234	37.0178
GOTERM_BP_FAT	GO:0010033~response	to	organic	substance	31	3.91909	0.0268427	LEPR,	ABCA2,	ACP2,	EDEM3,	TIMP3,	ASAH1,	TRF,	LNPEP,	SORBS1,	LBP,	DNAJC3,	PIK3R3,	INSR,	SIK2,	EIF2B5,	AKT2,	IRAK1,	SGK1,	NOS1,	TGFBR2,	EPHX1,	STAT3,	PTPN11,	SCAP,	ZFP106,	SORT1,	ABAT,	STEAP2,	EIF2AK3,	HTR2C,	SLC9A1	558	505	13588	1.49483	1	0.403269	37.7483
Annotation	Cluster	25	Enrichment	Score:	2.32902
Category	Term	Count	%	PValue	Genes	List	Total	Pop	Hits	Pop	Total	Fold	Enrichment	Bonferroni	Benjamini	FDR
GOTERM_BP_FAT	GO:0009100~glycoprotein	metabolic	process	18	2.2756	0.00010887	SGSH,	GANAB,	EDEM3,	PRKCSH,	ST6GALNAC2,	STT3B,	MGAT2,	SLC4A10,	GALNT10,	ST3GAL5,	LARGE,	CSGALNACT2,	CHST11,	BACE1,	RPN1,	MGAT5,	DLG1,	DHCR24	558	147	13588	2.98179	0.216334	0.00552496	0.189479
GOTERM_BP_FAT	GO:0009101~glycoprotein	biosynthetic	process	13	1.64349	0.00304914	STT3B,	MGAT2,	SLC4A10,	GALNT10,	GANAB,	ST3GAL5,	LARGE,	CHST11,	CSGALNACT2,	RPN1,	PRKCSH,	MGAT5,	ST6GALNAC2	558	117	13588	2.70569	0.998927	0.0871339	5.18063
GOTERM_BP_FAT	GO:0070085~glycosylation	10	1.26422	0.012153	STT3B,	MGAT2,	SLC4A10,	GALNT10,	GANAB,	ST3GAL5,	RPN1,	MGAT5,	PRKCSH,	ST6GALNAC2	558	91	13588	2.67596	1	0.250374	19.1843
GOTERM_BP_FAT	GO:0006486~protein	amino	acid	glycosylation	10	1.26422	0.012153	STT3B,	MGAT2,	SLC4A10,	GALNT10,	GANAB,	ST3GAL5,	RPN1,	MGAT5,	PRKCSH,	ST6GALNAC2	558	91	13588	2.67596	1	0.250374	19.1843
GOTERM_BP_FAT	GO:0043413~biopolymer	glycosylation	10	1.26422	0.012153	STT3B,	MGAT2,	SLC4A10,	GALNT10,	GANAB,	ST3GAL5,	RPN1,	MGAT5,	PRKCSH,	ST6GALNAC2	558	91	13588	2.67596	1	0.250374	19.1843
GOTERM_BP_FAT	GO:0006487~protein	amino	acid	N-linked	glycosylation	5	0.632111	0.0178135	STT3B,	MGAT2,	GANAB,	MGAT5,	PRKCSH	558	25	13588	4.87025	1	0.315906	26.8827
Annotation	Cluster	26	Enrichment	Score:	2.27887
Category	Term	Count	%	PValue	Genes	List	Total	Pop	Hits	Pop	Total	Fold	Enrichment	Bonferroni	Benjamini	FDR
GOTERM_MF_FAT	GO:0008509~anion	transmembrane	transporter	activity	16	2.02276	0.00040338	SLC12A7,	SLC5A5,	GLRB,	SLC12A2,	SLC20A1,	SLC20A2,	SLC12A4,	ABCA1,	ANK,	SLC4A10,	SLC4A8,	ABCC4,	SLC4A2,	ANO4,	ANO6,	SLC4A5	565	130	13288	2.89459	0.266153	0.0102621	0.613994
GOTERM_BP_FAT	GO:0006820~anion	transport	12	1.51707	0.017849	ANK,	SLC12A7,	SLC5A5,	SLC4A10,	GLRB,	SLC12A2,	SLC20A1,	SLC20A2,	SLC12A4,	SLC4A8,	SLC4A2,	SLC4A5	558	130	13588	2.24781	1	0.313994	26.9287
GOTERM_BP_FAT	GO:0015698~inorganic	anion	transport	9	1.1378	0.020233	ANK,	SLC12A7,	SLC5A5,	GLRB,	SLC12A2,	SLC20A1,	SLC20A2,	SLC12A4,	SLC4A2	558	83	13588	2.6405	1	0.34287	29.9575
Annotation	Cluster	27	Enrichment	Score:	2.23952
Category	Term	Count	%	PValue	Genes	List	Total	Pop	Hits	Pop	Total	Fold	Enrichment	Bonferroni	Benjamini	FDR
GOTERM_BP_FAT	GO:0008203~cholesterol	metabolic	process	11	1.39064	0.000534283	SOAT1,	LDLR,	LEPR,	SORL1,	HMGCS1,	ABCA2,	ABCA1,	SREBF2,	NSDHL,	SCAP,	DHCR24	558	70	13588	3.82663	0.697774	0.021521	0.926639
GOTERM_BP_FAT	GO:0016125~sterol	metabolic	process	11	1.39064	0.00114382	SOAT1,	LDLR,	LEPR,	SORL1,	HMGCS1,	ABCA2,	ABCA1,	SREBF2,	NSDHL,	SCAP,	DHCR24	558	77	13588	3.47875	0.922886	0.0418087	1.9739
GOTERM_BP_FAT	GO:0008202~steroid	metabolic	process	15	1.89633	0.00645564	SOAT1,	NPC1,	LDLR,	OSBPL9,	LEPR,	SORL1,	HSD17B12,	HMGCS1,	ABCA2,	ABCA1,	TECR,	DHCR24,	SREBF2,	NSDHL,	SCAP	558	161	13588	2.26875	0.999999	0.151924	10.6689
SP_PIR_KEYWORDS	cholesterol	metabolism	6	0.758534	0.00747161	SOAT1,	MUT,	LDLR,	SORL1,	SREBF2,	SCAP	746	30	17854	4.7866	0.944694	0.0666037	9.88317
BIOCARTA	m_s1pPathway:SREBP	control	of	lipid	synthesis	4	0.505689	0.00790049	LDLR,	HMGCS1,	SREBF2,	SCAP	78	7	1171	8.57875	0.657266	0.657266	8.87981
SP_PIR_KEYWORDS	lipid	metabolism	13	1.64349	0.0115542	SOAT1,	SGPL1,	ACADSB,	GM2A,	LDLR,	SGMS2,	SORL1,	PTEN,	CPT1A,	SREBF2,	SCAP,	SERINC1,	ACSL6	746	136	17854	2.28771	0.988733	0.096927	14.8926
SP_PIR_KEYWORDS	steroid	metabolism	5	0.632111	0.0782453	SOAT1,	LDLR,	SORL1,	SREBF2,	SCAP	746	39	17854	3.06833	1	0.388232	67.7141
Annotation	Cluster	28	Enrichment	Score:	2.14999
Category	Term	Count	%	PValue	Genes	List	Total	Pop	Hits	Pop	Total	Fold	Enrichment	Bonferroni	Benjamini	FDR
GOTERM_BP_FAT	GO:0008610~lipid	biosynthetic	process	29	3.66625	1.7123e-05	MYO5A,	SGMS2,	HSD17B12,	HMGCS1,	EPT1,	LTC4S,	CDS2,	PIGK,	PTGIS,	SERINC1,	ELOVL7,	B4GALT6,	AGPAT3,	NSDHL,	DHCR24,	AGPAT1,	SCD1,	SCD2,	LPGAT1,	FADS1,	FADS3,	FADS2,	ACACB,	CDS1,	PIGQ,	CHPT1,	TECR,	PTGDS,	CD81	558	285	13588	2.47785	0.0376132	0.00119737	0.0298238
GOTERM_MF_FAT	GO:0016717~oxidoreductase	activity,	acting	on	paired	donors,	with	oxidation	of	a	pair	of	donors	resulting	in	the	reduction	of	molecular	oxygen	to	two	molecules	of	water	5	0.632111	0.000341139	SCD1,	SCD2,	FADS1,	FADS3,	FADS2	565	9	13288	13.0659	0.230257	0.00930283	0.519486
UP_SEQ_FEATURE	short	sequence	motif:Histidine	box-3	5	0.632111	0.00070541	SCD1,	SCD2,	FADS1,	FADS3,	FADS2	727	10	16021	11.0186	0.778959	0.102206	1.21533
UP_SEQ_FEATURE	short	sequence	motif:Histidine	box-2	5	0.632111	0.00070541	SCD1,	SCD2,	FADS1,	FADS3,	FADS2	727	10	16021	11.0186	0.778959	0.102206	1.21533
UP_SEQ_FEATURE	short	sequence	motif:Histidine	box-1	5	0.632111	0.00070541	SCD1,	SCD2,	FADS1,	FADS3,	FADS2	727	10	16021	11.0186	0.778959	0.102206	1.21533
SP_PIR_KEYWORDS	lipid	synthesis	13	1.64349	0.000845808	SCD1,	SCD2,	FADS1,	HSD17B12,	FADS3,	HMGCS1,	FADS2,	TECR,	PTGIS,	PTGDS,	ELOVL7,	NSDHL,	DHCR24	746	99	17854	3.14271	0.278642	0.010155	1.16725
INTERPRO	IPR005804:Fatty	acid	desaturase,	type	1	5	0.632111	0.00108614	SCD1,	SCD2,	FADS1,	FADS3,	FADS2	733	12	17763	10.0972	0.757584	0.132127	1.75939
GOTERM_BP_FAT	GO:0006633~fatty	acid	biosynthetic	process	11	1.39064	0.00169264	MYO5A,	SCD1,	SCD2,	PTGIS,	PTGDS,	FADS1,	FADS3,	FADS2,	ELOVL7,	ACACB,	LTC4S	558	81	13588	3.30696	0.977473	0.05585	2.90793
INTERPRO	IPR001199:Cytochrome	b5	5	0.632111	0.0027135	FADS1,	PGRMC1,	FADS3,	FADS2,	NENF	733	15	17763	8.07776	0.97108	0.188138	4.34118
SP_PIR_KEYWORDS	Fatty	acid	biosynthesis	8	1.01138	0.00277176	SCD1,	SCD2,	PTGIS,	PTGDS,	FADS1,	FADS3,	FADS2,	ELOVL7	746	46	17854	4.16226	0.657467	0.0285412	3.77814
GOTERM_BP_FAT	GO:0006631~fatty	acid	metabolic	process	17	2.14918	0.00373819	MYO5A,	SCD1,	PPARA,	ACADSB,	SCD2,	ALDH5A1,	FADS1,	FADS3,	FADS2,	LTC4S,	ACACB,	CPT1A,	PTGIS,	PTGDS,	ACOT11,	ELOVL7,	ACSL6	558	184	13588	2.24984	0.999772	0.101929	6.31579
UP_SEQ_FEATURE	domain:Cytochrome	b5	heme-binding	5	0.632111	0.00382482	FADS1,	PGRMC1,	FADS3,	FADS2,	NENF	727	15	16021	7.34571	0.999725	0.323168	6.42472
INTERPRO	IPR018506:Cytochrome	b5,	heme-binding	site	5	0.632111	0.00443092	FADS1,	PGRMC1,	FADS3,	FADS2,	NENF	733	17	17763	7.12744	0.996944	0.262712	6.99666
KEGG_PATHWAY	mmu01040:Biosynthesis	of	unsaturated	fatty	acids	6	0.758534	0.00889355	SCD1,	SCD2,	FADS1,	HSD17B12,	FADS2,	TECR	281	27	5738	4.53776	0.747346	0.14175	10.1622
PIR_SUPERFAMILY	PIRSF015921:FA_sphinglp_des	3	0.379267	0.0093761	FADS1,	FADS3,	FADS2	332	4	8136	18.3795	0.972894	0.83536	12.24
PIR_SUPERFAMILY	PIRSF015921:fatty	acid	desaturase/sphingolipid	desaturase	3	0.379267	0.0093761	FADS1,	FADS3,	FADS2	332	4	8136	18.3795	0.972894	0.83536	12.24
INTERPRO	IPR012171:Fatty	acid/sphingolipid	desaturase	3	0.379267	0.0096268	FADS1,	FADS3,	FADS2	733	4	17763	18.175	0.999997	0.396233	14.6154
GOTERM_MF_FAT	GO:0004768~stearoyl-CoA	9-desaturase	activity	3	0.379267	0.0240752	SCD1,	SCD2,	FADS2	565	6	13288	11.7593	1	0.275497	31.065
GOTERM_BP_FAT	GO:0046394~carboxylic	acid	biosynthetic	process	12	1.51707	0.0303711	MYO5A,	SCD1,	SCD2,	PTGIS,	PTGDS,	FADS1,	FADS3,	FADS2,	ELOVL7,	ACACB,	LTC4S,	PRODH	558	141	13588	2.07245	1	0.429603	41.5652
GOTERM_BP_FAT	GO:0016053~organic	acid	biosynthetic	process	12	1.51707	0.0303711	MYO5A,	SCD1,	SCD2,	PTGIS,	PTGDS,	FADS1,	FADS3,	FADS2,	ELOVL7,	ACACB,	LTC4S,	PRODH	558	141	13588	2.07245	1	0.429603	41.5652
GOTERM_BP_FAT	GO:0006636~unsaturated	fatty	acid	biosynthetic	process	4	0.505689	0.105394	PTGIS,	PTGDS,	FADS1,	LTC4S	558	28	13588	3.47875	1	0.74976	85.6305
SP_PIR_KEYWORDS	electron	transport	8	1.01138	0.124407	SDHA,	FADS1,	TMX4,	FADS3,	FADS2,	STEAP2,	NDUFA10,	STEAP1	746	100	17854	1.91464	1	0.490721	84.173
GOTERM_BP_FAT	GO:0033559~unsaturated	fatty	acid	metabolic	process	4	0.505689	0.182086	PTGIS,	PTGDS,	FADS1,	LTC4S	558	36	13588	2.70569	1	0.869496	96.9843
KEGG_PATHWAY	mmu03320:PPAR	signaling	pathway	7	0.884956	0.186994	SCD1,	PPARA,	SCD2,	SORBS1,	FADS2,	ACSL6,	CPT1A	281	79	5738	1.80936	1	0.679731	91.6539
GOTERM_MF_FAT	GO:0046906~tetrapyrrole	binding	10	1.26422	0.192581	MUT,	PTGIS,	NOS1,	FADS1,	PGRMC1,	FADS3,	FADS2,	TCN2,	LMBRD1,	NENF	565	151	13288	1.55752	1	0.790405	96.1818
GOTERM_MF_FAT	GO:0020037~heme	binding	7	0.884956	0.576882	PTGIS,	NOS1,	FADS1,	PGRMC1,	FADS3,	FADS2,	NENF	565	144	13288	1.14326	1	0.986965	99.9998
Annotation	Cluster	29	Enrichment	Score:	2.083
Category	Term	Count	%	PValue	Genes	List	Total	Pop	Hits	Pop	Total	Fold	Enrichment	Bonferroni	Benjamini	FDR
INTERPRO	IPR015609:Molecular	chaperone,	heat	shock	protein,	Hsp40,	DnaJ	8	1.01138	0.00129676	DNAJC18,	DNAJB9,	DNAJC16,	DNAJB11,	DNAJC13,	DNAJC10,	DNAJC3,	SEC63	733	41	17763	4.72845	0.815863	0.131516	2.09718
INTERPRO	IPR003095:Heat	shock	protein	DnaJ	6	0.758534	0.00259364	DNAJC18,	DNAJB9,	DNAJC16,	DNAJB11,	DNAJC10,	SEC63	733	24	17763	6.05832	0.966173	0.190757	4.1532
SMART	SM00271:DnaJ	8	1.01138	0.00429955	DNAJC18,	DNAJB9,	DNAJC16,	DNAJB11,	DNAJC13,	DNAJC10,	DNAJC3,	SEC63	365	52	9131	3.84868	0.615787	0.273018	5.34473
INTERPRO	IPR001623:Heat	shock	protein	DnaJ,	N-terminal	8	1.01138	0.00522276	DNAJC18,	DNAJB9,	DNAJC16,	DNAJB11,	DNAJC13,	DNAJC10,	DNAJC3,	SEC63	733	52	17763	3.7282	0.998917	0.289237	8.19757
GOTERM_MF_FAT	GO:0051082~unfolded	protein	binding	9	1.1378	0.00935409	DNAJC18,	HSP90B1,	DNAJB9,	DNAJC16,	DNAJB11,	DNAJC10,	CALR,	CANX,	SEC63	565	70	13288	3.02382	0.99926	0.142187	13.3647
GOTERM_MF_FAT	GO:0031072~heat	shock	protein	binding	8	1.01138	0.0120573	DNAJC18,	DNAJB9,	DNAJC16,	DNAJB11,	DNAJC13,	DNAJC10,	DNAJC3,	SEC63	565	59	13288	3.18896	0.999909	0.166761	16.904
INTERPRO	IPR018253:Heat	shock	protein	DnaJ,	conserved	site	7	0.884956	0.0122237	DNAJC18,	DNAJB9,	DNAJC16,	DNAJB11,	DNAJC10,	DNAJC3,	SEC63	733	47	17763	3.60921	1	0.436047	18.1998
UP_SEQ_FEATURE	domain:J	7	0.884956	0.0169662	DNAJC18,	DNAJB9,	DNAJC16,	DNAJB11,	DNAJC10,	DNAJC3,	SEC63	727	46	16021	3.35348	1	0.648581	25.6596
SP_PIR_KEYWORDS	Chaperone	13	1.64349	0.0233355	NPLOC4,	C1GALT1C1,	DNAJC10,	CALR,	CANX,	SEC63,	HYOU1,	DNAJC18,	HSP90B1,	DNAJC16,	DNAJB9,	DNAJB11,	DNAJC3	746	150	17854	2.07419	0.99989	0.169731	27.9373
GOTERM_BP_FAT	GO:0006457~protein	folding	11	1.39064	0.0358813	HSPH1,	FKBP9,	DNAJC18,	HSP90B1,	DNAJB9,	DNAJC16,	DNAJB11,	DNAJC10,	CALR,	CANX,	SEC63	558	127	13588	2.10916	1	0.464493	47.0877
Annotation	Cluster	30	Enrichment	Score:	2.06916
Category	Term	Count	%	PValue	Genes	List	Total	Pop	Hits	Pop	Total	Fold	Enrichment	Bonferroni	Benjamini	FDR
GOTERM_BP_FAT	GO:0006793~phosphorus	metabolic	process	59	7.45891	0.000143339	ATP6AP1,	CSPG4,	PTPN23,	TIMM50,	PTPN21,	PTEN,	ADORA1,	DMPK,	TGFB2,	MAP3K5,	APP,	AAK1,	MAP3K9,	SIK1,	INSR,	SIK2,	AKT2,	EGFR,	IRAK1,	PTPRK,	SGK1,	CSNK1G1,	PI4KA,	CDK8,	PPM1F,	PRKCQ,	ATP6V1A,	MAP3K15,	MAPK4,	CD81,	DLD,	SLC37A2,	MAPK9,	LRRK2,	EIF2AK3,	FGFR1,	STK10,	BMPR2,	EPHB4,	UHMK1,	IGF1R,	MTMR3,	PTK2B,
GOTERM_BP_FAT	GO:0006796~phosphate	metabolic	process	59	7.45891	0.000143339	ATP6AP1,	CSPG4,	PTPN23,	TIMM50,	PTPN21,	PTEN,	ADORA1,	DMPK,	TGFB2,	MAP3K5,	APP,	AAK1,	MAP3K9,	SIK1,	INSR,	SIK2,	AKT2,	EGFR,	IRAK1,	PTPRK,	SGK1,	CSNK1G1,	PI4KA,	CDK8,	PPM1F,	PRKCQ,	ATP6V1A,	MAP3K15,	MAPK4,	CD81,	DLD,	SLC37A2,	MAPK9,	LRRK2,	EIF2AK3,	FGFR1,	STK10,	BMPR2,	EPHB4,	UHMK1,	IGF1R,	MTMR3,	PTK2B,
SP_PIR_KEYWORDS	kinase	51	6.44753	0.000191187	SGMS2,	PIP5K1B,	PPIP5K1,	ITPKB,	PRKCSH,	CKB,	DMPK,	MAP3K5,	AAK1,	MAP3K9,	ITPK1,	SIK1,	INSR,	SIK2,	AKT2,	EGFR,	IRAK1,	SGK1,	PDXK,	CSNK1G1,	PI4KA,	CDK8,	PFKM,	PRKCQ,	MAP3K15,	RFK,	MAPK4,	MAPK9,	LRRK2,	EIF2AK3,	FGFR1,	STK10,	PFKFB2,	BMPR2,	HK1,	SHPK,	EPHB4,	UHMK1,	IGF1R,	PTK2B,	LMTK2,	ETNK1,	PIK3R3,	TAF1,	PTPN3,
SP_PIR_KEYWORDS	transferase	84	10.6195	0.000498657	SAT1,	SGMS2,	ALG3,	PIP5K1B,	PPIP5K1,	EPT1,	DMPK,	CKB,	CDS2,	ALAS1,	MAP3K5,	ST3GAL5,	AAK1,	MAP3K9,	CHST11,	RPN1,	ITPK1,	SIK1,	INSR,	SIK2,	AGPAT3,	AKT2,	AGPAT1,	EGFR,	IRAK1,	SGK1,	PDXK,	LPGAT1,	CSNK1G1,	ZDHHC5,	CDK8,	PI4KA,	PFKM,	CDS1,	PIGQ,	CHPT1,	ST6GALNAC2,	PRKCQ,	MGAT2,	NCOA1,	MAP3K15,	RFK,	ALG10B,	MAPK4,	PCMTD1,
GOTERM_BP_FAT	GO:0016310~phosphorylation	47	5.94185	0.00173617	FGFR1,	ATP6AP1,	STK10,	CSPG4,	BMPR2,	EPHB4,	ADORA1,	UHMK1,	DMPK,	TGFB2,	IGF1R,	MAP3K5,	APP,	PTK2B,	AAK1,	MAP3K9,	LMTK2,	SIK1,	INSR,	SIK2,	AKT2,	EGFR,	IRAK1,	SGK1,	CSNK1G1,	PDK3,	TGFBR2,	CDK8,	PI4KA,	NPR1,	PTPN11,	PLK5,	ATP6V1A,	PRKCQ,	MAP3K15,	DYRK1B,	MAPK4,	DLD,	CD81,	NTRK2,	ATP6V0A1,	TGFBR3,	MAPK9,	MAPK8IP1,	LRRK2,
UP_SEQ_FEATURE	binding	site:ATP	40	5.05689	0.00323445	FGFR1,	SPG7,	STK10,	BMPR2,	EPHB4,	UHMK1,	DMPK,	CKB,	IGF1R,	MAP3K5,	PTK2B,	AAK1,	MCCC1,	MAP3K9,	LMTK2,	SIK1,	ITPK1,	INSR,	SIK2,	EHD3,	AKT2,	EGFR,	IRAK1,	SGK1,	CSNK1G1,	PDK3,	TGFBR2,	CDK8,	LARS2,	PLK5,	PRKCQ,	HSP90B1,	MAP3K15,	RFK,	DYRK1B,	MAPK4,	NTRK2,	MAPK9,	LRRK2,	EIF2AK3	727	545	16021	1.6174
GOTERM_BP_FAT	GO:0006468~protein	amino	acid	phosphorylation	41	5.18331	0.00530998	FGFR1,	STK10,	CSPG4,	BMPR2,	ADORA1,	EPHB4,	UHMK1,	DMPK,	TGFB2,	IGF1R,	MAP3K5,	APP,	PTK2B,	AAK1,	MAP3K9,	LMTK2,	SIK1,	INSR,	SIK2,	AKT2,	EGFR,	IRAK1,	SGK1,	CSNK1G1,	PDK3,	TGFBR2,	CDK8,	NPR1,	PTPN11,	PLK5,	PRKCQ,	MAP3K15,	DYRK1B,	MAPK4,	CD81,	NTRK2,	TGFBR3,	MAPK9,	MAPK8IP1,	LRRK2,	EIF2AK3	558
UP_SEQ_FEATURE	active	site:Proton	acceptor	45	5.689	0.00708556	LDHB,	FGFR1,	ACADSB,	STK10,	HSD17B12,	BMPR2,	LTC4S,	EPHB4,	UHMK1,	DMPK,	IGF1R,	MAP3K5,	PTK2B,	AAK1,	MAP3K9,	LMTK2,	SIK1,	INSR,	SIK2,	NSDHL,	AKT2,	EGFR,	IRAK1,	SGK1,	CSNK1G1,	ALDH5A1,	TGFBR2,	PM20D1,	CDK8,	PFKM,	CPT1A,	SDHA,	PLK5,	PRKCQ,	DHRS3,	MAP3K15,	DYRK1B,	MAPK4,	DLD,	NTRK2,	MAPK9,	PON2,	LRRK2,
INTERPRO	IPR017441:Protein	kinase,	ATP	binding	site	31	3.91909	0.0110833	FGFR1,	STK10,	BMPR2,	EPHB4,	UHMK1,	DMPK,	IGF1R,	MAP3K5,	PTK2B,	AAK1,	MAP3K9,	LMTK2,	SIK1,	INSR,	SIK2,	AKT2,	EGFR,	IRAK1,	SGK1,	CSNK1G1,	TGFBR2,	CDK8,	PLK5,	PRKCQ,	MAP3K15,	DYRK1B,	MAPK4,	NTRK2,	MAPK9,	LRRK2,	EIF2AK3	733	467	17763	1.60863	1	0.428206	16.6436
INTERPRO	IPR000719:Protein	kinase,	core	32	4.04551	0.0124129	FGFR1,	STK10,	BMPR2,	EPHB4,	UHMK1,	DMPK,	IGF1R,	MAP3K5,	PTK2B,	AAK1,	MAP3K9,	LMTK2,	SIK1,	INSR,	SIK2,	AKT2,	EGFR,	IRAK1,	SGK1,	CSNK1G1,	TGFBR2,	CDK8,	NPR1,	PLK5,	PRKCQ,	MAP3K15,	DYRK1B,	MAPK4,	NTRK2,	MAPK9,	LRRK2,	EIF2AK3	733	491	17763	1.57936	1	0.429731	18.4554
GOTERM_MF_FAT	GO:0004672~protein	kinase	activity	37	4.67762	0.0155819	KCNH1,	FGFR1,	STK10,	BMPR2,	EPHB4,	UHMK1,	DMPK,	IGF1R,	MAP3K5,	PTK2B,	AAK1,	MAP3K9,	LMTK2,	SIK1,	INSR,	SIK2,	AKT2,	EGFR,	TAF1,	IRAK1,	SGK1,	PTPN3,	CSNK1G1,	PDK3,	TGFBR2,	CDK8,	NPR1,	PLK5,	PRKCQ,	MAP3K15,	DYRK1B,	MAPK4,	NTRK2,	TGFBR3,	MAPK9,	LRRK2,	EIF2AK3	565	583	13288	1.4926	0.999994	0.203296
UP_SEQ_FEATURE	domain:Protein	kinase	32	4.04551	0.0274932	FGFR1,	STK10,	BMPR2,	EPHB4,	UHMK1,	DMPK,	IGF1R,	MAP3K5,	PTK2B,	AAK1,	MAP3K9,	LMTK2,	SIK1,	INSR,	SIK2,	AKT2,	EGFR,	IRAK1,	SGK1,	CSNK1G1,	TGFBR2,	CDK8,	NPR1,	PLK5,	PRKCQ,	MAP3K15,	DYRK1B,	MAPK4,	NTRK2,	MAPK9,	LRRK2,	EIF2AK3	727	476	16021	1.48149	1	0.734236	38.3117
SP_PIR_KEYWORDS	serine/threonine-protein	kinase	25	3.16056	0.0324346	STK10,	BMPR2,	UHMK1,	DMPK,	MAP3K5,	AAK1,	MAP3K9,	LMTK2,	SIK1,	SIK2,	AKT2,	IRAK1,	TAF1,	SGK1,	CSNK1G1,	TGFBR2,	CDK8,	PRKCQ,	PLK5,	MAP3K15,	MAPK4,	DYRK1B,	MAPK9,	LRRK2,	EIF2AK3	746	384	17854	1.55814	0.999997	0.21348	36.7145
INTERPRO	IPR017442:Serine/threonine	protein	kinase-related	24	3.03413	0.0371861	IRAK1,	SGK1,	CSNK1G1,	STK10,	TGFBR2,	CDK8,	BMPR2,	NPR1,	UHMK1,	DMPK,	PLK5,	PRKCQ,	MAP3K5,	MAP3K15,	AAK1,	DYRK1B,	MAP3K9,	MAPK4,	MAPK9,	SIK1,	LRRK2,	SIK2,	EIF2AK3,	AKT2	733	374	17763	1.55508	1	0.691661	46.1504
INTERPRO	IPR008271:Serine/threonine	protein	kinase,	active	site	23	2.90771	0.0432885	IRAK1,	SGK1,	CSNK1G1,	STK10,	TGFBR2,	CDK8,	BMPR2,	UHMK1,	DMPK,	PLK5,	PRKCQ,	MAP3K5,	MAP3K15,	AAK1,	DYRK1B,	MAP3K9,	MAPK4,	MAPK9,	SIK1,	LRRK2,	SIK2,	EIF2AK3,	AKT2	733	360	17763	1.54824	1	0.707062	51.4622
GOTERM_MF_FAT	GO:0004674~protein	serine/threonine	kinase	activity	26	3.28698	0.0572141	STK10,	BMPR2,	UHMK1,	DMPK,	MAP3K5,	AAK1,	MAP3K9,	LMTK2,	SIK1,	SIK2,	AKT2,	TAF1,	IRAK1,	SGK1,	CSNK1G1,	TGFBR2,	CDK8,	PLK5,	PRKCQ,	MAP3K15,	MAPK4,	DYRK1B,	MAPK9,	TGFBR3,	LRRK2,	EIF2AK3	565	421	13288	1.45245	1	0.485489	59.3169
UP_SEQ_FEATURE	nucleotide	phosphate-binding	region:ATP	51	6.44753	0.0851137	SPG7,	ATP10D,	CKB,	KIFC3,	DMPK,	MAP3K5,	LONP1,	AAK1,	MAP3K9,	DDX24,	SIK1,	ITPK1,	INSR,	SIK2,	AKT2,	NWD1,	EGFR,	IRAK1,	SGK1,	PDXK,	CSNK1G1,	CDK8,	PFKM,	KIF1C,	ATP6V1A,	PRKCQ,	MAP3K15,	KIF1B,	MAPK4,	MAPK9,	LRRK2,	EIF2AK3,	MYO5A,	FGFR1,	STK10,	PFKFB2,	BMPR2,	EPHB4,	UHMK1,	IGF1R,	PTK2B,	LMTK2,	EHD3,
SMART	SM00220:S_TKc	14	1.76991	0.259802	SGK1,	STK10,	CDK8,	DMPK,	PLK5,	PRKCQ,	MAP3K5,	MAP3K15,	MAPK4,	DYRK1B,	MAPK9,	SIK1,	SIK2,	AKT2	365	265	9131	1.32162	1	0.884025	97.84
INTERPRO	IPR002290:Serine/threonine	protein	kinase	14	1.76991	0.301132	SGK1,	STK10,	CDK8,	DMPK,	PLK5,	PRKCQ,	MAP3K5,	MAP3K15,	MAPK4,	DYRK1B,	MAPK9,	SIK1,	SIK2,	AKT2	733	265	17763	1.28025	1	0.987817	99.7127
Annotation	Cluster	31	Enrichment	Score:	2.06776
Category	Term	Count	%	PValue	Genes	List	Total	Pop	Hits	Pop	Total	Fold	Enrichment	Bonferroni	Benjamini	FDR
SP_PIR_KEYWORDS	FAD	14	1.76991	0.000610496	SDHA,	GPD2,	CHDH,	ACADSB,	NOS1,	MAOB,	AOX1,	DLD,	STEAP2,	NDUFA10,	STEAP1,	POR,	DHCR24,	PRODH	746	109	17854	3.07396	0.210001	0.00782665	0.843786
GOTERM_BP_FAT	GO:0055114~oxidation	reduction	39	4.93047	0.0272114	LDHB,	PAM,	ACADSB,	UTY,	TMX4,	GLUD1,	HSD17B12,	OGDH,	BC003331,	PDHA1,	DHCR24,	NSDHL,	GPD2,	SCD1,	CHDH,	SCD2,	NOS1,	ALDH5A1,	FADS1,	MAOB,	FADS3,	FADS2,	NDUFA10,	TECR,	POR,	SOD3,	RDH5,	SDHA,	BLVRA,	DHRS3,	F5,	AOX1,	SLC37A2,	DLD,	2610507B11RIK,	ZADH2,	STEAP2,	STEAP1,	PRODH	558	672	13588	1.41324	1
SP_PIR_KEYWORDS	oxidoreductase	34	4.29836	0.0376942	PAM,	LDHB,	ACADSB,	UTY,	GLUD1,	HSD17B12,	OGDH,	PDHA1,	DHCR24,	NSDHL,	GPD2,	SCD1,	CHDH,	SCD2,	NOS1,	COX8B,	ALDH5A1,	FADS1,	MAOB,	FADS3,	FADS2,	TECR,	POR,	SOD3,	RDH5,	SDHA,	BLVRA,	DHRS3,	AOX1,	DLD,	ZADH2,	STEAP2,	STEAP1,	PRODH	746	572	17854	1.42259	1	0.240165	41.3245
Annotation	Cluster	32	Enrichment	Score:	1.98562
Category	Term	Count	%	PValue	Genes	List	Total	Pop	Hits	Pop	Total	Fold	Enrichment	Bonferroni	Benjamini	FDR
UP_SEQ_FEATURE	repeat:LDL-receptor	class	B	5	6	0.758534	0.000114387	LRP1,	LDLR,	SORL1,	LRP6,	LRP8,	LRP5	727	12	16021	11.0186	0.217052	0.0301231	0.198027
INTERPRO	IPR011042:Six-bladed	beta-propeller,	TolB-like	9	1.1378	0.00013046	PAM,	LRP1,	LDLR,	SORL1,	LRP6,	PON2,	LRP8,	PON3,	LRP5	733	38	17763	5.73946	0.156446	0.0416409	0.212879
UP_SEQ_FEATURE	repeat:LDL-receptor	class	B	4	6	0.758534	0.000178959	LRP1,	LDLR,	SORL1,	LRP6,	LRP8,	LRP5	727	13	16021	10.171	0.31807	0.0416445	0.30965
UP_SEQ_FEATURE	repeat:LDL-receptor	class	B	1	6	0.758534	0.000178959	LRP1,	LDLR,	SORL1,	LRP6,	LRP8,	LRP5	727	13	16021	10.171	0.31807	0.0416445	0.30965
UP_SEQ_FEATURE	repeat:LDL-receptor	class	B	2	6	0.758534	0.000178959	LRP1,	LDLR,	SORL1,	LRP6,	LRP8,	LRP5	727	13	16021	10.171	0.31807	0.0416445	0.30965
UP_SEQ_FEATURE	repeat:LDL-receptor	class	B	3	6	0.758534	0.000178959	LRP1,	LDLR,	SORL1,	LRP6,	LRP8,	LRP5	727	13	16021	10.171	0.31807	0.0416445	0.30965
UP_SEQ_FEATURE	domain:LDL-receptor	class	A	3	7	0.884956	0.00019038	LRP1,	LDLR,	LRP10,	SORL1,	LRP6,	LRP8,	LRP5	727	20	16021	7.713	0.33453	0.039908	0.32938
SMART	SM00135:LY	6	0.758534	0.000211253	LRP1,	LDLR,	SORL1,	LRP6,	LRP8,	LRP5	365	15	9131	10.0066	0.0458201	0.0458201	0.26897
INTERPRO	IPR000033:Low-density	lipoprotein	receptor,	YWTD	repeat	6	0.758534	0.000249319	LRP1,	LDLR,	SORL1,	LRP6,	LRP8,	LRP5	733	15	17763	9.69332	0.277583	0.0527498	0.406456
GOTERM_MF_FAT	GO:0005041~low-density	lipoprotein	receptor	activity	5	0.632111	0.000341139	LDLR,	LRP10,	CXCL16,	LRP6,	LRP8	565	9	13288	13.0659	0.230257	0.00930283	0.519486
SMART	SM00192:LDLa	9	1.1378	0.000407871	LRP1,	LDLR,	LRP10,	SORL1,	LRP6,	PKD1,	LRP8,	PRKCSH,	LRP5	365	46	9131	4.89452	0.0865859	0.044273	0.518708
UP_SEQ_FEATURE	domain:LDL-receptor	class	A	1	7	0.884956	0.000441345	LRP1,	LDLR,	LRP10,	SORL1,	LRP6,	LRP8,	LRP5	727	23	16021	6.70696	0.611027	0.075671	0.762018
INTERPRO	IPR002172:Low	density	lipoprotein-receptor,	class	A,	cysteine-rich	9	1.1378	0.000520542	LRP1,	LDLR,	LRP10,	SORL1,	LRP6,	PKD1,	LRP8,	PRKCSH,	LRP5	733	46	17763	4.7413	0.492857	0.0813686	0.84686
UP_SEQ_FEATURE	domain:LDL-receptor	class	A	2	7	0.884956	0.000566105	LRP1,	LDLR,	LRP10,	SORL1,	LRP6,	LRP8,	LRP5	727	24	16021	6.4275	0.702173	0.0889636	0.976431
SP_PIR_KEYWORDS	Endocytosis	12	1.51707	0.00167899	APP,	LRP1,	AP1S2,	LDLR,	AP1B1,	LRP10,	SORL1,	LRP6,	SORT1,	LRP8,	USP33,	LRP5	746	93	17854	3.08813	0.477241	0.0183617	2.3047
GOTERM_MF_FAT	GO:0030228~lipoprotein	receptor	activity	5	0.632111	0.00168979	LDLR,	LRP10,	CXCL16,	LRP6,	LRP8	565	13	13288	9.04561	0.726694	0.0335598	2.54861
GOTERM_MF_FAT	GO:0030169~low-density	lipoprotein	binding	5	0.632111	0.00168979	LDLR,	LRP10,	CXCL16,	LRP6,	LRP8	565	13	13288	9.04561	0.726694	0.0335598	2.54861
UP_SEQ_FEATURE	short	sequence	motif:Endocytosis	signal	5	0.632111	0.0029081	LRP1,	LDLR,	TGOLN1,	SORL1,	SORT1	727	14	16021	7.87041	0.99803	0.292546	4.9213
UP_SEQ_FEATURE	domain:LDL-receptor	class	A	4	5	0.632111	0.0029081	LRP1,	LDLR,	LRP10,	SORL1,	LRP8	727	14	16021	7.87041	0.99803	0.292546	4.9213
UP_SEQ_FEATURE	repeat:LDL-receptor	class	B	6	4	0.505689	0.00634005	LRP1,	LDLR,	LRP6,	LRP5	727	9	16021	9.79428	0.999999	0.395813	10.4355
UP_SEQ_FEATURE	domain:LDL-receptor	class	A	6	4	0.505689	0.0087549	LRP1,	LDLR,	SORL1,	LRP8	727	10	16021	8.81486	1	0.477219	14.1333
UP_SEQ_FEATURE	domain:LDL-receptor	class	A	7	4	0.505689	0.0087549	LRP1,	LDLR,	SORL1,	LRP8	727	10	16021	8.81486	1	0.477219	14.1333
GOTERM_MF_FAT	GO:0008034~lipoprotein	binding	5	0.632111	0.0108046	LDLR,	LRP10,	CXCL16,	LRP6,	LRP8	565	21	13288	5.59966	0.999759	0.1535	15.281
UP_SEQ_FEATURE	domain:LDL-receptor	class	A	5	4	0.505689	0.0116372	LRP1,	LDLR,	SORL1,	LRP8	727	11	16021	8.01351	1	0.56595	18.3585
INTERPRO	IPR013091:EGF	calcium-binding	8	1.01138	0.0231911	MEGF8,	LRP1,	LDLR,	LTBP3,	HEG1,	LRP8,	PROS1,	GAS6	733	69	17763	2.80966	1	0.552999	31.8366
UP_SEQ_FEATURE	repeat:LDL-receptor	class	B	9	3	0.379267	0.0272382	LRP1,	LRP6,	LRP5	727	6	16021	11.0186	1	0.738812	38.0308
UP_SEQ_FEATURE	repeat:LDL-receptor	class	B	10	3	0.379267	0.0272382	LRP1,	LRP6,	LRP5	727	6	16021	11.0186	1	0.738812	38.0308
UP_SEQ_FEATURE	repeat:LDL-receptor	class	B	11	3	0.379267	0.0272382	LRP1,	LRP6,	LRP5	727	6	16021	11.0186	1	0.738812	38.0308
UP_SEQ_FEATURE	repeat:LDL-receptor	class	B	12	3	0.379267	0.0272382	LRP1,	LRP6,	LRP5	727	6	16021	11.0186	1	0.738812	38.0308
UP_SEQ_FEATURE	repeat:LDL-receptor	class	B	13	3	0.379267	0.0272382	LRP1,	LRP6,	LRP5	727	6	16021	11.0186	1	0.738812	38.0308
UP_SEQ_FEATURE	repeat:LDL-receptor	class	B	14	3	0.379267	0.0272382	LRP1,	LRP6,	LRP5	727	6	16021	11.0186	1	0.738812	38.0308
UP_SEQ_FEATURE	repeat:LDL-receptor	class	B	15	3	0.379267	0.0272382	LRP1,	LRP6,	LRP5	727	6	16021	11.0186	1	0.738812	38.0308
UP_SEQ_FEATURE	repeat:LDL-receptor	class	B	16	3	0.379267	0.0272382	LRP1,	LRP6,	LRP5	727	6	16021	11.0186	1	0.738812	38.0308
UP_SEQ_FEATURE	repeat:LDL-receptor	class	B	17	3	0.379267	0.0272382	LRP1,	LRP6,	LRP5	727	6	16021	11.0186	1	0.738812	38.0308
UP_SEQ_FEATURE	repeat:LDL-receptor	class	B	18	3	0.379267	0.0272382	LRP1,	LRP6,	LRP5	727	6	16021	11.0186	1	0.738812	38.0308
UP_SEQ_FEATURE	repeat:LDL-receptor	class	B	19	3	0.379267	0.0272382	LRP1,	LRP6,	LRP5	727	6	16021	11.0186	1	0.738812	38.0308
UP_SEQ_FEATURE	repeat:LDL-receptor	class	B	20	3	0.379267	0.0272382	LRP1,	LRP6,	LRP5	727	6	16021	11.0186	1	0.738812	38.0308
UP_SEQ_FEATURE	repeat:LDL-receptor	class	B	7	3	0.379267	0.0370023	LRP1,	LRP6,	LRP5	727	7	16021	9.44449	1	0.820206	47.9696
UP_SEQ_FEATURE	repeat:LDL-receptor	class	B	8	3	0.379267	0.0370023	LRP1,	LRP6,	LRP5	727	7	16021	9.44449	1	0.820206	47.9696
INTERPRO	IPR000152:EGF-type	aspartate/asparagine	hydroxylation	conserved	site	9	1.1378	0.0400197	MEGF8,	MATN4,	LRP1,	LDLR,	LTBP3,	HEG1,	LRP8,	PROS1,	GAS6	733	94	17763	2.32021	1	0.701929	48.6813
INTERPRO	IPR018097:EGF-like	calcium-binding,	conserved	site	9	1.1378	0.0400197	MEGF8,	LRP1,	LDLR,	LTBP3,	HEG1,	LRP8,	PROS1,	GAS6,	LRP5	733	94	17763	2.32021	1	0.701929	48.6813
UP_SEQ_FEATURE	domain:LDL-receptor	class	A	8	3	0.379267	0.0478787	LRP1,	SORL1,	LRP8	727	8	16021	8.26393	1	0.87741	57.2655
UP_SEQ_FEATURE	domain:EGF-like	1	10	1.26422	0.0511793	MEGF8,	MATN4,	LRP1,	LDLR,	LTBP3,	LRP6,	LRP8,	MFGE8,	PROS1,	LRP5	727	106	16021	2.07898	1	0.889573	59.7612
SMART	SM00179:EGF_CA	8	1.01138	0.070524	MEGF8,	LRP1,	LDLR,	LTBP3,	HEG1,	LRP8,	PROS1,	GAS6	365	91	9131	2.19925	1	0.68642	60.6357
INTERPRO	IPR001881:EGF-like	calcium-binding	8	1.01138	0.0814494	MEGF8,	LRP1,	LDLR,	LTBP3,	HEG1,	LRP8,	PROS1,	GAS6	733	91	17763	2.1304	1	0.866584	75.035
UP_SEQ_FEATURE	domain:EGF-like	2;	calcium-binding	6	0.758534	0.0854745	LRP1,	LDLR,	LTBP3,	LRP8,	PROS1,	GAS6	727	52	16021	2.54275	1	0.956418	78.7383
INTERPRO	IPR013032:EGF-like	region,	conserved	site	19	2.40202	0.0934008	MEGF8,	MATN4,	MEGF9,	LDLR,	LTBP3,	SORL1,	ABCA2,	MFGE8,	EPHB4,	GAS6,	LRP1,	BPTF,	ITGB8,	LRP6,	HEG1,	LRP8,	PROS1,	LRP5,	RNF13	733	310	17763	1.48527	1	0.877068	79.8429
SMART	SM00181:EGF	13	1.64349	0.111823	MEGF8,	MATN4,	LRP1,	LDLR,	LTBP3,	ITGB8,	LRP6,	HEG1,	LRP8,	MFGE8,	PROS1,	GAS6,	LRP5	365	203	9131	1.60204	1	0.73187	77.9465
INTERPRO	IPR006210:EGF-like	13	1.64349	0.134269	MEGF8,	MATN4,	LRP1,	LDLR,	LTBP3,	ITGB8,	LRP6,	HEG1,	LRP8,	MFGE8,	PROS1,	GAS6,	LRP5	733	203	17763	1.55189	1	0.929212	90.511
INTERPRO	IPR006209:EGF	9	1.1378	0.158627	MATN4,	LRP1,	LDLR,	LTBP3,	LRP6,	HEG1,	LRP8,	MFGE8,	LRP5	733	128	17763	1.7039	1	0.940115	94.0464
UP_SEQ_FEATURE	domain:EGF-like	3	6	0.758534	0.178834	MATN4,	LRP1,	LDLR,	LTBP3,	LRP6,	LRP5	727	66	16021	2.00338	1	0.996095	96.7096
UP_SEQ_FEATURE	domain:EGF-like	4	5	0.632111	0.189977	MEGF8,	MATN4,	LRP1,	LRP6,	LRP5	727	50	16021	2.20371	1	0.996905	97.4032
SP_PIR_KEYWORDS	egf-like	domain	13	1.64349	0.218018	MEGF8,	MATN4,	LRP1,	LDLR,	LTBP3,	SORL1,	LRP6,	HEG1,	LRP8,	MFGE8,	PROS1,	GAS6,	LRP5	746	222	17854	1.40148	1	0.647656	96.7037
UP_SEQ_FEATURE	domain:EGF-like	4;	calcium-binding	3	0.379267	0.429016	LTBP3,	PROS1,	GAS6	727	32	16021	2.06598	1	0.999989	99.9939
UP_SEQ_FEATURE	domain:EGF-like	3;	calcium-binding	3	0.379267	0.475156	MEGF8,	PROS1,	GAS6	727	35	16021	1.8889	1	0.999993	99.9986
UP_SEQ_FEATURE	domain:EGF-like	2	5	0.632111	0.483664	MEGF8,	MATN4,	LRP6,	MFGE8,	LRP5	727	79	16021	1.39476	1	0.999994	99.9989
INTERPRO	IPR000742:EGF-like,	type	3	9	1.1378	0.579027	MEGF8,	LRP1,	LDLR,	LTBP3,	HEG1,	LRP8,	MFGE8,	PROS1,	GAS6	733	199	17763	1.09598	1	0.999818	99.9999
Annotation	Cluster	33	Enrichment	Score:	1.97389
Category	Term	Count	%	PValue	Genes	List	Total	Pop	Hits	Pop	Total	Fold	Enrichment	Bonferroni	Benjamini	FDR
GOTERM_BP_FAT	GO:0050885~neuromuscular	process	controlling	balance	8	1.01138	0.000383631	MYO5A,	ATP2B2,	APP,	GM2A,	TPP1,	ADCY5,	GAA,	APLP2	558	34	13588	5.72971	0.576463	0.0167043	0.666177
GOTERM_BP_FAT	GO:0050905~neuromuscular	process	9	1.1378	0.00296351	MYO5A,	ATP2B2,	GLRB,	APP,	GM2A,	TPP1,	ADCY5,	GAA,	APLP2	558	60	13588	3.65269	0.9987	0.0881629	5.03867
GOTERM_BP_FAT	GO:0010469~regulation	of	receptor	activity	3	0.379267	0.0606899	MYO5A,	APP,	APLP2	558	10	13588	7.30538	1	0.602379	66.4001
GOTERM_BP_FAT	GO:0007626~locomotory	behavior	14	1.76991	0.184328	MYO5A,	GLRB,	ENPP2,	ADCY5,	ITGA1,	PPT1,	ATP1A2,	APLP2,	TGFB2,	ATP2B2,	APP,	CXCL16,	GAA,	LBP	558	239	13588	1.42643	1	0.87189	97.1251
Annotation	Cluster	34	Enrichment	Score:	1.9728
Category	Term	Count	%	PValue	Genes	List	Total	Pop	Hits	Pop	Total	Fold	Enrichment	Bonferroni	Benjamini	FDR
INTERPRO	IPR017849:Alkaline	phosphatase-like,	alpha/beta/alpha	7	0.884956	0.000544425	GNS,	ENPP5,	SGSH,	ARSB,	IDS,	ENPP2,	ENPP4	733	26	17763	6.52435	0.508417	0.0758701	0.885554
COG_ONTOLOGY	Inorganic	ion	transport	and	metabolism	7	0.884956	0.00116326	GNS,	SGSH,	ARSB,	NOS1,	IDS,	SLC13A4,	POR	86	30	2040	5.53488	0.0264155	0.0264155	0.91834
INTERPRO	IPR000917:Sulfatase	4	0.505689	0.0146269	GNS,	SGSH,	ARSB,	IDS	733	13	17763	7.4564	1	0.461958	21.3906
GOTERM_MF_FAT	GO:0008484~sulfuric	ester	hydrolase	activity	4	0.505689	0.0158205	GNS,	SGSH,	ARSB,	IDS	565	13	13288	7.23649	0.999995	0.202686	21.6067
KEGG_PATHWAY	mmu00531:Glycosaminoglycan	degradation	4	0.505689	0.0991375	GNS,	SGSH,	ARSB,	IDS	281	23	5738	3.55129	1	0.55242	71.4186
UP_SEQ_FEATURE	metal	ion-binding	site:Calcium;	via	3-oxoalanine	3	0.379267	0.100222	GNS,	ARSB,	IDS	727	12	16021	5.50928	1	0.969048	83.9583
Annotation	Cluster	35	Enrichment	Score:	1.9645
Category	Term	Count	%	PValue	Genes	List	Total	Pop	Hits	Pop	Total	Fold	Enrichment	Bonferroni	Benjamini	FDR
GOTERM_BP_FAT	GO:0031017~exocrine	pancreas	development	4	0.505689	0.00328754	IGF1R,	XBP1,	IGF2,	INSR	558	8	13588	12.1756	0.999372	0.0913109	5.57483
GOTERM_BP_FAT	GO:0035272~exocrine	system	development	7	0.884956	0.00612056	EGFR,	FGFR1,	IGF1R,	XBP1,	DAG1,	IGF2,	INSR	558	41	13588	4.15753	0.999999	0.146151	10.1426
GOTERM_BP_FAT	GO:0031016~pancreas	development	5	0.632111	0.0635082	IGF1R,	XBP1,	IGF2,	INSR,	EIF2AK3	558	37	13588	3.29071	1	0.61005	68.1136
Annotation	Cluster	36	Enrichment	Score:	1.91958
Category	Term	Count	%	PValue	Genes	List	Total	Pop	Hits	Pop	Total	Fold	Enrichment	Bonferroni	Benjamini	FDR
GOTERM_BP_FAT	GO:0043161~proteasomal	ubiquitin-dependent	protein	catabolic	process	6	0.758534	0.00692338	USP19,	NPLOC4,	HSP90B1,	MAN1B1,	EDEM3,	AMFR	558	30	13588	4.87025	1	0.158726	11.3987
GOTERM_BP_FAT	GO:0010498~proteasomal	protein	catabolic	process	6	0.758534	0.00692338	USP19,	NPLOC4,	HSP90B1,	MAN1B1,	EDEM3,	AMFR	558	30	13588	4.87025	1	0.158726	11.3987
GOTERM_BP_FAT	GO:0030433~ER-associated	protein	catabolic	process	4	0.505689	0.0144079	NPLOC4,	HSP90B1,	MAN1B1,	AMFR	558	13	13588	7.49269	1	0.279796	22.3383
GOTERM_BP_FAT	GO:0006511~ubiquitin-dependent	protein	catabolic	process	12	1.51707	0.0303711	USP19,	CYLD,	NPLOC4,	HSP90B1,	UBE4A,	USP2,	MAN1B1,	EDEM3,	AMFR,	CUL4B,	USP25,	USP33	558	141	13588	2.07245	1	0.429603	41.5652
Annotation	Cluster	37	Enrichment	Score:	1.89598
Category	Term	Count	%	PValue	Genes	List	Total	Pop	Hits	Pop	Total	Fold	Enrichment	Bonferroni	Benjamini	FDR
SP_PIR_KEYWORDS	FAD	14	1.76991	0.000610496	SDHA,	GPD2,	CHDH,	ACADSB,	NOS1,	MAOB,	AOX1,	DLD,	STEAP2,	NDUFA10,	STEAP1,	POR,	DHCR24,	PRODH	746	109	17854	3.07396	0.210001	0.00782665	0.843786
SP_PIR_KEYWORDS	Flavoprotein	12	1.51707	0.00377813	SDHA,	GPD2,	CHDH,	ACADSB,	MAOB,	DLD,	AOX1,	STEAP2,	NDUFA10,	STEAP1,	POR,	PRODH	746	103	17854	2.78831	0.768024	0.0358689	5.1168
GOTERM_MF_FAT	GO:0050660~FAD	binding	9	1.1378	0.0101624	SDHA,	CHDH,	ACADSB,	NOS1,	DLD,	AOX1,	STEAP2,	STEAP1,	DHCR24	565	71	13288	2.98123	0.999604	0.147759	14.4375
UP_SEQ_FEATURE	nucleotide	phosphate-binding	region:FAD	8	1.01138	0.0153972	SDHA,	GPD2,	CHDH,	ACADSB,	NOS1,	DLD,	POR,	DHCR24	727	58	16021	3.03961	1	0.623259	23.5764
GOTERM_MF_FAT	GO:0048037~cofactor	binding	18	2.2756	0.0161405	CHDH,	SGPL1,	ACADSB,	NOS1,	OGDHL,	OGDH,	POR,	ACBD5,	ACBD4,	SDHA,	ALAS1,	PRLR,	DLD,	AOX1,	ABAT,	STEAP2,	STEAP1,	DHCR24	565	226	13288	1.87316	0.999996	0.203018	21.9949
GOTERM_MF_FAT	GO:0050662~coenzyme	binding	14	1.76991	0.0187618	CHDH,	ACADSB,	NOS1,	OGDHL,	OGDH,	POR,	ACBD5,	ACBD4,	SDHA,	DLD,	AOX1,	STEAP2,	STEAP1,	DHCR24	565	160	13288	2.05788	1	0.224975	25.1078
GOTERM_MF_FAT	GO:0009055~electron	carrier	activity	10	1.26422	0.489283	SDHA,	ACADSB,	PTGIS,	NOS1,	MAOB,	DLD,	AOX1,	STEAP2,	STEAP1,	POR	565	202	13288	1.16429	1	0.972786	99.9965
Annotation	Cluster	38	Enrichment	Score:	1.86148
Category	Term	Count	%	PValue	Genes	List	Total	Pop	Hits	Pop	Total	Fold	Enrichment	Bonferroni	Benjamini	FDR
UP_SEQ_FEATURE	domain:Fibronectin	type-III	3	10	1.26422	0.00608441	PTPRK,	IGF1R,	IGFN1,	IL6ST,	LEPR,	SORL1,	NFASC,	CNTN1,	INSR,	FNDC3B	727	74	16021	2.97799	0.999998	0.394735	10.0353
SMART	SM00060:FN3	16	2.02276	0.0093194	PTPRK,	PHYHIP,	FLRT2,	IL6ST,	LEPR,	SORL1,	NFASC,	DSCAML1,	EPHB4,	IGF1R,	IGFN1,	PRLR,	CNTN1,	IL13RA1,	INSR,	FNDC3B	365	191	9131	2.09562	0.874896	0.256914	11.2512
INTERPRO	IPR003961:Fibronectin,	type	III	16	2.02276	0.0128104	PTPRK,	PHYHIP,	FLRT2,	IL6ST,	LEPR,	SORL1,	NFASC,	DSCAML1,	EPHB4,	IGF1R,	IGFN1,	PRLR,	CNTN1,	IL13RA1,	INSR,	FNDC3B	733	191	17763	2.03001	1	0.429032	18.9898
UP_SEQ_FEATURE	domain:Fibronectin	type-III	4	8	1.01138	0.0128298	PTPRK,	IGFN1,	IL6ST,	LEPR,	SORL1,	NFASC,	CNTN1,	FNDC3B	727	56	16021	3.14816	1	0.578166	20.0489
UP_SEQ_FEATURE	domain:Fibronectin	type-III	2	12	1.51707	0.0203074	PTPRK,	IGF1R,	IGFN1,	PRLR,	IL6ST,	LEPR,	SORL1,	NFASC,	CNTN1,	INSR,	EPHB4,	FNDC3B	727	120	16021	2.20371	1	0.675427	29.9184
UP_SEQ_FEATURE	domain:Fibronectin	type-III	1	12	1.51707	0.0214598	PTPRK,	IGF1R,	IGFN1,	PRLR,	IL6ST,	LEPR,	SORL1,	NFASC,	CNTN1,	INSR,	EPHB4,	FNDC3B	727	121	16021	2.1855	1	0.686531	31.3333
INTERPRO	IPR008957:Fibronectin,	type	III-like	fold	15	1.89633	0.0229585	PTPRK,	IL6ST,	LEPR,	SORL1,	NFASC,	DSCAML1,	EPHB4,	IGF1R,	IFNAR2,	IGFN1,	PRLR,	CNTN1,	IL13RA1,	INSR,	FNDC3B	733	187	17763	1.94385	1	0.558935	31.5709
Annotation	Cluster	39	Enrichment	Score:	1.79779
Category	Term	Count	%	PValue	Genes	List	Total	Pop	Hits	Pop	Total	Fold	Enrichment	Bonferroni	Benjamini	FDR
SP_PIR_KEYWORDS	antiport	8	1.01138	0.000149474	SLC4A10,	SLC38A3,	SLC9A6,	SLC24A4,	SLC4A8,	SLC4A2,	TMCO3,	SLC9A1	746	29	17854	6.6022	0.0560681	0.00250561	0.207207
GOTERM_MF_FAT	GO:0015300~solute:solute	antiporter	activity	8	1.01138	0.00203685	SLC4A10,	SLC9A6,	SLC24A4,	SLC4A8,	SLC4A2,	TMCO3,	SLC9A1,	SLC4A5	565	43	13288	4.37555	0.790672	0.0393055	3.06449
GOTERM_MF_FAT	GO:0015297~antiporter	activity	9	1.1378	0.00209718	SLC4A10,	SLC38A3,	SLC9A6,	SLC24A4,	SLC4A8,	SLC4A2,	TMCO3,	SLC9A1,	SLC4A5	565	55	13288	3.8485	0.800158	0.0394562	3.15392
INTERPRO	IPR011531:Bicarbonate	transporter,	C-terminal	4	0.505689	0.00672983	SLC4A10,	SLC4A8,	SLC4A2,	SLC4A5	733	10	17763	9.69332	0.99985	0.329843	10.4431
INTERPRO	IPR003020:Bicarbonate	transporter,	eukaryotic	4	0.505689	0.00672983	SLC4A10,	SLC4A8,	SLC4A2,	SLC4A5	733	10	17763	9.69332	0.99985	0.329843	10.4431
INTERPRO	IPR018241:Anion	exchange,	conserved	site	3	0.379267	0.0227774	SLC4A10,	SLC4A8,	SLC4A2	733	6	17763	12.1166	1	0.565947	31.3634
GOTERM_MF_FAT	GO:0015301~anion:anion	antiporter	activity	4	0.505689	0.0281932	SLC4A10,	SLC4A8,	SLC4A2,	SLC4A5	565	16	13288	5.87965	1	0.306206	35.374
PIR_SUPERFAMILY	PIRSF002468:band	3-like	protein	3	0.379267	0.0302582	SLC4A10,	SLC4A8,	SLC4A2	332	7	8136	10.5026	0.999992	0.980211	34.6786
INTERPRO	IPR013769:Bicarbonate	transporter,	cytoplasmic	3	0.379267	0.0402555	SLC4A10,	SLC4A8,	SLC4A2	733	8	17763	9.08748	1	0.695974	48.8868
INTERPRO	IPR006153:Cation/H+	exchanger	3	0.379267	0.0851622	SLC9A6,	TMCO3,	SLC9A1	733	12	17763	6.05832	1	0.869485	76.6332
GOTERM_MF_FAT	GO:0015298~solute:cation	antiporter	activity	4	0.505689	0.0876565	SLC9A6,	SLC24A4,	TMCO3,	SLC9A1	565	25	13288	3.76297	1	0.6038	75.3501
GOTERM_MF_FAT	GO:0015491~cation:cation	antiporter	activity	3	0.379267	0.131272	SLC9A6,	SLC24A4,	SLC9A1	565	15	13288	4.70372	1	0.723338	88.3304
GOTERM_MF_FAT	GO:0015299~solute:hydrogen	antiporter	activity	3	0.379267	0.191865	SLC9A6,	TMCO3,	SLC9A1	565	19	13288	3.71346	1	0.792177	96.1298
Annotation	Cluster	40	Enrichment	Score:	1.76146
Category	Term	Count	%	PValue	Genes	List	Total	Pop	Hits	Pop	Total	Fold	Enrichment	Bonferroni	Benjamini	FDR
GOTERM_BP_FAT	GO:0006983~ER	overload	response	4	0.505689	0.00328754	TRP53,	CCDC47,	HSPA5,	EIF2AK3	558	8	13588	12.1756	0.999372	0.0913109	5.57483
GOTERM_BP_FAT	GO:0006984~ER-nuclear	signaling	pathway	5	0.632111	0.0178135	TRP53,	ATP2A2,	CCDC47,	HSPA5,	EIF2AK3	558	25	13588	4.87025	1	0.315906	26.8827
GOTERM_BP_FAT	GO:0034976~response	to	endoplasmic	reticulum	stress	4	0.505689	0.0887154	TRP53,	CCDC47,	HSPA5,	EIF2AK3	558	26	13588	3.74635	1	0.699507	80.1764
Annotation	Cluster	41	Enrichment	Score:	1.72733
Category	Term	Count	%	PValue	Genes	List	Total	Pop	Hits	Pop	Total	Fold	Enrichment	Bonferroni	Benjamini	FDR
GOTERM_BP_FAT	GO:0022610~biological	adhesion	38	4.80405	0.00304518	SPG7,	EPDR1,	ATP1B2,	CLSTN3,	IGFBP7,	CLSTN1,	ITGA10,	DSCAML1,	TGFB2,	CD9,	APP,	PVRL1,	SORBS1,	ITGB8,	ITGAV,	PKD1,	SCARB2,	COL8A1,	DLG1,	MPDZ,	LGALS1,	NFASC,	ITGA1,	MFGE8,	ITGA3,	PCDH7,	AMIGO1,	ITGA9,	DSG2,	F5,	ATP2C1,	FREM1,	CD99L2,	NPTN,	CNTN1,	CLDN2,	ANTXR1,	PERP	558	562	13588	1.64653	0.998918	0.0881483
GOTERM_BP_FAT	GO:0007155~cell	adhesion	38	4.80405	0.00306519	SPG7,	EPDR1,	ATP1B2,	CLSTN3,	IGFBP7,	CLSTN1,	ITGA10,	DSCAML1,	TGFB2,	CD9,	APP,	PVRL1,	SORBS1,	ITGB8,	ITGAV,	PKD1,	SCARB2,	COL8A1,	DLG1,	MPDZ,	LGALS1,	NFASC,	ITGA1,	MFGE8,	ITGA3,	PCDH7,	AMIGO1,	ITGA9,	DSG2,	F5,	ATP2C1,	FREM1,	CD99L2,	NPTN,	CNTN1,	CLDN2,	ANTXR1,	PERP	558	561	13588	1.64946	0.998965	0.0864716
SP_PIR_KEYWORDS	cell	adhesion	23	2.90771	0.076403	ATP1B2,	CLSTN3,	IGFBP7,	CLSTN1,	NFASC,	ITGA1,	ITGA10,	ITGA3,	MFGE8,	PCDH7,	AMIGO1,	CD9,	ITGA9,	APP,	PVRL1,	DSG2,	ITGB8,	FREM1,	ITGAV,	CD99L2,	CNTN1,	PERP,	COL8A1	746	380	17854	1.44857	1	0.385514	66.8072
GOTERM_BP_FAT	GO:0016337~cell-cell	adhesion	14	1.76991	0.172787	CLSTN3,	LGALS1,	CLSTN1,	DSCAML1,	PCDH7,	TGFB2,	AMIGO1,	PVRL1,	DSG2,	ATP2C1,	NPTN,	CLDN2,	PKD1,	DLG1	558	236	13588	1.44457	1	0.860028	96.328
Annotation	Cluster	42	Enrichment	Score:	1.68204
Category	Term	Count	%	PValue	Genes	List	Total	Pop	Hits	Pop	Total	Fold	Enrichment	Bonferroni	Benjamini	FDR
SMART	SM00462:PTB	6	0.758534	0.016663	PID1,	DAB2,	TNS1,	RABGAP1L,	MAPK8IP1,	EPS8L2	365	38	9131	3.94996	0.976016	0.339319	19.282
INTERPRO	IPR006020:Phosphotyrosine	interaction	region	6	0.758534	0.0190928	PID1,	DAB2,	TNS1,	RABGAP1L,	MAPK8IP1,	EPS8L2	733	38	17763	3.82631	1	0.522575	27.012
UP_SEQ_FEATURE	domain:PID	5	0.632111	0.0282657	PID1,	DAB2,	RABGAP1L,	MAPK8IP1,	EPS8L2	727	26	16021	4.23791	1	0.736391	39.1553
Annotation	Cluster	43	Enrichment	Score:	1.59453
Category	Term	Count	%	PValue	Genes	List	Total	Pop	Hits	Pop	Total	Fold	Enrichment	Bonferroni	Benjamini	FDR
SP_PIR_KEYWORDS	phosphate	transport	3	0.379267	0.00507205	ANK,	SLC20A1,	SLC20A2	746	3	17854	23.933	0.859534	0.0467451	6.81258
GOTERM_BP_FAT	GO:0015698~inorganic	anion	transport	9	1.1378	0.020233	ANK,	SLC12A7,	SLC5A5,	GLRB,	SLC12A2,	SLC20A1,	SLC20A2,	SLC12A4,	SLC4A2	558	83	13588	2.6405	1	0.34287	29.9575
GOTERM_BP_FAT	GO:0006817~phosphate	transport	3	0.379267	0.0307138	ANK,	SLC20A1,	SLC20A2	558	7	13588	10.4363	1	0.43066	41.9239
GOTERM_MF_FAT	GO:0015114~phosphate	transmembrane	transporter	activity	3	0.379267	0.0424816	ANK,	SLC20A1,	SLC20A2	565	8	13288	8.81947	1	0.396181	48.4522
GOTERM_MF_FAT	GO:0015103~inorganic	anion	transmembrane	transporter	activity	4	0.505689	0.079536	ANK,	SLC20A1,	SLC20A2,	SLC4A2	565	24	13288	3.91976	1	0.581375	71.7797
Annotation	Cluster	44	Enrichment	Score:	1.55988
Category	Term	Count	%	PValue	Genes	List	Total	Pop	Hits	Pop	Total	Fold	Enrichment	Bonferroni	Benjamini	FDR
GOTERM_BP_FAT	GO:0042552~myelination	6	0.758534	0.0167587	MYO5A,	AMIGO1,	CD9,	SCD2,	TSC1,	EIF2B5	558	37	13588	3.94885	1	0.305007	25.5027
GOTERM_BP_FAT	GO:0007272~ensheathment	of	neurons	6	0.758534	0.0207119	MYO5A,	AMIGO1,	CD9,	SCD2,	TSC1,	EIF2B5	558	39	13588	3.74635	1	0.344378	30.5516
GOTERM_BP_FAT	GO:0008366~axon	ensheathment	6	0.758534	0.0207119	MYO5A,	AMIGO1,	CD9,	SCD2,	TSC1,	EIF2B5	558	39	13588	3.74635	1	0.344378	30.5516
GOTERM_BP_FAT	GO:0042391~regulation	of	membrane	potential	11	1.39064	0.0242903	MYO5A,	AMIGO1,	CD9,	GLRB,	SCD2,	TSC1,	DLD,	ADORA1,	EIF2B5,	DMPK,	DLG1	558	119	13588	2.25096	1	0.383045	34.842
GOTERM_BP_FAT	GO:0019228~regulation	of	action	potential	in	neuron	6	0.758534	0.0360395	MYO5A,	AMIGO1,	CD9,	SCD2,	TSC1,	EIF2B5	558	45	13588	3.24683	1	0.463449	47.2387
GOTERM_BP_FAT	GO:0001508~regulation	of	action	potential	6	0.758534	0.0694767	MYO5A,	AMIGO1,	CD9,	SCD2,	TSC1,	EIF2B5	558	54	13588	2.70569	1	0.637236	71.4744
Annotation	Cluster	45	Enrichment	Score:	1.55376
Category	Term	Count	%	PValue	Genes	List	Total	Pop	Hits	Pop	Total	Fold	Enrichment	Bonferroni	Benjamini	FDR
SMART	SM00228:PDZ	14	1.76991	0.00611647	DVL3,	NOS1,	PTPN3,	MPDZ,	PREX1,	RAPGEF6,	MPP7,	FRMPD4,	ARHGEF12,	PDZD2,	WHRN,	INTU,	ARHGEF11,	DLG1	365	148	9131	2.36642	0.743859	0.238455	7.52315
INTERPRO	IPR001478:PDZ/DHR/GLGF	14	1.76991	0.00825473	DVL3,	NOS1,	PTPN3,	MPDZ,	PREX1,	RAPGEF6,	MPP7,	FRMPD4,	ARHGEF12,	PDZD2,	WHRN,	INTU,	ARHGEF11,	DLG1	733	148	17763	2.29234	0.99998	0.362607	12.6626
UP_SEQ_FEATURE	domain:PDZ	6	0.758534	0.432025	DVL3,	NOS1,	PTPN3,	MPP7,	FRMPD4,	ARHGEF12	727	95	16021	1.39182	1	0.999989	99.9945
Annotation	Cluster	46	Enrichment	Score:	1.54046
Category	Term	Count	%	PValue	Genes	List	Total	Pop	Hits	Pop	Total	Fold	Enrichment	Bonferroni	Benjamini	FDR
SP_PIR_KEYWORDS	growth	factor	receptor	6	0.758534	0.00018243	EGFR,	FGFR1,	IGF1R,	IGF2R,	RHBDF1,	NTRK2	746	14	17854	10.257	0.0680019	0.00293005	0.252838
GOTERM_BP_FAT	GO:0007169~transmembrane	receptor	protein	tyrosine	kinase	signaling	pathway	20	2.52845	0.000345647	EGFR,	SGPL1,	FGFR1,	KL,	CSPG4,	BMPR2,	PTEN,	EPHB4,	STAT3,	PTPN11,	IGF1R,	ZFP106,	SORBS1,	PTK2B,	NTRK2,	LMTK2,	PIK3R3,	INSR,	SIK2,	EIF2AK3	558	192	13588	2.53659	0.538853	0.0156726	0.600405
GOTERM_BP_FAT	GO:0046777~protein	amino	acid	autophosphorylation	9	1.1378	0.00537281	EGFR,	IRAK1,	IGF1R,	NTRK2,	LMTK2,	LRRK2,	INSR,	EIF2AK3,	UHMK1	558	66	13588	3.32063	0.999994	0.136792	8.95767
GOTERM_BP_FAT	GO:0035272~exocrine	system	development	7	0.884956	0.00612056	EGFR,	FGFR1,	IGF1R,	XBP1,	DAG1,	IGF2,	INSR	558	41	13588	4.15753	0.999999	0.146151	10.1426
SMART	SM00261:FU	4	0.505689	0.0281946	EGFR,	IGF1R,	INSR,	FURIN	365	17	9131	5.88622	0.998252	0.438528	30.5516
INTERPRO	IPR006212:Furin-like	repeat	4	0.505689	0.0307851	EGFR,	IGF1R,	INSR,	FURIN	733	17	17763	5.70195	1	0.648486	39.995
INTERPRO	IPR000494:EGF	receptor,	L	domain	3	0.379267	0.0310268	EGFR,	IGF1R,	INSR	733	7	17763	10.3857	1	0.642099	40.2389
INTERPRO	IPR006211:Furin-like	cysteine	rich	region	3	0.379267	0.0310268	EGFR,	IGF1R,	INSR	733	7	17763	10.3857	1	0.642099	40.2389
SP_PIR_KEYWORDS	tyrosine-protein	kinase	10	1.26422	0.0536231	EGFR,	FGFR1,	IGF1R,	PTPN3,	PTK2B,	DYRK1B,	NTRK2,	LMTK2,	INSR,	EPHB4	746	116	17854	2.06319	1	0.311493	53.455
INTERPRO	IPR002011:Receptor	tyrosine	kinase,	class	II,	conserved	site	3	0.379267	0.0851622	IGF1R,	NTRK2,	INSR	733	12	17763	6.05832	1	0.869485	76.6332
GOTERM_MF_FAT	GO:0004714~transmembrane	receptor	protein	tyrosine	kinase	activity	6	0.758534	0.0881821	EGFR,	FGFR1,	IGF1R,	NTRK2,	INSR,	EPHB4	565	56	13288	2.51985	1	0.601303	75.566
SMART	SM00219:TyrKc	9	1.1378	0.121745	EGFR,	FGFR1,	IGF1R,	PTK2B,	MAP3K9,	NTRK2,	LMTK2,	INSR,	EPHB4	365	124	9131	1.81571	1	0.746494	80.8892
INTERPRO	IPR008266:Tyrosine	protein	kinase,	active	site	8	1.01138	0.123256	EGFR,	FGFR1,	IGF1R,	PTK2B,	NTRK2,	LMTK2,	INSR,	EPHB4	733	101	17763	1.91947	1	0.922705	88.3347
INTERPRO	IPR001245:Tyrosine	protein	kinase	9	1.1378	0.139994	EGFR,	FGFR1,	IGF1R,	PTK2B,	MAP3K9,	NTRK2,	LMTK2,	INSR,	EPHB4	733	124	17763	1.75887	1	0.932392	91.4856
GOTERM_MF_FAT	GO:0004713~protein	tyrosine	kinase	activity	11	1.39064	0.159779	EGFR,	FGFR1,	IGF1R,	PTPN3,	PTK2B,	DYRK1B,	MAP3K9,	NTRK2,	LMTK2,	INSR,	EPHB4	565	164	13288	1.57747	1	0.762069	92.9877
KEGG_PATHWAY	mmu04520:Adherens	junction	7	0.884956	0.165145	EGFR,	FGFR1,	IGF1R,	PVRL1,	SORBS1,	TGFBR2,	INSR	281	76	5738	1.88078	1	0.685946	88.5278
SP_PIR_KEYWORDS	autophosphorylation	4	0.505689	0.167802	FGFR1,	PRKCQ,	NTRK2,	INSR	746	34	17854	2.81564	1	0.574396	92.1822
Annotation	Cluster	47	Enrichment	Score:	1.49228
Category	Term	Count	%	PValue	Genes	List	Total	Pop	Hits	Pop	Total	Fold	Enrichment	Bonferroni	Benjamini	FDR
GOTERM_BP_FAT	GO:0019318~hexose	metabolic	process	18	2.2756	0.00057792	GPD2,	PPARA,	LDHB,	ALDH5A1,	IL6ST,	PDK3,	PFKFB2,	OGDHL,	HK1,	IGF2,	PFKM,	FUCA2,	OGDH,	G6PC3,	CPT1A,	MAN2A2,	GAA,	PDHA1	558	169	13588	2.59362	0.725921	0.0224518	1.00196
GOTERM_BP_FAT	GO:0006006~glucose	metabolic	process	15	1.89633	0.00181801	GPD2,	PPARA,	LDHB,	ALDH5A1,	IL6ST,	PDK3,	OGDHL,	HK1,	IGF2,	PFKM,	OGDH,	G6PC3,	CPT1A,	GAA,	PDHA1	558	140	13588	2.60906	0.982995	0.0581557	3.12011
GOTERM_BP_FAT	GO:0005996~monosaccharide	metabolic	process	18	2.2756	0.00223158	GPD2,	PPARA,	LDHB,	ALDH5A1,	IL6ST,	PDK3,	PFKFB2,	OGDHL,	HK1,	IGF2,	PFKM,	FUCA2,	OGDH,	G6PC3,	CPT1A,	MAN2A2,	GAA,	PDHA1	558	191	13588	2.29488	0.993276	0.0699287	3.81695
KEGG_PATHWAY	mmu00020:Citrate	cycle	(TCA	cycle)	6	0.758534	0.0159728	SDHA,	ACO2,	DLD,	OGDHL,	PDHA1,	OGDH	281	31	5738	3.95224	0.916228	0.186686	17.5647
INTERPRO	IPR001017:Dehydrogenase,	E1	component	3	0.379267	0.0227774	OGDHL,	PDHA1,	OGDH	733	6	17763	12.1166	1	0.565947	31.3634
GOTERM_BP_FAT	GO:0006096~glycolysis	6	0.758534	0.0331088	LDHB,	OGDHL,	HK1,	PDHA1,	PFKM,	OGDH	558	44	13588	3.32063	1	0.450254	44.3736
GOTERM_BP_FAT	GO:0044275~cellular	carbohydrate	catabolic	process	7	0.884956	0.0356468	LDHB,	OGDHL,	GAA,	HK1,	PDHA1,	PFKM,	OGDH	558	60	13588	2.84098	1	0.464823	46.8631
GOTERM_BP_FAT	GO:0016052~carbohydrate	catabolic	process	8	1.01138	0.0480476	LDHB,	GM2A,	OGDHL,	GAA,	HK1,	PDHA1,	PFKM,	OGDH	558	81	13588	2.40506	1	0.542467	57.5887
GOTERM_MF_FAT	GO:0016624~oxidoreductase	activity,	acting	on	the	aldehyde	or	oxo	group	of	donors,	disulfide	as	acceptor	3	0.379267	0.0531124	OGDHL,	PDHA1,	OGDH	565	9	13288	7.83953	1	0.46461	56.5296
GOTERM_BP_FAT	GO:0006007~glucose	catabolic	process	6	0.758534	0.060941	LDHB,	OGDHL,	HK1,	PDHA1,	PFKM,	OGDH	558	52	13588	2.80976	1	0.601537	66.5562
GOTERM_BP_FAT	GO:0019320~hexose	catabolic	process	6	0.758534	0.060941	LDHB,	OGDHL,	HK1,	PDHA1,	PFKM,	OGDH	558	52	13588	2.80976	1	0.601537	66.5562
GOTERM_BP_FAT	GO:0046365~monosaccharide	catabolic	process	6	0.758534	0.0694767	LDHB,	OGDHL,	HK1,	PDHA1,	PFKM,	OGDH	558	54	13588	2.70569	1	0.637236	71.4744
SP_PIR_KEYWORDS	glycolysis	5	0.632111	0.0967842	LDHB,	HK1,	PDHA1,	PFKM,	OGDH	746	42	17854	2.84916	1	0.425016	75.6457
GOTERM_BP_FAT	GO:0046164~alcohol	catabolic	process	6	0.758534	0.127231	LDHB,	OGDHL,	HK1,	PDHA1,	PFKM,	OGDH	558	65	13588	2.24781	1	0.790394	90.6571
KEGG_PATHWAY	mmu00052:Galactose	metabolism	3	0.379267	0.382382	GAA,	HK1,	PFKM	281	27	5738	2.26888	1	0.773318	99.6913
KEGG_PATHWAY	mmu00010:Glycolysis	/	Gluconeogenesis	5	0.632111	0.425783	LDHB,	DLD,	HK1,	PDHA1,	PFKM	281	68	5738	1.50147	1	0.806583	99.8712
Annotation	Cluster	48	Enrichment	Score:	1.46697
Category	Term	Count	%	PValue	Genes	List	Total	Pop	Hits	Pop	Total	Fold	Enrichment	Bonferroni	Benjamini	FDR
UP_SEQ_FEATURE	zinc	finger	region:FYVE-type	6	0.758534	0.0247281	PLEKHF1,	MTMR3,	MYRIP,	ZFYVE26,	ZFYVE16,	MTMR4	727	37	16021	3.57359	1	0.712215	35.2008
SMART	SM00064:FYVE	5	0.632111	0.0300206	PLEKHF1,	MTMR3,	ZFYVE26,	ZFYVE16,	MTMR4	365	30	9131	4.16941	0.998848	0.431007	32.1969
INTERPRO	IPR000306:Zinc	finger,	FYVE-type	5	0.632111	0.0334828	PLEKHF1,	MTMR3,	ZFYVE26,	ZFYVE16,	MTMR4	733	30	17763	4.03888	1	0.661474	42.6656
INTERPRO	IPR017455:Zinc	finger,	FYVE-related	5	0.632111	0.0545383	PLEKHF1,	MTMR3,	ZFYVE26,	ZFYVE16,	MTMR4	733	35	17763	3.4619	1	0.768371	59.9897
Annotation	Cluster	49	Enrichment	Score:	1.44873
Category	Term	Count	%	PValue	Genes	List	Total	Pop	Hits	Pop	Total	Fold	Enrichment	Bonferroni	Benjamini	FDR
SMART	SM00602:VPS10	3	0.379267	0.0146295	SORL1,	SORT1,	SORCS2	365	5	9131	15.0099	0.96206	0.335664	17.1281
INTERPRO	IPR006581:VPS10	3	0.379267	0.0156081	SORL1,	SORT1,	SORCS2	733	5	17763	14.54	1	0.473259	22.6594
UP_SEQ_FEATURE	repeat:BNR	5	3	0.379267	0.0272382	SORL1,	SORT1,	SORCS2	727	6	16021	11.0186	1	0.738812	38.0308
UP_SEQ_FEATURE	repeat:BNR	4	3	0.379267	0.0370023	SORL1,	SORT1,	SORCS2	727	7	16021	9.44449	1	0.820206	47.9696
UP_SEQ_FEATURE	repeat:BNR	3	3	0.379267	0.0597469	SORL1,	SORT1,	SORCS2	727	9	16021	7.34571	1	0.912864	65.6139
UP_SEQ_FEATURE	repeat:BNR	1	3	0.379267	0.0724948	SORL1,	SORT1,	SORCS2	727	10	16021	6.61114	1	0.943558	72.8572
UP_SEQ_FEATURE	repeat:BNR	2	3	0.379267	0.0724948	SORL1,	SORT1,	SORCS2	727	10	16021	6.61114	1	0.943558	72.8572
Annotation	Cluster	50	Enrichment	Score:	1.43173
Category	Term	Count	%	PValue	Genes	List	Total	Pop	Hits	Pop	Total	Fold	Enrichment	Bonferroni	Benjamini	FDR
GOTERM_MF_FAT	GO:0008238~exopeptidase	activity	9	1.1378	0.00935409	SCPEP1,	LNPEP,	ACE,	TPP1,	GGH,	CTSA,	DPP8,	CPD,	DPP7	565	70	13288	3.02382	0.99926	0.142187	13.3647
GOTERM_MF_FAT	GO:0004185~serine-type	carboxypeptidase	activity	3	0.379267	0.0165107	SCPEP1,	CTSA,	CPD	565	5	13288	14.1112	0.999997	0.203896	22.4418
GOTERM_MF_FAT	GO:0070008~serine-type	exopeptidase	activity	3	0.379267	0.0165107	SCPEP1,	CTSA,	CPD	565	5	13288	14.1112	0.999997	0.203896	22.4418
SP_PIR_KEYWORDS	carboxypeptidase	4	0.505689	0.147532	SCPEP1,	ACE,	CTSA,	CPD	746	32	17854	2.99162	1	0.537063	89.0828
GOTERM_MF_FAT	GO:0004180~carboxypeptidase	activity	4	0.505689	0.184481	SCPEP1,	ACE,	CTSA,	CPD	565	35	13288	2.68784	1	0.78098	95.5533
Annotation	Cluster	51	Enrichment	Score:	1.37706
Category	Term	Count	%	PValue	Genes	List	Total	Pop	Hits	Pop	Total	Fold	Enrichment	Bonferroni	Benjamini	FDR
KEGG_PATHWAY	mmu04070:Phosphatidylinositol	signaling	system	10	1.26422	0.0102148	CDS2,	PIP5K1B,	PI4KA,	PLCD1,	ITPKB,	ITPK1,	CDS1,	PIK3R3,	PTEN,	ITPR1	281	75	5738	2.72266	0.794265	0.14625	11.5884
GOTERM_MF_FAT	GO:0004428~inositol	or	phosphatidylinositol	kinase	activity	5	0.632111	0.059506	PIP5K1B,	PI4KA,	PPIP5K1,	ITPKB,	ITPK1	565	35	13288	3.3598	1	0.494377	60.8008
KEGG_PATHWAY	mmu00562:Inositol	phosphate	metabolism	6	0.758534	0.121631	PIP5K1B,	PI4KA,	PLCD1,	ITPKB,	ITPK1,	PTEN	281	54	5738	2.26888	1	0.580356	78.8968
Annotation	Cluster	52	Enrichment	Score:	1.36455
Category	Term	Count	%	PValue	Genes	List	Total	Pop	Hits	Pop	Total	Fold	Enrichment	Bonferroni	Benjamini	FDR
GOTERM_BP_FAT	GO:0006650~glycerophospholipid	metabolic	process	12	1.51707	0.000910232	SERINC2,	PIGK,	ALDH5A1,	SERINC1,	CD81,	PIP5K1B,	PI4KA,	CDS1,	PIGQ,	CHPT1,	PTEN,	PNPLA6	558	88	13588	3.32063	0.869833	0.0345434	1.57381
GOTERM_BP_FAT	GO:0046486~glycerolipid	metabolic	process	13	1.64349	0.00669716	ALDH5A1,	PI4KA,	PIP5K1B,	PIGQ,	CDS1,	CHPT1,	PTEN,	PNPLA6,	PTPN11,	PIGK,	SERINC2,	SERINC1,	CD81	558	129	13588	2.454	1	0.155533	11.0464
GOTERM_BP_FAT	GO:0030384~phosphoinositide	metabolic	process	6	0.758534	0.115437	PIGK,	CD81,	PIP5K1B,	PI4KA,	PIGQ,	PTEN	558	63	13588	2.31917	1	0.769767	88.1961
GOTERM_BP_FAT	GO:0046474~glycerophospholipid	biosynthetic	process	5	0.632111	0.118506	PIGK,	CD81,	CDS1,	PIGQ,	CHPT1	558	46	13588	2.64688	1	0.773819	88.8895
GOTERM_BP_FAT	GO:0045017~glycerolipid	biosynthetic	process	5	0.632111	0.213525	PIGK,	CD81,	CDS1,	PIGQ,	CHPT1	558	58	13588	2.09925	1	0.897592	98.4765
GOTERM_BP_FAT	GO:0046489~phosphoinositide	biosynthetic	process	3	0.379267	0.364875	PIGK,	CD81,	PIGQ	558	31	13588	2.35657	1	0.967731	99.9632
Annotation	Cluster	53	Enrichment	Score:	1.33852
Category	Term	Count	%	PValue	Genes	List	Total	Pop	Hits	Pop	Total	Fold	Enrichment	Bonferroni	Benjamini	FDR
GOTERM_BP_FAT	GO:0019216~regulation	of	lipid	metabolic	process	9	1.1378	0.0023844	PPARA,	SORBS1,	THRB,	CD81,	ATP1A1,	EIF2AK3,	ADORA1,	ABCG1,	SCAP	558	58	13588	3.77864	0.995228	0.0735155	4.07326
GOTERM_BP_FAT	GO:0046890~regulation	of	lipid	biosynthetic	process	4	0.505689	0.0591625	SORBS1,	ATP1A1,	ABCG1,	SCAP	558	22	13588	4.4275	1	0.597596	65.4355
GOTERM_BP_FAT	GO:0050810~regulation	of	steroid	biosynthetic	process	3	0.379267	0.137989	ATP1A1,	ABCG1,	SCAP	558	16	13588	4.56586	1	0.811879	92.4726
GOTERM_BP_FAT	GO:0019218~regulation	of	steroid	metabolic	process	3	0.379267	0.227324	ATP1A1,	ABCG1,	SCAP	558	22	13588	3.32063	1	0.906192	98.8807
Annotation	Cluster	54	Enrichment	Score:	1.33169
Category	Term	Count	%	PValue	Genes	List	Total	Pop	Hits	Pop	Total	Fold	Enrichment	Bonferroni	Benjamini	FDR
GOTERM_CC_FAT	GO:0031090~organelle	membrane	71	8.97598	2.32258e-06	CLTB,	SGMS2,	CLSTN3,	CLSTN1,	RASSF9,	TIMM50,	OGDH,	TMF1,	CDS2,	PIGK,	DAB2,	PLEKHB1,	AP1S2,	H13,	ST3GAL5,	MCCC1,	RPN1,	DNAJC3,	RAB21,	DLG1,	SCAMP5,	SCAMP1,	OPA1,	PI4KA,	TMEM38A,	NAV3,	PNPLA6,	ST6GALNAC2,	SCAP,	ARHGAP32,	LETM1,	KIF1B,	PTGDS,	ATP2C1,	SLC25A39,	AMFR,	STEAP2,	EIF2AK3,	PRODH,	ARL6IP1,	GLUD1,	ITGA10,	HK1,	ABCA2,
UP_SEQ_FEATURE	topological	domain:Mitochondrial	matrix	6	0.758534	0.00470242	MRS2,	LETM1,	OPA1,	COX8B,	IMMT,	TIMM50	727	25	16021	5.28891	0.999958	0.367631	7.84296
UP_SEQ_FEATURE	topological	domain:Mitochondrial	intermembrane	8	1.01138	0.00493362	MRS2,	LETM1,	OPA1,	COX8B,	IMMT,	MAOB,	TIMM50,	CPT1A	727	47	16021	3.751	0.999975	0.356477	8.2132
GOTERM_CC_FAT	GO:0031967~organelle	envelope	37	4.67762	0.0396638	GLUD1,	HK1,	TIMM50,	LTC4S,	ANKLE2,	OGDH,	CDS2,	MRS2,	MCCC1,	MTCH1,	TFDP2,	ACSL6,	GPD2,	CHDH,	OPA1,	NOS1,	COX8B,	IMMT,	MAOB,	TMEM38A,	SUN2,	NAV3,	ABCB7,	MARCH5,	ITPR1,	CPT1A,	SDHA,	RNF43,	NPC1,	LETM1,	PTGDS,	UCP2,	IGF2R,	KPNA6,	SLC25A39,	PRODH,	SLC25A17	617	540	12504	1.38858	0.999999	0.269551	42.6016
GOTERM_CC_FAT	GO:0031975~envelope	37	4.67762	0.0417561	GLUD1,	HK1,	TIMM50,	LTC4S,	ANKLE2,	OGDH,	CDS2,	MRS2,	MCCC1,	MTCH1,	TFDP2,	ACSL6,	GPD2,	CHDH,	OPA1,	NOS1,	COX8B,	IMMT,	MAOB,	TMEM38A,	SUN2,	NAV3,	ABCB7,	MARCH5,	ITPR1,	CPT1A,	SDHA,	RNF43,	NPC1,	LETM1,	PTGDS,	UCP2,	IGF2R,	KPNA6,	SLC25A39,	PRODH,	SLC25A17	617	542	12504	1.38346	1	0.271838	44.2935
GOTERM_CC_FAT	GO:0005759~mitochondrial	matrix	14	1.76991	0.0591571	ACADSB,	GLUD1,	PDK3,	LARS2,	NDUFA10,	OGDH,	ALAS1,	MUT,	LONP1,	MCCC1,	DLD,	ABAT,	PDHA1,	PRODH	617	163	12504	1.74062	1	0.352988	56.6756
GOTERM_CC_FAT	GO:0031980~mitochondrial	lumen	14	1.76991	0.0591571	ACADSB,	GLUD1,	PDK3,	LARS2,	NDUFA10,	OGDH,	ALAS1,	MUT,	LONP1,	MCCC1,	DLD,	ABAT,	PDHA1,	PRODH	617	163	12504	1.74062	1	0.352988	56.6756
GOTERM_CC_FAT	GO:0044429~mitochondrial	part	35	4.42478	0.0604939	ACADSB,	GLUD1,	HK1,	TIMM50,	OGDH,	CDS2,	ALAS1,	MRS2,	LONP1,	MUT,	MCCC1,	MTCH1,	PDHA1,	ACSL6,	GPD2,	CHDH,	OPA1,	NOS1,	COX8B,	IMMT,	PDK3,	MAOB,	LARS2,	NDUFA10,	ABCB7,	MARCH5,	CPT1A,	SDHA,	LETM1,	UCP2,	DLD,	ABAT,	SLC25A39,	PRODH,	SLC25A17	617	524	12504	1.35363	1	0.348454	57.5124
GOTERM_CC_FAT	GO:0005635~nuclear	envelope	13	1.64349	0.0750056	RNF43,	NPC1,	NOS1,	PTGDS,	IGF2R,	TFDP2,	TMEM38A,	SUN2,	KPNA6,	NAV3,	LTC4S,	ANKLE2,	ITPR1	617	153	12504	1.72193	1	0.391673	65.6815
SP_PIR_KEYWORDS	mitochondrion	inner	membrane	13	1.64349	0.0819319	CDS2,	SDHA,	GPD2,	MRS2,	LETM1,	OPA1,	COX8B,	UCP2,	IMMT,	MTCH1,	TIMM50,	SLC25A39,	ABCB7	746	183	17854	1.70016	1	0.393439	69.4605
GOTERM_CC_FAT	GO:0031966~mitochondrial	membrane	25	3.16056	0.0982295	GPD2,	CHDH,	OPA1,	NOS1,	COX8B,	IMMT,	GLUD1,	MAOB,	HK1,	TIMM50,	ABCB7,	OGDH,	MARCH5,	CPT1A,	SDHA,	CDS2,	LETM1,	MRS2,	UCP2,	MCCC1,	MTCH1,	SLC25A39,	ACSL6,	PRODH,	SLC25A17	617	368	12504	1.37675	1	0.453989	75.7869
SP_PIR_KEYWORDS	transit	peptide	26	3.28698	0.101363	ACADSB,	GLUD1,	TIMM50,	OGDH,	GFM2,	ALAS1,	MUT,	MRS2,	LONP1,	MCCC1,	PDHA1,	GPD2,	CHDH,	OPA1,	COX8B,	ACO2,	ALDH5A1,	PDK3,	LARS2,	NDUFA10,	SDHA,	LETM1,	PRLR,	DLD,	ABAT,	PRODH	746	457	17854	1.36161	1	0.436154	77.304
GOTERM_CC_FAT	GO:0019866~organelle	inner	membrane	21	2.65487	0.138016	GPD2,	CHDH,	OPA1,	COX8B,	IMMT,	GLUD1,	MAOB,	TIMM50,	ABCB7,	ITPR1,	CPT1A,	SDHA,	CDS2,	MRS2,	LETM1,	UCP2,	MCCC1,	MTCH1,	SLC25A39,	SLC25A17,	PRODH	617	312	12504	1.36404	1	0.511543	86.9612
GOTERM_CC_FAT	GO:0005743~mitochondrial	inner	membrane	20	2.52845	0.144137	GPD2,	CHDH,	OPA1,	COX8B,	IMMT,	GLUD1,	MAOB,	TIMM50,	ABCB7,	CPT1A,	SDHA,	CDS2,	MRS2,	LETM1,	UCP2,	MCCC1,	MTCH1,	SLC25A39,	SLC25A17,	PRODH	617	296	12504	1.36931	1	0.5233	88.1754
GOTERM_CC_FAT	GO:0005740~mitochondrial	envelope	25	3.16056	0.157008	GPD2,	CHDH,	OPA1,	NOS1,	COX8B,	IMMT,	GLUD1,	MAOB,	HK1,	TIMM50,	ABCB7,	OGDH,	MARCH5,	CPT1A,	SDHA,	CDS2,	LETM1,	MRS2,	UCP2,	MCCC1,	MTCH1,	SLC25A39,	ACSL6,	PRODH,	SLC25A17	617	391	12504	1.29577	1	0.524599	90.3946
UP_SEQ_FEATURE	transit	peptide:Mitochondrion	26	3.28698	0.167552	ACADSB,	GLUD1,	TIMM50,	OGDH,	GFM2,	ALAS1,	MUT,	MRS2,	LONP1,	MCCC1,	PDHA1,	GPD2,	CHDH,	OPA1,	COX8B,	ACO2,	ALDH5A1,	PDK3,	LARS2,	NDUFA10,	SDHA,	LETM1,	PRLR,	DLD,	ABAT,	PRODH	727	449	16021	1.27609	1	0.995012	95.8319
SP_PIR_KEYWORDS	mitochondrion	39	4.93047	0.202061	ACADSB,	SPG7,	GLUD1,	HK1,	TIMM50,	OGDH,	CDS2,	GFM2,	ALAS1,	MRS2,	LONP1,	MUT,	MCCC1,	MTCH1,	PDHA1,	ACSL6,	GPD2,	CHDH,	OPA1,	ACO2,	COX8B,	IMMT,	ALDH5A1,	PDK3,	MAOB,	LARS2,	ABCB7,	NDUFA10,	MARCH5,	CPT1A,	SDHA,	LETM1,	KIF1B,	PRLR,	UCP2,	DLD,	ABAT,	SLC25A39,	PRODH	746	790	17854	1.1815	1	0.632667
GOTERM_CC_FAT	GO:0005739~mitochondrion	65	8.21745	0.580593	LDHB,	SPG7,	SLC9A6,	GM2A,	ATP10D,	TIMM50,	OGDH,	CKB,	CDS2,	ALAS1,	LONP1,	GHITM,	TPP1,	MCCC1,	PDHA1,	OPA1,	LYRM7,	ACO2,	ALDH5A1,	NDUFA10,	RDH5,	ATP6V1A,	LETM1,	KIF1B,	RFK,	DLD,	CTSD,	ABAT,	SLC25A39,	CTSB,	ZADH2,	PRODH,	ACADSB,	GLUD1,	ITGA10,	HK1,	CTSA,	GFM2,	MRS2,	MUT,	MTCH1,	NEFH,	ACSL6,	PPTC7,	GPD2,
GOTERM_CC_FAT	GO:0044455~mitochondrial	membrane	part	3	0.379267	0.702864	OPA1,	IMMT,	TIMM50	617	49	12504	1.24076	1	0.968756	100
Annotation	Cluster	55	Enrichment	Score:	1.33054
Category	Term	Count	%	PValue	Genes	List	Total	Pop	Hits	Pop	Total	Fold	Enrichment	Bonferroni	Benjamini	FDR
GOTERM_BP_FAT	GO:0051050~positive	regulation	of	transport	14	1.76991	0.0029858	SGK1,	GLUD1,	PPT1,	MFGE8,	PFKM,	CALR,	ADORA1,	PTPN11,	ATP2B2,	SORBS1,	SYTL2,	HTR2C,	SCAMP5,	AKT2	558	132	13588	2.58271	0.998763	0.087635	5.07564
GOTERM_BP_FAT	GO:0002791~regulation	of	peptide	secretion	5	0.632111	0.0203876	GLUD1,	PFKM,	ADORA1,	CPT1A,	PTPN11	558	26	13588	4.68293	1	0.342472	30.1498
GOTERM_BP_FAT	GO:0051047~positive	regulation	of	secretion	7	0.884956	0.0207244	GLUD1,	SYTL2,	PFKM,	HTR2C,	ADORA1,	SCAMP5,	PTPN11	558	53	13588	3.2162	1	0.342069	30.567
GOTERM_BP_FAT	GO:0046883~regulation	of	hormone	secretion	5	0.632111	0.0584542	GLUD1,	PFKM,	ADORA1,	CPT1A,	PTPN11	558	36	13588	3.38212	1	0.595499	64.9794
GOTERM_BP_FAT	GO:0050796~regulation	of	insulin	secretion	4	0.505689	0.0591625	GLUD1,	PFKM,	CPT1A,	PTPN11	558	22	13588	4.4275	1	0.597596	65.4355
GOTERM_BP_FAT	GO:0002793~positive	regulation	of	peptide	secretion	3	0.379267	0.0722132	GLUD1,	PFKM,	ADORA1	558	11	13588	6.64125	1	0.64738	72.901
GOTERM_BP_FAT	GO:0046887~positive	regulation	of	hormone	secretion	3	0.379267	0.110308	GLUD1,	PFKM,	PTPN11	558	14	13588	5.21813	1	0.758831	86.9454
GOTERM_BP_FAT	GO:0051046~regulation	of	secretion	9	1.1378	0.141329	GLUD1,	NTRK2,	SYTL2,	PFKM,	HTR2C,	ADORA1,	CPT1A,	SCAMP5,	PTPN11	558	125	13588	1.75329	1	0.815276	92.9648
GOTERM_BP_FAT	GO:0060341~regulation	of	cellular	localization	10	1.26422	0.215741	GLUD1,	NTRK2,	ABCA2,	PFKM,	HTR2C,	ADORA1,	UHMK1,	CPT1A,	SCAMP5,	PTPN11	558	161	13588	1.5125	1	0.89737	98.5495
Annotation	Cluster	56	Enrichment	Score:	1.32598
Category	Term	Count	%	PValue	Genes	List	Total	Pop	Hits	Pop	Total	Fold	Enrichment	Bonferroni	Benjamini	FDR
GOTERM_BP_FAT	GO:0019216~regulation	of	lipid	metabolic	process	9	1.1378	0.0023844	PPARA,	SORBS1,	THRB,	CD81,	ATP1A1,	EIF2AK3,	ADORA1,	ABCG1,	SCAP	558	58	13588	3.77864	0.995228	0.0735155	4.07326
GOTERM_BP_FAT	GO:0019217~regulation	of	fatty	acid	metabolic	process	3	0.379267	0.18182	PPARA,	EIF2AK3,	SCAP	558	19	13588	3.84493	1	0.87027	96.9672
GOTERM_BP_FAT	GO:0010565~regulation	of	cellular	ketone	metabolic	process	3	0.379267	0.242684	PPARA,	EIF2AK3,	SCAP	558	23	13588	3.17625	1	0.914567	99.2111
Annotation	Cluster	57	Enrichment	Score:	1.31079
Category	Term	Count	%	PValue	Genes	List	Total	Pop	Hits	Pop	Total	Fold	Enrichment	Bonferroni	Benjamini	FDR
GOTERM_BP_FAT	GO:0015918~sterol	transport	5	0.632111	0.013298	NPC1,	NPC2,	LDLR,	ABCA1,	ABCG1	558	23	13588	5.29375	1	0.263508	20.8006
GOTERM_BP_FAT	GO:0030301~cholesterol	transport	5	0.632111	0.013298	NPC1,	NPC2,	LDLR,	ABCA1,	ABCG1	558	23	13588	5.29375	1	0.263508	20.8006
GOTERM_BP_FAT	GO:0033344~cholesterol	efflux	3	0.379267	0.0606899	NPC1,	ABCA1,	ABCG1	558	10	13588	7.30538	1	0.602379	66.4001
GOTERM_BP_FAT	GO:0055092~sterol	homeostasis	4	0.505689	0.0887154	NPC1,	NPC2,	LDLR,	ABCA2	558	26	13588	3.74635	1	0.699507	80.1764
GOTERM_BP_FAT	GO:0042632~cholesterol	homeostasis	4	0.505689	0.0887154	NPC1,	NPC2,	LDLR,	ABCA2	558	26	13588	3.74635	1	0.699507	80.1764
GOTERM_BP_FAT	GO:0055088~lipid	homeostasis	4	0.505689	0.161655	NPC1,	NPC2,	LDLR,	ABCA2	558	34	13588	2.86485	1	0.847405	95.3651
Annotation	Cluster	58	Enrichment	Score:	1.29064
Category	Term	Count	%	PValue	Genes	List	Total	Pop	Hits	Pop	Total	Fold	Enrichment	Bonferroni	Benjamini	FDR
INTERPRO	IPR013517:FG-GAP	6	0.758534	0.00212443	ITGA9,	ITGAV,	ITGA1,	ITGA10,	ITGA3,	ITFG2	733	23	17763	6.32173	0.937539	0.179701	3.41407
KEGG_PATHWAY	mmu05414:Dilated	cardiomyopathy	12	1.51707	0.00485445	ITGA9,	ATP2A2,	ITGB8,	ITGAV,	ADCY5,	ADCY6,	ITGA1,	DAG1,	ITGA10,	ITGA3,	SGCB,	TGFB2	281	92	5738	2.66347	0.527353	0.13919	5.67047
INTERPRO	IPR013649:Integrin	alpha-2	5	0.632111	0.00551354	ITGA9,	ITGAV,	ITGA1,	ITGA10,	ITGA3	733	18	17763	6.73147	0.999261	0.290583	8.6349
INTERPRO	IPR000413:Integrin	alpha	chain	5	0.632111	0.00551354	ITGA9,	ITGAV,	ITGA1,	ITGA10,	ITGA3	733	18	17763	6.73147	0.999261	0.290583	8.6349
INTERPRO	IPR018184:Integrin	alpha	chain,	C-terminal	cytoplasmic	region,	conserved	site	5	0.632111	0.00551354	ITGA9,	ITGAV,	ITGA1,	ITGA10,	ITGA3	733	18	17763	6.73147	0.999261	0.290583	8.6349
SMART	SM00191:Int_alpha	5	0.632111	0.00598264	ITGA9,	ITGAV,	ITGA1,	ITGA10,	ITGA3	365	19	9131	6.58327	0.736087	0.283254	7.36428
INTERPRO	IPR013519:Integrin	alpha	beta-propellor	5	0.632111	0.00675939	ITGA9,	ITGAV,	ITGA1,	ITGA10,	ITGA3	733	19	17763	6.37718	0.999856	0.319229	10.4866
KEGG_PATHWAY	mmu05410:Hypertrophic	cardiomyopathy	(HCM)	11	1.39064	0.00733372	ITGA9,	ACE,	ATP2A2,	ITGB8,	ITGAV,	ITGA1,	DAG1,	ITGA10,	ITGA3,	SGCB,	TGFB2	281	84	5738	2.67404	0.678113	0.149505	8.45134
KEGG_PATHWAY	mmu05412:Arrhythmogenic	right	ventricular	cardiomyopathy	(ARVC)	10	1.26422	0.0102148	ITGA9,	ATP2A2,	DSG2,	ITGB8,	ITGAV,	ITGA1,	DAG1,	ITGA10,	ITGA3,	SGCB	281	75	5738	2.72266	0.794265	0.14625	11.5884
GOTERM_CC_FAT	GO:0008305~integrin	complex	6	0.758534	0.0109314	ITGA9,	ITGB8,	ITGAV,	ITGA1,	ITGA10,	ITGA3	617	28	12504	4.34267	0.980238	0.09127	13.9956
KEGG_PATHWAY	mmu04510:Focal	adhesion	15	1.89633	0.102842	EGFR,	ITGA1,	ITGA10,	ITGA3,	PTEN,	IGF1R,	ITGA9,	CCND2,	ITGB8,	ITGAV,	MAPK9,	PDGFD,	PIK3R3,	AKT2,	DIAP1	281	198	5738	1.54696	1	0.548795	72.797
KEGG_PATHWAY	mmu04512:ECM-receptor	interaction	8	1.01138	0.109175	ITGA9,	ITGB8,	ITGAV,	ITGA1,	DAG1,	ITGA10,	ITGA3,	SV2A	281	83	5738	1.96819	1	0.554807	75.0132
SP_PIR_KEYWORDS	integrin	6	0.758534	0.110315	ITGA9,	ITGB8,	ITGAV,	ITGA1,	ITGA10,	ITGA3	746	61	17854	2.35406	1	0.461014	80.2479
UP_SEQ_FEATURE	repeat:FG-GAP	1	3	0.379267	0.178539	ITGAV,	ITGA1,	ITGA3	727	17	16021	3.88891	1	0.996335	96.689
UP_SEQ_FEATURE	repeat:FG-GAP	2	3	0.379267	0.178539	ITGAV,	ITGA1,	ITGA3	727	17	16021	3.88891	1	0.996335	96.689
UP_SEQ_FEATURE	repeat:FG-GAP	3	3	0.379267	0.178539	ITGAV,	ITGA1,	ITGA3	727	17	16021	3.88891	1	0.996335	96.689
UP_SEQ_FEATURE	repeat:FG-GAP	4	3	0.379267	0.178539	ITGAV,	ITGA1,	ITGA3	727	17	16021	3.88891	1	0.996335	96.689
UP_SEQ_FEATURE	repeat:FG-GAP	5	3	0.379267	0.178539	ITGAV,	ITGA1,	ITGA3	727	17	16021	3.88891	1	0.996335	96.689
UP_SEQ_FEATURE	repeat:FG-GAP	6	3	0.379267	0.178539	ITGAV,	ITGA1,	ITGA3	727	17	16021	3.88891	1	0.996335	96.689
UP_SEQ_FEATURE	repeat:FG-GAP	7	3	0.379267	0.178539	ITGAV,	ITGA1,	ITGA3	727	17	16021	3.88891	1	0.996335	96.689
GOTERM_BP_FAT	GO:0007229~integrin-mediated	signaling	pathway	6	0.758534	0.200743	ITGA9,	ITGB8,	ITGAV,	ITGA1,	ITGA10,	ITGA3	558	76	13588	1.92247	1	0.887106	97.9825
GOTERM_CC_FAT	GO:0043235~receptor	complex	7	0.884956	0.224644	ITGA9,	ITGB8,	ITGAV,	TGFBR2,	ITGA1,	ITGA10,	ITGA3	617	83	12504	1.70916	1	0.639619	96.9502
KEGG_PATHWAY	mmu04810:Regulation	of	actin	cytoskeleton	14	1.76991	0.260585	EGFR,	FGFR1,	ITGA1,	PIP5K1B,	ITGA10,	ITGA3,	ARHGEF12,	ITGA9,	ITGB8,	ITGAV,	PDGFD,	PIK3R3,	DIAP1,	SLC9A1	281	217	5738	1.31741	1	0.715363	97.3259
SMART	SM00327:VWA	6	0.758534	0.273638	MATN4,	CACHD1,	ITGB8,	ITGA1,	ITGA10,	ANTXR1	365	88	9131	1.70567	1	0.883604	98.3018
INTERPRO	IPR002035:von	Willebrand	factor,	type	A	6	0.758534	0.296864	MATN4,	CACHD1,	ITGB8,	ITGA1,	ITGA10,	ANTXR1	733	88	17763	1.65227	1	0.9874	99.6826
UP_SEQ_FEATURE	domain:VWFA	3	0.379267	0.709256	CACHD1,	ITGA1,	ANTXR1	727	54	16021	1.22429	1	1	100
Annotation	Cluster	59	Enrichment	Score:	1.26158
Category	Term	Count	%	PValue	Genes	List	Total	Pop	Hits	Pop	Total	Fold	Enrichment	Bonferroni	Benjamini	FDR
UP_SEQ_FEATURE	metal	ion-binding	site:Calcium	2	7	0.884956	0.0403667	LRP1,	ATP2A2,	SYT11,	PON2,	PLCD1,	FURIN,	PON3	727	56	16021	2.75464	1	0.834483	51.0312
UP_SEQ_FEATURE	metal	ion-binding	site:Calcium	1;	catalytic	3	0.379267	0.0478787	PON2,	PLCD1,	PON3	727	8	16021	8.26393	1	0.87741	57.2655
UP_SEQ_FEATURE	metal	ion-binding	site:Calcium	2;	via	carbonyl	oxygen	5	0.632111	0.0849387	LRP1,	ATP2A2,	PON2,	PLCD1,	PON3	727	37	16021	2.97799	1	0.959968	78.5214
Annotation	Cluster	60	Enrichment	Score:	1.24825
Category	Term	Count	%	PValue	Genes	List	Total	Pop	Hits	Pop	Total	Fold	Enrichment	Bonferroni	Benjamini	FDR
GOTERM_BP_FAT	GO:0015698~inorganic	anion	transport	9	1.1378	0.020233	ANK,	SLC12A7,	SLC5A5,	GLRB,	SLC12A2,	SLC20A1,	SLC20A2,	SLC12A4,	SLC4A2	558	83	13588	2.6405	1	0.34287	29.9575
INTERPRO	IPR004842:Na/K/Cl	co-transporter	superfamily	3	0.379267	0.0310268	SLC12A7,	SLC12A2,	SLC12A4	733	7	17763	10.3857	1	0.642099	40.2389
GOTERM_MF_FAT	GO:0015377~cation:chloride	symporter	activity	3	0.379267	0.0327685	SLC12A7,	SLC12A2,	SLC12A4	565	7	13288	10.0794	1	0.333441	39.8659
GOTERM_MF_FAT	GO:0015294~solute:cation	symporter	activity	8	1.01138	0.0348443	SLC2A12,	SLC12A7,	SLC5A5,	SLC12A2,	SLC23A2,	SLC6A8,	SLC12A4,	SLC6A17	565	73	13288	2.57738	1	0.346254	41.806
GOTERM_MF_FAT	GO:0015296~anion:cation	symporter	activity	4	0.505689	0.0385961	SLC12A7,	SLC5A5,	SLC12A2,	SLC12A4	565	18	13288	5.22635	1	0.371523	45.1651
GOTERM_BP_FAT	GO:0006821~chloride	transport	5	0.632111	0.239975	SLC12A7,	GLRB,	SLC12A2,	SLC12A4,	SLC4A2	558	61	13588	1.996	1	0.913513	99.1604
INTERPRO	IPR004841:Amino	acid	permease-associated	region	3	0.379267	0.275542	SLC12A7,	SLC12A2,	SLC12A4	733	25	17763	2.90799	1	0.985674	99.483
Annotation	Cluster	61	Enrichment	Score:	1.24557
Category	Term	Count	%	PValue	Genes	List	Total	Pop	Hits	Pop	Total	Fold	Enrichment	Bonferroni	Benjamini	FDR
GOTERM_BP_FAT	GO:0043576~regulation	of	respiratory	gaseous	exchange	4	0.505689	0.0257579	SLC5A3,	GLS,	ATP1A2,	ADORA1	558	16	13588	6.08781	1	0.395701	36.5283
GOTERM_BP_FAT	GO:0044065~regulation	of	respiratory	system	process	3	0.379267	0.0843707	GLS,	ATP1A2,	ADORA1	558	12	13588	6.08781	1	0.688941	78.464
GOTERM_BP_FAT	GO:0002087~regulation	of	respiratory	gaseous	exchange	by	neurological	system	process	3	0.379267	0.0843707	GLS,	ATP1A2,	ADORA1	558	12	13588	6.08781	1	0.688941	78.464
Annotation	Cluster	62	Enrichment	Score:	1.2243
Category	Term	Count	%	PValue	Genes	List	Total	Pop	Hits	Pop	Total	Fold	Enrichment	Bonferroni	Benjamini	FDR
GOTERM_BP_FAT	GO:0044057~regulation	of	system	process	21	2.65487	0.000226437	NOS1,	THRB,	EPAS1,	BMPR2,	ATP1A1,	ATP1A2,	ADORA1,	TRF,	PTPN11,	DMPK,	TGFB2,	LNPEP,	ATP2B2,	ATP2A2,	GLS,	NTRK2,	GAA,	NPTN,	HOPX,	HTR2C,	EIF2AK3	558	201	13588	2.54416	0.397731	0.0107303	0.393717
GOTERM_BP_FAT	GO:0051969~regulation	of	transmission	of	nerve	impulse	8	1.01138	0.149633	LNPEP,	ATP2B2,	NTRK2,	NPTN,	HTR2C,	EIF2AK3,	ADORA1,	TRF	558	107	13588	1.82065	1	0.826782	94.0604
GOTERM_BP_FAT	GO:0031644~regulation	of	neurological	system	process	8	1.01138	0.181569	LNPEP,	ATP2B2,	NTRK2,	NPTN,	HTR2C,	EIF2AK3,	ADORA1,	TRF	558	113	13588	1.72398	1	0.871071	96.951
GOTERM_BP_FAT	GO:0048167~regulation	of	synaptic	plasticity	4	0.505689	0.314298	LNPEP,	ATP2B2,	NPTN,	ADORA1	558	48	13588	2.02927	1	0.95211	99.8602
GOTERM_BP_FAT	GO:0050804~regulation	of	synaptic	transmission	6	0.758534	0.39096	LNPEP,	ATP2B2,	NTRK2,	NPTN,	HTR2C,	ADORA1	558	100	13588	1.46108	1	0.973438	99.9823
Annotation	Cluster	63	Enrichment	Score:	1.20406
Category	Term	Count	%	PValue	Genes	List	Total	Pop	Hits	Pop	Total	Fold	Enrichment	Bonferroni	Benjamini	FDR
SMART	SM00042:CUB	7	0.884956	0.018219	MEGF8,	LRP10,	KREMEN1,	PDGFD,	ZZEF1,	PCOLCE,	PCOLCE2	365	53	9131	3.30406	0.983125	0.335148	20.8952
INTERPRO	IPR000859:CUB	7	0.884956	0.0212656	MEGF8,	LRP10,	KREMEN1,	PDGFD,	ZZEF1,	PCOLCE,	PCOLCE2	733	53	17763	3.20062	1	0.551049	29.6084
UP_SEQ_FEATURE	domain:CUB	2	4	0.505689	0.198508	MEGF8,	LRP10,	PCOLCE,	PCOLCE2	727	34	16021	2.5926	1	0.997305	97.8385
UP_SEQ_FEATURE	domain:CUB	1	4	0.505689	0.198508	MEGF8,	LRP10,	PCOLCE,	PCOLCE2	727	34	16021	2.5926	1	0.997305	97.8385
Annotation	Cluster	64	Enrichment	Score:	1.20229
Category	Term	Count	%	PValue	Genes	List	Total	Pop	Hits	Pop	Total	Fold	Enrichment	Bonferroni	Benjamini	FDR
GOTERM_BP_FAT	GO:0019226~transmission	of	nerve	impulse	19	2.40202	0.00552261	MYO5A,	GLRB,	SCD2,	ALDH5A1,	CLSTN1,	PPT1,	ATP1A2,	ADORA1,	DMPK,	AMIGO1,	CD9,	APP,	LYNX1,	KIF1B,	TSC1,	GLS,	ABAT,	SV2A,	EIF2B5	558	226	13588	2.04723	0.999996	0.135734	9.19622
GOTERM_BP_FAT	GO:0007268~synaptic	transmission	14	1.76991	0.0316086	MYO5A,	GLRB,	ALDH5A1,	CLSTN1,	PPT1,	ATP1A2,	ADORA1,	DMPK,	APP,	KIF1B,	LYNX1,	GLS,	ABAT,	SV2A	558	178	13588	1.91527	1	0.437472	42.8508
GOTERM_BP_FAT	GO:0007267~cell-cell	signaling	18	2.2756	0.088899	MYO5A,	FGFR1,	GLRB,	ALDH5A1,	CLSTN1,	PPT1,	ATP1A2,	ADORA1,	DMPK,	APP,	LYNX1,	KIF1B,	GLS,	NTRK2,	ABAT,	TRPV4,	SV2A,	EIF2AK3	558	290	13588	1.51146	1	0.698207	80.2459
GOTERM_BP_FAT	GO:0050877~neurological	system	process	36	4.5512	1	MYO5A,	GM2A,	THRB,	ADCY5,	GLUD1,	CLSTN1,	PPT1,	ABCA4,	ADORA1,	APLP2,	DMPK,	ATP2B2,	CD9,	APP,	TPP1,	SV2A,	EIF2B5,	GLRB,	SCD2,	OPA1,	SLC12A2,	EPAS1,	ALDH5A1,	ITGA3,	ATP1A2,	WHRN,	AMIGO1,	LYNX1,	KIF1B,	TSC1,	ARRB1,	GLS,	GAA,	ABAT,	RGS9,	DIAP1	558	1681	13588	0.521502	1	1	100
Annotation	Cluster	65	Enrichment	Score:	1.19706
Category	Term	Count	%	PValue	Genes	List	Total	Pop	Hits	Pop	Total	Fold	Enrichment	Bonferroni	Benjamini	FDR
GOTERM_BP_FAT	GO:0014070~response	to	organic	cyclic	substance	8	1.01138	0.00144904	LEPR,	TGFBR2,	EPHX1,	ABAT,	TIMP3,	HTR2C,	TRF,	SLC9A1	558	42	13588	4.63833	0.9611	0.0510195	2.49439
GOTERM_BP_FAT	GO:0043627~response	to	estrogen	stimulus	3	0.379267	0.394445	LEPR,	TGFBR2,	TIMP3	558	33	13588	2.21375	1	0.974224	99.984
GOTERM_BP_FAT	GO:0048545~response	to	steroid	hormone	stimulus	4	0.505689	0.448486	LEPR,	TGFBR2,	ABCA2,	TIMP3	558	60	13588	1.62342	1	0.983631	99.9969
Annotation	Cluster	66	Enrichment	Score:	1.1846
Category	Term	Count	%	PValue	Genes	List	Total	Pop	Hits	Pop	Total	Fold	Enrichment	Bonferroni	Benjamini	FDR
SMART	SM00563:PlsC	4	0.505689	0.0378979	LPGAT1,	AGPAT3,	AGPAT1,	AUP1	365	19	9131	5.26662	0.999812	0.483026	38.8911
INTERPRO	IPR002123:Phospholipid/glycerol	acyltransferase	4	0.505689	0.041292	LPGAT1,	AGPAT3,	AGPAT1,	AUP1	733	19	17763	5.10174	1	0.697414	49.781
UP_SEQ_FEATURE	short	sequence	motif:HXXXXD	motif	3	0.379267	0.178539	LPGAT1,	AGPAT3,	AGPAT1	727	17	16021	3.88891	1	0.996335	96.689
Annotation	Cluster	67	Enrichment	Score:	1.18145
Category	Term	Count	%	PValue	Genes	List	Total	Pop	Hits	Pop	Total	Fold	Enrichment	Bonferroni	Benjamini	FDR
GOTERM_MF_FAT	GO:0017046~peptide	hormone	binding	4	0.505689	0.00972224	LNPEP,	LEPR,	NPR3,	INSR	565	11	13288	8.55221	0.999443	0.144538	13.8549
GOTERM_MF_FAT	GO:0042562~hormone	binding	4	0.505689	0.079536	LNPEP,	LEPR,	NPR3,	INSR	565	24	13288	3.91976	1	0.581375	71.7797
GOTERM_MF_FAT	GO:0042277~peptide	binding	9	1.1378	0.369253	LNPEP,	ACE,	TPP1,	LEPR,	NPR1,	CTSB,	NPR3,	INSR,	DHCR24	565	160	13288	1.32292	1	0.934061	99.9119
Annotation	Cluster	68	Enrichment	Score:	1.17441
Category	Term	Count	%	PValue	Genes	List	Total	Pop	Hits	Pop	Total	Fold	Enrichment	Bonferroni	Benjamini	FDR
SP_PIR_KEYWORDS	stress	response	6	0.758534	0.0385233	HSPH1,	HYOU1,	SGK1,	HSP90B1,	HSPA5,	EIF2AK3	746	45	17854	3.19106	1	0.240966	42.022
INTERPRO	IPR013126:Heat	shock	protein	70	3	0.379267	0.0729022	HSPH1,	HYOU1,	HSPA5	733	11	17763	6.60908	1	0.839253	70.9575
INTERPRO	IPR001023:Heat	shock	protein	Hsp70	3	0.379267	0.0729022	HSPH1,	HYOU1,	HSPA5	733	11	17763	6.60908	1	0.839253	70.9575
INTERPRO	IPR018181:Heat	shock	protein	70,	conserved	site	3	0.379267	0.0979868	HSPH1,	HYOU1,	HSPA5	733	13	17763	5.5923	1	0.885705	81.4453
Annotation	Cluster	69	Enrichment	Score:	1.14872
Category	Term	Count	%	PValue	Genes	List	Total	Pop	Hits	Pop	Total	Fold	Enrichment	Bonferroni	Benjamini	FDR
INTERPRO	IPR001461:Peptidase	A1	3	0.379267	0.0402555	BACE1,	CTSE,	CTSD	733	8	17763	9.08748	1	0.695974	48.8868
INTERPRO	IPR001969:Peptidase	aspartic,	active	site	4	0.505689	0.0471356	BACE1,	CTSE,	CTSD,	4932438A13RIK	733	20	17763	4.84666	1	0.730632	54.5538
SP_PIR_KEYWORDS	Aspartyl	protease	3	0.379267	0.0626567	BACE1,	CTSE,	CTSD	746	10	17854	7.17989	1	0.345137	59.2551
INTERPRO	IPR009007:Peptidase	aspartic,	catalytic	3	0.379267	0.0979868	BACE1,	CTSE,	CTSD	733	13	17763	5.5923	1	0.885705	81.4453
GOTERM_MF_FAT	GO:0004190~aspartic-type	endopeptidase	activity	4	0.505689	0.10488	H13,	BACE1,	CTSE,	CTSD	565	27	13288	3.48423	1	0.658948	81.5727
GOTERM_MF_FAT	GO:0070001~aspartic-type	peptidase	activity	4	0.505689	0.10488	H13,	BACE1,	CTSE,	CTSD	565	27	13288	3.48423	1	0.658948	81.5727
Annotation	Cluster	70	Enrichment	Score:	1.12582
Category	Term	Count	%	PValue	Genes	List	Total	Pop	Hits	Pop	Total	Fold	Enrichment	Bonferroni	Benjamini	FDR
GOTERM_BP_FAT	GO:0006665~sphingolipid	metabolic	process	8	1.01138	0.0130967	SGPL1,	SGMS2,	GM2A,	ITGB8,	PSAP,	ALDH5A1,	SERINC1,	B4GALT6	558	62	13588	3.1421	1	0.264697	20.5188
GOTERM_BP_FAT	GO:0006643~membrane	lipid	metabolic	process	8	1.01138	0.0154316	SGPL1,	SGMS2,	GM2A,	ITGB8,	PSAP,	ALDH5A1,	SERINC1,	B4GALT6	558	64	13588	3.04391	1	0.294047	23.7315
GOTERM_BP_FAT	GO:0006672~ceramide	metabolic	process	5	0.632111	0.0584542	SGPL1,	SGMS2,	GM2A,	ITGB8,	ALDH5A1	558	36	13588	3.38212	1	0.595499	64.9794
GOTERM_BP_FAT	GO:0046519~sphingoid	metabolic	process	5	0.632111	0.0687837	SGPL1,	SGMS2,	GM2A,	ITGB8,	ALDH5A1	558	38	13588	3.20411	1	0.635734	71.102
SP_PIR_KEYWORDS	sphingolipid	metabolism	3	0.379267	0.0870195	SGMS2,	GM2A,	PSAP	746	12	17854	5.98324	1	0.399084	71.7268
GOTERM_BP_FAT	GO:0006687~glycosphingolipid	metabolic	process	3	0.379267	0.18182	GM2A,	ITGB8,	ALDH5A1	558	19	13588	3.84493	1	0.87027	96.9672
GOTERM_BP_FAT	GO:0006664~glycolipid	metabolic	process	3	0.379267	0.227324	GM2A,	ITGB8,	ALDH5A1	558	22	13588	3.32063	1	0.906192	98.8807
KEGG_PATHWAY	mmu00600:Sphingolipid	metabolism	4	0.505689	0.337001	SGPL1,	SGMS2,	B4GALT6,	ASAH1	281	42	5738	1.94476	1	0.739883	99.2775
Annotation	Cluster	71	Enrichment	Score:	1.10019
Category	Term	Count	%	PValue	Genes	List	Total	Pop	Hits	Pop	Total	Fold	Enrichment	Bonferroni	Benjamini	FDR
GOTERM_MF_FAT	GO:0016791~phosphatase	activity	18	2.2756	0.0253183	PTPRK,	PTPN3,	CTDSPL,	PFKFB2,	PTPN23,	PPIP5K1,	ATP1A1,	ACP2,	TIMM50,	PTPN21,	PTEN,	G6PC3,	PTPN11,	PPM1F,	MTMR3,	PON2,	MTMR4,	PPTC7	565	238	13288	1.77872	1	0.283499	32.3932
GOTERM_MF_FAT	GO:0004721~phosphoprotein	phosphatase	activity	13	1.64349	0.0284431	PTPRK,	PTPN3,	CTDSPL,	PTPN23,	ACP2,	PTPN21,	TIMM50,	PTEN,	PTPN11,	PPM1F,	MTMR3,	MTMR4,	PPTC7	565	152	13288	2.01146	1	0.304289	35.6273
SP_PIR_KEYWORDS	protein	phosphatase	11	1.39064	0.0285813	PPM1F,	PTPRK,	MTMR3,	PTPN3,	CTDSPL,	PTPN23,	PTPN21,	PTEN,	MTMR4,	PPTC7,	PTPN11	746	120	17854	2.19386	0.999986	0.193662	33.1263
UP_SEQ_FEATURE	active	site:Phosphocysteine	intermediate	8	1.01138	0.0530343	PTPRK,	MTMR3,	PTPN3,	PTPN23,	PTPN21,	PTEN,	MTMR4,	PTPN11	727	75	16021	2.35063	1	0.893704	61.1028
GOTERM_BP_FAT	GO:0016311~dephosphorylation	11	1.39064	0.0644774	PPM1F,	PTPRK,	MTMR3,	NCEH1,	PTPN3,	PTPN23,	TIMM50,	PTPN21,	PTEN,	MTMR4,	PTPN11	558	141	13588	1.89974	1	0.613455	68.6836
GOTERM_MF_FAT	GO:0004725~protein	tyrosine	phosphatase	activity	9	1.1378	0.0650724	PTPRK,	MTMR3,	PTPN3,	PTPN23,	TIMM50,	PTPN21,	PTEN,	MTMR4,	PTPN11	565	101	13288	2.09572	1	0.51168	64.1967
INTERPRO	IPR016130:Protein-tyrosine	phosphatase,	active	site	8	1.01138	0.0674212	PTPRK,	MTMR3,	PTPN3,	PTPN23,	PTPN21,	PTEN,	MTMR4,	PTPN11	733	87	17763	2.22835	1	0.820465	68.0222
SMART	SM00194:PTPc	5	0.632111	0.0792071	PTPRK,	PTPN3,	PTPN23,	PTPN21,	PTPN11	365	41	9131	3.05079	1	0.705153	65.0748
INTERPRO	IPR000242:Protein-tyrosine	phosphatase,	receptor/non-receptor	type	5	0.632111	0.0872689	PTPRK,	PTPN3,	PTPN23,	PTPN21,	PTPN11	733	41	17763	2.95528	1	0.87165	77.4967
GOTERM_BP_FAT	GO:0006470~protein	amino	acid	dephosphorylation	9	1.1378	0.0962253	PPM1F,	PTPRK,	NCEH1,	PTPN3,	PTPN23,	TIMM50,	PTPN21,	PTEN,	PTPN11	558	114	13588	1.92247	1	0.723932	82.8376
INTERPRO	IPR000387:Protein-tyrosine	phosphatase	6	0.758534	0.218598	PTPRK,	PTPN3,	PTPN23,	PTPN21,	MTMR4,	PTPN11	733	78	17763	1.8641	1	0.970831	98.2208
INTERPRO	IPR000387:Dual-specific/protein-tyrosine	phosphatase,	conserved	region	6	0.758534	0.249189	PTPRK,	PTPN3,	PTPN23,	PTPN21,	MTMR4,	PTPN11	733	82	17763	1.77317	1	0.980434	99.0733
UP_SEQ_FEATURE	domain:Tyrosine-protein	phosphatase	4	0.505689	0.445387	PTPN3,	PTPN23,	PTPN21,	PTPN11	727	54	16021	1.63238	1	0.999988	99.9963
Annotation	Cluster	72	Enrichment	Score:	1.09629
Category	Term	Count	%	PValue	Genes	List	Total	Pop	Hits	Pop	Total	Fold	Enrichment	Bonferroni	Benjamini	FDR
GOTERM_BP_FAT	GO:0019751~polyol	metabolic	process	7	0.884956	0.007747	SLC5A3,	GPD2,	GDE1,	SLC37A2,	PPIP5K1,	ITPK1,	PTEN	558	43	13588	3.96416	1	0.174159	12.67
GOTERM_BP_FAT	GO:0006071~glycerol	metabolic	process	3	0.379267	0.242684	GPD2,	GDE1,	SLC37A2	558	23	13588	3.17625	1	0.914567	99.2111
GOTERM_BP_FAT	GO:0019400~alditol	metabolic	process	3	0.379267	0.273499	GPD2,	GDE1,	SLC37A2	558	25	13588	2.92215	1	0.934134	99.6174
Annotation	Cluster	73	Enrichment	Score:	1.08611
Category	Term	Count	%	PValue	Genes	List	Total	Pop	Hits	Pop	Total	Fold	Enrichment	Bonferroni	Benjamini	FDR
GOTERM_BP_FAT	GO:0009057~macromolecule	catabolic	process	38	4.80405	0.029063	SPG7,	LDLR,	USP2,	MAN1B1,	PPT1,	EDEM3,	PCOLCE,	WDYHV1,	ZFP36L1,	ZYG11B,	LNPEP,	CYLD,	USP19,	WWP1,	RBCK1,	ZMPSTE24,	USP33,	TRIP12,	DHCR24,	AUP1,	NPLOC4,	UBE4A,	SMG7,	UBE2J1,	MARCH7,	MARCH5,	NCSTN,	RNF43,	PRKCQ,	TULP4,	HSP90B1,	ATG4D,	GAA,	AMFR,	CUL4B,	FBXO33,	USP25,	PMEPA1	558	654	13588	1.4149	1
GOTERM_BP_FAT	GO:0006511~ubiquitin-dependent	protein	catabolic	process	12	1.51707	0.0303711	USP19,	CYLD,	NPLOC4,	HSP90B1,	UBE4A,	USP2,	MAN1B1,	EDEM3,	AMFR,	CUL4B,	USP25,	USP33	558	141	13588	2.07245	1	0.429603	41.5652
GOTERM_BP_FAT	GO:0030163~protein	catabolic	process	33	4.17193	0.0334435	SPG7,	USP2,	MAN1B1,	PPT1,	EDEM3,	PCOLCE,	WDYHV1,	ZYG11B,	LNPEP,	CYLD,	USP19,	WWP1,	RBCK1,	ZMPSTE24,	USP33,	TRIP12,	AUP1,	NPLOC4,	UBE4A,	UBE2J1,	MARCH7,	MARCH5,	NCSTN,	RNF43,	PRKCQ,	TULP4,	HSP90B1,	ATG4D,	AMFR,	CUL4B,	FBXO33,	USP25,	PMEPA1	558	556	13588	1.44531	1	0.451019	44.7081
GOTERM_BP_FAT	GO:0006508~proteolysis	54	6.8268	0.0530235	SCPEP1,	SPG7,	MAN1B1,	ZYG11B,	LNPEP,	PIGK,	USP19,	LONP1,	TPP1,	WWP1,	FAP,	RBCK1,	DPP8,	DPP7,	DHCR24,	AUP1,	UBE2J1,	MMP15,	PRKCQ,	ATG4D,	DLD,	BACE1,	CTSE,	CTSD,	AMFR,	CTSB,	CPD,	USP25,	PMEPA1,	CTSF,	USP2,	CTSA,	EDEM3,	PCOLCE,	PCSK2,	CYLD,	ACE,	ZMPSTE24,	USP33,	TRIP12,	NPLOC4,	UBE4A,	SEC11C,	PM20D1,	MARCH7,
GOTERM_BP_FAT	GO:0044257~cellular	protein	catabolic	process	30	3.79267	0.0807082	USP2,	MAN1B1,	PPT1,	EDEM3,	PCOLCE,	ZYG11B,	CYLD,	USP19,	WWP1,	RBCK1,	ZMPSTE24,	USP33,	TRIP12,	AUP1,	NPLOC4,	UBE4A,	UBE2J1,	MARCH7,	MARCH5,	NCSTN,	RNF43,	PRKCQ,	TULP4,	HSP90B1,	ATG4D,	AMFR,	CUL4B,	FBXO33,	USP25,	PMEPA1	558	537	13588	1.36041	1	0.678589	76.9131
GOTERM_BP_FAT	GO:0044265~cellular	macromolecule	catabolic	process	33	4.17193	0.0872519	LDLR,	USP2,	MAN1B1,	PPT1,	EDEM3,	PCOLCE,	ZFP36L1,	ZYG11B,	CYLD,	USP19,	WWP1,	RBCK1,	ZMPSTE24,	USP33,	TRIP12,	AUP1,	NPLOC4,	UBE4A,	SMG7,	UBE2J1,	MARCH7,	MARCH5,	NCSTN,	RNF43,	PRKCQ,	TULP4,	HSP90B1,	ATG4D,	AMFR,	CUL4B,	FBXO33,	USP25,	PMEPA1	558	609	13588	1.31953	1	0.695301	79.6145
GOTERM_BP_FAT	GO:0051603~proteolysis	involved	in	cellular	protein	catabolic	process	29	3.66625	0.1091	USP2,	MAN1B1,	EDEM3,	PCOLCE,	ZYG11B,	CYLD,	USP19,	WWP1,	RBCK1,	ZMPSTE24,	USP33,	TRIP12,	AUP1,	NPLOC4,	UBE4A,	UBE2J1,	MARCH7,	MARCH5,	NCSTN,	RNF43,	PRKCQ,	TULP4,	HSP90B1,	ATG4D,	AMFR,	FBXO33,	CUL4B,	USP25,	PMEPA1	558	534	13588	1.32245	1	0.758574	86.6332
GOTERM_BP_FAT	GO:0043632~modification-dependent	macromolecule	catabolic	process	27	3.4134	0.144194	USP2,	MAN1B1,	EDEM3,	PCOLCE,	ZYG11B,	CYLD,	USP19,	WWP1,	RBCK1,	ZMPSTE24,	USP33,	TRIP12,	AUP1,	NPLOC4,	UBE4A,	UBE2J1,	MARCH7,	MARCH5,	RNF43,	HSP90B1,	TULP4,	ATG4D,	AMFR,	FBXO33,	CUL4B,	USP25,	PMEPA1	558	508	13588	1.29426	1	0.818955	93.3627
GOTERM_BP_FAT	GO:0019941~modification-dependent	protein	catabolic	process	27	3.4134	0.144194	USP2,	MAN1B1,	EDEM3,	PCOLCE,	ZYG11B,	CYLD,	USP19,	WWP1,	RBCK1,	ZMPSTE24,	USP33,	TRIP12,	AUP1,	NPLOC4,	UBE4A,	UBE2J1,	MARCH7,	MARCH5,	RNF43,	HSP90B1,	TULP4,	ATG4D,	AMFR,	FBXO33,	CUL4B,	USP25,	PMEPA1	558	508	13588	1.29426	1	0.818955	93.3627
SP_PIR_KEYWORDS	ubl	conjugation	pathway	21	2.65487	0.550745	USP2,	UBE2J1,	TRIM25,	MARCH7,	MARCH5,	PCOLCE,	ZYG11B,	CYLD,	USP19,	RNF43,	TULP4,	ATG4D,	WWP1,	RBCK1,	AMFR,	FBXO33,	USP25,	USP33,	PMEPA1,	TRIP12,	AUP1	746	484	17854	1.03841	1	0.913818	99.9985
Annotation	Cluster	74	Enrichment	Score:	1.08085
Category	Term	Count	%	PValue	Genes	List	Total	Pop	Hits	Pop	Total	Fold	Enrichment	Bonferroni	Benjamini	FDR
GOTERM_BP_FAT	GO:0001568~blood	vessel	development	17	2.14918	0.043853	SGPL1,	FGFR1,	EPAS1,	LEPR,	TGFBR2,	CSPG4,	PTEN,	PNPLA6,	TGFB2,	ZFP36L1,	ITGAV,	NTRK2,	GATAD2A,	TGFBR3,	PKD1,	PLCD1,	NSDHL	558	244	13588	1.6966	1	0.519478	54.2129
GOTERM_BP_FAT	GO:0001944~vasculature	development	17	2.14918	0.0527135	SGPL1,	FGFR1,	EPAS1,	LEPR,	TGFBR2,	CSPG4,	PTEN,	PNPLA6,	TGFB2,	ZFP36L1,	ITGAV,	NTRK2,	GATAD2A,	TGFBR3,	PKD1,	PLCD1,	NSDHL	558	250	13588	1.65589	1	0.56416	61.0677
GOTERM_BP_FAT	GO:0048514~blood	vessel	morphogenesis	13	1.64349	0.114343	FGFR1,	SGPL1,	EPAS1,	LEPR,	TGFBR2,	CSPG4,	PTEN,	PNPLA6,	TGFB2,	ZFP36L1,	ITGAV,	NTRK2,	PLCD1	558	198	13588	1.59882	1	0.768153	87.9392
GOTERM_BP_FAT	GO:0001525~angiogenesis	9	1.1378	0.179666	FGFR1,	EPAS1,	LEPR,	ITGAV,	TGFBR2,	CSPG4,	PLCD1,	PTEN,	PNPLA6	558	133	13588	1.64783	1	0.869193	96.825
Annotation	Cluster	75	Enrichment	Score:	1.08013
Category	Term	Count	%	PValue	Genes	List	Total	Pop	Hits	Pop	Total	Fold	Enrichment	Bonferroni	Benjamini	FDR
GOTERM_BP_FAT	GO:0030705~cytoskeleton-dependent	intracellular	transport	6	0.758534	0.0104277	MYO5A,	NDE1,	MYRIP,	APP,	SPG7,	KIF1B	558	33	13588	4.4275	1	0.223041	16.69
GOTERM_BP_FAT	GO:0010970~microtubule-based	transport	4	0.505689	0.0353364	NDE1,	APP,	SPG7,	KIF1B	558	18	13588	5.41139	1	0.464427	46.5643
GOTERM_BP_FAT	GO:0008088~axon	cargo	transport	3	0.379267	0.0722132	APP,	SPG7,	KIF1B	558	11	13588	6.64125	1	0.64738	72.901
GOTERM_BP_FAT	GO:0007018~microtubule-based	movement	7	0.884956	0.233637	KIF1C,	NDE1,	APP,	SPG7,	KIF1B,	TUBA4A,	KIFC3	558	101	13588	1.68771	1	0.9095	99.0298
GOTERM_BP_FAT	GO:0007017~microtubule-based	process	9	1.1378	0.639445	KIF1C,	TUBGCP4,	NDE1,	APP,	SPG7,	KIF1B,	NEFH,	TUBA4A,	KIFC3	558	211	13588	1.03868	1	0.997348	100
Annotation	Cluster	76	Enrichment	Score:	1.07137
Category	Term	Count	%	PValue	Genes	List	Total	Pop	Hits	Pop	Total	Fold	Enrichment	Bonferroni	Benjamini	FDR
GOTERM_MF_FAT	GO:0031419~cobalamin	binding	3	0.379267	0.0327685	MUT,	TCN2,	LMBRD1	565	7	13288	10.0794	1	0.333441	39.8659
SP_PIR_KEYWORDS	cobalt	3	0.379267	0.127668	MUT,	TCN2,	LMBRD1	746	15	17854	4.7866	1	0.495758	84.9714
GOTERM_MF_FAT	GO:0050897~cobalt	ion	binding	3	0.379267	0.145998	MUT,	TCN2,	LMBRD1	565	16	13288	4.40973	1	0.751266	91.0109
Annotation	Cluster	77	Enrichment	Score:	1.02864
Category	Term	Count	%	PValue	Genes	List	Total	Pop	Hits	Pop	Total	Fold	Enrichment	Bonferroni	Benjamini	FDR
GOTERM_BP_FAT	GO:0030029~actin	filament-based	process	14	1.76991	0.029199	MYO5A,	FMN1,	INF2,	MYRIP,	SORBS1,	ATP2C1,	LIMCH1,	CAP1,	CSRP1,	ANTXR1,	CALR,	GAS7,	DIAP1,	DLG1	558	176	13588	1.93703	1	0.422096	40.3224
GOTERM_BP_FAT	GO:0030036~actin	cytoskeleton	organization	12	1.51707	0.0770368	FMN1,	INF2,	SORBS1,	ATP2C1,	LIMCH1,	CAP1,	CSRP1,	ANTXR1,	CALR,	GAS7,	DIAP1,	DLG1	558	165	13588	1.771	1	0.66528	75.2532
GOTERM_BP_FAT	GO:0007010~cytoskeleton	organization	16	2.02276	0.364774	INF2,	CSRP1,	CALR,	GAS7,	FMN1,	TUBGCP4,	NDE1,	SORBS1,	ATP2C1,	LIMCH1,	NEFH,	ANTXR1,	CAP1,	DLG1,	SGCB,	DIAP1	558	326	13588	1.19515	1	0.968066	99.9631
Annotation	Cluster	78	Enrichment	Score:	1.02719
Category	Term	Count	%	PValue	Genes	List	Total	Pop	Hits	Pop	Total	Fold	Enrichment	Bonferroni	Benjamini	FDR
GOTERM_MF_FAT	GO:0008238~exopeptidase	activity	9	1.1378	0.00935409	SCPEP1,	LNPEP,	ACE,	TPP1,	GGH,	CTSA,	DPP8,	CPD,	DPP7	565	70	13288	3.02382	0.99926	0.142187	13.3647
SP_PIR_KEYWORDS	Aminopeptidase	3	0.379267	0.264723	LNPEP,	DPP8,	DPP7	746	24	17854	2.99162	1	0.698495	98.5975
GOTERM_MF_FAT	GO:0004177~aminopeptidase	activity	3	0.379267	0.334695	LNPEP,	DPP8,	DPP7	565	28	13288	2.51985	1	0.91631	99.8012
Annotation	Cluster	79	Enrichment	Score:	1.0264
Category	Term	Count	%	PValue	Genes	List	Total	Pop	Hits	Pop	Total	Fold	Enrichment	Bonferroni	Benjamini	FDR
GOTERM_CC_FAT	GO:0031513~nonmotile	primary	cilium	5	0.632111	0.0704481	MYO5A,	PTPRK,	MYRIP,	PLEKHB1,	PKD2	617	32	12504	3.16653	1	0.377604	63.288
GOTERM_CC_FAT	GO:0001750~photoreceptor	outer	segment	4	0.505689	0.091474	MYO5A,	PTPRK,	MYRIP,	PLEKHB1	617	22	12504	3.68469	1	0.440364	73.1767
GOTERM_CC_FAT	GO:0005929~cilium	11	1.39064	0.129313	MYO5A,	PTPRK,	ATP2B2,	MYRIP,	APP,	PLEKHB1,	PKD2,	PKD1,	TRPV4,	TTLL7,	WHRN	617	135	12504	1.65129	1	0.501555	85.0346
Annotation	Cluster	80	Enrichment	Score:	0.967561
Category	Term	Count	%	PValue	Genes	List	Total	Pop	Hits	Pop	Total	Fold	Enrichment	Bonferroni	Benjamini	FDR
UP_SEQ_FEATURE	domain:WH2	4	0.505689	0.0392111	INF2,	COBLL1,	WIPF2,	WIPF3	727	17	16021	5.18521	1	0.831787	49.9993
SMART	SM00246:WH2	3	0.379267	0.174049	INF2,	WIPF2,	WIPF3	365	19	9131	3.94996	1	0.792422	91.2634
INTERPRO	IPR003124:Actin-binding	WH2	3	0.379267	0.183332	INF2,	WIPF2,	WIPF3	733	19	17763	3.82631	1	0.956887	96.341
Annotation	Cluster	81	Enrichment	Score:	0.964983
Category	Term	Count	%	PValue	Genes	List	Total	Pop	Hits	Pop	Total	Fold	Enrichment	Bonferroni	Benjamini	FDR
GOTERM_BP_FAT	GO:0044093~positive	regulation	of	molecular	function	24	3.03413	0.00383344	TRP53,	IRAK1,	MTDH,	GM2A,	ADCY5,	APH1B,	TGFBR2,	ADCY6,	CSPG4,	NPR3,	ADORA1,	PTPN11,	NCSTN,	PRKCQ,	SERINC2,	MAP3K5,	SERINC1,	CD81,	MTCH1,	TGFBR3,	LRP8,	HTR2C,	EIF2AK3,	DLG1	558	306	13588	1.9099	0.999816	0.10314	6.47169
GOTERM_BP_FAT	GO:0043085~positive	regulation	of	catalytic	activity	21	2.65487	0.00547472	TRP53,	IRAK1,	GM2A,	ADCY5,	TGFBR2,	ADCY6,	APH1B,	CSPG4,	NPR3,	ADORA1,	PTPN11,	NCSTN,	SERINC2,	MAP3K5,	SERINC1,	CD81,	MTCH1,	LRP8,	HTR2C,	EIF2AK3,	DLG1	558	261	13588	1.9593	0.999995	0.137648	9.12003
GOTERM_BP_FAT	GO:0051338~regulation	of	transferase	activity	15	1.89633	0.0347181	IRAK1,	TGFBR2,	CSPG4,	ADORA1,	APLP2,	PTPN11,	SERINC2,	MAP3K5,	APP,	TSC1,	SERINC1,	CD81,	LRP8,	DNAJC3,	DLG1	558	199	13588	1.83552	1	0.461026	45.9646
GOTERM_BP_FAT	GO:0051347~positive	regulation	of	transferase	activity	11	1.39064	0.0508502	SERINC2,	IRAK1,	MAP3K5,	SERINC1,	CD81,	TGFBR2,	CSPG4,	LRP8,	ADORA1,	DLG1,	PTPN11	558	135	13588	1.98418	1	0.555791	59.7119
GOTERM_BP_FAT	GO:0045859~regulation	of	protein	kinase	activity	13	1.64349	0.0809427	IRAK1,	MAP3K5,	APP,	TSC1,	CD81,	TGFBR2,	CSPG4,	LRP8,	DNAJC3,	ADORA1,	APLP2,	DLG1,	PTPN11	558	186	13588	1.70197	1	0.675322	77.0155
GOTERM_BP_FAT	GO:0043549~regulation	of	kinase	activity	13	1.64349	0.0967691	IRAK1,	MAP3K5,	APP,	TSC1,	CD81,	TGFBR2,	CSPG4,	LRP8,	DNAJC3,	ADORA1,	APLP2,	DLG1,	PTPN11	558	192	13588	1.64878	1	0.724027	83.0166
GOTERM_BP_FAT	GO:0045860~positive	regulation	of	protein	kinase	activity	9	1.1378	0.136851	IRAK1,	MAP3K5,	CD81,	TGFBR2,	CSPG4,	LRP8,	ADORA1,	DLG1,	PTPN11	558	124	13588	1.76743	1	0.810655	92.2975
GOTERM_BP_FAT	GO:0033674~positive	regulation	of	kinase	activity	9	1.1378	0.164784	IRAK1,	MAP3K5,	CD81,	TGFBR2,	CSPG4,	LRP8,	ADORA1,	DLG1,	PTPN11	558	130	13588	1.68586	1	0.850689	95.6574
GOTERM_BP_FAT	GO:0000165~MAPKKK	cascade	8	1.01138	0.187153	MAP3K5,	CD81,	CSPG4,	MAPK9,	ITPKB,	MAPK8IP1,	ADORA1,	PTPN11	558	114	13588	1.70886	1	0.873965	97.2937
GOTERM_BP_FAT	GO:0042325~regulation	of	phosphorylation	16	2.02276	0.212867	EGFR,	IRAK1,	TGFBR2,	CSPG4,	BMPR2,	ADORA1,	APLP2,	PTPN11,	MAP3K5,	APP,	TSC1,	CD81,	LRP8,	PDGFD,	DNAJC3,	DLG1	558	290	13588	1.34352	1	0.89777	98.4541
GOTERM_BP_FAT	GO:0043406~positive	regulation	of	MAP	kinase	activity	5	0.632111	0.222252	IRAK1,	MAP3K5,	CD81,	CSPG4,	PTPN11	558	59	13588	2.06367	1	0.904144	98.7456
GOTERM_BP_FAT	GO:0051174~regulation	of	phosphorus	metabolic	process	16	2.02276	0.256363	EGFR,	IRAK1,	TGFBR2,	CSPG4,	BMPR2,	ADORA1,	APLP2,	PTPN11,	MAP3K5,	APP,	TSC1,	CD81,	LRP8,	PDGFD,	DNAJC3,	DLG1	558	301	13588	1.29442	1	0.924267	99.4257
GOTERM_BP_FAT	GO:0019220~regulation	of	phosphate	metabolic	process	16	2.02276	0.256363	EGFR,	IRAK1,	TGFBR2,	CSPG4,	BMPR2,	ADORA1,	APLP2,	PTPN11,	MAP3K5,	APP,	TSC1,	CD81,	LRP8,	PDGFD,	DNAJC3,	DLG1	558	301	13588	1.29442	1	0.924267	99.4257
GOTERM_BP_FAT	GO:0000187~activation	of	MAPK	activity	4	0.505689	0.336996	MAP3K5,	CD81,	CSPG4,	PTPN11	558	50	13588	1.9481	1	0.96039	99.9222
GOTERM_BP_FAT	GO:0043405~regulation	of	MAP	kinase	activity	5	0.632111	0.453378	IRAK1,	MAP3K5,	CD81,	CSPG4,	PTPN11	558	84	13588	1.44948	1	0.984209	99.9973
GOTERM_BP_FAT	GO:0032147~activation	of	protein	kinase	activity	3	0.379267	0.624377	TGFBR2,	ADORA1,	DLG1	558	51	13588	1.43243	1	0.996783	100
Annotation	Cluster	82	Enrichment	Score:	0.961891
Category	Term	Count	%	PValue	Genes	List	Total	Pop	Hits	Pop	Total	Fold	Enrichment	Bonferroni	Benjamini	FDR
UP_SEQ_FEATURE	domain:FH1	3	0.379267	0.0724948	FMN1,	INF2,	DIAP1	727	10	16021	6.61114	1	0.943558	72.8572
SMART	SM00498:FH2	3	0.379267	0.105211	FMN1,	INF2,	DIAP1	365	14	9131	5.36067	1	0.746163	75.7597
INTERPRO	IPR003104:Actin-binding	FH2	and	DRF	autoregulatory	3	0.379267	0.111309	FMN1,	INF2,	DIAP1	733	14	17763	5.19285	1	0.909677	85.4486
INTERPRO	IPR015425:Actin-binding	FH2	3	0.379267	0.125065	FMN1,	INF2,	DIAP1	733	15	17763	4.84666	1	0.919939	88.7219
UP_SEQ_FEATURE	domain:FH2	3	0.379267	0.146052	FMN1,	INF2,	DIAP1	727	15	16021	4.40743	1	0.99197	93.5161
Annotation	Cluster	83	Enrichment	Score:	0.910054
Category	Term	Count	%	PValue	Genes	List	Total	Pop	Hits	Pop	Total	Fold	Enrichment	Bonferroni	Benjamini	FDR
UP_SEQ_FEATURE	domain:FHA	4	0.505689	0.111504	KIF1C,	KIF1B,	FOXK1,	FOXK2	727	26	16021	3.39033	1	0.977049	87.1086
SMART	SM00240:FHA	4	0.505689	0.124538	KIF1C,	KIF1B,	FOXK1,	FOXK2	365	31	9131	3.22793	1	0.738709	81.6495
INTERPRO	IPR000253:Forkhead-associated	4	0.505689	0.134044	KIF1C,	KIF1B,	FOXK1,	FOXK2	733	31	17763	3.12688	1	0.931509	90.4706
Annotation	Cluster	84	Enrichment	Score:	0.897977
Category	Term	Count	%	PValue	Genes	List	Total	Pop	Hits	Pop	Total	Fold	Enrichment	Bonferroni	Benjamini	FDR
GOTERM_BP_FAT	GO:0035272~exocrine	system	development	7	0.884956	0.00612056	EGFR,	FGFR1,	IGF1R,	XBP1,	DAG1,	IGF2,	INSR	558	41	13588	4.15753	0.999999	0.146151	10.1426
GOTERM_BP_FAT	GO:0007431~salivary	gland	development	4	0.505689	0.132469	EGFR,	FGFR1,	XBP1,	DAG1	558	31	13588	3.1421	1	0.802757	91.5872
GOTERM_BP_FAT	GO:0048732~gland	development	11	1.39064	0.289409	EGFR,	FGFR1,	ATP2B2,	IGF1R,	PRLR,	PSAP,	XBP1,	TGFBR2,	DAG1,	PTEN,	EIF2AK3	558	197	13588	1.35971	1	0.943021	99.7398
GOTERM_BP_FAT	GO:0007435~salivary	gland	morphogenesis	3	0.379267	0.304257	EGFR,	FGFR1,	DAG1	558	27	13588	2.70569	1	0.947851	99.8199
GOTERM_BP_FAT	GO:0022612~gland	morphogenesis	5	0.632111	0.453378	EGFR,	FGFR1,	IGF1R,	TGFBR2,	DAG1	558	84	13588	1.44948	1	0.984209	99.9973
Annotation	Cluster	85	Enrichment	Score:	0.878446
Category	Term	Count	%	PValue	Genes	List	Total	Pop	Hits	Pop	Total	Fold	Enrichment	Bonferroni	Benjamini	FDR
GOTERM_BP_FAT	GO:0010959~regulation	of	metal	ion	transport	7	0.884956	0.0131378	ATP2B2,	SGK1,	NOS1,	PKD2,	ADORA1,	AKT2,	DMPK	558	48	13588	3.55122	1	0.26307	20.5764
GOTERM_BP_FAT	GO:0002028~regulation	of	sodium	ion	transport	4	0.505689	0.0215712	SGK1,	NOS1,	AKT2,	DMPK	558	15	13588	6.49367	1	0.35085	31.6055
GOTERM_BP_FAT	GO:0043269~regulation	of	ion	transport	7	0.884956	0.0409154	ATP2B2,	SGK1,	NOS1,	PKD2,	ADORA1,	AKT2,	DMPK	558	62	13588	2.74934	1	0.497303	51.6995
GOTERM_BP_FAT	GO:0043270~positive	regulation	of	ion	transport	4	0.505689	0.0464912	ATP2B2,	SGK1,	ADORA1,	AKT2	558	20	13588	4.87025	1	0.535523	56.3645
INTERPRO	IPR017892:Protein	kinase,	C-terminal	4	0.505689	0.227095	PRKCQ,	SGK1,	AKT2,	DMPK	733	40	17763	2.42333	1	0.97404	98.5118
SMART	SM00133:S_TK_X	4	0.505689	0.354473	PRKCQ,	SGK1,	AKT2,	DMPK	365	53	9131	1.88803	1	0.91721	99.6226
INTERPRO	IPR000961:AGC-kinase,	C-terminal	4	0.505689	0.37409	PRKCQ,	SGK1,	AKT2,	DMPK	733	53	17763	1.82893	1	0.995073	99.9525
GOTERM_BP_FAT	GO:0051924~regulation	of	calcium	ion	transport	3	0.379267	0.408995	ATP2B2,	NOS1,	PKD2	558	34	13588	2.14864	1	0.976205	99.9895
UP_SEQ_FEATURE	domain:AGC-kinase	C-terminal	4	0.505689	0.433318	PRKCQ,	SGK1,	AKT2,	DMPK	727	53	16021	1.66318	1	0.999988	99.9947
GOTERM_BP_FAT	GO:0051051~negative	regulation	of	transport	4	0.505689	0.570941	NOS1,	PKD2,	ADORA1,	PTPN11	558	72	13588	1.35285	1	0.994352	100
Annotation	Cluster	86	Enrichment	Score:	0.864062
Category	Term	Count	%	PValue	Genes	List	Total	Pop	Hits	Pop	Total	Fold	Enrichment	Bonferroni	Benjamini	FDR
GOTERM_BP_FAT	GO:0050982~detection	of	mechanical	stimulus	4	0.505689	0.0303473	ATP2B2,	SLC12A2,	PKD2,	PKD1	558	17	13588	5.72971	1	0.431966	41.5403
GOTERM_BP_FAT	GO:0009612~response	to	mechanical	stimulus	5	0.632111	0.0742777	ATP2B2,	SLC12A2,	TGFBR2,	PKD2,	PKD1	558	39	13588	3.12196	1	0.655863	73.9324
GOTERM_BP_FAT	GO:0009628~response	to	abiotic	stimulus	15	1.89633	0.151478	TRP53,	SLC12A2,	CRYAB,	TGFBR2,	ATP1A2,	ATP2B2,	APP,	ARRB1,	ACOT11,	PKD2,	TRPV4,	PKD1,	MYOF,	SLC9A1,	EIF2B5	558	251	13588	1.45525	1	0.829353	94.281
GOTERM_BP_FAT	GO:0009582~detection	of	abiotic	stimulus	5	0.632111	0.163483	ATP2B2,	SLC12A2,	ARRB1,	PKD2,	PKD1	558	52	13588	2.34147	1	0.849564	95.538
GOTERM_BP_FAT	GO:0009581~detection	of	external	stimulus	5	0.632111	0.231071	ATP2B2,	SLC12A2,	ARRB1,	PKD2,	PKD1	558	60	13588	2.02927	1	0.908509	98.9716
GOTERM_BP_FAT	GO:0051606~detection	of	stimulus	5	0.632111	0.507086	ATP2B2,	SLC12A2,	ARRB1,	PKD2,	PKD1	558	90	13588	1.35285	1	0.990126	99.9996
Annotation	Cluster	87	Enrichment	Score:	0.861876
Category	Term	Count	%	PValue	Genes	List	Total	Pop	Hits	Pop	Total	Fold	Enrichment	Bonferroni	Benjamini	FDR
SP_PIR_KEYWORDS	Protease	32	4.04551	0.0231177	SCPEP1,	SPG7,	USP2,	CTSA,	PCSK2,	LNPEP,	PIGK,	CYLD,	USP19,	ACE,	LONP1,	H13,	TPP1,	FAP,	DPP8,	ZMPSTE24,	DPP7,	USP33,	SEC11C,	PM20D1,	MMP15,	FURIN,	CAPN1,	ATG4D,	BACE1,	CTSE,	CTSD,	CPD,	CTSB,	RHBDL3,	USP25,	CTSF	746	509	17854	1.50463	0.99988	0.171457	27.714
GOTERM_MF_FAT	GO:0070011~peptidase	activity,	acting	on	L-amino	acid	peptides	34	4.29836	0.0804905	SCPEP1,	SPG7,	USP2,	APH1B,	CTSA,	PCSK2,	LNPEP,	PIGK,	CYLD,	USP19,	ACE,	LONP1,	H13,	TPP1,	FAP,	DPP8,	ZMPSTE24,	DPP7,	USP33,	SEC11C,	PM20D1,	GGH,	MMP15,	FURIN,	CAPN1,	ATG4D,	BACE1,	CTSE,	CTSD,	CPD,	CTSB,	RHBDL3,	USP25,	CTSF	565	603	13288	1.32609	1
GOTERM_MF_FAT	GO:0008233~peptidase	activity	34	4.29836	0.12172	SCPEP1,	SPG7,	USP2,	APH1B,	CTSA,	PCSK2,	LNPEP,	PIGK,	CYLD,	USP19,	ACE,	LONP1,	H13,	TPP1,	FAP,	DPP8,	ZMPSTE24,	DPP7,	USP33,	SEC11C,	PM20D1,	GGH,	MMP15,	FURIN,	CAPN1,	ATG4D,	BACE1,	CTSE,	CTSD,	CPD,	CTSB,	RHBDL3,	USP25,	CTSF	565	629	13288	1.27127	1	0.702998	86.2105
GOTERM_MF_FAT	GO:0017171~serine	hydrolase	activity	13	1.64349	0.195144	SCPEP1,	NCEH1,	SEC11C,	CTSA,	FURIN,	PCSK2,	LONP1,	TPP1,	FAP,	DPP8,	RHBDL3,	CPD,	DPP7	565	213	13288	1.43541	1	0.79213	96.3627
GOTERM_MF_FAT	GO:0008236~serine-type	peptidase	activity	12	1.51707	0.290157	SCPEP1,	PCSK2,	LONP1,	SEC11C,	TPP1,	FAP,	CTSA,	DPP8,	RHBDL3,	CPD,	DPP7,	FURIN	565	212	13288	1.33124	1	0.888138	99.4655
GOTERM_MF_FAT	GO:0004175~endopeptidase	activity	19	2.40202	0.525663	SPG7,	APH1B,	MMP15,	FURIN,	CAPN1,	PCSK2,	PIGK,	LONP1,	ATG4D,	H13,	TPP1,	FAP,	BACE1,	CTSE,	CTSD,	ZMPSTE24,	CTSB,	RHBDL3,	CTSF	565	421	13288	1.06141	1	0.979042	99.9989
Annotation	Cluster	88	Enrichment	Score:	0.843761
Category	Term	Count	%	PValue	Genes	List	Total	Pop	Hits	Pop	Total	Fold	Enrichment	Bonferroni	Benjamini	FDR
INTERPRO	IPR017936:Thioredoxin-like	5	0.632111	0.0594389	DNAJC16,	PDIA3,	TMX4,	TMX3,	DNAJC10	733	36	17763	3.36573	1	0.79129	63.2457
INTERPRO	IPR017937:Thioredoxin,	conserved	site	4	0.505689	0.0818777	PDIA3,	TMX4,	TMX3,	DNAJC10	733	25	17763	3.87733	1	0.863192	75.2245
INTERPRO	IPR013766:Thioredoxin	domain	4	0.505689	0.0898478	PDIA3,	TMX4,	TMX3,	DNAJC10	733	26	17763	3.7282	1	0.870756	78.5131
GOTERM_BP_FAT	GO:0045454~cell	redox	homeostasis	6	0.758534	0.109746	DNAJC16,	PDIA3,	TMX4,	TMX3,	DLD,	DNAJC10	558	62	13588	2.35657	1	0.75884	86.8009
SP_PIR_KEYWORDS	Redox-active	center	4	0.505689	0.221481	PDIA3,	TMX4,	TMX3,	DLD	746	39	17854	2.45466	1	0.650214	96.9006
INTERPRO	IPR012335:Thioredoxin	fold	7	0.884956	0.272103	SH3BGRL,	DNAJC16,	PDIA3,	TMX4,	TMX3,	SH3BGRL2,	DNAJC10	733	106	17763	1.60031	1	0.985389	99.4414
UP_SEQ_FEATURE	domain:Thioredoxin	3	0.379267	0.429016	DNAJC16,	TMX4,	TMX3	727	32	16021	2.06598	1	0.999989	99.9939
Annotation	Cluster	89	Enrichment	Score:	0.843635
Category	Term	Count	%	PValue	Genes	List	Total	Pop	Hits	Pop	Total	Fold	Enrichment	Bonferroni	Benjamini	FDR
GOTERM_MF_FAT	GO:0004675~transmembrane	receptor	protein	serine/threonine	kinase	activity	3	0.379267	0.116921	TGFBR2,	BMPR2,	TGFBR3	565	14	13288	5.0397	1	0.69192	85.0141
GOTERM_MF_FAT	GO:0005024~transforming	growth	factor	beta	receptor	activity	3	0.379267	0.116921	TGFBR2,	BMPR2,	TGFBR3	565	14	13288	5.0397	1	0.69192	85.0141
GOTERM_BP_FAT	GO:0007178~transmembrane	receptor	protein	serine/threonine	kinase	signaling	pathway	6	0.758534	0.215433	TRP53,	LTBP3,	TGFBR2,	BMPR2,	TGFBR3,	TGFB2	558	78	13588	1.87317	1	0.897971	98.5396
Annotation	Cluster	90	Enrichment	Score:	0.832894
Category	Term	Count	%	PValue	Genes	List	Total	Pop	Hits	Pop	Total	Fold	Enrichment	Bonferroni	Benjamini	FDR
INTERPRO	IPR000301:Tetraspanin,	subgroup	4	0.505689	0.0981273	CD9,	TSPAN33,	TSPAN3,	CD81	733	27	17763	3.59012	1	0.882083	81.4925
INTERPRO	IPR018499:Tetraspanin	4	0.505689	0.134044	CD9,	TSPAN33,	TSPAN3,	CD81	733	31	17763	3.12688	1	0.931509	90.4706
PIR_SUPERFAMILY	PIRSF002419:CD9	antigen	3	0.379267	0.136248	CD9,	TSPAN3,	CD81	332	16	8136	4.59488	1	0.999999	86.8672
INTERPRO	IPR018503:Tetraspanin,	conserved	site	3	0.379267	0.260049	CD9,	TSPAN3,	CD81	733	24	17763	3.02916	1	0.983276	99.2696
Annotation	Cluster	91	Enrichment	Score:	0.832649
Category	Term	Count	%	PValue	Genes	List	Total	Pop	Hits	Pop	Total	Fold	Enrichment	Bonferroni	Benjamini	FDR
GOTERM_BP_FAT	GO:0030705~cytoskeleton-dependent	intracellular	transport	6	0.758534	0.0104277	MYO5A,	NDE1,	MYRIP,	APP,	SPG7,	KIF1B	558	33	13588	4.4275	1	0.223041	16.69
GOTERM_MF_FAT	GO:0008017~microtubule	binding	4	0.505689	0.482368	MYO5A,	NDE1,	KIF1B,	ATG4D	565	61	13288	1.5422	1	0.971469	99.9957
GOTERM_MF_FAT	GO:0015631~tubulin	binding	4	0.505689	0.631662	MYO5A,	NDE1,	KIF1B,	ATG4D	565	76	13288	1.23782	1	0.991916	100
Annotation	Cluster	92	Enrichment	Score:	0.815659
Category	Term	Count	%	PValue	Genes	List	Total	Pop	Hits	Pop	Total	Fold	Enrichment	Bonferroni	Benjamini	FDR
GOTERM_BP_FAT	GO:0010627~regulation	of	protein	kinase	cascade	13	1.64349	0.0257295	FGFR1,	IRAK1,	IGF1R,	PDCD11,	KL,	ATP2C1,	PSAP,	SQSTM1,	MAPK8IP1,	TIMP2,	NENF,	PTEN,	AKT2	558	155	13588	2.04236	1	0.398001	36.4962
GOTERM_BP_FAT	GO:0043408~regulation	of	MAPKKK	cascade	9	1.1378	0.0368105	FGFR1,	IRAK1,	IGF1R,	KL,	PSAP,	MAPK8IP1,	TIMP2,	NENF,	AKT2	558	93	13588	2.35657	1	0.465633	47.9691
GOTERM_BP_FAT	GO:0010740~positive	regulation	of	protein	kinase	cascade	6	0.758534	0.293062	FGFR1,	IGF1R,	PDCD11,	KL,	ATP2C1,	NENF	558	88	13588	1.66031	1	0.943639	99.7622
GOTERM_BP_FAT	GO:0043410~positive	regulation	of	MAPKKK	cascade	4	0.505689	0.302957	FGFR1,	IGF1R,	KL,	NENF	558	47	13588	2.07245	1	0.947617	99.814
GOTERM_BP_FAT	GO:0010647~positive	regulation	of	cell	communication	10	1.26422	0.371196	FGFR1,	IGF1R,	PDCD11,	KL,	ATP2C1,	NTRK2,	ITPKB,	NENF,	EIF2AK3,	PTPN11	558	189	13588	1.28843	1	0.96901	99.9691
GOTERM_BP_FAT	GO:0009967~positive	regulation	of	signal	transduction	9	1.1378	0.408976	FGFR1,	IGF1R,	PDCD11,	KL,	ATP2C1,	ITPKB,	NENF,	EIF2AK3,	PTPN11	558	172	13588	1.27419	1	0.976481	99.9895
Annotation	Cluster	93	Enrichment	Score:	0.811732
Category	Term	Count	%	PValue	Genes	List	Total	Pop	Hits	Pop	Total	Fold	Enrichment	Bonferroni	Benjamini	FDR
GOTERM_BP_FAT	GO:0048639~positive	regulation	of	developmental	growth	3	0.379267	0.0970912	TGFBR2,	HOPX,	DLG1	558	13	13588	5.61952	1	0.723268	83.1218
GOTERM_BP_FAT	GO:0048638~regulation	of	developmental	growth	4	0.505689	0.192548	FGFR1,	TGFBR2,	HOPX,	DLG1	558	37	13588	2.63257	1	0.87983	97.5902
GOTERM_BP_FAT	GO:0045927~positive	regulation	of	growth	5	0.632111	0.196374	CD81,	TGFBR2,	HOPX,	DLG1,	TGFB2	558	56	13588	2.17422	1	0.884254	97.7815
Annotation	Cluster	94	Enrichment	Score:	0.803135
Category	Term	Count	%	PValue	Genes	List	Total	Pop	Hits	Pop	Total	Fold	Enrichment	Bonferroni	Benjamini	FDR
GOTERM_BP_FAT	GO:0006511~ubiquitin-dependent	protein	catabolic	process	12	1.51707	0.0303711	USP19,	CYLD,	NPLOC4,	HSP90B1,	UBE4A,	USP2,	MAN1B1,	EDEM3,	AMFR,	CUL4B,	USP25,	USP33	558	141	13588	2.07245	1	0.429603	41.5652
SP_PIR_KEYWORDS	thiol	protease	10	1.26422	0.0664594	PIGK,	USP19,	CYLD,	ATG4D,	USP2,	CTSB,	USP25,	USP33,	CTSF,	CAPN1	746	121	17854	1.97793	1	0.357524	61.4897
GOTERM_MF_FAT	GO:0008234~cysteine-type	peptidase	activity	10	1.26422	0.168274	PIGK,	USP19,	CYLD,	ATG4D,	USP2,	CTSB,	USP25,	USP33,	CTSF,	CAPN1	565	146	13288	1.61086	1	0.767049	93.9953
INTERPRO	IPR018200:Peptidase	C19,	ubiquitin	carboxyl-terminal	hydrolase	2,	conserved	site	5	0.632111	0.173851	USP19,	CYLD,	USP2,	USP25,	USP33	733	53	17763	2.28616	1	0.950236	95.5818
INTERPRO	IPR001394:Peptidase	C19,	ubiquitin	carboxyl-terminal	hydrolase	2	5	0.632111	0.207549	USP19,	CYLD,	USP2,	USP25,	USP33	733	57	17763	2.12573	1	0.966904	97.7621
GOTERM_MF_FAT	GO:0004197~cysteine-type	endopeptidase	activity	5	0.632111	0.278376	PIGK,	ATG4D,	CTSB,	CTSF,	CAPN1	565	63	13288	1.86655	1	0.884351	99.3128
GOTERM_MF_FAT	GO:0016790~thiolester	hydrolase	activity	7	0.884956	0.309549	USP19,	CYLD,	USP2,	ACOT11,	PPT1,	USP25,	USP33	565	108	13288	1.52435	1	0.900718	99.6498
GOTERM_MF_FAT	GO:0004221~ubiquitin	thiolesterase	activity	5	0.632111	0.355816	USP19,	CYLD,	USP2,	USP25,	USP33	565	71	13288	1.65624	1	0.928295	99.8785
Annotation	Cluster	95	Enrichment	Score:	0.802652
Category	Term	Count	%	PValue	Genes	List	Total	Pop	Hits	Pop	Total	Fold	Enrichment	Bonferroni	Benjamini	FDR
SMART	SM00165:UBA	5	0.632111	0.103262	NUB1,	SQSTM1,	SIK1,	UBQLN1,	SIK2	365	45	9131	2.7796	1	0.759083	75.078
INTERPRO	IPR015940:Ubiquitin-associated/translation	elongation	factor	EF1B,	N-terminal,	eukaryote	5	0.632111	0.113288	NUB1,	SQSTM1,	SIK1,	UBQLN1,	SIK2	733	45	17763	2.69259	1	0.910374	85.9691
UP_SEQ_FEATURE	domain:UBA	4	0.505689	0.334131	SQSTM1,	SIK1,	UBQLN1,	SIK2	727	45	16021	1.95886	1	0.999894	99.913
Annotation	Cluster	96	Enrichment	Score:	0.799631
Category	Term	Count	%	PValue	Genes	List	Total	Pop	Hits	Pop	Total	Fold	Enrichment	Bonferroni	Benjamini	FDR
SP_PIR_KEYWORDS	Tight	junction	6	0.758534	0.110315	CGNL1,	OCLN,	MTDH,	MPDZ,	CLDN2,	MPP7	746	61	17854	2.35406	1	0.461014	80.2479
GOTERM_CC_FAT	GO:0043296~apical	junction	complex	9	1.1378	0.124641	CGNL1,	OCLN,	MTDH,	DSG2,	MPDZ,	CLDN2,	MPP7,	PERP,	AMOTL1	617	101	12504	1.80586	1	0.4978	83.8948
GOTERM_CC_FAT	GO:0016327~apicolateral	plasma	membrane	9	1.1378	0.135075	CGNL1,	OCLN,	MTDH,	DSG2,	MPDZ,	CLDN2,	MPP7,	PERP,	AMOTL1	617	103	12504	1.7708	1	0.513011	86.3374
SP_PIR_KEYWORDS	cell	junction	22	2.78129	0.14527	CGNL1,	GLRB,	MTDH,	OCLN,	MPDZ,	SYT11,	CLSTN1,	MPP7,	TNS4,	FMN1,	COL17A1,	TMEM47,	ARHGAP32,	DMXL2,	SORBS1,	DSG2,	CD99L2,	CLDN2,	SV2A,	PERP,	SCAMP5,	DLG1	746	392	17854	1.34318	1	0.53558	88.674
GOTERM_CC_FAT	GO:0070161~anchoring	junction	10	1.26422	0.152708	TNS4,	FMN1,	TNS1,	PVRL1,	SORBS1,	DSG2,	PTK2B,	MPP7,	PERP,	DLG1	617	123	12504	1.64763	1	0.522637	89.7002
GOTERM_CC_FAT	GO:0070160~occluding	junction	7	0.884956	0.170994	CGNL1,	OCLN,	MTDH,	MPDZ,	CLDN2,	MPP7,	AMOTL1	617	76	12504	1.86659	1	0.545072	92.3642
GOTERM_CC_FAT	GO:0005923~tight	junction	7	0.884956	0.170994	CGNL1,	OCLN,	MTDH,	MPDZ,	CLDN2,	MPP7,	AMOTL1	617	76	12504	1.86659	1	0.545072	92.3642
GOTERM_CC_FAT	GO:0030054~cell	junction	28	3.53982	0.225795	CGNL1,	MTDH,	OCLN,	CLSTN1,	AMOTL1,	COL17A1,	DMXL2,	PVRL1,	SORBS1,	PTK2B,	SV2A,	SCAMP5,	DLG1,	GLRB,	MPDZ,	SYT11,	MPP7,	PTPN11,	FMN1,	TNS4,	TMEM47,	ARHGAP32,	TNS1,	DSG2,	CD99L2,	CLDN2,	PERP,	PDZD2	617	470	12504	1.20732	1	0.637649	97.0116
GOTERM_CC_FAT	GO:0005911~cell-cell	junction	12	1.51707	0.233745	CGNL1,	OCLN,	MTDH,	PVRL1,	SORBS1,	DSG2,	MPDZ,	CLDN2,	MPP7,	PERP,	AMOTL1,	DLG1	617	173	12504	1.40572	1	0.644107	97.4061
Annotation	Cluster	97	Enrichment	Score:	0.793063
Category	Term	Count	%	PValue	Genes	List	Total	Pop	Hits	Pop	Total	Fold	Enrichment	Bonferroni	Benjamini	FDR
GOTERM_CC_FAT	GO:0019867~outer	membrane	9	1.1378	0.0753576	ANK,	OPA1,	NOS1,	MAOB,	HK1,	NAV3,	MARCH5,	ACSL6,	CPT1A	617	90	12504	2.02658	1	0.387807	65.8602
GOTERM_CC_FAT	GO:0031968~organelle	outer	membrane	8	1.01138	0.136625	OPA1,	NOS1,	MAOB,	HK1,	NAV3,	MARCH5,	ACSL6,	CPT1A	617	87	12504	1.86352	1	0.512484	86.6695
GOTERM_CC_FAT	GO:0005741~mitochondrial	outer	membrane	7	0.884956	0.200984	OPA1,	NOS1,	MAOB,	HK1,	MARCH5,	ACSL6,	CPT1A	617	80	12504	1.77326	1	0.606004	95.3937
SP_PIR_KEYWORDS	mitochondrion	outer	membrane	5	0.632111	0.325034	MAOB,	HK1,	MARCH5,	ACSL6,	CPT1A	746	69	17854	1.73427	1	0.764274	99.5723
Annotation	Cluster	98	Enrichment	Score:	0.750373
Category	Term	Count	%	PValue	Genes	List	Total	Pop	Hits	Pop	Total	Fold	Enrichment	Bonferroni	Benjamini	FDR
INTERPRO	IPR013320:Concanavalin	A-like	lectin/glucanase,	subgroup	8	1.01138	0.0391533	LGALS1,	CSPG4,	LGALS8,	LMAN2,	CALR,	PROS1,	CANX,	GAS6	733	77	17763	2.51774	1	0.702165	47.9195
GOTERM_MF_FAT	GO:0030246~carbohydrate	binding	19	2.40202	0.128037	FGFR1,	ENPP2,	LGALS1,	HSD17B12,	LGALS8,	PFKM,	LMAN2,	CALR,	ECM2,	CANX,	PCOLCE2,	MAN2A2,	APP,	GALNT10,	MLEC,	IGF2R,	FREM1,	TGFBR3,	PKD1	565	317	13288	1.40963	1	0.718067	87.649
GOTERM_MF_FAT	GO:0005529~sugar	binding	10	1.26422	0.361877	GALNT10,	IGF2R,	LGALS1,	FREM1,	LGALS8,	PKD1,	PFKM,	LMAN2,	CALR,	CANX	565	181	13288	1.29937	1	0.930815	99.8948
SP_PIR_KEYWORDS	Lectin	8	1.01138	0.549343	GALNT10,	LGALS1,	FREM1,	LGALS8,	PKD1,	LMAN2,	CALR,	CANX	746	167	17854	1.14649	1	0.914675	99.9984
Annotation	Cluster	99	Enrichment	Score:	0.716988
Category	Term	Count	%	PValue	Genes	List	Total	Pop	Hits	Pop	Total	Fold	Enrichment	Bonferroni	Benjamini	FDR
GOTERM_MF_FAT	GO:0004896~cytokine	receptor	activity	6	0.758534	0.0830489	IFNAR2,	IL1R1,	PRLR,	IL6ST,	LEPR,	IL13RA1	565	55	13288	2.56566	1	0.587972	73.3798
UP_SEQ_FEATURE	short	sequence	motif:Box	1	motif	4	0.505689	0.101899	PRLR,	IL6ST,	LEPR,	IL13RA1	727	25	16021	3.52594	1	0.969288	84.4686
UP_SEQ_FEATURE	short	sequence	motif:WSXWS	motif	4	0.505689	0.164069	PRLR,	IL6ST,	LEPR,	IL13RA1	727	31	16021	2.8435	1	0.994758	95.5191
GOTERM_MF_FAT	GO:0019955~cytokine	binding	7	0.884956	0.170298	IFNAR2,	IL1R1,	PRLR,	IL6ST,	LEPR,	TGFBR3,	IL13RA1	565	88	13288	1.8708	1	0.764576	94.2145
KEGG_PATHWAY	mmu04630:Jak-STAT	signaling	pathway	10	1.26422	0.323454	IFNAR2,	PRLR,	CCND2,	IL6ST,	LEPR,	IL13RA1,	PIK3R3,	STAT3,	AKT2,	PTPN11	281	152	5738	1.34342	1	0.737433	99.079
KEGG_PATHWAY	mmu04060:Cytokine-cytokine	receptor	interaction	12	1.51707	0.652407	EGFR,	IFNAR2,	IL1R1,	PRLR,	IL6ST,	LEPR,	CXCL16,	TGFBR2,	BMPR2,	PDGFD,	IL13RA1,	TGFB2	281	244	5738	1.00426	1	0.895672	99.9997
Annotation	Cluster	100	Enrichment	Score:	0.716942
Category	Term	Count	%	PValue	Genes	List	Total	Pop	Hits	Pop	Total	Fold	Enrichment	Bonferroni	Benjamini	FDR
GOTERM_BP_FAT	GO:0012501~programmed	cell	death	26	3.28698	0.116777	PPT1,	TIMM50,	UBQLN1,	ITM2B,	PTEN,	TGFB2,	RTN3,	APP,	MAP3K5,	SQSTM1,	MTCH1,	GATAD2A,	DAD1,	TRP53,	SGPL1,	SGK1,	PDCD11,	OPA1,	TMBIM6,	PURA,	PLEKHF1,	PPM1F,	TNS4,	PDCD6IP,	PERP,	EIF2AK3	558	473	13588	1.33855	1	0.770321	88.5036
GOTERM_BP_FAT	GO:0006915~apoptosis	25	3.16056	0.145719	TIMM50,	PPT1,	UBQLN1,	ITM2B,	PTEN,	RTN3,	TGFB2,	APP,	MAP3K5,	SQSTM1,	MTCH1,	DAD1,	TRP53,	SGPL1,	SGK1,	PDCD11,	OPA1,	TMBIM6,	PURA,	PPM1F,	PLEKHF1,	TNS4,	PDCD6IP,	PERP,	EIF2AK3	558	465	13588	1.30921	1	0.820962	93.5658
GOTERM_BP_FAT	GO:0008219~cell	death	26	3.28698	0.200199	PPT1,	TIMM50,	UBQLN1,	ITM2B,	PTEN,	TGFB2,	RTN3,	APP,	MAP3K5,	SQSTM1,	MTCH1,	GATAD2A,	DAD1,	TRP53,	SGPL1,	SGK1,	PDCD11,	OPA1,	TMBIM6,	PURA,	PLEKHF1,	PPM1F,	TNS4,	PDCD6IP,	PERP,	EIF2AK3	558	507	13588	1.24878	1	0.887429	97.9584
GOTERM_BP_FAT	GO:0016265~death	26	3.28698	0.229289	PPT1,	TIMM50,	UBQLN1,	ITM2B,	PTEN,	TGFB2,	RTN3,	APP,	MAP3K5,	SQSTM1,	MTCH1,	GATAD2A,	DAD1,	TRP53,	SGPL1,	SGK1,	PDCD11,	OPA1,	TMBIM6,	PURA,	PLEKHF1,	PPM1F,	TNS4,	PDCD6IP,	PERP,	EIF2AK3	558	519	13588	1.21991	1	0.90746	98.9293
SP_PIR_KEYWORDS	Apoptosis	17	2.14918	0.333097	TRP53,	SGPL1,	SGK1,	OPA1,	TMBIM6,	PTEN,	RTN3,	TNS4,	PPM1F,	PLEKHF1,	APP,	MAP3K5,	SQSTM1,	MTCH1,	DAD1,	PDCD6IP,	PERP	746	337	17854	1.2073	1	0.768095	99.638
Annotation	Cluster	101	Enrichment	Score:	0.712762
Category	Term	Count	%	PValue	Genes	List	Total	Pop	Hits	Pop	Total	Fold	Enrichment	Bonferroni	Benjamini	FDR
KEGG_PATHWAY	mmu05210:Colorectal	cancer	11	1.39064	0.00863539	EGFR,	TRP53,	DVL3,	IGF1R,	TGFBR2,	MAPK9,	PIK3R3,	FZD4,	FZD7,	AKT2,	TGFB2	281	86	5738	2.61185	0.737006	0.153761	9.88108
KEGG_PATHWAY	mmu05218:Melanoma	8	1.01138	0.0566835	EGFR,	TRP53,	FGFR1,	IGF1R,	PDGFD,	PIK3R3,	PTEN,	AKT2	281	71	5738	2.30084	0.999875	0.410578	50.3419
KEGG_PATHWAY	mmu05212:Pancreatic	cancer	8	1.01138	0.060296	EGFR,	TRP53,	TGFBR2,	MAPK9,	PIK3R3,	STAT3,	AKT2,	TGFB2	281	72	5738	2.26888	0.999931	0.412614	52.5757
KEGG_PATHWAY	mmu05215:Prostate	cancer	9	1.1378	0.0713149	EGFR,	TRP53,	FGFR1,	IGF1R,	HSP90B1,	PDGFD,	PIK3R3,	PTEN,	AKT2	281	90	5738	2.04199	0.999989	0.451009	58.8329
KEGG_PATHWAY	mmu05214:Glioma	6	0.758534	0.200982	EGFR,	TRP53,	IGF1R,	PIK3R3,	PTEN,	AKT2	281	64	5738	1.91437	1	0.671961	93.2225
KEGG_PATHWAY	mmu05213:Endometrial	cancer	5	0.632111	0.247375	EGFR,	TRP53,	PIK3R3,	PTEN,	AKT2	281	52	5738	1.96345	1	0.713618	96.693
KEGG_PATHWAY	mmu04210:Apoptosis	7	0.884956	0.25008	TRP53,	IRAK1,	IL1R1,	ENDOD1,	PIK3R3,	AKT2,	CAPN1	281	87	5738	1.64298	1	0.708027	96.8328
KEGG_PATHWAY	mmu05200:Pathways	in	cancer	19	2.40202	0.312046	EGFR,	TRP53,	DVL3,	FGFR1,	EPAS1,	TGFBR2,	ITGA3,	PTEN,	FZD4,	FZD7,	STAT3,	TGFB2,	CCDC6,	IGF1R,	HSP90B1,	ITGAV,	MAPK9,	PIK3R3,	AKT2	281	323	5738	1.20117	1	0.746263	98.8745
KEGG_PATHWAY	mmu05220:Chronic	myeloid	leukemia	6	0.758534	0.312521	TRP53,	TGFBR2,	PIK3R3,	AKT2,	TGFB2,	PTPN11	281	76	5738	1.6121	1	0.738687	98.8838
BIOCARTA	m_telPathway:Telomeres,	Telomerase,	Cellular	Aging,	and	Immortality	3	0.379267	0.333959	EGFR,	TRP53,	IGF1R	78	18	1171	2.50214	1	1	99.1473
KEGG_PATHWAY	mmu05222:Small	cell	lung	cancer	6	0.758534	0.400845	TRP53,	ITGAV,	ITGA3,	PIK3R3,	PTEN,	AKT2	281	85	5738	1.44141	1	0.787061	99.7855
KEGG_PATHWAY	mmu05223:Non-small	cell	lung	cancer	4	0.505689	0.495	EGFR,	TRP53,	PIK3R3,	AKT2	281	54	5738	1.51259	1	0.82684	99.9724
KEGG_PATHWAY	mmu04664:Fc	epsilon	RI	signaling	pathway	4	0.505689	0.77148	MAPK9,	PIK3R3,	PLA2G5,	AKT2	281	82	5738	0.996094	1	0.939582	100
KEGG_PATHWAY	mmu04012:ErbB	signaling	pathway	4	0.505689	0.80508	EGFR,	MAPK9,	PIK3R3,	AKT2	281	87	5738	0.938847	1	0.948313	100
Annotation	Cluster	102	Enrichment	Score:	0.680722
Category	Term	Count	%	PValue	Genes	List	Total	Pop	Hits	Pop	Total	Fold	Enrichment	Bonferroni	Benjamini	FDR
INTERPRO	IPR011993:Pleckstrin	homology-type	17	2.14918	0.143417	PTPN3,	PLEKHM1,	OSBPL9,	PREX1,	PTPN21,	ARHGEF12,	ARHGEF11,	PLEKHF1,	PLEKHB2,	PLCL1,	DAB2,	PLEKHB1,	KIF1B,	PLCD1,	MAPK8IP1,	EPS8L2,	AKT2	733	289	17763	1.42549	1	0.932223	92.0225
SMART	SM00233:PH	15	1.89633	0.158746	OSBPL9,	PLEKHM1,	PREX1,	ARHGEF5,	ARHGEF12,	ARHGEF11,	PLEKHF1,	PLEKHB2,	PLCL1,	TEX2,	PLEKHB1,	KIF1B,	PLCD1,	IQSEC1,	AKT2	365	261	9131	1.43773	1	0.797896	88.9598
INTERPRO	IPR001849:Pleckstrin	homology	15	1.89633	0.19184	OSBPL9,	PLEKHM1,	PREX1,	ARHGEF5,	ARHGEF12,	ARHGEF11,	PLEKHF1,	PLEKHB2,	PLCL1,	TEX2,	PLEKHB1,	KIF1B,	PLCD1,	IQSEC1,	AKT2	733	261	17763	1.39272	1	0.960427	96.9163
UP_SEQ_FEATURE	domain:PH	11	1.39064	0.433381	PLEKHB2,	PLEKHF1,	PLCL1,	KIF1B,	PLEKHB1,	OSBPL9,	PREX1,	PLCD1,	ARHGEF12,	IQSEC1,	AKT2	727	202	16021	1.20004	1	0.999987	99.9947
Annotation	Cluster	103	Enrichment	Score:	0.674043
Category	Term	Count	%	PValue	Genes	List	Total	Pop	Hits	Pop	Total	Fold	Enrichment	Bonferroni	Benjamini	FDR
GOTERM_CC_FAT	GO:0031301~integral	to	organelle	membrane	8	1.01138	0.148622	PIGK,	SGMS2,	ST3GAL5,	IMMT,	ITGA10,	AMFR,	STEAP2,	ST6GALNAC2	617	89	12504	1.82165	1	0.525735	88.9977
GOTERM_CC_FAT	GO:0030173~integral	to	Golgi	membrane	4	0.505689	0.207565	SGMS2,	ST3GAL5,	STEAP2,	ST6GALNAC2	617	32	12504	2.53323	1	0.615052	95.8878
GOTERM_CC_FAT	GO:0031228~intrinsic	to	Golgi	membrane	4	0.505689	0.207565	SGMS2,	ST3GAL5,	STEAP2,	ST6GALNAC2	617	32	12504	2.53323	1	0.615052	95.8878
GOTERM_CC_FAT	GO:0031300~intrinsic	to	organelle	membrane	8	1.01138	0.314366	PIGK,	SGMS2,	ST3GAL5,	IMMT,	ITGA10,	AMFR,	STEAP2,	ST6GALNAC2	617	112	12504	1.44756	1	0.740074	99.4355
Annotation	Cluster	104	Enrichment	Score:	0.671589
Category	Term	Count	%	PValue	Genes	List	Total	Pop	Hits	Pop	Total	Fold	Enrichment	Bonferroni	Benjamini	FDR
SP_PIR_KEYWORDS	nad	12	1.51707	0.0966619	BLVRA,	LDHB,	ALDH5A1,	GLUD1,	DLD,	AOX1,	AHCYL1,	AHCYL2,	STEAP2,	STEAP1,	NSDHL,	RDH5	746	169	17854	1.69938	1	0.429118	75.5999
UP_SEQ_FEATURE	binding	site:NAD	5	0.632111	0.154111	LDHB,	ALDH5A1,	GLUD1,	DLD,	NSDHL	727	46	16021	2.39534	1	0.993541	94.4985
UP_SEQ_FEATURE	nucleotide	phosphate-binding	region:NAD	4	0.505689	0.648848	LDHB,	ALDH5A1,	GLUD1,	DLD	727	73	16021	1.20751	1	1	100
Annotation	Cluster	105	Enrichment	Score:	0.669356
Category	Term	Count	%	PValue	Genes	List	Total	Pop	Hits	Pop	Total	Fold	Enrichment	Bonferroni	Benjamini	FDR
SP_PIR_KEYWORDS	Acyltransferase	12	1.51707	0.0601255	SOAT1,	SAT1,	ALAS1,	NCOA1,	NAT6,	KAT2B,	LPGAT1,	ZDHHC5,	AGPAT3,	CLOCK,	CPT1A,	AGPAT1	746	155	17854	1.85288	1	0.338126	57.7015
GOTERM_MF_FAT	GO:0016410~N-acyltransferase	activity	6	0.758534	0.154681	SAT1,	ALAS1,	NCOA1,	NAT6,	KAT2B,	CLOCK	565	67	13288	2.10614	1	0.753637	92.3093
GOTERM_MF_FAT	GO:0008080~N-acetyltransferase	activity	5	0.632111	0.169825	SAT1,	NCOA1,	NAT6,	KAT2B,	CLOCK	565	51	13288	2.30574	1	0.766989	94.164
GOTERM_MF_FAT	GO:0004402~histone	acetyltransferase	activity	3	0.379267	0.207553	NCOA1,	KAT2B,	CLOCK	565	20	13288	3.52779	1	0.811289	97.1307
GOTERM_MF_FAT	GO:0004468~lysine	N-acetyltransferase	activity	3	0.379267	0.207553	NCOA1,	KAT2B,	CLOCK	565	20	13288	3.52779	1	0.811289	97.1307
GOTERM_MF_FAT	GO:0016407~acetyltransferase	activity	5	0.632111	0.278376	SAT1,	NCOA1,	NAT6,	KAT2B,	CLOCK	565	63	13288	1.86655	1	0.884351	99.3128
INTERPRO	IPR000182:GCN5-related	N-acetyltransferase	3	0.379267	0.337091	SAT1,	NAT6,	KAT2B	733	29	17763	2.50689	1	0.992354	99.8788
UP_SEQ_FEATURE	domain:N-acetyltransferase	3	0.379267	0.347744	SAT1,	NAT6,	KAT2B	727	27	16021	2.44857	1	0.999927	99.9392
INTERPRO	IPR016181:Acyl-CoA	N-acyltransferase	3	0.379267	0.425991	SAT1,	NAT6,	KAT2B	733	35	17763	2.07714	1	0.997718	99.9885
Annotation	Cluster	106	Enrichment	Score:	0.668364
Category	Term	Count	%	PValue	Genes	List	Total	Pop	Hits	Pop	Total	Fold	Enrichment	Bonferroni	Benjamini	FDR
GOTERM_MF_FAT	GO:0019842~vitamin	binding	12	1.51707	0.0138025	SGPL1,	PAM,	ALAS1,	MUT,	PRLR,	MCCC1,	OGDHL,	ABAT,	ACACB,	OGDH,	TCN2,	LMBRD1	565	121	13288	2.33242	0.999977	0.185357	19.1168
INTERPRO	IPR015421:Pyridoxal	phosphate-dependent	transferase,	major	region,	subdomain	1	4	0.505689	0.238134	SGPL1,	ALAS1,	PRLR,	ABAT	733	41	17763	2.36422	1	0.977019	98.8234
GOTERM_MF_FAT	GO:0016769~transferase	activity,	transferring	nitrogenous	groups	3	0.379267	0.396492	ALAS1,	PRLR,	ABAT	565	32	13288	2.20487	1	0.946834	99.9551
GOTERM_MF_FAT	GO:0030170~pyridoxal	phosphate	binding	4	0.505689	0.403636	SGPL1,	ALAS1,	PRLR,	ABAT	565	54	13288	1.74212	1	0.949255	99.9626
GOTERM_MF_FAT	GO:0070279~vitamin	B6	binding	4	0.505689	0.403636	SGPL1,	ALAS1,	PRLR,	ABAT	565	54	13288	1.74212	1	0.949255	99.9626
SP_PIR_KEYWORDS	pyridoxal	phosphate	4	0.505689	0.460069	SGPL1,	ALAS1,	PRLR,	ABAT	746	60	17854	1.59553	1	0.875919	99.9807
Annotation	Cluster	107	Enrichment	Score:	0.662688
Category	Term	Count	%	PValue	Genes	List	Total	Pop	Hits	Pop	Total	Fold	Enrichment	Bonferroni	Benjamini	FDR
GOTERM_BP_FAT	GO:0046903~secretion	15	1.89633	0.0712325	SCAMP1,	MYO5A,	GLRB,	PPT1,	ABCA1,	ADORA1,	LNPEP,	DAB2,	NTRK2,	TMED10,	TRPV4,	SYTL2,	STEAP2,	EIF2AK3,	SCAMP5	558	221	13588	1.6528	1	0.644451	72.3976
GOTERM_BP_FAT	GO:0032940~secretion	by	cell	11	1.39064	0.233431	MYO5A,	SCAMP1,	GLRB,	NTRK2,	TMED10,	TRPV4,	SYTL2,	PPT1,	STEAP2,	EIF2AK3,	SCAMP5	558	186	13588	1.44013	1	0.910157	99.0252
GOTERM_BP_FAT	GO:0006887~exocytosis	7	0.884956	0.296449	MYO5A,	SCAMP1,	GLRB,	TMED10,	SYTL2,	STEAP2,	SCAMP5	558	110	13588	1.54963	1	0.945253	99.7813
GOTERM_BP_FAT	GO:0003001~generation	of	a	signal	involved	in	cell-cell	signaling	5	0.632111	0.453378	MYO5A,	NTRK2,	TRPV4,	PPT1,	EIF2AK3	558	84	13588	1.44948	1	0.984209	99.9973
Annotation	Cluster	108	Enrichment	Score:	0.661115
Category	Term	Count	%	PValue	Genes	List	Total	Pop	Hits	Pop	Total	Fold	Enrichment	Bonferroni	Benjamini	FDR
SP_PIR_KEYWORDS	Steroid	biosynthesis	5	0.632111	0.0842111	HSD17B12,	HMGCS1,	TECR,	NSDHL,	DHCR24	746	40	17854	2.99162	1	0.393078	70.4958
SP_PIR_KEYWORDS	Cholesterol	biosynthesis	3	0.379267	0.17172	HMGCS1,	NSDHL,	DHCR24	746	18	17854	3.98883	1	0.57927	92.6777
GOTERM_BP_FAT	GO:0006695~cholesterol	biosynthetic	process	3	0.379267	0.242684	HMGCS1,	NSDHL,	DHCR24	558	23	13588	3.17625	1	0.914567	99.2111
SP_PIR_KEYWORDS	sterol	biosynthesis	3	0.379267	0.264723	HMGCS1,	NSDHL,	DHCR24	746	24	17854	2.99162	1	0.698495	98.5975
GOTERM_BP_FAT	GO:0006694~steroid	biosynthetic	process	5	0.632111	0.332175	HSD17B12,	HMGCS1,	TECR,	NSDHL,	DHCR24	558	71	13588	1.71488	1	0.959461	99.9118
GOTERM_BP_FAT	GO:0016126~sterol	biosynthetic	process	3	0.379267	0.349881	HMGCS1,	NSDHL,	DHCR24	558	30	13588	2.43513	1	0.964422	99.9447
Annotation	Cluster	109	Enrichment	Score:	0.65563
Category	Term	Count	%	PValue	Genes	List	Total	Pop	Hits	Pop	Total	Fold	Enrichment	Bonferroni	Benjamini	FDR
GOTERM_MF_FAT	GO:0015077~monovalent	inorganic	cation	transmembrane	transporter	activity	9	1.1378	0.031154	ATP6V1A,	SLC9A6,	COX8B,	ATP6AP1,	ATP6V0A1,	ATP1A1,	ATP1A2,	ATP6V0A2,	SLC9A1	565	87	13288	2.43296	1	0.323982	38.3153
GOTERM_MF_FAT	GO:0015078~hydrogen	ion	transmembrane	transporter	activity	7	0.884956	0.134808	ATP6V1A,	SLC9A6,	COX8B,	ATP6AP1,	ATP6V0A1,	ATP6V0A2,	SLC9A1	565	82	13288	2.00768	1	0.729273	89.0348
GOTERM_BP_FAT	GO:0015986~ATP	synthesis	coupled	proton	transport	4	0.505689	0.192548	ATP6V1A,	ATP6AP1,	ATP6V0A1,	ATP6V0A2	558	37	13588	2.63257	1	0.87983	97.5902
GOTERM_BP_FAT	GO:0015985~energy	coupled	proton	transport,	down	electrochemical	gradient	4	0.505689	0.192548	ATP6V1A,	ATP6AP1,	ATP6V0A1,	ATP6V0A2	558	37	13588	2.63257	1	0.87983	97.5902
GOTERM_BP_FAT	GO:0006119~oxidative	phosphorylation	5	0.632111	0.196374	ATP6V1A,	ATP6AP1,	DLD,	ATP6V0A1,	ATP6V0A2	558	56	13588	2.17422	1	0.884254	97.7815
GOTERM_BP_FAT	GO:0034220~ion	transmembrane	transport	4	0.505689	0.246769	ATP6V1A,	ATP6AP1,	ATP6V0A1,	ATP6V0A2	558	42	13588	2.31917	1	0.916942	99.282
SP_PIR_KEYWORDS	Hydrogen	ion	transport	4	0.505689	0.289461	ATP6V1A,	ATP6AP1,	ATP6V0A1,	ATP6V0A2	746	45	17854	2.12738	1	0.725613	99.1277
GOTERM_CC_FAT	GO:0016469~proton-transporting	two-sector	ATPase	complex	4	0.505689	0.34245	ATP6V1A,	ATP6AP1,	ATP6V0A1,	ATP6V0A2	617	42	12504	1.93008	1	0.772783	99.6819
GOTERM_BP_FAT	GO:0015992~proton	transport	4	0.505689	0.359651	ATP6V1A,	ATP6AP1,	ATP6V0A1,	ATP6V0A2	558	52	13588	1.87317	1	0.966833	99.9576
GOTERM_BP_FAT	GO:0006818~hydrogen	transport	4	0.505689	0.37094	ATP6V1A,	ATP6AP1,	ATP6V0A1,	ATP6V0A2	558	53	13588	1.83783	1	0.969275	99.9689
KEGG_PATHWAY	mmu00190:Oxidative	phosphorylation	7	0.884956	0.615194	SDHA,	ATP6V1A,	COX8B,	ATP6AP1,	ATP6V0A1,	NDUFA10,	ATP6V0A2	281	130	5738	1.09953	1	0.881339	99.9989
Annotation	Cluster	110	Enrichment	Score:	0.641644
Category	Term	Count	%	PValue	Genes	List	Total	Pop	Hits	Pop	Total	Fold	Enrichment	Bonferroni	Benjamini	FDR
SMART	SM00091:PAS	4	0.505689	0.13359	KCNH1,	NCOA1,	EPAS1,	CLOCK	365	32	9131	3.12705	1	0.749448	83.9267
INTERPRO	IPR000014:PAS	4	0.505689	0.143647	KCNH1,	NCOA1,	EPAS1,	CLOCK	733	32	17763	3.02916	1	0.930103	92.0575
SMART	SM00086:PAC	3	0.379267	0.277879	KCNH1,	EPAS1,	CLOCK	365	26	9131	2.88651	1	0.880654	98.424
INTERPRO	IPR001610:PAC	motif	3	0.379267	0.291016	KCNH1,	EPAS1,	CLOCK	733	26	17763	2.79615	1	0.987146	99.6367
UP_SEQ_FEATURE	domain:PAC	3	0.379267	0.297122	KCNH1,	EPAS1,	CLOCK	727	24	16021	2.75464	1	0.999791	99.7778
INTERPRO	IPR013767:PAS	fold	3	0.379267	0.306447	KCNH1,	NCOA1,	CLOCK	733	27	17763	2.69259	1	0.987945	99.7464
Annotation	Cluster	111	Enrichment	Score:	0.639752
Category	Term	Count	%	PValue	Genes	List	Total	Pop	Hits	Pop	Total	Fold	Enrichment	Bonferroni	Benjamini	FDR
GOTERM_MF_FAT	GO:0017137~Rab	GTPase	binding	3	0.379267	0.191865	MYRIP,	DMXL2,	SYTL2	565	19	13288	3.71346	1	0.792177	96.1298
GOTERM_MF_FAT	GO:0017016~Ras	GTPase	binding	5	0.632111	0.222328	INF2,	MYRIP,	DMXL2,	SYTL2,	DIAP1	565	57	13288	2.06303	1	0.829561	97.8472
GOTERM_MF_FAT	GO:0031267~small	GTPase	binding	5	0.632111	0.2407	INF2,	MYRIP,	DMXL2,	SYTL2,	DIAP1	565	59	13288	1.9931	1	0.850834	98.5055
GOTERM_MF_FAT	GO:0051020~GTPase	binding	5	0.632111	0.268859	INF2,	MYRIP,	DMXL2,	SYTL2,	DIAP1	565	62	13288	1.89666	1	0.878385	99.1606
Annotation	Cluster	112	Enrichment	Score:	0.639738
Category	Term	Count	%	PValue	Genes	List	Total	Pop	Hits	Pop	Total	Fold	Enrichment	Bonferroni	Benjamini	FDR
GOTERM_MF_FAT	GO:0005097~Rab	GTPase	activator	activity	5	0.632111	0.108232	TBC1D8,	TBC1D9,	RAB3GAP1,	RABGAP1L,	TBC1D20	565	43	13288	2.73472	1	0.666544	82.5984
GOTERM_BP_FAT	GO:0046578~regulation	of	Ras	protein	signal	transduction	12	1.51707	0.124954	TBC1D8,	TBC1D9,	PREX1,	ARHGEF5,	RABGAP1L,	ICMT,	ITPKB,	ARFGEF2,	ARHGEF12,	TBC1D20,	IQSEC1,	ARHGEF11	558	181	13588	1.61445	1	0.787431	90.2233
GOTERM_MF_FAT	GO:0030695~GTPase	regulator	activity	21	2.65487	0.135771	TBC1D8,	TBC1D9,	PREX1,	RAB3GAP1,	ARHGEF5,	RABGAP1L,	ARHGEF12,	ARFGEF2,	ARHGEF11,	MYRIP,	ARHGAP32,	DMXL2,	RAPGEF6,	SYTL2,	RGS9,	LRRK2,	SH3BP1,	TBC1D20,	IQSEC1,	BCAR3,	EIF2B5	565	361	13288	1.36812	1	0.727844	89.2196
GOTERM_MF_FAT	GO:0060589~nucleoside-triphosphatase	regulator	activity	21	2.65487	0.14996	TBC1D8,	TBC1D9,	PREX1,	RAB3GAP1,	ARHGEF5,	RABGAP1L,	ARHGEF12,	ARFGEF2,	ARHGEF11,	MYRIP,	ARHGAP32,	DMXL2,	RAPGEF6,	SYTL2,	RGS9,	LRRK2,	SH3BP1,	TBC1D20,	IQSEC1,	BCAR3,	EIF2B5	565	367	13288	1.34575	1	0.753447	91.6269
GOTERM_MF_FAT	GO:0005083~small	GTPase	regulator	activity	14	1.76991	0.154101	MYRIP,	DMXL2,	TBC1D8,	TBC1D9,	RAB3GAP1,	PREX1,	ARHGEF5,	RABGAP1L,	SYTL2,	ARHGEF12,	ARFGEF2,	TBC1D20,	IQSEC1,	ARHGEF11	565	223	13288	1.4765	1	0.755995	92.2284
UP_SEQ_FEATURE	domain:Rab-GAP	TBC	4	0.505689	0.186834	TBC1D8,	TBC1D9,	RABGAP1L,	TBC1D20	727	33	16021	2.67117	1	0.996802	97.223
SMART	SM00164:TBC	4	0.505689	0.192048	TBC1D8,	TBC1D9,	RABGAP1L,	TBC1D20	365	38	9131	2.63331	1	0.815626	93.4028
INTERPRO	IPR000195:RabGAP/TBC	4	0.505689	0.205337	TBC1D8,	TBC1D9,	RABGAP1L,	TBC1D20	733	38	17763	2.55087	1	0.966819	97.6579
SP_PIR_KEYWORDS	GTPase	activation	9	1.1378	0.208226	ARHGAP32,	TBC1D8,	TBC1D9,	RAB3GAP1,	RABGAP1L,	SH3BP1,	LRRK2,	ARHGEF12,	TBC1D20	746	136	17854	1.5838	1	0.636733	96.0824
GOTERM_BP_FAT	GO:0032483~regulation	of	Rab	protein	signal	transduction	4	0.505689	0.213897	TBC1D8,	TBC1D9,	RABGAP1L,	TBC1D20	558	39	13588	2.49756	1	0.897064	98.489
GOTERM_BP_FAT	GO:0032313~regulation	of	Rab	GTPase	activity	4	0.505689	0.213897	TBC1D8,	TBC1D9,	RABGAP1L,	TBC1D20	558	39	13588	2.49756	1	0.897064	98.489
GOTERM_BP_FAT	GO:0051056~regulation	of	small	GTPase	mediated	signal	transduction	13	1.64349	0.227249	TBC1D8,	TBC1D9,	PREX1,	ARHGEF5,	RAPGEF6,	RABGAP1L,	ICMT,	ITPKB,	ARFGEF2,	ARHGEF12,	TBC1D20,	IQSEC1,	ARHGEF11	558	228	13588	1.38845	1	0.907018	98.8788
GOTERM_MF_FAT	GO:0008047~enzyme	activator	activity	14	1.76991	0.259405	GM2A,	TBC1D8,	TBC1D9,	RAB3GAP1,	RABGAP1L,	LTC4S,	TIMP2,	ARHGEF12,	ARHGAP32,	MAP3K5,	RGS9,	LRRK2,	SH3BP1,	TBC1D20	565	249	13288	1.32233	1	0.869753	98.9787
GOTERM_MF_FAT	GO:0005085~guanyl-nucleotide	exchange	factor	activity	9	1.1378	0.286522	PREX1,	ARHGEF5,	RAPGEF6,	ARFGEF2,	ARHGEF12,	IQSEC1,	ARHGEF11,	EIF2B5,	BCAR3	565	147	13288	1.43991	1	0.890647	99.4221
GOTERM_MF_FAT	GO:0005099~Ras	GTPase	activator	activity	5	0.632111	0.297561	TBC1D8,	TBC1D9,	RAB3GAP1,	RABGAP1L,	TBC1D20	565	65	13288	1.80912	1	0.891445	99.5445
GOTERM_MF_FAT	GO:0005096~GTPase	activator	activity	10	1.26422	0.428828	ARHGAP32,	TBC1D8,	TBC1D9,	RAB3GAP1,	RABGAP1L,	RGS9,	SH3BP1,	LRRK2,	ARHGEF12,	TBC1D20	565	192	13288	1.22493	1	0.956524	99.9806
GOTERM_BP_FAT	GO:0032318~regulation	of	Ras	GTPase	activity	4	0.505689	0.64259	TBC1D8,	TBC1D9,	RABGAP1L,	TBC1D20	558	80	13588	1.21756	1	0.997441	100
GOTERM_BP_FAT	GO:0043087~regulation	of	GTPase	activity	4	0.505689	0.740143	TBC1D8,	TBC1D9,	RABGAP1L,	TBC1D20	558	93	13588	1.04737	1	0.999059	100
Annotation	Cluster	113	Enrichment	Score:	0.637065
Category	Term	Count	%	PValue	Genes	List	Total	Pop	Hits	Pop	Total	Fold	Enrichment	Bonferroni	Benjamini	FDR
UP_SEQ_FEATURE	repeat:2-3	3	0.379267	0.146052	F5,	CALR,	CANX	727	15	16021	4.40743	1	0.99197	93.5161
UP_SEQ_FEATURE	repeat:2-2	3	0.379267	0.263011	F5,	CALR,	CANX	727	22	16021	3.00506	1	0.999449	99.4949
UP_SEQ_FEATURE	repeat:2-1	3	0.379267	0.263011	F5,	CALR,	CANX	727	22	16021	3.00506	1	0.999449	99.4949
UP_SEQ_FEATURE	repeat:1-1	3	0.379267	0.280082	F5,	CALR,	CANX	727	23	16021	2.87441	1	0.99966	99.6635
Annotation	Cluster	114	Enrichment	Score:	0.633404
Category	Term	Count	%	PValue	Genes	List	Total	Pop	Hits	Pop	Total	Fold	Enrichment	Bonferroni	Benjamini	FDR
GOTERM_BP_FAT	GO:0006576~biogenic	amine	metabolic	process	8	1.01138	0.045425	SAT1,	CHDH,	ATP2B2,	EPAS1,	NPR1,	CHPT1,	PNPLA6,	TGFB2	558	80	13588	2.43513	1	0.529646	55.5067
GOTERM_BP_FAT	GO:0018958~phenol	metabolic	process	3	0.379267	0.349881	EPAS1,	NPR1,	TGFB2	558	30	13588	2.43513	1	0.964422	99.9447
GOTERM_BP_FAT	GO:0006584~catecholamine	metabolic	process	3	0.379267	0.349881	EPAS1,	NPR1,	TGFB2	558	30	13588	2.43513	1	0.964422	99.9447
GOTERM_BP_FAT	GO:0009712~catechol	metabolic	process	3	0.379267	0.349881	EPAS1,	NPR1,	TGFB2	558	30	13588	2.43513	1	0.964422	99.9447
GOTERM_BP_FAT	GO:0034311~diol	metabolic	process	3	0.379267	0.349881	EPAS1,	NPR1,	TGFB2	558	30	13588	2.43513	1	0.964422	99.9447
Annotation	Cluster	115	Enrichment	Score:	0.631006
Category	Term	Count	%	PValue	Genes	List	Total	Pop	Hits	Pop	Total	Fold	Enrichment	Bonferroni	Benjamini	FDR
GOTERM_MF_FAT	GO:0008092~cytoskeletal	protein	binding	23	2.90771	0.164682	MYO5A,	INF2,	PTPN3,	CLMN,	ARFGEF2,	GAS7,	TNS4,	FMN1,	CORO2B,	NDE1,	MYRIP,	ATG4D,	TNS1,	KIF1B,	LIMCH1,	WIPF2,	WIPF3,	MAPK8IP1,	ANTXR1,	CAP1,	EPS8L2,	DIAP1,	MYO5C	565	414	13288	1.30659	1	0.766086	93.587
GOTERM_MF_FAT	GO:0003779~actin	binding	17	2.14918	0.165334	MYO5A,	INF2,	CLMN,	GAS7,	FMN1,	CORO2B,	TNS4,	MYRIP,	TNS1,	LIMCH1,	WIPF2,	WIPF3,	ANTXR1,	CAP1,	EPS8L2,	DIAP1,	MYO5C	565	288	13288	1.38825	1	0.763997	93.663
SP_PIR_KEYWORDS	actin-binding	11	1.39064	0.469863	MYO5A,	TNS4,	CORO2B,	FMN1,	INF2,	MYRIP,	CLMN,	WIPF2,	WIPF3,	CAP1,	DIAP1	746	226	17854	1.16488	1	0.881176	99.985
Annotation	Cluster	116	Enrichment	Score:	0.630522
Category	Term	Count	%	PValue	Genes	List	Total	Pop	Hits	Pop	Total	Fold	Enrichment	Bonferroni	Benjamini	FDR
SMART	SM00423:PSI	5	0.632111	0.109744	MEGF8,	ITGB8,	PLXNB1,	PLXNB2,	SEMA3B	365	46	9131	2.71918	1	0.742888	77.2794
INTERPRO	IPR003659:Plexin/semaphorin/integrin	5	0.632111	0.120273	MEGF8,	ITGB8,	PLXNB1,	PLXNB2,	SEMA3B	733	46	17763	2.63405	1	0.920485	87.6693
INTERPRO	IPR002165:Plexin	4	0.505689	0.124675	MEGF8,	PLXNB1,	PLXNB2,	SEMA3B	733	30	17763	3.23111	1	0.922194	88.6394
SMART	SM00630:Sema	3	0.379267	0.352089	PLXNB1,	PLXNB2,	SEMA3B	365	31	9131	2.42095	1	0.920776	99.6044
INTERPRO	IPR001627:Semaphorin/CD100	antigen	3	0.379267	0.367313	PLXNB1,	PLXNB2,	SEMA3B	733	31	17763	2.34516	1	0.994921	99.9434
KEGG_PATHWAY	mmu04360:Axon	guidance	6	0.758534	0.774193	PLXNB1,	PLXNB2,	SEMA3B,	NFATC2,	ARHGEF12,	EPHB4	281	131	5738	0.935264	1	0.938865	100
Annotation	Cluster	117	Enrichment	Score:	0.621556
Category	Term	Count	%	PValue	Genes	List	Total	Pop	Hits	Pop	Total	Fold	Enrichment	Bonferroni	Benjamini	FDR
GOTERM_BP_FAT	GO:0007617~mating	behavior	3	0.379267	0.0722132	APP,	PPP1R1B,	APLP2	558	11	13588	6.64125	1	0.64738	72.901
GOTERM_BP_FAT	GO:0019098~reproductive	behavior	3	0.379267	0.18182	APP,	PPP1R1B,	APLP2	558	19	13588	3.84493	1	0.87027	96.9672
GOTERM_BP_FAT	GO:0007618~mating	3	0.379267	0.18182	APP,	PPP1R1B,	APLP2	558	19	13588	3.84493	1	0.87027	96.9672
GOTERM_BP_FAT	GO:0051705~behavioral	interaction	between	organisms	3	0.379267	0.364875	APP,	PPP1R1B,	APLP2	558	31	13588	2.35657	1	0.967731	99.9632
GOTERM_MF_FAT	GO:0004857~enzyme	inhibitor	activity	8	1.01138	0.89573	APP,	A2M,	PPP1R1B,	TIMP2,	DNAJC3,	TIMP3,	CRIM1,	APLP2	565	243	13288	0.774274	1	0.999896	100
Annotation	Cluster	118	Enrichment	Score:	0.618193
Category	Term	Count	%	PValue	Genes	List	Total	Pop	Hits	Pop	Total	Fold	Enrichment	Bonferroni	Benjamini	FDR
GOTERM_BP_FAT	GO:0030799~regulation	of	cyclic	nucleotide	metabolic	process	7	0.884956	0.0783822	ADCY5,	ADCY6,	PKD2,	NPR1,	NPR3,	TIMP2,	ADORA1	558	73	13588	2.33505	1	0.669656	75.8741
GOTERM_BP_FAT	GO:0006140~regulation	of	nucleotide	metabolic	process	7	0.884956	0.0867519	ADCY5,	ADCY6,	PKD2,	NPR1,	NPR3,	TIMP2,	ADORA1	558	75	13588	2.27278	1	0.695234	79.4191
GOTERM_BP_FAT	GO:0009187~cyclic	nucleotide	metabolic	process	4	0.505689	0.182086	ATP2B2,	ADCY5,	ADCY6,	NPR1	558	36	13588	2.70569	1	0.869496	96.9843
INTERPRO	IPR018297:Adenylyl	cyclase	class-3/4/guanylyl	cyclase,	conserved	site	3	0.379267	0.198465	ADCY5,	ADCY6,	NPR1	733	20	17763	3.63499	1	0.963697	97.3042
SMART	SM00044:CYCc	3	0.379267	0.203259	ADCY5,	ADCY6,	NPR1	365	21	9131	3.57378	1	0.824384	94.4793
INTERPRO	IPR001054:Adenylyl	cyclase	class-3/4/guanylyl	cyclase	3	0.379267	0.213739	ADCY5,	ADCY6,	NPR1	733	21	17763	3.4619	1	0.969318	98.0312
GOTERM_BP_FAT	GO:0009123~nucleoside	monophosphate	metabolic	process	5	0.632111	0.222252	ATP2B2,	ADCY5,	ADCY6,	NPR1,	AMPD3	558	59	13588	2.06367	1	0.904144	98.7456
SP_PIR_KEYWORDS	lyase	8	1.01138	0.247771	SGPL1,	PAM,	ACO2,	ADCY5,	ADCY6,	CAR12,	NPR1,	LTC4S	746	122	17854	1.56938	1	0.681709	98.0757
GOTERM_MF_FAT	GO:0009975~cyclase	activity	3	0.379267	0.271192	ADCY5,	ADCY6,	NPR1	565	24	13288	2.93982	1	0.878748	99.2006
GOTERM_MF_FAT	GO:0016849~phosphorus-oxygen	lyase	activity	3	0.379267	0.271192	ADCY5,	ADCY6,	NPR1	565	24	13288	2.93982	1	0.878748	99.2006
GOTERM_BP_FAT	GO:0009124~nucleoside	monophosphate	biosynthetic	process	4	0.505689	0.280345	ADCY5,	ADCY6,	NPR1,	AMPD3	558	45	13588	2.16456	1	0.938586	99.6756
GOTERM_BP_FAT	GO:0009190~cyclic	nucleotide	biosynthetic	process	3	0.379267	0.288898	ADCY5,	ADCY6,	NPR1	558	26	13588	2.80976	1	0.943289	99.7366
GOTERM_BP_FAT	GO:0030808~regulation	of	nucleotide	biosynthetic	process	5	0.632111	0.322794	ADCY5,	ADCY6,	NPR1,	NPR3,	ADORA1	558	70	13588	1.73938	1	0.955703	99.8875
GOTERM_BP_FAT	GO:0030802~regulation	of	cyclic	nucleotide	biosynthetic	process	5	0.632111	0.322794	ADCY5,	ADCY6,	NPR1,	NPR3,	ADORA1	558	70	13588	1.73938	1	0.955703	99.8875
KEGG_PATHWAY	mmu04270:Vascular	smooth	muscle	contraction	8	1.01138	0.36957	PRKCQ,	ADCY5,	ADCY6,	NPR1,	ARHGEF12,	ITPR1,	PLA2G5,	ARHGEF11	281	120	5738	1.36133	1	0.765422	99.6051
KEGG_PATHWAY	mmu00230:Purine	metabolism	5	0.632111	0.952989	ADCY5,	ADCY6,	NPR1,	AMPD3,	CANT1	281	157	5738	0.650316	1	0.993322	100
Annotation	Cluster	119	Enrichment	Score:	0.618155
Category	Term	Count	%	PValue	Genes	List	Total	Pop	Hits	Pop	Total	Fold	Enrichment	Bonferroni	Benjamini	FDR
GOTERM_BP_FAT	GO:0051092~positive	regulation	of	NF-kappaB	transcription	factor	activity	4	0.505689	0.0808314	PRKCQ,	IRAK1,	MTDH,	TGFBR3	558	25	13588	3.8962	1	0.676978	76.967
GOTERM_BP_FAT	GO:0051099~positive	regulation	of	binding	5	0.632111	0.111603	PRKCQ,	IRAK1,	MTDH,	TGFBR3,	EIF2AK3	558	45	13588	2.70569	1	0.761215	87.2724
GOTERM_BP_FAT	GO:0051091~positive	regulation	of	transcription	factor	activity	4	0.505689	0.161655	PRKCQ,	IRAK1,	MTDH,	TGFBR3	558	34	13588	2.86485	1	0.847405	95.3651
GOTERM_BP_FAT	GO:0043388~positive	regulation	of	DNA	binding	4	0.505689	0.246769	PRKCQ,	IRAK1,	MTDH,	TGFBR3	558	42	13588	2.31917	1	0.916942	99.282
GOTERM_BP_FAT	GO:0051090~regulation	of	transcription	factor	activity	4	0.505689	0.437615	PRKCQ,	IRAK1,	MTDH,	TGFBR3	558	59	13588	1.65093	1	0.98195	99.9956
GOTERM_BP_FAT	GO:0051098~regulation	of	binding	5	0.632111	0.507086	PRKCQ,	IRAK1,	MTDH,	TGFBR3,	EIF2AK3	558	90	13588	1.35285	1	0.990126	99.9996
GOTERM_BP_FAT	GO:0051101~regulation	of	DNA	binding	4	0.505689	0.589663	PRKCQ,	IRAK1,	MTDH,	TGFBR3	558	74	13588	1.31628	1	0.99544	100
Annotation	Cluster	120	Enrichment	Score:	0.609866
Category	Term	Count	%	PValue	Genes	List	Total	Pop	Hits	Pop	Total	Fold	Enrichment	Bonferroni	Benjamini	FDR
GOTERM_BP_FAT	GO:0040013~negative	regulation	of	locomotion	5	0.632111	0.0365784	TGFBR3,	ABHD2,	HTR2C,	PTEN,	ADORA1	558	31	13588	3.92762	1	0.465983	47.7502
GOTERM_BP_FAT	GO:0030336~negative	regulation	of	cell	migration	4	0.505689	0.105394	TGFBR3,	ABHD2,	PTEN,	ADORA1	558	28	13588	3.47875	1	0.74976	85.6305
GOTERM_BP_FAT	GO:0051271~negative	regulation	of	cell	motion	4	0.505689	0.141983	TGFBR3,	ABHD2,	PTEN,	ADORA1	558	32	13588	3.04391	1	0.81529	93.0576
GOTERM_BP_FAT	GO:0040012~regulation	of	locomotion	5	0.632111	0.66558	TGFBR3,	ABHD2,	HTR2C,	PTEN,	ADORA1	558	110	13588	1.10688	1	0.997826	100
GOTERM_BP_FAT	GO:0030334~regulation	of	cell	migration	4	0.505689	0.733463	TGFBR3,	ABHD2,	PTEN,	ADORA1	558	92	13588	1.05875	1	0.999009	100
GOTERM_BP_FAT	GO:0051270~regulation	of	cell	motion	4	0.505689	0.820261	TGFBR3,	ABHD2,	PTEN,	ADORA1	558	107	13588	0.910327	1	0.999714	100
Annotation	Cluster	121	Enrichment	Score:	0.60936
Category	Term	Count	%	PValue	Genes	List	Total	Pop	Hits	Pop	Total	Fold	Enrichment	Bonferroni	Benjamini	FDR
SMART	SM00429:IPT	4	0.505689	0.13359	CAMTA2,	PLXNB1,	PLXNB2,	NFATC2	365	32	9131	3.12705	1	0.749448	83.9267
INTERPRO	IPR002909:Cell	surface	receptor	IPT/TIG	4	0.505689	0.143647	CAMTA2,	PLXNB1,	PLXNB2,	NFATC2	733	32	17763	3.02916	1	0.930103	92.0575
KEGG_PATHWAY	mmu04360:Axon	guidance	6	0.758534	0.774193	PLXNB1,	PLXNB2,	SEMA3B,	NFATC2,	ARHGEF12,	EPHB4	281	131	5738	0.935264	1	0.938865	100
Annotation	Cluster	122	Enrichment	Score:	0.588427
Category	Term	Count	%	PValue	Genes	List	Total	Pop	Hits	Pop	Total	Fold	Enrichment	Bonferroni	Benjamini	FDR
GOTERM_BP_FAT	GO:0015980~energy	derivation	by	oxidation	of	organic	compounds	9	1.1378	0.047794	SDHA,	ACO2,	KL,	IL6ST,	ALDH5A1,	SLC37A2,	DLD,	GAA,	2610507B11RIK	558	98	13588	2.23634	1	0.543073	57.3914
GOTERM_BP_FAT	GO:0045333~cellular	respiration	6	0.758534	0.0935257	SDHA,	ACO2,	ALDH5A1,	SLC37A2,	DLD,	2610507B11RIK	558	59	13588	2.4764	1	0.715296	81.9223
GOTERM_BP_FAT	GO:0051187~cofactor	catabolic	process	4	0.505689	0.141983	SDHA,	BLVRA,	ACO2,	2610507B11RIK	558	32	13588	3.04391	1	0.81529	93.0576
GOTERM_BP_FAT	GO:0006099~tricarboxylic	acid	cycle	3	0.379267	0.242684	SDHA,	ACO2,	2610507B11RIK	558	23	13588	3.17625	1	0.914567	99.2111
GOTERM_BP_FAT	GO:0046356~acetyl-CoA	catabolic	process	3	0.379267	0.258086	SDHA,	ACO2,	2610507B11RIK	558	24	13588	3.04391	1	0.924275	99.4484
GOTERM_BP_FAT	GO:0009060~aerobic	respiration	3	0.379267	0.304257	SDHA,	ACO2,	2610507B11RIK	558	27	13588	2.70569	1	0.947851	99.8199
GOTERM_BP_FAT	GO:0022904~respiratory	electron	transport	chain	3	0.379267	0.319554	ALDH5A1,	SLC37A2,	DLD	558	28	13588	2.60906	1	0.954485	99.8777
GOTERM_BP_FAT	GO:0009109~coenzyme	catabolic	process	3	0.379267	0.334768	SDHA,	ACO2,	2610507B11RIK	558	29	13588	2.5191	1	0.959788	99.9175
GOTERM_BP_FAT	GO:0006084~acetyl-CoA	metabolic	process	3	0.379267	0.364875	SDHA,	ACO2,	2610507B11RIK	558	31	13588	2.35657	1	0.967731	99.9632
GOTERM_BP_FAT	GO:0051186~cofactor	metabolic	process	7	0.884956	0.761747	SDHA,	BLVRA,	ALAS1,	ACO2,	ALDH5A1,	2610507B11RIK,	PPT1	558	182	13588	0.936587	1	0.999278	100
GOTERM_BP_FAT	GO:0006732~coenzyme	metabolic	process	4	0.505689	0.936418	SDHA,	ACO2,	ALDH5A1,	2610507B11RIK	558	143	13588	0.681154	1	0.999994	100
Annotation	Cluster	123	Enrichment	Score:	0.574383
Category	Term	Count	%	PValue	Genes	List	Total	Pop	Hits	Pop	Total	Fold	Enrichment	Bonferroni	Benjamini	FDR
GOTERM_BP_FAT	GO:0008361~regulation	of	cell	size	9	1.1378	0.0756443	TRP53,	ATP2B2,	APP,	FOXK1,	TSC1,	CD81,	PPT1,	SLC9A1,	TGFB2	558	108	13588	2.02927	1	0.660563	74.5947
GOTERM_BP_FAT	GO:0040008~regulation	of	growth	16	2.02276	0.105425	TRP53,	SGPL1,	FGFR1,	FOXK1,	IGFBP7,	TGFBR2,	PPT1,	GAS6,	STAT3,	TGFB2,	PTPN11,	APP,	CD81,	HOPX,	CRIM1,	DLG1	558	256	13588	1.52195	1	0.747948	85.6394
GOTERM_BP_FAT	GO:0032535~regulation	of	cellular	component	size	11	1.39064	0.125543	FMN1,	TRP53,	ATP2B2,	APP,	FOXK1,	TSC1,	CD81,	PPT1,	DLG1,	SLC9A1,	TGFB2	558	161	13588	1.66375	1	0.787386	90.3373
GOTERM_BP_FAT	GO:0001558~regulation	of	cell	growth	7	0.884956	0.175763	TRP53,	FOXK1,	IGFBP7,	CD81,	PPT1,	CRIM1,	TGFB2	558	92	13588	1.85281	1	0.86391	96.5514
GOTERM_BP_FAT	GO:0045792~negative	regulation	of	cell	size	4	0.505689	0.37094	TRP53,	FOXK1,	TSC1,	PPT1	558	53	13588	1.83783	1	0.969275	99.9689
GOTERM_BP_FAT	GO:0030308~negative	regulation	of	cell	growth	3	0.379267	0.579652	TRP53,	FOXK1,	PPT1	558	47	13588	1.55434	1	0.994945	100
GOTERM_BP_FAT	GO:0045926~negative	regulation	of	growth	3	0.379267	0.794147	TRP53,	FOXK1,	PPT1	558	71	13588	1.02893	1	0.999552	100
GOTERM_BP_FAT	GO:0043523~regulation	of	neuron	apoptosis	3	0.379267	0.845523	TRP53,	PPT1,	TGFB2	558	80	13588	0.913172	1	0.999832	100
Annotation	Cluster	124	Enrichment	Score:	0.570418
Category	Term	Count	%	PValue	Genes	List	Total	Pop	Hits	Pop	Total	Fold	Enrichment	Bonferroni	Benjamini	FDR
GOTERM_BP_FAT	GO:0030512~negative	regulation	of	transforming	growth	factor	beta	receptor	signaling	pathway	3	0.379267	0.137989	TRP53,	CHST11,	HSPA5	558	16	13588	4.56586	1	0.811879	92.4726
GOTERM_BP_FAT	GO:0017015~regulation	of	transforming	growth	factor	beta	receptor	signaling	pathway	3	0.379267	0.349881	TRP53,	CHST11,	HSPA5	558	30	13588	2.43513	1	0.964422	99.9447
GOTERM_BP_FAT	GO:0009968~negative	regulation	of	signal	transduction	9	1.1378	0.402699	TRP53,	IGF1R,	LRP1,	SOSTDC1,	CHST11,	LRP6,	RGS9,	HSPA5,	PTEN	558	171	13588	1.28164	1	0.975816	99.9874
Annotation	Cluster	125	Enrichment	Score:	0.569568
Category	Term	Count	%	PValue	Genes	List	Total	Pop	Hits	Pop	Total	Fold	Enrichment	Bonferroni	Benjamini	FDR
GOTERM_CC_FAT	GO:0044456~synapse	part	17	2.14918	0.0594239	SCAMP1,	GLRB,	MPDZ,	CLSTN3,	SYT11,	CLSTN1,	PPT1,	ADORA1,	ITPR1,	ARHGAP32,	DMXL2,	NTRK2,	NPTN,	SV2A,	LRRK2,	SCAMP5,	DLG1	617	212	12504	1.62509	1	0.348735	56.8438
GOTERM_CC_FAT	GO:0014069~postsynaptic	density	6	0.758534	0.104955	ARHGAP32,	MPDZ,	NTRK2,	ADORA1,	ITPR1,	DLG1	617	51	12504	2.38421	1	0.466518	78.15
GOTERM_CC_FAT	GO:0045202~synapse	20	2.52845	0.227773	SCAMP1,	GLRB,	NOS1,	MPDZ,	CLSTN3,	SYT11,	CLSTN1,	PPT1,	ADORA1,	ITPR1,	MYRIP,	APP,	ARHGAP32,	DMXL2,	NTRK2,	NPTN,	SV2A,	LRRK2,	SCAMP5,	DLG1	617	319	12504	1.27058	1	0.637243	97.1147
GOTERM_CC_FAT	GO:0045211~postsynaptic	membrane	7	0.884956	0.59268	GLRB,	ARHGAP32,	MPDZ,	CLSTN3,	CLSTN1,	ADORA1,	DLG1	617	126	12504	1.12588	1	0.930887	99.9996
SP_PIR_KEYWORDS	synapse	9	1.1378	0.66901	GLRB,	ARHGAP32,	DMXL2,	MPDZ,	SYT11,	CLSTN1,	SV2A,	SCAMP5,	DLG1	746	213	17854	1.01125	1	0.948378	100
SP_PIR_KEYWORDS	postsynaptic	cell	membrane	5	0.632111	0.679006	GLRB,	ARHGAP32,	MPDZ,	CLSTN1,	DLG1	746	110	17854	1.08786	1	0.948371	100
Annotation	Cluster	126	Enrichment	Score:	0.566893
Category	Term	Count	%	PValue	Genes	List	Total	Pop	Hits	Pop	Total	Fold	Enrichment	Bonferroni	Benjamini	FDR
GOTERM_BP_FAT	GO:0060736~prostate	gland	growth	3	0.379267	0.0970912	PRLR,	PSAP,	PTEN	558	13	13588	5.61952	1	0.723268	83.1218
GOTERM_BP_FAT	GO:0030850~prostate	gland	development	4	0.505689	0.213897	IGF1R,	PRLR,	PSAP,	PTEN	558	39	13588	2.49756	1	0.897064	98.489
GOTERM_BP_FAT	GO:0048589~developmental	growth	7	0.884956	0.226924	MYO5A,	APP,	PRLR,	PSAP,	CHST11,	TIMP3,	PTEN	558	100	13588	1.70459	1	0.907567	98.8706
GOTERM_BP_FAT	GO:0001655~urogenital	system	development	9	1.1378	0.25017	SGPL1,	FGFR1,	IGF1R,	TSC1,	PRLR,	PSAP,	PKD2,	PTEN,	DLG1	558	146	13588	1.5011	1	0.919386	99.3364
GOTERM_BP_FAT	GO:0048608~reproductive	structure	development	7	0.884956	0.44299	IGF1R,	PRLR,	PSAP,	LEPR,	PTEN,	EIF2B5,	DLG1	558	130	13588	1.31122	1	0.982688	99.9963
GOTERM_BP_FAT	GO:0003006~reproductive	developmental	process	10	1.26422	0.759883	IGF1R,	PRLR,	PSAP,	LEPR,	DLD,	INSR,	PTEN,	EIF2B5,	DLG1,	DHCR24	558	264	13588	0.922396	1	0.999273	100
Annotation	Cluster	127	Enrichment	Score:	0.546209
Category	Term	Count	%	PValue	Genes	List	Total	Pop	Hits	Pop	Total	Fold	Enrichment	Bonferroni	Benjamini	FDR
UP_SEQ_FEATURE	domain:C2	7	0.884956	0.0871602	PRKCQ,	PLCL1,	WWP1,	WWC1,	PLCD1,	CC2D1A,	TC2N	727	68	16021	2.26853	1	0.954783	79.4073
INTERPRO	IPR018029:C2	membrane	targeting	protein	8	1.01138	0.147582	PLCL1,	SYT11,	WWP1,	PLCD1,	SYTL2,	CC2D1A,	TC2N,	MYOF	733	106	17763	1.82893	1	0.933073	92.633
SMART	SM00239:C2	8	1.01138	0.261428	PLCL1,	SYT11,	WWP1,	PLCD1,	SYTL2,	CC2D1A,	TC2N,	MYOF	365	130	9131	1.53947	1	0.877827	97.8997
INTERPRO	IPR000008:C2	calcium-dependent	membrane	targeting	8	1.01138	0.289151	PLCL1,	SYT11,	WWP1,	PLCD1,	SYTL2,	CC2D1A,	TC2N,	MYOF	733	130	17763	1.49128	1	0.987263	99.6207
UP_SEQ_FEATURE	domain:C2	1	3	0.379267	0.736989	SYT11,	SYTL2,	MYOF	727	57	16021	1.15985	1	1	100
UP_SEQ_FEATURE	domain:C2	2	3	0.379267	0.736989	SYT11,	SYTL2,	MYOF	727	57	16021	1.15985	1	1	100
Annotation	Cluster	128	Enrichment	Score:	0.546132
Category	Term	Count	%	PValue	Genes	List	Total	Pop	Hits	Pop	Total	Fold	Enrichment	Bonferroni	Benjamini	FDR
GOTERM_BP_FAT	GO:0006636~unsaturated	fatty	acid	biosynthetic	process	4	0.505689	0.105394	PTGIS,	PTGDS,	FADS1,	LTC4S	558	28	13588	3.47875	1	0.74976	85.6305
GOTERM_BP_FAT	GO:0033559~unsaturated	fatty	acid	metabolic	process	4	0.505689	0.182086	PTGIS,	PTGDS,	FADS1,	LTC4S	558	36	13588	2.70569	1	0.869496	96.9843
GOTERM_BP_FAT	GO:0046456~icosanoid	biosynthetic	process	3	0.379267	0.304257	PTGIS,	PTGDS,	LTC4S	558	27	13588	2.70569	1	0.947851	99.8199
GOTERM_BP_FAT	GO:0006690~icosanoid	metabolic	process	3	0.379267	0.408995	PTGIS,	PTGDS,	LTC4S	558	34	13588	2.14864	1	0.976205	99.9895
KEGG_PATHWAY	mmu00590:Arachidonic	acid	metabolism	4	0.505689	0.778556	PTGIS,	PTGDS,	LTC4S,	PLA2G5	281	83	5738	0.984093	1	0.936955	100
Annotation	Cluster	129	Enrichment	Score:	0.54571
Category	Term	Count	%	PValue	Genes	List	Total	Pop	Hits	Pop	Total	Fold	Enrichment	Bonferroni	Benjamini	FDR
GOTERM_CC_FAT	GO:0031256~leading	edge	membrane	3	0.379267	0.0992843	ANTXR1,	ADORA1,	DIAP1	617	11	12504	5.52704	1	0.452337	76.1725
GOTERM_CC_FAT	GO:0031253~cell	projection	membrane	4	0.505689	0.35612	ANTXR1,	ADORA1,	DIAP1,	DLG1	617	43	12504	1.88519	1	0.785801	99.7616
GOTERM_CC_FAT	GO:0031252~cell	leading	edge	6	0.758534	0.652221	ANTXR1,	GAS7,	EPS8L2,	ADORA1,	AKT2,	DIAP1	617	112	12504	1.08567	1	0.953371	99.9999
Annotation	Cluster	130	Enrichment	Score:	0.539375
Category	Term	Count	%	PValue	Genes	List	Total	Pop	Hits	Pop	Total	Fold	Enrichment	Bonferroni	Benjamini	FDR
GOTERM_BP_FAT	GO:0043408~regulation	of	MAPKKK	cascade	9	1.1378	0.0368105	FGFR1,	IRAK1,	IGF1R,	KL,	PSAP,	MAPK8IP1,	TIMP2,	NENF,	AKT2	558	93	13588	2.35657	1	0.465633	47.9691
GOTERM_BP_FAT	GO:0046328~regulation	of	JNK	cascade	3	0.379267	0.555868	IRAK1,	MAPK8IP1,	AKT2	558	45	13588	1.62342	1	0.993667	99.9999
GOTERM_BP_FAT	GO:0070302~regulation	of	stress-activated	protein	kinase	signaling	pathway	3	0.379267	0.567878	IRAK1,	MAPK8IP1,	AKT2	558	46	13588	1.58813	1	0.994183	100
GOTERM_BP_FAT	GO:0080135~regulation	of	cellular	response	to	stress	4	0.505689	0.598825	IRAK1,	NPC1,	MAPK8IP1,	AKT2	558	75	13588	1.29873	1	0.995718	100
Annotation	Cluster	131	Enrichment	Score:	0.534117
Category	Term	Count	%	PValue	Genes	List	Total	Pop	Hits	Pop	Total	Fold	Enrichment	Bonferroni	Benjamini	FDR
INTERPRO	IPR013320:Concanavalin	A-like	lectin/glucanase,	subgroup	8	1.01138	0.0391533	LGALS1,	CSPG4,	LGALS8,	LMAN2,	CALR,	PROS1,	CANX,	GAS6	733	77	17763	2.51774	1	0.702165	47.9195
UP_SEQ_FEATURE	domain:Laminin	G-like	1	3	0.379267	0.330981	CSPG4,	PROS1,	GAS6	727	26	16021	2.54275	1	0.999903	99.9056
UP_SEQ_FEATURE	domain:Laminin	G-like	2	3	0.379267	0.330981	CSPG4,	PROS1,	GAS6	727	26	16021	2.54275	1	0.999903	99.9056
INTERPRO	IPR012680:Laminin	G,	subdomain	2	3	0.379267	0.481699	CSPG4,	PROS1,	GAS6	733	39	17763	1.8641	1	0.99911	99.9978
SMART	SM00282:LamG	3	0.379267	0.54073	CSPG4,	PROS1,	GAS6	365	45	9131	1.66776	1	0.97466	99.9951
INTERPRO	IPR001791:Laminin	G	3	0.379267	0.558685	CSPG4,	PROS1,	GAS6	733	45	17763	1.61555	1	0.999744	99.9998
Annotation	Cluster	132	Enrichment	Score:	0.527092
Category	Term	Count	%	PValue	Genes	List	Total	Pop	Hits	Pop	Total	Fold	Enrichment	Bonferroni	Benjamini	FDR
UP_SEQ_FEATURE	domain:PDZ	1	4	0.505689	0.198508	MPDZ,	PREX1,	WHRN,	DLG1	727	34	16021	2.5926	1	0.997305	97.8385
UP_SEQ_FEATURE	domain:PDZ	3	3	0.379267	0.297122	MPDZ,	WHRN,	DLG1	727	24	16021	2.75464	1	0.999791	99.7778
UP_SEQ_FEATURE	domain:PDZ	2	3	0.379267	0.444641	MPDZ,	WHRN,	DLG1	727	33	16021	2.00338	1	0.999989	99.9963
Annotation	Cluster	133	Enrichment	Score:	0.519241
Category	Term	Count	%	PValue	Genes	List	Total	Pop	Hits	Pop	Total	Fold	Enrichment	Bonferroni	Benjamini	FDR
GOTERM_BP_FAT	GO:0030799~regulation	of	cyclic	nucleotide	metabolic	process	7	0.884956	0.0783822	ADCY5,	ADCY6,	PKD2,	NPR1,	NPR3,	TIMP2,	ADORA1	558	73	13588	2.33505	1	0.669656	75.8741
GOTERM_BP_FAT	GO:0006140~regulation	of	nucleotide	metabolic	process	7	0.884956	0.0867519	ADCY5,	ADCY6,	PKD2,	NPR1,	NPR3,	TIMP2,	ADORA1	558	75	13588	2.27278	1	0.695234	79.4191
GOTERM_BP_FAT	GO:0030814~regulation	of	cAMP	metabolic	process	6	0.758534	0.139551	ADCY5,	ADCY6,	PKD2,	NPR3,	TIMP2,	ADORA1	558	67	13588	2.18071	1	0.814113	92.7066
GOTERM_BP_FAT	GO:0007193~inhibition	of	adenylate	cyclase	activity	by	G-protein	signaling	3	0.379267	0.152341	ADCY5,	NPR3,	ADORA1	558	17	13588	4.29728	1	0.82977	94.3814
GOTERM_BP_FAT	GO:0031280~negative	regulation	of	cyclase	activity	3	0.379267	0.196856	ADCY5,	NPR3,	ADORA1	558	20	13588	3.65269	1	0.883841	97.8046
GOTERM_BP_FAT	GO:0051350~negative	regulation	of	lyase	activity	3	0.379267	0.196856	ADCY5,	NPR3,	ADORA1	558	20	13588	3.65269	1	0.883841	97.8046
GOTERM_BP_FAT	GO:0007194~negative	regulation	of	adenylate	cyclase	activity	3	0.379267	0.196856	ADCY5,	NPR3,	ADORA1	558	20	13588	3.65269	1	0.883841	97.8046
GOTERM_BP_FAT	GO:0051346~negative	regulation	of	hydrolase	activity	3	0.379267	0.227324	NOS1,	LEPR,	DHCR24	558	22	13588	3.32063	1	0.906192	98.8807
GOTERM_BP_FAT	GO:0043086~negative	regulation	of	catalytic	activity	7	0.884956	0.233637	NOS1,	LEPR,	ADCY5,	NPR3,	DNAJC3,	ADORA1,	DHCR24	558	101	13588	1.68771	1	0.9095	99.0298
GOTERM_BP_FAT	GO:0044092~negative	regulation	of	molecular	function	8	1.01138	0.297579	NOS1,	LEPR,	ADCY5,	PKD2,	NPR3,	DNAJC3,	ADORA1,	DHCR24	558	132	13588	1.47583	1	0.945393	99.7873
GOTERM_BP_FAT	GO:0030808~regulation	of	nucleotide	biosynthetic	process	5	0.632111	0.322794	ADCY5,	ADCY6,	NPR1,	NPR3,	ADORA1	558	70	13588	1.73938	1	0.955703	99.8875
GOTERM_BP_FAT	GO:0030802~regulation	of	cyclic	nucleotide	biosynthetic	process	5	0.632111	0.322794	ADCY5,	ADCY6,	NPR1,	NPR3,	ADORA1	558	70	13588	1.73938	1	0.955703	99.8875
GOTERM_BP_FAT	GO:0045761~regulation	of	adenylate	cyclase	activity	4	0.505689	0.448486	ADCY5,	ADCY6,	NPR3,	ADORA1	558	60	13588	1.62342	1	0.983631	99.9969
GOTERM_BP_FAT	GO:0031279~regulation	of	cyclase	activity	4	0.505689	0.469965	ADCY5,	ADCY6,	NPR3,	ADORA1	558	62	13588	1.57105	1	0.986351	99.9984
GOTERM_BP_FAT	GO:0051339~regulation	of	lyase	activity	4	0.505689	0.469965	ADCY5,	ADCY6,	NPR3,	ADORA1	558	62	13588	1.57105	1	0.986351	99.9984
GOTERM_BP_FAT	GO:0030817~regulation	of	cAMP	biosynthetic	process	4	0.505689	0.501451	ADCY5,	ADCY6,	NPR3,	ADORA1	558	65	13588	1.49854	1	0.989645	99.9995
GOTERM_BP_FAT	GO:0019932~second-messenger-mediated	signaling	6	0.758534	0.534282	ADCY5,	PI4KA,	NPR3,	HTR2C,	EIF2AK3,	ADORA1	558	118	13588	1.2382	1	0.992255	99.9998
GOTERM_BP_FAT	GO:0007188~G-protein	signaling,	coupled	to	cAMP	nucleotide	second	messenger	3	0.379267	0.665328	ADCY5,	NPR3,	ADORA1	558	55	13588	1.32825	1	0.99785	100
GOTERM_BP_FAT	GO:0007187~G-protein	signaling,	coupled	to	cyclic	nucleotide	second	messenger	3	0.379267	0.711369	ADCY5,	NPR3,	ADORA1	558	60	13588	1.21756	1	0.998714	100
GOTERM_BP_FAT	GO:0019933~cAMP-mediated	signaling	3	0.379267	0.719915	ADCY5,	NPR3,	ADORA1	558	61	13588	1.1976	1	0.99885	100
GOTERM_BP_FAT	GO:0019935~cyclic-nucleotide-mediated	signaling	3	0.379267	0.759497	ADCY5,	NPR3,	ADORA1	558	66	13588	1.10688	1	0.999279	100
Annotation	Cluster	134	Enrichment	Score:	0.515748
Category	Term	Count	%	PValue	Genes	List	Total	Pop	Hits	Pop	Total	Fold	Enrichment	Bonferroni	Benjamini	FDR
INTERPRO	IPR019748:FERM	central	domain	4	0.505689	0.283049	PTPN3,	PTK2B,	FRMPD4,	PTPN21	733	45	17763	2.15407	1	0.986951	99.5639
INTERPRO	IPR000299:FERM	domain	4	0.505689	0.294406	PTPN3,	PTK2B,	FRMPD4,	PTPN21	733	46	17763	2.10724	1	0.987378	99.664
INTERPRO	IPR019747:FERM	conserved	site	4	0.505689	0.294406	PTPN3,	PTK2B,	FRMPD4,	PTPN21	733	46	17763	2.10724	1	0.987378	99.664
SMART	SM00295:B41	4	0.505689	0.310335	PTPN3,	PTK2B,	FRMPD4,	PTPN21	365	49	9131	2.04216	1	0.905267	99.1231
UP_SEQ_FEATURE	domain:FERM	4	0.505689	0.321561	PTPN3,	PTK2B,	FRMPD4,	PTPN21	727	44	16021	2.00338	1	0.999879	99.8797
INTERPRO	IPR019749:Band	4.1	domain	4	0.505689	0.328597	PTPN3,	PTK2B,	FRMPD4,	PTPN21	733	49	17763	1.97823	1	0.991486	99.8507
Annotation	Cluster	135	Enrichment	Score:	0.512021
Category	Term	Count	%	PValue	Genes	List	Total	Pop	Hits	Pop	Total	Fold	Enrichment	Bonferroni	Benjamini	FDR
GOTERM_BP_FAT	GO:0030324~lung	development	8	1.01138	0.170619	FGFR1,	EPAS1,	WWP1,	TGFBR2,	BMPR2,	HOPX,	DAG1,	ASAH1	558	111	13588	1.75505	1	0.857469	96.1566
GOTERM_BP_FAT	GO:0030323~respiratory	tube	development	8	1.01138	0.181569	FGFR1,	EPAS1,	WWP1,	TGFBR2,	BMPR2,	HOPX,	DAG1,	ASAH1	558	113	13588	1.72398	1	0.871071	96.951
GOTERM_BP_FAT	GO:0048638~regulation	of	developmental	growth	4	0.505689	0.192548	FGFR1,	TGFBR2,	HOPX,	DLG1	558	37	13588	2.63257	1	0.87983	97.5902
GOTERM_BP_FAT	GO:0060541~respiratory	system	development	8	1.01138	0.246486	FGFR1,	EPAS1,	WWP1,	TGFBR2,	BMPR2,	HOPX,	DAG1,	ASAH1	558	124	13588	1.57105	1	0.917479	99.2773
GOTERM_BP_FAT	GO:0035295~tube	development	11	1.39064	0.646132	FGFR1,	TSC1,	EPAS1,	WWP1,	TGFBR2,	GATAD2A,	BMPR2,	HOPX,	DAG1,	ASAH1,	DLG1	558	264	13588	1.01464	1	0.99743	100
GOTERM_BP_FAT	GO:0001763~morphogenesis	of	a	branching	structure	4	0.505689	0.891559	FGFR1,	TGFBR2,	DAG1,	DLG1	558	125	13588	0.77924	1	0.999953	100
Annotation	Cluster	136	Enrichment	Score:	0.510064
Category	Term	Count	%	PValue	Genes	List	Total	Pop	Hits	Pop	Total	Fold	Enrichment	Bonferroni	Benjamini	FDR
GOTERM_MF_FAT	GO:0019200~carbohydrate	kinase	activity	3	0.379267	0.207553	PFKFB2,	HK1,	PFKM	565	20	13288	3.52779	1	0.811289	97.1307
SP_PIR_KEYWORDS	phosphotransferase	8	1.01138	0.260533	FGFR1,	PRKCQ,	MAP3K5,	DYRK1B,	PFKFB2,	NTRK2,	HK1,	PFKM	746	124	17854	1.54406	1	0.69542	98.4824
KEGG_PATHWAY	mmu00051:Fructose	and	mannose	metabolism	3	0.379267	0.545529	PFKFB2,	HK1,	PFKM	281	37	5738	1.65567	1	0.841201	99.9922
Annotation	Cluster	137	Enrichment	Score:	0.506411
Category	Term	Count	%	PValue	Genes	List	Total	Pop	Hits	Pop	Total	Fold	Enrichment	Bonferroni	Benjamini	FDR
GOTERM_BP_FAT	GO:0008643~carbohydrate	transport	5	0.632111	0.231071	SLC2A12,	SORBS1,	SLC37A2,	SORT1,	G6PC3	558	60	13588	2.02927	1	0.908509	98.9716
GOTERM_BP_FAT	GO:0015758~glucose	transport	3	0.379267	0.319554	SORBS1,	SORT1,	G6PC3	558	28	13588	2.60906	1	0.954485	99.8777
GOTERM_BP_FAT	GO:0008645~hexose	transport	3	0.379267	0.349881	SORBS1,	SORT1,	G6PC3	558	30	13588	2.43513	1	0.964422	99.9447
GOTERM_BP_FAT	GO:0015749~monosaccharide	transport	3	0.379267	0.364875	SORBS1,	SORT1,	G6PC3	558	31	13588	2.35657	1	0.967731	99.9632
Annotation	Cluster	138	Enrichment	Score:	0.505677
Category	Term	Count	%	PValue	Genes	List	Total	Pop	Hits	Pop	Total	Fold	Enrichment	Bonferroni	Benjamini	FDR
GOTERM_BP_FAT	GO:0016477~cell	migration	14	1.76991	0.188042	EGFR,	SGPL1,	ITGA1,	CSPG4,	ITGA3,	PTEN,	TGFB2,	NDE1,	TNS1,	LRP6,	LRP8,	LBP,	CAP1,	LRP5	558	240	13588	1.42049	1	0.874178	97.3448
GOTERM_BP_FAT	GO:0006928~cell	motion	18	2.2756	0.344341	EGFR,	SGPL1,	ITGA1,	CSPG4,	NFASC,	ITGA3,	PTEN,	TGFB2,	CD9,	NDE1,	APP,	TNS1,	LMTK2,	LRP6,	LRP8,	LBP,	CAP1,	LRP5	558	367	13588	1.19434	1	0.962861	99.9359
GOTERM_BP_FAT	GO:0048870~cell	motility	14	1.76991	0.382847	EGFR,	SGPL1,	ITGA1,	CSPG4,	ITGA3,	PTEN,	TGFB2,	NDE1,	TNS1,	LRP6,	LRP8,	LBP,	CAP1,	LRP5	558	284	13588	1.20041	1	0.97141	99.9777
GOTERM_BP_FAT	GO:0051674~localization	of	cell	14	1.76991	0.382847	EGFR,	SGPL1,	ITGA1,	CSPG4,	ITGA3,	PTEN,	TGFB2,	NDE1,	TNS1,	LRP6,	LRP8,	LBP,	CAP1,	LRP5	558	284	13588	1.20041	1	0.97141	99.9777
Annotation	Cluster	139	Enrichment	Score:	0.49248
Category	Term	Count	%	PValue	Genes	List	Total	Pop	Hits	Pop	Total	Fold	Enrichment	Bonferroni	Benjamini	FDR
GOTERM_BP_FAT	GO:0015804~neutral	amino	acid	transport	3	0.379267	0.0970912	SLC38A3,	SERINC1,	SLC38A1	558	13	13588	5.61952	1	0.723268	83.1218
GOTERM_MF_FAT	GO:0015175~neutral	amino	acid	transmembrane	transporter	activity	3	0.379267	0.145998	SLC38A3,	SERINC1,	SLC38A1	565	16	13288	4.40973	1	0.751266	91.0109
INTERPRO	IPR013057:Amino	acid	transporter,	transmembrane	3	0.379267	0.153653	SLC38A3,	SLC38A10,	SLC38A1	733	17	17763	4.27646	1	0.938517	93.4448
GOTERM_BP_FAT	GO:0006865~amino	acid	transport	5	0.632111	0.332175	SLC38A3,	SLC6A8,	SERINC1,	SLC38A10,	SLC38A1	558	71	13588	1.71488	1	0.959461	99.9118
GOTERM_MF_FAT	GO:0015179~L-amino	acid	transmembrane	transporter	activity	3	0.379267	0.350353	SLC38A3,	SERINC1,	SLC38A1	565	29	13288	2.43296	1	0.926092	99.8618
GOTERM_BP_FAT	GO:0046942~carboxylic	acid	transport	6	0.758534	0.382758	SLC38A3,	SLC23A2,	SLC6A8,	SERINC1,	SLC38A10,	SLC38A1	558	99	13588	1.47583	1	0.971713	99.9776
GOTERM_BP_FAT	GO:0015849~organic	acid	transport	6	0.758534	0.39096	SLC38A3,	SLC23A2,	SLC6A8,	SERINC1,	SLC38A10,	SLC38A1	558	100	13588	1.46108	1	0.973438	99.9823
SP_PIR_KEYWORDS	amino-acid	transport	3	0.379267	0.40309	SLC38A3,	SLC38A10,	SLC38A1	746	33	17854	2.17573	1	0.833763	99.9223
GOTERM_BP_FAT	GO:0015837~amine	transport	5	0.632111	0.524467	SLC38A3,	SLC6A8,	SERINC1,	SLC38A10,	SLC38A1	558	92	13588	1.32344	1	0.991624	99.9998
GOTERM_MF_FAT	GO:0015171~amino	acid	transmembrane	transporter	activity	3	0.379267	0.632775	SLC38A3,	SERINC1,	SLC38A1	565	50	13288	1.41112	1	0.991789	100
GOTERM_MF_FAT	GO:0005275~amine	transmembrane	transporter	activity	3	0.379267	0.753971	SLC38A3,	SERINC1,	SLC38A1	565	63	13288	1.11993	1	0.997858	100
Annotation	Cluster	140	Enrichment	Score:	0.478872
Category	Term	Count	%	PValue	Genes	List	Total	Pop	Hits	Pop	Total	Fold	Enrichment	Bonferroni	Benjamini	FDR
SMART	SM00049:DEP	3	0.379267	0.218065	DVL3,	PREX1,	RGS9	365	22	9131	3.41133	1	0.838019	95.6534
INTERPRO	IPR000591:Pleckstrin/G-protein,	interacting	region	3	0.379267	0.229117	DVL3,	PREX1,	RGS9	733	22	17763	3.30454	1	0.973974	98.5741
INTERPRO	IPR011991:Winged	helix	repressor	DNA-binding	7	0.884956	0.732387	DVL3,	PREX1,	FOXK2,	TFDP2,	LARP1B,	RGS9,	CUL4B	733	175	17763	0.969332	1	0.999989	100
Annotation	Cluster	141	Enrichment	Score:	0.478797
Category	Term	Count	%	PValue	Genes	List	Total	Pop	Hits	Pop	Total	Fold	Enrichment	Bonferroni	Benjamini	FDR
GOTERM_BP_FAT	GO:0050772~positive	regulation	of	axonogenesis	3	0.379267	0.12396	AMIGO1,	PLXNB1,	PLXNB2	558	15	13588	4.87025	1	0.78633	90.0281
GOTERM_BP_FAT	GO:0050769~positive	regulation	of	neurogenesis	4	0.505689	0.235716	AMIGO1,	PLXNB1,	PLXNB2,	NPTN	558	41	13588	2.37573	1	0.910828	99.0746
GOTERM_BP_FAT	GO:0031346~positive	regulation	of	cell	projection	organization	3	0.379267	0.242684	AMIGO1,	PLXNB1,	PLXNB2	558	23	13588	3.17625	1	0.914567	99.2111
GOTERM_BP_FAT	GO:0051960~regulation	of	nervous	system	development	9	1.1378	0.261747	AMIGO1,	TRP53,	PLXNB1,	PLXNB2,	NTRK2,	NPTN,	TIMP2,	EIF2AK3,	TRF	558	148	13588	1.48082	1	0.92671	99.494
GOTERM_BP_FAT	GO:0051094~positive	regulation	of	developmental	process	12	1.51707	0.263187	AMIGO1,	FGFR1,	THRB,	PLXNB1,	PLXNB2,	TGFBR2,	NPTN,	HOPX,	ITPKB,	FNDC3B,	DLG1,	TGFB2	558	214	13588	1.36549	1	0.927202	99.5109
GOTERM_BP_FAT	GO:0045597~positive	regulation	of	cell	differentiation	10	1.26422	0.290691	AMIGO1,	THRB,	PLXNB1,	PLXNB2,	TGFBR2,	NPTN,	HOPX,	ITPKB,	FNDC3B,	TGFB2	558	175	13588	1.3915	1	0.943271	99.7479
GOTERM_BP_FAT	GO:0010720~positive	regulation	of	cell	development	4	0.505689	0.302957	AMIGO1,	PLXNB1,	PLXNB2,	NPTN	558	47	13588	2.07245	1	0.947617	99.814
GOTERM_BP_FAT	GO:0010975~regulation	of	neuron	projection	development	4	0.505689	0.302957	AMIGO1,	PLXNB1,	PLXNB2,	NTRK2	558	47	13588	2.07245	1	0.947617	99.814
GOTERM_BP_FAT	GO:0010769~regulation	of	cell	morphogenesis	involved	in	differentiation	4	0.505689	0.336996	AMIGO1,	PLXNB1,	PLXNB2,	TGFBR3	558	50	13588	1.9481	1	0.96039	99.9222
GOTERM_BP_FAT	GO:0031344~regulation	of	cell	projection	organization	4	0.505689	0.41564	AMIGO1,	PLXNB1,	PLXNB2,	NTRK2	558	57	13588	1.70886	1	0.977507	99.9914
GOTERM_BP_FAT	GO:0050767~regulation	of	neurogenesis	7	0.884956	0.457555	AMIGO1,	TRP53,	PLXNB1,	PLXNB2,	NTRK2,	NPTN,	TIMP2	558	132	13588	1.29135	1	0.984826	99.9976
GOTERM_BP_FAT	GO:0060284~regulation	of	cell	development	8	1.01138	0.478418	AMIGO1,	TRP53,	PLXNB1,	PLXNB2,	NTRK2,	NPTN,	TGFBR3,	TIMP2	558	159	13588	1.22522	1	0.987429	99.9988
GOTERM_BP_FAT	GO:0050770~regulation	of	axonogenesis	3	0.379267	0.478959	AMIGO1,	PLXNB1,	PLXNB2	558	39	13588	1.87317	1	0.987352	99.9988
GOTERM_BP_FAT	GO:0022604~regulation	of	cell	morphogenesis	5	0.632111	0.566567	AMIGO1,	PLXNB1,	PLXNB2,	TGFBR3,	GAS7	558	97	13588	1.25522	1	0.994239	100
GOTERM_BP_FAT	GO:0045664~regulation	of	neuron	differentiation	5	0.632111	0.60653	AMIGO1,	PLXNB1,	PLXNB2,	NTRK2,	TIMP2	558	102	13588	1.19369	1	0.996014	100
Annotation	Cluster	142	Enrichment	Score:	0.477897
Category	Term	Count	%	PValue	Genes	List	Total	Pop	Hits	Pop	Total	Fold	Enrichment	Bonferroni	Benjamini	FDR
GOTERM_BP_FAT	GO:0001701~in	utero	embryonic	development	16	2.02276	0.136347	TRP53,	EGFR,	FGFR1,	EPAS1,	TGFBR2,	ICMT,	DAB2,	GATAD2A,	PKD2,	HOPX,	DAD1,	TGFBR3,	PKD1,	ATP6V0A1,	PLCD1,	NSDHL	558	267	13588	1.45925	1	0.810999	92.2189
GOTERM_BP_FAT	GO:0048568~embryonic	organ	development	12	1.51707	0.402496	EGFR,	FGFR1,	ATP2B2,	TSHZ1,	EPAS1,	CHST11,	TGFBR2,	PKD2,	LRP6,	PLCD1,	DLG1,	NSDHL	558	241	13588	1.21251	1	0.976046	99.9873
GOTERM_BP_FAT	GO:0043009~chordate	embryonic	development	19	2.40202	0.464444	TRP53,	EGFR,	FGFR1,	EPAS1,	TGFBR2,	ICMT,	DAB2,	TSC1,	CHST11,	GATAD2A,	PKD2,	HOPX,	DAD1,	ATP6V0A1,	TGFBR3,	PKD1,	PLCD1,	DLG1,	NSDHL	558	421	13588	1.09899	1	0.985915	99.9981
GOTERM_BP_FAT	GO:0009792~embryonic	development	ending	in	birth	or	egg	hatching	19	2.40202	0.480919	TRP53,	EGFR,	FGFR1,	EPAS1,	TGFBR2,	ICMT,	DAB2,	TSC1,	CHST11,	GATAD2A,	PKD2,	HOPX,	DAD1,	ATP6V0A1,	TGFBR3,	PKD1,	PLCD1,	DLG1,	NSDHL	558	425	13588	1.08864	1	0.987175	99.9989
Annotation	Cluster	143	Enrichment	Score:	0.476531
Category	Term	Count	%	PValue	Genes	List	Total	Pop	Hits	Pop	Total	Fold	Enrichment	Bonferroni	Benjamini	FDR
GOTERM_BP_FAT	GO:0010810~regulation	of	cell-substrate	adhesion	4	0.505689	0.224754	HSD17B12,	ECM2,	COL8A1,	PTEN	558	40	13588	2.43513	1	0.906062	98.8141
GOTERM_BP_FAT	GO:0010811~positive	regulation	of	cell-substrate	adhesion	3	0.379267	0.304257	HSD17B12,	ECM2,	COL8A1	558	27	13588	2.70569	1	0.947851	99.8199
GOTERM_BP_FAT	GO:0030155~regulation	of	cell	adhesion	6	0.758534	0.341755	SPG7,	PRLR,	HSD17B12,	ECM2,	COL8A1,	PTEN	558	94	13588	1.55434	1	0.962137	99.9314
GOTERM_BP_FAT	GO:0045785~positive	regulation	of	cell	adhesion	3	0.379267	0.531144	HSD17B12,	ECM2,	COL8A1	558	43	13588	1.69892	1	0.992137	99.9998
Annotation	Cluster	144	Enrichment	Score:	0.466218
Category	Term	Count	%	PValue	Genes	List	Total	Pop	Hits	Pop	Total	Fold	Enrichment	Bonferroni	Benjamini	FDR
GOTERM_BP_FAT	GO:0046686~response	to	cadmium	ion	3	0.379267	0.0843707	NPC1,	MAPK9,	PRNP	558	12	13588	6.08781	1	0.688941	78.464
GOTERM_BP_FAT	GO:0010038~response	to	metal	ion	3	0.379267	0.64532	NPC1,	MAPK9,	PRNP	558	53	13588	1.37837	1	0.997436	100
GOTERM_BP_FAT	GO:0010035~response	to	inorganic	substance	4	0.505689	0.733463	NPC1,	UCP2,	MAPK9,	PRNP	558	92	13588	1.05875	1	0.999009	100
Annotation	Cluster	145	Enrichment	Score:	0.449712
Category	Term	Count	%	PValue	Genes	List	Total	Pop	Hits	Pop	Total	Fold	Enrichment	Bonferroni	Benjamini	FDR
GOTERM_BP_FAT	GO:0051345~positive	regulation	of	hydrolase	activity	6	0.758534	0.238066	TRP53,	GM2A,	MTCH1,	NPR3,	HTR2C,	EIF2AK3	558	81	13588	1.8038	1	0.91241	99.1229
GOTERM_BP_FAT	GO:0052548~regulation	of	endopeptidase	activity	4	0.505689	0.336996	TRP53,	MTCH1,	EIF2AK3,	DHCR24	558	50	13588	1.9481	1	0.96039	99.9222
GOTERM_BP_FAT	GO:0043281~regulation	of	caspase	activity	4	0.505689	0.336996	TRP53,	MTCH1,	EIF2AK3,	DHCR24	558	50	13588	1.9481	1	0.96039	99.9222
GOTERM_BP_FAT	GO:0052547~regulation	of	peptidase	activity	4	0.505689	0.348334	TRP53,	MTCH1,	EIF2AK3,	DHCR24	558	51	13588	1.9099	1	0.964176	99.9424
GOTERM_BP_FAT	GO:0006919~activation	of	caspase	activity	3	0.379267	0.394445	TRP53,	MTCH1,	EIF2AK3	558	33	13588	2.21375	1	0.974224	99.984
GOTERM_BP_FAT	GO:0043280~positive	regulation	of	caspase	activity	3	0.379267	0.437565	TRP53,	MTCH1,	EIF2AK3	558	36	13588	2.02927	1	0.982164	99.9956
GOTERM_BP_FAT	GO:0010952~positive	regulation	of	peptidase	activity	3	0.379267	0.437565	TRP53,	MTCH1,	EIF2AK3	558	36	13588	2.02927	1	0.982164	99.9956
Annotation	Cluster	146	Enrichment	Score:	0.444459
Category	Term	Count	%	PValue	Genes	List	Total	Pop	Hits	Pop	Total	Fold	Enrichment	Bonferroni	Benjamini	FDR
GOTERM_BP_FAT	GO:0001892~embryonic	placenta	development	5	0.632111	0.239975	EGFR,	EPAS1,	PKD2,	PLCD1,	NSDHL	558	61	13588	1.996	1	0.913513	99.1604
GOTERM_BP_FAT	GO:0048568~embryonic	organ	development	12	1.51707	0.402496	EGFR,	FGFR1,	ATP2B2,	TSHZ1,	EPAS1,	CHST11,	TGFBR2,	PKD2,	LRP6,	PLCD1,	DLG1,	NSDHL	558	241	13588	1.21251	1	0.976046	99.9873
GOTERM_BP_FAT	GO:0001890~placenta	development	5	0.632111	0.480503	EGFR,	EPAS1,	PKD2,	PLCD1,	NSDHL	558	87	13588	1.3995	1	0.987437	99.9989
Annotation	Cluster	147	Enrichment	Score:	0.441946
Category	Term	Count	%	PValue	Genes	List	Total	Pop	Hits	Pop	Total	Fold	Enrichment	Bonferroni	Benjamini	FDR
GOTERM_CC_FAT	GO:0005604~basement	membrane	7	0.884956	0.149834	COL17A1,	FREM1,	DAG1,	TIMP2,	COL8A1,	TIMP3,	TRF	617	73	12504	1.9433	1	0.519793	89.2106
GOTERM_CC_FAT	GO:0044420~extracellular	matrix	part	7	0.884956	0.300172	COL17A1,	FREM1,	DAG1,	TIMP2,	COL8A1,	TIMP3,	TRF	617	92	12504	1.54196	1	0.727526	99.2523
SP_PIR_KEYWORDS	basement	membrane	3	0.379267	0.417796	COL17A1,	FREM1,	COL8A1	746	34	17854	2.11173	1	0.844994	99.945
GOTERM_CC_FAT	GO:0031012~extracellular	matrix	17	2.14918	0.45528	FMOD,	LTBP3,	LGALS1,	HSD17B12,	DAG1,	MMP15,	TIMP2,	ECM2,	TIMP3,	TRF,	PRELP,	GPC4,	COL17A1,	FREM1,	TGFBR3,	COL8A1,	GPC1	617	309	12504	1.11495	1	0.863256	99.976
GOTERM_CC_FAT	GO:0005578~proteinaceous	extracellular	matrix	16	2.02276	0.489335	FMOD,	LTBP3,	LGALS1,	DAG1,	MMP15,	TIMP2,	ECM2,	TIMP3,	TRF,	PRELP,	GPC4,	COL17A1,	FREM1,	TGFBR3,	COL8A1,	GPC1	617	297	12504	1.09176	1	0.882596	99.9901
SP_PIR_KEYWORDS	extracellular	matrix	10	1.26422	0.532712	FMOD,	COL17A1,	LGALS1,	FREM1,	TGFBR3,	TIMP2,	ECM2,	COL8A1,	TIMP3,	PRELP	746	213	17854	1.12361	1	0.908149	99.9974
Annotation	Cluster	148	Enrichment	Score:	0.44087
Category	Term	Count	%	PValue	Genes	List	Total	Pop	Hits	Pop	Total	Fold	Enrichment	Bonferroni	Benjamini	FDR
GOTERM_BP_FAT	GO:0044270~nitrogen	compound	catabolic	process	4	0.505689	0.246769	ENPP5,	BLVRA,	LONP1,	CANT1	558	42	13588	2.31917	1	0.916942	99.282
GOTERM_BP_FAT	GO:0009166~nucleotide	catabolic	process	3	0.379267	0.364875	ENPP5,	LONP1,	CANT1	558	31	13588	2.35657	1	0.967731	99.9632
GOTERM_BP_FAT	GO:0034655~nucleobase,	nucleoside,	nucleotide	and	nucleic	acid	catabolic	process	3	0.379267	0.437565	ENPP5,	LONP1,	CANT1	558	36	13588	2.02927	1	0.982164	99.9956
GOTERM_BP_FAT	GO:0034656~nucleobase,	nucleoside	and	nucleotide	catabolic	process	3	0.379267	0.437565	ENPP5,	LONP1,	CANT1	558	36	13588	2.02927	1	0.982164	99.9956
Annotation	Cluster	149	Enrichment	Score:	0.432751
Category	Term	Count	%	PValue	Genes	List	Total	Pop	Hits	Pop	Total	Fold	Enrichment	Bonferroni	Benjamini	FDR
GOTERM_BP_FAT	GO:0022405~hair	cycle	process	4	0.505689	0.336996	MYO5A,	EGFR,	NSDHL,	TGFB2	558	50	13588	1.9481	1	0.96039	99.9222
GOTERM_BP_FAT	GO:0001942~hair	follicle	development	4	0.505689	0.336996	MYO5A,	EGFR,	NSDHL,	TGFB2	558	50	13588	1.9481	1	0.96039	99.9222
GOTERM_BP_FAT	GO:0022404~molting	cycle	process	4	0.505689	0.336996	MYO5A,	EGFR,	NSDHL,	TGFB2	558	50	13588	1.9481	1	0.96039	99.9222
GOTERM_BP_FAT	GO:0042303~molting	cycle	4	0.505689	0.359651	MYO5A,	EGFR,	NSDHL,	TGFB2	558	52	13588	1.87317	1	0.966833	99.9576
GOTERM_BP_FAT	GO:0042633~hair	cycle	4	0.505689	0.359651	MYO5A,	EGFR,	NSDHL,	TGFB2	558	52	13588	1.87317	1	0.966833	99.9576
GOTERM_BP_FAT	GO:0008544~epidermis	development	7	0.884956	0.40629	MYO5A,	EGFR,	PPARA,	ATP2C1,	NSDHL,	DHCR24,	TGFB2	558	125	13588	1.36367	1	0.975995	99.9886
GOTERM_BP_FAT	GO:0007398~ectoderm	development	7	0.884956	0.464803	MYO5A,	EGFR,	PPARA,	ATP2C1,	NSDHL,	DHCR24,	TGFB2	558	133	13588	1.28164	1	0.985796	99.9981
Annotation	Cluster	150	Enrichment	Score:	0.431442
Category	Term	Count	%	PValue	Genes	List	Total	Pop	Hits	Pop	Total	Fold	Enrichment	Bonferroni	Benjamini	FDR
INTERPRO	IPR000209:Peptidase	S8	and	S53,	subtilisin,	kexin,	sedolisin	3	0.379267	0.139198	PCSK2,	TPP1,	FURIN	733	16	17763	4.54374	1	0.933775	91.356
GOTERM_MF_FAT	GO:0017171~serine	hydrolase	activity	13	1.64349	0.195144	SCPEP1,	NCEH1,	SEC11C,	CTSA,	FURIN,	PCSK2,	LONP1,	TPP1,	FAP,	DPP8,	RHBDL3,	CPD,	DPP7	565	213	13288	1.43541	1	0.79213	96.3627
GOTERM_MF_FAT	GO:0008236~serine-type	peptidase	activity	12	1.51707	0.290157	SCPEP1,	PCSK2,	LONP1,	SEC11C,	TPP1,	FAP,	CTSA,	DPP8,	RHBDL3,	CPD,	DPP7,	FURIN	565	212	13288	1.33124	1	0.888138	99.4655
SP_PIR_KEYWORDS	Serine	protease	8	1.01138	0.530001	PCSK2,	LONP1,	TPP1,	FAP,	DPP8,	RHBDL3,	DPP7,	FURIN	746	164	17854	1.16746	1	0.908265	99.9972
UP_SEQ_FEATURE	active	site:Charge	relay	system	9	1.1378	0.679712	PCSK2,	PAFAH2,	TPP1,	FAP,	ABHD3,	ABHD2,	DPP8,	DPP7,	FURIN	727	198	16021	1.00169	1	1	100
GOTERM_MF_FAT	GO:0004252~serine-type	endopeptidase	activity	6	0.758534	0.908077	PCSK2,	LONP1,	TPP1,	FAP,	RHBDL3,	FURIN	565	189	13288	0.746622	1	0.999931	100
Annotation	Cluster	151	Enrichment	Score:	0.423591
Category	Term	Count	%	PValue	Genes	List	Total	Pop	Hits	Pop	Total	Fold	Enrichment	Bonferroni	Benjamini	FDR
GOTERM_CC_FAT	GO:0070161~anchoring	junction	10	1.26422	0.152708	TNS4,	FMN1,	TNS1,	PVRL1,	SORBS1,	DSG2,	PTK2B,	MPP7,	PERP,	DLG1	617	123	12504	1.64763	1	0.522637	89.7002
GOTERM_CC_FAT	GO:0005912~adherens	junction	8	1.01138	0.26734	TNS4,	FMN1,	TNS1,	PVRL1,	SORBS1,	PTK2B,	MPP7,	DLG1	617	106	12504	1.52949	1	0.68551	98.5976
GOTERM_CC_FAT	GO:0030055~cell-substrate	junction	5	0.632111	0.410416	TNS4,	COL17A1,	TNS1,	SORBS1,	PTK2B	617	66	12504	1.53529	1	0.834096	99.9288
GOTERM_CC_FAT	GO:0005924~cell-substrate	adherens	junction	4	0.505689	0.584178	TNS4,	TNS1,	SORBS1,	PTK2B	617	61	12504	1.32891	1	0.929688	99.9994
GOTERM_CC_FAT	GO:0005925~focal	adhesion	3	0.379267	0.778665	TNS4,	TNS1,	PTK2B	617	57	12504	1.06662	1	0.982543	100
Annotation	Cluster	152	Enrichment	Score:	0.410926
Category	Term	Count	%	PValue	Genes	List	Total	Pop	Hits	Pop	Total	Fold	Enrichment	Bonferroni	Benjamini	FDR
UP_SEQ_FEATURE	cross-link:Glycyl	lysine	isopeptide	(Lys-Gly)	(interchain	with	G-Cter	in	ubiquitin)	11	1.39064	0.23195	EGFR,	TRP53,	HIST1H2BC,	VPS13C,	ATP2A2,	ACO2,	SNX14,	TMBIM6,	OGDH,	RIC3,	DIAP1	727	168	16021	1.44291	1	0.998793	98.9672
SP_PIR_KEYWORDS	isopeptide	bond	13	1.64349	0.488419	EGFR,	TRP53,	HIST1H2BC,	NCOA1,	VPS13C,	ACO2,	ATP2A2,	SNX14,	TMBIM6,	TRIM25,	RIC3,	OGDH,	DIAP1	746	277	17854	1.12321	1	0.890436	99.9909
SP_PIR_KEYWORDS	ubl	conjugation	23	2.90771	0.516459	EGFR,	TRP53,	IRAK1,	SGK1,	HIST1H2BC,	ACO2,	EPAS1,	SNX14,	TMBIM6,	SYT11,	TRIM25,	RIC3,	OGDH,	RNF43,	NCOA1,	VPS13C,	ATP2A2,	ARRB1,	WWP1,	MAPK8IP1,	USP33,	AKT2,	DIAP1	746	524	17854	1.05049	1	0.903411	99.9958
Annotation	Cluster	153	Enrichment	Score:	0.398362
Category	Term	Count	%	PValue	Genes	List	Total	Pop	Hits	Pop	Total	Fold	Enrichment	Bonferroni	Benjamini	FDR
GOTERM_BP_FAT	GO:0002790~peptide	secretion	4	0.505689	0.182086	MYO5A,	TRPV4,	ABCA1,	EIF2AK3	558	36	13588	2.70569	1	0.869496	96.9843
GOTERM_BP_FAT	GO:0015833~peptide	transport	4	0.505689	0.302957	MYO5A,	TRPV4,	ABCA1,	EIF2AK3	558	47	13588	2.07245	1	0.947617	99.814
GOTERM_BP_FAT	GO:0030072~peptide	hormone	secretion	3	0.379267	0.408995	MYO5A,	TRPV4,	EIF2AK3	558	34	13588	2.14864	1	0.976205	99.9895
GOTERM_BP_FAT	GO:0003001~generation	of	a	signal	involved	in	cell-cell	signaling	5	0.632111	0.453378	MYO5A,	NTRK2,	TRPV4,	PPT1,	EIF2AK3	558	84	13588	1.44948	1	0.984209	99.9973
GOTERM_BP_FAT	GO:0046879~hormone	secretion	3	0.379267	0.505498	MYO5A,	TRPV4,	EIF2AK3	558	41	13588	1.7818	1	0.990051	99.9995
GOTERM_BP_FAT	GO:0009914~hormone	transport	3	0.379267	0.518435	MYO5A,	TRPV4,	EIF2AK3	558	42	13588	1.73938	1	0.991281	99.9997
GOTERM_BP_FAT	GO:0010817~regulation	of	hormone	levels	6	0.758534	0.607041	MYO5A,	PCSK2,	ACE,	TRPV4,	EIF2AK3,	PTPN11	558	128	13588	1.14147	1	0.995986	100
Annotation	Cluster	154	Enrichment	Score:	0.39819
Category	Term	Count	%	PValue	Genes	List	Total	Pop	Hits	Pop	Total	Fold	Enrichment	Bonferroni	Benjamini	FDR
SP_PIR_KEYWORDS	lipid	degradation	6	0.758534	0.233668	NCEH1,	PAFAH2,	ENPP2,	PLCD1,	PNPLA6,	PLA2G5	746	79	17854	1.81769	1	0.660869	97.51
GOTERM_BP_FAT	GO:0016042~lipid	catabolic	process	8	1.01138	0.310709	NCEH1,	GM2A,	PAFAH2,	ENPP2,	PLCD1,	PPT1,	PNPLA6,	PLA2G5	558	134	13588	1.45381	1	0.950592	99.8469
GOTERM_MF_FAT	GO:0004620~phospholipase	activity	4	0.505689	0.503967	PLCL1,	PLCD1,	PNPLA6,	PLA2G5	565	63	13288	1.49324	1	0.976112	99.9978
GOTERM_MF_FAT	GO:0016298~lipase	activity	4	0.505689	0.698046	PLCL1,	PLCD1,	PNPLA6,	PLA2G5	565	84	13288	1.11993	1	0.995776	100
Annotation	Cluster	155	Enrichment	Score:	0.394632
Category	Term	Count	%	PValue	Genes	List	Total	Pop	Hits	Pop	Total	Fold	Enrichment	Bonferroni	Benjamini	FDR
INTERPRO	IPR011992:EF-Hand	type	15	1.89633	0.0876676	GPD2,	FKBP9,	TBC1D9,	ZZEF1,	STAT3,	CAPN1,	EFHC2,	PLCL1,	MCFD2,	PKD2,	PLCD1,	RHBDL3,	EHD3,	S100A1,	RCN2	733	227	17763	1.60132	1	0.868382	77.6568
INTERPRO	IPR018249:EF-HAND	2	13	1.64349	0.141123	GPD2,	FKBP9,	TBC1D9,	MCFD2,	PKD2,	PLCD1,	RHBDL3,	PRKCSH,	ZZEF1,	EHD3,	S100A1,	CAPN1,	RCN2	733	205	17763	1.53675	1	0.93149	91.6663
INTERPRO	IPR018247:EF-HAND	1	11	1.39064	0.371348	GPD2,	LETM1,	MCFD2,	PKD2,	PLCD1,	PRKCSH,	EHD3,	S100A1,	MVP,	CAPN1,	RCN2	733	211	17763	1.26335	1	0.995056	99.949
UP_SEQ_FEATURE	domain:EF-hand	2	9	1.1378	0.439556	GPD2,	FKBP9,	MCFD2,	PLCD1,	RHBDL3,	PRKCSH,	S100A1,	CAPN1,	RCN2	727	160	16021	1.23959	1	0.999988	99.9956
UP_SEQ_FEATURE	domain:EF-hand	1	9	1.1378	0.446464	GPD2,	FKBP9,	MCFD2,	PLCD1,	RHBDL3,	PRKCSH,	S100A1,	CAPN1,	RCN2	727	161	16021	1.23189	1	0.999988	99.9965
UP_SEQ_FEATURE	calcium-binding	region:1	6	0.758534	0.638859	FKBP9,	MCFD2,	PLCD1,	PRKCSH,	CAPN1,	RCN2	727	120	16021	1.10186	1	1	100
UP_SEQ_FEATURE	calcium-binding	region:2	5	0.632111	0.740267	FKBP9,	MCFD2,	PLCD1,	CAPN1,	RCN2	727	110	16021	1.00169	1	1	100
SMART	SM00054:EFh	5	0.632111	0.801758	GPD2,	FKBP9,	PLCD1,	CAPN1,	RCN2	365	137	9131	0.913009	1	0.997231	100
INTERPRO	IPR002048:Calcium-binding	EF-hand	5	0.632111	0.821205	GPD2,	FKBP9,	PLCD1,	CAPN1,	RCN2	733	137	17763	0.884427	1	0.999999	100
Annotation	Cluster	156	Enrichment	Score:	0.392158
Category	Term	Count	%	PValue	Genes	List	Total	Pop	Hits	Pop	Total	Fold	Enrichment	Bonferroni	Benjamini	FDR
KEGG_PATHWAY	mmu04540:Gap	junction	7	0.884956	0.241867	EGFR,	ADCY5,	ADCY6,	TUBA4A,	PDGFD,	HTR2C,	ITPR1	281	86	5738	1.66209	1	0.71469	96.3907
KEGG_PATHWAY	mmu04912:GnRH	signaling	pathway	7	0.884956	0.335665	EGFR,	PTK2B,	ADCY5,	ADCY6,	MAPK9,	ITPR1,	PLA2G5	281	97	5738	1.4736	1	0.745679	99.2598
KEGG_PATHWAY	mmu04114:Oocyte	meiosis	5	0.632111	0.82043	PPP2R1B,	IGF1R,	ADCY5,	ADCY6,	ITPR1	281	115	5738	0.887823	1	0.953809	100
Annotation	Cluster	157	Enrichment	Score:	0.380055
Category	Term	Count	%	PValue	Genes	List	Total	Pop	Hits	Pop	Total	Fold	Enrichment	Bonferroni	Benjamini	FDR
GOTERM_BP_FAT	GO:0046578~regulation	of	Ras	protein	signal	transduction	12	1.51707	0.124954	TBC1D8,	TBC1D9,	PREX1,	ARHGEF5,	RABGAP1L,	ICMT,	ITPKB,	ARFGEF2,	ARHGEF12,	TBC1D20,	IQSEC1,	ARHGEF11	558	181	13588	1.61445	1	0.787431	90.2233
GOTERM_MF_FAT	GO:0005085~guanyl-nucleotide	exchange	factor	activity	9	1.1378	0.286522	PREX1,	ARHGEF5,	RAPGEF6,	ARFGEF2,	ARHGEF12,	IQSEC1,	ARHGEF11,	EIF2B5,	BCAR3	565	147	13288	1.43991	1	0.890647	99.4221
INTERPRO	IPR001331:Guanine-nucleotide	dissociation	stimulator,	CDC24,	conserved	site	4	0.505689	0.37409	PREX1,	ARHGEF5,	ARHGEF12,	ARHGEF11	733	53	17763	1.82893	1	0.995073	99.9525
SMART	SM00325:RhoGEF	4	0.505689	0.482881	PREX1,	ARHGEF5,	ARHGEF12,	ARHGEF11	365	65	9131	1.53947	1	0.964113	99.9777
INTERPRO	IPR000219:Dbl	homology	(DH)	domain	4	0.505689	0.504931	PREX1,	ARHGEF5,	ARHGEF12,	ARHGEF11	733	65	17763	1.49128	1	0.999385	99.999
GOTERM_MF_FAT	GO:0005089~Rho	guanyl-nucleotide	exchange	factor	activity	4	0.505689	0.585339	PREX1,	ARHGEF5,	ARHGEF12,	ARHGEF11	565	71	13288	1.32499	1	0.987881	99.9999
GOTERM_MF_FAT	GO:0005088~Ras	guanyl-nucleotide	exchange	factor	activity	4	0.505689	0.690272	PREX1,	ARHGEF5,	ARHGEF12,	ARHGEF11	565	83	13288	1.13343	1	0.995696	100
GOTERM_BP_FAT	GO:0035023~regulation	of	Rho	protein	signal	transduction	4	0.505689	0.690523	PREX1,	ARHGEF5,	ARHGEF12,	ARHGEF11	558	86	13588	1.13262	1	0.998423	100
Annotation	Cluster	158	Enrichment	Score:	0.372673
Category	Term	Count	%	PValue	Genes	List	Total	Pop	Hits	Pop	Total	Fold	Enrichment	Bonferroni	Benjamini	FDR
GOTERM_BP_FAT	GO:0007611~learning	or	memory	6	0.758534	0.301106	APP,	GM2A,	GLUD1,	ITGA3,	PPT1,	ATP1A2	558	89	13588	1.64166	1	0.94704	99.8052
GOTERM_BP_FAT	GO:0030534~adult	behavior	6	0.758534	0.333581	GLRB,	APP,	ABAT,	PPT1,	ATP1A2,	HTR2C	558	93	13588	1.57105	1	0.959678	99.9149
GOTERM_BP_FAT	GO:0008344~adult	locomotory	behavior	4	0.505689	0.469965	GLRB,	APP,	PPT1,	ATP1A2	558	62	13588	1.57105	1	0.986351	99.9984
GOTERM_BP_FAT	GO:0007612~learning	3	0.379267	0.684418	APP,	PPT1,	ATP1A2	558	57	13588	1.28164	1	0.998298	100
Annotation	Cluster	159	Enrichment	Score:	0.368948
Category	Term	Count	%	PValue	Genes	List	Total	Pop	Hits	Pop	Total	Fold	Enrichment	Bonferroni	Benjamini	FDR
GOTERM_BP_FAT	GO:0021987~cerebral	cortex	development	4	0.505689	0.192548	EGFR,	NDE1,	TSC1,	LRP8	558	37	13588	2.63257	1	0.87983	97.5902
GOTERM_BP_FAT	GO:0021543~pallium	development	4	0.505689	0.37094	EGFR,	NDE1,	TSC1,	LRP8	558	53	13588	1.83783	1	0.969275	99.9689
GOTERM_BP_FAT	GO:0021537~telencephalon	development	4	0.505689	0.570941	EGFR,	NDE1,	TSC1,	LRP8	558	72	13588	1.35285	1	0.994352	100
GOTERM_BP_FAT	GO:0030900~forebrain	development	6	0.758534	0.819923	EGFR,	NDE1,	APP,	TSC1,	LRP8,	APLP2	558	167	13588	0.874895	1	0.999716	100
Annotation	Cluster	160	Enrichment	Score:	0.361499
Category	Term	Count	%	PValue	Genes	List	Total	Pop	Hits	Pop	Total	Fold	Enrichment	Bonferroni	Benjamini	FDR
UP_SEQ_FEATURE	domain:LIM	zinc-binding	3	0.379267	0.178539	LIMCH1,	ZFP185,	MICALL1	727	17	16021	3.88891	1	0.996335	96.689
SMART	SM00132:LIM	4	0.505689	0.570771	LIMCH1,	ZFP185,	CSRP1,	MICALL1	365	74	9131	1.35224	1	0.97833	99.9979
SP_PIR_KEYWORDS	LIM	domain	4	0.505689	0.592444	LIMCH1,	ZFP185,	CSRP1,	MICALL1	746	73	17854	1.3114	1	0.928978	99.9996
INTERPRO	IPR001781:Zinc	finger,	LIM-type	4	0.505689	0.593149	LIMCH1,	ZFP185,	CSRP1,	MICALL1	733	74	17763	1.30991	1	0.999842	100
Annotation	Cluster	161	Enrichment	Score:	0.35897
Category	Term	Count	%	PValue	Genes	List	Total	Pop	Hits	Pop	Total	Fold	Enrichment	Bonferroni	Benjamini	FDR
SP_PIR_KEYWORDS	mitogen	4	0.505689	0.178226	IGF2,	PDGFD,	TIMP2,	TGFB2	746	35	17854	2.7352	1	0.589912	93.4366
GOTERM_BP_FAT	GO:0051302~regulation	of	cell	division	4	0.505689	0.224754	IGF2,	PDGFD,	CABLES1,	TGFB2	558	40	13588	2.43513	1	0.906062	98.8141
GOTERM_BP_FAT	GO:0051781~positive	regulation	of	cell	division	3	0.379267	0.437565	IGF2,	PDGFD,	TGFB2	558	36	13588	2.02927	1	0.982164	99.9956
GOTERM_MF_FAT	GO:0008083~growth	factor	activity	4	0.505689	0.942079	IGF2,	PDGFD,	NENF,	TGFB2	565	141	13288	0.667194	1	0.999986	100
SP_PIR_KEYWORDS	growth	factor	3	0.379267	0.971276	IGF2,	PDGFD,	TGFB2	746	127	17854	0.565346	1	0.999546	100
Annotation	Cluster	162	Enrichment	Score:	0.354057
Category	Term	Count	%	PValue	Genes	List	Total	Pop	Hits	Pop	Total	Fold	Enrichment	Bonferroni	Benjamini	FDR
UP_SEQ_FEATURE	repeat:Solcar	1	4	0.505689	0.359226	UCP2,	MTCH1,	SLC25A39,	SLC25A17	727	47	16021	1.8755	1	0.99994	99.9553
UP_SEQ_FEATURE	repeat:Solcar	2	4	0.505689	0.359226	UCP2,	MTCH1,	SLC25A39,	SLC25A17	727	47	16021	1.8755	1	0.99994	99.9553
INTERPRO	IPR018108:Mitochondrial	substrate/solute	carrier	4	0.505689	0.362756	UCP2,	MTCH1,	SLC25A39,	SLC25A17	733	52	17763	1.8641	1	0.994733	99.9364
UP_SEQ_FEATURE	repeat:Solcar	3	3	0.379267	0.598955	UCP2,	SLC25A39,	SLC25A17	727	44	16021	1.50253	1	1	100
INTERPRO	IPR001993:Mitochondrial	substrate	carrier	3	0.379267	0.605299	UCP2,	SLC25A39,	SLC25A17	733	49	17763	1.48367	1	0.999856	100
Annotation	Cluster	163	Enrichment	Score:	0.334228
Category	Term	Count	%	PValue	Genes	List	Total	Pop	Hits	Pop	Total	Fold	Enrichment	Bonferroni	Benjamini	FDR
GOTERM_BP_FAT	GO:0030595~leukocyte	chemotaxis	3	0.379267	0.304257	ITGA1,	LBP,	TGFB2	558	27	13588	2.70569	1	0.947851	99.8199
GOTERM_BP_FAT	GO:0060326~cell	chemotaxis	3	0.379267	0.304257	ITGA1,	LBP,	TGFB2	558	27	13588	2.70569	1	0.947851	99.8199
GOTERM_BP_FAT	GO:0050900~leukocyte	migration	3	0.379267	0.531144	ITGA1,	LBP,	TGFB2	558	43	13588	1.69892	1	0.992137	99.9998
GOTERM_BP_FAT	GO:0006935~chemotaxis	5	0.632111	0.658541	ENPP2,	CXCL16,	ITGA1,	LBP,	TGFB2	558	109	13588	1.11703	1	0.997701	100
GOTERM_BP_FAT	GO:0042330~taxis	5	0.632111	0.658541	ENPP2,	CXCL16,	ITGA1,	LBP,	TGFB2	558	109	13588	1.11703	1	0.997701	100
Annotation	Cluster	164	Enrichment	Score:	0.329545
Category	Term	Count	%	PValue	Genes	List	Total	Pop	Hits	Pop	Total	Fold	Enrichment	Bonferroni	Benjamini	FDR
GOTERM_MF_FAT	GO:0043168~anion	binding	6	0.758534	0.175652	GLRB,	NCEH1,	NPR1,	NPR3,	ANO4,	ANO6	565	70	13288	2.01588	1	0.772716	94.7589
SP_PIR_KEYWORDS	chloride	5	0.632111	0.315501	GLRB,	NPR1,	NPR3,	ANO4,	ANO6	746	68	17854	1.75978	1	0.755106	99.4804
GOTERM_MF_FAT	GO:0031404~chloride	ion	binding	5	0.632111	0.326608	GLRB,	NPR1,	NPR3,	ANO4,	ANO6	565	68	13288	1.72931	1	0.91164	99.7609
GOTERM_MF_FAT	GO:0005254~chloride	channel	activity	4	0.505689	0.514591	GLRB,	ABCC4,	ANO4,	ANO6	565	64	13288	1.46991	1	0.978142	99.9984
GOTERM_MF_FAT	GO:0005253~anion	channel	activity	4	0.505689	0.565802	GLRB,	ABCC4,	ANO4,	ANO6	565	69	13288	1.3634	1	0.985557	99.9997
SP_PIR_KEYWORDS	chloride	channel	3	0.379267	0.623248	GLRB,	ANO4,	ANO6	746	50	17854	1.43598	1	0.936096	99.9999
GOTERM_CC_FAT	GO:0034707~chloride	channel	complex	3	0.379267	0.713402	GLRB,	ANO4,	ANO6	617	50	12504	1.21595	1	0.971008	100
GOTERM_CC_FAT	GO:0034702~ion	channel	complex	4	0.505689	0.985914	KCND3,	GLRB,	ANO4,	ANO6	617	158	12504	0.513058	1	0.999949	100
Annotation	Cluster	165	Enrichment	Score:	0.329414
Category	Term	Count	%	PValue	Genes	List	Total	Pop	Hits	Pop	Total	Fold	Enrichment	Bonferroni	Benjamini	FDR
UP_SEQ_FEATURE	repeat:4	7	0.884956	0.30825	EPN3,	IGF2R,	TGOLN1,	ZFP628,	PTPN23,	NEFH,	PRNP	727	101	16021	1.52733	1	0.999827	99.8315
UP_SEQ_FEATURE	repeat:15	3	0.379267	0.330981	IGF2R,	PTPN23,	NEFH	727	26	16021	2.54275	1	0.999903	99.9056
UP_SEQ_FEATURE	repeat:5	6	0.758534	0.332376	EPN3,	IGF2R,	TGOLN1,	PTPN23,	NEFH,	PRNP	727	84	16021	1.57408	1	0.999898	99.9089
UP_SEQ_FEATURE	repeat:1	9	1.1378	0.356389	SLC16A2,	EPN3,	IGF2R,	TGOLN1,	ZFP628,	PTPN23,	NEFH,	NFATC2,	PRNP	727	148	16021	1.3401	1	0.99994	99.9517
UP_SEQ_FEATURE	repeat:2	9	1.1378	0.37713	SLC16A2,	EPN3,	IGF2R,	TGOLN1,	ZFP628,	PTPN23,	NEFH,	NFATC2,	PRNP	727	151	16021	1.31347	1	0.999956	99.9726
UP_SEQ_FEATURE	repeat:14	3	0.379267	0.429016	IGF2R,	PTPN23,	NEFH	727	32	16021	2.06598	1	0.999989	99.9939
UP_SEQ_FEATURE	repeat:3	7	0.884956	0.454371	EPN3,	IGF2R,	TGOLN1,	ZFP628,	PTPN23,	NEFH,	PRNP	727	119	16021	1.2963	1	0.99999	99.9972
UP_SEQ_FEATURE	repeat:13	3	0.379267	0.460024	IGF2R,	PTPN23,	NEFH	727	34	16021	1.94445	1	0.99999	99.9977
UP_SEQ_FEATURE	repeat:12	3	0.379267	0.475156	IGF2R,	PTPN23,	NEFH	727	35	16021	1.8889	1	0.999993	99.9986
UP_SEQ_FEATURE	repeat:11	3	0.379267	0.546776	IGF2R,	PTPN23,	NEFH	727	40	16021	1.65279	1	0.999999	99.9999
UP_SEQ_FEATURE	repeat:7	4	0.505689	0.590652	IGF2R,	TGOLN1,	PTPN23,	NEFH	727	67	16021	1.31565	1	1	100
UP_SEQ_FEATURE	repeat:9	3	0.379267	0.623299	IGF2R,	PTPN23,	NEFH	727	46	16021	1.4372	1	1	100
UP_SEQ_FEATURE	repeat:10	3	0.379267	0.623299	IGF2R,	PTPN23,	NEFH	727	46	16021	1.4372	1	1	100
UP_SEQ_FEATURE	repeat:6	4	0.505689	0.630125	IGF2R,	TGOLN1,	PTPN23,	NEFH	727	71	16021	1.24153	1	1	100
UP_SEQ_FEATURE	repeat:8	3	0.379267	0.745718	IGF2R,	PTPN23,	NEFH	727	58	16021	1.13985	1	1	100
Annotation	Cluster	166	Enrichment	Score:	0.324248
Category	Term	Count	%	PValue	Genes	List	Total	Pop	Hits	Pop	Total	Fold	Enrichment	Bonferroni	Benjamini	FDR
SMART	SM00091:PAS	4	0.505689	0.13359	KCNH1,	NCOA1,	EPAS1,	CLOCK	365	32	9131	3.12705	1	0.749448	83.9267
INTERPRO	IPR000014:PAS	4	0.505689	0.143647	KCNH1,	NCOA1,	EPAS1,	CLOCK	733	32	17763	3.02916	1	0.930103	92.0575
SMART	SM00353:HLH	5	0.632111	0.651389	NCOA1,	ATN1,	EPAS1,	GM608,	CLOCK,	SREBF2	365	111	9131	1.12687	1	0.985786	99.9999
INTERPRO	IPR001092:Basic	helix-loop-helix	dimerisation	region	bHLH	5	0.632111	0.67633	NCOA1,	ATN1,	EPAS1,	GM608,	CLOCK,	SREBF2	733	111	17763	1.09159	1	0.999958	100
UP_SEQ_FEATURE	DNA-binding	region:Basic	motif	6	0.758534	0.832671	NCOA1,	EPAS1,	XBP1,	NFE2L1,	CLOCK,	SREBF2	727	154	16021	0.85859	1	1	100
INTERPRO	IPR011598:Helix-loop-helix	DNA-binding	3	0.379267	0.870517	ATN1,	GM608,	CLOCK,	SREBF2	733	85	17763	0.855293	1	1	100
UP_SEQ_FEATURE	domain:Helix-loop-helix	motif	4	0.505689	0.876887	NCOA1,	EPAS1,	CLOCK,	SREBF2	727	109	16021	0.808702	1	1	100
Annotation	Cluster	167	Enrichment	Score:	0.29613
Category	Term	Count	%	PValue	Genes	List	Total	Pop	Hits	Pop	Total	Fold	Enrichment	Bonferroni	Benjamini	FDR
INTERPRO	IPR018359:Bromodomain,	conserved	site	3	0.379267	0.382224	TAF1,	KAT2B,	BPTF	733	32	17763	2.27187	1	0.995547	99.9617
SP_PIR_KEYWORDS	bromodomain	3	0.379267	0.417796	TAF1,	KAT2B,	BPTF	746	34	17854	2.11173	1	0.844994	99.945
SMART	SM00297:BROMO	3	0.379267	0.464387	TAF1,	KAT2B,	BPTF	365	39	9131	1.92434	1	0.960179	99.9651
INTERPRO	IPR001487:Bromodomain	3	0.379267	0.481699	TAF1,	KAT2B,	BPTF	733	39	17763	1.8641	1	0.99911	99.9978
GOTERM_BP_FAT	GO:0016568~chromatin	modification	7	0.884956	0.925573	TAF1,	KAT2B,	PHF1,	BPTF,	UTY,	HOPX,	CBX7	558	236	13588	0.722283	1	0.999989	100
Annotation	Cluster	168	Enrichment	Score:	0.294771
Category	Term	Count	%	PValue	Genes	List	Total	Pop	Hits	Pop	Total	Fold	Enrichment	Bonferroni	Benjamini	FDR
GOTERM_BP_FAT	GO:0032880~regulation	of	protein	localization	6	0.758534	0.309184	SGK1,	SORBS1,	RABGAP1L,	UHMK1,	SCAMP5,	PTPN11	558	90	13588	1.62342	1	0.950243	99.8409
GOTERM_BP_FAT	GO:0070201~regulation	of	establishment	of	protein	localization	4	0.505689	0.561383	SORBS1,	UHMK1,	SCAMP5,	PTPN11	558	71	13588	1.3719	1	0.993973	99.9999
GOTERM_BP_FAT	GO:0051223~regulation	of	protein	transport	3	0.379267	0.751989	UHMK1,	SCAMP5,	PTPN11	558	65	13588	1.1239	1	0.99921	100
Annotation	Cluster	169	Enrichment	Score:	0.292743
Category	Term	Count	%	PValue	Genes	List	Total	Pop	Hits	Pop	Total	Fold	Enrichment	Bonferroni	Benjamini	FDR
GOTERM_BP_FAT	GO:0050680~negative	regulation	of	epithelial	cell	proliferation	3	0.379267	0.304257	TGFBR3,	PTEN,	DLG1	558	27	13588	2.70569	1	0.947851	99.8199
GOTERM_BP_FAT	GO:0048738~cardiac	muscle	tissue	development	4	0.505689	0.41564	TSC1,	TGFBR3,	PTEN,	TGFB2	558	57	13588	1.70886	1	0.977507	99.9914
GOTERM_BP_FAT	GO:0008285~negative	regulation	of	cell	proliferation	11	1.39064	0.442767	TRP53,	CD9,	TSC1,	TGFBR2,	TGFBR3,	IFI30,	TIMP2,	PTEN,	ADORA1,	DLG1,	TGFB2	558	224	13588	1.19582	1	0.982857	99.9962
GOTERM_BP_FAT	GO:0050678~regulation	of	epithelial	cell	proliferation	4	0.505689	0.480562	EGFR,	TGFBR3,	PTEN,	DLG1	558	63	13588	1.54611	1	0.987282	99.9989
GOTERM_BP_FAT	GO:0007507~heart	development	10	1.26422	0.567114	TSC1,	TGFBR2,	PKD2,	GAA,	HOPX,	TGFBR3,	ATP6V0A1,	PKD1,	PTEN,	TGFB2	558	223	13588	1.09198	1	0.994202	100
GOTERM_BP_FAT	GO:0007517~muscle	organ	development	8	1.01138	0.586551	APP,	FOXK1,	TSC1,	CRYAB,	TGFBR3,	PTEN,	DLG1,	TGFB2	558	176	13588	1.10688	1	0.995295	100
GOTERM_BP_FAT	GO:0060537~muscle	tissue	development	6	0.758534	0.660273	APP,	TSC1,	TGFBR3,	PTEN,	DLG1,	TGFB2	558	136	13588	1.07432	1	0.997732	100
GOTERM_BP_FAT	GO:0014706~striated	muscle	tissue	development	5	0.632111	0.769968	APP,	TSC1,	TGFBR3,	PTEN,	TGFB2	558	127	13588	0.958711	1	0.999332	100
Annotation	Cluster	170	Enrichment	Score:	0.290786
Category	Term	Count	%	PValue	Genes	List	Total	Pop	Hits	Pop	Total	Fold	Enrichment	Bonferroni	Benjamini	FDR
SP_PIR_KEYWORDS	unfolded	protein	response	3	0.379267	0.233374	EDEM3,	DNAJC3,	EIF2AK3	746	22	17854	3.26359	1	0.664219	97.4967
GOTERM_BP_FAT	GO:0006986~response	to	unfolded	protein	3	0.379267	0.65544	EDEM3,	DNAJC3,	EIF2AK3	558	54	13588	1.35285	1	0.997654	100
GOTERM_BP_FAT	GO:0051789~response	to	protein	stimulus	3	0.379267	0.877117	EDEM3,	DNAJC3,	EIF2AK3	558	87	13588	0.839698	1	0.999925	100
Annotation	Cluster	171	Enrichment	Score:	0.288057
Category	Term	Count	%	PValue	Genes	List	Total	Pop	Hits	Pop	Total	Fold	Enrichment	Bonferroni	Benjamini	FDR
GOTERM_BP_FAT	GO:0032101~regulation	of	response	to	external	stimulus	6	0.758534	0.415505	PPARA,	NPC1,	TGFBR2,	HOPX,	LBP,	ADORA1	558	103	13588	1.41852	1	0.977739	99.9913
GOTERM_BP_FAT	GO:0032102~negative	regulation	of	response	to	external	stimulus	3	0.379267	0.437565	PPARA,	NPC1,	ADORA1	558	36	13588	2.02927	1	0.982164	99.9956
GOTERM_BP_FAT	GO:0048585~negative	regulation	of	response	to	stimulus	3	0.379267	0.751989	PPARA,	NPC1,	ADORA1	558	65	13588	1.1239	1	0.99921	100
Annotation	Cluster	172	Enrichment	Score:	0.286446
Category	Term	Count	%	PValue	Genes	List	Total	Pop	Hits	Pop	Total	Fold	Enrichment	Bonferroni	Benjamini	FDR
GOTERM_BP_FAT	GO:0048592~eye	morphogenesis	5	0.632111	0.350971	PVRL1,	NTRK2,	LRP6,	COL8A1,	STAT3	558	73	13588	1.66789	1	0.964474	99.9463
GOTERM_BP_FAT	GO:0001654~eye	development	8	1.01138	0.46514	PVRL1,	CRYAB,	NTRK2,	LRP6,	COL8A1,	STAT3,	DLG1,	TGFB2	558	157	13588	1.24083	1	0.985673	99.9982
GOTERM_BP_FAT	GO:0007423~sensory	organ	development	12	1.51707	0.487603	FGFR1,	ATP2B2,	TSHZ1,	PVRL1,	CRYAB,	NTRK2,	LRP6,	COL8A1,	WHRN,	STAT3,	DLG1,	TGFB2	558	257	13588	1.13702	1	0.988078	99.9991
GOTERM_BP_FAT	GO:0048593~camera-type	eye	morphogenesis	3	0.379267	0.59119	PVRL1,	LRP6,	COL8A1	558	48	13588	1.52195	1	0.99541	100
GOTERM_BP_FAT	GO:0043010~camera-type	eye	development	5	0.632111	0.785451	PVRL1,	CRYAB,	LRP6,	COL8A1,	DLG1	558	130	13588	0.936587	1	0.999478	100
Annotation	Cluster	173	Enrichment	Score:	0.280659
Category	Term	Count	%	PValue	Genes	List	Total	Pop	Hits	Pop	Total	Fold	Enrichment	Bonferroni	Benjamini	FDR
INTERPRO	IPR016040:NAD(P)-binding	domain	9	1.1378	0.284313	BLVRA,	DHRS3,	GLUD1,	HSD17B12,	AHCYL2,	ZADH2,	STEAP2,	NSDHL,	RDH5	733	151	17763	1.44437	1	0.986685	99.5763
INTERPRO	IPR002347:Glucose/ribitol	dehydrogenase	3	0.379267	0.677696	DHRS3,	HSD17B12,	RDH5	733	56	17763	1.29821	1	0.999957	100
INTERPRO	IPR002198:Short-chain	dehydrogenase/reductase	SDR	3	0.379267	0.746779	DHRS3,	HSD17B12,	RDH5	733	64	17763	1.13594	1	0.99999	100
Annotation	Cluster	174	Enrichment	Score:	0.279518
Category	Term	Count	%	PValue	Genes	List	Total	Pop	Hits	Pop	Total	Fold	Enrichment	Bonferroni	Benjamini	FDR
GOTERM_MF_FAT	GO:0001871~pattern	binding	7	0.884956	0.461485	FGFR1,	APP,	ENPP2,	HSD17B12,	TGFBR3,	ECM2,	PCOLCE2	565	128	13288	1.28617	1	0.966322	99.9921
GOTERM_MF_FAT	GO:0030247~polysaccharide	binding	7	0.884956	0.461485	FGFR1,	APP,	ENPP2,	HSD17B12,	TGFBR3,	ECM2,	PCOLCE2	565	128	13288	1.28617	1	0.966322	99.9921
GOTERM_MF_FAT	GO:0008201~heparin	binding	5	0.632111	0.47106	FGFR1,	APP,	HSD17B12,	ECM2,	PCOLCE2	565	83	13288	1.41678	1	0.96871	99.994
GOTERM_MF_FAT	GO:0005539~glycosaminoglycan	binding	6	0.758534	0.534683	FGFR1,	APP,	HSD17B12,	TGFBR3,	ECM2,	PCOLCE2	565	114	13288	1.23782	1	0.980515	99.9992
GOTERM_BP_FAT	GO:0030198~extracellular	matrix	organization	5	0.632111	0.598719	APP,	HSD17B12,	ECM2,	APLP2,	TGFB2	558	101	13588	1.20551	1	0.995773	100
SP_PIR_KEYWORDS	heparin-binding	3	0.379267	0.654913	FGFR1,	APP,	PCOLCE2	746	53	17854	1.3547	1	0.943411	100
Annotation	Cluster	175	Enrichment	Score:	0.278093
Category	Term	Count	%	PValue	Genes	List	Total	Pop	Hits	Pop	Total	Fold	Enrichment	Bonferroni	Benjamini	FDR
SMART	SM00033:CH	4	0.505689	0.513168	CLMN,	LIMCH1,	NAV3,	MICALL1	365	68	9131	1.47156	1	0.97131	99.9897
UP_SEQ_FEATURE	domain:CH	3	0.379267	0.53301	LIMCH1,	NAV3,	MICALL1	727	39	16021	1.69516	1	0.999998	99.9998
INTERPRO	IPR001715:Calponin-like	actin-binding	4	0.505689	0.535458	CLMN,	LIMCH1,	NAV3,	MICALL1	733	68	17763	1.42549	1	0.999642	99.9996
Annotation	Cluster	176	Enrichment	Score:	0.270095
Category	Term	Count	%	PValue	Genes	List	Total	Pop	Hits	Pop	Total	Fold	Enrichment	Bonferroni	Benjamini	FDR
GOTERM_BP_FAT	GO:0042157~lipoprotein	metabolic	process	5	0.632111	0.379164	PIGK,	LDLR,	PPT1,	ABCA1,	PIGQ	558	76	13588	1.60206	1	0.971495	99.9752
GOTERM_BP_FAT	GO:0006497~protein	amino	acid	lipidation	3	0.379267	0.613551	PIGK,	ABCA1,	PIGQ	558	50	13588	1.46108	1	0.996309	100
GOTERM_BP_FAT	GO:0042158~lipoprotein	biosynthetic	process	3	0.379267	0.665328	PIGK,	ABCA1,	PIGQ	558	55	13588	1.32825	1	0.99785	100
Annotation	Cluster	177	Enrichment	Score:	0.268399
Category	Term	Count	%	PValue	Genes	List	Total	Pop	Hits	Pop	Total	Fold	Enrichment	Bonferroni	Benjamini	FDR
UP_SEQ_FEATURE	lipid	moiety-binding	region:GPI-anchor	amidated	serine	5	0.632111	0.237997	GPC4,	CD59A,	CNTN1,	PRNP,	GPC1	727	55	16021	2.00338	1	0.99893	99.0994
SP_PIR_KEYWORDS	gpi-anchor	6	0.758534	0.594443	GPC4,	LYNX1,	CD59A,	CNTN1,	PRNP,	GPC1	746	124	17854	1.15805	1	0.928575	99.9996
UP_SEQ_FEATURE	propeptide:Removed	in	mature	form	10	1.26422	0.670452	GPC4,	LYNX1,	TPP1,	CD59A,	SORL1,	CNTN1,	SORT1,	PRNP,	GPC1,	RAB21	727	220	16021	1.00169	1	1	100
GOTERM_CC_FAT	GO:0031225~anchored	to	membrane	8	1.01138	0.889924	GPC4,	LYNX1,	CD59A,	RAB22A,	CNTN1,	PRNP,	GPC1,	RAB21	617	207	12504	0.783219	1	0.995791	100
Annotation	Cluster	178	Enrichment	Score:	0.261961
Category	Term	Count	%	PValue	Genes	List	Total	Pop	Hits	Pop	Total	Fold	Enrichment	Bonferroni	Benjamini	FDR
GOTERM_BP_FAT	GO:0032268~regulation	of	cellular	protein	metabolic	process	14	1.76991	0.364094	EGFR,	ZFP36L1,	EIF4G1,	TRP53,	IRAK1,	APP,	CPEB2,	CD81,	BMPR2,	PDGFD,	UBQLN1,	EIF2AK3,	ADORA1,	EIF2B5	558	280	13588	1.21756	1	0.968179	99.9624
GOTERM_BP_FAT	GO:0031399~regulation	of	protein	modification	process	8	1.01138	0.517669	EGFR,	TRP53,	IRAK1,	CD81,	BMPR2,	PDGFD,	UBQLN1,	ADORA1	558	165	13588	1.18067	1	0.991311	99.9997
GOTERM_BP_FAT	GO:0050730~regulation	of	peptidyl-tyrosine	phosphorylation	3	0.379267	0.64532	EGFR,	CD81,	PDGFD	558	53	13588	1.37837	1	0.997436	100
GOTERM_BP_FAT	GO:0001932~regulation	of	protein	amino	acid	phosphorylation	5	0.632111	0.736402	EGFR,	IRAK1,	CD81,	BMPR2,	PDGFD	558	121	13588	1.00625	1	0.999019	100
Annotation	Cluster	179	Enrichment	Score:	0.26019
Category	Term	Count	%	PValue	Genes	List	Total	Pop	Hits	Pop	Total	Fold	Enrichment	Bonferroni	Benjamini	FDR
GOTERM_BP_FAT	GO:0007338~single	fertilization	4	0.505689	0.291636	CD9,	GLRB,	MFGE8,	ITGA3	558	46	13588	2.1175	1	0.943295	99.7537
GOTERM_BP_FAT	GO:0009566~fertilization	4	0.505689	0.580368	CD9,	GLRB,	MFGE8,	ITGA3	558	73	13588	1.33432	1	0.994925	100
GOTERM_BP_FAT	GO:0019953~sexual	reproduction	10	1.26422	0.979232	CD9,	GLRB,	TMBIM6,	LEPR,	DLD,	TLE3,	WIPF3,	MFGE8,	ITGA3,	STAT3	558	386	13588	0.630862	1	1	100
Annotation	Cluster	180	Enrichment	Score:	0.258194
Category	Term	Count	%	PValue	Genes	List	Total	Pop	Hits	Pop	Total	Fold	Enrichment	Bonferroni	Benjamini	FDR
GOTERM_CC_FAT	GO:0045121~membrane	raft	8	1.01138	0.125125	SORBS1,	TGFBR2,	DAG1,	PPT1,	PRNP,	LRRK2,	DLG1,	SLC9A1	617	85	12504	1.90737	1	0.494263	84.0165
GOTERM_BP_FAT	GO:0001763~morphogenesis	of	a	branching	structure	4	0.505689	0.891559	FGFR1,	TGFBR2,	DAG1,	DLG1	558	125	13588	0.77924	1	0.999953	100
GOTERM_BP_FAT	GO:0048754~branching	morphogenesis	of	a	tube	3	0.379267	0.899338	TGFBR2,	DAG1,	DLG1	558	93	13588	0.785524	1	0.999964	100
GOTERM_BP_FAT	GO:0035239~tube	morphogenesis	5	0.632111	0.924291	TSC1,	TGFBR2,	GATAD2A,	DAG1,	DLG1	558	171	13588	0.712025	1	0.999988	100
Annotation	Cluster	181	Enrichment	Score:	0.255107
Category	Term	Count	%	PValue	Genes	List	Total	Pop	Hits	Pop	Total	Fold	Enrichment	Bonferroni	Benjamini	FDR
GOTERM_BP_FAT	GO:0007156~homophilic	cell	adhesion	8	1.01138	0.204312	AMIGO1,	PVRL1,	DSG2,	CLSTN3,	CLSTN1,	NPTN,	DSCAML1,	PCDH7	558	117	13588	1.66504	1	0.890873	98.1338
UP_SEQ_FEATURE	domain:Cadherin	1	3	0.379267	0.646484	DSG2,	CLSTN3,	CLSTN1	727	48	16021	1.37732	1	1	100
UP_SEQ_FEATURE	domain:Cadherin	2	3	0.379267	0.646484	DSG2,	CLSTN3,	CLSTN1	727	48	16021	1.37732	1	1	100
SMART	SM00112:CA	4	0.505689	0.778988	DSG2,	CLSTN3,	CLSTN1,	PCDH7	365	102	9131	0.981037	1	0.996247	100
INTERPRO	IPR002126:Cadherin	4	0.505689	0.797122	DSG2,	CLSTN3,	CLSTN1,	PCDH7	733	102	17763	0.950325	1	0.999998	100
Annotation	Cluster	182	Enrichment	Score:	0.253762
Category	Term	Count	%	PValue	Genes	List	Total	Pop	Hits	Pop	Total	Fold	Enrichment	Bonferroni	Benjamini	FDR
GOTERM_BP_FAT	GO:0045807~positive	regulation	of	endocytosis	3	0.379267	0.408995	MFGE8,	PPT1,	CALR	558	34	13588	2.14864	1	0.976205	99.9895
GOTERM_BP_FAT	GO:0030100~regulation	of	endocytosis	3	0.379267	0.634966	MFGE8,	PPT1,	CALR	558	52	13588	1.40488	1	0.997194	100
GOTERM_BP_FAT	GO:0060627~regulation	of	vesicle-mediated	transport	4	0.505689	0.667185	MFGE8,	PPT1,	CALR,	SCAMP5	558	83	13588	1.17355	1	0.997851	100
Annotation	Cluster	183	Enrichment	Score:	0.250674
Category	Term	Count	%	PValue	Genes	List	Total	Pop	Hits	Pop	Total	Fold	Enrichment	Bonferroni	Benjamini	FDR
GOTERM_BP_FAT	GO:0031669~cellular	response	to	nutrient	levels	3	0.379267	0.319554	TRP53,	LEPR,	CTSD	558	28	13588	2.60906	1	0.954485	99.8777
GOTERM_BP_FAT	GO:0031668~cellular	response	to	extracellular	stimulus	3	0.379267	0.555868	TRP53,	LEPR,	CTSD	558	45	13588	1.62342	1	0.993667	99.9999
GOTERM_BP_FAT	GO:0031667~response	to	nutrient	levels	5	0.632111	0.699275	TRP53,	PPARA,	LEPR,	TGFBR2,	CTSD	558	115	13588	1.05875	1	0.998541	100
GOTERM_BP_FAT	GO:0009991~response	to	extracellular	stimulus	5	0.632111	0.800094	TRP53,	PPARA,	LEPR,	TGFBR2,	CTSD	558	133	13588	0.915461	1	0.999605	100
Annotation	Cluster	184	Enrichment	Score:	0.244431
Category	Term	Count	%	PValue	Genes	List	Total	Pop	Hits	Pop	Total	Fold	Enrichment	Bonferroni	Benjamini	FDR
GOTERM_MF_FAT	GO:0046983~protein	dimerization	activity	17	2.14918	0.372637	PPARA,	THRB,	EPAS1,	RAB3GAP1,	PM20D1,	NPR3,	ADORA1,	STAT3,	TGFB2,	MAP3K5,	PLEKHB1,	PVRL1,	XBP1,	CTSE,	ABAT,	NFE2L1,	PDCD6IP	565	340	13288	1.17593	1	0.934765	99.9189
GOTERM_MF_FAT	GO:0042802~identical	protein	binding	12	1.51707	0.691807	NDE1,	MAP3K5,	PLEKHB1,	PVRL1,	THRB,	CTSE,	ABAT,	CLDN2,	NPR3,	AMOTL1,	S100A1,	TGFB2	565	290	13288	0.973183	1	0.995654	100
GOTERM_MF_FAT	GO:0042803~protein	homodimerization	activity	8	1.01138	0.716866	MAP3K5,	PLEKHB1,	PVRL1,	THRB,	CTSE,	ABAT,	NPR3,	TGFB2	565	193	13288	0.974864	1	0.996631	100
Annotation	Cluster	185	Enrichment	Score:	0.241894
Category	Term	Count	%	PValue	Genes	List	Total	Pop	Hits	Pop	Total	Fold	Enrichment	Bonferroni	Benjamini	FDR
GOTERM_MF_FAT	GO:0046873~metal	ion	transmembrane	transporter	activity	23	2.90771	0.00620644	KCNH1,	SLC39A14,	KCND3,	SLC39A13,	TMEM38A,	KCNK1,	ITPR1,	TPCN1,	TRF,	KCNJ13,	ATP2B1,	ATP2B2,	ATP2B3,	MRS2,	ATP2A2,	ATP2C1,	SLC39A9,	PKD2,	SLC30A5,	TRPV4,	PKD1,	SLC39A4,	SLC31A1	565	290	13288	1.86527	0.991563	0.0986017	9.06606
GOTERM_MF_FAT	GO:0005262~calcium	channel	activity	5	0.632111	0.326608	PKD2,	PKD1,	TRPV4,	ITPR1,	TPCN1	565	68	13288	1.72931	1	0.91164	99.7609
SP_PIR_KEYWORDS	potassium	channel	4	0.505689	0.563782	KCNH1,	KCND3,	TMEM38A,	KCNK1	746	70	17854	1.3676	1	0.918063	99.999
SP_PIR_KEYWORDS	calcium	channel	3	0.379267	0.644601	TRPV4,	ITPR1,	TPCN1	746	52	17854	1.38075	1	0.943461	99.9999
GOTERM_MF_FAT	GO:0005267~potassium	channel	activity	6	0.758534	0.644769	KCNH1,	KCND3,	PKD2,	TMEM38A,	KCNK1,	KCNJ13	565	129	13288	1.09389	1	0.992778	100
INTERPRO	IPR005821:Ion	transport	5	0.632111	0.67633	KCNH1,	KCND3,	TRPV4,	ITPR1,	TPCN1	733	111	17763	1.09159	1	0.999958	100
UP_SEQ_FEATURE	short	sequence	motif:Selectivity	filter	3	0.379267	0.699483	KCNH1,	KCND3,	KCNJ13	727	53	16021	1.24739	1	1	100
SP_PIR_KEYWORDS	ionic	channel	12	1.51707	0.715843	KCNH1,	KCND3,	GLRB,	PKD2,	TMEM38A,	TRPV4,	ANO4,	KCNK1,	ANO6,	ITPR1,	TPCN1,	KCNJ13	746	301	17854	0.954139	1	0.959901	100
GOTERM_MF_FAT	GO:0005216~ion	channel	activity	14	1.76991	0.725083	KCNH1,	KCND3,	GLRB,	TMEM38A,	KCNK1,	ITPR1,	TPCN1,	KCNJ13,	PKD2,	ABCC4,	TRPV4,	PKD1,	ANO4,	ANO6	565	349	13288	0.943439	1	0.996948	100
GOTERM_MF_FAT	GO:0005261~cation	channel	activity	10	1.26422	0.7311	KCNH1,	KCND3,	PKD2,	TMEM38A,	PKD1,	TRPV4,	KCNK1,	ITPR1,	TPCN1,	KCNJ13	565	248	13288	0.94833	1	0.99714	100
GOTERM_MF_FAT	GO:0022838~substrate	specific	channel	activity	14	1.76991	0.764013	KCNH1,	KCND3,	GLRB,	TMEM38A,	KCNK1,	ITPR1,	TPCN1,	KCNJ13,	PKD2,	ABCC4,	TRPV4,	PKD1,	ANO4,	ANO6	565	360	13288	0.914612	1	0.99815	100
GOTERM_MF_FAT	GO:0015267~channel	activity	14	1.76991	0.780414	KCNH1,	KCND3,	GLRB,	TMEM38A,	KCNK1,	ITPR1,	TPCN1,	KCNJ13,	PKD2,	ABCC4,	TRPV4,	PKD1,	ANO4,	ANO6	565	365	13288	0.902083	1	0.998545	100
GOTERM_MF_FAT	GO:0022803~passive	transmembrane	transporter	activity	14	1.76991	0.780414	KCNH1,	KCND3,	GLRB,	TMEM38A,	KCNK1,	ITPR1,	TPCN1,	KCNJ13,	PKD2,	ABCC4,	TRPV4,	PKD1,	ANO4,	ANO6	565	365	13288	0.902083	1	0.998545	100
SP_PIR_KEYWORDS	voltage-gated	channel	5	0.632111	0.819941	KCNH1,	KCND3,	KCNK1,	TPCN1,	KCNJ13	746	135	17854	0.886407	1	0.983179	100
GOTERM_MF_FAT	GO:0005249~voltage-gated	potassium	channel	activity	3	0.379267	0.927162	KCNH1,	KCND3,	KCNJ13	565	99	13288	0.712684	1	0.999966	100
GOTERM_MF_FAT	GO:0022832~voltage-gated	channel	activity	5	0.632111	0.949209	KCNH1,	KCND3,	KCNK1,	TPCN1,	KCNJ13	565	179	13288	0.656944	1	0.99999	100
GOTERM_MF_FAT	GO:0005244~voltage-gated	ion	channel	activity	5	0.632111	0.949209	KCNH1,	KCND3,	KCNK1,	TPCN1,	KCNJ13	565	179	13288	0.656944	1	0.99999	100
GOTERM_MF_FAT	GO:0022836~gated	channel	activity	8	1.01138	0.957186	KCNH1,	KCND3,	GLRB,	TMEM38A,	KCNK1,	ITPR1,	TPCN1,	KCNJ13	565	281	13288	0.669568	1	0.999994	100
GOTERM_MF_FAT	GO:0022843~voltage-gated	cation	channel	activity	3	0.379267	0.974578	KCNH1,	KCND3,	KCNJ13	565	128	13288	0.551217	1	0.999999	100
Annotation	Cluster	186	Enrichment	Score:	0.23975
Category	Term	Count	%	PValue	Genes	List	Total	Pop	Hits	Pop	Total	Fold	Enrichment	Bonferroni	Benjamini	FDR
GOTERM_MF_FAT	GO:0017124~SH3	domain	binding	5	0.632111	0.43324	FMN1,	SH3BGRL,	ZFP106,	SH3BGRL2,	SH3BP1	565	79	13288	1.48852	1	0.957401	99.9828
UP_SEQ_FEATURE	short	sequence	motif:SH3-binding	3	0.379267	0.635036	SH3BGRL,	SH3BGRL2,	SH3BP1	727	47	16021	1.40663	1	1	100
SP_PIR_KEYWORDS	sh3-binding	3	0.379267	0.693781	SH3BGRL,	SH3BGRL2,	SH3BP1	746	57	17854	1.25963	1	0.953386	100
Annotation	Cluster	187	Enrichment	Score:	0.23349
Category	Term	Count	%	PValue	Genes	List	Total	Pop	Hits	Pop	Total	Fold	Enrichment	Bonferroni	Benjamini	FDR
GOTERM_BP_FAT	GO:0007018~microtubule-based	movement	7	0.884956	0.233637	KIF1C,	NDE1,	APP,	SPG7,	KIF1B,	TUBA4A,	KIFC3	558	101	13588	1.68771	1	0.9095	99.0298
UP_SEQ_FEATURE	domain:Kinesin-motor	3	0.379267	0.475156	KIF1C,	KIF1B,	KIFC3	727	35	16021	1.8889	1	0.999993	99.9986
INTERPRO	IPR019821:Kinesin,	motor	region,	conserved	site	3	0.379267	0.521227	KIF1C,	KIF1B,	KIFC3	733	42	17763	1.73095	1	0.99954	99.9994
SMART	SM00129:KISc	3	0.379267	0.528538	KIF1C,	KIF1B,	KIFC3	365	44	9131	1.70567	1	0.973452	99.9931
GOTERM_MF_FAT	GO:0003774~motor	activity	7	0.884956	0.534912	MYO5A,	KIF1C,	CGNL1,	KIF1B,	DYNLT3,	KIFC3,	MYO5C	565	138	13288	1.19297	1	0.980048	99.9992
INTERPRO	IPR001752:Kinesin,	motor	region	3	0.379267	0.546434	KIF1C,	KIF1B,	KIFC3	733	44	17763	1.65227	1	0.999702	99.9998
SP_PIR_KEYWORDS	motor	protein	6	0.758534	0.587219	MYO5A,	KIF1C,	KIF1B,	DYNLT3,	KIFC3,	MYO5C	746	123	17854	1.16746	1	0.929183	99.9995
GOTERM_BP_FAT	GO:0007017~microtubule-based	process	9	1.1378	0.639445	KIF1C,	TUBGCP4,	NDE1,	APP,	SPG7,	KIF1B,	NEFH,	TUBA4A,	KIFC3	558	211	13588	1.03868	1	0.997348	100
GOTERM_CC_FAT	GO:0005875~microtubule	associated	complex	4	0.505689	0.730111	KIF1B,	ATG4D,	DYNLT3,	KIFC3	617	76	12504	1.06662	1	0.974086	100
SP_PIR_KEYWORDS	microtubule	8	1.01138	0.82013	KIF1C,	TUBGCP4,	NDE1,	KIF1B,	PBXIP1,	DYNLT3,	TUBA4A,	KIFC3	746	221	17854	0.866352	1	0.982794	100
GOTERM_MF_FAT	GO:0003777~microtubule	motor	activity	3	0.379267	0.822184	KIF1C,	KIF1B,	KIFC3	565	73	13288	0.966517	1	0.99931	100
GOTERM_CC_FAT	GO:0005874~microtubule	8	1.01138	0.954944	KIF1C,	TUBGCP4,	NDE1,	KIF1B,	PBXIP1,	DYNLT3,	TUBA4A,	KIFC3	617	240	12504	0.675527	1	0.999344	100
Annotation	Cluster	188	Enrichment	Score:	0.230476
Category	Term	Count	%	PValue	Genes	List	Total	Pop	Hits	Pop	Total	Fold	Enrichment	Bonferroni	Benjamini	FDR
GOTERM_BP_FAT	GO:0070271~protein	complex	biogenesis	12	1.51707	0.329468	TAF1,	IGF1R,	PTK2B,	TAF9B,	TUBA4A,	ATP6V0A1,	CALR,	PRNP,	INSR,	GAS7,	EIF2AK3,	DIAP1	558	227	13588	1.28729	1	0.958608	99.9053
GOTERM_BP_FAT	GO:0006461~protein	complex	assembly	12	1.51707	0.329468	TAF1,	IGF1R,	PTK2B,	TAF9B,	TUBA4A,	ATP6V0A1,	CALR,	PRNP,	INSR,	GAS7,	EIF2AK3,	DIAP1	558	227	13588	1.28729	1	0.958608	99.9053
GOTERM_BP_FAT	GO:0051258~protein	polymerization	3	0.379267	0.492338	TUBA4A,	GAS7,	DIAP1	558	40	13588	1.82634	1	0.988489	99.9993
GOTERM_BP_FAT	GO:0051259~protein	oligomerization	4	0.505689	0.570941	IGF1R,	PRNP,	INSR,	EIF2AK3	558	72	13588	1.35285	1	0.994352	100
GOTERM_BP_FAT	GO:0043933~macromolecular	complex	subunit	organization	15	1.89633	0.647728	TAF1,	HIST1H2BC,	TAF9B,	CALR,	GAS7,	ABCG1,	IGF1R,	GFM2,	PTK2B,	TUBA4A,	ATP6V0A1,	PRNP,	INSR,	EIF2AK3,	DIAP1	558	367	13588	0.995283	1	0.997457	100
GOTERM_BP_FAT	GO:0043623~cellular	protein	complex	assembly	5	0.632111	0.651403	PTK2B,	TUBA4A,	CALR,	GAS7,	DIAP1	558	108	13588	1.12737	1	0.997531	100
GOTERM_BP_FAT	GO:0065003~macromolecular	complex	assembly	13	1.64349	0.735896	TAF1,	HIST1H2BC,	TAF9B,	CALR,	GAS7,	IGF1R,	PTK2B,	ATP6V0A1,	TUBA4A,	PRNP,	INSR,	EIF2AK3,	DIAP1	558	338	13588	0.936587	1	0.999025	100
GOTERM_BP_FAT	GO:0034621~cellular	macromolecular	complex	subunit	organization	7	0.884956	0.939995	GFM2,	HIST1H2BC,	PTK2B,	TUBA4A,	CALR,	GAS7,	DIAP1	558	245	13588	0.69575	1	0.999995	100
GOTERM_BP_FAT	GO:0034622~cellular	macromolecular	complex	assembly	6	0.758534	0.946339	HIST1H2BC,	PTK2B,	TUBA4A,	CALR,	GAS7,	DIAP1	558	217	13588	0.673307	1	0.999997	100
Annotation	Cluster	189	Enrichment	Score:	0.229999
Category	Term	Count	%	PValue	Genes	List	Total	Pop	Hits	Pop	Total	Fold	Enrichment	Bonferroni	Benjamini	FDR
UP_SEQ_FEATURE	region	of	interest:Ligand-binding	3	0.379267	0.38082	NR1H2,	PPARA,	THRB	727	29	16021	2.2797	1	0.999957	99.9753
SMART	SM00399:ZnF_C4	3	0.379267	0.564454	NR1H2,	PPARA,	THRB	365	47	9131	1.59679	1	0.978594	99.9975
INTERPRO	IPR001628:Zinc	finger,	nuclear	hormone	receptor-type	3	0.379267	0.582471	NR1H2,	PPARA,	THRB	733	47	17763	1.54681	1	0.999821	99.9999
SMART	SM00430:HOLI	3	0.379267	0.587286	NR1H2,	PPARA,	THRB	365	49	9131	1.53162	1	0.980345	99.9987
INTERPRO	IPR001723:Steroid	hormone	receptor	3	0.379267	0.594005	NR1H2,	PPARA,	THRB	733	48	17763	1.51458	1	0.999835	100
INTERPRO	IPR000536:Nuclear	hormone	receptor,	ligand-binding,	core	3	0.379267	0.605299	NR1H2,	PPARA,	THRB	733	49	17763	1.48367	1	0.999856	100
INTERPRO	IPR008946:Nuclear	hormone	receptor,	ligand-binding	3	0.379267	0.605299	NR1H2,	PPARA,	THRB	733	49	17763	1.48367	1	0.999856	100
GOTERM_MF_FAT	GO:0003707~steroid	hormone	receptor	activity	3	0.379267	0.621747	NR1H2,	PPARA,	THRB	565	49	13288	1.43991	1	0.991344	100
UP_SEQ_FEATURE	zinc	finger	region:NR	C4-type	3	0.379267	0.623299	NR1H2,	PPARA,	THRB	727	46	16021	1.4372	1	1	100
UP_SEQ_FEATURE	DNA-binding	region:Nuclear	receptor	3	0.379267	0.623299	NR1H2,	PPARA,	THRB	727	46	16021	1.4372	1	1	100
INTERPRO	IPR013088:Zinc	finger,	NHR/GATA-type	3	0.379267	0.648083	NR1H2,	PPARA,	THRB	733	53	17763	1.3717	1	0.999932	100
GOTERM_MF_FAT	GO:0004879~ligand-dependent	nuclear	receptor	activity	3	0.379267	0.693698	NR1H2,	PPARA,	THRB	565	56	13288	1.25992	1	0.995635	100
Annotation	Cluster	190	Enrichment	Score:	0.228314
Category	Term	Count	%	PValue	Genes	List	Total	Pop	Hits	Pop	Total	Fold	Enrichment	Bonferroni	Benjamini	FDR
GOTERM_BP_FAT	GO:0007601~visual	perception	7	0.884956	0.233637	MYO5A,	GLRB,	OPA1,	EPAS1,	PPT1,	RGS9,	ABCA4	558	101	13588	1.68771	1	0.9095	99.0298
GOTERM_BP_FAT	GO:0050953~sensory	perception	of	light	stimulus	7	0.884956	0.240411	MYO5A,	GLRB,	OPA1,	EPAS1,	PPT1,	RGS9,	ABCA4	558	102	13588	1.67116	1	0.913114	99.1688
SP_PIR_KEYWORDS	vision	3	0.379267	0.760653	OPA1,	RGS9,	ABCA4	746	65	17854	1.1046	1	0.970264	100
SP_PIR_KEYWORDS	sensory	transduction	3	0.379267	0.99869	OPA1,	RGS9,	ABCA4	746	209	17854	0.343536	1	0.999999	100
GOTERM_BP_FAT	GO:0050890~cognition	18	2.2756	1	MYO5A,	GLRB,	OPA1,	SLC12A2,	GM2A,	THRB,	EPAS1,	GLUD1,	PPT1,	ITGA3,	ATP1A2,	ABCA4,	WHRN,	ATP2B2,	APP,	ARRB1,	RGS9,	DIAP1	558	1480	13588	0.296164	1	1	100
GOTERM_BP_FAT	GO:0007600~sensory	perception	13	1.64349	1	MYO5A,	ATP2B2,	GLRB,	OPA1,	SLC12A2,	EPAS1,	THRB,	ARRB1,	PPT1,	RGS9,	ABCA4,	WHRN,	DIAP1	558	1402	13588	0.225796	1	1	100
Annotation	Cluster	191	Enrichment	Score:	0.223944
Category	Term	Count	%	PValue	Genes	List	Total	Pop	Hits	Pop	Total	Fold	Enrichment	Bonferroni	Benjamini	FDR
GOTERM_BP_FAT	GO:0016485~protein	processing	5	0.632111	0.507086	PCSK2,	NCSTN,	SEC11C,	APH1B,	DHCR24	558	90	13588	1.35285	1	0.990126	99.9996
GOTERM_BP_FAT	GO:0051604~protein	maturation	5	0.632111	0.55831	PCSK2,	NCSTN,	SEC11C,	APH1B,	DHCR24	558	96	13588	1.26829	1	0.993794	99.9999
GOTERM_BP_FAT	GO:0051605~protein	maturation	by	peptide	bond	cleavage	3	0.379267	0.751989	PCSK2,	SEC11C,	DHCR24	558	65	13588	1.1239	1	0.99921	100
Annotation	Cluster	192	Enrichment	Score:	0.223615
Category	Term	Count	%	PValue	Genes	List	Total	Pop	Hits	Pop	Total	Fold	Enrichment	Bonferroni	Benjamini	FDR
SMART	SM00252:SH2	6	0.758534	0.455695	TNS4,	TNS1,	PIK3R3,	STAT3,	BCAR3,	PTPN11	365	111	9131	1.35224	1	0.959845	99.9571
INTERPRO	IPR000980:SH2	motif	6	0.758534	0.484517	TNS4,	TNS1,	PIK3R3,	STAT3,	BCAR3,	PTPN11	733	111	17763	1.30991	1	0.999111	99.998
SP_PIR_KEYWORDS	SH2	domain	5	0.632111	0.628122	TNS4,	PIK3R3,	STAT3,	BCAR3,	PTPN11	746	103	17854	1.16179	1	0.937141	99.9999
UP_SEQ_FEATURE	domain:SH2	3	0.379267	0.919417	TNS4,	STAT3,	BCAR3	727	90	16021	0.734571	1	1	100
Annotation	Cluster	193	Enrichment	Score:	0.212796
Category	Term	Count	%	PValue	Genes	List	Total	Pop	Hits	Pop	Total	Fold	Enrichment	Bonferroni	Benjamini	FDR
GOTERM_CC_FAT	GO:0005615~extracellular	space	28	3.53982	0.37892	A2M,	LDLR,	LEPR,	SORL1,	DAG1,	PPT1,	CALR,	TRF,	TGFB2,	GPC4,	PCSK2,	SOSTDC1,	LBP,	PDGFD,	NENF,	GPC1,	AGPAT1,	PSAP,	LGALS1,	GGH,	IGF2,	MFGE8,	SOD3,	IFNAR2,	F5,	CXCL16,	LRP8,	PON3	617	511	12504	1.11045	1	0.805043	99.8546
GOTERM_CC_FAT	GO:0044421~extracellular	region	part	40	5.05689	0.450558	FMOD,	A2M,	LDLR,	LTBP3,	LEPR,	HSD17B12,	SORL1,	DAG1,	PPT1,	CALR,	TIMP2,	TIMP3,	TRF,	TGFB2,	PCSK2,	GPC4,	COL17A1,	SOSTDC1,	PDGFD,	LBP,	NENF,	COL8A1,	GPC1,	AGPAT1,	PSAP,	LGALS1,	GGH,	MFGE8,	IGF2,	MMP15,	ECM2,	SOD3,	PRELP,	IFNAR2,	F5,	FREM1,	CXCL16,	TGFBR3,	LRP8,	PON3	617	774	12504
SP_PIR_KEYWORDS	Secreted	53	6.70038	0.858978	SCPEP1,	A2M,	GLB1L,	LTBP3,	IGFBP7,	LEPR,	DNAJC10,	TGFB2,	GPC4,	SOSTDC1,	SEMA3B,	LBP,	PDGFD,	GPC1,	MATN4,	MFGE8,	TCN2,	PCOLCE2,	PRELP,	NPC2,	PTGDS,	F5,	PROS1,	PLA2G5,	ENPP5,	FMOD,	EPDR1,	ENPP2,	DAG1,	TIMP2,	TIMP3,	PCOLCE,	TRF,	ACE,	COL17A1,	NENF,	COL8A1,	PSAP,	KL,	LGALS1,	PM20D1,	GGH,	IGF2,	ENDOD1,	FUCA2,
GOTERM_CC_FAT	GO:0005576~extracellular	region	70	8.84956	0.960585	SCPEP1,	A2M,	GLB1L,	LDLR,	LTBP3,	LEPR,	IGFBP7,	SORL1,	CLSTN1,	DNAJC10,	TGFB2,	GPC4,	SOSTDC1,	SEMA3B,	CAP1,	PDGFD,	LBP,	GPC1,	AGPAT1,	MATN4,	MFGE8,	MMP15,	TCN2,	PCOLCE2,	PRELP,	IFNAR2,	NPC2,	PTGDS,	F5,	CTSB,	PROS1,	PLA2G5,	ENPP5,	FMOD,	EPDR1,	ENPP2,	HSD17B12,	DAG1,	PPT1,	TIMP2,	CALR,	TIMP3,	PCOLCE,	TRF,
Annotation	Cluster	194	Enrichment	Score:	0.207941
Category	Term	Count	%	PValue	Genes	List	Total	Pop	Hits	Pop	Total	Fold	Enrichment	Bonferroni	Benjamini	FDR
GOTERM_BP_FAT	GO:0007605~sensory	perception	of	sound	5	0.632111	0.453378	ATP2B2,	SLC12A2,	THRB,	WHRN,	DIAP1	558	84	13588	1.44948	1	0.984209	99.9973
GOTERM_BP_FAT	GO:0050954~sensory	perception	of	mechanical	stimulus	5	0.632111	0.524467	ATP2B2,	SLC12A2,	THRB,	WHRN,	DIAP1	558	92	13588	1.32344	1	0.991624	99.9998
GOTERM_BP_FAT	GO:0007600~sensory	perception	13	1.64349	1	MYO5A,	ATP2B2,	GLRB,	OPA1,	SLC12A2,	EPAS1,	THRB,	ARRB1,	PPT1,	RGS9,	ABCA4,	WHRN,	DIAP1	558	1402	13588	0.225796	1	1	100
Annotation	Cluster	195	Enrichment	Score:	0.207268
Category	Term	Count	%	PValue	Genes	List	Total	Pop	Hits	Pop	Total	Fold	Enrichment	Bonferroni	Benjamini	FDR
GOTERM_BP_FAT	GO:0046907~intracellular	transport	24	3.03413	0.120171	ARL6IP1,	MYO5A,	TRP53,	SPG7,	CLTB,	AP1B1,	KIF1C,	PLEKHF1,	NDE1,	MYRIP,	NPC1,	APP,	NPC2,	ATG4D,	KIF1B,	AP1S2,	ATP2C1,	UCP2,	SLC37A2,	TMED10,	KPNA6,	SYTL2,	VPS26B,	STEAP2	558	431	13588	1.35599	1	0.777051	89.2496
SP_PIR_KEYWORDS	protein	transport	20	2.52845	0.555721	SCAMP1,	AP1B1,	SNX14,	TIMM50,	LMAN2,	SEC63,	SFT2D2,	ATG4D,	AP1S2,	ARRB1,	RAB22A,	MCFD2,	TMED10,	KPNA6,	PDCD6IP,	VPS26B,	TRAM1,	RAB21,	SCAMP5,	COG2	746	461	17854	1.03831	1	0.915064	99.9987
GOTERM_BP_FAT	GO:0008104~protein	localization	30	3.79267	0.665203	ARL6IP1,	CLTB,	AP1B1,	SNX14,	PPT1,	TIMM50,	LMAN2,	SEC63,	SFT2D2,	AP1S2,	VPS13C,	TMED10,	TRAM1,	RAB21,	SCAMP5,	DHCR24,	DLG1,	SCAMP1,	TRP53,	ICMT,	MYRIP,	ATG4D,	RAB22A,	CD81,	MCFD2,	KPNA6,	SYTL2,	PDCD6IP,	VPS26B,	COG2	558	753	13588	0.97017	1	0.997879	100
GOTERM_BP_FAT	GO:0015031~protein	transport	25	3.16056	0.735269	ARL6IP1,	CLTB,	AP1B1,	SNX14,	PPT1,	TIMM50,	LMAN2,	SEC63,	SFT2D2,	AP1S2,	TMED10,	TRAM1,	RAB21,	SCAMP5,	TRP53,	SCAMP1,	MYRIP,	ATG4D,	RAB22A,	MCFD2,	KPNA6,	SYTL2,	PDCD6IP,	VPS26B,	COG2	558	651	13588	0.935148	1	0.999028	100
GOTERM_BP_FAT	GO:0045184~establishment	of	protein	localization	25	3.16056	0.7484	ARL6IP1,	CLTB,	AP1B1,	SNX14,	PPT1,	TIMM50,	LMAN2,	SEC63,	SFT2D2,	AP1S2,	TMED10,	TRAM1,	RAB21,	SCAMP5,	TRP53,	SCAMP1,	MYRIP,	ATG4D,	RAB22A,	MCFD2,	KPNA6,	SYTL2,	PDCD6IP,	VPS26B,	COG2	558	656	13588	0.92802	1	0.999164	100
GOTERM_BP_FAT	GO:0006886~intracellular	protein	transport	10	1.26422	0.803057	ARL6IP1,	TRP53,	MYRIP,	ATG4D,	CLTB,	AP1S2,	AP1B1,	TMED10,	KPNA6,	SYTL2	558	276	13588	0.882292	1	0.999626	100
GOTERM_BP_FAT	GO:0034613~cellular	protein	localization	10	1.26422	0.869183	ARL6IP1,	TRP53,	MYRIP,	ATG4D,	CLTB,	AP1S2,	AP1B1,	TMED10,	KPNA6,	SYTL2	558	299	13588	0.814423	1	0.999908	100
GOTERM_BP_FAT	GO:0070727~cellular	macromolecule	localization	10	1.26422	0.873972	ARL6IP1,	TRP53,	MYRIP,	ATG4D,	CLTB,	AP1S2,	AP1B1,	TMED10,	KPNA6,	SYTL2	558	301	13588	0.809012	1	0.999918	100
GOTERM_BP_FAT	GO:0006605~protein	targeting	4	0.505689	0.914193	ARL6IP1,	TRP53,	ATG4D,	KPNA6	558	133	13588	0.732369	1	0.99998	100
Annotation	Cluster	196	Enrichment	Score:	0.206086
Category	Term	Count	%	PValue	Genes	List	Total	Pop	Hits	Pop	Total	Fold	Enrichment	Bonferroni	Benjamini	FDR
INTERPRO	IPR011511:Variant	SH3	4	0.505689	0.44098	SORBS1,	ARHGEF5,	MPP7,	SH3D19	733	59	17763	1.64293	1	0.9982	99.9925
SMART	SM00326:SH3	9	1.1378	0.608776	ARHGAP32,	SORBS1,	MAP3K9,	ARHGEF5,	MPP7,	MAPK8IP1,	SH3D19,	EPS8L2,	DLG1	365	211	9131	1.06705	1	0.981804	99.9994
SP_PIR_KEYWORDS	sh3	domain	9	1.1378	0.621293	ARHGAP32,	SORBS1,	MAP3K9,	ARHGEF5,	MPP7,	MAPK8IP1,	SH3D19,	EPS8L2,	DLG1	746	204	17854	1.05587	1	0.936448	99.9999
INTERPRO	IPR001452:Src	homology-3	domain	9	1.1378	0.644937	ARHGAP32,	SORBS1,	MAP3K9,	ARHGEF5,	MPP7,	MAPK8IP1,	SH3D19,	EPS8L2,	DLG1	733	211	17763	1.03365	1	0.999931	100
UP_SEQ_FEATURE	domain:SH3	6	0.758534	0.866718	ARHGAP32,	MAP3K9,	MPP7,	MAPK8IP1,	EPS8L2,	DLG1	727	163	16021	0.811183	1	1	100
Annotation	Cluster	197	Enrichment	Score:	0.203949
Category	Term	Count	%	PValue	Genes	List	Total	Pop	Hits	Pop	Total	Fold	Enrichment	Bonferroni	Benjamini	FDR
INTERPRO	IPR013098:Immunoglobulin	I-set	9	1.1378	0.153863	PTPRK,	FGFR1,	IGFN1,	IGFBP7,	NTRK2,	NPTN,	NFASC,	DSCAML1,	CNTN1	733	127	17763	1.71732	1	0.936567	93.4713
INTERPRO	IPR013151:Immunoglobulin	9	1.1378	0.452365	AMIGO1,	FGFR1,	IL1R1,	PVRL1,	CADM2,	NFASC,	DSCAML1,	CNTN1,	SEMA3B	733	178	17763	1.22528	1	0.99848	99.9946
UP_SEQ_FEATURE	domain:Ig-like	C2-type	6	0.758534	0.467684	AMIGO1,	PTPRK,	IL6ST,	IGFBP7,	NPTN,	SEMA3B	727	99	16021	1.33558	1	0.999992	99.9982
UP_SEQ_FEATURE	domain:Ig-like	C2-type	1	7	0.884956	0.540621	FGFR1,	IL1R1,	PVRL1,	CADM2,	NTRK2,	NFASC,	CNTN1	727	130	16021	1.18662	1	0.999999	99.9999
UP_SEQ_FEATURE	domain:Ig-like	C2-type	2	7	0.884956	0.54818	FGFR1,	IL1R1,	PVRL1,	CADM2,	NTRK2,	NFASC,	CNTN1	727	131	16021	1.17756	1	0.999999	99.9999
SMART	SM00408:IGc2	8	1.01138	0.621764	FGFR1,	IGFN1,	CADM2,	NTRK2,	NPTN,	NFASC,	DSCAML1,	CNTN1	365	187	9131	1.07022	1	0.982963	99.9996
INTERPRO	IPR003598:Immunoglobulin	subtype	2	8	1.01138	0.65532	FGFR1,	IGFN1,	CADM2,	NTRK2,	NPTN,	NFASC,	DSCAML1,	CNTN1	733	187	17763	1.03672	1	0.999935	100
SMART	SM00409:IG	12	1.51707	0.709772	AMIGO1,	PTPRK,	IL1R1,	IGFN1,	PVRL1,	CADM2,	IGFBP7,	NPTN,	NFASC,	DSCAML1,	CNTN1,	SEMA3B	365	313	9131	0.959097	1	0.991918	100
INTERPRO	IPR003599:Immunoglobulin	subtype	12	1.51707	0.747124	AMIGO1,	PTPRK,	IL1R1,	IGFN1,	PVRL1,	CADM2,	IGFBP7,	NPTN,	NFASC,	DSCAML1,	CNTN1,	SEMA3B	733	313	17763	0.929072	1	0.99999	100
UP_SEQ_FEATURE	domain:Ig-like	C2-type	3	4	0.505689	0.760897	FGFR1,	IL1R1,	NFASC,	CNTN1	727	87	16021	1.0132	1	1	100
SP_PIR_KEYWORDS	Immunoglobulin	domain	15	1.89633	0.888609	PTPRK,	FGFR1,	IL1R1,	IL6ST,	CADM2,	LEPR,	IGFBP7,	NFASC,	AMIGO1,	IGFN1,	PVRL1,	NTRK2,	NPTN,	CNTN1,	SEMA3B	746	443	17854	0.810372	1	0.992946	100
INTERPRO	IPR007110:Immunoglobulin-like	15	1.89633	0.994619	PTPRK,	FGFR1,	IL1R1,	CADM2,	LEPR,	IGFBP7,	NFASC,	DSCAML1,	AMIGO1,	IGFN1,	PVRL1,	NTRK2,	NPTN,	CNTN1,	SEMA3B	733	604	17763	0.60182	1	1	100
INTERPRO	IPR013783:Immunoglobulin-like	fold	16	2.02276	0.995507	PTPRK,	FGFR1,	IL1R1,	IL6ST,	PLXNB1,	CADM2,	IGFBP7,	NFASC,	DAG1,	DSCAML1,	IGFN1,	PVRL1,	NTRK2,	NPTN,	CNTN1,	NFATC2	733	644	17763	0.602069	1	1	100
INTERPRO	IPR013106:Immunoglobulin	V-set	3	0.379267	0.999997	PVRL1,	CADM2,	CNTN1	733	364	17763	0.199725	1	1	100
Annotation	Cluster	198	Enrichment	Score:	0.200222
Category	Term	Count	%	PValue	Genes	List	Total	Pop	Hits	Pop	Total	Fold	Enrichment	Bonferroni	Benjamini	FDR
UP_SEQ_FEATURE	short	sequence	motif:PDZ-binding	6	0.758534	0.227156	CSPG4,	AMOTL1,	HTR2C,	FZD4,	EPHB4,	FZD7	727	72	16021	1.83643	1	0.998795	98.8496
INTERPRO	IPR017981:GPCR,	family	2-like	3	0.379267	0.696287	CRHR2,	FZD4,	FZD7	733	58	17763	1.25345	1	0.999972	100
SP_PIR_KEYWORDS	transducer	9	1.1378	1	PLCL1,	CRHR2,	CSPG4,	PLCD1,	RGS9,	HTR2C,	FZD4,	ADORA1,	FZD7	746	1467	17854	0.146828	1	1	100
SP_PIR_KEYWORDS	g-protein	coupled	receptor	5	0.632111	1	CRHR2,	HTR2C,	FZD4,	ADORA1,	FZD7	746	1411	17854	0.0848086	1	1	100
Annotation	Cluster	199	Enrichment	Score:	0.198853
Category	Term	Count	%	PValue	Genes	List	Total	Pop	Hits	Pop	Total	Fold	Enrichment	Bonferroni	Benjamini	FDR
SMART	SM00013:LRRNT	7	0.884956	0.166164	AMIGO1,	FMOD,	FLRT2,	LRRTM2,	NTRK2,	PKD1,	PRELP	365	93	9131	1.88296	1	0.788092	90.1386
INTERPRO	IPR000372:Leucine-rich	repeat,	cysteine-rich	flanking	region,	N-terminal	7	0.884956	0.185063	AMIGO1,	FMOD,	FLRT2,	LRRTM2,	NTRK2,	PKD1,	PRELP	733	93	17763	1.82401	1	0.956695	96.4656
SMART	SM00369:LRR_TYP	6	0.758534	0.589471	AMIGO1,	FMOD,	FLRT2,	LRRC58,	LRRTM2,	PKD1	365	129	9131	1.16356	1	0.979255	99.9988
INTERPRO	IPR001611:Leucine-rich	repeat	9	1.1378	0.596041	AMIGO1,	FMOD,	FLRT2,	LRRC58,	LRRTM2,	PKD1,	ECM2,	LRRK2,	PRELP	733	202	17763	1.0797	1	0.999832	100
INTERPRO	IPR003591:Leucine-rich	repeat,	typical	subtype	6	0.758534	0.618412	AMIGO1,	FMOD,	FLRT2,	LRRC58,	LRRTM2,	PKD1	733	129	17763	1.12713	1	0.999881	100
SMART	SM00082:LRRCT	4	0.505689	0.648834	AMIGO1,	FLRT2,	NTRK2,	PKD1	365	83	9131	1.20561	1	0.986462	99.9998
UP_SEQ_FEATURE	repeat:LRR	9	6	0.758534	0.653289	FMOD,	LRRC58,	LRRTM2,	ECM2,	LRRK2,	PRELP	727	122	16021	1.08379	1	1	100
INTERPRO	IPR000483:Cysteine-rich	flanking	region,	C-terminal	4	0.505689	0.670517	AMIGO1,	FLRT2,	NTRK2,	PKD1	733	83	17763	1.16787	1	0.999954	100
UP_SEQ_FEATURE	repeat:LRR	10	5	0.632111	0.692177	FMOD,	LRRTM2,	ECM2,	LRRK2,	PRELP	727	103	16021	1.06976	1	1	100
UP_SEQ_FEATURE	repeat:LRR	12	4	0.505689	0.70091	FMOD,	ECM2,	LRRK2,	PRELP	727	79	16021	1.1158	1	1	100
SP_PIR_KEYWORDS	leucine-rich	repeat	11	1.39064	0.715857	ZYG11B,	AMIGO1,	FMOD,	FLRT2,	LRRC58,	LRRTM2,	NTRK2,	PKD1,	ECM2,	LRRK2,	PRELP	746	275	17854	0.957319	1	0.959048	100
UP_SEQ_FEATURE	repeat:LRR	8	6	0.758534	0.725882	FMOD,	LRRC58,	LRRTM2,	ECM2,	LRRK2,	PRELP	727	133	16021	0.994157	1	1	100
UP_SEQ_FEATURE	repeat:LRR	6	8	1.01138	0.73879	AMIGO1,	FMOD,	LRRC58,	LRRTM2,	PKD1,	ECM2,	LRRK2,	PRELP	727	185	16021	0.952957	1	1	100
UP_SEQ_FEATURE	repeat:LRR	11	4	0.505689	0.767665	FMOD,	ECM2,	LRRK2,	PRELP	727	88	16021	1.00169	1	1	100
UP_SEQ_FEATURE	repeat:LRR	5	8	1.01138	0.818759	AMIGO1,	FMOD,	LRRC58,	LRRTM2,	PKD1,	ECM2,	LRRK2,	PRELP	727	203	16021	0.868459	1	1	100
UP_SEQ_FEATURE	repeat:LRR	7	6	0.758534	0.844737	FMOD,	LRRC58,	LRRTM2,	ECM2,	LRRK2,	PRELP	727	157	16021	0.842184	1	1	100
UP_SEQ_FEATURE	repeat:LRR	1	10	1.26422	0.856633	ZYG11B,	AMIGO1,	FMOD,	LRRC58,	LRRTM2,	NTRK2,	PKD1,	ECM2,	LRRK2,	PRELP	727	266	16021	0.828464	1	1	100
UP_SEQ_FEATURE	repeat:LRR	2	10	1.26422	0.856633	ZYG11B,	AMIGO1,	FMOD,	LRRC58,	LRRTM2,	NTRK2,	PKD1,	ECM2,	LRRK2,	PRELP	727	266	16021	0.828464	1	1	100
UP_SEQ_FEATURE	repeat:LRR	3	9	1.1378	0.871089	ZYG11B,	AMIGO1,	FMOD,	LRRC58,	LRRTM2,	PKD1,	ECM2,	LRRK2,	PRELP	727	245	16021	0.809528	1	1	100
UP_SEQ_FEATURE	repeat:LRR	4	8	1.01138	0.878276	AMIGO1,	FMOD,	LRRC58,	LRRTM2,	PKD1,	ECM2,	LRRK2,	PRELP	727	221	16021	0.797724	1	1	100
Annotation	Cluster	200	Enrichment	Score:	0.195855
Category	Term	Count	%	PValue	Genes	List	Total	Pop	Hits	Pop	Total	Fold	Enrichment	Bonferroni	Benjamini	FDR
GOTERM_BP_FAT	GO:0031399~regulation	of	protein	modification	process	8	1.01138	0.517669	EGFR,	TRP53,	IRAK1,	CD81,	BMPR2,	PDGFD,	UBQLN1,	ADORA1	558	165	13588	1.18067	1	0.991311	99.9997
GOTERM_BP_FAT	GO:0032270~positive	regulation	of	cellular	protein	metabolic	process	5	0.632111	0.590815	TRP53,	CD81,	BMPR2,	ADORA1,	EIF2B5	558	100	13588	1.21756	1	0.995451	100
GOTERM_BP_FAT	GO:0031401~positive	regulation	of	protein	modification	process	4	0.505689	0.625497	TRP53,	CD81,	BMPR2,	ADORA1	558	78	13588	1.24878	1	0.996791	100
GOTERM_BP_FAT	GO:0051247~positive	regulation	of	protein	metabolic	process	5	0.632111	0.658541	TRP53,	CD81,	BMPR2,	ADORA1,	EIF2B5	558	109	13588	1.11703	1	0.997701	100
GOTERM_BP_FAT	GO:0045937~positive	regulation	of	phosphate	metabolic	process	3	0.379267	0.728246	CD81,	BMPR2,	ADORA1	558	62	13588	1.17829	1	0.998955	100
GOTERM_BP_FAT	GO:0010562~positive	regulation	of	phosphorus	metabolic	process	3	0.379267	0.728246	CD81,	BMPR2,	ADORA1	558	62	13588	1.17829	1	0.998955	100
Annotation	Cluster	201	Enrichment	Score:	0.191523
Category	Term	Count	%	PValue	Genes	List	Total	Pop	Hits	Pop	Total	Fold	Enrichment	Bonferroni	Benjamini	FDR
GOTERM_MF_FAT	GO:0003713~transcription	coactivator	activity	5	0.632111	0.61856	NCOA1,	KAT2B,	MAML2,	ATP6V0A1,	ICMT	565	100	13288	1.17593	1	0.99125	100
GOTERM_MF_FAT	GO:0003712~transcription	cofactor	activity	8	1.01138	0.646922	NCOA1,	KAT2B,	ATN1,	SQSTM1,	MAML2,	HR,	GM608,	ATP6V0A1,	ICMT	565	180	13288	1.04527	1	0.992766	100
GOTERM_MF_FAT	GO:0016563~transcription	activator	activity	11	1.39064	0.665576	PPARA,	NCOA1,	KAT2B,	FOXK1,	MAML2,	ATP6V0A1,	ICMT,	NFIX,	NFATC2,	NFIC,	STAT3	565	259	13288	0.998859	1	0.99404	100
Annotation	Cluster	202	Enrichment	Score:	0.185523
Category	Term	Count	%	PValue	Genes	List	Total	Pop	Hits	Pop	Total	Fold	Enrichment	Bonferroni	Benjamini	FDR
GOTERM_BP_FAT	GO:0042733~embryonic	digit	morphogenesis	3	0.379267	0.334768	CHST11,	LRP6,	LRP5	558	29	13588	2.5191	1	0.959788	99.9175
GOTERM_BP_FAT	GO:0048562~embryonic	organ	morphogenesis	7	0.884956	0.651395	FGFR1,	ATP2B2,	TSHZ1,	CHST11,	TGFBR2,	LRP6,	DLG1	558	161	13588	1.05875	1	0.997568	100
GOTERM_BP_FAT	GO:0035108~limb	morphogenesis	5	0.632111	0.699275	FMN1,	FGFR1,	CHST11,	LRP6,	LRP5	558	115	13588	1.05875	1	0.998541	100
GOTERM_BP_FAT	GO:0035107~appendage	morphogenesis	5	0.632111	0.699275	FMN1,	FGFR1,	CHST11,	LRP6,	LRP5	558	115	13588	1.05875	1	0.998541	100
GOTERM_BP_FAT	GO:0060173~limb	development	5	0.632111	0.724426	FMN1,	FGFR1,	CHST11,	LRP6,	LRP5	558	119	13588	1.02316	1	0.998911	100
GOTERM_BP_FAT	GO:0048736~appendage	development	5	0.632111	0.724426	FMN1,	FGFR1,	CHST11,	LRP6,	LRP5	558	119	13588	1.02316	1	0.998911	100
GOTERM_BP_FAT	GO:0035113~embryonic	appendage	morphogenesis	4	0.505689	0.765543	FGFR1,	CHST11,	LRP6,	LRP5	558	97	13588	1.00418	1	0.999289	100
GOTERM_BP_FAT	GO:0030326~embryonic	limb	morphogenesis	4	0.505689	0.765543	FGFR1,	CHST11,	LRP6,	LRP5	558	97	13588	1.00418	1	0.999289	100
Annotation	Cluster	203	Enrichment	Score:	0.185374
Category	Term	Count	%	PValue	Genes	List	Total	Pop	Hits	Pop	Total	Fold	Enrichment	Bonferroni	Benjamini	FDR
KEGG_PATHWAY	mmu04914:Progesterone-mediated	oocyte	maturation	6	0.758534	0.400845	IGF1R,	ADCY5,	ADCY6,	MAPK9,	PIK3R3,	AKT2	281	85	5738	1.44141	1	0.787061	99.7855
KEGG_PATHWAY	mmu04620:Toll-like	receptor	signaling	pathway	6	0.758534	0.534397	IFNAR2,	IRAK1,	MAPK9,	LBP,	PIK3R3,	AKT2	281	99	5738	1.23757	1	0.836524	99.9896
KEGG_PATHWAY	mmu04660:T	cell	receptor	signaling	pathway	6	0.758534	0.690248	PRKCQ,	MAPK9,	NFATC2,	PIK3R3,	AKT2,	DLG1	281	118	5738	1.0383	1	0.906968	99.9999
KEGG_PATHWAY	mmu04370:VEGF	signaling	pathway	4	0.505689	0.725107	NFATC2,	PIK3R3,	PLA2G5,	AKT2	281	76	5738	1.07473	1	0.92189	100
KEGG_PATHWAY	mmu04662:B	cell	receptor	signaling	pathway	4	0.505689	0.756778	CD81,	NFATC2,	PIK3R3,	AKT2	281	80	5738	1.021	1	0.934226	100
KEGG_PATHWAY	mmu04664:Fc	epsilon	RI	signaling	pathway	4	0.505689	0.77148	MAPK9,	PIK3R3,	PLA2G5,	AKT2	281	82	5738	0.996094	1	0.939582	100
KEGG_PATHWAY	mmu04012:ErbB	signaling	pathway	4	0.505689	0.80508	EGFR,	MAPK9,	PIK3R3,	AKT2	281	87	5738	0.938847	1	0.948313	100
Annotation	Cluster	204	Enrichment	Score:	0.183721
Category	Term	Count	%	PValue	Genes	List	Total	Pop	Hits	Pop	Total	Fold	Enrichment	Bonferroni	Benjamini	FDR
GOTERM_BP_FAT	GO:0043066~negative	regulation	of	apoptosis	11	1.39064	0.522056	TRP53,	FGFR1,	TMBIM6,	CHST11,	DAD1,	PPT1,	MAPK8IP1,	PRNP,	PTEN,	ADORA1,	DHCR24	558	239	13588	1.12077	1	0.991465	99.9997
GOTERM_BP_FAT	GO:0012502~induction	of	programmed	cell	death	8	1.01138	0.53052	SERINC3,	PLEKHF1,	TRP53,	MAPK9,	PERP,	ITM2B,	PTEN,	TGFB2	558	167	13588	1.16653	1	0.992179	99.9998
GOTERM_BP_FAT	GO:0006917~induction	of	apoptosis	8	1.01138	0.53052	SERINC3,	PLEKHF1,	TRP53,	MAPK9,	PERP,	ITM2B,	PTEN,	TGFB2	558	167	13588	1.16653	1	0.992179	99.9998
GOTERM_BP_FAT	GO:0043069~negative	regulation	of	programmed	cell	death	11	1.39064	0.546072	TRP53,	FGFR1,	TMBIM6,	CHST11,	DAD1,	PPT1,	MAPK8IP1,	PRNP,	PTEN,	ADORA1,	DHCR24	558	244	13588	1.0978	1	0.993136	99.9999
GOTERM_BP_FAT	GO:0060548~negative	regulation	of	cell	death	11	1.39064	0.551333	TRP53,	FGFR1,	TMBIM6,	CHST11,	DAD1,	PPT1,	MAPK8IP1,	PRNP,	PTEN,	ADORA1,	DHCR24	558	245	13588	1.09332	1	0.993439	99.9999
KEGG_PATHWAY	mmu04115:p53	signaling	pathway	4	0.505689	0.662136	TRP53,	CCND2,	PERP,	PTEN	281	69	5738	1.18376	1	0.895462	99.9998
GOTERM_BP_FAT	GO:0043065~positive	regulation	of	apoptosis	10	1.26422	0.69267	SERINC3,	PLEKHF1,	TRP53,	PDIA3,	MTCH1,	MAPK9,	PERP,	ITM2B,	PTEN,	TGFB2	558	248	13588	0.981905	1	0.998433	100
GOTERM_BP_FAT	GO:0043068~positive	regulation	of	programmed	cell	death	10	1.26422	0.701668	SERINC3,	PLEKHF1,	TRP53,	PDIA3,	MTCH1,	MAPK9,	PERP,	ITM2B,	PTEN,	TGFB2	558	250	13588	0.97405	1	0.99858	100
GOTERM_BP_FAT	GO:0006916~anti-apoptosis	4	0.505689	0.705386	DAD1,	MAPK8IP1,	PRNP,	DHCR24	558	88	13588	1.10688	1	0.998631	100
GOTERM_BP_FAT	GO:0010942~positive	regulation	of	cell	death	10	1.26422	0.710499	SERINC3,	PLEKHF1,	TRP53,	PDIA3,	MTCH1,	MAPK9,	PERP,	ITM2B,	PTEN,	TGFB2	558	252	13588	0.96632	1	0.998713	100
GOTERM_BP_FAT	GO:0042981~regulation	of	apoptosis	20	2.52845	0.818194	TRP53,	FGFR1,	PDIA3,	TMBIM6,	PPT1,	ITM2B,	PTEN,	ADORA1,	TGFB2,	PLEKHF1,	SERINC3,	MTCH1,	CHST11,	DAD1,	MAPK9,	MAPK8IP1,	PERP,	PRNP,	EIF2AK3,	DHCR24	558	553	13588	0.880696	1	0.999708	100
GOTERM_BP_FAT	GO:0043067~regulation	of	programmed	cell	death	20	2.52845	0.833767	TRP53,	FGFR1,	PDIA3,	TMBIM6,	PPT1,	ITM2B,	PTEN,	ADORA1,	TGFB2,	PLEKHF1,	SERINC3,	MTCH1,	CHST11,	DAD1,	MAPK9,	MAPK8IP1,	PERP,	PRNP,	EIF2AK3,	DHCR24	558	560	13588	0.869688	1	0.999788	100
GOTERM_BP_FAT	GO:0010941~regulation	of	cell	death	20	2.52845	0.840133	TRP53,	FGFR1,	PDIA3,	TMBIM6,	PPT1,	ITM2B,	PTEN,	ADORA1,	TGFB2,	PLEKHF1,	SERINC3,	MTCH1,	CHST11,	DAD1,	MAPK9,	MAPK8IP1,	PERP,	PRNP,	EIF2AK3,	DHCR24	558	563	13588	0.865053	1	0.999817	100
Annotation	Cluster	205	Enrichment	Score:	0.183397
Category	Term	Count	%	PValue	Genes	List	Total	Pop	Hits	Pop	Total	Fold	Enrichment	Bonferroni	Benjamini	FDR
GOTERM_BP_FAT	GO:0048705~skeletal	system	morphogenesis	7	0.884956	0.44299	FMN1,	SGPL1,	CHST11,	TGFBR2,	PKD1,	DLG1,	TGFB2	558	130	13588	1.31122	1	0.982688	99.9963
GOTERM_BP_FAT	GO:0048562~embryonic	organ	morphogenesis	7	0.884956	0.651395	FGFR1,	ATP2B2,	TSHZ1,	CHST11,	TGFBR2,	LRP6,	DLG1	558	161	13588	1.05875	1	0.997568	100
GOTERM_BP_FAT	GO:0048704~embryonic	skeletal	system	morphogenesis	3	0.379267	0.74428	CHST11,	TGFBR2,	DLG1	558	64	13588	1.14147	1	0.99912	100
GOTERM_BP_FAT	GO:0048706~embryonic	skeletal	system	development	3	0.379267	0.859876	CHST11,	TGFBR2,	DLG1	558	83	13588	0.880166	1	0.999881	100
Annotation	Cluster	206	Enrichment	Score:	0.182938
Category	Term	Count	%	PValue	Genes	List	Total	Pop	Hits	Pop	Total	Fold	Enrichment	Bonferroni	Benjamini	FDR
GOTERM_BP_FAT	GO:0006352~transcription	initiation	3	0.379267	0.451565	TAF1,	TAF9B,	ATP6V0A1	558	37	13588	1.97443	1	0.98405	99.9971
GOTERM_BP_FAT	GO:0006351~transcription,	DNA-dependent	6	0.758534	0.564146	TRP53,	TAF1,	KLF13,	TAF9B,	ATP6V0A1,	STAT3	558	122	13588	1.1976	1	0.994121	99.9999
GOTERM_BP_FAT	GO:0032774~RNA	biosynthetic	process	6	0.758534	0.593011	TRP53,	TAF1,	KLF13,	TAF9B,	ATP6V0A1,	STAT3	558	126	13588	1.15958	1	0.995466	100
GOTERM_BP_FAT	GO:0006366~transcription	from	RNA	polymerase	II	promoter	3	0.379267	0.812756	KLF13,	ATP6V0A1,	STAT3	558	74	13588	0.987213	1	0.999681	100
GOTERM_CC_FAT	GO:0005667~transcription	factor	complex	6	0.758534	0.991226	TAF1,	EPAS1,	TAF9B,	TFDP2,	ATP6V0A1,	CLOCK	617	234	12504	0.519636	1	0.999979	100
Annotation	Cluster	207	Enrichment	Score:	0.182508
Category	Term	Count	%	PValue	Genes	List	Total	Pop	Hits	Pop	Total	Fold	Enrichment	Bonferroni	Benjamini	FDR
GOTERM_BP_FAT	GO:0007369~gastrulation	6	0.758534	0.186412	TRP53,	TGFBR2,	DLD,	BMPR2,	LRP6,	LRP5	558	74	13588	1.97443	1	0.873983	97.2504
GOTERM_BP_FAT	GO:0048598~embryonic	morphogenesis	13	1.64349	0.804784	TRP53,	FGFR1,	TSHZ1,	TGFBR2,	BMPR2,	ATP2B2,	TSC1,	DLD,	CHST11,	GATAD2A,	LRP6,	LRP5,	DLG1	558	359	13588	0.8818	1	0.999629	100
GOTERM_BP_FAT	GO:0009952~anterior/posterior	pattern	formation	5	0.632111	0.878125	TRP53,	TSHZ1,	BMPR2,	LRP6,	LRP5	558	153	13588	0.795793	1	0.999927	100
GOTERM_BP_FAT	GO:0007389~pattern	specification	process	8	1.01138	0.949437	TRP53,	TSHZ1,	SOSTDC1,	TGFBR2,	PKD2,	BMPR2,	LRP6,	LRP5	558	284	13588	0.685951	1	0.999997	100
GOTERM_BP_FAT	GO:0003002~regionalization	5	0.632111	0.977876	TRP53,	TSHZ1,	BMPR2,	LRP6,	LRP5	558	214	13588	0.568955	1	1	100
Annotation	Cluster	208	Enrichment	Score:	0.169901
Category	Term	Count	%	PValue	Genes	List	Total	Pop	Hits	Pop	Total	Fold	Enrichment	Bonferroni	Benjamini	FDR
GOTERM_BP_FAT	GO:0006417~regulation	of	translation	6	0.758534	0.39096	ZFP36L1,	EIF4G1,	APP,	CPEB2,	EIF2AK3,	EIF2B5	558	100	13588	1.46108	1	0.973438	99.9823
GOTERM_BP_FAT	GO:0010608~posttranscriptional	regulation	of	gene	expression	8	1.01138	0.404655	ZFP36L1,	EIF4G1,	APP,	CPEB2,	IFI30,	PTEN,	EIF2AK3,	EIF2B5	558	148	13588	1.31628	1	0.975808	99.9881
SP_PIR_KEYWORDS	Initiation	factor	3	0.379267	0.674819	EIF4G1,	EIF2AK3,	EIF2B5	746	55	17854	1.30544	1	0.94765	100
SP_PIR_KEYWORDS	translation	regulation	3	0.379267	0.745229	EIF4G1,	CPEB2,	EIF2AK3	746	63	17854	1.13967	1	0.966069	100
GOTERM_MF_FAT	GO:0003743~translation	initiation	factor	activity	3	0.379267	0.746034	EIF4G1,	EIF2AK3,	EIF2B5	565	62	13288	1.138	1	0.997622	100
GOTERM_MF_FAT	GO:0008135~translation	factor	activity,	nucleic	acid	binding	4	0.505689	0.791716	EIF4G1,	GFM2,	EIF2AK3,	EIF2B5	565	98	13288	0.959942	1	0.998796	100
SP_PIR_KEYWORDS	protein	biosynthesis	4	0.505689	0.933272	EIF4G1,	GFM2,	LARS2,	EIF2B5	746	139	17854	0.688719	1	0.997701	100
GOTERM_BP_FAT	GO:0006412~translation	6	0.758534	0.997157	EIF4G1,	GFM2,	CYLD,	LARS2,	EIF2AK3,	EIF2B5	558	319	13588	0.458017	1	1	100
Annotation	Cluster	209	Enrichment	Score:	0.168434
Category	Term	Count	%	PValue	Genes	List	Total	Pop	Hits	Pop	Total	Fold	Enrichment	Bonferroni	Benjamini	FDR
GOTERM_CC_FAT	GO:0030118~clathrin	coat	3	0.379267	0.504571	CLTB,	AP1S2,	AP1B1	617	34	12504	1.78816	1	0.891268	99.9935
GOTERM_CC_FAT	GO:0048475~coated	membrane	3	0.379267	0.786844	CLTB,	AP1S2,	AP1B1	617	58	12504	1.04823	1	0.983725	100
GOTERM_CC_FAT	GO:0030117~membrane	coat	3	0.379267	0.786844	CLTB,	AP1S2,	AP1B1	617	58	12504	1.04823	1	0.983725	100
Annotation	Cluster	210	Enrichment	Score:	0.160092
Category	Term	Count	%	PValue	Genes	List	Total	Pop	Hits	Pop	Total	Fold	Enrichment	Bonferroni	Benjamini	FDR
GOTERM_BP_FAT	GO:0045927~positive	regulation	of	growth	5	0.632111	0.196374	CD81,	TGFBR2,	HOPX,	DLG1,	TGFB2	558	56	13588	2.17422	1	0.884254	97.7815
GOTERM_BP_FAT	GO:0045580~regulation	of	T	cell	differentiation	3	0.379267	0.59119	CLPTM1,	TGFBR2,	ITPKB	558	48	13588	1.52195	1	0.99541	100
GOTERM_BP_FAT	GO:0050863~regulation	of	T	cell	activation	5	0.632111	0.651403	CLPTM1,	PRKCQ,	TGFBR2,	ITPKB,	DLG1	558	108	13588	1.12737	1	0.997531	100
GOTERM_BP_FAT	GO:0045619~regulation	of	lymphocyte	differentiation	3	0.379267	0.693623	CLPTM1,	TGFBR2,	ITPKB	558	58	13588	1.25955	1	0.998435	100
GOTERM_BP_FAT	GO:0051249~regulation	of	lymphocyte	activation	6	0.758534	0.708626	CLPTM1,	PRKCQ,	CD81,	TGFBR2,	ITPKB,	DLG1	558	144	13588	1.01464	1	0.998689	100
GOTERM_BP_FAT	GO:0051251~positive	regulation	of	lymphocyte	activation	4	0.505689	0.74669	PRKCQ,	CD81,	TGFBR2,	ITPKB	558	94	13588	1.03622	1	0.999148	100
GOTERM_BP_FAT	GO:0050870~positive	regulation	of	T	cell	activation	3	0.379267	0.759497	PRKCQ,	TGFBR2,	ITPKB	558	66	13588	1.10688	1	0.999279	100
GOTERM_BP_FAT	GO:0002694~regulation	of	leukocyte	activation	6	0.758534	0.761999	CLPTM1,	PRKCQ,	CD81,	TGFBR2,	ITPKB,	DLG1	558	154	13588	0.94875	1	0.99927	100
GOTERM_BP_FAT	GO:0050865~regulation	of	cell	activation	6	0.758534	0.771737	CLPTM1,	PRKCQ,	CD81,	TGFBR2,	ITPKB,	DLG1	558	156	13588	0.936587	1	0.999336	100
GOTERM_BP_FAT	GO:0002696~positive	regulation	of	leukocyte	activation	4	0.505689	0.777466	PRKCQ,	CD81,	TGFBR2,	ITPKB	558	99	13588	0.983889	1	0.999395	100
GOTERM_BP_FAT	GO:0050867~positive	regulation	of	cell	activation	4	0.505689	0.788888	PRKCQ,	CD81,	TGFBR2,	ITPKB	558	101	13588	0.964406	1	0.99951	100
GOTERM_BP_FAT	GO:0032944~regulation	of	mononuclear	cell	proliferation	3	0.379267	0.845523	PRKCQ,	CD81,	DLG1	558	80	13588	0.913172	1	0.999832	100
GOTERM_BP_FAT	GO:0050670~regulation	of	lymphocyte	proliferation	3	0.379267	0.845523	PRKCQ,	CD81,	DLG1	558	80	13588	0.913172	1	0.999832	100
GOTERM_BP_FAT	GO:0002684~positive	regulation	of	immune	system	process	7	0.884956	0.853673	PRKCQ,	IRAK1,	CD81,	TGFBR2,	ITPKB,	LBP,	TGFB2	558	206	13588	0.82747	1	0.999862	100
GOTERM_BP_FAT	GO:0070663~regulation	of	leukocyte	proliferation	3	0.379267	0.855233	PRKCQ,	CD81,	DLG1	558	82	13588	0.8909	1	0.999867	100
Annotation	Cluster	211	Enrichment	Score:	0.158816
Category	Term	Count	%	PValue	Genes	List	Total	Pop	Hits	Pop	Total	Fold	Enrichment	Bonferroni	Benjamini	FDR
GOTERM_MF_FAT	GO:0042277~peptide	binding	9	1.1378	0.369253	LNPEP,	ACE,	TPP1,	LEPR,	NPR1,	CTSB,	NPR3,	INSR,	DHCR24	565	160	13288	1.32292	1	0.934061	99.9119
GOTERM_MF_FAT	GO:0001653~peptide	receptor	activity	3	0.379267	0.950855	LNPEP,	NPR1,	NPR3	565	110	13288	0.641416	1	0.999991	100
GOTERM_MF_FAT	GO:0008528~peptide	receptor	activity,	G-protein	coupled	3	0.379267	0.950855	LNPEP,	NPR1,	NPR3	565	110	13288	0.641416	1	0.999991	100
Annotation	Cluster	212	Enrichment	Score:	0.14431
Category	Term	Count	%	PValue	Genes	List	Total	Pop	Hits	Pop	Total	Fold	Enrichment	Bonferroni	Benjamini	FDR
SMART	SM00298:CHROMO	3	0.379267	0.322629	CHD6,	CBX7,	CHD3	365	29	9131	2.58791	1	0.909476	99.3027
INTERPRO	IPR000953:Chromo	domain	3	0.379267	0.337091	CHD6,	CBX7,	CHD3	733	29	17763	2.50689	1	0.992354	99.8788
GOTERM_MF_FAT	GO:0003682~chromatin	binding	7	0.884956	0.648528	TRP53,	CAMTA2,	NCOA1,	ATP6V0A1,	CHD6,	CBX7,	CHD3	565	155	13288	1.06213	1	0.992702	100
GOTERM_BP_FAT	GO:0006333~chromatin	assembly	or	disassembly	4	0.505689	0.829799	HIST1H2BC,	CHD6,	CBX7,	CHD3	558	109	13588	0.893624	1	0.999771	100
GOTERM_BP_FAT	GO:0006325~chromatin	organization	10	1.26422	0.903634	TAF1,	HIST1H2BC,	KAT2B,	PHF1,	BPTF,	UTY,	HOPX,	CHD6,	CBX7,	CHD3	558	315	13588	0.773056	1	0.999969	100
GOTERM_BP_FAT	GO:0051276~chromosome	organization	11	1.39064	0.971599	TRP53,	TAF1,	HIST1H2BC,	KAT2B,	PHF1,	BPTF,	UTY,	HOPX,	CHD6,	CBX7,	CHD3	558	404	13588	0.663029	1	1	100
GOTERM_CC_FAT	GO:0000785~chromatin	4	0.505689	0.989359	HIST1H2BC,	CHD6,	CBX7,	CHD3	617	165	12504	0.491292	1	0.999971	100
GOTERM_CC_FAT	GO:0044427~chromosomal	part	9	1.1378	0.990019	TRP53,	NDE1,	HIST1H2BC,	KAT2B,	SUN2,	CHD6,	CBX7,	PURA,	CHD3	617	318	12504	0.57356	1	0.999974	100
GOTERM_CC_FAT	GO:0005694~chromosome	9	1.1378	0.998587	TRP53,	NDE1,	HIST1H2BC,	KAT2B,	SUN2,	CHD6,	CBX7,	PURA,	CHD3	617	378	12504	0.482519	1	1	100
Annotation	Cluster	213	Enrichment	Score:	0.131696
Category	Term	Count	%	PValue	Genes	List	Total	Pop	Hits	Pop	Total	Fold	Enrichment	Bonferroni	Benjamini	FDR
GOTERM_BP_FAT	GO:0006953~acute-phase	response	3	0.379267	0.349881	LBP,	STAT3,	TRF	558	30	13588	2.43513	1	0.964422	99.9447
GOTERM_BP_FAT	GO:0002526~acute	inflammatory	response	3	0.379267	0.850449	LBP,	STAT3,	TRF	558	81	13588	0.901898	1	0.999851	100
GOTERM_BP_FAT	GO:0006954~inflammatory	response	3	0.379267	0.999191	LBP,	STAT3,	TRF	558	225	13588	0.324683	1	1	100
GOTERM_BP_FAT	GO:0006952~defense	response	5	0.632111	0.999992	IRAK1,	IL1R1,	LBP,	STAT3,	TRF	558	448	13588	0.271777	1	1	100
Annotation	Cluster	214	Enrichment	Score:	0.131604
Category	Term	Count	%	PValue	Genes	List	Total	Pop	Hits	Pop	Total	Fold	Enrichment	Bonferroni	Benjamini	FDR
UP_SEQ_FEATURE	repeat:TPR	8	3	0.379267	0.51896	UTY,	TMTC1,	DNAJC3	727	38	16021	1.73977	1	0.999998	99.9997
INTERPRO	IPR011990:Tetratricopeptide-like	helical	7	0.884956	0.587641	PDCD11,	NUB1,	CCPG1,	UTY,	TMTC1,	DNAJC3,	SEL1L	733	150	17763	1.13089	1	0.999831	99.9999
UP_SEQ_FEATURE	repeat:TPR	7	3	0.379267	0.657646	UTY,	TMTC1,	DNAJC3	727	49	16021	1.34921	1	1	100
SP_PIR_KEYWORDS	tpr	repeat	6	0.758534	0.70567	CCPG1,	UTY,	SMG7,	TMTC1,	PTPN23,	DNAJC3	746	141	17854	1.01842	1	0.957033	100
UP_SEQ_FEATURE	repeat:TPR	2	6	0.758534	0.707237	CCPG1,	UTY,	SMG7,	TMTC1,	PTPN23,	DNAJC3	727	130	16021	1.0171	1	1	100
UP_SEQ_FEATURE	repeat:TPR	1	6	0.758534	0.707237	CCPG1,	UTY,	SMG7,	TMTC1,	PTPN23,	DNAJC3	727	130	16021	1.0171	1	1	100
UP_SEQ_FEATURE	repeat:TPR	6	3	0.379267	0.718762	UTY,	TMTC1,	DNAJC3	727	55	16021	1.20203	1	1	100
INTERPRO	IPR001440:Tetratricopeptide	TPR-1	4	0.505689	0.756073	CCPG1,	UTY,	TMTC1,	DNAJC3	733	95	17763	1.02035	1	0.999992	100
UP_SEQ_FEATURE	repeat:TPR	5	3	0.379267	0.770428	UTY,	TMTC1,	DNAJC3	727	61	16021	1.08379	1	1	100
SMART	SM00028:TPR	4	0.505689	0.829852	CCPG1,	UTY,	TMTC1,	DNAJC3	365	112	9131	0.893444	1	0.998052	100
INTERPRO	IPR019734:Tetratricopeptide	repeat	4	0.505689	0.845608	CCPG1,	UTY,	TMTC1,	DNAJC3	733	112	17763	0.865475	1	1	100
INTERPRO	IPR013026:Tetratricopeptide	region	4	0.505689	0.854001	CCPG1,	UTY,	TMTC1,	DNAJC3	733	114	17763	0.850291	1	1	100
UP_SEQ_FEATURE	repeat:TPR	4	3	0.379267	0.891466	UTY,	TMTC1,	DNAJC3	727	82	16021	0.806237	1	1	100
UP_SEQ_FEATURE	repeat:TPR	3	4	0.505689	0.907727	CCPG1,	UTY,	TMTC1,	DNAJC3	727	118	16021	0.747022	1	1	100
Annotation	Cluster	215	Enrichment	Score:	0.131579
Category	Term	Count	%	PValue	Genes	List	Total	Pop	Hits	Pop	Total	Fold	Enrichment	Bonferroni	Benjamini	FDR
INTERPRO	IPR019787:Zinc	finger,	PHD-finger	4	0.505689	0.654306	PHF1,	BPTF,	MLLT6,	CHD3	733	81	17763	1.19671	1	0.999938	100
SMART	SM00249:PHD	4	0.505689	0.709311	PHF1,	BPTF,	MLLT6,	CHD3	365	91	9131	1.09962	1	0.992538	100
INTERPRO	IPR001965:Zinc	finger,	PHD-type	4	0.505689	0.729751	PHF1,	BPTF,	MLLT6,	CHD3	733	91	17763	1.0652	1	0.999989	100
INTERPRO	IPR019786:Zinc	finger,	PHD-type,	conserved	site	3	0.379267	0.878807	PHF1,	BPTF,	MLLT6	733	87	17763	0.835631	1	1	100
Annotation	Cluster	216	Enrichment	Score:	0.123486
Category	Term	Count	%	PValue	Genes	List	Total	Pop	Hits	Pop	Total	Fold	Enrichment	Bonferroni	Benjamini	FDR
GOTERM_MF_FAT	GO:0008134~transcription	factor	binding	17	2.14918	0.165334	CAMTA2,	MTDH,	KAT2B,	EPAS1,	MAML2,	HR,	ICMT,	STAT3,	PURA,	NR1H2,	NCOA1,	ATN1,	BPTF,	SQSTM1,	GM608,	ATP6V0A1,	CLOCK,	SLC9A1	565	288	13288	1.38825	1	0.763997	93.663
GOTERM_BP_FAT	GO:0045944~positive	regulation	of	transcription	from	RNA	polymerase	II	promoter	17	2.14918	0.398159	TRP53,	PPARA,	CAMTA2,	KAT2B,	THRB,	EPAS1,	KLF13,	MAML2,	NFIX,	STAT3,	ZBTB38,	SREBF2,	NCOA1,	APP,	NFIC,	NFATC2,	CLOCK	558	358	13588	1.15634	1	0.975057	99.9856
GOTERM_BP_FAT	GO:0045893~positive	regulation	of	transcription,	DNA-dependent	18	2.2756	0.540995	TRP53,	PPARA,	CAMTA2,	KAT2B,	FOXK1,	THRB,	EPAS1,	KLF13,	MAML2,	NFIX,	STAT3,	ZBTB38,	SREBF2,	NCOA1,	APP,	NFIC,	NFATC2,	CLOCK	558	416	13588	1.05366	1	0.992738	99.9999
GOTERM_BP_FAT	GO:0006357~regulation	of	transcription	from	RNA	polymerase	II	promoter	26	3.28698	0.550795	PPARA,	CAMTA2,	MTDH,	FOXK1,	THRB,	ABCA2,	NFIX,	ZBTB38,	NR1H2,	APP,	ATN1,	GM608,	NFATC2,	TRP53,	ZBTB7A,	KAT2B,	EPAS1,	KLF13,	MAML2,	STAT3,	SREBF2,	IFNAR2,	NCOA1,	BPTF,	HOPX,	NFIC,	CLOCK	558	616	13588	1.02781	1	0.993482	99.9999
GOTERM_BP_FAT	GO:0051254~positive	regulation	of	RNA	metabolic	process	18	2.2756	0.553169	TRP53,	PPARA,	CAMTA2,	KAT2B,	FOXK1,	THRB,	EPAS1,	KLF13,	MAML2,	NFIX,	STAT3,	ZBTB38,	SREBF2,	NCOA1,	APP,	NFIC,	NFATC2,	CLOCK	558	419	13588	1.04612	1	0.993515	99.9999
GOTERM_BP_FAT	GO:0009891~positive	regulation	of	biosynthetic	process	23	2.90771	0.60344	TRP53,	PPARA,	CAMTA2,	KAT2B,	FOXK1,	THRB,	EPAS1,	KLF13,	MAML2,	NPR1,	NFIX,	ABCG1,	STAT3,	ZBTB38,	SREBF2,	PRKCQ,	NCOA1,	APP,	SORBS1,	NFIC,	NFATC2,	CLOCK,	EIF2B5	558	557	13588	1.00553	1	0.995885	100
GOTERM_MF_FAT	GO:0016563~transcription	activator	activity	11	1.39064	0.665576	PPARA,	NCOA1,	KAT2B,	FOXK1,	MAML2,	ATP6V0A1,	ICMT,	NFIX,	NFATC2,	NFIC,	STAT3	565	259	13288	0.998859	1	0.99404	100
GOTERM_BP_FAT	GO:0031328~positive	regulation	of	cellular	biosynthetic	process	22	2.78129	0.670643	TRP53,	PPARA,	CAMTA2,	KAT2B,	FOXK1,	THRB,	EPAS1,	KLF13,	MAML2,	NPR1,	NFIX,	STAT3,	ZBTB38,	SREBF2,	PRKCQ,	NCOA1,	APP,	SORBS1,	NFIC,	NFATC2,	CLOCK,	EIF2B5	558	552	13588	0.970521	1	0.997941	100
GOTERM_BP_FAT	GO:0010557~positive	regulation	of	macromolecule	biosynthetic	process	21	2.65487	0.68196	TRP53,	PPARA,	CAMTA2,	KAT2B,	FOXK1,	THRB,	EPAS1,	KLF13,	MAML2,	NFIX,	STAT3,	ZBTB38,	SREBF2,	PRKCQ,	NCOA1,	APP,	SORBS1,	NFIC,	NFATC2,	CLOCK,	EIF2B5	558	530	13588	0.964861	1	0.998251	100
GOTERM_BP_FAT	GO:0045941~positive	regulation	of	transcription	18	2.2756	0.75259	TRP53,	PPARA,	CAMTA2,	KAT2B,	FOXK1,	THRB,	EPAS1,	KLF13,	MAML2,	NFIX,	STAT3,	ZBTB38,	SREBF2,	NCOA1,	APP,	NFIC,	NFATC2,	CLOCK	558	475	13588	0.922784	1	0.999207	100
GOTERM_BP_FAT	GO:0010604~positive	regulation	of	macromolecule	metabolic	process	24	3.03413	0.756026	TRP53,	PPARA,	CAMTA2,	KAT2B,	FOXK1,	THRB,	EPAS1,	KLF13,	MAML2,	BMPR2,	NFIX,	ADORA1,	STAT3,	ZBTB38,	SREBF2,	PRKCQ,	NCOA1,	APP,	SORBS1,	CD81,	NFIC,	NFATC2,	CLOCK,	EIF2B5	558	633	13588	0.92327	1	0.99925	100
GOTERM_BP_FAT	GO:0045935~positive	regulation	of	nucleobase,	nucleoside,	nucleotide	and	nucleic	acid	metabolic	process	19	2.40202	0.777159	TRP53,	PPARA,	CAMTA2,	KAT2B,	FOXK1,	THRB,	EPAS1,	KLF13,	MAML2,	NPR1,	NFIX,	STAT3,	ZBTB38,	SREBF2,	NCOA1,	APP,	NFIC,	NFATC2,	CLOCK	558	510	13588	0.907204	1	0.999401	100
GOTERM_BP_FAT	GO:0010628~positive	regulation	of	gene	expression	18	2.2756	0.789309	TRP53,	PPARA,	CAMTA2,	KAT2B,	FOXK1,	THRB,	EPAS1,	KLF13,	MAML2,	NFIX,	STAT3,	ZBTB38,	SREBF2,	NCOA1,	APP,	NFIC,	NFATC2,	CLOCK	558	488	13588	0.898202	1	0.999506	100
GOTERM_BP_FAT	GO:0051173~positive	regulation	of	nitrogen	compound	metabolic	process	19	2.40202	0.817666	TRP53,	PPARA,	CAMTA2,	KAT2B,	FOXK1,	THRB,	EPAS1,	KLF13,	MAML2,	NPR1,	NFIX,	STAT3,	ZBTB38,	SREBF2,	NCOA1,	APP,	NFIC,	NFATC2,	CLOCK	558	526	13588	0.879608	1	0.999709	100
SP_PIR_KEYWORDS	activator	17	2.14918	0.862237	TRP53,	PPARA,	CAMTA2,	FOXK1,	EPAS1,	KLF13,	CDK8,	NFIX,	STAT3,	SREBF2,	PURA,	NCOA1,	TFDP2,	PPRC1,	NFIC,	NFATC2,	CLOCK	746	484	17854	0.840621	1	0.990041	100
GOTERM_MF_FAT	GO:0003700~transcription	factor	activity	24	3.03413	0.976932	TRP53,	PPARA,	TSHZ1,	FOXK1,	THRB,	EPAS1,	ZNFX1,	FOXK2,	ZHX1,	ZFP628,	NFIX,	STAT3,	ZBTB38,	PURA,	SREBF2,	NR1H2,	XBP1,	GATAD2A,	TFDP2,	HOPX,	NFE2L1,	NFIC,	NFATC2,	CLOCK	565	776	13288	0.727379	1	0.999999	100
GOTERM_MF_FAT	GO:0043565~sequence-specific	DNA	binding	16	2.02276	0.98037	PPARA,	TSHZ1,	FOXK1,	THRB,	ZHX1,	FOXK2,	STAT3,	SREBF2,	NR1H2,	LONP1,	BPTF,	XBP1,	GATAD2A,	HOPX,	NFE2L1,	NFATC2	565	556	13288	0.676794	1	1	100
GOTERM_MF_FAT	GO:0030528~transcription	regulator	activity	37	4.67762	0.992851	PPARA,	CAMTA2,	TSHZ1,	FOXK1,	THRB,	ZNFX1,	FOXK2,	HR,	NFIX,	ZBTB38,	NR1H2,	ATN1,	XBP1,	SQSTM1,	TFDP2,	GATAD2A,	GM608,	NFATC2,	TRP53,	ZBTB7A,	KAT2B,	KLF9,	EPAS1,	KLF13,	ZHX1,	MAML2,	ZFP628,	ICMT,	STAT3,	PURA,	SREBF2,	NCOA1,	BPTF,	HOPX,	ATP6V0A1,	NFE2L1,	NFIC,	CLOCK	565	1206	13288	0.721549	1
GOTERM_BP_FAT	GO:0051252~regulation	of	RNA	metabolic	process	44	5.56258	0.996219	KCNH1,	PPARA,	CAMTA2,	MTDH,	TSHZ1,	FOXK1,	THRB,	ZNFX1,	FOXK2,	ABCA2,	NFIX,	ZBTB38,	ZFP36L1,	NR1H2,	APP,	ZFP93,	ATN1,	XBP1,	TFDP2,	GATAD2A,	GM608,	SNRNP70,	NFATC2,	TRP53,	TAF1,	ZBTB7A,	PDCD11,	KAT2B,	EPAS1,	KLF13,	ZHX1,	MAML2,	TLE3,	ZFP628,	STAT3,	PURA,	SREBF2,	IFNAR2,	NCOA1,	BPTF,	HOPX,
GOTERM_BP_FAT	GO:0006355~regulation	of	transcription,	DNA-dependent	42	5.30973	0.997855	KCNH1,	PPARA,	CAMTA2,	MTDH,	TSHZ1,	FOXK1,	THRB,	ZNFX1,	FOXK2,	ABCA2,	NFIX,	ZBTB38,	NR1H2,	APP,	ZFP93,	ATN1,	XBP1,	TFDP2,	GATAD2A,	GM608,	NFATC2,	TRP53,	TAF1,	ZBTB7A,	PDCD11,	KAT2B,	EPAS1,	KLF13,	ZHX1,	MAML2,	TLE3,	ZFP628,	STAT3,	PURA,	SREBF2,	IFNAR2,	NCOA1,	BPTF,	HOPX,	NFE2L1,	MAPK8IP1,	NFIC,
SP_PIR_KEYWORDS	transcription	regulation	42	5.30973	0.999642	PPARA,	CAMTA2,	TSHZ1,	FOXK1,	THRB,	TAF9B,	HR,	NFIX,	CIC,	CBX7,	TMF1,	NR1H2,	ZFP93,	XBP1,	TFDP2,	GATAD2A,	CC2D1A,	SAP30L,	NFATC2,	SLC30A9,	TRP53,	TAF1,	ZBTB7A,	ZBTB20,	KAT2B,	KLF9,	EPAS1,	KLF13,	ZHX1,	TLE3,	ZFP628,	CDK8,	STAT3,	PURA,	SREBF2,	NCOA1,	PHF1,	ARRB1,	PPRC1,	HOPX,	NFIC,	CLOCK	746	1546
SP_PIR_KEYWORDS	dna-binding	36	4.5512	0.999826	PPARA,	TSHZ1,	FOXK1,	THRB,	FOXK2,	HR,	NFIX,	CIC,	APLP2,	TMF1,	ZFP36L1,	PHC3,	NR1H2,	LONP1,	ZFP93,	XBP1,	TFDP2,	CC2D1A,	SAP30L,	NFATC2,	TRP53,	TAF1,	ZBTB7A,	HIST1H2BC,	ZBTB20,	KLF9,	EPAS1,	KLF13,	ZHX1,	ZFP628,	STAT3,	PURA,	SREBF2,	NFE2L1,	NFIC,	CLOCK	746	1404	17854	0.613666	1	1	100
GOTERM_BP_FAT	GO:0045449~regulation	of	transcription	61	7.71176	0.999952	KCNH1,	PPARA,	THRB,	FOXK1,	ZNFX1,	FOXK2,	HR,	CBX7,	TMF1,	ZBTB38,	APP,	ZFP93,	WWP1,	SAP30L,	IRAK1,	ZBTB20,	ZHX1,	TLE3,	ZFP628,	CDK8,	PURA,	PRKCQ,	IFNAR2,	NCOA1,	BPTF,	NFE2L1,	CLOCK,	CAMTA2,	MTDH,	TSHZ1,	TAF9B,	ABCA2,	NFIX,	CIC,	NR1H2,	ATN1,	XBP1,	TFDP2,	GATAD2A,	GM608,	CC2D1A,	NFATC2,	SLC30A9,
GOTERM_BP_FAT	GO:0006350~transcription	44	5.56258	0.999982	PPARA,	CAMTA2,	TSHZ1,	FOXK1,	THRB,	FOXK2,	TAF9B,	HR,	NFIX,	CIC,	CBX7,	TMF1,	NR1H2,	ZFP93,	PPP1R1B,	XBP1,	TFDP2,	GATAD2A,	CC2D1A,	SAP30L,	NFATC2,	SLC30A9,	TRP53,	TAF1,	ZBTB7A,	ZBTB20,	KAT2B,	KLF9,	EPAS1,	KLF13,	ZHX1,	TLE3,	ZFP628,	CDK8,	STAT3,	PURA,	SREBF2,	NCOA1,	PHF1,	PPRC1,	HOPX,	ATP6V0A1,	NFIC,	CLOCK	558
GOTERM_MF_FAT	GO:0003677~DNA	binding	46	5.81542	0.999986	PPARA,	TSHZ1,	FOXK1,	THRB,	ZNFX1,	FOXK2,	TAF9B,	HR,	NFIX,	CIC,	APLP2,	TMF1,	ZBTB38,	ZFP36L1,	NR1H2,	PHC3,	APP,	LONP1,	ZFP93,	XBP1,	TFDP2,	GATAD2A,	CC2D1A,	NFATC2,	CHD6,	CHD3,	TRP53,	TAF1,	ZBTB7A,	ZBTB20,	HIST1H2BC,	KLF9,	EPAS1,	KLF13,	ZHX1,	ZFP628,	STAT3,	PURA,	SREBF2,	FMN1,	NCOA1,	BPTF,	HOPX,	NFE2L1,
SP_PIR_KEYWORDS	Transcription	43	5.43616	0.999993	PPARA,	CAMTA2,	TSHZ1,	FOXK1,	THRB,	FOXK2,	TAF9B,	HR,	NFIX,	CIC,	CBX7,	TMF1,	NR1H2,	ZFP93,	XBP1,	TFDP2,	GATAD2A,	CC2D1A,	SAP30L,	NFATC2,	SLC30A9,	TRP53,	TAF1,	ZBTB7A,	ZBTB20,	KAT2B,	KLF9,	EPAS1,	KLF13,	ZHX1,	TLE3,	ZFP628,	CDK8,	STAT3,	PURA,	SREBF2,	NCOA1,	PHF1,	ARRB1,	HOPX,	PPRC1,	NFIC,	CLOCK	746	1769
SP_PIR_KEYWORDS	nucleus	99	12.5158	1	THRB,	CTDSPL,	INTS2,	LUZP1,	UBQLN1,	CBX7,	ZFP93,	SRRM2,	SAP30L,	ZHX1,	ZFP628,	TC2N,	NAV3,	ARRB1,	PDE4DIP,	NFE2L1,	ATXN1L,	CAMTA2,	TSHZ1,	TAF9B,	RRAGD,	UHMK1,	NR1H2,	TFDP2,	SLC30A9,	RNF13,	TRP53,	TAF1,	NPLOC4,	CCPG1,	KLF9,	EPAS1,	KLF13,	SMG7,	CSRP1,	SREBF2,	DNAJB9,	PHF1,	DYRK1B,	PPRC1,	HOPX,	PPARA,	FOXK1,	UTY,	CLSTN1,
Annotation	Cluster	217	Enrichment	Score:	0.121404
Category	Term	Count	%	PValue	Genes	List	Total	Pop	Hits	Pop	Total	Fold	Enrichment	Bonferroni	Benjamini	FDR
GOTERM_BP_FAT	GO:0048562~embryonic	organ	morphogenesis	7	0.884956	0.651395	FGFR1,	ATP2B2,	TSHZ1,	CHST11,	TGFBR2,	LRP6,	DLG1	558	161	13588	1.05875	1	0.997568	100
GOTERM_BP_FAT	GO:0043583~ear	development	4	0.505689	0.805104	FGFR1,	ATP2B2,	TSHZ1,	WHRN	558	104	13588	0.936587	1	0.999626	100
GOTERM_BP_FAT	GO:0042471~ear	morphogenesis	3	0.379267	0.824313	FGFR1,	ATP2B2,	TSHZ1	558	76	13588	0.961234	1	0.999739	100
Annotation	Cluster	218	Enrichment	Score:	0.1196
Category	Term	Count	%	PValue	Genes	List	Total	Pop	Hits	Pop	Total	Fold	Enrichment	Bonferroni	Benjamini	FDR
INTERPRO	IPR018957:Zinc	finger,	C3HC4	RING-type	10	1.26422	0.551275	RNF43,	RNF115,	RNF152,	RBCK1,	TRIM25,	MARCH7,	AMFR,	MARCH5,	ZNRF3,	RNF13	733	219	17763	1.10654	1	0.999715	99.9998
SMART	SM00184:RING	10	1.26422	0.811411	RNF43,	RNF115,	RNF208,	RNF152,	RBCK1,	TRIM25,	AMFR,	ZNRF3,	CHD3,	RNF13	365	286	9131	0.874701	1	0.997454	100
UP_SEQ_FEATURE	zinc	finger	region:RING-type	7	0.884956	0.814365	RNF115,	RNF208,	RNF152,	RBCK1,	TRIM25,	AMFR,	RNF13	727	176	16021	0.876477	1	1	100
INTERPRO	IPR017907:Zinc	finger,	RING-type,	conserved	site	9	1.1378	0.826518	RNF43,	RNF115,	RNF208,	RNF152,	RBCK1,	TRIM25,	AMFR,	ZNRF3,	RNF13	733	254	17763	0.85866	1	0.999999	100
INTERPRO	IPR001841:Zinc	finger,	RING-type	10	1.26422	0.838141	RNF43,	RNF115,	RNF208,	RNF152,	RBCK1,	TRIM25,	AMFR,	ZNRF3,	CHD3,	RNF13	733	286	17763	0.847318	1	1	100
Annotation	Cluster	219	Enrichment	Score:	0.119261
Category	Term	Count	%	PValue	Genes	List	Total	Pop	Hits	Pop	Total	Fold	Enrichment	Bonferroni	Benjamini	FDR
GOTERM_BP_FAT	GO:0000904~cell	morphogenesis	involved	in	differentiation	9	1.1378	0.644695	AMIGO1,	ATP2B2,	DAB2,	APP,	LMTK2,	NFASC,	ANTXR1,	TGFB2,	PTPN11	558	212	13588	1.03378	1	0.997449	100
GOTERM_BP_FAT	GO:0048666~neuron	development	12	1.51707	0.656193	AMIGO1,	FGFR1,	ATP2B2,	APP,	NTRK2,	LMTK2,	NFASC,	PTEN,	GAS7,	WHRN,	TGFB2,	PTPN11	558	292	13588	1.00074	1	0.997647	100
GOTERM_BP_FAT	GO:0031175~neuron	projection	development	9	1.1378	0.675263	AMIGO1,	FGFR1,	APP,	LMTK2,	NFASC,	PTEN,	GAS7,	TGFB2,	PTPN11	558	218	13588	1.00533	1	0.998067	100
GOTERM_BP_FAT	GO:0000902~cell	morphogenesis	12	1.51707	0.726586	EGFR,	AMIGO1,	ATP2B2,	DAB2,	APP,	LMTK2,	NFASC,	CAP1,	ANTXR1,	GAS7,	TGFB2,	PTPN11	558	309	13588	0.94568	1	0.998938	100
GOTERM_BP_FAT	GO:0048812~neuron	projection	morphogenesis	7	0.884956	0.733131	AMIGO1,	APP,	LMTK2,	NFASC,	GAS7,	TGFB2,	PTPN11	558	176	13588	0.968516	1	0.999019	100
GOTERM_BP_FAT	GO:0048667~cell	morphogenesis	involved	in	neuron	differentiation	7	0.884956	0.761747	AMIGO1,	ATP2B2,	APP,	LMTK2,	NFASC,	TGFB2,	PTPN11	558	182	13588	0.936587	1	0.999278	100
GOTERM_BP_FAT	GO:0030030~cell	projection	organization	12	1.51707	0.763333	AMIGO1,	FGFR1,	ATP2B2,	APP,	TSC1,	LMTK2,	NFASC,	PTEN,	GAS7,	WHRN,	TGFB2,	PTPN11	558	319	13588	0.916035	1	0.999279	100
GOTERM_BP_FAT	GO:0007411~axon	guidance	4	0.505689	0.771568	APP,	LMTK2,	NFASC,	TGFB2	558	98	13588	0.993929	1	0.999345	100
GOTERM_BP_FAT	GO:0032989~cellular	component	morphogenesis	13	1.64349	0.780236	EGFR,	NFASC,	GAS7,	TGFB2,	PTPN11,	AMIGO1,	ATP2B2,	CD9,	DAB2,	APP,	LMTK2,	ANTXR1,	CAP1	558	351	13588	0.901898	1	0.999422	100
GOTERM_BP_FAT	GO:0007409~axonogenesis	6	0.758534	0.803432	AMIGO1,	APP,	LMTK2,	NFASC,	TGFB2,	PTPN11	558	163	13588	0.896365	1	0.999623	100
GOTERM_BP_FAT	GO:0048858~cell	projection	morphogenesis	7	0.884956	0.840725	AMIGO1,	APP,	LMTK2,	NFASC,	GAS7,	TGFB2,	PTPN11	558	202	13588	0.843855	1	0.999814	100
GOTERM_BP_FAT	GO:0032990~cell	part	morphogenesis	7	0.884956	0.871468	AMIGO1,	APP,	LMTK2,	NFASC,	GAS7,	TGFB2,	PTPN11	558	212	13588	0.804051	1	0.999914	100
GOTERM_BP_FAT	GO:0030182~neuron	differentiation	13	1.64349	0.898053	AMIGO1,	FGFR1,	ATP2B2,	APP,	NTRK2,	LMTK2,	NFASC,	PTEN,	GAS7,	WHRN,	STAT3,	PTPN11,	TGFB2	558	399	13588	0.793399	1	0.999962	100
Annotation	Cluster	220	Enrichment	Score:	0.117267
Category	Term	Count	%	PValue	Genes	List	Total	Pop	Hits	Pop	Total	Fold	Enrichment	Bonferroni	Benjamini	FDR
GOTERM_CC_FAT	GO:0005777~peroxisome	5	0.632111	0.760194	ITGA10,	AKAP11,	ZADH2,	ACSL6,	SLC25A17	617	104	12504	0.974317	1	0.980778	100
GOTERM_CC_FAT	GO:0042579~microbody	5	0.632111	0.760194	ITGA10,	AKAP11,	ZADH2,	ACSL6,	SLC25A17	617	104	12504	0.974317	1	0.980778	100
SP_PIR_KEYWORDS	peroxisome	4	0.505689	0.769753	ITGA10,	ZADH2,	ACSL6,	SLC25A17	746	96	17854	0.997207	1	0.972342	100
Annotation	Cluster	221	Enrichment	Score:	0.108455
Category	Term	Count	%	PValue	Genes	List	Total	Pop	Hits	Pop	Total	Fold	Enrichment	Bonferroni	Benjamini	FDR
INTERPRO	IPR015943:WD40/YVTN	repeat-like	13	1.64349	0.606717	NWD1,	PLXNB1,	PLXNB2,	TLE3,	WDR91,	SCAP,	CORO2B,	ZFP106,	TULP4,	DMXL2,	SEMA3B,	LRRK2,	PPP2R2C	733	305	17763	1.03289	1	0.999852	100
UP_SEQ_FEATURE	repeat:WD	7	6	0.758534	0.667346	NWD1,	DMXL2,	TLE3,	WDR91,	PPP2R2C,	SCAP	727	124	16021	1.06631	1	1	100
SMART	SM00320:WD40	10	1.26422	0.711031	NWD1,	CORO2B,	ZFP106,	TULP4,	DMXL2,	TLE3,	WDR91,	LRRK2,	PPP2R2C,	SCAP	365	259	9131	0.965886	1	0.991363	100
INTERPRO	IPR019775:WD40	repeat,	conserved	site	10	1.26422	0.740986	NWD1,	CORO2B,	NCSTN,	ZFP106,	TULP4,	DMXL2,	TLE3,	WDR91,	PPP2R2C,	SCAP	733	258	17763	0.939275	1	0.99999	100
UP_SEQ_FEATURE	repeat:WD	6	7	0.884956	0.743031	NWD1,	ZFP106,	DMXL2,	TLE3,	WDR91,	PPP2R2C,	SCAP	727	161	16021	0.958136	1	1	100
INTERPRO	IPR001680:WD40	repeat	10	1.26422	0.745038	NWD1,	CORO2B,	ZFP106,	TULP4,	DMXL2,	TLE3,	WDR91,	LRRK2,	PPP2R2C,	SCAP	733	259	17763	0.935648	1	0.999991	100
INTERPRO	IPR019782:WD40	repeat	2	8	1.01138	0.783571	NWD1,	CORO2B,	ZFP106,	TULP4,	DMXL2,	TLE3,	WDR91,	SCAP	733	214	17763	0.905917	1	0.999997	100
UP_SEQ_FEATURE	repeat:WD	5	8	1.01138	0.814876	NWD1,	CORO2B,	ZFP106,	DMXL2,	TLE3,	WDR91,	PPP2R2C,	SCAP	727	202	16021	0.872758	1	1	100
UP_SEQ_FEATURE	repeat:WD	3	9	1.1378	0.827162	NWD1,	CORO2B,	ZFP106,	TULP4,	DMXL2,	TLE3,	WDR91,	PPP2R2C,	SCAP	727	231	16021	0.85859	1	1	100
INTERPRO	IPR017986:WD40	repeat,	region	8	1.01138	0.834292	NWD1,	CORO2B,	ZFP106,	TULP4,	DMXL2,	TLE3,	WDR91,	SCAP	733	228	17763	0.850291	1	0.999999	100
[truncated: 173 more rows]
[truncated: 376 more columns]

## Sheet: E16_Functional Annotation Clu
Stringency: Medim			David 6.7
Annotation	Cluster	1	Enrichment	Score:	10.3696
Category	Term	Count	%	PValue	Genes	List	Total	Pop	Hits	Pop	Total	Fold	Enrichment	Bonferroni	Benjamini	FDR
GOTERM_CC_FAT	GO:0043232~intracellular	non-membrane-bounded	organelle	175	17.5703	3.12232e-24	HMGN3,	RPL36A,	PRC1,	SEPT1,	TUBB2A,	RPL13,	DYNC2LI1,	H1FX,	RPL22L1,	HMGN5,	CBX8,	WTAP,	CITED2,	IMP3,	RAD21,	H2AFV,	KIFAP3,	D19BWG1357E,	H2AFY,	GNL2,	RPS27A,	ASPM,	H1F0,	MRPL52,	NUP133,	RRP1,	C2CD3,	TANC1,	RAI14,	ISG20L2,	RRP9,	TACC3,	CTNNA1,	DCTN4,	CTNNA2,	UXT,	KDM2B,	RFC4,	BAZ1A,	KRT18,	SPAG6,	RPS17,	ZWINT,
GOTERM_CC_FAT	GO:0043228~non-membrane-bounded	organelle	175	17.5703	3.12232e-24	HMGN3,	RPL36A,	PRC1,	SEPT1,	TUBB2A,	RPL13,	DYNC2LI1,	H1FX,	RPL22L1,	HMGN5,	CBX8,	WTAP,	CITED2,	IMP3,	RAD21,	H2AFV,	KIFAP3,	D19BWG1357E,	H2AFY,	GNL2,	RPS27A,	ASPM,	H1F0,	MRPL52,	NUP133,	RRP1,	C2CD3,	TANC1,	RAI14,	ISG20L2,	RRP9,	TACC3,	CTNNA1,	DCTN4,	CTNNA2,	UXT,	KDM2B,	RFC4,	BAZ1A,	KRT18,	SPAG6,	RPS17,	ZWINT,	STMN1,
GOTERM_CC_FAT	GO:0005856~cytoskeleton	99	9.93976	4.61413e-12	SEPT1,	PRC1,	TUBB2A,	DYNC2LI1,	KIFAP3,	H2AFY,	ASPM,	C2CD3,	TANC1,	RAI14,	CTNNA1,	TACC3,	DCTN4,	CTNNA2,	UXT,	KRT18,	SPAG6,	STMN1,	DYNLRB2,	DYNLRB1,	KIF26B,	SEPT9,	MYL6,	BBS4,	AKAP12,	KATNB1,	NEDD9,	CAPZB,	KRT23,	FUZ,	CEP170,	PPP2R2B,	NUDC,	2700060E02RIK,	FGD3,	KIF3A,	MYO1B,	BECN1,	BFSP2,	MYL12B,	EVL,	MYO1H,	GAS8,	SEPT10,	EPB4.1L4A,
GOTERM_CC_FAT	GO:0015630~microtubule	cytoskeleton	52	5.22088	1.93199e-10	PRC1,	KIF27,	TUBB2A,	DYNC2LI1,	SPAG17,	MAPT,	KIFAP3,	H2AFY,	CNTLN,	TUBA1A,	ASPM,	KIF2A,	KIF11,	C2CD3,	KIF17,	TACC3,	DCTN4,	EML4,	UXT,	SASS6,	SPAG6,	TBCA,	STMN1,	DYNLRB2,	DYNLRB1,	DYNC1I2,	DYNLT1B,	KIF26B,	BBS4,	APC2,	HAUS2,	KATNB1,	KIF9,	TUBGCP5,	KLC1,	TEKT1,	PPP2CA,	CEP170,	TEKT2,	NUDC,	TCP1,	KIF3A,	PSRC1,	RACGAP1,
GOTERM_CC_FAT	GO:0044430~cytoskeletal	part	73	7.32932	3.14328e-10	SEPT1,	KIF27,	PRC1,	TUBB2A,	DYNC2LI1,	SPAG17,	MAPT,	KIFAP3,	H2AFY,	CNTLN,	TUBA1A,	ASPM,	KIF2A,	KIF11,	C2CD3,	KIF17,	TANC1,	TACC3,	DCTN4,	EML4,	UXT,	SASS6,	KRT18,	SPAG6,	TBCA,	STMN1,	DYNLRB2,	DYNLRB1,	DYNC1I2,	KIF26B,	SEPT9,	DYNLT1B,	MYL6,	BBS4,	APC2,	CALD1,	HAUS2,	VIM,	KATNB1,	KIF9,	TPM1,	CAPZB,	KRT23,	TUBGCP5,
GOTERM_CC_FAT	GO:0005874~microtubule	34	3.41365	3.05446e-09	PRC1,	APC2,	KIF27,	TUBB2A,	HAUS2,	DYNC2LI1,	KATNB1,	KIF9,	SPAG17,	TUBGCP5,	KLC1,	TEKT1,	CEP170,	MAPT,	TEKT2,	TUBA1A,	NUDC,	KIF2A,	KIF11,	KIF3A,	KIF17,	GAS8,	GABARAP,	EML4,	SPAG6,	TBCA,	KIF20B,	STMN1,	DYNLRB2,	DYNLRB1,	DYNC1I2,	KIF20A,	KIF26B,	DYNLT1B	539	240	12504	3.28646	1.26149e-06	2.52298e-07	4.2802e-06
SP_PIR_KEYWORDS	microtubule	35	3.51406	3.35689e-09	TPPP3,	PRC1,	APC2,	KIF27,	TUBB2A,	HAUS2,	DYNC2LI1,	KATNB1,	KIF9,	SPAG17,	TUBGCP5,	KLC1,	TEKT1,	CEP170,	MAPT,	TEKT2,	TUBA1A,	NUDC,	KIF2A,	KIF11,	KIF3A,	KIF17,	GAS8,	GABARAP,	EML4,	SPAG6,	TBCA,	KIF20B,	STMN1,	DYNLRB2,	DYNLRB1,	DYNC1I2,	DYNLT1B,	KIF20A,	KIF26B	881	221	17854	3.20949	1.43004e-06	2.86007e-07	4.72511e-06
GOTERM_BP_FAT	GO:0007017~microtubule-based	process	30	3.01205	3.41525e-07	TPPP3,	BBS4,	KIF27,	TUBB2A,	HAUS2,	KIF9,	TUBGCP5,	KLC1,	TEKT1,	KIFAP3,	MAPT,	TEKT2,	TUBA1A,	NEFL,	NEFM,	KIF2A,	KIF11,	KIF3A,	KIF17,	PSRC1,	TACC3,	SMC3,	GABARAP,	UXT,	KIF20B,	STMN1,	DYNLRB1,	KIF20A,	KIF26B,	DYNLT1B	657	211	13588	2.94055	0.000779399	0.000389775	0.000596262
GOTERM_MF_FAT	GO:0003774~motor	activity	21	2.10843	8.87277e-06	MYL6,	BBS4,	KIF3A,	KIF11,	KIF27,	KIF17,	MYO1B,	DYNC2LI1,	MYL12B,	MYO1H,	KIF9,	KLC1,	KIF20B,	DYNLRB2,	DYNLRB1,	DYNC1I2,	MYO5B,	KIF20A,	KIF26B,	DYNLT1B,	KIF2A	637	138	13288	3.17439	0.00583894	0.00292374	0.0132744
SP_PIR_KEYWORDS	motor	protein	20	2.00803	9.06455e-06	MYL6,	KIF3A,	KIF11,	KIF27,	KIF17,	MYO1B,	DYNC2LI1,	MYL12B,	MYO1H,	KIF9,	KLC1,	KIF20B,	DYNLRB2,	DYNLRB1,	DYNC1I2,	MYO5B,	KIF20A,	KIF26B,	DYNLT1B,	KIF2A	881	123	17854	3.29522	0.00385407	0.000551493	0.0127584
GOTERM_BP_FAT	GO:0007018~microtubule-based	movement	14	1.40562	0.00111731	KIF11,	KIF3A,	KIF27,	KIF17,	TUBB2A,	KIF9,	KLC1,	KIF20B,	TUBA1A,	DYNLRB1,	NEFM,	KIF26B,	KIF2A,	KIF20A	657	101	13588	2.8668	0.922094	0.0970517	1.93287
Annotation	Cluster	2	Enrichment	Score:	4.3702
Category	Term	Count	%	PValue	Genes	List	Total	Pop	Hits	Pop	Total	Fold	Enrichment	Bonferroni	Benjamini	FDR
GOTERM_BP_FAT	GO:0007049~cell	cycle	64	6.4257	8.23715e-09	MAD1L1,	S100A6,	SEPT1,	PRC1,	DBF4,	RPRM,	WTAP,	RAD21,	CASP8AP2,	CUL7,	PSMC3IP,	MTBP,	VPS4B,	ASPM,	KHDRBS1,	KIF11,	SKP2,	CDK6,	TACC3,	PPP1CB,	CDK2,	PPP1CA,	SASS6,	MAPK6,	FANCD2,	ZWINT,	TBRG1,	AKAP8,	STMN1,	USP22,	SEPT9,	NEK3,	ANAPC13,	HAUS2,	NEK1,	KATNB1,	NEDD9,	MLF1,	NCAPH,	SMARCB1,	KRT7,	NUDC,	HELLS,	TXNIP,
SP_PIR_KEYWORDS	cell	cycle	49	4.91968	3.43637e-07	MAD1L1,	PRC1,	SEPT1,	DBF4,	WTAP,	RAD21,	CASP8AP2,	VPS4B,	MTBP,	ASPM,	KHDRBS1,	KIF11,	CDK6,	PPP1CB,	CDK2,	PPP1CA,	SASS6,	MAPK6,	FANCD2,	ZWINT,	TBRG1,	USP22,	SEPT9,	NEK3,	ANAPC13,	HAUS2,	NEK1,	KATNB1,	NEDD9,	MLF1,	NCAPH,	SMARCB1,	NUDC,	HELLS,	TXNIP,	ERH,	SUV39H1,	RACGAP1,	SEPT10,	SMC3,	SMC4,	RNF8,	RASSF4,	MAPK13,
GOTERM_BP_FAT	GO:0051301~cell	division	33	3.31325	5.6873e-06	MAD1L1,	PRC1,	NEK3,	SEPT1,	ANAPC13,	HAUS2,	NEK1,	KATNB1,	NEDD9,	CDC42,	NCAPH,	RAD21,	VPS4B,	AATF,	TOP2A,	NUDC,	HELLS,	ASPM,	KIF11,	CDK6,	RACGAP1,	PPP1CB,	SEPT10,	CDK2,	SMC3,	SMC4,	RNF8,	PPP1CA,	ZWINT,	KIF20B,	SETD8,	CIT,	2018-09-09	657	281	13588	2.42883	0.0129002	0.00324077	0.0099289
SP_PIR_KEYWORDS	cell	division	31	3.11245	9.98761e-06	MAD1L1,	NEK3,	PRC1,	SEPT1,	ANAPC13,	NEK1,	HAUS2,	KATNB1,	NEDD9,	CDC42,	NCAPH,	RAD21,	VPS4B,	NUDC,	HELLS,	ASPM,	KIF11,	CDK6,	RACGAP1,	PPP1CB,	SEPT10,	CDK2,	SMC3,	SMC4,	RNF8,	PPP1CA,	ZWINT,	KIF20B,	SETD8,	CIT,	2018-09-09	881	256	17854	2.45404	0.0042457	0.000531701	0.0140575
GOTERM_BP_FAT	GO:0022402~cell	cycle	process	38	3.81526	7.8848e-05	MAD1L1,	NEK3,	ANAPC13,	HAUS2,	DBF4,	NEK1,	RPRM,	KATNB1,	NEDD9,	MLF1,	NCAPH,	RAD21,	KRT7,	PSMC3IP,	MTBP,	HELLS,	NUDC,	ASPM,	KIF11,	AK1,	SKP2,	RACGAP1,	TACC3,	CDK2,	SMC3,	SMC4,	RNF8,	PPP1CA,	PSMD13,	FANCD2,	ZWINT,	TBRG1,	GAS2L2,	KIF20B,	SETD8,	AKAP8,	STMN1,	CIT	657	393	13588	1.99978	0.164744
GOTERM_BP_FAT	GO:0000278~mitotic	cell	cycle	27	2.71084	0.000128782	MAD1L1,	NEK3,	ANAPC13,	DBF4,	NEK1,	HAUS2,	KATNB1,	NEDD9,	NCAPH,	RAD21,	MTBP,	NUDC,	HELLS,	ASPM,	KIF11,	SKP2,	SMC3,	CDK2,	SMC4,	RNF8,	PLK2,	ZWINT,	KIF20B,	SETD8,	AKAP8,	STMN1,	CIT	657	244	13588	2.28857	0.254744	0.0242045	0.2246
SP_PIR_KEYWORDS	mitosis	22	2.20884	0.000203611	ACTB,	MAD1L1,	KIF11,	NEK3,	ANAPC13,	NEK1,	HAUS2,	KATNB1,	NEDD9,	SMC3,	CDK2,	SMC4,	RNF8,	NCAPH,	RAD21,	ZWINT,	KIF20B,	SETD8,	CIT,	NUDC,	ASPM,	HELLS	881	179	17854	2.49075	0.0830911	0.00665065	0.286219
GOTERM_BP_FAT	GO:0022403~cell	cycle	phase	32	3.21285	0.0002749	MAD1L1,	NEK3,	ANAPC13,	DBF4,	NEK1,	HAUS2,	KATNB1,	NEDD9,	NCAPH,	RAD21,	KRT7,	PSMC3IP,	MTBP,	NUDC,	HELLS,	ASPM,	KIF11,	SKP2,	TACC3,	CDK2,	SMC3,	SMC4,	RNF8,	PPP1CA,	PSMD13,	FANCD2,	ZWINT,	KIF20B,	SETD8,	AKAP8,	STMN1,	CIT	657	328	13588	2.01775	0.466173	0.0438443	0.47886
GOTERM_BP_FAT	GO:0000280~nuclear	division	22	2.20884	0.000341306	MAD1L1,	KIF11,	NEK3,	ANAPC13,	NEK1,	HAUS2,	KATNB1,	NEDD9,	SMC3,	CDK2,	SMC4,	RNF8,	NCAPH,	RAD21,	ZWINT,	KIF20B,	SETD8,	AKAP8,	CIT,	NUDC,	ASPM,	HELLS	657	190	13588	2.39474	0.541288	0.0475411	0.594209
GOTERM_BP_FAT	GO:0007067~mitosis	22	2.20884	0.000341306	MAD1L1,	KIF11,	NEK3,	ANAPC13,	NEK1,	HAUS2,	KATNB1,	NEDD9,	SMC3,	CDK2,	SMC4,	RNF8,	NCAPH,	RAD21,	ZWINT,	KIF20B,	SETD8,	AKAP8,	CIT,	NUDC,	ASPM,	HELLS	657	190	13588	2.39474	0.541288	0.0475411	0.594209
GOTERM_BP_FAT	GO:0000087~M	phase	of	mitotic	cell	cycle	22	2.20884	0.0004523	MAD1L1,	KIF11,	NEK3,	ANAPC13,	NEK1,	HAUS2,	KATNB1,	NEDD9,	SMC3,	CDK2,	SMC4,	RNF8,	NCAPH,	RAD21,	ZWINT,	KIF20B,	SETD8,	AKAP8,	CIT,	NUDC,	ASPM,	HELLS	657	194	13588	2.34537	0.644003	0.0529086	0.78673
GOTERM_BP_FAT	GO:0048285~organelle	fission	22	2.20884	0.000555034	MAD1L1,	KIF11,	NEK3,	ANAPC13,	NEK1,	HAUS2,	KATNB1,	NEDD9,	SMC3,	CDK2,	SMC4,	RNF8,	NCAPH,	RAD21,	ZWINT,	KIF20B,	SETD8,	AKAP8,	CIT,	NUDC,	ASPM,	HELLS	657	197	13588	2.30965	0.718464	0.0585715	0.964611
GOTERM_BP_FAT	GO:0000279~M	phase	28	2.81124	0.000576165	MAD1L1,	NEK3,	ANAPC13,	NEK1,	HAUS2,	KATNB1,	NEDD9,	NCAPH,	RAD21,	PSMC3IP,	NUDC,	HELLS,	ASPM,	KIF11,	TACC3,	CDK2,	SMC3,	SMC4,	RNF8,	PPP1CA,	PSMD13,	FANCD2,	ZWINT,	KIF20B,	SETD8,	AKAP8,	STMN1,	CIT	657	283	13588	2.04626	0.73173	0.0580541	1.00116
Annotation	Cluster	3	Enrichment	Score:	4.20201
Category	Term	Count	%	PValue	Genes	List	Total	Pop	Hits	Pop	Total	Fold	Enrichment	Bonferroni	Benjamini	FDR
GOTERM_CC_FAT	GO:0000785~chromatin	22	2.20884	8.08832e-06	H1F0,	DNMT3A,	HIST4H4,	TCP1,	HMGN3,	TRIM28,	SUV39H1,	H1FX,	HMGN5,	CBX8,	CITED2,	HIST2H2BB,	CHD7,	H2AFV,	SMARCB1,	SMARCC1,	H2AFY2,	H2AFY,	DNMT1,	H3F3B,	AKAP8,	HELLS	539	165	12504	3.09314	0.00333492	0.000477099	0.0113335
GOTERM_BP_FAT	GO:0051276~chromosome	organization	41	4.11647	1.281e-05	UTP3,	HIST4H4,	MORF4L2,	EZH2,	H1FX,	CBX8,	TSPYL5,	NAP1L4,	NCAPH,	CHD7,	H2AFV,	SMARCB1,	H2AFY,	KDM5A,	BCOR,	TOP2A,	HELLS,	H1F0,	DNMT3A,	EHMT1,	SUV39H1,	HMG20A,	RBBP7,	SMC3,	TNKS2,	SMC4,	RNF8,	EYA1,	HIST2H2BB,	BAZ1A,	KDM2B,	FANCD2,	SMARCC1,	H2AFY2,	DNMT1,	H3F3B,	SETD8,	AKAP8,	USP22,	CIT,	SMARCA1	657	404	13588
GOTERM_BP_FAT	GO:0006323~DNA	packaging	17	1.70683	2.51319e-05	H1F0,	HIST4H4,	SUV39H1,	H1FX,	NAP1L4,	TSPYL5,	SMC4,	NCAPH,	HIST2H2BB,	H2AFV,	SMARCC1,	H2AFY2,	H2AFY,	H3F3B,	AKAP8,	TOP2A,	HELLS	657	101	13588	3.48111	0.0557617	0.00951721	0.0438682
GOTERM_BP_FAT	GO:0006325~chromatin	organization	33	3.31325	5.71425e-05	UTP3,	HIST4H4,	EZH2,	MORF4L2,	H1FX,	CBX8,	TSPYL5,	NAP1L4,	CHD7,	H2AFV,	SMARCB1,	H2AFY,	BCOR,	KDM5A,	HELLS,	H1F0,	DNMT3A,	EHMT1,	SUV39H1,	HMG20A,	RBBP7,	RNF8,	HIST2H2BB,	EYA1,	BAZ1A,	KDM2B,	SMARCC1,	H2AFY2,	DNMT1,	H3F3B,	SETD8,	USP22,	SMARCA1	657	315	13588	2.16667	0.122309	0.0184646	0.0997174
SP_PIR_KEYWORDS	chromatin	regulator	24	2.40964	7.5086e-05	UTP3,	DNMT3A,	MORF4L2,	EZH2,	SUV39H1,	HMG20A,	CBX8,	RBBP7,	HMGN5,	RNF8,	DPY30,	EYA1,	KDM2B,	CHD7,	SMARCB1,	SMARCC1,	H2AFY2,	DNMT1,	H2AFY,	SETD8,	USP22,	SMARCA1,	KDM5A,	BCOR	881	192	17854	2.5332	0.0314816	0.00290376	0.105638
GOTERM_BP_FAT	GO:0016568~chromatin	modification	25	2.51004	0.000462138	UTP3,	DNMT3A,	EHMT1,	MORF4L2,	EZH2,	SUV39H1,	HMG20A,	CBX8,	RBBP7,	RNF8,	EYA1,	BAZ1A,	KDM2B,	CHD7,	SMARCB1,	SMARCC1,	H2AFY2,	DNMT1,	H2AFY,	SETD8,	USP22,	KDM5A,	SMARCA1,	BCOR,	HELLS	657	236	13588	2.19088	0.651913	0.0513973	0.803778
GOTERM_BP_FAT	GO:0006333~chromatin	assembly	or	disassembly	15	1.50602	0.000746418	H1F0,	HIST4H4,	SUV39H1,	H1FX,	CBX8,	NAP1L4,	TSPYL5,	HIST2H2BB,	CHD7,	H2AFV,	SMARCC1,	H2AFY2,	H2AFY,	H3F3B,	HELLS	657	109	13588	2.84613	0.818175	0.0685656	1.29519
Annotation	Cluster	4	Enrichment	Score:	4.12368
Category	Term	Count	%	PValue	Genes	List	Total	Pop	Hits	Pop	Total	Fold	Enrichment	Bonferroni	Benjamini	FDR
GOTERM_BP_FAT	GO:0007017~microtubule-based	process	30	3.01205	3.41525e-07	TPPP3,	BBS4,	KIF27,	TUBB2A,	HAUS2,	KIF9,	TUBGCP5,	KLC1,	TEKT1,	KIFAP3,	MAPT,	TEKT2,	TUBA1A,	NEFL,	NEFM,	KIF2A,	KIF11,	KIF3A,	KIF17,	PSRC1,	TACC3,	SMC3,	GABARAP,	UXT,	KIF20B,	STMN1,	DYNLRB1,	KIF20A,	KIF26B,	DYNLT1B	657	211	13588	2.94055	0.000779399	0.000389775	0.000596262
GOTERM_BP_FAT	GO:0000226~microtubule	cytoskeleton	organization	16	1.60643	0.000280788	BBS4,	TPPP3,	KIF11,	HAUS2,	PSRC1,	TACC3,	SMC3,	GABARAP,	UXT,	TUBGCP5,	TEKT1,	MAPT,	TEKT2,	STMN1,	NEFL,	NEFM	657	111	13588	2.98117	0.473303	0.0418414	0.489093
GOTERM_BP_FAT	GO:0007010~cytoskeleton	organization	28	2.81124	0.0044377	TPPP3,	BBS4,	NUAK2,	HAUS2,	CAPZB,	VILL,	TUBGCP5,	TEKT1,	MAPT,	TEKT2,	CNN2,	NEFL,	NEFM,	FMNL2,	KIF11,	FOXJ1,	ERMN,	PSRC1,	BFSP2,	EVL,	RACGAP1,	TACC3,	SOD1,	SMC3,	GABARAP,	EPB4.1L3,	UXT,	STMN1	657	326	13588	1.77636	0.999961	0.21937	7.47114
Annotation	Cluster	5	Enrichment	Score:	3.21227
Category	Term	Count	%	PValue	Genes	List	Total	Pop	Hits	Pop	Total	Fold	Enrichment	Bonferroni	Benjamini	FDR
GOTERM_BP_FAT	GO:0030030~cell	projection	organization	37	3.71486	1.84459e-06	BBS4,	DYNC2LI1,	PAX6,	GLI2,	GLI3,	CAPZB,	CD24A,	CDC42,	ANK3,	ATG7,	TTC30B,	TEKT2,	ROBO2,	PAK1,	NEFL,	FGD3,	DCLK1,	DSCAM,	KIF3A,	C2CD3,	FOXJ1,	NR4A2,	EVL,	LMX1A,	SOD1,	NTN1,	NUMBL,	SLIT3,	CTNNA2,	SEMA6A,	EPHA7,	ITGA6,	SPAG6,	CYFIP1,	CNTN4,	STMN1,	CIT	657	319	13588	2.39884	0.00420235	0.00140275
GOTERM_BP_FAT	GO:0032990~cell	part	morphogenesis	25	2.51004	9.09159e-05	BBS4,	DYNC2LI1,	PAX6,	GLI2,	GLI3,	ANK3,	ROBO2,	NEFL,	DCLK1,	DSCAM,	KIF3A,	C2CD3,	FOXJ1,	NR4A2,	EVL,	LMX1A,	NTN1,	CTNNA2,	SLIT3,	NUMBL,	SEMA6A,	EPHA7,	BAX,	CYFIP1,	STMN1	657	212	13588	2.4389	0.187444	0.0227994	0.15861
GOTERM_BP_FAT	GO:0000902~cell	morphogenesis	32	3.21285	9.36511e-05	BBS4,	DYNC2LI1,	PAX6,	GLI2,	GLI3,	CDC42,	ANK3,	KRT8,	ROBO2,	GP1BA,	NEFL,	DCLK1,	DSCAM,	KIF3A,	C2CD3,	FOXJ1,	TRIM28,	NR4A2,	LEF1,	EVL,	LMX1A,	CTNNA1,	SOD1,	ECT2,	NTN1,	NUMBL,	SLIT3,	CTNNA2,	SEMA6A,	EPHA7,	CYFIP1,	STMN1	657	309	13588	2.14181	0.192503	0.0211546	0.163378
GOTERM_BP_FAT	GO:0048858~cell	projection	morphogenesis	24	2.40964	0.000115998	BBS4,	KIF3A,	C2CD3,	FOXJ1,	DYNC2LI1,	NR4A2,	PAX6,	EVL,	LMX1A,	GLI2,	GLI3,	NTN1,	NUMBL,	SLIT3,	CTNNA2,	SEMA6A,	EPHA7,	ANK3,	CYFIP1,	ROBO2,	STMN1,	NEFL,	DCLK1,	DSCAM	657	202	13588	2.45725	0.232671	0.0237888	0.202326
GOTERM_BP_FAT	GO:0031175~neuron	projection	development	25	2.51004	0.000140617	BBS4,	PAX6,	GLI2,	CD24A,	GLI3,	ANK3,	ATG7,	ROBO2,	PAK1,	NEFL,	DCLK1,	DSCAM,	NR4A2,	EVL,	LMX1A,	NTN1,	CTNNA2,	SLIT3,	NUMBL,	SEMA6A,	EPHA7,	CYFIP1,	CNTN4,	STMN1,	CIT	657	218	13588	2.37178	0.274614	0.0243938	0.245217
GOTERM_BP_FAT	GO:0032989~cellular	component	morphogenesis	33	3.31325	0.000417961	BBS4,	DYNC2LI1,	PAX6,	GLI2,	GLI3,	CDC42,	ANK3,	KRT8,	ROBO2,	GP1BA,	NEFL,	DCLK1,	DSCAM,	KIF3A,	C2CD3,	FOXJ1,	TRIM28,	NR4A2,	LEF1,	EVL,	LMX1A,	CTNNA1,	SOD1,	ECT2,	NTN1,	NUMBL,	SLIT3,	CTNNA2,	SEMA6A,	EPHA7,	BAX,	CYFIP1,	STMN1	657	351	13588	1.94445	0.614959	0.0516413	0.727208
GOTERM_BP_FAT	GO:0000904~cell	morphogenesis	involved	in	differentiation	23	2.30924	0.000598466	TRIM28,	NR4A2,	PAX6,	LEF1,	EVL,	LMX1A,	GLI2,	SOD1,	GLI3,	NTN1,	NUMBL,	SLIT3,	CTNNA2,	SEMA6A,	EPHA7,	ANK3,	KRT8,	CYFIP1,	ROBO2,	STMN1,	NEFL,	DCLK1,	DSCAM	657	212	13588	2.24379	0.745055	0.057691	1.03972
GOTERM_BP_FAT	GO:0048667~cell	morphogenesis	involved	in	neuron	differentiation	20	2.00803	0.00128334	NR4A2,	PAX6,	EVL,	LMX1A,	GLI2,	SOD1,	GLI3,	NTN1,	CTNNA2,	SLIT3,	NUMBL,	SEMA6A,	EPHA7,	ANK3,	CYFIP1,	ROBO2,	STMN1,	NEFL,	DCLK1,	DSCAM	657	182	13588	2.27273	0.946697	0.106635	2.21706
GOTERM_BP_FAT	GO:0048666~neuron	development	27	2.71084	0.00196438	BBS4,	PAX6,	GLI2,	GLI3,	CD24A,	ANK3,	ATG7,	ROBO2,	PAK1,	NEFL,	DCLK1,	DSCAM,	RPGR,	NR4A2,	EVL,	LMX1A,	SOD1,	NTN1,	CTNNA2,	SLIT3,	NUMBL,	SEMA6A,	EPHA7,	CYFIP1,	CNTN4,	STMN1,	CIT	657	292	13588	1.91237	0.988769	0.127186	3.3747
GOTERM_BP_FAT	GO:0048812~neuron	projection	morphogenesis	19	1.90763	0.00214112	NR4A2,	PAX6,	EVL,	LMX1A,	GLI2,	GLI3,	NTN1,	CTNNA2,	SLIT3,	NUMBL,	SEMA6A,	EPHA7,	ANK3,	CYFIP1,	ROBO2,	STMN1,	NEFL,	DCLK1,	DSCAM	657	176	13588	2.2327	0.992504	0.134047	3.673
GOTERM_BP_FAT	GO:0007409~axonogenesis	18	1.80723	0.00228349	NR4A2,	PAX6,	EVL,	LMX1A,	GLI2,	GLI3,	NTN1,	CTNNA2,	SLIT3,	NUMBL,	SEMA6A,	EPHA7,	ANK3,	CYFIP1,	ROBO2,	STMN1,	NEFL,	DCLK1	657	163	13588	2.28389	0.994588	0.138534	3.91267
GOTERM_BP_FAT	GO:0006928~cell	motion	30	3.01205	0.00631521	NRP2,	PAX6,	KIT,	GLI2,	GLI3,	CD24A,	SRC,	GAB2,	ANK3,	SEMA3C,	TEKT2,	ROBO2,	DCLK1,	FOXJ1,	NR4A2,	EVL,	ITGA4,	LMX1A,	GAS8,	NTN1,	YWHAE,	KDR,	CTNNA2,	SLIT3,	SEMA6A,	EPHA7,	ITGA6,	SPAG6,	BAX,	SRGAP1	657	367	13588	1.69062	0.999999	0.274872	10.4708
GOTERM_BP_FAT	GO:0030182~neuron	differentiation	31	3.11245	0.0108468	BBS4,	PAX6,	JAG1,	GLI2,	GLI3,	CD24A,	CDC42,	ANK3,	ATG7,	ROBO2,	PAK1,	NEFL,	DCLK1,	DSCAM,	RPGR,	OTX2,	NR4A2,	EVL,	LMX1A,	SOD1,	NTN1,	CTNNA2,	SLIT3,	NUMBL,	SEMA6A,	EPHA7,	CYFIP1,	CNTN4,	STMN1,	SMARCA1,	CIT	657	399	13588	1.60686	1	0.353909	17.3377
GOTERM_BP_FAT	GO:0007411~axon	guidance	11	1.10442	0.0197269	SEMA6A,	EPHA7,	ANK3,	PAX6,	ROBO2,	EVL,	LMX1A,	GLI2,	GLI3,	NTN1,	SLIT3	657	98	13588	2.32144	1	0.492828	29.3796
Annotation	Cluster	6	Enrichment	Score:	3.0713
Category	Term	Count	%	PValue	Genes	List	Total	Pop	Hits	Pop	Total	Fold	Enrichment	Bonferroni	Benjamini	FDR
GOTERM_MF_FAT	GO:0005198~structural	molecule	activity	46	4.61847	2.21273e-06	MYL6,	RPL36A,	CLTA,	RPL13,	TUBB2A,	MRPS12,	COL3A1,	VIM,	AKAP12,	COL2A1,	RPL22L1,	TPM1,	KRT23,	COPB2,	MRPL14,	KRT7,	KRT8,	RPL8,	COL12A1,	FLT3L,	FBN2,	RPL4,	TUBA1A,	RPS21,	NEFL,	JPH1,	NEFM,	RPS27A,	MRPL52,	COL4A2,	COL4A1,	FBN1,	RPS9,	BFSP2,	MRPS6,	COL16A1,	CTNNA1,	RPS8,	COL4A6,	CTNNA2,	EPB4.1L3,	COPG2,	KRT18,
GOTERM_CC_FAT	GO:0030529~ribonucleoprotein	complex	40	4.01606	4.38853e-05	RPL36A,	RPL13,	MRPS12,	CWC15,	DICER1,	RPL22L1,	SF3B3,	HNRNPM,	UTP11L,	IMP3,	PCBP3,	MRPL14,	RPL8,	HNRNPD,	MRPL18,	LSM4,	LSM3,	PABPC1,	FLT3L,	RPL4,	RPS21,	RPS27A,	ZCCHC8,	MRPL52,	RRP1,	RPS9,	MRPS6,	SSB,	RRP9,	NCL,	HNRNPR,	HNRNPA1,	RPS8,	HNRNPU,	SF3A3,	RPL13A,	RPL22,	RPS17,	UBC,	SYF2,	LSM10	539	462	12504
SP_PIR_KEYWORDS	ribonucleoprotein	30	3.01205	5.37839e-05	RPL36A,	RPL13,	MRPS12,	RPL22L1,	HNRNPM,	UTP11L,	IMP3,	PCBP3,	MRPL14,	RPL8,	HNRNPD,	MRPL18,	LSM4,	LSM3,	RPL4,	FLT3L,	RPS21,	RPS27A,	MRPL52,	RPS9,	MRPS6,	RRP9,	HNRNPR,	HNRNPA1,	RPS8,	HNRNPU,	RPL13A,	RPL22,	RPS17,	UBC,	LSM10	881	266	17854	2.28559	0.0226521	0.00228863	0.0756787
GOTERM_BP_FAT	GO:0006412~translation	29	2.91165	0.00166291	RPL36A,	EEF1B2,	RPL13,	RBM3,	MRPS12,	RPL22L1,	KARS,	MRPL14,	ICT1,	RPL8,	RPL4,	FLT3L,	RPS21,	RPS27A,	MRPL52,	EEF1A1,	DARS,	EIF1AD,	RPS9,	MRPS6,	RPS8,	RPL13A,	RPL22,	RPS17,	MTRF1,	EIF4A2,	UBC,	EEF1G,	EEFSEC,	MTFMT	657	319	13588	1.88017	0.97762	0.126895	2.86386
GOTERM_MF_FAT	GO:0003735~structural	constituent	of	ribosome	17	1.70683	0.00236786	MRPL52,	RPL36A,	RPL13,	MRPS12,	RPS9,	MRPS6,	RPL22L1,	RPS8,	RPL13A,	RPL22,	RPS17,	MRPL14,	RPL8,	UBC,	RPL4,	FLT3L,	RPS21,	RPS27A	637	151	13288	2.34851	0.790837	0.132587	3.48479
KEGG_PATHWAY	mmu03010:Ribosome	12	1.20482	0.00283546	RPL36A,	RPL13,	RPS9,	RPL22L1,	RPS8,	RPL22,	RPS17,	RPL13A,	RPL8,	UBC,	RPL4,	RPS21,	RPS27A	271	89	5738	2.85484	0.366919	0.0733625	3.37406
GOTERM_CC_FAT	GO:0005840~ribosome	18	1.80723	0.00384361	MRPL52,	RPL36A,	RPL13,	MRPS12,	RPS9,	MRPS6,	RPL22L1,	RPS8,	RPL13A,	RPL22,	RPS17,	MRPL14,	RPL8,	UBC,	MRPL18,	RPL4,	FLT3L,	RPS21,	RPS27A	539	192	12504	2.17486	0.79617	0.0593384	5.25339
SP_PIR_KEYWORDS	ribosomal	protein	18	1.80723	0.00661297	MRPL52,	RPL36A,	RPL13,	MRPS12,	RPS9,	MRPS6,	RPL22L1,	RPS8,	RPL13A,	RPL22,	RPS17,	MRPL14,	RPL8,	UBC,	MRPL18,	RPL4,	FLT3L,	RPS21,	RPS27A	881	177	17854	2.06091	0.940779	0.0928657	8.91638
GOTERM_CC_FAT	GO:0033279~ribosomal	subunit	6	0.60241	0.153952	MRPL52,	RPL13A,	RPS17,	MRPS12,	RPS9,	FLT3L	539	66	12504	2.10896	1	0.512868	90.393
Annotation	Cluster	7	Enrichment	Score:	3.02548
Category	Term	Count	%	PValue	Genes	List	Total	Pop	Hits	Pop	Total	Fold	Enrichment	Bonferroni	Benjamini	FDR
GOTERM_MF_FAT	GO:0003774~motor	activity	21	2.10843	8.87277e-06	MYL6,	BBS4,	KIF3A,	KIF11,	KIF27,	KIF17,	MYO1B,	DYNC2LI1,	MYL12B,	MYO1H,	KIF9,	KLC1,	KIF20B,	DYNLRB2,	DYNLRB1,	DYNC1I2,	MYO5B,	KIF20A,	KIF26B,	DYNLT1B,	KIF2A	637	138	13288	3.17439	0.00583894	0.00292374	0.0132744
SP_PIR_KEYWORDS	motor	protein	20	2.00803	9.06455e-06	MYL6,	KIF3A,	KIF11,	KIF27,	KIF17,	MYO1B,	DYNC2LI1,	MYL12B,	MYO1H,	KIF9,	KLC1,	KIF20B,	DYNLRB2,	DYNLRB1,	DYNC1I2,	MYO5B,	KIF20A,	KIF26B,	DYNLT1B,	KIF2A	881	123	17854	3.29522	0.00385407	0.000551493	0.0127584
UP_SEQ_FEATURE	domain:Kinesin-motor	9	0.903614	0.000524461	KIF3A,	KIF11,	KIF27,	KIF17,	KIF20B,	KIF9,	KIF26B,	KIF20A,	KIF2A	887	35	16021	4.64452	0.690726	0.690726	0.909584
GOTERM_BP_FAT	GO:0007018~microtubule-based	movement	14	1.40562	0.00111731	KIF11,	KIF3A,	KIF27,	KIF17,	TUBB2A,	KIF9,	KLC1,	KIF20B,	TUBA1A,	DYNLRB1,	NEFM,	KIF26B,	KIF2A,	KIF20A	657	101	13588	2.8668	0.922094	0.0970517	1.93287
GOTERM_MF_FAT	GO:0003777~microtubule	motor	activity	11	1.10442	0.00239343	BBS4,	KIF3A,	KIF11,	KIF27,	KIF17,	KLC1,	KIF20B,	KIF9,	KIF26B,	KIF20A,	KIF2A	637	73	13288	3.14333	0.794346	0.123481	3.52179
INTERPRO	IPR019821:Kinesin,	motor	region,	conserved	site	8	0.803213	0.00329115	KIF3A,	KIF11,	KIF27,	KIF17,	KIF9,	KIF26B,	KIF20A,	KIF2A	842	42	17763	4.01832	0.987112	0.462937	5.24984
INTERPRO	IPR001752:Kinesin,	motor	region	8	0.803213	0.00430797	KIF3A,	KIF11,	KIF27,	KIF17,	KIF9,	KIF26B,	KIF20A,	KIF2A	842	44	17763	3.83567	0.99665	0.50951	6.81875
SMART	SM00129:KISc	8	0.803213	0.00669621	KIF3A,	KIF11,	KIF27,	KIF17,	KIF9,	KIF26B,	KIF20A,	KIF2A	471	44	9131	3.5248	0.826848	0.583885	8.41235
UP_SEQ_FEATURE	region	of	interest:Globular	4	0.401606	0.0550705	H1F0,	KIF3A,	KIF20A,	KIF2A	887	16	16021	4.5155	1	0.995951	62.7173
Annotation	Cluster	8	Enrichment	Score:	2.86445
Category	Term	Count	%	PValue	Genes	List	Total	Pop	Hits	Pop	Total	Fold	Enrichment	Bonferroni	Benjamini	FDR
INTERPRO	IPR019775:WD40	repeat,	conserved	site	27	2.71084	0.000239109	KATNB1,	COPB2,	WDR19,	GRWD1,	RAE1,	WDR13,	PPP2R2B,	WDHD1,	SPSB1,	DTL,	TLE4,	RRP9,	RBBP7,	WDR90,	WDR93,	EML4,	CIAO1,	BRWD3,	SMU1,	GNB2,	WDR26,	THOC6,	SEC13,	DCAF12L1,	GNB4,	DCAF12L2,	DYNC1I2	842	258	17763	2.20774	0.270693	0.270693	0.390426
INTERPRO	IPR017986:WD40	repeat,	region	24	2.40964	0.00053153	DTL,	KATNB1,	TLE4,	RRP9,	RBBP7,	WDR90,	EML4,	BRWD3,	CIAO1,	COPB2,	SMU1,	WDR19,	WDR26,	GNB2,	RAE1,	GRWD1,	THOC6,	WDR13,	SEC13,	GNB4,	DCAF12L1,	DCAF12L2,	WDHD1,	DYNC1I2	842	228	17763	2.22065	0.504311	0.295948	0.865956
INTERPRO	IPR001680:WD40	repeat	26	2.61044	0.000595022	KATNB1,	COPB2,	WDR19,	GRWD1,	RAE1,	WDR13,	PPP2R2B,	WDHD1,	IFT140,	DTL,	TLE4,	RRP9,	RBBP7,	WDR90,	EML4,	CIAO1,	BRWD3,	SMU1,	GNB2,	WDR26,	THOC6,	SEC13,	DCAF12L1,	GNB4,	DCAF12L2,	DYNC1I2	842	259	17763	2.11777	0.544182	0.230402	0.968925
INTERPRO	IPR015943:WD40/YVTN	repeat-like	29	2.91165	0.000642235	KATNB1,	COPB2,	WDR19,	GRWD1,	RAE1,	WDR13,	SEMA3C,	PPP2R2B,	WDHD1,	IFT140,	NUP133,	DTL,	TLE4,	RRP9,	RBBP7,	WDR90,	EML4,	CIAO1,	BRWD3,	SEMA6A,	SMU1,	GNB2,	WDR26,	THOC6,	SEC13,	DCAF12L1,	GNB4,	DCAF12L2,	DYNC1I2	842	305	17763	2.00587	0.571739	0.19104	1.04543
INTERPRO	IPR019781:WD40	repeat,	subgroup	24	2.40964	0.000800184	DTL,	KATNB1,	TLE4,	RRP9,	RBBP7,	WDR90,	EML4,	BRWD3,	CIAO1,	COPB2,	SMU1,	WDR19,	WDR26,	GNB2,	RAE1,	GRWD1,	THOC6,	WDR13,	SEC13,	GNB4,	DCAF12L1,	DCAF12L2,	WDHD1,	DYNC1I2	842	235	17763	2.15451	0.652387	0.190496	1.30096
UP_SEQ_FEATURE	repeat:WD	4	25	2.51004	0.00101695	KATNB1,	COPB2,	WDR19,	GRWD1,	RAE1,	WDR13,	PPP2R2B,	WDHD1,	DTL,	TLE4,	RRP9,	RBBP7,	WDR90,	EML4,	CIAO1,	BRWD3,	SMU1,	GNB2,	WDR26,	THOC6,	SEC13,	DCAF12L1,	GNB4,	DCAF12L2,	DYNC1I2	887	218	16021	2.07133	0.897313	0.531721	1.75661
INTERPRO	IPR019782:WD40	repeat	2	22	2.20884	0.00129363	DTL,	KATNB1,	TLE4,	RRP9,	RBBP7,	WDR90,	EML4,	BRWD3,	CIAO1,	COPB2,	SMU1,	WDR26,	GNB2,	RAE1,	GRWD1,	THOC6,	WDR13,	SEC13,	GNB4,	DCAF12L1,	DCAF12L2,	WDHD1	842	214	17763	2.16877	0.818898	0.247822	2.09527
SP_PIR_KEYWORDS	wd	repeat	26	2.61044	0.00131733	KATNB1,	COPB2,	WDR19,	GRWD1,	RAE1,	WDR13,	PPP2R2B,	WDHD1,	DTL,	TLE4,	RRP9,	RBBP7,	WDR90,	WDR93,	EML4,	CIAO1,	BRWD3,	SMU1,	GNB2,	WDR26,	THOC6,	SEC13,	DCAF12L1,	GNB4,	DCAF12L2,	DYNC1I2	881	263	17854	2.00344	0.429676	0.0263862	1.83836
UP_SEQ_FEATURE	repeat:WD	6	20	2.00803	0.00146449	DTL,	KATNB1,	TLE4,	RRP9,	RBBP7,	WDR90,	EML4,	BRWD3,	CIAO1,	COPB2,	SMU1,	WDR19,	WDR26,	GNB2,	THOC6,	SEC13,	GNB4,	PPP2R2B,	WDHD1,	DYNC1I2	887	161	16021	2.24373	0.962314	0.480919	2.52042
SMART	SM00320:WD40	26	2.61044	0.0017909	KATNB1,	COPB2,	WDR19,	GRWD1,	RAE1,	WDR13,	PPP2R2B,	WDHD1,	IFT140,	DTL,	TLE4,	RRP9,	RBBP7,	WDR90,	EML4,	CIAO1,	BRWD3,	SMU1,	GNB2,	WDR26,	THOC6,	SEC13,	DCAF12L1,	GNB4,	DCAF12L2,	DYNC1I2	471	259	9131	1.94613	0.373648	0.373648	2.31713
UP_SEQ_FEATURE	repeat:WD	3	25	2.51004	0.00223637	KATNB1,	COPB2,	WDR19,	GRWD1,	RAE1,	WDR13,	PPP2R2B,	WDHD1,	DTL,	TLE4,	RRP9,	RBBP7,	WDR90,	EML4,	CIAO1,	BRWD3,	SMU1,	GNB2,	WDR26,	THOC6,	SEC13,	DCAF12L1,	GNB4,	DCAF12L2,	DYNC1I2	887	231	16021	1.95476	0.993318	0.566008	3.82462
UP_SEQ_FEATURE	repeat:WD	2	25	2.51004	0.00280155	KATNB1,	COPB2,	WDR19,	GRWD1,	RAE1,	WDR13,	PPP2R2B,	WDHD1,	DTL,	TLE4,	RRP9,	RBBP7,	WDR90,	EML4,	CIAO1,	BRWD3,	SMU1,	GNB2,	WDR26,	THOC6,	SEC13,	DCAF12L1,	GNB4,	DCAF12L2,	DYNC1I2	887	235	16021	1.92149	0.998119	0.592026	4.76911
UP_SEQ_FEATURE	repeat:WD	1	25	2.51004	0.00280155	KATNB1,	COPB2,	WDR19,	GRWD1,	RAE1,	WDR13,	PPP2R2B,	WDHD1,	DTL,	TLE4,	RRP9,	RBBP7,	WDR90,	EML4,	CIAO1,	BRWD3,	SMU1,	GNB2,	WDR26,	THOC6,	SEC13,	DCAF12L1,	GNB4,	DCAF12L2,	DYNC1I2	887	235	16021	1.92149	0.998119	0.592026	4.76911
UP_SEQ_FEATURE	repeat:WD	5	22	2.20884	0.004052	DTL,	KATNB1,	TLE4,	RRP9,	RBBP7,	WDR90,	EML4,	BRWD3,	CIAO1,	COPB2,	SMU1,	WDR19,	WDR26,	GNB2,	GRWD1,	THOC6,	WDR13,	SEC13,	GNB4,	PPP2R2B,	WDHD1,	DYNC1I2	887	202	16021	1.96715	0.999886	0.678688	6.82783
UP_SEQ_FEATURE	repeat:WD	7	15	1.50602	0.00859222	BRWD3,	CIAO1,	COPB2,	GNB2,	DTL,	THOC6,	TLE4,	GNB4,	RRP9,	WDHD1,	RBBP7,	PPP2R2B,	WDR90,	DYNC1I2,	EML4	887	124	16021	2.18492	1	0.854908	13.9555
Annotation	Cluster	9	Enrichment	Score:	2.55726
Category	Term	Count	%	PValue	Genes	List	Total	Pop	Hits	Pop	Total	Fold	Enrichment	Bonferroni	Benjamini	FDR
GOTERM_MF_FAT	GO:0000166~nucleotide	binding	142	14.257	6.83899e-05	STK33,	RNASEL,	SEPT1,	TUBB2A,	RBM3,	PRKAR2B,	ARL15,	WNK4,	VPS4B,	RALA,	GNL2,	RBM11,	MAP2K6,	NUDT2,	DARS,	MYLK3,	SUCLG1,	PNCK,	CDKL3,	HNRNPR,	NME7,	NME5,	IQCA,	RFC4,	MAPK6,	PDGFRA,	EEFSEC,	SMARCA1,	FASTKD5,	PRPS2,	KIF26B,	SEPT9,	FUS,	GPN3,	GNAI3,	NEK3,	NEK1,	HDGF,	IGF2BP1,	IGF2BP2,	CDC34,	KARS,	SRC,	HNRNPM,
GOTERM_MF_FAT	GO:0032555~purine	ribonucleotide	binding	120	12.0482	0.000101328	STK33,	RNASEL,	SEPT1,	TUBB2A,	PRKAR2B,	ARL15,	WNK4,	VPS4B,	RALA,	GNL2,	MAP2K6,	NUDT2,	DARS,	MYLK3,	SUCLG1,	PNCK,	CDKL3,	NME7,	NME5,	IQCA,	RFC4,	MAPK6,	PDGFRA,	EEFSEC,	SMARCA1,	FASTKD5,	PRPS2,	KIF26B,	SEPT9,	GPN3,	GNAI3,	NEK3,	NEK1,	CDC34,	KARS,	SRC,	HSPE1,	TAF9,	HELLS,	DHX57,	RHOBTB3,	EEF1A1,	KIF3A,
GOTERM_MF_FAT	GO:0032553~ribonucleotide	binding	120	12.0482	0.000101328	STK33,	RNASEL,	SEPT1,	TUBB2A,	PRKAR2B,	ARL15,	WNK4,	VPS4B,	RALA,	GNL2,	MAP2K6,	NUDT2,	DARS,	MYLK3,	SUCLG1,	PNCK,	CDKL3,	NME7,	NME5,	IQCA,	RFC4,	MAPK6,	PDGFRA,	EEFSEC,	SMARCA1,	FASTKD5,	PRPS2,	KIF26B,	SEPT9,	GPN3,	GNAI3,	NEK3,	NEK1,	CDC34,	KARS,	SRC,	HSPE1,	TAF9,	HELLS,	DHX57,	RHOBTB3,	EEF1A1,	KIF3A,	RAB8B,
SP_PIR_KEYWORDS	nucleotide-binding	112	11.245	0.000273015	STK33,	RNASEL,	SEPT1,	TUBB2A,	PRKAR2B,	ARL15,	WNK4,	VPS4B,	RALA,	GNL2,	MAP2K6,	NUDT2,	DARS,	MYLK3,	SUCLG1,	PNCK,	CDKL3,	NME7,	HNRNPU,	IQCA,	RFC4,	MAPK6,	PDGFRA,	EEFSEC,	SMARCA1,	PRPS2,	KIF26B,	SEPT9,	GPN3,	GNAI3,	NEK3,	NEK1,	HDGF,	CDC34,	KARS,	SRC,	TAF9,	HELLS,	DHX57,	RHOBTB3,	EEF1A1,	KIF3A,	RAB8B,	MYO1B,	AK1,
GOTERM_MF_FAT	GO:0017076~purine	nucleotide	binding	120	12.0482	0.000536812	STK33,	RNASEL,	SEPT1,	TUBB2A,	PRKAR2B,	ARL15,	WNK4,	VPS4B,	RALA,	GNL2,	MAP2K6,	NUDT2,	DARS,	MYLK3,	SUCLG1,	PNCK,	CDKL3,	NME7,	NME5,	IQCA,	RFC4,	MAPK6,	PDGFRA,	EEFSEC,	SMARCA1,	FASTKD5,	PRPS2,	KIF26B,	SEPT9,	GPN3,	GNAI3,	NEK3,	NEK1,	CDC34,	KARS,	SRC,	HSPE1,	TAF9,	HELLS,	DHX57,	RHOBTB3,	EEF1A1,	KIF3A,
GOTERM_MF_FAT	GO:0032559~adenyl	ribonucleotide	binding	97	9.73896	0.000672527	STK33,	RNASEL,	NUAK2,	KIF27,	DICER1,	D8ERTD82E,	ACTR3,	GSS,	PRKAR2B,	ACTR5,	WNK4,	VPS4B,	CDK10,	PAK1,	CDK15,	TOP2A,	AKT3,	MAP2K6,	AASDH,	KIF2A,	KIF11,	DARS,	PFKL,	KIF17,	MYLK3,	PNCK,	CDK6,	CDKL3,	PRKCE,	CDK2,	NME7,	PRKCB,	NME5,	KSR2,	IQCA,	RFC4,	MAPK6,	UBE2K,	EIF4A2,	PDGFRA,	PEBP1,	NRK,	SMARCA1,
SP_PIR_KEYWORDS	atp-binding	89	8.93574	0.00105805	STK33,	RNASEL,	NUAK2,	KIF27,	DICER1,	D8ERTD82E,	ACTR3,	GSS,	WNK4,	VPS4B,	CDK10,	PAK1,	CDK15,	TOP2A,	AKT3,	MAP2K6,	AASDH,	KIF2A,	KIF11,	DARS,	PFKL,	KIF17,	MYLK3,	PNCK,	CDK6,	CDKL3,	PRKCE,	CDK2,	HNRNPU,	NME7,	PRKCB,	RFC4,	IQCA,	MAPK6,	UBE2K,	EIF4A2,	PDGFRA,	PEBP1,	NRK,	SMARCA1,	PRPS2,	KIF26B,	XYLB,	NEK3,	NEK1,
GOTERM_MF_FAT	GO:0005524~ATP	binding	95	9.53815	0.00108684	STK33,	RNASEL,	NUAK2,	KIF27,	DICER1,	D8ERTD82E,	ACTR3,	GSS,	ACTR5,	WNK4,	VPS4B,	CDK10,	PAK1,	CDK15,	TOP2A,	AKT3,	MAP2K6,	AASDH,	KIF2A,	KIF11,	DARS,	PFKL,	KIF17,	MYLK3,	PNCK,	CDK6,	CDKL3,	PRKCE,	CDK2,	NME7,	PRKCB,	NME5,	KSR2,	IQCA,	RFC4,	MAPK6,	UBE2K,	EIF4A2,	PDGFRA,	PEBP1,	NRK,	SMARCA1,	FASTKD5,	PRPS2,
UP_SEQ_FEATURE	nucleotide	phosphate-binding	region:ATP	73	7.32932	0.00118056	STK33,	NUAK2,	KIF27,	DICER1,	D8ERTD82E,	GSS,	WNK4,	VPS4B,	CDK10,	PAK1,	CDK15,	TOP2A,	AKT3,	MAP2K6,	AASDH,	KIF2A,	KIF11,	PFKL,	KIF17,	PNCK,	MYLK3,	CDK6,	CDKL3,	PRKCE,	HNRNPU,	CDK2,	PRKCB,	RFC4,	IQCA,	MAPK6,	EIF4A2,	PDGFRA,	NRK,	SMARCA1,	PRPS2,	KIF26B,	NEK3,	NEK1,	KIF9,	KIT,	SRC,	KARS,	GALK1,
GOTERM_MF_FAT	GO:0001883~purine	nucleoside	binding	98	9.83936	0.00303549	STK33,	RNASEL,	NUAK2,	KIF27,	DICER1,	D8ERTD82E,	GSS,	ACTR3,	PRKAR2B,	WNK4,	ACTR5,	VPS4B,	CDK10,	PAK1,	CDK15,	TOP2A,	MAP2K6,	AKT3,	AASDH,	KIF2A,	KIF11,	PFKL,	DARS,	KIF17,	MYLK3,	PNCK,	CDK6,	PRKCE,	CDKL3,	CDK2,	NME7,	PRKCB,	NME5,	KSR2,	RFC4,	IQCA,	MAPK6,	UBE2K,	EIF4A2,	PDGFRA,	PEBP1,	NRK,	SMARCA1,
GOTERM_MF_FAT	GO:0030554~adenyl	nucleotide	binding	97	9.73896	0.00328539	STK33,	RNASEL,	NUAK2,	KIF27,	DICER1,	D8ERTD82E,	ACTR3,	GSS,	PRKAR2B,	ACTR5,	WNK4,	VPS4B,	CDK10,	PAK1,	CDK15,	TOP2A,	AKT3,	MAP2K6,	AASDH,	KIF2A,	KIF11,	DARS,	PFKL,	KIF17,	MYLK3,	PNCK,	CDK6,	CDKL3,	PRKCE,	CDK2,	NME7,	PRKCB,	NME5,	KSR2,	IQCA,	RFC4,	MAPK6,	UBE2K,	EIF4A2,	PDGFRA,	PEBP1,	NRK,	SMARCA1,
GOTERM_MF_FAT	GO:0001882~nucleoside	binding	98	9.83936	0.00353678	STK33,	RNASEL,	NUAK2,	KIF27,	DICER1,	D8ERTD82E,	GSS,	ACTR3,	PRKAR2B,	WNK4,	ACTR5,	VPS4B,	CDK10,	PAK1,	CDK15,	TOP2A,	MAP2K6,	AKT3,	AASDH,	KIF2A,	KIF11,	PFKL,	DARS,	KIF17,	MYLK3,	PNCK,	CDK6,	PRKCE,	CDKL3,	CDK2,	NME7,	PRKCB,	NME5,	KSR2,	RFC4,	IQCA,	MAPK6,	UBE2K,	EIF4A2,	PDGFRA,	PEBP1,	NRK,	SMARCA1,	FASTKD5,
SP_PIR_KEYWORDS	kinase	52	5.22088	0.00419589	STK33,	NUAK2,	D8ERTD82E,	WNK4,	CDK10,	PAK1,	CDK15,	MAP2K6,	AKT3,	PFKL,	PNCK,	MYLK3,	SKP2,	CDK6,	PRKCE,	CDKL3,	PKIA,	NME7,	CDK2,	PRKCB,	KSR2,	MAPK6,	PDGFRA,	AKAP6,	NRK,	AKAP8,	PRPS2,	XYLB,	NEK3,	FGGY,	NEK1,	AKAP12,	KIT,	SRC,	AKAP14,	GALK1,	TAF9,	FLT3L,	GK5,	PAPSS1,	PAPSS2,	DCLK1,	AK1,	AK7,	KDR,
INTERPRO	IPR017441:Protein	kinase,	ATP	binding	site	32	3.21285	0.0359557	STK33,	RNASEL,	NUAK2,	NEK3,	NEK1,	KIT,	D8ERTD82E,	SRC,	WNK4,	CDK10,	PAK1,	CDK15,	AKT3,	DCLK1,	MAP2K6,	PNCK,	MYLK3,	CDK6,	PRKCE,	CDKL3,	CDK2,	KDR,	PRKCB,	IKBKE,	EPHA7,	PLK2,	MAPK6,	MAPK13,	PDGFRA,	NRK,	GRK4,	CIT	842	467	17763	1.44556	1	0.910792	45.0646
INTERPRO	IPR000719:Protein	kinase,	core	33	3.31325	0.0414292	STK33,	RNASEL,	NUAK2,	NEK3,	NEK1,	KIT,	D8ERTD82E,	SRC,	WNK4,	CDK10,	PAK1,	CDK15,	AKT3,	DCLK1,	MAP2K6,	PNCK,	MYLK3,	CDK6,	PRKCE,	CDKL3,	CDK2,	KDR,	PRKCB,	IKBKE,	EPHA7,	KSR2,	PLK2,	MAPK6,	MAPK13,	PDGFRA,	NRK,	GRK4,	CIT	842	491	17763	1.41787	1	0.911816	49.9503
UP_SEQ_FEATURE	binding	site:ATP	38	3.81526	0.111392	STK33,	NUAK2,	NEK3,	NEK1,	KIT,	D8ERTD82E,	SRC,	GSS,	WNK4,	CDK10,	GK5,	PAK1,	EHD1,	TOP2A,	CDK15,	AKT3,	DCLK1,	MAP2K6,	AASDH,	PNCK,	MYLK3,	CDK6,	PRKCE,	CDKL3,	NME7,	CDK2,	KDR,	PRKCB,	IKBKE,	EPHA7,	PLK2,	MAPK6,	MAPK13,	PDGFRA,	NRK,	GRK4,	CIT,	PRPS2	887	545	16021	1.25937	1	0.99718
UP_SEQ_FEATURE	domain:Protein	kinase	33	3.31325	0.140624	STK33,	RNASEL,	NUAK2,	NEK3,	NEK1,	KIT,	D8ERTD82E,	SRC,	WNK4,	CDK10,	PAK1,	CDK15,	AKT3,	DCLK1,	MAP2K6,	PNCK,	MYLK3,	CDK6,	PRKCE,	CDKL3,	CDK2,	KDR,	PRKCB,	IKBKE,	EPHA7,	KSR2,	PLK2,	MAPK6,	MAPK13,	PDGFRA,	NRK,	GRK4,	CIT	887	476	16021	1.2522	1	0.998703	92.8616
SP_PIR_KEYWORDS	transferase	74	7.42972	0.287235	STK33,	NUAK2,	EZH2,	D8ERTD82E,	UGT1A6B,	WNK4,	ST3GAL6,	GSTZ1,	PIGC,	CDK10,	PAK1,	CDK15,	AKT3,	MAP2K6,	ACAA2,	ZCCHC11,	PFKL,	MYLK3,	PNCK,	GSTT2,	CDK6,	CDKL3,	PRKCE,	NME7,	CDK2,	PRKCB,	COQ3,	MAPK6,	PDGFRA,	NRK,	MTFMT,	PRPS2,	XYLB,	GALNT7,	NEK3,	NEK1,	FGGY,	ST8SIA1,	KIT,	QTRT1,	SRC,	GALK1,	TGM3,	TAF9,	GK5,
Annotation	Cluster	10	Enrichment	Score:	2.28385
Category	Term	Count	%	PValue	Genes	List	Total	Pop	Hits	Pop	Total	Fold	Enrichment	Bonferroni	Benjamini	FDR
GOTERM_CC_FAT	GO:0005929~cilium	15	1.50602	0.0020077	BBS4,	RPGR,	BBS9,	DYNC2LI1,	GLI2,	GAS8,	CD24A,	GLI3,	SPAG17,	ENKUR,	SPAG6,	KLC1,	TTC30B,	MAPT,	SPEF1	539	135	12504	2.57761	0.563957	0.0406514	2.77693
SP_PIR_KEYWORDS	cell	projection	20	2.00803	0.00383736	BBS4,	RBM3,	BBS9,	DYNC2LI1,	EVL,	BASP1,	ARHGAP24,	GAS8,	SPAG17,	CTNNA2,	PROM1,	ACTR3,	ENKUR,	SPAG6,	TTC30B,	MAPT,	AIF1L,	CYFIP1,	KPTN,	SPEF1	881	196	17854	2.06792	0.805605	0.068735	5.26797
SP_PIR_KEYWORDS	cilium	9	0.903614	0.0182696	BBS4,	ENKUR,	SPAG6,	TTC30B,	BBS9,	DYNC2LI1,	GAS8,	SPAG17,	SPEF1	881	68	17854	2.68221	0.999612	0.201024	22.8593
Annotation	Cluster	11	Enrichment	Score:	2.23142
Category	Term	Count	%	PValue	Genes	List	Total	Pop	Hits	Pop	Total	Fold	Enrichment	Bonferroni	Benjamini	FDR
GOTERM_CC_FAT	GO:0005875~microtubule	associated	complex	12	1.20482	0.000381826	KIF17,	KLC1,	HAUS2,	KIFAP3,	DYNC2LI1,	KATNB1,	DYNLRB2,	DCTN4,	DYNLRB1,	DYNC1I2,	GABARAP,	DYNLT1B	539	76	12504	3.66292	0.145915	0.0112028	0.533724
GOTERM_CC_FAT	GO:0030286~dynein	complex	6	0.60241	0.0143397	DYNC2LI1,	DYNLRB2,	DCTN4,	DYNLRB1,	DYNC1I2,	DYNLT1B	539	34	12504	4.09386	0.997433	0.119195	18.3229
SP_PIR_KEYWORDS	dynein	5	0.502008	0.036927	DYNC2LI1,	DYNLRB2,	DYNLRB1,	DYNC1I2,	DYNLT1B	881	26	17854	3.89723	1	0.323582	41.117
Annotation	Cluster	12	Enrichment	Score:	2.23076
Category	Term	Count	%	PValue	Genes	List	Total	Pop	Hits	Pop	Total	Fold	Enrichment	Bonferroni	Benjamini	FDR
GOTERM_CC_FAT	GO:0000785~chromatin	22	2.20884	8.08832e-06	H1F0,	DNMT3A,	HIST4H4,	TCP1,	HMGN3,	TRIM28,	SUV39H1,	H1FX,	HMGN5,	CBX8,	CITED2,	HIST2H2BB,	CHD7,	H2AFV,	SMARCB1,	SMARCC1,	H2AFY2,	H2AFY,	DNMT1,	H3F3B,	AKAP8,	HELLS	539	165	12504	3.09314	0.00333492	0.000477099	0.0113335
GOTERM_BP_FAT	GO:0006323~DNA	packaging	17	1.70683	2.51319e-05	H1F0,	HIST4H4,	SUV39H1,	H1FX,	NAP1L4,	TSPYL5,	SMC4,	NCAPH,	HIST2H2BB,	H2AFV,	SMARCC1,	H2AFY2,	H2AFY,	H3F3B,	AKAP8,	TOP2A,	HELLS	657	101	13588	3.48111	0.0557617	0.00951721	0.0438682
GOTERM_CC_FAT	GO:0044427~chromosomal	part	31	3.11245	4.58003e-05	MAD1L1,	HIST4H4,	HMGN3,	H1FX,	HMGN5,	CBX8,	CITED2,	CHD7,	H2AFV,	SMARCB1,	PPP2CA,	H2AFY,	HELLS,	H1F0,	NUP133,	DNMT3A,	TCP1,	CENPQ,	TRIM28,	JRKL,	SUV39H1,	CDK2,	SMC3,	HIST2H2BB,	RFC4,	ZWINT,	SMARCC1,	H2AFY2,	DNMT1,	H3F3B,	AKAP8	539	318	12504	2.26149	0.0187382	0.00188981	0.0641607
GOTERM_CC_FAT	GO:0000792~heterochromatin	11	1.10442	5.19187e-05	DNMT3A,	TCP1,	SMARCB1,	SMARCC1,	TRIM28,	H2AFY2,	SUV39H1,	DNMT1,	H2AFY,	H3F3B,	HELLS	539	51	12504	5.0036	0.0212147	0.00194746	0.0727289
GOTERM_CC_FAT	GO:0005720~nuclear	heterochromatin	9	0.903614	9.37336e-05	DNMT3A,	TCP1,	SMARCB1,	SMARCC1,	TRIM28,	H2AFY2,	SUV39H1,	H2AFY,	H3F3B	539	35	12504	5.96533	0.037974	0.00322095	0.131268
GOTERM_CC_FAT	GO:0000790~nuclear	chromatin	11	1.10442	0.000101817	DNMT3A,	TCP1,	SMARCB1,	SMARCC1,	TRIM28,	H2AFY2,	SUV39H1,	H2AFY,	H3F3B,	AKAP8,	CITED2	539	55	12504	4.6397	0.0411805	0.00322958	0.142581
GOTERM_BP_FAT	GO:0006333~chromatin	assembly	or	disassembly	15	1.50602	0.000746418	H1F0,	HIST4H4,	SUV39H1,	H1FX,	CBX8,	NAP1L4,	TSPYL5,	HIST2H2BB,	CHD7,	H2AFV,	SMARCC1,	H2AFY2,	H2AFY,	H3F3B,	HELLS	657	109	13588	2.84613	0.818175	0.0685656	1.29519
GOTERM_CC_FAT	GO:0000805~X	chromosome	4	0.401606	0.00143713	H2AFY2,	H2AFY,	H3F3B,	CDK2	539	6	12504	15.4657	0.447865	0.0324594	1.99512
GOTERM_BP_FAT	GO:0034621~cellular	macromolecular	complex	subunit	organization	24	2.40964	0.00177443	H1F0,	HIST4H4,	TUBB2A,	FKBP4,	DICER1,	EVL,	H1FX,	NAP1L4,	TSPYL5,	HIST2H2BB,	H2AFV,	TBCA,	MTRF1,	ICT1,	H2AFY2,	H2AFY,	H3F3B,	1110017D15RIK,	PDGFC,	PAK1,	STMN1,	TUBA1A,	HELLS,	LRP4	657	245	13588	2.02598	0.982658	0.126419	3.05312
GOTERM_CC_FAT	GO:0000803~sex	chromosome	6	0.60241	0.00207266	SMARCB1,	SMARCC1,	H2AFY2,	H2AFY,	H3F3B,	CDK2	539	22	12504	6.32687	0.575523	0.0399834	2.86557
GOTERM_CC_FAT	GO:0000228~nuclear	chromosome	14	1.40562	0.00209156	DNMT3A,	TCP1,	RAD21,	BAZ1A,	SMARCB1,	SMARCC1,	TRIM28,	H2AFY2,	SUV39H1,	H2AFY,	H3F3B,	AKAP8,	SMC3,	CITED2	539	121	12504	2.68413	0.57883	0.038543	2.89135
GOTERM_BP_FAT	GO:0031497~chromatin	assembly	11	1.10442	0.0031217	H1F0,	HIST4H4,	HIST2H2BB,	H2AFV,	H2AFY2,	H2AFY,	H3F3B,	H1FX,	NAP1L4,	TSPYL5,	HELLS	657	75	13588	3.03334	0.999206	0.179858	5.31234
GOTERM_BP_FAT	GO:0065004~protein-DNA	complex	assembly	11	1.10442	0.00344328	H1F0,	HIST4H4,	HIST2H2BB,	H2AFV,	H2AFY2,	H2AFY,	H3F3B,	H1FX,	NAP1L4,	TSPYL5,	HELLS	657	76	13588	2.99343	0.99962	0.187164	5.84421
GOTERM_CC_FAT	GO:0044454~nuclear	chromosome	part	12	1.20482	0.00469537	DNMT3A,	TCP1,	SMARCB1,	SMARCC1,	TRIM28,	H2AFY2,	SUV39H1,	H2AFY,	H3F3B,	AKAP8,	SMC3,	CITED2	539	103	12504	2.70274	0.856835	0.0648292	6.38233
GOTERM_BP_FAT	GO:0043933~macromolecular	complex	subunit	organization	30	3.01205	0.00631521	HIST4H4,	TUBB2A,	FKBP4,	DICER1,	H1FX,	TSPYL5,	NAP1L4,	H2AFV,	ICT1,	TGM3,	H2AFY,	1110017D15RIK,	PDGFC,	TAF9,	PAK1,	TUBA1A,	HELLS,	H1F0,	TAF7,	EVL,	TAF11,	HIST2H2BB,	TBCA,	MTRF1,	RRM2,	BAX,	H2AFY2,	H3F3B,	STMN1,	LRP4	657	367	13588	1.69062	0.999999	0.274872	10.4708
GOTERM_BP_FAT	GO:0006334~nucleosome	assembly	10	1.00402	0.00827721	H1F0,	HIST4H4,	HIST2H2BB,	H2AFV,	H2AFY2,	H2AFY,	H3F3B,	H1FX,	NAP1L4,	TSPYL5	657	73	13588	2.83314	1	0.310693	13.5074
GOTERM_BP_FAT	GO:0034622~cellular	macromolecular	complex	assembly	20	2.00803	0.00893372	H1F0,	HIST4H4,	TUBB2A,	FKBP4,	DICER1,	H1FX,	NAP1L4,	TSPYL5,	HIST2H2BB,	H2AFV,	TBCA,	H2AFY2,	H2AFY,	H3F3B,	PDGFC,	1110017D15RIK,	PAK1,	TUBA1A,	HELLS,	LRP4	657	217	13588	1.90616	1	0.320606	14.5017
GOTERM_CC_FAT	GO:0001740~Barr	body	3	0.301205	0.0104641	H2AFY2,	H2AFY,	H3F3B	539	4	12504	17.3989	0.987021	0.0960976	13.7057
GOTERM_BP_FAT	GO:0034728~nucleosome	organization	10	1.00402	0.0106972	H1F0,	HIST4H4,	HIST2H2BB,	H2AFV,	H2AFY2,	H2AFY,	H3F3B,	H1FX,	NAP1L4,	TSPYL5	657	76	13588	2.7213	1	0.354965	17.1192
GOTERM_CC_FAT	GO:0001739~sex	chromatin	5	0.502008	0.0113157	SMARCB1,	SMARCC1,	H2AFY2,	H2AFY,	H3F3B	539	21	12504	5.52346	0.990905	0.101312	14.7405
GOTERM_CC_FAT	GO:0000786~nucleosome	8	0.803213	0.0166796	H1F0,	HIST4H4,	HIST2H2BB,	H2AFV,	H2AFY2,	H2AFY,	H3F3B,	H1FX	539	62	12504	2.99336	0.999038	0.127342	20.9984
SP_PIR_KEYWORDS	chromosomal	protein	14	1.40562	0.0168684	H1F0,	HIST4H4,	CENPQ,	SUV39H1,	H1FX,	RNF8,	HIST2H2BB,	H2AFV,	FANCD2,	H2AFY2,	HNRNPD,	H2AFY,	SETD8,	H3F3B	881	136	17854	2.08617	0.999288	0.191968	21.2949
GOTERM_BP_FAT	GO:0065003~macromolecular	complex	assembly	26	2.61044	0.0226212	H1F0,	HIST4H4,	TUBB2A,	FKBP4,	DICER1,	TAF7,	H1FX,	NAP1L4,	TSPYL5,	TAF11,	HIST2H2BB,	H2AFV,	TBCA,	BAX,	RRM2,	H2AFY2,	H2AFY,	TGM3,	1110017D15RIK,	H3F3B,	TAF9,	PDGFC,	PAK1,	TUBA1A,	HELLS,	LRP4	657	338	13588	1.59091	1	0.530958	32.9329
INTERPRO	IPR009072:Histone-fold	8	0.803213	0.0246348	TAF11,	HIST4H4,	HIST2H2BB,	H2AFV,	H2AFY2,	H2AFY,	H3F3B,	TAF9	842	61	17763	2.76671	1	0.920556	33.5043
GOTERM_CC_FAT	GO:0032993~protein-DNA	complex	8	0.803213	0.0420127	H1F0,	HIST4H4,	HIST2H2BB,	H2AFV,	H2AFY2,	H2AFY,	H3F3B,	H1FX	539	75	12504	2.47451	1	0.241925	45.1982
INTERPRO	IPR007125:Histone	core	6	0.60241	0.0470703	HIST4H4,	HIST2H2BB,	H2AFV,	H2AFY2,	H2AFY,	H3F3B	842	42	17763	3.01374	1	0.929474	54.5568
SP_PIR_KEYWORDS	nucleosome	core	6	0.60241	0.0640198	HIST4H4,	HIST2H2BB,	H2AFV,	H2AFY2,	H2AFY,	H3F3B	881	44	17854	2.76349	1	0.424571	60.5948
GOTERM_BP_FAT	GO:0043623~cellular	protein	complex	assembly	8	0.803213	0.266193	TBCA,	TUBB2A,	FKBP4,	1110017D15RIK,	PDGFC,	PAK1,	TUBA1A,	LRP4	657	108	13588	1.53199	1	0.951184	99.55
GOTERM_BP_FAT	GO:0006461~protein	complex	assembly	14	1.40562	0.302943	TUBB2A,	FKBP4,	TAF7,	TAF11,	TBCA,	RRM2,	BAX,	TGM3,	1110017D15RIK,	TAF9,	PDGFC,	PAK1,	TUBA1A,	LRP4	657	227	13588	1.27553	1	0.965839	99.8165
GOTERM_BP_FAT	GO:0070271~protein	complex	biogenesis	14	1.40562	0.302943	TUBB2A,	FKBP4,	TAF7,	TAF11,	TBCA,	RRM2,	BAX,	TGM3,	1110017D15RIK,	TAF9,	PDGFC,	PAK1,	TUBA1A,	LRP4	657	227	13588	1.27553	1	0.965839	99.8165
INTERPRO	IPR002119:Histone	H2A	3	0.301205	0.33306	H2AFV,	H2AFY2,	H2AFY	842	25	17763	2.53154	1	0.998527	99.8675
KEGG_PATHWAY	mmu05322:Systemic	lupus	erythematosus	7	0.702811	0.356129	HIST4H4,	HIST2H2BB,	H2AFV,	H2AFY2,	H2AFY,	H3F3B,	SSB	271	103	5738	1.43897	1	0.699221	99.5116
SMART	SM00414:H2A	3	0.301205	0.37128	H2AFV,	H2AFY2,	H2AFY	471	25	9131	2.32637	1	0.99052	99.7688
Annotation	Cluster	13	Enrichment	Score:	2.12193
Category	Term	Count	%	PValue	Genes	List	Total	Pop	Hits	Pop	Total	Fold	Enrichment	Bonferroni	Benjamini	FDR
SP_PIR_KEYWORDS	isopeptide	bond	27	2.71084	0.00128074	MEF2A,	HIST4H4,	KIF27,	ATG12,	MITF,	HDGF,	NEDD8,	TPM1,	SUMO1,	H2AFV,	CASP8AP2,	CUL7,	TRIM45,	H2AFY,	RPS27A,	TXNIP,	SUCLG1,	LEF1,	RBBP7,	HNRNPA1,	HIST2H2BB,	CUL4A,	UBE2K,	FANCD2,	UBC,	HIF3A,	SPEF2,	CALM3,	CALM2,	CALM1	881	277	17854	1.97535	0.420706	0.026928	1.78773
SP_PIR_KEYWORDS	ubl	conjugation	41	4.11647	0.0040837	HIST4H4,	MEF2A,	SNCAIP,	KIF27,	YPEL3,	MITF,	HDGF,	BEX1,	TPM1,	HNRNPM,	CASP8AP2,	H2AFV,	TRIM68,	CUL7,	MAPT,	TRIM45,	NSMCE2,	H2AFY,	PDGFC,	NGFRAP1,	RPS27A,	TXNIP,	MAF,	DNMT3A,	SUCLG1,	LDB2,	LEF1,	RBBP7,	CTNNA1,	HNRNPA1,	RNF8,	HIST2H2BB,	CUL4A,	UBE2K,	FANCD2,	TBRG1,	HIF3A,	UBC,	CALM3,	DNMT1,	SPEF2,	H3F3B,	CALM2,	CALM1
UP_SEQ_FEATURE	cross-link:Glycyl	lysine	isopeptide	(Lys-Gly)	(interchain	with	G-Cter	in	ubiquitin)	15	1.50602	0.0823574	TXNIP,	KIF27,	SUCLG1,	RBBP7,	TPM1,	HIST2H2BB,	CASP8AP2,	H2AFV,	CUL4A,	FANCD2,	TRIM45,	HIF3A,	UBC,	CALM3,	SPEF2,	CALM2,	RPS27A,	CALM1	887	168	16021	1.61268	1	0.996499	77.6206
Annotation	Cluster	14	Enrichment	Score:	2.08281
Category	Term	Count	%	PValue	Genes	List	Total	Pop	Hits	Pop	Total	Fold	Enrichment	Bonferroni	Benjamini	FDR
GOTERM_MF_FAT	GO:0004601~peroxidase	activity	7	0.702811	0.00179209	PXDN,	PTGS1,	PRDX5,	GSTZ1,	GPX8,	PRDX2,	GPX7	637	28	13288	5.21507	0.6939	0.111645	2.64801
GOTERM_MF_FAT	GO:0016684~oxidoreductase	activity,	acting	on	peroxide	as	acceptor	7	0.702811	0.00179209	PXDN,	PTGS1,	PRDX5,	GSTZ1,	GPX8,	PRDX2,	GPX7	637	28	13288	5.21507	0.6939	0.111645	2.64801
GOTERM_MF_FAT	GO:0016209~antioxidant	activity	8	0.803213	0.00261186	PXDN,	PTGS1,	PRDX5,	GSTZ1,	GPX8,	PRDX2,	GPX7,	SOD1	637	40	13288	4.17206	0.82202	0.115994	3.83737
SP_PIR_KEYWORDS	peroxidase	6	0.60241	0.00375565	PXDN,	PTGS1,	PRDX5,	GPX8,	PRDX2,	GPX7	881	22	17854	5.52698	0.798692	0.0702689	5.15853
GOTERM_MF_FAT	GO:0004602~glutathione	peroxidase	activity	3	0.301205	0.0797757	GSTZ1,	GPX8,	GPX7	637	10	13288	6.25808	1	0.729221	71.174
GOTERM_BP_FAT	GO:0006979~response	to	oxidative	stress	8	0.803213	0.126734	TXNIP,	NME5,	PXDN,	PTGS1,	GPX8,	PRDX2,	GPX7,	SOD1	657	87	13588	1.90178	1	0.876364	90.6139
Annotation	Cluster	15	Enrichment	Score:	1.82841
Category	Term	Count	%	PValue	Genes	List	Total	Pop	Hits	Pop	Total	Fold	Enrichment	Bonferroni	Benjamini	FDR
KEGG_PATHWAY	mmu05012:Parkinson's	disease	16	1.60643	0.00134878	NDUFB4,	NDUFA2,	SNCAIP,	NDUFB7,	NDUFB9,	COX7B,	ATP5G3,	COX6C,	NDUFB2,	UQCR10,	NDUFV2,	UBC,	ATP5C1,	COX6B1,	ATP5O,	COX6B2,	RPS27A	271	133	5738	2.54718	0.195311	0.0528757	1.61823
GOTERM_CC_FAT	GO:0005743~mitochondrial	inner	membrane	25	2.51004	0.00219093	APOOL,	NDUFB4,	HSD17B10,	NDUFB7,	NDUFB9,	COX7B,	TIMM17B,	TIMM13,	NDUFB2,	UQCR10,	UGT1A6B,	IDH2,	COX6B1,	ATP5O,	COX6B2,	HADH,	BDH1,	ACAA2,	NDUFA2,	SUCLG1,	COX6C,	SLC25A11,	HMGCS2,	NDUFV2,	ATP5C1	539	296	12504	1.95933	0.5958	0.0370402	3.02675
KEGG_PATHWAY	mmu05016:Huntington's	disease	19	1.90763	0.00225317	NDUFB4,	CLTA,	NDUFA2,	POLR2L,	NDUFB7,	NDUFB9,	COX7B,	SOD1,	DCTN4,	ATP5G3,	COX6C,	NDUFB2,	UQCR10,	BAX,	NDUFV2,	ATP5C1,	COX6B1,	ATP5O,	COX6B2	271	183	5738	2.19833	0.304531	0.0700588	2.68981
GOTERM_CC_FAT	GO:0031966~mitochondrial	membrane	29	2.91165	0.00248803	HSD17B10,	APOOL,	NDUFB4,	NDUFB7,	NDUFB9,	COX7B,	TIMM17B,	TIMM13,	NDUFB2,	UQCR10,	UGT1A6B,	IDH2,	COX6B1,	ATP5O,	COX6B2,	HADH,	PPP2R2B,	BDH1,	COX16,	ACAA2,	NDUFA2,	SUCLG1,	COX6C,	SLC25A11,	HMGCS2,	BAX,	NDUFV2,	ATP5C1,	CSTAD	539	368	12504	1.82814	0.642577	0.0403181	3.43058
KEGG_PATHWAY	mmu00190:Oxidative	phosphorylation	15	1.50602	0.00299415	NDUFB4,	NDUFA2,	NDUFB7,	NDUFB9,	COX7B,	ATP5G3,	COX6C,	NDUFB2,	PPA1,	UQCR10,	NDUFV2,	ATP5C1,	COX6B1,	ATP5O,	COX6B2	271	130	5738	2.44309	0.382935	0.0666442	3.55977
GOTERM_CC_FAT	GO:0019866~organelle	inner	membrane	25	2.51004	0.00429812	APOOL,	NDUFB4,	HSD17B10,	NDUFB7,	NDUFB9,	COX7B,	TIMM17B,	TIMM13,	NDUFB2,	UQCR10,	UGT1A6B,	IDH2,	COX6B1,	ATP5O,	COX6B2,	HADH,	BDH1,	ACAA2,	NDUFA2,	SUCLG1,	COX6C,	SLC25A11,	HMGCS2,	NDUFV2,	ATP5C1	539	312	12504	1.85886	0.831185	0.0615578	5.85738
KEGG_PATHWAY	mmu05010:Alzheimer's	disease	18	1.80723	0.00504997	HSD17B10,	NDUFB4,	NDUFA2,	NDUFB7,	NDUFB9,	COX7B,	ATP5G3,	COX6C,	NDUFB2,	UQCR10,	MAPT,	CASP7,	NDUFV2,	ATP5C1,	COX6B1,	CALM3,	ATP5O,	COX6B2,	CALM2,	CALM1	271	182	5738	2.09408	0.557407	0.0968693	5.93623
GOTERM_CC_FAT	GO:0005739~mitochondrion	77	7.73092	0.00513917	PDP1,	RNASEL,	NIT2,	TIMM17B,	PRDX5,	NIPSNAP3B,	PRDX2,	UQCR10,	UGT1A6B,	GSTZ1,	ATP5O,	HADH,	DDAH1,	COX16,	MRPL52,	ACAA2,	NUDT2,	ACO1,	SUCLG1,	RAI14,	MRPS6,	COX6C,	CCDC51,	COQ3,	MTRF1,	ATP5C1,	DSP,	EEFSEC,	MTFMT,	ALDH9A1,	APOOL,	NDUFB4,	HSD17B10,	GLRX5,	ECH1,	NDUFB7,	MRPS12,	NDUFB9,	CHCHD1,	COX7B,	ECHS1,	QTRT1,	TIMM13,	ATP5G3,	HSCB,
GOTERM_CC_FAT	GO:0005740~mitochondrial	envelope	29	2.91165	0.00579322	HSD17B10,	APOOL,	NDUFB4,	NDUFB7,	NDUFB9,	COX7B,	TIMM17B,	TIMM13,	NDUFB2,	UQCR10,	UGT1A6B,	IDH2,	COX6B1,	ATP5O,	COX6B2,	HADH,	PPP2R2B,	BDH1,	COX16,	ACAA2,	NDUFA2,	SUCLG1,	COX6C,	SLC25A11,	HMGCS2,	BAX,	NDUFV2,	ATP5C1,	CSTAD	539	391	12504	1.72061	0.909242	0.0744851	7.81901
GOTERM_CC_FAT	GO:0031967~organelle	envelope	35	3.51406	0.0165024	HSD17B10,	MAD1L1,	APOOL,	NDUFB4,	NDUFB7,	NDUFB9,	COX7B,	TIMM17B,	TIMM13,	NDUFB2,	UQCR10,	SUMO1,	UGT1A6B,	IDH2,	COX6B1,	ATP5O,	COX6B2,	HADH,	PPP2R2B,	BDH1,	COX16,	NUP133,	ACAA2,	NDUFA2,	SUCLG1,	COX6C,	SLC25A11,	HMGCS2,	HRASLS,	BAX,	NDUFV2,	ATP5C1,	SEC13,	AKAP6,	CSTAD	539	540	12504	1.50361	0.998964	0.130861	20.7987
GOTERM_CC_FAT	GO:0031975~envelope	35	3.51406	0.0175431	HSD17B10,	MAD1L1,	APOOL,	NDUFB4,	NDUFB7,	NDUFB9,	COX7B,	TIMM17B,	TIMM13,	NDUFB2,	UQCR10,	SUMO1,	UGT1A6B,	IDH2,	COX6B1,	ATP5O,	COX6B2,	HADH,	PPP2R2B,	BDH1,	COX16,	NUP133,	ACAA2,	NDUFA2,	SUCLG1,	COX6C,	SLC25A11,	HMGCS2,	HRASLS,	BAX,	NDUFV2,	ATP5C1,	SEC13,	AKAP6,	CSTAD	539	542	12504	1.49806	0.999331	0.131137	21.965
GOTERM_CC_FAT	GO:0044429~mitochondrial	part	34	3.41365	0.0181733	PDP1,	HSD17B10,	APOOL,	NDUFB4,	NDUFB7,	NDUFB9,	COX7B,	TIMM17B,	ECHS1,	TIMM13,	NDUFB2,	UQCR10,	UGT1A6B,	IDH2,	COX6B1,	HSPE1,	ATP5O,	COX6B2,	HADH,	PPP2R2B,	BDH1,	COX16,	MRPL52,	ACAA2,	NDUFA2,	SUCLG1,	COX6C,	SLC25A11,	COQ3,	HMGCS2,	BAX,	NDUFV2,	ATP5C1,	CSTAD	539	524	12504	1.50525	0.999487	0.130877	22.6635
GOTERM_CC_FAT	GO:0070469~respiratory	chain	8	0.803213	0.0211674	NDUFB4,	NDUFA2,	UQCR10,	NDUFB7,	NDUFB9,	COX7B,	NDUFV2,	NDUFB2	539	65	12504	2.8552	0.999855	0.141307	25.9035
GOTERM_CC_FAT	GO:0031090~organelle	membrane	45	4.51807	0.0627446	HSD17B10,	NDUFB4,	APOOL,	CLTA,	NDUFB7,	GRB2,	NDUFB9,	COX7B,	TIMM17B,	COPZ1,	ST8SIA1,	TIMM13,	NECAB3,	NDUFB2,	COPB2,	UQCR10,	SUMO1,	AP1S1,	UGT1A6B,	SYN3,	ST3GAL6,	IDH2,	COX6B1,	NECAP1,	SV2B,	ATP5O,	COX6B2,	HADH,	PPP2R2B,	BDH1,	COX16,	SEC23A,	ACAA2,	NDUFA2,	SUCLG1,	RPH3AL,	GABARAP,	COX6C,	SLC25A11,	COPG2,	HMGCS2,	BAX,	NDUFV2,	ATP5C1,
SP_PIR_KEYWORDS	respiratory	chain	7	0.702811	0.0841341	NDUFB4,	NDUFA2,	UQCR10,	NDUFB7,	NDUFB9,	NDUFV2,	NDUFB2	881	62	17854	2.28805	1	0.442887	70.9764
SP_PIR_KEYWORDS	mitochondrion	48	4.81928	0.100855	PDP1,	HSD17B10,	NDUFB4,	RNASEL,	ECH1,	NDUFB7,	MRPS12,	NDUFB9,	COX7B,	TIMM17B,	PRDX5,	ECHS1,	NIPSNAP3B,	TIMM13,	QTRT1,	ATP5G3,	HSCB,	NDUFB2,	UQCR10,	MRPL14,	NUDT8,	IDH2,	COX6B1,	MRPL18,	ATP5O,	HSPE1,	COX6B2,	HADH,	PPP2R2B,	BDH1,	NTHL1,	COX16,	MRPL52,	ACAA2,	NDUFA2,	SUCLG1,	MRPS6,	MSRB2,	COX6C,	TRNT1,	SLC25A11,	COQ3,	HMGCS2,	MTRF1,	BAX,
SP_PIR_KEYWORDS	mitochondrion	inner	membrane	14	1.40562	0.118996	NDUFB4,	NDUFA2,	NDUFB7,	NDUFB9,	TIMM17B,	COX7B,	TIMM13,	COX6C,	NDUFB2,	SLC25A11,	UQCR10,	NDUFV2,	ATP5C1,	ATP5O	881	183	17854	1.55037	1	0.517773	83.1919
SP_PIR_KEYWORDS	transit	peptide	28	2.81124	0.187614	PDP1,	ECH1,	MRPS12,	COX7B,	ECHS1,	PRDX5,	HSCB,	ATP5G3,	NDUFB2,	MRPL14,	NUDT8,	IDH2,	MRPL18,	ATP5O,	HADH,	BDH1,	COX16,	MRPL52,	ACAA2,	SUCLG1,	MSRB2,	TRNT1,	COQ3,	HMGCS2,	MTRF1,	NDUFV2,	ATP5C1,	MTFMT	881	457	17854	1.24166	1	0.630107	94.6318
UP_SEQ_FEATURE	transit	peptide:Mitochondrion	27	2.71084	0.429158	PDP1,	ECH1,	MRPS12,	COX7B,	ECHS1,	PRDX5,	HSCB,	ATP5G3,	NDUFB2,	MRPL14,	NUDT8,	IDH2,	MRPL18,	ATP5O,	HADH,	BDH1,	COX16,	MRPL52,	SUCLG1,	MSRB2,	TRNT1,	COQ3,	HMGCS2,	MTRF1,	NDUFV2,	ATP5C1,	MTFMT	887	449	16021	1.08613	1	0.999993	99.9943
Annotation	Cluster	16	Enrichment	Score:	1.82616
Category	Term	Count	%	PValue	Genes	List	Total	Pop	Hits	Pop	Total	Fold	Enrichment	Bonferroni	Benjamini	FDR
GOTERM_CC_FAT	GO:0044450~microtubule	organizing	center	part	6	0.60241	0.00972839	BBS4,	UXT,	TCP1,	CEP170,	KATNB1,	CNTLN	539	31	12504	4.49004	0.982358	0.0937821	12.8022
GOTERM_CC_FAT	GO:0005815~microtubule	organizing	center	16	1.60643	0.0165137	BBS4,	TCP1,	C2CD3,	HAUS2,	KATNB1,	TACC3,	GAS8,	DCTN4,	UXT,	SASS6,	TUBGCP5,	CEP170,	H2AFY,	MARCKS,	CNTLN,	KIF2A	539	189	12504	1.9639	0.998969	0.128503	20.8115
GOTERM_CC_FAT	GO:0005813~centrosome	14	1.40562	0.020684	BBS4,	TCP1,	HAUS2,	KATNB1,	TACC3,	DCTN4,	UXT,	SASS6,	TUBGCP5,	CEP170,	H2AFY,	MARCKS,	CNTLN,	KIF2A	539	160	12504	2.02987	0.999822	0.142851	25.3891
Annotation	Cluster	17	Enrichment	Score:	1.81115
Category	Term	Count	%	PValue	Genes	List	Total	Pop	Hits	Pop	Total	Fold	Enrichment	Bonferroni	Benjamini	FDR
GOTERM_MF_FAT	GO:0048407~platelet-derived	growth	factor	binding	5	0.502008	0.000540089	COL4A1,	COL3A1,	PDGFRA,	COL2A1,	PDAP1	637	9	13288	11.589	0.299916	0.0496609	0.805031
GOTERM_MF_FAT	GO:0005201~extracellular	matrix	structural	constituent	7	0.702811	0.00260395	COL4A2,	COL4A1,	FBN1,	COL3A1,	COL2A1,	FBN2,	COL4A6	637	30	13288	4.8674	0.821086	0.123986	3.82596
KEGG_PATHWAY	mmu04512:ECM-receptor	interaction	11	1.10442	0.00523879	COL4A2,	SDC1,	COL4A1,	ITGA6,	NPNT,	COL3A1,	SV2B,	COL2A1,	GP1BA,	ITGA4,	COL4A6	271	83	5738	2.80612	0.570727	0.0896831	6.15179
GOTERM_CC_FAT	GO:0005581~collagen	5	0.502008	0.00784323	COL4A2,	COL4A1,	COL3A1,	COL2A1,	COL4A6	539	19	12504	6.10487	0.961304	0.0841407	10.4471
SP_PIR_KEYWORDS	hydroxyproline	4	0.401606	0.00801523	COL4A2,	COL9A2,	COL4A1,	COL6A3	881	9	17854	9.00694	0.967556	0.107987	10.7096
SP_PIR_KEYWORDS	triple	helix	4	0.401606	0.00801523	COL4A2,	COL4A1,	COL3A1,	COL2A1	881	9	17854	9.00694	0.967556	0.107987	10.7096
SP_PIR_KEYWORDS	hydroxylysine	3	0.301205	0.0136233	COL4A2,	COL9A2,	COL4A1	881	4	17854	15.1992	0.997101	0.166904	17.5581
GOTERM_MF_FAT	GO:0019838~growth	factor	binding	9	0.903614	0.0212913	COL4A1,	IGFBPL1,	COL3A1,	PDGFRA,	COL2A1,	HTRA3,	FGFBP1,	PDAP1,	KDR	637	72	13288	2.60754	0.999999	0.508454	27.5299
SP_PIR_KEYWORDS	trimer	3	0.301205	0.0219672	COL4A1,	COL3A1,	COL2A1	881	5	17854	12.1594	0.999922	0.231138	26.8497
GOTERM_CC_FAT	GO:0030935~sheet-forming	collagen	3	0.301205	0.0246995	COL4A2,	COL4A1,	COL4A6	539	6	12504	11.5993	0.999967	0.158147	29.5635
GOTERM_CC_FAT	GO:0005587~collagen	type	IV	3	0.301205	0.0246995	COL4A2,	COL4A1,	COL4A6	539	6	12504	11.5993	0.999967	0.158147	29.5635
INTERPRO	IPR001442:Type	4	procollagen,	C-terminal	repeat	3	0.301205	0.0295742	COL4A2,	COL4A1,	COL4A6	842	6	17763	10.5481	1	0.928766	38.8037
PIR_SUPERFAMILY	PIRSF002258:collagen	alpha	1(IV)	chain	3	0.301205	0.0298031	COL4A2,	COL4A1,	COL4A6	388	6	8136	10.4845	0.999998	0.988294	34.8192
SMART	SM00111:C4	3	0.301205	0.0345434	COL4A2,	COL4A1,	COL4A6	471	6	9131	9.69321	0.999896	0.783292	36.8577
SP_PIR_KEYWORDS	hydroxylation	8	0.803213	0.0374714	COL4A2,	COL9A2,	COL4A1,	COL3A1,	HIF3A,	COL12A1,	COL2A1,	COL16A1	881	64	17854	2.5332	1	0.321161	41.5838
INTERPRO	IPR008160:Collagen	triple	helix	repeat	9	0.903614	0.0375863	COL4A2,	COL9A2,	COL4A1,	COL3A1,	COL6A3,	COL12A1,	COL2A1,	COL16A1,	COL4A6	842	81	17763	2.34402	1	0.910015	46.565
SP_PIR_KEYWORDS	collagen	9	0.903614	0.0547582	COL4A2,	COL9A2,	COL4A1,	COL3A1,	COL6A3,	COL12A1,	COL2A1,	COL16A1,	COL4A6	881	84	17854	2.17132	1	0.381092	54.7367
UP_SEQ_FEATURE	region	of	interest:Triple-helical	region	4	0.401606	0.0740051	COL4A2,	COL4A1,	COL3A1,	COL2A1	887	18	16021	4.01378	1	0.996106	73.7947
Annotation	Cluster	18	Enrichment	Score:	1.78949
Category	Term	Count	%	PValue	Genes	List	Total	Pop	Hits	Pop	Total	Fold	Enrichment	Bonferroni	Benjamini	FDR
GOTERM_BP_FAT	GO:0030031~cell	projection	assembly	10	1.00402	0.00629771	CDC42,	BBS4,	KIF3A,	C2CD3,	ITGA6,	FOXJ1,	DYNC2LI1,	CYFIP1,	CAPZB,	FGD3	657	70	13588	2.95456	0.999999	0.279492	10.4433
GOTERM_BP_FAT	GO:0042384~cilium	assembly	5	0.502008	0.0196697	BBS4,	KIF3A,	C2CD3,	FOXJ1,	DYNC2LI1	657	22	13588	4.70043	1	0.497003	29.3076
GOTERM_BP_FAT	GO:0060271~cilium	morphogenesis	5	0.502008	0.0345589	BBS4,	KIF3A,	C2CD3,	FOXJ1,	DYNC2LI1	657	26	13588	3.97729	1	0.633467	45.8834
Annotation	Cluster	19	Enrichment	Score:	1.74895
Category	Term	Count	%	PValue	Genes	List	Total	Pop	Hits	Pop	Total	Fold	Enrichment	Bonferroni	Benjamini	FDR
GOTERM_BP_FAT	GO:0016458~gene	silencing	10	1.00402	0.00151699	UTP3,	DNMT3A,	ZCCHC11,	DGCR8,	RBM3,	DICER1,	SUV39H1,	DNMT1,	CBX8,	HELLS	657	57	13588	3.6284	0.968756	0.12047	2.61568
GOTERM_BP_FAT	GO:0040029~regulation	of	gene	expression,	epigenetic	11	1.10442	0.00185323	DNMT3A,	ZCCHC11,	DGCR8,	RBM3,	DICER1,	H2AFY2,	SUV39H1,	DNMT1,	H2AFY,	CBX8,	HELLS	657	70	13588	3.25001	0.985518	0.123956	3.18665
GOTERM_BP_FAT	GO:0035196~gene	silencing	by	miRNA,	production	of	miRNAs	4	0.401606	0.0075606	ZCCHC11,	DGCR8,	RBM3,	DICER1	657	9	13588	9.19195	1	0.302998	12.4098
GOTERM_BP_FAT	GO:0031050~dsRNA	fragmentation	4	0.401606	0.0104173	ZCCHC11,	DGCR8,	RBM3,	DICER1	657	10	13588	8.27275	1	0.352528	16.7088
GOTERM_BP_FAT	GO:0035195~gene	silencing	by	miRNA	4	0.401606	0.0273703	ZCCHC11,	DGCR8,	RBM3,	DICER1	657	14	13588	5.90911	1	0.580173	38.4005
GOTERM_BP_FAT	GO:0035194~posttranscriptional	gene	silencing	by	RNA	4	0.401606	0.0459559	ZCCHC11,	DGCR8,	RBM3,	DICER1	657	17	13588	4.86633	1	0.704919	56.0166
GOTERM_BP_FAT	GO:0016441~posttranscriptional	gene	silencing	4	0.401606	0.0459559	ZCCHC11,	DGCR8,	RBM3,	DICER1	657	17	13588	4.86633	1	0.704919	56.0166
GOTERM_BP_FAT	GO:0043331~response	to	dsRNA	4	0.401606	0.0872953	ZCCHC11,	DGCR8,	RBM3,	DICER1	657	22	13588	3.76034	1	0.808917	79.7039
GOTERM_BP_FAT	GO:0031047~gene	silencing	by	RNA	4	0.401606	0.16265	ZCCHC11,	DGCR8,	RBM3,	DICER1	657	29	13588	2.85267	1	0.893437	95.4914
Annotation	Cluster	20	Enrichment	Score:	1.72406
Category	Term	Count	%	PValue	Genes	List	Total	Pop	Hits	Pop	Total	Fold	Enrichment	Bonferroni	Benjamini	FDR
GOTERM_BP_FAT	GO:0022409~positive	regulation	of	cell-cell	adhesion	4	0.401606	0.00338747	ITGA6,	KIFAP3,	CD24A,	CITED2	657	7	13588	11.8182	0.999568	0.188906	5.75211
GOTERM_BP_FAT	GO:0022407~regulation	of	cell-cell	adhesion	4	0.401606	0.0075606	ITGA6,	KIFAP3,	CD24A,	CITED2	657	9	13588	9.19195	1	0.302998	12.4098
GOTERM_BP_FAT	GO:0045785~positive	regulation	of	cell	adhesion	7	0.702811	0.0164582	ITGA6,	SPOCK2,	NPNT,	KIFAP3,	CD24A,	SRC,	CITED2	657	43	13588	3.36682	1	0.451943	25.1536
GOTERM_BP_FAT	GO:0030155~regulation	of	cell	adhesion	7	0.702811	0.301261	ITGA6,	SPOCK2,	NPNT,	KIFAP3,	CD24A,	SRC,	CITED2	657	94	13588	1.54014	1	0.965539	99.8086
Annotation	Cluster	21	Enrichment	Score:	1.6892
Category	Term	Count	%	PValue	Genes	List	Total	Pop	Hits	Pop	Total	Fold	Enrichment	Bonferroni	Benjamini	FDR
INTERPRO	IPR007623:Brain	expressed	X-linked	like	protein	3	0.301205	0.0203492	BEX1,	BEX2,	NGFRAP1	842	5	17763	12.6577	1	0.895806	28.5601
PIR_SUPERFAMILY	PIRSF008633:brain-expressed	X-linked	protein	3	0.301205	0.020508	BEX1,	BEX2,	NGFRAP1	388	5	8136	12.5814	0.999893	0.989632	25.407
PIR_SUPERFAMILY	PIRSF008633:BEX	3	0.301205	0.020508	BEX1,	BEX2,	NGFRAP1	388	5	8136	12.5814	0.999893	0.989632	25.407
Annotation	Cluster	22	Enrichment	Score:	1.66995
Category	Term	Count	%	PValue	Genes	List	Total	Pop	Hits	Pop	Total	Fold	Enrichment	Bonferroni	Benjamini	FDR
GOTERM_CC_FAT	GO:0005929~cilium	15	1.50602	0.0020077	BBS4,	RPGR,	BBS9,	DYNC2LI1,	GLI2,	GAS8,	CD24A,	GLI3,	SPAG17,	ENKUR,	SPAG6,	KLC1,	TTC30B,	MAPT,	SPEF1	539	135	12504	2.57761	0.563957	0.0406514	2.77693
GOTERM_CC_FAT	GO:0044463~cell	projection	part	15	1.50602	0.015045	BBS4,	C2CD3,	BBS9,	ERMN,	PTH1R,	DYNC2LI1,	GRIA3,	GAS8,	SOD1,	CD24A,	SPAG17,	KLC1,	MAPT,	ROBO2,	DYNLT1B	539	170	12504	2.04693	0.99809	0.122285	19.1381
GOTERM_CC_FAT	GO:0044441~cilium	part	6	0.60241	0.0302561	BBS4,	KLC1,	BBS9,	MAPT,	DYNC2LI1,	CD24A	539	41	12504	3.3949	0.999997	0.185073	34.9832
GOTERM_CC_FAT	GO:0060170~cilium	membrane	3	0.301205	0.0435499	BBS4,	BBS9,	CD24A	539	8	12504	8.69944	1	0.243179	46.4176
GOTERM_CC_FAT	GO:0031253~cell	projection	membrane	5	0.502008	0.112295	BBS4,	BBS9,	PTH1R,	ROBO2,	CD24A	539	43	12504	2.6975	1	0.424636	81.1597
Annotation	Cluster	23	Enrichment	Score:	1.63666
Category	Term	Count	%	PValue	Genes	List	Total	Pop	Hits	Pop	Total	Fold	Enrichment	Bonferroni	Benjamini	FDR
GOTERM_BP_FAT	GO:0021543~pallium	development	9	0.903614	0.00365876	BBS4,	BAX,	ATG7,	PAX6,	LEF1,	LMX1A,	TACC3,	GLI3,	YWHAE	657	53	13588	3.51202	0.999768	0.193112	6.19902
GOTERM_BP_FAT	GO:0030900~forebrain	development	17	1.70683	0.00691669	BBS4,	OTX2,	PAX6,	LEF1,	LMX1A,	TACC3,	GLI2,	GLI3,	YWHAE,	SRC,	FOXP2,	NUMBL,	BAX,	ATG7,	LRP2,	DCLK1,	ASPM	657	167	13588	2.10534	1	0.291405	11.4123
GOTERM_BP_FAT	GO:0021537~telencephalon	development	10	1.00402	0.00757116	BBS4,	BAX,	ATG7,	PAX6,	LEF1,	LMX1A,	TACC3,	GLI3,	YWHAE,	FOXP2	657	72	13588	2.87248	1	0.298193	12.426
GOTERM_BP_FAT	GO:0021761~limbic	system	development	5	0.502008	0.072817	BBS4,	BAX,	LEF1,	LMX1A,	YWHAE	657	33	13588	3.13362	1	0.785857	73.2855
GOTERM_BP_FAT	GO:0021987~cerebral	cortex	development	5	0.502008	0.101386	BBS4,	BAX,	ATG7,	TACC3,	YWHAE	657	37	13588	2.79485	1	0.840389	84.5318
GOTERM_BP_FAT	GO:0021766~hippocampus	development	4	0.401606	0.107017	BBS4,	LEF1,	LMX1A,	YWHAE	657	24	13588	3.44698	1	0.846264	86.1395
Annotation	Cluster	24	Enrichment	Score:	1.62253
Category	Term	Count	%	PValue	Genes	List	Total	Pop	Hits	Pop	Total	Fold	Enrichment	Bonferroni	Benjamini	FDR
GOTERM_CC_FAT	GO:0031974~membrane-enclosed	lumen	69	6.92771	0.00660013	PDP1,	COPS5,	LMO4,	YLPM1,	EZH2,	PAX6,	PDIA5,	PDIA4,	HMGN5,	WTAP,	GLI3,	DPY30,	IMP3,	MED29,	GRWD1,	P4HA3,	D19BWG1357E,	LSM4,	GNL2,	KDM5A,	HADH,	TOP2A,	MRPL52,	EXOSC8,	RRP1,	LEF1,	RRP9,	ISG20L2,	EXOSC1,	RBBP7,	NCL,	MED10,	CDK2,	TAF11,	COQ3,	PPP1CA,	KDM2B,	HRASLS,	MED8,	AKAP8,	POLR2L,	YPEL3,	ECHS1,	ZNRD1,
GOTERM_CC_FAT	GO:0005730~nucleolus	24	2.40964	0.007838	EXOSC8,	RRP1,	TRIM28,	YPEL3,	ZNRD1,	ISG20L2,	EXOSC1,	RRP9,	WTAP,	NCL,	RPF2,	UTP11L,	IMP3,	TCP11,	KDM2B,	GRWD1,	D19BWG1357E,	NPM3,	AATF,	GNL2,	KDM5A,	TOP2A,	PARP2,	NMD3	539	310	12504	1.79601	0.96122	0.0863187	10.4404
GOTERM_CC_FAT	GO:0031981~nuclear	lumen	54	5.42169	0.0082302	COPS5,	LMO4,	YLPM1,	EZH2,	PAX6,	WTAP,	HMGN5,	GLI3,	DPY30,	IMP3,	GRWD1,	MED29,	D19BWG1357E,	LSM4,	GNL2,	KDM5A,	TOP2A,	EXOSC8,	RRP1,	LEF1,	RRP9,	ISG20L2,	EXOSC1,	RBBP7,	NCL,	MED10,	CDK2,	TAF11,	PPP1CA,	KDM2B,	MED8,	AKAP8,	POLR2L,	YPEL3,	ZNRD1,	MED12L,	TCP11,	UTP11L,	SUMO1,	NPM3,	AATF,	TAF9,	WDHD1,	NMD3,
GOTERM_CC_FAT	GO:0070013~intracellular	organelle	lumen	66	6.62651	0.00964498	PDP1,	COPS5,	LMO4,	YLPM1,	EZH2,	PAX6,	PDIA5,	PDIA4,	HMGN5,	WTAP,	GLI3,	DPY30,	IMP3,	MED29,	GRWD1,	P4HA3,	D19BWG1357E,	LSM4,	GNL2,	KDM5A,	HADH,	TOP2A,	MRPL52,	EXOSC8,	RRP1,	LEF1,	RRP9,	ISG20L2,	EXOSC1,	RBBP7,	NCL,	MED10,	CDK2,	TAF11,	COQ3,	PPP1CA,	KDM2B,	MED8,	AKAP8,	POLR2L,	YPEL3,	ECHS1,	ZNRD1,
GOTERM_CC_FAT	GO:0043233~organelle	lumen	66	6.62651	0.0102641	PDP1,	COPS5,	LMO4,	YLPM1,	EZH2,	PAX6,	PDIA5,	PDIA4,	HMGN5,	WTAP,	GLI3,	DPY30,	IMP3,	MED29,	GRWD1,	P4HA3,	D19BWG1357E,	LSM4,	GNL2,	KDM5A,	HADH,	TOP2A,	MRPL52,	EXOSC8,	RRP1,	LEF1,	RRP9,	ISG20L2,	EXOSC1,	RBBP7,	NCL,	MED10,	CDK2,	TAF11,	COQ3,	PPP1CA,	KDM2B,	MED8,	AKAP8,	POLR2L,	YPEL3,	ECHS1,	ZNRD1,	SERPINH1,
GOTERM_CC_FAT	GO:0005654~nucleoplasm	32	3.21285	0.166282	COPS5,	POLR2L,	LMO4,	YLPM1,	EZH2,	PAX6,	HMGN5,	WTAP,	GLI3,	MED12L,	DPY30,	SUMO1,	MED29,	LSM4,	TAF9,	WDHD1,	NMD3,	TAF7,	TRIM28,	LEF1,	CBY1,	DACH1,	RBBP7,	NCL,	HNRNPA1,	CDK2,	MED10,	TAF11,	PPP1CA,	MED8,	LSM10,	PARP2	539	599	12504	1.23932	1	0.531711	92.1793
GOTERM_CC_FAT	GO:0044451~nucleoplasm	part	22	2.20884	0.626115	COPS5,	POLR2L,	LMO4,	EZH2,	TAF7,	YLPM1,	PAX6,	LEF1,	CBY1,	DACH1,	RBBP7,	GLI3,	MED10,	CDK2,	MED12L,	TAF11,	DPY30,	SUMO1,	MED29,	MED8,	LSM10,	TAF9	539	513	12504	0.994868	1	0.942809	99.9999
Annotation	Cluster	25	Enrichment	Score:	1.60239
Category	Term	Count	%	PValue	Genes	List	Total	Pop	Hits	Pop	Total	Fold	Enrichment	Bonferroni	Benjamini	FDR
GOTERM_BP_FAT	GO:0012501~programmed	cell	death	35	3.51406	0.01327	1810011O10RIK,	MEF2A,	LITAF,	NUAK2,	YPEL3,	EGLN3,	PAWR,	KIT,	GLI2,	CD24A,	CIAPIN1,	PDCD2,	CTNNBL1,	PEG10,	RAD21,	ECE1,	CUL7,	CASP8AP2,	BOK,	CASP7,	KRT8,	NGFRAP1,	PPP2R2B,	TRAF4,	PDCD10,	SOD1,	PPP1R13L,	NTN1,	SEMA6A,	TRIM35,	KRT18,	BAX,	APIP,	PPP1R15A,	FASTKD5	657	473	13588	1.53037	1	0.393452	20.8028
GOTERM_BP_FAT	GO:0006915~apoptosis	34	3.41365	0.0172775	1810011O10RIK,	MEF2A,	LITAF,	NUAK2,	YPEL3,	EGLN3,	PAWR,	GLI2,	CD24A,	CIAPIN1,	PDCD2,	CTNNBL1,	PEG10,	RAD21,	ECE1,	CUL7,	CASP8AP2,	BOK,	CASP7,	KRT8,	NGFRAP1,	PPP2R2B,	TRAF4,	PDCD10,	SOD1,	PPP1R13L,	NTN1,	SEMA6A,	TRIM35,	KRT18,	BAX,	APIP,	PPP1R15A,	FASTKD5	657	465	13588	1.51222	1	0.462973	26.2347
GOTERM_BP_FAT	GO:0016265~death	36	3.61446	0.028517	1810011O10RIK,	MEF2A,	LITAF,	NUAK2,	YPEL3,	EGLN3,	PAWR,	KIT,	GLI2,	CD24A,	CIAPIN1,	PDCD2,	CTNNBL1,	PEG10,	RAD21,	ECE1,	CUL7,	CASP8AP2,	BOK,	CASP7,	KRT8,	NGFRAP1,	PPP2R2B,	TRAF4,	PDCD10,	NR4A2,	SOD1,	PPP1R13L,	NTN1,	SEMA6A,	TRIM35,	KRT18,	BAX,	APIP,	PPP1R15A,	FASTKD5	657	519	13588	1.43458	1	0.575906	39.6561
GOTERM_BP_FAT	GO:0008219~cell	death	35	3.51406	0.0326346	1810011O10RIK,	MEF2A,	LITAF,	NUAK2,	YPEL3,	EGLN3,	PAWR,	KIT,	GLI2,	CD24A,	CIAPIN1,	PDCD2,	CTNNBL1,	PEG10,	RAD21,	ECE1,	CUL7,	CASP8AP2,	BOK,	CASP7,	KRT8,	NGFRAP1,	PPP2R2B,	TRAF4,	PDCD10,	SOD1,	PPP1R13L,	NTN1,	SEMA6A,	TRIM35,	KRT18,	BAX,	APIP,	PPP1R15A,	FASTKD5	657	507	13588	1.42774	1	0.621343	43.9691
SP_PIR_KEYWORDS	Apoptosis	25	2.51004	0.0455973	1810011O10RIK,	MEF2A,	PDCD10,	LITAF,	NUAK2,	YPEL3,	EGLN3,	PAWR,	PPP1R13L,	NTN1,	CIAPIN1,	PDCD2,	CTNNBL1,	PEG10,	TRIM35,	RAD21,	CASP8AP2,	BOK,	BAX,	CASP7,	NGFRAP1,	PPP2R2B,	APIP,	PPP1R15A,	TRAF4	881	337	17854	1.50338	1	0.344925	48.1551
Annotation	Cluster	26	Enrichment	Score:	1.56209
Category	Term	Count	%	PValue	Genes	List	Total	Pop	Hits	Pop	Total	Fold	Enrichment	Bonferroni	Benjamini	FDR
INTERPRO	IPR000313:PWWP	5	0.502008	0.0248943	DNMT3A,	MUM1L1,	HDGF,	PSIP1,	HDGFRP3	842	24	17763	4.39504	1	0.907161	33.793
UP_SEQ_FEATURE	domain:PWWP	4	0.401606	0.0254787	DNMT3A,	HDGF,	PSIP1,	HDGFRP3	887	12	16021	6.02067	1	0.991862	36.2078
SMART	SM00293:PWWP	5	0.502008	0.0324683	DNMT3A,	MUM1L1,	HDGF,	PSIP1,	HDGFRP3	471	24	9131	4.03884	0.999819	0.821465	35.0594
Annotation	Cluster	27	Enrichment	Score:	1.53141
Category	Term	Count	%	PValue	Genes	List	Total	Pop	Hits	Pop	Total	Fold	Enrichment	Bonferroni	Benjamini	FDR
GOTERM_BP_FAT	GO:0045664~regulation	of	neuron	differentiation	15	1.50602	0.000377473	PAX6,	BEX1,	LMX1A,	GLI2,	NTN1,	CD24A,	EYA1,	MAPT,	TGIF1,	CNTN4,	ROBO2,	CIT,	NEFL,	NEFM,	ASPM	657	102	13588	3.04145	0.577655	0.0494381	0.656981
GOTERM_BP_FAT	GO:0050767~regulation	of	neurogenesis	16	1.60643	0.00175029	PAX6,	BEX1,	LMX1A,	CTNNA1,	GLI2,	NTN1,	CD24A,	EYA1,	MAPT,	TGIF1,	CNTN4,	ROBO2,	CIT,	NEFL,	NEFM,	ASPM	657	132	13588	2.5069	0.981674	0.128824	3.01219
GOTERM_BP_FAT	GO:0060284~regulation	of	cell	development	17	1.70683	0.00432179	PAX6,	BEX1,	LMX1A,	CTNNA1,	GLI2,	NTN1,	CD24A,	EYA1,	BAX,	MAPT,	TGIF1,	CNTN4,	ROBO2,	CIT,	NEFL,	NEFM,	ASPM	657	159	13588	2.21127	0.999949	0.219016	7.28287
GOTERM_BP_FAT	GO:0045665~negative	regulation	of	neuron	differentiation	7	0.702811	0.00523158	PAX6,	BEX1,	CNTN4,	LMX1A,	CIT,	CD24A,	ASPM	657	34	13588	4.25804	0.999994	0.248076	8.75091
GOTERM_BP_FAT	GO:0051960~regulation	of	nervous	system	development	16	1.60643	0.00526638	PAX6,	BEX1,	LMX1A,	CTNNA1,	GLI2,	NTN1,	CD24A,	EYA1,	MAPT,	TGIF1,	CNTN4,	ROBO2,	CIT,	NEFL,	NEFM,	ASPM	657	148	13588	2.23588	0.999994	0.244478	8.80662
GOTERM_BP_FAT	GO:0045596~negative	regulation	of	cell	differentiation	17	1.70683	0.0150617	ZCCHC11,	FOXJ1,	DICER1,	EZH2,	PAX6,	BEX1,	PRDX2,	JAG1,	LMX1A,	CTNNA1,	GLI2,	GLI3,	NTN1,	CD24A,	CNTN4,	CIT,	ASPM	657	182	13588	1.93182	1	0.428121	23.2763
GOTERM_BP_FAT	GO:0031344~regulation	of	cell	projection	organization	8	0.803213	0.0192508	BBS4,	MAPT,	ERMN,	ROBO2,	CIT,	NEFL,	NTN1,	NEFM	657	57	13588	2.90272	1	0.49477	28.7784
GOTERM_BP_FAT	GO:0031346~positive	regulation	of	cell	projection	organization	5	0.502008	0.0229248	BBS4,	MAPT,	ROBO2,	NEFL,	NTN1	657	23	13588	4.49606	1	0.530638	33.2956
GOTERM_BP_FAT	GO:0050772~positive	regulation	of	axonogenesis	4	0.401606	0.033014	MAPT,	ROBO2,	NEFL,	NTN1	657	15	13588	5.51517	1	0.62098	44.3515
GOTERM_BP_FAT	GO:0050769~positive	regulation	of	neurogenesis	6	0.60241	0.0461401	MAPT,	PAX6,	BEX1,	ROBO2,	NEFL,	NTN1	657	41	13588	3.02662	1	0.698288	56.1646
GOTERM_BP_FAT	GO:0010975~regulation	of	neuron	projection	development	6	0.60241	0.0749066	MAPT,	ROBO2,	CIT,	NEFL,	NTN1,	NEFM	657	47	13588	2.64024	1	0.789709	74.3174
GOTERM_BP_FAT	GO:0010720~positive	regulation	of	cell	development	6	0.60241	0.0749066	MAPT,	PAX6,	BEX1,	ROBO2,	NEFL,	NTN1	657	47	13588	2.64024	1	0.789709	74.3174
GOTERM_BP_FAT	GO:0010769~regulation	of	cell	morphogenesis	involved	in	differentiation	6	0.60241	0.0922257	MAPT,	ROBO2,	CIT,	NEFL,	NTN1,	NEFM	657	50	13588	2.48183	1	0.821969	81.5353
GOTERM_BP_FAT	GO:0022604~regulation	of	cell	morphogenesis	9	0.903614	0.0964371	MAPT,	ERMN,	CYFIP1,	ROBO2,	CFDP1,	CIT,	NEFL,	NTN1,	NEFM	657	97	13588	1.91894	1	0.831515	82.9751
GOTERM_BP_FAT	GO:0050770~regulation	of	axonogenesis	5	0.502008	0.117332	MAPT,	ROBO2,	NEFL,	NTN1,	NEFM	657	39	13588	2.65152	1	0.865551	88.6842
GOTERM_BP_FAT	GO:0045597~positive	regulation	of	cell	differentiation	11	1.10442	0.338032	MAPT,	PAX6,	BEX1,	TGIF1,	ROBO2,	JAG1,	GLI2,	GLI3,	NEFL,	NTN1,	AP3B1	657	175	13588	1.3	1	0.969839	99.9255
GOTERM_BP_FAT	GO:0051130~positive	regulation	of	cellular	component	organization	8	0.803213	0.375424	BBS4,	GPC3,	MAPT,	PSRC1,	ROBO2,	CD24A,	NEFL,	NTN1	657	122	13588	1.35619	1	0.976344	99.973
GOTERM_BP_FAT	GO:0051094~positive	regulation	of	developmental	process	12	1.20482	0.45965	MAPT,	BAX,	PAX6,	BEX1,	TGIF1,	ROBO2,	JAG1,	GLI2,	GLI3,	NEFL,	NTN1,	AP3B1	657	214	13588	1.15973	1	0.986752	99.9978
Annotation	Cluster	28	Enrichment	Score:	1.52314
Category	Term	Count	%	PValue	Genes	List	Total	Pop	Hits	Pop	Total	Fold	Enrichment	Bonferroni	Benjamini	FDR
GOTERM_BP_FAT	GO:0046907~intracellular	transport	36	3.61446	0.00182293	MYL6,	AP1M1,	CLTA,	COPZ1,	TIMM17B,	AKAP12,	TIMM13,	CD24A,	RIMS1,	COPB2,	CDC42,	WDR19,	PPP1R3C,	AP1S1,	AP3M2,	KLC1,	VPS4B,	EHD1,	VPS36,	NEFM,	COX16,	RHOBTB3,	AP3B1,	NMD3,	TXNIP,	SEC23A,	NUP133,	RPH3AL,	EVL,	HNRNPA1,	YWHAE,	COPG2,	BAX,	TBRG1,	SEC13,	SEC61G	657	431	13588	1.72749	0.984479	0.125736	3.13532
GOTERM_BP_FAT	GO:0008104~protein	localization	52	5.22088	0.00885298	CLTA,	GRIP1,	TIMM17B,	PAX6,	CDC42,	COPB2,	AP1S1,	WNK4,	KIFAP3,	ATG7,	AAGAB,	VPS4B,	NECAP1,	SV2B,	COX16,	AP3B1,	SEC23A,	NUP133,	KIF17,	RPH3AL,	TACC3,	PITPNM1,	COPG2,	SEC61B,	SEC61G,	ARFGAP1,	BBS4,	AP1M1,	NACA,	SNX16,	COPZ1,	AKAP12,	NEDD8,	TIMM13,	RIMS1,	CD24A,	WDR19,	PPP1R3C,	AP3M2,	APBA2,	VPS36,	MYO5B,	NMD3,	TXNIP,
GOTERM_BP_FAT	GO:0034613~cellular	protein	localization	25	2.51004	0.0102498	BBS4,	CLTA,	AP1M1,	COPZ1,	TIMM17B,	AKAP12,	PAX6,	TIMM13,	CD24A,	RIMS1,	CDC42,	COPB2,	WDR19,	PPP1R3C,	AP1S1,	AP3M2,	COX16,	AP3B1,	SEC23A,	TXNIP,	RPH3AL,	YWHAE,	COPG2,	BAX,	SEC61G	657	299	13588	1.72925	1	0.353107	16.4624
GOTERM_BP_FAT	GO:0070727~cellular	macromolecule	localization	25	2.51004	0.0110402	BBS4,	CLTA,	AP1M1,	COPZ1,	TIMM17B,	AKAP12,	PAX6,	TIMM13,	CD24A,	RIMS1,	CDC42,	COPB2,	WDR19,	PPP1R3C,	AP1S1,	AP3M2,	COX16,	AP3B1,	SEC23A,	TXNIP,	RPH3AL,	YWHAE,	COPG2,	BAX,	SEC61G	657	301	13588	1.71776	1	0.354017	17.6195
GOTERM_BP_FAT	GO:0016192~vesicle-mediated	transport	32	3.21285	0.0439212	ARFGAP1,	AP1M1,	CPLX2,	CLTA,	COPZ1,	CD24A,	RIMS1,	SRC,	COPB2,	CDC42,	WDR19,	AP1S1,	AP3M2,	VPS4B,	NECAP1,	SV2B,	EHD1,	VPS36,	COX16,	RHOBTB3,	AP3B1,	SEC23A,	KIF17,	LRP1B,	RPH3AL,	MARCH3,	COPG2,	CADPS2,	SEC13,	VAMP3,	LRP2,	LRP4	657	466	13588	1.42022	1	0.696488	54.3498
GOTERM_BP_FAT	GO:0006886~intracellular	protein	transport	21	2.10843	0.0459992	SEC23A,	TXNIP,	CLTA,	AP1M1,	COPZ1,	TIMM17B,	AKAP12,	RPH3AL,	TIMM13,	YWHAE,	RIMS1,	CD24A,	COPB2,	AP1S1,	PPP1R3C,	WDR19,	COPG2,	AP3M2,	COX16,	SEC61G,	AP3B1	657	276	13588	1.57362	1	0.701193	56.0514
GOTERM_BP_FAT	GO:0015031~protein	transport	42	4.21687	0.0491343	ARFGAP1,	AP1M1,	CLTA,	NACA,	SNX16,	TIMM17B,	COPZ1,	AKAP12,	TIMM13,	CD24A,	RIMS1,	COPB2,	WDR19,	PPP1R3C,	AP1S1,	AP3M2,	ATG7,	AAGAB,	VPS4B,	NECAP1,	APBA2,	SV2B,	VPS36,	MYO5B,	COX16,	AP3B1,	NMD3,	TXNIP,	SEC23A,	NUP133,	RAB8B,	KIF17,	RPH3AL,	YWHAE,	GABARAP,	PITPNM1,	COPG2,	SEC61B,	CADPS2,	SEC13,	SEC61G,	KIF20A	657	651
GOTERM_BP_FAT	GO:0045184~establishment	of	protein	localization	42	4.21687	0.0530017	ARFGAP1,	AP1M1,	CLTA,	NACA,	SNX16,	TIMM17B,	COPZ1,	AKAP12,	TIMM13,	CD24A,	RIMS1,	COPB2,	WDR19,	PPP1R3C,	AP1S1,	AP3M2,	ATG7,	AAGAB,	VPS4B,	NECAP1,	APBA2,	SV2B,	VPS36,	MYO5B,	COX16,	AP3B1,	NMD3,	TXNIP,	SEC23A,	NUP133,	RAB8B,	KIF17,	RPH3AL,	YWHAE,	GABARAP,	PITPNM1,	COPG2,	SEC61B,	CADPS2,	SEC13,	SEC61G,	KIF20A
SP_PIR_KEYWORDS	protein	transport	31	3.11245	0.0733027	ARFGAP1,	AP1M1,	NACA,	COPZ1,	SNX16,	TIMM17B,	TIMM13,	COPB2,	AP1S1,	AP3M2,	ATG7,	AAGAB,	VPS4B,	NECAP1,	APBA2,	VPS36,	MYO5B,	AP3B1,	NMD3,	SEC23A,	NUP133,	RAB8B,	KIF17,	GABARAP,	PITPNM1,	COPG2,	SEC61B,	CADPS2,	SEC13,	SEC61G,	KIF20A	881	461	17854	1.36276	1	0.417549	65.7529
SP_PIR_KEYWORDS	transport	71	7.12851	0.833339	ENOX2,	SLC16A10,	CRABP2,	TIMM17B,	KCNIP1,	TTR,	COPB2,	UQCR10,	AP1S1,	ATG7,	AAGAB,	VPS4B,	NECAP1,	ATP5O,	SV2B,	AP3B1,	SEC23A,	NUP133,	OSBP2,	TRPM5,	KIF17,	SLC7A11,	PITPNM1,	COPG2,	SEC61B,	ATP5C1,	THOC6,	SLC30A10,	SEC61G,	ARFGAP1,	NDUFB4,	AP1M1,	CPLX2,	NACA,	NDUFB7,	SLC39A11,	NDUFB9,	SNX16,	COPZ1,	TIMM13,	ATP5G3,	RIMS1,	NDUFB2,	TTYH3,	AP3M2,
Annotation	Cluster	29	Enrichment	Score:	1.4593
Category	Term	Count	%	PValue	Genes	List	Total	Pop	Hits	Pop	Total	Fold	Enrichment	Bonferroni	Benjamini	FDR
GOTERM_MF_FAT	GO:0008092~cytoskeletal	protein	binding	34	3.41365	0.00285297	TPPP3,	APC2,	CALD1,	CAPZB,	TPM1,	VILL,	ACTR3,	KIFAP3,	MAPT,	AIF1L,	1110017D15RIK,	CNN2,	MYO5B,	FMNL2,	MYO1B,	ERMN,	FSCN1,	PSRC1,	EVL,	MYO1H,	RACGAP1,	CTNNA1,	GABARAP,	ANXA2,	PKNOX2,	UXT,	EPB4.1L3,	SDC1,	EPB4.1L4A,	CYFIP1,	MARCKS,	EPB4.1L4B,	KPTN,	STMN1	637	414	13288	1.71316	0.84827	0.11813	4.18459
GOTERM_MF_FAT	GO:0003779~actin	binding	20	2.00803	0.0982946	FMNL2,	MYO1B,	CALD1,	ERMN,	FSCN1,	EVL,	MYO1H,	CTNNA1,	TPM1,	CAPZB,	VILL,	ACTR3,	PKNOX2,	EPB4.1L3,	AIF1L,	CYFIP1,	KPTN,	MARCKS,	CNN2,	MYO5B	637	288	13288	1.44863	1	0.75183	78.734
SP_PIR_KEYWORDS	actin-binding	16	1.60643	0.149376	MYO1B,	ERMN,	FSCN1,	EVL,	MYO1H,	TPM1,	CAPZB,	VILL,	ACTR3,	EPB4.1L3,	AIF1L,	CYFIP1,	KPTN,	MARCKS,	CNN2,	MYO5B	881	226	17854	1.43473	1	0.564109	89.7434
Annotation	Cluster	30	Enrichment	Score:	1.45044
Category	Term	Count	%	PValue	Genes	List	Total	Pop	Hits	Pop	Total	Fold	Enrichment	Bonferroni	Benjamini	FDR
GOTERM_BP_FAT	GO:0006928~cell	motion	30	3.01205	0.00631521	NRP2,	PAX6,	KIT,	GLI2,	GLI3,	CD24A,	SRC,	GAB2,	ANK3,	SEMA3C,	TEKT2,	ROBO2,	DCLK1,	FOXJ1,	NR4A2,	EVL,	ITGA4,	LMX1A,	GAS8,	NTN1,	YWHAE,	KDR,	CTNNA2,	SLIT3,	SEMA6A,	EPHA7,	ITGA6,	SPAG6,	BAX,	SRGAP1	657	367	13588	1.69062	0.999999	0.274872	10.4708
GOTERM_BP_FAT	GO:0048870~cell	motility	21	2.10843	0.0583947	NRP2,	FOXJ1,	NR4A2,	PAX6,	ITGA4,	KIT,	GAS8,	NTN1,	YWHAE,	CD24A,	SRC,	KDR,	CTNNA2,	ITGA6,	SPAG6,	GAB2,	BAX,	TEKT2,	SEMA3C,	SRGAP1,	DCLK1	657	284	13588	1.52929	1	0.736486	65.0231
GOTERM_BP_FAT	GO:0051674~localization	of	cell	21	2.10843	0.0583947	NRP2,	FOXJ1,	NR4A2,	PAX6,	ITGA4,	KIT,	GAS8,	NTN1,	YWHAE,	CD24A,	SRC,	KDR,	CTNNA2,	ITGA6,	SPAG6,	GAB2,	BAX,	TEKT2,	SEMA3C,	SRGAP1,	DCLK1	657	284	13588	1.52929	1	0.736486	65.0231
GOTERM_BP_FAT	GO:0016477~cell	migration	18	1.80723	0.0733033	NRP2,	FOXJ1,	NR4A2,	PAX6,	ITGA4,	KIT,	NTN1,	YWHAE,	CD24A,	SRC,	KDR,	CTNNA2,	ITGA6,	GAB2,	BAX,	SEMA3C,	SRGAP1,	DCLK1	657	240	13588	1.55114	1	0.785206	73.5291
Annotation	Cluster	31	Enrichment	Score:	1.40079
Category	Term	Count	%	PValue	Genes	List	Total	Pop	Hits	Pop	Total	Fold	Enrichment	Bonferroni	Benjamini	FDR
GOTERM_CC_FAT	GO:0044420~extracellular	matrix	part	13	1.30522	0.000558622	COL4A2,	COL4A1,	HMCN1,	FREM2,	NPNT,	FBN1,	COL3A1,	COL2A1,	CFDP1,	FBN2,	NTN1,	COL4A6,	ANXA2	539	92	12504	3.27805	0.206082	0.0152673	0.779956
GOTERM_CC_FAT	GO:0005604~basement	membrane	10	1.00402	0.00394773	COL4A2,	COL4A1,	HMCN1,	FREM2,	NPNT,	COL2A1,	CFDP1,	NTN1,	COL4A6,	ANXA2	539	73	12504	3.17788	0.804782	0.0587111	5.39207
GOTERM_CC_FAT	GO:0031012~extracellular	matrix	24	2.40964	0.00755263	COL4A2,	COL4A1,	PODN,	SPOCK2,	NPNT,	FBN1,	COL3A1,	MMP16,	COL2A1,	SOD1,	COL16A1,	NTN1,	COL4A6,	ANXA2,	COL9A2,	GPC3,	HMCN1,	BGN,	FREM2,	COL6A3,	COL12A1,	CFDP1,	FBN2,	ADAMTS5	539	309	12504	1.80183	0.956329	0.0855745	10.0788
GOTERM_CC_FAT	GO:0005578~proteinaceous	extracellular	matrix	22	2.20884	0.017685	COL4A2,	COL4A1,	PODN,	SPOCK2,	NPNT,	FBN1,	COL3A1,	MMP16,	COL2A1,	COL16A1,	NTN1,	COL4A6,	ANXA2,	COL9A2,	GPC3,	HMCN1,	BGN,	FREM2,	COL12A1,	CFDP1,	FBN2,	ADAMTS5	539	297	12504	1.71841	0.99937	0.129809	22.1227
SP_PIR_KEYWORDS	extracellular	matrix	18	1.80723	0.0347584	PXDN,	COL4A2,	COL4A1,	PODN,	SPOCK2,	NPNT,	FBN1,	COL3A1,	COL2A1,	COL16A1,	NTN1,	ANXA2,	COL9A2,	BGN,	COL6A3,	COL12A1,	FBN2,	ADAMTS5	881	213	17854	1.71259	1	0.320518	39.223
INTERPRO	IPR008160:Collagen	triple	helix	repeat	9	0.903614	0.0375863	COL4A2,	COL9A2,	COL4A1,	COL3A1,	COL6A3,	COL12A1,	COL2A1,	COL16A1,	COL4A6	842	81	17763	2.34402	1	0.910015	46.565
SP_PIR_KEYWORDS	collagen	9	0.903614	0.0547582	COL4A2,	COL9A2,	COL4A1,	COL3A1,	COL6A3,	COL12A1,	COL2A1,	COL16A1,	COL4A6	881	84	17854	2.17132	1	0.381092	54.7367
GOTERM_CC_FAT	GO:0044421~extracellular	region	part	35	3.51406	0.470303	ENOX2,	PODN,	SPOCK2,	NPNT,	COL3A1,	HDGF,	COL2A1,	PDAP1,	CPN1,	TTR,	UTP11L,	COL9A2,	GPC3,	HMCN1,	COL6A3,	SEMA3C,	COL12A1,	FLT3L,	FBN2,	FGFBP1,	COL4A2,	COL4A1,	FBN1,	MMP16,	COL16A1,	SOD1,	NTN1,	COL4A6,	SLIT3,	ANXA2,	PROM1,	BGN,	FREM2,	CFDP1,	ADAMTS5	539	774	12504	1.04903	1	0.867182	99.9864
GOTERM_CC_FAT	GO:0005576~extracellular	region	56	5.62249	0.991072	AEBP1,	PXDN,	ENOX2,	LYPD6,	NPNT,	FSTL1,	TTR,	HMCN1,	GPC3,	RSPO2,	COL12A1,	SEMA3C,	DEFB10,	PDGFC,	GPX7,	DEFB11,	HTRA3,	ANGPT2,	MMP16,	SLIT3,	BGN,	CNTN4,	PLA2G2C,	ADAMTS5,	APOOL,	WFIKKN2,	PODN,	IGFBPL1,	SPOCK2,	COL3A1,	HDGF,	COL2A1,	MDK,	PDAP1,	CPN1,	GLIPR2,	PRRG3,	COL9A2,	UTP11L,	COL6A3,	FBN2,	FLT3L,	FGFBP1,	COL4A2,
SP_PIR_KEYWORDS	Secreted	44	4.41767	0.999907	WFIKKN2,	APOOL,	AEBP1,	PXDN,	ENOX2,	PODN,	IGFBPL1,	LYPD6,	SPOCK2,	NPNT,	COL3A1,	COL2A1,	FSTL1,	MDK,	CPN1,	TTR,	COL9A2,	GPC3,	RSPO2,	SEMA3C,	COL12A1,	DEFB10,	PDGFC,	GPX7,	DEFB11,	FLT3L,	FBN2,	HTRA3,	FGFBP1,	ANGPT2,	TUB,	COL4A2,	COL4A1,	RNASE4,	FBN1,	COL16A1,	NTN1,	SLIT3,	ANXA2,	BGN,	CNTN4,	PLA2G2C,	MEGF6,	ADAMTS5	881
Annotation	Cluster	32	Enrichment	Score:	1.39539
Category	Term	Count	%	PValue	Genes	List	Total	Pop	Hits	Pop	Total	Fold	Enrichment	Bonferroni	Benjamini	FDR
SP_PIR_KEYWORDS	atp-binding	89	8.93574	0.00105805	STK33,	RNASEL,	NUAK2,	KIF27,	DICER1,	D8ERTD82E,	ACTR3,	GSS,	WNK4,	VPS4B,	CDK10,	PAK1,	CDK15,	TOP2A,	AKT3,	MAP2K6,	AASDH,	KIF2A,	KIF11,	DARS,	PFKL,	KIF17,	MYLK3,	PNCK,	CDK6,	CDKL3,	PRKCE,	CDK2,	HNRNPU,	NME7,	PRKCB,	RFC4,	IQCA,	MAPK6,	UBE2K,	EIF4A2,	PDGFRA,	PEBP1,	NRK,	SMARCA1,	PRPS2,	KIF26B,	XYLB,	NEK3,	NEK1,
UP_SEQ_FEATURE	nucleotide	phosphate-binding	region:ATP	73	7.32932	0.00118056	STK33,	NUAK2,	KIF27,	DICER1,	D8ERTD82E,	GSS,	WNK4,	VPS4B,	CDK10,	PAK1,	CDK15,	TOP2A,	AKT3,	MAP2K6,	AASDH,	KIF2A,	KIF11,	PFKL,	KIF17,	PNCK,	MYLK3,	CDK6,	CDKL3,	PRKCE,	HNRNPU,	CDK2,	PRKCB,	RFC4,	IQCA,	MAPK6,	EIF4A2,	PDGFRA,	NRK,	SMARCA1,	PRPS2,	KIF26B,	NEK3,	NEK1,	KIF9,	KIT,	SRC,	KARS,	GALK1,
SP_PIR_KEYWORDS	kinase	52	5.22088	0.00419589	STK33,	NUAK2,	D8ERTD82E,	WNK4,	CDK10,	PAK1,	CDK15,	MAP2K6,	AKT3,	PFKL,	PNCK,	MYLK3,	SKP2,	CDK6,	PRKCE,	CDKL3,	PKIA,	NME7,	CDK2,	PRKCB,	KSR2,	MAPK6,	PDGFRA,	AKAP6,	NRK,	AKAP8,	PRPS2,	XYLB,	NEK3,	FGGY,	NEK1,	AKAP12,	KIT,	SRC,	AKAP14,	GALK1,	TAF9,	FLT3L,	GK5,	PAPSS1,	PAPSS2,	DCLK1,	AK1,	AK7,	KDR,
INTERPRO	IPR002290:Serine/threonine	protein	kinase	23	2.30924	0.00767392	STK33,	NEK3,	NUAK2,	NEK1,	PNCK,	MYLK3,	CDK6,	CDKL3,	PRKCE,	CDK2,	PRKCB,	PLK2,	MAPK6,	MAPK13,	NRK,	CDK10,	GRK4,	PAK1,	CIT,	CDK15,	MAP2K6,	DCLK1,	AKT3	842	265	17763	1.83099	0.999962	0.676918	11.84
SMART	SM00220:S_TKc	23	2.30924	0.0181455	STK33,	NEK3,	NUAK2,	NEK1,	PNCK,	MYLK3,	CDK6,	CDKL3,	PRKCE,	CDK2,	PRKCB,	PLK2,	MAPK6,	MAPK13,	NRK,	CDK10,	GRK4,	PAK1,	CIT,	CDK15,	MAP2K6,	DCLK1,	AKT3	471	265	9131	1.68259	0.9916	0.796717	21.2981
INTERPRO	IPR017442:Serine/threonine	protein	kinase-related	27	2.71084	0.0321803	STK33,	RNASEL,	NEK3,	NUAK2,	NEK1,	WNK4,	CDK10,	PAK1,	CDK15,	AKT3,	DCLK1,	MAP2K6,	MYLK3,	PNCK,	CDK6,	PRKCE,	CDKL3,	CDK2,	PRKCB,	IKBKE,	KSR2,	PLK2,	MAPK6,	MAPK13,	NRK,	GRK4,	CIT	842	374	17763	1.52299	1	0.932696	41.4374
INTERPRO	IPR008271:Serine/threonine	protein	kinase,	active	site	26	2.61044	0.035773	STK33,	NEK3,	NUAK2,	NEK1,	WNK4,	CDK10,	PAK1,	CDK15,	AKT3,	DCLK1,	MAP2K6,	MYLK3,	PNCK,	CDK6,	PRKCE,	CDKL3,	CDK2,	PRKCB,	IKBKE,	KSR2,	PLK2,	MAPK6,	MAPK13,	NRK,	GRK4,	CIT	842	360	17763	1.52361	1	0.920406	44.894
INTERPRO	IPR017441:Protein	kinase,	ATP	binding	site	32	3.21285	0.0359557	STK33,	RNASEL,	NUAK2,	NEK3,	NEK1,	KIT,	D8ERTD82E,	SRC,	WNK4,	CDK10,	PAK1,	CDK15,	AKT3,	DCLK1,	MAP2K6,	PNCK,	MYLK3,	CDK6,	PRKCE,	CDKL3,	CDK2,	KDR,	PRKCB,	IKBKE,	EPHA7,	PLK2,	MAPK6,	MAPK13,	PDGFRA,	NRK,	GRK4,	CIT	842	467	17763	1.44556	1	0.910792	45.0646
INTERPRO	IPR000719:Protein	kinase,	core	33	3.31325	0.0414292	STK33,	RNASEL,	NUAK2,	NEK3,	NEK1,	KIT,	D8ERTD82E,	SRC,	WNK4,	CDK10,	PAK1,	CDK15,	AKT3,	DCLK1,	MAP2K6,	PNCK,	MYLK3,	CDK6,	PRKCE,	CDKL3,	CDK2,	KDR,	PRKCB,	IKBKE,	EPHA7,	KSR2,	PLK2,	MAPK6,	MAPK13,	PDGFRA,	NRK,	GRK4,	CIT	842	491	17763	1.41787	1	0.911816	49.9503
GOTERM_MF_FAT	GO:0004672~protein	kinase	activity	37	3.71486	0.0699794	STK33,	RNASEL,	NUAK2,	POLR2L,	NEK3,	NEK1,	DBF4,	KIT,	D8ERTD82E,	SRC,	WNK4,	CDK10,	PAK1,	CDK15,	AKT3,	DCLK1,	MAP2K6,	PNCK,	MYLK3,	TRIM28,	CDK6,	PRKCE,	CDKL3,	CDK2,	KDR,	PRKCB,	IKBKE,	EPHA7,	KSR2,	PLK2,	MAPK6,	MAPK13,	PDGFRA,	NRK,	GRK4,	CIT,	FASTKD5	637	583	13288	1.32389	1	0.697916
GOTERM_BP_FAT	GO:0006793~phosphorus	metabolic	process	52	5.22088	0.0816524	PDP1,	STK33,	RNASEL,	NUAK2,	PRDX2,	D8ERTD82E,	PRKAR2B,	UQCR10,	WNK4,	CDK10,	ATP5O,	PAK1,	CDK15,	MAP2K6,	AKT3,	PNCK,	MYLK3,	PTPRS,	CDK6,	PRKCE,	CDKL3,	PPP1CB,	CDK2,	PRKCB,	PPP1CA,	EYA1,	KSR2,	MAPK6,	ATP5C1,	PDGFRA,	NRK,	STYXL1,	NEK3,	NEK1,	KIT,	ATP5G3,	SRC,	GALK1,	DUSP14,	PPP2CA,	DCLK1,	TRIM28,	SOD1,
GOTERM_BP_FAT	GO:0006796~phosphate	metabolic	process	52	5.22088	0.0816524	PDP1,	STK33,	RNASEL,	NUAK2,	PRDX2,	D8ERTD82E,	PRKAR2B,	UQCR10,	WNK4,	CDK10,	ATP5O,	PAK1,	CDK15,	MAP2K6,	AKT3,	PNCK,	MYLK3,	PTPRS,	CDK6,	PRKCE,	CDKL3,	PPP1CB,	CDK2,	PRKCB,	PPP1CA,	EYA1,	KSR2,	MAPK6,	ATP5C1,	PDGFRA,	NRK,	STYXL1,	NEK3,	NEK1,	KIT,	ATP5G3,	SRC,	GALK1,	DUSP14,	PPP2CA,	DCLK1,	TRIM28,	SOD1,
GOTERM_MF_FAT	GO:0004674~protein	serine/threonine	kinase	activity	27	2.71084	0.110331	STK33,	NEK3,	NUAK2,	DBF4,	NEK1,	WNK4,	CDK10,	PAK1,	CDK15,	AKT3,	DCLK1,	MAP2K6,	MYLK3,	PNCK,	CDK6,	PRKCE,	CDKL3,	CDK2,	PRKCB,	IKBKE,	KSR2,	PLK2,	MAPK6,	MAPK13,	NRK,	GRK4,	CIT	637	421	13288	1.33783	1	0.773228	82.6074
UP_SEQ_FEATURE	active	site:Proton	acceptor	45	4.51807	0.111058	HSD17B10,	STK33,	PXDN,	NUAK2,	NEK3,	NIT2,	NEK1,	PTGS1,	ERI3,	KIT,	D8ERTD82E,	SRC,	WNK4,	CDK10,	PAK1,	PTS,	BDH1,	CDK15,	AKT3,	DCLK1,	MAP2K6,	ACAA2,	ACY1,	PFKL,	RNASE4,	PNCK,	MYLK3,	CDK6,	CDKL3,	PRKCE,	CDK2,	KDR,	PRKCB,	RNF8,	IKBKE,	EPHA7,	PLK2,	MAPK6,	MAPK13,	PDGFRA,	NRK,	GRK4,	NEU3,
UP_SEQ_FEATURE	binding	site:ATP	38	3.81526	0.111392	STK33,	NUAK2,	NEK3,	NEK1,	KIT,	D8ERTD82E,	SRC,	GSS,	WNK4,	CDK10,	GK5,	PAK1,	EHD1,	TOP2A,	CDK15,	AKT3,	DCLK1,	MAP2K6,	AASDH,	PNCK,	MYLK3,	CDK6,	PRKCE,	CDKL3,	NME7,	CDK2,	KDR,	PRKCB,	IKBKE,	EPHA7,	PLK2,	MAPK6,	MAPK13,	PDGFRA,	NRK,	GRK4,	CIT,	PRPS2	887	545	16021	1.25937	1	0.99718
SP_PIR_KEYWORDS	serine/threonine-protein	kinase	25	2.51004	0.138371	STK33,	NEK3,	NUAK2,	NEK1,	WNK4,	CDK10,	PAK1,	CDK15,	AKT3,	DCLK1,	MAP2K6,	MYLK3,	PNCK,	CDK6,	PRKCE,	CDKL3,	CDK2,	PRKCB,	IKBKE,	MAPK6,	PLK2,	MAPK13,	NRK,	GRK4,	CIT	881	384	17854	1.31938	1	0.543088	87.7093
UP_SEQ_FEATURE	domain:Protein	kinase	33	3.31325	0.140624	STK33,	RNASEL,	NUAK2,	NEK3,	NEK1,	KIT,	D8ERTD82E,	SRC,	WNK4,	CDK10,	PAK1,	CDK15,	AKT3,	DCLK1,	MAP2K6,	PNCK,	MYLK3,	CDK6,	PRKCE,	CDKL3,	CDK2,	KDR,	PRKCB,	IKBKE,	EPHA7,	KSR2,	PLK2,	MAPK6,	MAPK13,	PDGFRA,	NRK,	GRK4,	CIT	887	476	16021	1.2522	1	0.998703	92.8616
GOTERM_BP_FAT	GO:0016310~phosphorylation	42	4.21687	0.147798	STK33,	RNASEL,	NUAK2,	NEK3,	NEK1,	PRDX2,	KIT,	ATP5G3,	D8ERTD82E,	SRC,	PRKAR2B,	GALK1,	UQCR10,	WNK4,	ATP5O,	CDK10,	PAK1,	CDK15,	AKT3,	DCLK1,	MAP2K6,	PNCK,	MYLK3,	TRIM28,	CDK6,	PRKCE,	SOD1,	CDKL3,	CDK2,	KDR,	PRKCB,	IKBKE,	EPHA7,	KSR2,	PLK2,	MAPK6,	MAPK13,	ATP5C1,	PDGFRA,	NRK,	GRK4,	CIT	657	718	13588
GOTERM_BP_FAT	GO:0006468~protein	amino	acid	phosphorylation	37	3.71486	0.187822	STK33,	RNASEL,	NUAK2,	NEK3,	NEK1,	PRDX2,	KIT,	D8ERTD82E,	SRC,	PRKAR2B,	WNK4,	CDK10,	PAK1,	CDK15,	AKT3,	DCLK1,	MAP2K6,	PNCK,	MYLK3,	TRIM28,	CDK6,	PRKCE,	SOD1,	CDKL3,	CDK2,	KDR,	PRKCB,	IKBKE,	EPHA7,	KSR2,	PLK2,	MAPK6,	MAPK13,	PDGFRA,	NRK,	GRK4,	CIT	657	640	13588	1.19567	1
SP_PIR_KEYWORDS	transferase	74	7.42972	0.287235	STK33,	NUAK2,	EZH2,	D8ERTD82E,	UGT1A6B,	WNK4,	ST3GAL6,	GSTZ1,	PIGC,	CDK10,	PAK1,	CDK15,	AKT3,	MAP2K6,	ACAA2,	ZCCHC11,	PFKL,	MYLK3,	PNCK,	GSTT2,	CDK6,	CDKL3,	PRKCE,	NME7,	CDK2,	PRKCB,	COQ3,	MAPK6,	PDGFRA,	NRK,	MTFMT,	PRPS2,	XYLB,	GALNT7,	NEK3,	NEK1,	FGGY,	ST8SIA1,	KIT,	QTRT1,	SRC,	GALK1,	TGM3,	TAF9,	GK5,
Annotation	Cluster	33	Enrichment	Score:	1.39134
Category	Term	Count	%	PValue	Genes	List	Total	Pop	Hits	Pop	Total	Fold	Enrichment	Bonferroni	Benjamini	FDR
SP_PIR_KEYWORDS	flagellum	6	0.60241	0.00460703	ENKUR,	SPAG6,	GAS8,	SPAG17,	SPEF1,	IFT140	881	23	17854	5.28668	0.860142	0.0728675	6.29303
SP_PIR_KEYWORDS	cilium	9	0.903614	0.0182696	BBS4,	ENKUR,	SPAG6,	TTC30B,	BBS9,	DYNC2LI1,	GAS8,	SPAG17,	SPEF1	881	68	17854	2.68221	0.999612	0.201024	22.8593
GOTERM_CC_FAT	GO:0019861~flagellum	6	0.60241	0.0868222	ENKUR,	SPAG6,	GAS8,	SPAG17,	SPEF1,	IFT140	539	55	12504	2.53075	1	0.363604	71.9932
GOTERM_CC_FAT	GO:0009434~microtubule-based	flagellum	3	0.301205	0.372265	GAS8,	SPAG17,	SPEF1	539	30	12504	2.31985	1	0.798622	99.8534
Annotation	Cluster	34	Enrichment	Score:	1.37868
Category	Term	Count	%	PValue	Genes	List	Total	Pop	Hits	Pop	Total	Fold	Enrichment	Bonferroni	Benjamini	FDR
KEGG_PATHWAY	mmu05012:Parkinson's	disease	16	1.60643	0.00134878	NDUFB4,	NDUFA2,	SNCAIP,	NDUFB7,	NDUFB9,	COX7B,	ATP5G3,	COX6C,	NDUFB2,	UQCR10,	NDUFV2,	UBC,	ATP5C1,	COX6B1,	ATP5O,	COX6B2,	RPS27A	271	133	5738	2.54718	0.195311	0.0528757	1.61823
KEGG_PATHWAY	mmu00190:Oxidative	phosphorylation	15	1.50602	0.00299415	NDUFB4,	NDUFA2,	NDUFB7,	NDUFB9,	COX7B,	ATP5G3,	COX6C,	NDUFB2,	PPA1,	UQCR10,	NDUFV2,	ATP5C1,	COX6B1,	ATP5O,	COX6B2	271	130	5738	2.44309	0.382935	0.0666442	3.55977
KEGG_PATHWAY	mmu05010:Alzheimer's	disease	18	1.80723	0.00504997	HSD17B10,	NDUFB4,	NDUFA2,	NDUFB7,	NDUFB9,	COX7B,	ATP5G3,	COX6C,	NDUFB2,	UQCR10,	MAPT,	CASP7,	NDUFV2,	ATP5C1,	COX6B1,	CALM3,	ATP5O,	COX6B2,	CALM2,	CALM1	271	182	5738	2.09408	0.557407	0.0968693	5.93623
GOTERM_BP_FAT	GO:0006091~generation	of	precursor	metabolites	and	energy	23	2.30924	0.00789517	NDUFB4,	NDUFA2,	MDH1B,	ENOX2,	PFKL,	NDUFB7,	ACO1,	SUCLG1,	NDUFB9,	PPP1CB,	ATP5G3,	NDUFB2,	PPP1CA,	UQCR10,	PPP1R3C,	PPP1R3B,	NDUFV2,	IDH2,	ATP5C1,	ENO4,	ATP5O,	GLRX,	PYGB	657	261	13588	1.82254	1	0.303665	12.9239
GOTERM_CC_FAT	GO:0070469~respiratory	chain	8	0.803213	0.0211674	NDUFB4,	NDUFA2,	UQCR10,	NDUFB7,	NDUFB9,	COX7B,	NDUFV2,	NDUFB2	539	65	12504	2.8552	0.999855	0.141307	25.9035
SP_PIR_KEYWORDS	respiratory	chain	7	0.702811	0.0841341	NDUFB4,	NDUFA2,	UQCR10,	NDUFB7,	NDUFB9,	NDUFV2,	NDUFB2	881	62	17854	2.28805	1	0.442887	70.9764
GOTERM_MF_FAT	GO:0050136~NADH	dehydrogenase	(quinone)	activity	4	0.401606	0.104943	NDUFB4,	NDUFA2,	NDUFB7,	NDUFV2	637	24	13288	3.47671	1	0.768564	80.9629
GOTERM_MF_FAT	GO:0008137~NADH	dehydrogenase	(ubiquinone)	activity	4	0.401606	0.104943	NDUFB4,	NDUFA2,	NDUFB7,	NDUFV2	637	24	13288	3.47671	1	0.768564	80.9629
GOTERM_MF_FAT	GO:0003954~NADH	dehydrogenase	activity	4	0.401606	0.104943	NDUFB4,	NDUFA2,	NDUFB7,	NDUFV2	637	24	13288	3.47671	1	0.768564	80.9629
[truncated: 1,923 more rows]
[truncated: 173 more columns]

## Sheet: Adult_GeneFunctional Class_high
Gene	Group	1	Enrichment	Score:	23.3495
[truncated: 429 more rows]

[truncated: 5 more sheets: E16_GeneFunctional Class_high, iPathway_GO-BP, iPathway_GO-MF, iPathway_GO-CC, iPathway_Pathway Enrichment]
