# Supplementary material for: Choroid plexus NKCC1 mediates cerebrospinal fluid clearance during mouse early postnatal development
Source: Nat Commun. 2021 Jan 19;12:447. doi: 10.1038/s41467-020-20666-3 (PMC7815709; doi:10.1038/s41467-020-20666-3)
Supplement: Supplementary file 5 — Supplementary Data 2 [file 41467_2020_20666_MOESM5_ESM.xlsx]

## Sheet: ADULT SignalP OUTPUT
# SignalP-5.0	Organism: Eukarya	Timestamp: 20190729234216								Gene List
# ID	Prediction	SP(Sec/SPI)	OTHER	CS Position						SIGNALP-Adult
uc007agb.1_mm10	OTHER	0.008031	0.991969		uc007agb.1	mm10	uc007agb.1	Pcmtd1		Il1r1
uc007agc.1_mm10	OTHER	0.001679	0.998321		uc007agc.1	mm10	uc007agc.1	Pcmtd1		Fzd7
uc011why.1_mm10	OTHER	0.000351	0.999649		uc011why.1	mm10	uc011why.1	Pcmtd1		Bmpr2
uc007agd.1_mm10	OTHER	0.002749	0.997251		uc007agd.1	mm10	uc007agd.1	Pcmtd1		Glb1l
uc007ait.2_mm10	OTHER	0.036565	0.963435		uc007ait.2	mm10	uc007ait.2	Tram1		Gpc1
uc007amt.1_mm10	OTHER	0.001066	0.998934		uc007amt.1	mm10	uc007amt.1	Lmbrd1		Pam
uc007amu.2_mm10	OTHER	0.00021	0.99979		uc007amu.2	mm10	uc007amu.2	Lmbrd1		Dsel
uc007apk.2_mm10	OTHER	0.000783	0.999217		uc007apk.2	mm10	uc007apk.2	Plekhb2		Ctse
uc007apl.1_mm10	OTHER	0.000783	0.999217		uc007apl.1	mm10	uc007apl.1	Plekhb2		Pm20d1
uc007arc.1_mm10	OTHER	0.000927	0.999073		uc007arc.1	mm10	uc007arc.1	Tmem131		Nfasc
uc007ard.1_mm10	OTHER	0.135135	0.864865		uc007ard.1	mm10	uc007ard.1	Tmem131		Prelp
uc007atg.3_mm10	OTHER	0.00138	0.99862		uc007atg.3	mm10	uc007atg.3	Tbc1d8		Fmod
uc007ath.2_mm10	OTHER	0.00138	0.99862		uc007ath.2	mm10	uc007ath.2			Chi3l1
uc007atv.1_mm10	SP(Sec/SPI)	0.986439	0.013561	CS pos: 19-20. LLS-LE. Pr: 0.7235	uc007atv.1	mm10	uc007atv.1	Il1r1	Il1r1	Edem3
uc007atw.1_mm10	SP(Sec/SPI)	0.997183	0.002817	CS pos: 16-17. LLS-LE. Pr: 0.7191	uc007atw.1	mm10	uc007atw.1	Il1r1		F5
uc007aye.2_mm10	OTHER	0.00129	0.99871		uc007aye.2	mm10	uc007aye.2	Gls		Ncstn
uc007ayg.1_mm10	OTHER	0.003284	0.996716		uc007ayg.1	mm10	uc007ayg.1	Gls		Tgfb2
uc011wko.1_mm10	OTHER	0.00129	0.99871		uc011wko.1	mm10	uc011wko.1	Gls		Nenf
uc007ban.2_mm10	OTHER	0.001244	0.998756		uc007ban.2	mm10	uc007ban.2	Plcl1		Dpp7
uc007bbl.1_mm10	OTHER	0.003542	0.996458		uc007bbl.1	mm10	uc007bbl.1	Aox1		Ptgds
uc007bch.3_mm10	OTHER	0.000765	0.999235		uc007bch.3	mm10	uc007bch.3	Fam126b		Hspa5
uc007bcj.2_mm10	OTHER	0.000765	0.999235		uc007bcj.2	mm10	uc007bcj.2	Fam126b		Itgav
uc007bci.2_mm10	OTHER	0.000765	0.999235		uc007bci.2	mm10	uc007bci.2	Fam126b		Slc39a13
uc007bcv.2_mm10	OTHER	0.000726	0.999274		uc007bcv.2	mm10	uc007bcv.2	Trak2		Acp2
uc007bdd.1_mm10	OTHER	0.000812	0.999188		uc007bdd.1	mm10	uc007bdd.1	Tmem237		Cd59a
uc007bde.1_mm10	OTHER	0.001303	0.998697		uc007bde.1	mm10	uc007bde.1	Tmem237		Pdia3
uc007bdf.1_mm10	OTHER	0.000962	0.999038		uc007bdf.1	mm10	uc007bdf.1	Tmem237		Prnp
uc011wlq.1_mm10	SP(Sec/SPI)	0.998295	0.001705	CS pos: 32-33. TRA-QP. Pr: 0.8247	uc011wlq.1	mm10	uc011wlq.1	Fzd7	Fzd7	Tmx4
uc007bdz.2_mm10	SP(Sec/SPI)	0.994392	0.005608	CS pos: 26-27. TAA-SQ. Pr: 0.4263	uc007bdz.2	mm10	uc007bdz.2	Bmpr2	Bmpr2	Pcsk2
uc007bet.2_mm10	OTHER	0.000344	0.999656		uc007bet.2	mm10	uc007bet.2	Raph1		Lbp
uc007blf.2_mm10	OTHER	0.005345	0.994655		uc007blf.2	mm10	uc007blf.2	Tns1		Matn4
uc011wmx.2_mm10	OTHER	0.006892	0.993108		uc011wmx.2	mm10	uc011wmx.2	Tns1		Ctsa
uc007blg.3_mm10	OTHER	0.006892	0.993108		uc007blg.3	mm10	uc007blg.3			Ptgis
uc007bli.1_mm10	OTHER	0.000952	0.999048		uc007bli.1	mm10	uc007bli.1			Cd59a
uc007blv.2_mm10	OTHER	0.009932	0.990068		uc007blv.2	mm10	uc007blv.2	Tmbim1		Matn4
uc007bml.2_mm10	OTHER	0.00114	0.99886		uc007bml.2	mm10	uc007bml.2	Zfp142		Ctsa
uc007bmm.2_mm10	OTHER	0.002146	0.997854		uc007bmm.2	mm10	uc007bmm.2	Zfp142		Znfx1
uc007bmn.2_mm10	OTHER	0.002146	0.997854		uc007bmn.2	mm10	uc007bmn.2	Zfp142		Nceh1
uc007bmo.1_mm10	OTHER	0.002146	0.997854		uc007bmo.1	mm10	uc007bmo.1	Zfp142		4932438A13Rik
uc007bmp.1_mm10	OTHER	0.002146	0.997854		uc007bmp.1	mm10	uc007bmp.1	Zfp142		Selt
uc007bnj.1_mm10	OTHER	0.001178	0.998822		uc007bnj.1	mm10	uc007bnj.1	Ccdc108		Glrb
uc007bnk.1_mm10	OTHER	0.002657	0.997343		uc007bnk.1	mm10	uc007bnk.1	Ccdc108		0610031J06Rik
uc011wnk.1_mm10	SP(Sec/SPI)	0.995422	0.004578	CS pos: 23-24. AEA-RS. Pr: 0.8989	uc011wnk.1	mm10	uc011wnk.1	Glb1l	Glb1l	Npr1
uc011wnl.1_mm10	OTHER	0.004578	0.995422		uc011wnl.1	mm10	uc011wnl.1	Glb1l		Itga10
uc007bog.1_mm10	OTHER	0.044428	0.955572		uc007bog.1	mm10	uc007bog.1	Glb1l		Amigo1
uc007bok.2_mm10	OTHER	0.010445	0.989555		uc007bok.2	mm10	uc007bok.2			Sort1
uc057aux.1_mm10	OTHER	0.001243	0.998757		uc057aux.1	mm10	uc057aux.1			Pigk
uc057auy.1_mm10	OTHER	0.001118	0.998882		uc057auy.1	mm10	uc057auy.1			Ggh
uc007bsp.2_mm10	OTHER	0.003272	0.996728		uc007bsp.2	mm10	uc007bsp.2	Sphkap		Megf9
uc007bsq.2_mm10	OTHER	0.00094	0.99906		uc007bsq.2	mm10	uc007bsq.2	Sphkap		Frem1
uc007bsr.2_mm10	OTHER	0.004421	0.995579		uc007bsr.2	mm10	uc007bsr.2	Sphkap		Lepr
uc007bst.2_mm10	OTHER	0.00135	0.99865		uc007bst.2	mm10	uc007bst.2	Pid1		Tmem59
uc007bsv.2_mm10	OTHER	0.001262	0.998738		uc007bsv.2	mm10	uc007bsv.2	Pid1		Lrp8
uc007bsy.1_mm10	OTHER	0.000762	0.999238		uc007bsy.1	mm10	uc007bsy.1	Trip12		Ppt1
uc007bsz.1_mm10	OTHER	0.000762	0.999238		uc007bsz.1	mm10	uc007bsz.1			Pla2g5
uc007btb.1_mm10	OTHER	0.000762	0.999238		uc007btb.1	mm10	uc007btb.1			Emc1
uc011wof.1_mm10	OTHER	0.004504	0.995496		uc011wof.1	mm10	uc011wof.1	Itm2c		Dnajc16
uc007bwu.3_mm10	OTHER	0.00085	0.99915		uc007bwu.3	mm10	uc007bwu.3	Kcnj13		Clstn1
uc007cbh.1_mm10	OTHER	0.003701	0.996299		uc007cbh.1	mm10	uc007cbh.1	Ndufa10		Slc35f6
uc007cbs.1_mm10	SP(Sec/SPI)	0.995423	0.004577	CS pos: 23-24. ARG-DP. Pr: 0.7405	uc007cbs.1	mm10	uc007cbs.1	Gpc1	Gpc1	Sorcs2
uc007cfo.1_mm10	SP(Sec/SPI)	0.988446	0.011554	CS pos: 24-25. CLA-FR. Pr: 0.9215	uc007cfo.1	mm10	uc007cfo.1	Pam	Pam	Sod3
uc007cfp.1_mm10	SP(Sec/SPI)	0.988446	0.011554	CS pos: 24-25. CLA-FR. Pr: 0.9215	uc007cfp.1	mm10	uc007cfp.1	Pam		Pcdh7
uc007cfq.1_mm10	OTHER	0.004875	0.995125		uc007cfq.1	mm10	uc007cfq.1	Pam		Atp10d
uc007cfr.1_mm10	SP(Sec/SPI)	0.988446	0.011554	CS pos: 24-25. CLA-FR. Pr: 0.9215	uc007cfr.1	mm10	uc007cfr.1	Pam		Igfbp7
uc011wpy.1_mm10	OTHER	0.001525	0.998475		uc011wpy.1	mm10	uc011wpy.1	Rnf152		Sparcl1
uc011wpz.1_mm10	OTHER	0.001525	0.998475		uc011wpz.1	mm10	uc011wpz.1	Rnf152		Tgfbr3
uc033fkw.1_mm10	OTHER	0.001525	0.998475		uc033fkw.1	mm10	uc033fkw.1			Tmed5
uc007chy.1_mm10	SP(Sec/SPI)	0.977284	0.022716	CS pos: 22-23. STC-EE. Pr: 0.8286	uc007chy.1	mm10	uc007chy.1	Dsel	Dsel	Mlec
uc029qsr.2_mm10	SP(Sec/SPI)	0.977284	0.022716	CS pos: 22-23. STC-EE. Pr: 0.8286	uc029qsr.2	mm10	uc029qsr.2			Tctn2
uc007ckp.1_mm10	OTHER	0.010085	0.989915		uc007ckp.1	mm10	uc007ckp.1			Atp6v0a2
uc007ckq.1_mm10	OTHER	0.010085	0.989915		uc007ckq.1	mm10	uc007ckq.1			Bri3bp
uc007ckr.1_mm10	OTHER	0.010085	0.989915		uc007ckr.1	mm10	uc007ckr.1	Mgat5		Ephb4
uc007cks.1_mm10	OTHER	0.00083	0.99917		uc007cks.1	mm10	uc007cks.1	Mgat5		Pcolce
uc007clc.2_mm10	OTHER	0.000235	0.999765		uc007clc.2	mm10	uc007clc.2	Rab3gap1		Lmtk2
uc011wrg.1_mm10	OTHER	0.001603	0.998397		uc011wrg.1	mm10	uc011wrg.1	Pfkfb2		Kl
uc007cmf.2_mm10	OTHER	0.001603	0.998397		uc007cmf.2	mm10	uc007cmf.2	Pfkfb2		Pon3
uc007cmg.2_mm10	OTHER	0.001603	0.998397		uc007cmg.2	mm10	uc007cmg.2	Pfkfb2		Pon2
uc011wrh.1_mm10	OTHER	0.001603	0.998397		uc011wrh.1	mm10	uc011wrh.1	Pfkfb2		Crhr2
uc011wri.1_mm10	OTHER	0.112718	0.887282		uc011wri.1	mm10	uc011wri.1	Pfkfb2		Fkbp9
uc011wrj.1_mm10	OTHER	0.0005	0.9995		uc011wrj.1	mm10	uc011wrj.1			Eif2ak3
uc007cnm.1_mm10	OTHER	0.189642	0.810358		uc007cnm.1	mm10	uc007cnm.1	Ctse		Tgoln1
uc007cnn.2_mm10	SP(Sec/SPI)	0.999475	0.000525	CS pos: 18-19. AQA-QG. Pr: 0.7131	uc007cnn.2	mm10	uc007cnn.2	Ctse	Ctse	Antxr1
uc007cno.1_mm10	SP(Sec/SPI)	0.999475	0.000525	CS pos: 18-19. AQA-QG. Pr: 0.7131	uc007cno.1	mm10	uc007cno.1	Ctse		Rpn1
uc007cnt.2_mm10	SP(Sec/SPI)	0.894796	0.105204	CS pos: 24-25. VSG-ST. Pr: 0.6583	uc007cnt.2	mm10	uc007cnt.2	Pm20d1	Pm20d1	A2m
uc007cnu.3_mm10	OTHER	0.000887	0.999113		uc007cnu.3	mm10	uc007cnu.3	Slc41a1		Clstn3
uc011wrx.1_mm10	SP(Sec/SPI)	0.991428	0.008572	CS pos: 24-25. GGA-IE. Pr: 0.8534	uc011wrx.1	mm10	uc011wrx.1	Nfasc	Nfasc	Pzp
uc007cpd.2_mm10	SP(Sec/SPI)	0.991428	0.008572	CS pos: 24-25. GGA-IE. Pr: 0.8534	uc007cpd.2	mm10	uc007cpd.2	Nfasc		Lrp6
uc007cpe.2_mm10	SP(Sec/SPI)	0.99313	0.00687	CS pos: 24-25. GGA-IE. Pr: 0.8543	uc007cpe.2	mm10	uc007cpe.2	Nfasc		Megf8
uc007cpf.2_mm10	SP(Sec/SPI)	0.991428	0.008572	CS pos: 24-25. GGA-IE. Pr: 0.8534	uc007cpf.2	mm10	uc007cpf.2	Nfasc		Igf1r
uc007cpg.2_mm10	SP(Sec/SPI)	0.991428	0.008572	CS pos: 24-25. GGA-IE. Pr: 0.8534	uc007cpg.2	mm10	uc007cpg.2			Mfge8
uc007cqr.2_mm10	OTHER	0.001542	0.998458		uc007cqr.2	mm10	uc007cqr.2			Furin
uc007crc.3_mm10	SP(Sec/SPI)	0.998954	0.001046	CS pos: 21-22. AQG-QP. Pr: 0.9314	uc007crc.3	mm10	uc007crc.3	Prelp	Prelp	Fzd4
uc007crd.1_mm10	SP(Sec/SPI)	0.999046	0.000954	CS pos: 18-19. SQG-QY. Pr: 0.9585	uc007crd.1	mm10	uc007crd.1	Fmod	Fmod	Tpp1
uc007crg.2_mm10	SP(Sec/SPI)	0.908154	0.091846	CS pos: 29-30. CSA-YK. Pr: 0.8663	uc007crg.2	mm10	uc007crg.2	Chi3l1	Chi3l1	Ric3
uc056yea.1_mm10	OTHER	0.002148	0.997852		uc056yea.1	mm10	uc056yea.1	Adora1		Ctsd
uc033flj.1_mm10	OTHER	0.000292	0.999708		uc033flj.1	mm10	uc033flj.1	Adora1		Igf2
uc007crk.2_mm10	OTHER	0.006236	0.993764		uc007crk.2	mm10	uc007crk.2	Adora1		Insr
uc033fli.1_mm10	OTHER	0.006236	0.993764		uc033fli.1	mm10	uc033fli.1	Adora1		Lamp1
uc007crj.2_mm10	OTHER	0.006236	0.993764		uc007crj.2	mm10	uc007crj.2	Adora1		Tmco3
uc007cto.1_mm10	OTHER	0.001582	0.998418		uc007cto.1	mm10	uc007cto.1	Csrp1		Gas6
uc007cuc.2_mm10	OTHER	0.090108	0.909892		uc007cuc.2	mm10	uc007cuc.2	Igfn1		Fgfr1
uc011wst.1_mm10	OTHER	0.001013	0.998987		uc011wst.1	mm10	uc011wst.1	Igfn1		Gpr124
uc011wsu.1_mm10	OTHER	0.001024	0.998976		uc011wsu.1	mm10	uc011wsu.1	Igfn1		Tmem66
uc011wsz.1_mm10	OTHER	0.000597	0.999403		uc011wsz.1	mm10	uc011wsz.1	Camsap2		Asah1
uc007cuq.1_mm10	OTHER	0.001071	0.998929		uc007cuq.1	mm10	uc007cuq.1	Camsap2		Ifi30
uc007cur.2_mm10	OTHER	0.001071	0.998929		uc007cur.2	mm10	uc007cur.2	Camsap2		Calr
uc011wta.1_mm10	OTHER	0.001071	0.998929		uc011wta.1	mm10	uc011wta.1	Camsap2		Mmp15
uc007cxy.1_mm10	OTHER	0.000395	0.999605		uc007cxy.1	mm10	uc007cxy.1	BC003331		Pdgfd
uc007cxz.1_mm10	OTHER	0.000395	0.999605		uc007cxz.1	mm10	uc007cxz.1	BC003331		Endod1
uc007cya.1_mm10	OTHER	0.000395	0.999605		uc007cya.1	mm10	uc007cya.1	BC003331		Ldlr
uc007czb.1_mm10	SP(Sec/SPI)	0.609528	0.390472	CS pos: 42-43. AGA-AP. Pr: 0.2789	uc007czb.1	mm10	uc007czb.1			Prkcsh
uc011wtp.1_mm10	SP(Sec/SPI)	0.609528	0.390472	CS pos: 42-43. AGA-AP. Pr: 0.2789	uc011wtp.1	mm10	uc011wtp.1	Edem3	Edem3	Aplp2
uc011wtq.1_mm10	SP(Sec/SPI)	0.609528	0.390472	CS pos: 42-43. AGA-AP. Pr: 0.2789	uc011wtq.1	mm10	uc011wtq.1	Edem3		Sorl1
uc007czc.2_mm10	SP(Sec/SPI)	0.609528	0.390472	CS pos: 42-43. AGA-AP. Pr: 0.2789	uc007czc.2	mm10	uc007czc.2	Edem3		Hyou1
uc007czn.1_mm10	OTHER	0.000808	0.999192		uc007czn.1	mm10	uc007czn.1	Smg7		Bace1
uc007czp.2_mm10	OTHER	0.000717	0.999283		uc007czp.2	mm10	uc007czp.2	Smg7		Rcn2
uc007czo.2_mm10	OTHER	0.000717	0.999283		uc007czo.2	mm10	uc007czo.2	Smg7		Cspg4
uc007dbf.1_mm10	OTHER	0.000852	0.999148		uc007dbf.1	mm10	uc007dbf.1	Xpr1		Nptn
uc007dbg.1_mm10	OTHER	0.003452	0.996548		uc007dbg.1	mm10	uc007dbg.1	Xpr1		Car12
uc007dbh.1_mm10	OTHER	0.000852	0.999148		uc007dbh.1	mm10	uc007dbh.1	Xpr1		Pcolce2
uc007dcj.1_mm10	OTHER	0.000452	0.999548		uc007dcj.1	mm10	uc007dcj.1			Trf
uc007dck.1_mm10	OTHER	0.000452	0.999548		uc007dck.1	mm10	uc007dck.1			Sema3b
uc007deh.1_mm10	OTHER	0.000602	0.999398		uc007deh.1	mm10	uc007deh.1	Rabgap1l		Plxnb1
uc007dej.2_mm10	OTHER	0.000481	0.999519		uc007dej.2	mm10	uc007dej.2	Rabgap1l		Tgfbr2
uc007dek.1_mm10	OTHER	0.001149	0.998851		uc007dek.1	mm10	uc007dek.1			Itga9
uc007dfj.2_mm10	OTHER	0.003025	0.996975		uc007dfj.2	mm10	uc007dfj.2	Ankrd45		Atp6ap2
uc007dic.2_mm10	SP(Sec/SPI)	0.911468	0.088532	CS pos: 22-23. GWG-SH. Pr: 0.3395	uc007dic.2	mm10	uc007dic.2	F5	F5	Il13ra1
uc007dip.2_mm10	OTHER	0.000379	0.999621		uc007dip.2	mm10	uc007dip.2	Atp1b1		Lamp2
uc007dix.2_mm10	OTHER	0.000194	0.999806		uc007dix.2	mm10	uc007dix.2	Sft2d2		Gpc4
uc007dma.1_mm10	OTHER	0.000701	0.999299		uc007dma.1	mm10	uc007dma.1	Uhmk1		Slc9a6
uc007dpk.2_mm10	SP(Sec/SPI)	0.949079	0.050921	CS pos: 32-33. CGG-NS. Pr: 0.5249	uc007dpk.2	mm10	uc007dpk.2	Ncstn	Ncstn	Ids
uc007dqc.1_mm10	OTHER	0.000856	0.999144		uc007dqc.1	mm10	uc007dqc.1	Atp1a2		Cd99l2
uc011wwl.1_mm10	OTHER	0.000856	0.999144		uc011wwl.1	mm10	uc011wwl.1	Atp1a2		Atp6ap1
uc007dqd.1_mm10	OTHER	0.000856	0.999144		uc007dqd.1	mm10	uc007dqd.1	Atp1a2		Fuca2
uc007dwe.1_mm10	OTHER	0.004667	0.995333		uc007dwe.1	mm10	uc007dwe.1	Psen2		Ptprk
uc007dwg.1_mm10	OTHER	0.00148	0.99852		uc007dwg.1	mm10	uc007dwg.1	Itpkb		Psap
uc011wxq.2_mm10	OTHER	0.042619	0.957381		uc011wxq.2	mm10	uc011wxq.2	Ephx1		Timp3
uc007dwz.2_mm10	OTHER	0.042619	0.957381		uc007dwz.2	mm10	uc007dwz.2	Ephx1		Hsp90b1
uc007dzo.2_mm10	SP(Sec/SPI)	0.948264	0.051736	CS pos: 20-21. ALS-LS. Pr: 0.6526	uc007dzo.2	mm10	uc007dzo.2	Tgfb2	Tgfb2	Gns
uc007dzp.2_mm10	SP(Sec/SPI)	0.948264	0.051736	CS pos: 20-21. ALS-LS. Pr: 0.6526	uc007dzp.2	mm10	uc007dzp.2	Tgfb2		Lrp1
uc007ecg.1_mm10	SP(Sec/SPI)	0.992815	0.007185	CS pos: 30-31. AWA-GQ. Pr: 0.9483	uc007ecg.1	mm10	uc007ecg.1	Nenf	Nenf	Rdh5
uc007ecs.3_mm10	OTHER	0.001896	0.998104		uc007ecs.3	mm10	uc007ecs.3	Lpgat1		Pik3ip1
uc007ecu.3_mm10	OTHER	0.005699	0.994301		uc007ecu.3	mm10	uc007ecu.3	Lpgat1		Tcn2
uc007ect.3_mm10	OTHER	0.001896	0.998104		uc007ect.3	mm10	uc007ect.3	Lpgat1		Egfr
uc007edn.2_mm10	OTHER	0.001912	0.998088		uc007edn.2	mm10	uc007edn.2	Kcnh1		Rapgef6
uc007edo.2_mm10	OTHER	0.001912	0.998088		uc007edo.2	mm10	uc007edo.2	Kcnh1		Gm2a
uc008iia.1_mm10	OTHER	0.006024	0.993976		uc008iia.1	mm10	uc008iia.1	Prkcq		Cxcl16
uc008iib.1_mm10	OTHER	0.006024	0.993976		uc008iib.1	mm10	uc008iib.1			Cpd
uc008iic.1_mm10	OTHER	0.006024	0.993976		uc008iic.1	mm10	uc008iic.1	Prkcq		4632419I22Rik
uc008inx.1_mm10	OTHER	0.001583	0.998417		uc008inx.1	mm10	uc008inx.1	Acbd5		Rnf43
uc008iny.1_mm10	OTHER	0.001583	0.998417		uc008iny.1	mm10	uc008iny.1	Acbd5		Scpep1
uc008inz.1_mm10	OTHER	0.324535	0.675465		uc008inz.1	mm10	uc008inz.1	Acbd5		Itga3
uc008ioa.1_mm10	OTHER	0.324535	0.675465		uc008ioa.1	mm10	uc008ioa.1	Acbd5		Ace
uc008iro.2_mm10	OTHER	0.001417	0.998583		uc008iro.2	mm10	uc008iro.2	Man1b1		Ccdc47
uc008irp.2_mm10	OTHER	0.001417	0.998583		uc008irp.2	mm10	uc008irp.2	Man1b1		Timp2
uc008irq.1_mm10	SP(Sec/SPI)	0.981222	0.018778	CS pos: 33-34. ARA-DR. Pr: 0.8259	uc008irq.1	mm10	uc008irq.1	Dpp7	Dpp7	Sgsh
uc008isc.1_mm10	OTHER	0.002506	0.997494		uc008isc.1	mm10	uc008isc.1	Abca2		Sostdc1
uc008isf.1_mm10	SP(Sec/SPI)	0.997378	0.002622	CS pos: 26-27. AQG-HD. Pr: 0.8868	uc008isf.1	mm10	uc008isf.1	Ptgds	Ptgds	Dnajb9
uc008iub.1_mm10	OTHER	0.000427	0.999573		uc008iub.1	mm10	uc008iub.1	Nacc2		Npc2
uc008iuc.1_mm10	OTHER	0.000427	0.999573		uc008iuc.1	mm10	uc008iuc.1	Nacc2		Tmed10
uc008iud.1_mm10	OTHER	0.000427	0.999573		uc008iud.1	mm10	uc008iud.1	Nacc2		Sel1l
uc008iwl.2_mm10	OTHER	0.000783	0.999217		uc008iwl.2	mm10	uc008iwl.2	Surf4		Slc24a4
uc008iyw.2_mm10	OTHER	0.001416	0.998584		uc008iyw.2	mm10	uc008iyw.2	Tsc1		Itgb8
uc008iyx.2_mm10	OTHER	0.001416	0.998584		uc008iyx.2	mm10	uc008iyx.2	Tsc1		Epdr1
uc008iyy.2_mm10	OTHER	0.001416	0.998584		uc008iyy.2	mm10	uc008iyy.2	Tsc1		Ssr1
uc008iyz.2_mm10	OTHER	0.001416	0.998584		uc008iyz.2	mm10	uc008iyz.2	Tsc1		Ecm2
uc008jcf.2_mm10	OTHER	0.004642	0.995358		uc008jcf.2	mm10	uc008jcf.2	Fam73b		Lman2
uc008jcg.2_mm10	OTHER	0.004642	0.995358		uc008jcg.2	mm10	uc008jcg.2	Fam73b		Ntrk2
uc008jch.1_mm10	OTHER	0.004642	0.995358		uc008jch.1	mm10	uc008jch.1	Fam73b		Arsb
uc008jev.1_mm10	OTHER	0.001417	0.998583		uc008jev.1	mm10	uc008jev.1	Golga2		Il6st
uc008jew.1_mm10	OTHER	0.001432	0.998568		uc008jew.1	mm10	uc008jew.1	Golga2		Lrp10
uc008jex.1_mm10	OTHER	0.00142	0.99858		uc008jex.1	mm10	uc008jex.1	Golga2		Ctsb
uc008jey.1_mm10	OTHER	0.000409	0.999591		uc008jey.1	mm10	uc008jey.1	Golga2		Slc39a14
uc008jfs.1_mm10	OTHER	0.000814	0.999186		uc008jfs.1	mm10	uc008jfs.1	Fam102a		Dnajc3
uc008jis.2_mm10	SP(Sec/SPI)	0.99917	0.00083	CS pos: 19-20. VRA-EE. Pr: 0.9793	uc008jis.2	mm10	uc008jis.2	Hspa5	Hspa5	Prlr
uc008jit.2_mm10	SP(Sec/SPI)	0.99917	0.00083	CS pos: 19-20. VRA-EE. Pr: 0.9793	uc008jit.2	mm10	uc008jit.2	Hspa5		Npr3
uc008jsc.2_mm10	OTHER	0.009972	0.990028		uc008jsc.2	mm10	uc008jsc.2	Gpd2		Enpp2
uc008jsd.1_mm10	OTHER	0.009972	0.990028		uc008jsd.1	mm10	uc008jsd.1	Gpd2		2300005B03Rik
uc008jse.2_mm10	OTHER	0.009972	0.990028		uc008jse.2	mm10	uc008jse.2	Gpd2		Lynx1
uc008jtx.1_mm10	OTHER	0.000887	0.999113		uc008jtx.1	mm10	uc008jtx.1	2019-03-07		Slc39a4
uc008jtz.1_mm10	OTHER	0.000887	0.999113		uc008jtz.1	mm10	uc008jtz.1	2019-03-07		Plxnb2
uc008jua.1_mm10	OTHER	0.000438	0.999562		uc008jua.1	mm10	uc008jua.1	2019-03-07		Cntn1
uc008jve.3_mm10	OTHER	0.000531	0.999469		uc008jve.3	mm10	uc008jve.3	Slc4a10		Adcy6
uc008jvf.3_mm10	OTHER	0.000531	0.999469		uc008jvf.3	mm10	uc008jvf.3	Slc4a10		Pi4ka
uc008jvk.2_mm10	OTHER	0.095467	0.904533		uc008jvk.2	mm10	uc008jvk.2	Fap		Dnajb11
uc008jvl.1_mm10	OTHER	0.00185	0.99815		uc008jvl.1	mm10	uc008jvl.1	Fap		Leprel1
uc008jvz.2_mm10	OTHER	0.000659	0.999341		uc008jvz.2	mm10	uc008jvz.2	Cobll1		Heg1
uc008jwa.2_mm10	OTHER	0.000569	0.999431		uc008jwa.2	mm10	uc008jwa.2	Cobll1		Col8a1
uc008jwb.2_mm10	OTHER	0.000659	0.999341		uc008jwb.2	mm10	uc008jwb.2	Cobll1		Pros1
uc008jwc.2_mm10	OTHER	0.000569	0.999431		uc008jwc.2	mm10	uc008jwc.2	Cobll1		Cadm2
uc008jwd.2_mm10	OTHER	0.000569	0.999431		uc008jwd.2	mm10	uc008jwd.2	Cobll1		App
uc008jwe.1_mm10	OTHER	0.00053	0.99947		uc008jwe.1	mm10	uc008jwe.1	Cobll1		Cyyr1
uc008jwf.1_mm10	OTHER	0.000556	0.999444		uc008jwf.1	mm10	uc008jwf.1	Cobll1		4932438H23Rik
uc008jwg.1_mm10	OTHER	0.000556	0.999444		uc008jwg.1	mm10	uc008jwg.1	Cobll1		Ifnar2
uc008jwh.1_mm10	OTHER	0.000659	0.999341		uc008jwh.1	mm10	uc008jwh.1	Cobll1		Igf2r
uc008kgw.2_mm10	OTHER	0.002622	0.997378		uc008kgw.2	mm10	uc008kgw.2	Ssfa2		Enpp5
uc008kgx.1_mm10	OTHER	0.001055	0.998945		uc008kgx.1	mm10	uc008kgx.1	Ssfa2		Enpp4
uc008khi.1_mm10	OTHER	0.048334	0.951666		uc008khi.1	mm10	uc008khi.1	Dnajc10		Crim1
uc008khj.1_mm10	OTHER	0.048334	0.951666		uc008khj.1	mm10	uc008khj.1	Dnajc10		Mcfd2
uc008kia.1_mm10	SP(Sec/SPI)	0.996006	0.003994	CS pos: 30-31. ADA-FN. Pr: 0.9823	uc008kia.1	mm10	uc008kia.1	Itgav	Itgav	Npc1
uc008kib.1_mm10	SP(Sec/SPI)	0.99697	0.00303	CS pos: 30-31. ADA-FN. Pr: 0.9834	uc008kib.1	mm10	uc008kib.1	Itgav		Dsg2
uc008kid.2_mm10	SP(Sec/SPI)	0.996006	0.003994	CS pos: 30-31. ADA-FN. Pr: 0.9823	uc008kid.2	mm10	uc008kid.2	Itgav		Lrrtm2
uc008kiz.2_mm10	OTHER	0.00899	0.99101		uc008kiz.2	mm10	uc008kiz.2	Zdhhc5		Tmed7
uc008kug.2_mm10	SP(Sec/SPI)	0.627029	0.372971	CS pos: 32-33. AGG-SQ. Pr: 0.4931	uc008kug.2	mm10	uc008kug.2	Slc39a13	Slc39a13	Tmx3
uc008kuh.2_mm10	SP(Sec/SPI)	0.627029	0.372971	CS pos: 32-33. AGG-SQ. Pr: 0.4931	uc008kuh.2	mm10	uc008kuh.2	Slc39a13		Lrp5
uc008kui.2_mm10	OTHER	0.001242	0.998758		uc008kui.2	mm10	uc008kui.2	Slc39a13		Ctsf
uc008kvf.2_mm10	SP(Sec/SPI)	0.943595	0.056405	CS pos: 30-31. IQA-RS. Pr: 0.8144	uc008kvf.2	mm10	uc008kvf.2	Acp2	Acp2	Ltbp3
uc008kxv.2_mm10	OTHER	0.000948	0.999052		uc008kxv.2	mm10	uc008kxv.2	Mapk8ip1		Ganab
uc008kxw.2_mm10	OTHER	0.000561	0.999439		uc008kxw.2	mm10	uc008kxw.2	Mapk8ip1		Tm9sf3
uc008kxx.2_mm10	OTHER	0.001916	0.998084		uc008kxx.2	mm10	uc008kxx.2	Mapk8ip1
uc008lgp.1_mm10	OTHER	0.096022	0.903978		uc008lgp.1	mm10	uc008lgp.1	Hsd17b12
uc008lgq.1_mm10	OTHER	0.096022	0.903978		uc008lgq.1	mm10	uc008lgq.1	Hsd17b12
uc008ljo.3_mm10	SP(Sec/SPI)	0.998709	0.001291	CS pos: 23-24. AVS-LT. Pr: 0.8218	uc008ljo.3	mm10	uc008ljo.3	Cd59a	Cd59a
uc008lpk.1_mm10	OTHER	0.003161	0.996839		uc008lpk.1	mm10	uc008lpk.1	Fmn1
uc008lpl.1_mm10	OTHER	0.003161	0.996839		uc008lpl.1	mm10	uc008lpl.1	Fmn1
uc008lpn.2_mm10	OTHER	0.000253	0.999747		uc008lpn.2	mm10	uc008lpn.2	Fmn1
uc008ltv.1_mm10	OTHER	0.00063	0.99937		uc008ltv.1	mm10	uc008ltv.1	Chp1
uc008ltw.1_mm10	OTHER	0.00063	0.99937		uc008ltw.1	mm10	uc008ltw.1	Chp1
uc008lwc.1_mm10	OTHER	0.001543	0.998457		uc008lwc.1	mm10	uc008lwc.1	Zfp106
uc008lwd.1_mm10	OTHER	0.001751	0.998249		uc008lwd.1	mm10	uc008lwd.1	Zfp106
uc008lwe.1_mm10	OTHER	0.000358	0.999642		uc008lwe.1	mm10	uc008lwe.1	Zfp106
uc008lwf.1_mm10	OTHER	0.001543	0.998457		uc008lwf.1	mm10	uc008lwf.1	Zfp106
uc008lxu.2_mm10	OTHER	0.017984	0.982016		uc008lxu.2	mm10	uc008lxu.2	Tubgcp4
uc008lxv.2_mm10	OTHER	0.017984	0.982016		uc008lxv.2	mm10	uc008lxv.2	Tubgcp4
uc008lxw.2_mm10	OTHER	0.017984	0.982016		uc008lxw.2	mm10	uc008lxw.2	Tubgcp4
uc008lxz.1_mm10	OTHER	0.001685	0.998315		uc008lxz.1	mm10	uc008lxz.1	Tubgcp4
uc008lya.2_mm10	OTHER	0.000507	0.999493		uc008lya.2	mm10	uc008lya.2	Tubgcp4
uc008lyb.2_mm10	OTHER	0.000507	0.999493		uc008lyb.2	mm10	uc008lyb.2	Tubgcp4
uc008lyk.1_mm10	OTHER	0.001981	0.998019		uc008lyk.1	mm10	uc008lyk.1	Ppip5k1
uc008lyl.1_mm10	OTHER	0.002009	0.997991		uc008lyl.1	mm10	uc008lyl.1	Ppip5k1
uc008lym.1_mm10	OTHER	0.002009	0.997991		uc008lym.1	mm10	uc008lym.1	Ppip5k1
uc008lyn.1_mm10	OTHER	0.00109	0.99891		uc008lyn.1	mm10	uc008lyn.1	Ppip5k1
uc008lyo.1_mm10	OTHER	0.002009	0.997991		uc008lyo.1	mm10	uc008lyo.1	Ppip5k1
uc008lyp.1_mm10	OTHER	0.001505	0.998495		uc008lyp.1	mm10	uc008lyp.1	Ppip5k1
uc008lyq.1_mm10	OTHER	0.002009	0.997991		uc008lyq.1	mm10	uc008lyq.1	Ppip5k1
uc008lyr.1_mm10	OTHER	0.002009	0.997991		uc008lyr.1	mm10	uc008lyr.1	Ppip5k1
uc008lys.1_mm10	OTHER	0.002009	0.997991		uc008lys.1	mm10	uc008lys.1	Ppip5k1
uc008lzb.1_mm10	SP(Sec/SPI)	0.991237	0.008763	CS pos: 24-25. AAA-SD. Pr: 0.6527	uc008lzb.1	mm10	uc008lzb.1	Pdia3	Pdia3
uc008lzq.2_mm10	OTHER	0.01115	0.98885		uc008lzq.2	mm10	uc008lzq.2	Casc4
uc008lzr.2_mm10	OTHER	0.01115	0.98885		uc008lzr.2	mm10	uc008lzr.2	Casc4
uc008lzs.2_mm10	OTHER	0.01115	0.98885		uc008lzs.2	mm10	uc008lzs.2	Casc4
uc008mep.1_mm10	OTHER	0.001363	0.998637		uc008mep.1	mm10	uc008mep.1	Blvra
uc008meq.1_mm10	OTHER	0.001363	0.998637		uc008meq.1	mm10	uc008meq.1	Blvra
uc008mer.1_mm10	OTHER	0.001363	0.998637		uc008mer.1	mm10	uc008mer.1	Blvra
uc008mfc.1_mm10	OTHER	0.108226	0.891774		uc008mfc.1	mm10	uc008mfc.1	Tmem127
uc008mhi.2_mm10	OTHER	0.06999	0.93001		uc008mhi.2	mm10	uc008mhi.2	Slc20a1
uc008mhj.2_mm10	OTHER	0.06999	0.93001		uc008mhj.2	mm10	uc008mhj.2	Slc20a1
uc008mhk.2_mm10	OTHER	0.06999	0.93001		uc008mhk.2	mm10	uc008mhk.2	Slc20a1
uc008mhl.2_mm10	OTHER	0.06999	0.93001		uc008mhl.2	mm10	uc008mhl.2	Slc20a1
uc008mhm.2_mm10	OTHER	0.06999	0.93001		uc008mhm.2	mm10	uc008mhm.2	Slc20a1
uc008mly.3_mm10	SP(Sec/SPI)	0.996263	0.003737	CS pos: 22-23. GLC-KK. Pr: 0.8933	uc008mly.3	mm10	uc008mly.3	Prnp	Prnp
uc008mlz.3_mm10	SP(Sec/SPI)	0.996263	0.003737	CS pos: 22-23. GLC-KK. Pr: 0.8933	uc008mlz.3	mm10	uc008mlz.3	Prnp
uc008mmh.1_mm10	OTHER	0.00081	0.99919		uc008mmh.1	mm10	uc008mmh.1	Slc23a2
uc008mmi.1_mm10	OTHER	0.002223	0.997777		uc008mmi.1	mm10	uc008mmi.1	Slc23a2
uc008mmj.1_mm10	OTHER	0.002186	0.997814		uc008mmj.1	mm10	uc008mmj.1	Slc23a2
uc008mmn.2_mm10	OTHER	0.002045	0.997955		uc008mmn.2	mm10	uc008mmn.2	Cds2
uc008mmo.2_mm10	OTHER	0.002045	0.997955		uc008mmo.2	mm10	uc008mmo.2	Cds2
uc008mnt.2_mm10	SP(Sec/SPI)	0.992454	0.007546	CS pos: 20-21. AAA-EG. Pr: 0.3668	uc008mnt.2	mm10	uc008mnt.2	Tmx4	Tmx4
uc008mnu.1_mm10	SP(Sec/SPI)	0.992454	0.007546	CS pos: 20-21. AAA-EG. Pr: 0.3668	uc008mnu.1	mm10	uc008mnu.1	Tmx4
uc008mqe.2_mm10	SP(Sec/SPI)	0.922484	0.077516	CS pos: 24-25. ASA-ER. Pr: 0.7973	uc008mqe.2	mm10	uc008mqe.2	Pcsk2	Pcsk2
uc008mqf.2_mm10	SP(Sec/SPI)	0.922484	0.077516	CS pos: 24-25. ASA-ER. Pr: 0.7973	uc008mqf.2	mm10	uc008mqf.2	Pcsk2
uc008nfb.1_mm10	OTHER	0.001804	0.998196		uc008nfb.1	mm10	uc008nfb.1	Tbc1d20
uc008nfd.1_mm10	OTHER	0.00159	0.99841		uc008nfd.1	mm10	uc008nfd.1	Rbck1
uc008nfe.1_mm10	OTHER	0.00159	0.99841		uc008nfe.1	mm10	uc008nfe.1	Rbck1
uc008nfz.2_mm10	OTHER	0.004844	0.995156		uc008nfz.2	mm10	uc008nfz.2	H13
uc008nga.2_mm10	OTHER	0.004844	0.995156		uc008nga.2	mm10	uc008nga.2	H13
uc008ngb.2_mm10	OTHER	0.004844	0.995156		uc008ngb.2	mm10	uc008ngb.2	H13
uc008ngc.2_mm10	OTHER	0.004844	0.995156		uc008ngc.2	mm10	uc008ngc.2	H13
uc008ngd.2_mm10	OTHER	0.004844	0.995156		uc008ngd.2	mm10	uc008ngd.2	H13
uc008nkk.1_mm10	OTHER	0.002469	0.997531		uc008nkk.1	mm10	uc008nkk.1	Trp53inp2
uc008npy.1_mm10	SP(Sec/SPI)	0.989409	0.010591	CS pos: 25-26. TGG-VN. Pr: 0.5165	uc008npy.1	mm10	uc008npy.1	Lbp	Lbp
uc008npz.1_mm10	SP(Sec/SPI)	0.989409	0.010591	CS pos: 25-26. TGG-VN. Pr: 0.5165	uc008npz.1	mm10	uc008npz.1	Lbp
uc008nqa.1_mm10	SP(Sec/SPI)	0.989409	0.010591	CS pos: 25-26. TGG-VN. Pr: 0.5165	uc008nqa.1	mm10	uc008nqa.1	Lbp
uc008nrn.2_mm10	OTHER	0.001089	0.998911		uc008nrn.2	mm10	uc008nrn.2	Chd6
uc008nrp.2_mm10	OTHER	0.001748	0.998252		uc008nrp.2	mm10	uc008nrp.2	Chd6
uc008nrq.1_mm10	OTHER	0.000865	0.999135		uc008nrq.1	mm10	uc008nrq.1	Chd6
uc008nrr.2_mm10	OTHER	0.001748	0.998252		uc008nrr.2	mm10	uc008nrr.2	Chd6
uc008nrt.1_mm10	OTHER	0.001748	0.998252		uc008nrt.1	mm10	uc008nrt.1	Chd6
uc008ntg.2_mm10	OTHER	0.308267	0.691733		uc008ntg.2	mm10	uc008ntg.2	Serinc3
uc008num.3_mm10	SP(Sec/SPI)	0.992907	0.007093	CS pos: 25-26. LQS-AG. Pr: 0.5764	uc008num.3	mm10	uc008num.3	Matn4	Matn4
uc008nun.3_mm10	SP(Sec/SPI)	0.992907	0.007093	CS pos: 25-26. LQS-AG. Pr: 0.5764	uc008nun.3	mm10	uc008nun.3	Matn4
uc008nwm.2_mm10	SP(Sec/SPI)	0.999241	0.000759	CS pos: 23-24. NEA-AP. Pr: 0.8777	uc008nwm.2	mm10	uc008nwm.2	Ctsa	Ctsa
uc008nym.1_mm10	OTHER	0.000596	0.999404		uc008nym.1	mm10	uc008nym.1	Prex1
uc008nyn.1_mm10	OTHER	0.002593	0.997407		uc008nyn.1	mm10	uc008nyn.1	Prex1
uc008nyo.1_mm10	OTHER	0.002593	0.997407		uc008nyo.1	mm10	uc008nyo.1	Prex1
uc008nyr.2_mm10	OTHER	0.000611	0.999389		uc008nyr.2	mm10	uc008nyr.2	Arfgef2
uc008nzc.2_mm10	OTHER	0.00073	0.99927		uc008nzc.2	mm10	uc008nzc.2	Znfx1
uc008nzd.1_mm10	OTHER	0.00073	0.99927		uc008nzd.1	mm10	uc008nzd.1	Znfx1
uc008nze.1_mm10	OTHER	0.00073	0.99927		uc008nze.1	mm10	uc008nze.1	Znfx1
uc008nzl.1_mm10	SP(Sec/SPI)	0.75519	0.24481	CS pos: 25-26. RRA-RR. Pr: 0.4463	uc008nzl.1	mm10	uc008nzl.1	Ptgis	Ptgis
uc008oau.2_mm10	OTHER	0.000892	0.999108		uc008oau.2	mm10	uc008oau.2	Nfatc2
uc008oav.2_mm10	OTHER	0.000892	0.999108		uc008oav.2	mm10	uc008oav.2	Nfatc2
uc008oaw.2_mm10	OTHER	0.000892	0.999108		uc008oaw.2	mm10	uc008oaw.2	Nfatc2
uc008oax.2_mm10	OTHER	0.00059	0.99941		uc008oax.2	mm10	uc008oax.2	Nfatc2
uc008oay.2_mm10	OTHER	0.003696	0.996304		uc008oay.2	mm10	uc008oay.2	Nfatc2
uc008oaz.2_mm10	OTHER	0.000892	0.999108		uc008oaz.2	mm10	uc008oaz.2	Nfatc2
uc008oba.2_mm10	OTHER	0.000892	0.999108		uc008oba.2	mm10	uc008oba.2	Nfatc2
uc008obb.2_mm10	OTHER	0.001433	0.998567		uc008obb.2	mm10	uc008obb.2	Atp9a
uc008obc.1_mm10	OTHER	0.001899	0.998101		uc008obc.1	mm10	uc008obc.1	Atp9a
uc008obd.2_mm10	OTHER	0.004214	0.995786		uc008obd.2	mm10	uc008obd.2	Atp9a
uc008obe.1_mm10	OTHER	0.001899	0.998101		uc008obe.1	mm10	uc008obe.1	Atp9a
uc008odq.1_mm10	OTHER	0.000323	0.999677		uc008odq.1	mm10	uc008odq.1	Pmepa1
uc008oed.1_mm10	OTHER	0.00164	0.99836		uc008oed.1	mm10	uc008oed.1	Rab22a
uc012bru.1_mm10	OTHER	0.003681	0.996319		uc012bru.1	mm10	uc012bru.1	Rnf208
uc012brv.1_mm10	OTHER	0.003681	0.996319		uc012brv.1	mm10	uc012brv.1	Rnf208
uc012bvu.2_mm10	OTHER	0.000531	0.999469		uc012bvu.2	mm10	uc012bvu.2	Slc4a10
uc012bvv.2_mm10	OTHER	0.000531	0.999469		uc012bvv.2	mm10	uc012bvv.2	Slc4a10
uc012bvw.2_mm10	OTHER	0.000531	0.999469		uc012bvw.2	mm10	uc012bvw.2	Slc4a10
uc012bvx.2_mm10	OTHER	0.000531	0.999469		uc012bvx.2	mm10	uc012bvx.2	Slc4a10
uc012bzy.1_mm10	OTHER	0.000493	0.999507		uc012bzy.1	mm10	uc012bzy.1	Hsd17b12
uc012cao.2_mm10	SP(Sec/SPI)	0.998709	0.001291	CS pos: 23-24. AVS-LT. Pr: 0.8218	uc012cao.2	mm10	uc012cao.2	Cd59a	Cd59a
uc012cbb.2_mm10	OTHER	0.003161	0.996839		uc012cbb.2	mm10	uc012cbb.2	Fmn1
uc012ccg.1_mm10	OTHER	0.001	0.999		uc012ccg.1	mm10	uc012ccg.1	Zfp106
uc012ccp.1_mm10	OTHER	0.002009	0.997991		uc012ccp.1	mm10	uc012ccp.1	Ppip5k1
uc012ccu.1_mm10	OTHER	0.01115	0.98885		uc012ccu.1	mm10	uc012ccu.1	Casc4
uc012ccv.1_mm10	OTHER	0.01115	0.98885		uc012ccv.1	mm10	uc012ccv.1	Casc4
uc012cge.1_mm10	OTHER	0.006246	0.993754		uc012cge.1	mm10	uc012cge.1	Rbck1
uc012cgf.1_mm10	OTHER	0.004556	0.995444		uc012cgf.1	mm10	uc012cgf.1	Rbck1
uc012cin.2_mm10	OTHER	0.036438	0.963562		uc012cin.2	mm10	uc012cin.2	Chd6
uc012cjt.2_mm10	OTHER	0.005884	0.994116		uc012cjt.2	mm10	uc012cjt.2	Nfatc2
uc012cju.2_mm10	OTHER	0.005884	0.994116		uc012cju.2	mm10	uc012cju.2	Nfatc2
uc012cjv.2_mm10	OTHER	0.00059	0.99941		uc012cjv.2	mm10	uc012cjv.2	Nfatc2
uc012cjw.2_mm10	OTHER	0.00059	0.99941		uc012cjw.2	mm10	uc012cjw.2	Nfatc2
uc012cjx.2_mm10	OTHER	0.003696	0.996304		uc012cjx.2	mm10	uc012cjx.2	Nfatc2
uc012cjy.2_mm10	OTHER	0.005884	0.994116		uc012cjy.2	mm10	uc012cjy.2	Nfatc2
uc012cjz.2_mm10	OTHER	0.00059	0.99941		uc012cjz.2	mm10	uc012cjz.2	Nfatc2
uc012cka.2_mm10	OTHER	0.003696	0.996304		uc012cka.2	mm10	uc012cka.2	Nfatc2
uc012ckb.2_mm10	OTHER	0.005884	0.994116		uc012ckb.2	mm10	uc012ckb.2	Nfatc2
uc012ckc.2_mm10	OTHER	0.00059	0.99941		uc012ckc.2	mm10	uc012ckc.2	Nfatc2
uc012ckd.2_mm10	OTHER	0.00059	0.99941		uc012ckd.2	mm10	uc012ckd.2	Nfatc2
uc012cke.2_mm10	OTHER	0.005884	0.994116		uc012cke.2	mm10	uc012cke.2	Nfatc2
uc012ckf.2_mm10	OTHER	0.005884	0.994116		uc012ckf.2	mm10	uc012ckf.2	Nfatc2
uc012ckg.2_mm10	OTHER	0.00059	0.99941		uc012ckg.2	mm10	uc012ckg.2	Nfatc2
uc012ckh.2_mm10	OTHER	0.003696	0.996304		uc012ckh.2	mm10	uc012ckh.2	Nfatc2
uc012cki.2_mm10	OTHER	0.00059	0.99941		uc012cki.2	mm10	uc012cki.2	Nfatc2
uc012ckn.1_mm10	OTHER	0.107618	0.892382		uc012ckn.1	mm10	uc012ckn.1	Fam210b
uc029txs.1_mm10	OTHER	0.000531	0.999469		uc029txs.1	mm10	uc029txs.1	Slc4a10
uc029txt.1_mm10	OTHER	0.000574	0.999426		uc029txt.1	mm10	uc029txt.1	Slc4a10
uc029txu.1_mm10	OTHER	0.000574	0.999426		uc029txu.1	mm10	uc029txu.1	Slc4a10
uc029txv.1_mm10	OTHER	0.000574	0.999426		uc029txv.1	mm10	uc029txv.1	Slc4a10
uc029txw.1_mm10	OTHER	0.000574	0.999426		uc029txw.1	mm10	uc029txw.1	Slc4a10
uc029uei.1_mm10	OTHER	0.000517	0.999483		uc029uei.1	mm10	uc029uei.1	Casc4
uc029ueu.2_mm10	OTHER	0.000828	0.999172		uc029ueu.2	mm10	uc029ueu.2	Cds2
uc029uia.1_mm10	SP(Sec/SPI)	0.992907	0.007093	CS pos: 25-26. LQS-AG. Pr: 0.5764	uc029uia.1	mm10	uc029uia.1	Matn4	Matn4
uc033hna.1_mm10	OTHER	0.000574	0.999426		uc033hna.1	mm10	uc033hna.1	Slc4a10
uc033hnb.1_mm10	OTHER	0.000574	0.999426		uc033hnb.1	mm10	uc033hnb.1	Slc4a10
uc033hpe.1_mm10	OTHER	0.000444	0.999556		uc033hpe.1	mm10	uc033hpe.1	Fmn1
uc033hpf.1_mm10	OTHER	0.000444	0.999556		uc033hpf.1	mm10	uc033hpf.1	Fmn1
uc033hqi.1_mm10	SP(Sec/SPI)	0.996263	0.003737	CS pos: 22-23. GLC-KK. Pr: 0.8933	uc033hqi.1	mm10	uc033hqi.1
uc033hrk.1_mm10	SP(Sec/SPI)	0.943036	0.056964	CS pos: 41-42. NEA-AP. Pr: 0.8226	uc033hrk.1	mm10	uc033hrk.1	Ctsa	Ctsa
uc056zqy.1_mm10	SP(Sec/SPI)	0.729934	0.270066	CS pos: 18-19. AQT-QR. Pr: 0.3175	uc056zqy.1	mm10	uc056zqy.1	Znfx1	Znfx1
uc008otl.1_mm10	SP(Sec/SPI)	0.530819	0.469181	CS pos: 15-16. ALA-AY. Pr: 0.1853	uc008otl.1	mm10	uc008otl.1	Nceh1	Nceh1
uc029ukj.1_mm10	SP(Sec/SPI)	0.530819	0.469181	CS pos: 15-16. ALA-AY. Pr: 0.1853	uc029ukj.1	mm10	uc029ukj.1	Nceh1
uc008otq.2_mm10	OTHER	0.003661	0.996339		uc008otq.2	mm10	uc008otq.2
uc008otp.2_mm10	OTHER	0.003879	0.996121		uc008otp.2	mm10	uc008otp.2	Fndc3b
uc008otr.1_mm10	OTHER	0.003661	0.996339		uc008otr.1	mm10	uc008otr.1
uc012cog.1_mm10	OTHER	0.000654	0.999346		uc012cog.1	mm10	uc012cog.1	Phc3
uc008ovl.2_mm10	OTHER	0.000708	0.999292		uc008ovl.2	mm10	uc008ovl.2	Phc3
uc008ovp.2_mm10	OTHER	0.000654	0.999346		uc008ovp.2	mm10	uc008ovp.2	Phc3
uc008ovm.2_mm10	OTHER	0.000708	0.999292		uc008ovm.2	mm10	uc008ovm.2	Phc3
uc008ovo.2_mm10	OTHER	0.00086	0.99914		uc008ovo.2	mm10	uc008ovo.2	Phc3
uc008ovq.1_mm10	OTHER	0.000855	0.999145		uc008ovq.1	mm10	uc008ovq.1	Phc3
uc008ovr.2_mm10	OTHER	0.000654	0.999346		uc008ovr.2	mm10	uc008ovr.2	Phc3
uc008oyy.3_mm10	OTHER	0.000954	0.999046		uc008oyy.3	mm10	uc008oyy.3	Mccc1
uc008oyz.1_mm10	OTHER	0.001804	0.998196		uc008oyz.1	mm10	uc008oyz.1	Mccc1
uc008ozw.2_mm10	OTHER	0.00016	0.99984		uc008ozw.2	mm10	uc008ozw.2	4932438A13Rik
uc008ozx.2_mm10	OTHER	0.002133	0.997867		uc008ozx.2	mm10	uc008ozx.2	4932438A13Rik
uc008pab.2_mm10	OTHER	0.00016	0.99984		uc008pab.2	mm10	uc008pab.2	4932438A13Rik
uc008ozy.1_mm10	OTHER	0.00016	0.99984		uc008ozy.1	mm10	uc008ozy.1	4932438A13Rik
uc008ozz.1_mm10	OTHER	0.00016	0.99984		uc008ozz.1	mm10	uc008ozz.1	4932438A13Rik
uc008paa.1_mm10	OTHER	0.00016	0.99984		uc008paa.1	mm10	uc008paa.1	4932438A13Rik
uc008pac.2_mm10	OTHER	0.001483	0.998517		uc008pac.2	mm10	uc008pac.2	4932438A13Rik
uc008pad.2_mm10	OTHER	0.000882	0.999118		uc008pad.2	mm10	uc008pad.2	4932438A13Rik
uc008pae.1_mm10	SP(Sec/SPI)	0.84623	0.15377	CS pos: 22-23. LEK-QP. Pr: 0.3702	uc008pae.1	mm10	uc008pae.1	4932438A13Rik	4932438A13Rik
uc033htd.1_mm10	OTHER	0.000536	0.999464		uc033htd.1	mm10	uc033htd.1	Intu
uc008pca.1_mm10	OTHER	0.000292	0.999708		uc008pca.1	mm10	uc008pca.1	Larp1b
uc008pcb.1_mm10	OTHER	0.000292	0.999708		uc008pcb.1	mm10	uc008pcb.1	Larp1b
uc056zsm.1_mm10	OTHER	0.223209	0.776791		uc056zsm.1	mm10	uc056zsm.1	Rnf13
uc008phi.3_mm10	OTHER	0.223209	0.776791		uc008phi.3	mm10	uc008phi.3	Rnf13
uc056zsn.1_mm10	OTHER	0.223209	0.776791		uc056zsn.1	mm10	uc056zsn.1	Rnf13
uc008phj.3_mm10	OTHER	0.223209	0.776791		uc008phj.3	mm10	uc008phj.3	Rnf13
uc008phx.2_mm10	SP(Sec/SPI)	0.998694	0.001306	CS pos: 19-20. SEA-SA. Pr: 0.4395	uc008phx.2	mm10	uc008phx.2	Selt	Selt
uc012cqq.2_mm10	SP(Sec/SPI)	0.997983	0.002017	CS pos: 22-23. ACA-KE. Pr: 0.9461	uc012cqq.2	mm10	uc012cqq.2	Glrb	Glrb
uc008pog.2_mm10	SP(Sec/SPI)	0.997983	0.002017	CS pos: 22-23. ACA-KE. Pr: 0.9461	uc008pog.2	mm10	uc008pog.2	Glrb
uc008poh.2_mm10	OTHER	0.000555	0.999445		uc008poh.2	mm10	uc008poh.2	Glrb
uc012cqr.1_mm10	OTHER	0.000555	0.999445		uc012cqr.1	mm10	uc012cqr.1	Glrb
uc008pqu.2_mm10	OTHER	0.001889	0.998111		uc008pqu.2	mm10	uc008pqu.2	Fam160a1
uc012cqz.1_mm10	OTHER	0.03405	0.96595		uc012cqz.1	mm10	uc012cqz.1	Fam160a1
uc008pqw.2_mm10	OTHER	0.001019	0.998981		uc008pqw.2	mm10	uc008pqw.2	Fam160a1
uc008pra.2_mm10	OTHER	0.000988	0.999012		uc008pra.2	mm10	uc008pra.2	Sh3d19
uc008psk.1_mm10	OTHER	0.001589	0.998411		uc008psk.1	mm10	uc008psk.1	Arhgef11
uc008psl.1_mm10	OTHER	0.001589	0.998411		uc008psl.1	mm10	uc008psl.1	Arhgef11
uc008psm.1_mm10	OTHER	0.001589	0.998411		uc008psm.1	mm10	uc008psm.1	Arhgef11
uc008psn.1_mm10	OTHER	0.004954	0.995046		uc008psn.1	mm10	uc008psn.1	Arhgef11
uc012cri.1_mm10	OTHER	0.000458	0.999542		uc012cri.1	mm10	uc012cri.1	Arhgef11
uc008pso.1_mm10	OTHER	0.001536	0.998464		uc008pso.1	mm10	uc008pso.1	Arhgef11
uc008pup.1_mm10	SP(Sec/SPI)	0.936051	0.063949	CS pos: 35-36. LQG-EE. Pr: 0.5724	uc008pup.1	mm10	uc008pup.1	0610031J06Rik	0610031J06Rik
uc008pwk.1_mm10	OTHER	0.001916	0.998084		uc008pwk.1	mm10	uc008pwk.1	Syt11
uc008pwl.1_mm10	OTHER	0.001916	0.998084		uc008pwl.1	mm10	uc008pwl.1	Syt11
uc008pwm.1_mm10	OTHER	0.001916	0.998084		uc008pwm.1	mm10	uc008pwm.1	Syt11
uc008pzr.2_mm10	OTHER	0.000665	0.999335		uc008pzr.2	mm10	uc008pzr.2	Pbxip1
uc008qah.1_mm10	OTHER	0.00256	0.99744		uc008qah.1	mm10	uc008qah.1	Atp8b2
uc033hux.1_mm10	OTHER	0.001604	0.998396		uc033hux.1	mm10	uc033hux.1	Atp8b2
uc033huy.1_mm10	OTHER	0.001604	0.998396		uc033huy.1	mm10	uc033huy.1	Atp8b2
uc008qcg.1_mm10	SP(Sec/SPI)	0.942396	0.057604	CS pos: 28-29. GHA-SD. Pr: 0.9148	uc008qcg.1	mm10	uc008qcg.1	Npr1	Npr1
uc008qct.1_mm10	OTHER	0.00034	0.99966		uc008qct.1	mm10	uc008qct.1	S100a1
uc008qhy.3_mm10	OTHER	0.00182	0.99818		uc008qhy.3	mm10	uc008qhy.3	Pip5k1a
uc008qhx.3_mm10	OTHER	0.002001	0.997999		uc008qhx.3	mm10	uc008qhx.3	Pip5k1a
uc008qmf.1_mm10	OTHER	0.000438	0.999562		uc008qmf.1	mm10	uc008qmf.1	Sv2a
uc012ctz.1_mm10	SP(Sec/SPI)	0.993794	0.006206	CS pos: 22-23. CSS-FN. Pr: 0.8777	uc012ctz.1	mm10	uc012ctz.1	Itga10	Itga10
uc008qnq.1_mm10	SP(Sec/SPI)	0.993794	0.006206	CS pos: 22-23. CSS-FN. Pr: 0.8777	uc008qnq.1	mm10	uc008qnq.1	Itga10
uc008qoe.2_mm10	OTHER	0.003322	0.996678		uc008qoe.2	mm10	uc008qoe.2	Rnf115
uc012cuc.1_mm10	OTHER	0.001574	0.998426		uc012cuc.1	mm10	uc012cuc.1	Rnf115
uc012cug.1_mm10	OTHER	0.00188	0.99812		uc012cug.1	mm10	uc012cug.1	Pde4dip
uc012cuf.1_mm10	OTHER	0.00188	0.99812		uc012cuf.1	mm10	uc012cuf.1	Pde4dip
uc012cuh.1_mm10	OTHER	0.00188	0.99812		uc012cuh.1	mm10	uc012cuh.1	Pde4dip
uc008qpg.1_mm10	OTHER	0.00971	0.99029		uc008qpg.1	mm10	uc008qpg.1	Pde4dip
uc008qph.2_mm10	OTHER	0.000784	0.999216		uc008qph.2	mm10	uc008qph.2	Pde4dip
uc008qpi.2_mm10	OTHER	0.000784	0.999216		uc008qpi.2	mm10	uc008qpi.2	Pde4dip
uc008qrj.2_mm10	OTHER	0.001079	0.998921		uc008qrj.2	mm10	uc008qrj.2	Atp1a1
uc012cux.2_mm10	OTHER	0.000644	0.999356		uc012cux.2	mm10	uc012cux.2	Vangl1
uc008qrs.3_mm10	OTHER	0.000644	0.999356		uc008qrs.3	mm10	uc008qrs.3	Vangl1
uc008qrt.1_mm10	OTHER	0.000644	0.999356		uc008qrt.1	mm10	uc008qrt.1	Vangl1
uc008qux.1_mm10	OTHER	0.099558	0.900442		uc008qux.1	mm10	uc008qux.1	Kcnd3
uc008quy.1_mm10	OTHER	0.099558	0.900442		uc008quy.1	mm10	uc008quy.1	Kcnd3
uc008quz.1_mm10	OTHER	0.099558	0.900442		uc008quz.1	mm10	uc008quz.1	Kcnd3
uc008qxc.1_mm10	OTHER	0.000692	0.999308		uc008qxc.1	mm10	uc008qxc.1	Slc6a17
uc008qxb.1_mm10	OTHER	0.000692	0.999308		uc008qxb.1	mm10	uc008qxb.1	Slc6a17
uc008qxd.1_mm10	OTHER	0.000692	0.999308		uc008qxd.1	mm10	uc008qxd.1	Slc6a17
uc008qxi.1_mm10	OTHER	0.012569	0.987431		uc008qxi.1	mm10	uc008qxi.1	Ahcyl1
uc008qxj.1_mm10	OTHER	0.001085	0.998915		uc008qxj.1	mm10	uc008qxj.1	Ahcyl1
uc033hze.1_mm10	SP(Sec/SPI)	0.996799	0.003201	CS pos: 27-28. ARA-GR. Pr: 0.9443	uc033hze.1	mm10	uc033hze.1	Amigo1	Amigo1
uc008qyg.2_mm10	SP(Sec/SPI)	0.996799	0.003201	CS pos: 27-28. ARA-GR. Pr: 0.9443	uc008qyg.2	mm10	uc008qyg.2	Amigo1
uc008qyh.2_mm10	SP(Sec/SPI)	0.996799	0.003201	CS pos: 27-28. ARA-GR. Pr: 0.9443	uc008qyh.2	mm10	uc008qyh.2	Amigo1
uc033hzf.1_mm10	SP(Sec/SPI)	0.996799	0.003201	CS pos: 27-28. ARA-GR. Pr: 0.9443	uc033hzf.1	mm10	uc033hzf.1
uc008qys.2_mm10	SP(Sec/SPI)	0.983844	0.016156	CS pos: 31-32. AVG-QD. Pr: 0.7874	uc008qys.2	mm10	uc008qys.2	Sort1	Sort1
uc008qyr.2_mm10	SP(Sec/SPI)	0.983844	0.016156	CS pos: 31-32. AVG-QD. Pr: 0.7874	uc008qyr.2	mm10	uc008qyr.2	Sort1
uc008rel.1_mm10	OTHER	0.011094	0.988906		uc008rel.1	mm10	uc008rel.1	Abca4
uc008rem.1_mm10	OTHER	0.000688	0.999312		uc008rem.1	mm10	uc008rem.1	Abca4
uc008ren.1_mm10	OTHER	0.000468	0.999532		uc008ren.1	mm10	uc008ren.1	Abca4
uc008req.2_mm10	OTHER	0.00049	0.99951		uc008req.2	mm10	uc008req.2	Bcar3
uc008rjq.2_mm10	OTHER	0.001132	0.998868		uc008rjq.2	mm10	uc008rjq.2	Sgms2
uc008rrw.2_mm10	OTHER	0.000202	0.999798		uc008rrw.2	mm10	uc008rrw.2	Ttll7
uc008rrx.2_mm10	OTHER	0.000202	0.999798		uc008rrx.2	mm10	uc008rrx.2	Ttll7
uc056zuu.1_mm10	OTHER	0.000202	0.999798		uc056zuu.1	mm10	uc056zuu.1	Ttll7
uc012czj.2_mm10	OTHER	0.000932	0.999068		uc012czj.2	mm10	uc012czj.2	Ttll7
uc008rte.2_mm10	OTHER	0.000439	0.999561		uc008rte.2	mm10	uc008rte.2	Fam73a
uc012czl.1_mm10	OTHER	0.000439	0.999561		uc012czl.1	mm10	uc012czl.1	Fam73a
uc008rtf.2_mm10	OTHER	0.000439	0.999561		uc008rtf.2	mm10	uc008rtf.2	Fam73a
uc008rtg.2_mm10	OTHER	0.000439	0.999561		uc008rtg.2	mm10	uc008rtg.2	Fam73a
uc008rth.2_mm10	OTHER	0.002635	0.997365		uc008rth.2	mm10	uc008rth.2	Usp33
uc008rti.2_mm10	OTHER	0.001481	0.998519		uc008rti.2	mm10	uc008rti.2	Usp33
uc008rtk.2_mm10	OTHER	0.001481	0.998519		uc008rtk.2	mm10	uc008rtk.2	Usp33
uc008rtj.2_mm10	OTHER	0.001481	0.998519		uc008rtj.2	mm10	uc008rtj.2	Usp33
uc008rtl.1_mm10	OTHER	0.001481	0.998519		uc008rtl.1	mm10	uc008rtl.1	Usp33
uc008rtr.1_mm10	SP(Sec/SPI)	0.978429	0.021571	CS pos: 26-27. SSA-AG. Pr: 0.3972	uc008rtr.1	mm10	uc008rtr.1	Pigk	Pigk
uc012czn.1_mm10	SP(Sec/SPI)	0.978429	0.021571	CS pos: 26-27. SSA-AG. Pr: 0.3972	uc012czn.1	mm10	uc012czn.1	Pigk
uc012czo.1_mm10	SP(Sec/SPI)	0.978429	0.021571	CS pos: 26-27. SSA-AG. Pr: 0.3972	uc012czo.1	mm10	uc012czo.1	Pigk
uc012czp.1_mm10	OTHER	0.011587	0.988413		uc012czp.1	mm10	uc012czp.1	Pigk
uc008sbk.2_mm10	OTHER	0.007217	0.992783		uc008sbk.2	mm10	uc008sbk.2	Tmem64
uc008scd.2_mm10	OTHER	0.000701	0.999299		uc008scd.2	mm10	uc008scd.2	Wwp1
uc008scc.2_mm10	OTHER	0.000434	0.999566		uc008scc.2	mm10	uc008scc.2	Wwp1
uc012dat.2_mm10	OTHER	0.001246	0.998754		uc012dat.2	mm10	uc012dat.2	Wwp1
uc008sce.2_mm10	OTHER	0.001191	0.998809		uc008sce.2	mm10	uc008sce.2	Wwp1
uc008sck.1_mm10	SP(Sec/SPI)	0.99764	0.00236	CS pos: 24-25. GMS-RP. Pr: 0.7385	uc008sck.1	mm10	uc008sck.1	Ggh	Ggh
uc008sej.1_mm10	OTHER	0.127268	0.872732		uc008sej.1	mm10	uc008sej.1	Manea
uc008sfl.1_mm10	OTHER	0.001019	0.998981		uc008sfl.1	mm10	uc008sfl.1	Rragd
uc008sfm.1_mm10	OTHER	0.000618	0.999382		uc008sfm.1	mm10	uc008sfm.1	Rragd
uc008sfp.1_mm10	OTHER	0.001141	0.998859		uc008sfp.1	mm10	uc008sfp.1	Ube2j1
uc008sgs.2_mm10	OTHER	0.000373	0.999627		uc008sgs.2	mm10	uc008sgs.2	Mob3b
uc008sgt.2_mm10	OTHER	0.000373	0.999627		uc008sgt.2	mm10	uc008sgt.2	Mob3b
uc008swu.1_mm10	OTHER	0.045475	0.954525		uc008swu.1	mm10	uc008swu.1	Abca1
uc008sxe.1_mm10	OTHER	0.022277	0.977723		uc008sxe.1	mm10	uc008sxe.1	Fktn
uc012dei.1_mm10	OTHER	0.022277	0.977723		uc012dei.1	mm10	uc012dei.1	Fktn
uc008sxf.1_mm10	OTHER	0.001131	0.998869		uc008sxf.1	mm10	uc008sxf.1	Fktn
uc008sxw.2_mm10	OTHER	0.001394	0.998606		uc008sxw.2	mm10	uc008sxw.2	Tmem245
uc008sya.2_mm10	OTHER	0.000599	0.999401		uc008sya.2	mm10	uc008sya.2	Ptpn3
uc012deo.1_mm10	OTHER	0.000599	0.999401		uc012deo.1	mm10	uc012deo.1	Ptpn3
uc008ten.2_mm10	OTHER	0.001697	0.998303		uc008ten.2	mm10	uc008ten.2	Slc31a1
uc008tep.1_mm10	OTHER	0.001697	0.998303		uc008tep.1	mm10	uc008tep.1	Slc31a1
uc008tgg.1_mm10	OTHER	0.0039	0.9961		uc008tgg.1	mm10	uc008tgg.1	Whrn
uc008tgf.1_mm10	OTHER	0.001281	0.998719		uc008tgf.1	mm10	uc008tgf.1	Whrn
uc008tgl.1_mm10	OTHER	0.017698	0.982302		uc008tgl.1	mm10	uc008tgl.1	Whrn
uc008tgm.1_mm10	OTHER	0.002391	0.997609		uc008tgm.1	mm10	uc008tgm.1	Whrn
uc008tgn.1_mm10	OTHER	0.017698	0.982302		uc008tgn.1	mm10	uc008tgn.1	Whrn
uc008tgh.2_mm10	OTHER	0.000374	0.999626		uc008tgh.2	mm10	uc008tgh.2	Whrn
uc008tgi.2_mm10	OTHER	0.000374	0.999626		uc008tgi.2	mm10	uc008tgi.2	Whrn
uc008tgj.2_mm10	OTHER	0.000374	0.999626		uc008tgj.2	mm10	uc008tgj.2	Whrn
uc008tgk.2_mm10	OTHER	0.000374	0.999626		uc008tgk.2	mm10	uc008tgk.2	Whrn
uc008tgp.2_mm10	OTHER	0.000374	0.999626		uc008tgp.2	mm10	uc008tgp.2	Whrn
uc033icr.1_mm10	OTHER	0.000374	0.999626		uc033icr.1	mm10	uc033icr.1	Whrn
uc008tib.1_mm10	SP(Sec/SPI)	0.734014	0.265986	CS pos: 29-30. AAA-ST. Pr: 0.1662	uc008tib.1	mm10	uc008tib.1	Megf9	Megf9
uc056zwj.1_mm10	SP(Sec/SPI)	0.964529	0.035471	CS pos: 21-22. AAA-ST. Pr: 0.2421	uc056zwj.1	mm10	uc056zwj.1
uc012dgl.2_mm10	OTHER	0.001094	0.998906		uc012dgl.2	mm10	uc012dgl.2	Mpdz
uc008tjx.2_mm10	OTHER	0.001094	0.998906		uc008tjx.2	mm10	uc008tjx.2	Mpdz
uc008tjw.3_mm10	OTHER	0.001094	0.998906		uc008tjw.3	mm10	uc008tjw.3	Mpdz
uc008tjy.2_mm10	OTHER	0.000872	0.999128		uc008tjy.2	mm10	uc008tjy.2	Mpdz
uc008tkm.2_mm10	SP(Sec/SPI)	0.989801	0.010199	CS pos: 29-30. VSA-TF. Pr: 0.9745	uc008tkm.2	mm10	uc008tkm.2	Frem1	Frem1
uc008tkn.2_mm10	SP(Sec/SPI)	0.989801	0.010199	CS pos: 29-30. VSA-TF. Pr: 0.9745	uc008tkn.2	mm10	uc008tkn.2	Frem1
uc008tko.1_mm10	OTHER	0.001412	0.998588		uc008tko.1	mm10	uc008tko.1	Frem1
uc008tkp.1_mm10	OTHER	0.002895	0.997105		uc008tkp.1	mm10	uc008tkp.1	Frem1
uc008tvg.1_mm10	OTHER	0.411663	0.588337		uc008tvg.1	mm10	uc008tvg.1	Cachd1
uc008tvh.1_mm10	OTHER	0.411663	0.588337		uc008tvh.1	mm10	uc008tvh.1	Cachd1
uc008tvu.1_mm10	OTHER	0.038131	0.961869		uc008tvu.1	mm10	uc008tvu.1	Leprot
uc008tvv.1_mm10	OTHER	0.433062	0.566938		uc008tvv.1	mm10	uc008tvv.1	Leprot
uc008tvw.2_mm10	SP(Sec/SPI)	0.506215	0.493785	CS pos: 25-26. NLA-YP. Pr: 0.2567	uc008tvw.2	mm10	uc008tvw.2	Lepr	Lepr
uc008tvx.2_mm10	SP(Sec/SPI)	0.506215	0.493785	CS pos: 25-26. NLA-YP. Pr: 0.2567	uc008tvx.2	mm10	uc008tvx.2	Lepr
uc008tvy.2_mm10	SP(Sec/SPI)	0.506215	0.493785	CS pos: 25-26. NLA-YP. Pr: 0.2567	uc008tvy.2	mm10	uc008tvy.2	Lepr
uc008tvz.2_mm10	SP(Sec/SPI)	0.506215	0.493785	CS pos: 25-26. NLA-YP. Pr: 0.2567	uc008tvz.2	mm10	uc008tvz.2	Lepr
uc008twa.1_mm10	SP(Sec/SPI)	0.506215	0.493785	CS pos: 25-26. NLA-YP. Pr: 0.2567	uc008twa.1	mm10	uc008twa.1	Lepr
uc008tyl.1_mm10	OTHER	0.038497	0.961503		uc008tyl.1	mm10	uc008tyl.1	Dhcr24
uc008tyv.2_mm10	OTHER	0.00104	0.99896		uc008tyv.2	mm10	uc008tyv.2	Acot11
uc008tyw.2_mm10	OTHER	0.001964	0.998036		uc008tyw.2	mm10	uc008tyw.2	Acot11
uc008tzj.2_mm10	SP(Sec/SPI)	0.955085	0.044915	CS pos: 34-35. TAA-AE. Pr: 0.2619	uc008tzj.2	mm10	uc008tzj.2	Tmem59	Tmem59
uc008uab.1_mm10	SP(Sec/SPI)	0.999548	0.000452	CS pos: 28-29. SAA-DP. Pr: 0.7826	uc008uab.1	mm10	uc008uab.1	Lrp8	Lrp8
uc008uae.1_mm10	SP(Sec/SPI)	0.999548	0.000452	CS pos: 28-29. SAA-DP. Pr: 0.7826	uc008uae.1	mm10	uc008uae.1	Lrp8
uc008uag.1_mm10	OTHER	0.000428	0.999572		uc008uag.1	mm10	uc008uag.1	Lrp8
uc008uah.1_mm10	OTHER	0.001918	0.998082		uc008uah.1	mm10	uc008uah.1	Lrp8
uc008uai.1_mm10	OTHER	0.000428	0.999572		uc008uai.1	mm10	uc008uai.1	Lrp8
uc008uax.2_mm10	OTHER	0.001359	0.998641		uc008uax.2	mm10	uc008uax.2	Zyg11b
uc008uay.2_mm10	OTHER	0.023086	0.976914		uc008uay.2	mm10	uc008uay.2	Zyg11b
uc008uca.2_mm10	OTHER	0.01651	0.98349		uc008uca.2	mm10	uc008uca.2	Osbpl9
uc008ucb.2_mm10	OTHER	0.01651	0.98349		uc008ucb.2	mm10	uc008ucb.2	Osbpl9
uc008ucc.2_mm10	OTHER	0.000485	0.999515		uc008ucc.2	mm10	uc008ucc.2	Osbpl9
uc008ufd.1_mm10	OTHER	0.001182	0.998818		uc008ufd.1	mm10	uc008ufd.1	Efcab14
uc008ufe.1_mm10	OTHER	0.001182	0.998818		uc008ufe.1	mm10	uc008ufe.1	Efcab14
uc008uff.1_mm10	OTHER	0.001182	0.998818		uc008uff.1	mm10	uc008uff.1	Efcab14
uc008ufg.1_mm10	OTHER	0.001182	0.998818		uc008ufg.1	mm10	uc008ufg.1	Efcab14
uc008ufh.1_mm10	OTHER	0.000411	0.999589		uc008ufh.1	mm10	uc008ufh.1	Efcab14
uc008ugm.1_mm10	OTHER	0.002081	0.997919		uc008ugm.1	mm10	uc008ugm.1	Pik3r3
uc008umo.3_mm10	OTHER	0.001177	0.998823		uc008umo.3	mm10	uc008umo.3	Rimkla
uc008uny.1_mm10	OTHER	0.002528	0.997472		uc008uny.1	mm10	uc008uny.1	Zmpste24
uc008uog.2_mm10	SP(Sec/SPI)	0.953805	0.046195	CS pos: 23-24. AWA-LG. Pr: 0.4242	uc008uog.2	mm10	uc008uog.2	Ppt1	Ppt1
uc008uoh.2_mm10	SP(Sec/SPI)	0.953805	0.046195	CS pos: 23-24. AWA-LG. Pr: 0.4242	uc008uoh.2	mm10	uc008uoh.2	Ppt1
uc008uoi.2_mm10	SP(Sec/SPI)	0.93881	0.06119	CS pos: 18-19. CRP-DW. Pr: 0.5479	uc008uoi.2	mm10	uc008uoi.2	Ppt1
uc008uok.3_mm10	OTHER	0.000558	0.999442		uc008uok.3	mm10	uc008uok.3	Cap1
uc008uom.3_mm10	OTHER	0.000558	0.999442		uc008uom.3	mm10	uc008uom.3	Cap1
uc008uol.3_mm10	OTHER	0.000558	0.999442		uc008uol.3	mm10	uc008uol.3	Cap1
uc012dkr.2_mm10	OTHER	0.000854	0.999146		uc012dkr.2	mm10	uc012dkr.2	Cap1
uc008usy.1_mm10	OTHER	0.001338	0.998662		uc008usy.1	mm10	uc008usy.1	Map7d1
uc008uta.2_mm10	OTHER	0.00239	0.99761		uc008uta.2	mm10	uc008uta.2	Map7d1
uc008usz.2_mm10	OTHER	0.00239	0.99761		uc008usz.2	mm10	uc008usz.2	Map7d1
uc008utb.2_mm10	OTHER	0.00239	0.99761		uc008utb.2	mm10	uc008utb.2	Map7d1
uc008uxz.2_mm10	OTHER	0.000294	0.999706		uc008uxz.2	mm10	uc008uxz.2	Kpna6
uc029uzq.1_mm10	OTHER	0.000443	0.999557		uc029uzq.1	mm10	uc029uzq.1	Serinc2
uc008uzc.1_mm10	OTHER	0.22542	0.77458		uc008uzc.1	mm10	uc008uzc.1	Serinc2
uc008vcs.1_mm10	OTHER	0.480256	0.519744		uc008vcs.1	mm10	uc008vcs.1	Slc9a1
uc008vey.3_mm10	OTHER	0.001601	0.998399		uc008vey.3	mm10	uc008vey.3	Pafah2
uc008vez.3_mm10	OTHER	0.003548	0.996452		uc008vez.3	mm10	uc008vez.3	Pafah2
uc012dmv.1_mm10	OTHER	0.001943	0.998057		uc012dmv.1	mm10	uc012dmv.1	Pafah2
uc008vfb.2_mm10	OTHER	0.001601	0.998399		uc008vfb.2	mm10	uc008vfb.2	Pafah2
uc033ifi.1_mm10	OTHER	0.003548	0.996452		uc033ifi.1	mm10	uc033ifi.1	Pafah2
uc008vfp.2_mm10	OTHER	0.000268	0.999732		uc008vfp.2	mm10	uc008vfp.2	Tmem57
uc008vfq.2_mm10	OTHER	0.000625	0.999375		uc008vfq.2	mm10	uc008vfq.2	Tmem57
uc012dmy.1_mm10	OTHER	0.000712	0.999288		uc012dmy.1	mm10	uc012dmy.1	Tmem57
uc008vfr.1_mm10	OTHER	0.001663	0.998337		uc008vfr.1	mm10	uc008vfr.1	Tmem57
uc008vfs.2_mm10	OTHER	0.000625	0.999375		uc008vfs.2	mm10	uc008vfs.2	Tmem57
uc008vgn.1_mm10	OTHER	0.000913	0.999087		uc008vgn.1	mm10	uc008vgn.1	Nipal3
uc008vgo.1_mm10	OTHER	0.000913	0.999087		uc008vgo.1	mm10	uc008vgo.1	Nipal3
uc008vie.1_mm10	OTHER	0.000181	0.999819		uc008vie.1	mm10	uc008vie.1	Luzp1
uc008vif.1_mm10	OTHER	0.000181	0.999819		uc008vif.1	mm10	uc008vif.1	Luzp1
uc008vli.2_mm10	SP(Sec/SPI)	0.998246	0.001754	CS pos: 17-18. VPA-VP. Pr: 0.2990	uc008vli.2	mm10	uc008vli.2	Pla2g5	Pla2g5
uc008vlj.2_mm10	SP(Sec/SPI)	0.998246	0.001754	CS pos: 17-18. VPA-VP. Pr: 0.2990	uc008vlj.2	mm10	uc008vlj.2	Pla2g5
uc008vmf.2_mm10	SP(Sec/SPI)	0.97303	0.02697	CS pos: 22-23. AAA-VY. Pr: 0.7976	uc008vmf.2	mm10	uc008vmf.2	Emc1	Emc1
uc008vmg.2_mm10	SP(Sec/SPI)	0.97303	0.02697	CS pos: 22-23. AAA-VY. Pr: 0.7976	uc008vmg.2	mm10	uc008vmg.2	Emc1
uc008vmh.2_mm10	SP(Sec/SPI)	0.97303	0.02697	CS pos: 22-23. AAA-VY. Pr: 0.7976	uc008vmh.2	mm10	uc008vmh.2	Emc1
uc012dnt.2_mm10	OTHER	0.050087	0.949913		uc012dnt.2	mm10	uc012dnt.2	Emc1
uc008vmt.1_mm10	OTHER	0.008358	0.991642		uc008vmt.1	mm10	uc008vmt.1	Klhdc7a
uc008vpf.1_mm10	SP(Sec/SPI)	0.959748	0.040252	CS pos: 25-26. LSA-LD. Pr: 0.6882	uc008vpf.1	mm10	uc008vpf.1	Dnajc16	Dnajc16
uc012dov.1_mm10	OTHER	0.001475	0.998525		uc012dov.1	mm10	uc012dov.1	Dhrs3
uc008vrm.2_mm10	OTHER	0.001475	0.998525		uc008vrm.2	mm10	uc008vrm.2	Dhrs3
uc008vrn.2_mm10	OTHER	0.430367	0.569633		uc008vrn.2	mm10	uc008vrn.2	Dhrs3
uc008vro.2_mm10	OTHER	0.005456	0.994544		uc008vro.2	mm10	uc008vro.2	Dhrs3
uc008vvx.2_mm10	OTHER	0.000728	0.999272		uc008vvx.2	mm10	uc008vvx.2	Kif1b
uc012dpq.2_mm10	OTHER	0.0011	0.9989		uc012dpq.2	mm10	uc012dpq.2	Kif1b
uc008vvz.2_mm10	OTHER	0.001555	0.998445		uc008vvz.2	mm10	uc008vvz.2	Kif1b
uc008vvy.2_mm10	OTHER	0.001555	0.998445		uc008vvy.2	mm10	uc008vvy.2	Kif1b
uc008vwa.2_mm10	OTHER	0.001555	0.998445		uc008vwa.2	mm10	uc008vwa.2	Kif1b
uc008vwb.2_mm10	OTHER	0.001555	0.998445		uc008vwb.2	mm10	uc008vwb.2	Kif1b
uc008vwo.2_mm10	SP(Sec/SPI)	0.975372	0.024628	CS pos: 28-29. VWA-AR. Pr: 0.9677	uc008vwo.2	mm10	uc008vwo.2	Clstn1	Clstn1
uc008vwp.2_mm10	SP(Sec/SPI)	0.975372	0.024628	CS pos: 28-29. VWA-AR. Pr: 0.9677	uc008vwp.2	mm10	uc008vwp.2	Clstn1
uc008wad.2_mm10	OTHER	0.08484	0.91516		uc008wad.2	mm10	uc008wad.2	Icmt
uc008wdw.2_mm10	OTHER	0.001416	0.998584		uc008wdw.2	mm10	uc008wdw.2	Slc35e2
uc008wdx.2_mm10	OTHER	0.001416	0.998584		uc008wdx.2	mm10	uc008wdx.2	Slc35e2
uc008wiw.3_mm10	OTHER	0.00091	0.99909		uc008wiw.3	mm10	uc008wiw.3	Steap2
uc008wiy.3_mm10	OTHER	0.00091	0.99909		uc008wiy.3	mm10	uc008wiy.3	Steap2
uc008wix.3_mm10	OTHER	0.00091	0.99909		uc008wix.3	mm10	uc008wix.3	Steap2
uc033iho.1_mm10	OTHER	0.00091	0.99909		uc033iho.1	mm10	uc033iho.1	Steap2
uc033ihp.1_mm10	OTHER	0.00091	0.99909		uc033ihp.1	mm10	uc033ihp.1	Steap2
uc008wiz.3_mm10	OTHER	0.00091	0.99909		uc008wiz.3	mm10	uc008wiz.3	Steap2
uc008wja.1_mm10	OTHER	0.00091	0.99909		uc008wja.1	mm10	uc008wja.1	Steap2
uc008wjb.2_mm10	OTHER	0.00059	0.99941		uc008wjb.2	mm10	uc008wjb.2	Steap1
uc008wrm.2_mm10	OTHER	0.00048	0.99952		uc008wrm.2	mm10	uc008wrm.2	Slc4a2
uc008wsg.2_mm10	OTHER	0.001449	0.998551		uc008wsg.2	mm10	uc008wsg.2	Nub1
uc008wsf.2_mm10	OTHER	0.000239	0.999761		uc008wsf.2	mm10	uc008wsf.2	Nub1
uc012dti.2_mm10	OTHER	0.000416	0.999584		uc012dti.2	mm10	uc012dti.2	Nub1
uc008wvh.1_mm10	OTHER	0.000654	0.999346		uc008wvh.1	mm10	uc008wvh.1	Ept1
uc008wvs.2_mm10	SP(Sec/SPI)	0.878971	0.121029	CS pos: 24-25. TLS-AK. Pr: 0.3557	uc008wvs.2	mm10	uc008wvs.2	Slc35f6	Slc35f6
uc008xbi.1_mm10	OTHER	0.00145	0.99855		uc008xbi.1	mm10	uc008xbi.1	Letm1
uc008xek.1_mm10	SP(Sec/SPI)	0.763226	0.236774	CS pos: 51-52. AMG-RS. Pr: 0.5014	uc008xek.1	mm10	uc008xek.1	Sorcs2	Sorcs2
uc008xel.1_mm10	SP(Sec/SPI)	0.763226	0.236774	CS pos: 51-52. AMG-RS. Pr: 0.5014	uc008xel.1	mm10	uc008xel.1	Sorcs2
uc008xfe.1_mm10	OTHER	0.000568	0.999432		uc008xfe.1	mm10	uc008xfe.1	Ppp2r2c
uc008xff.1_mm10	OTHER	0.002983	0.997017		uc008xff.1	mm10	uc008xff.1	Wfs1
uc008xfn.2_mm10	OTHER	0.000679	0.999321		uc008xfn.2	mm10	uc008xfn.2	Evc
uc008xfo.2_mm10	OTHER	0.0057	0.9943		uc008xfo.2	mm10	uc008xfo.2	Evc
uc008xfp.1_mm10	OTHER	0.004557	0.995443		uc008xfp.1	mm10	uc008xfp.1	Evc
uc008xfq.2_mm10	OTHER	0.0057	0.9943		uc008xfq.2	mm10	uc008xfq.2	Evc
uc008xhj.2_mm10	OTHER	0.010587	0.989413		uc008xhj.2	mm10	uc008xhj.2	Cpeb2
uc012dvt.1_mm10	OTHER	0.010587	0.989413		uc012dvt.1	mm10	uc012dvt.1	Cpeb2
uc008xhk.2_mm10	OTHER	0.010587	0.989413		uc008xhk.2	mm10	uc008xhk.2	Cpeb2
uc008xkl.1_mm10	SP(Sec/SPI)	0.96921	0.03079	CS pos: 20-21. TMS-NP. Pr: 0.4785	uc008xkl.1	mm10	uc008xkl.1	Sod3	Sod3
uc033ijt.1_mm10	SP(Sec/SPI)	0.96921	0.03079	CS pos: 20-21. TMS-NP. Pr: 0.4785	uc033ijt.1	mm10	uc033ijt.1
uc008xlt.3_mm10	SP(Sec/SPI)	0.846598	0.153402	CS pos: 30-31. AAA-KQ. Pr: 0.5054	uc008xlt.3	mm10	uc008xlt.3	Pcdh7	Pcdh7
uc057bug.1_mm10	SP(Sec/SPI)	0.846598	0.153402	CS pos: 30-31. AAA-KQ. Pr: 0.5054	uc057bug.1	mm10	uc057bug.1
uc008xlu.3_mm10	SP(Sec/SPI)	0.846598	0.153402	CS pos: 30-31. AAA-KQ. Pr: 0.5054	uc008xlu.3	mm10	uc008xlu.3
uc008xlv.3_mm10	SP(Sec/SPI)	0.846598	0.153402	CS pos: 30-31. AAA-KQ. Pr: 0.5054	uc008xlv.3	mm10	uc008xlv.3
uc008xph.1_mm10	OTHER	0.001255	0.998745		uc008xph.1	mm10	uc008xph.1	Limch1
uc008xpi.1_mm10	OTHER	0.000845	0.999155		uc008xpi.1	mm10	uc008xpi.1	Limch1
uc008xpj.1_mm10	OTHER	0.000845	0.999155		uc008xpj.1	mm10	uc008xpj.1	Limch1
uc008xpk.1_mm10	OTHER	0.000798	0.999202		uc008xpk.1	mm10	uc008xpk.1	Limch1
uc008xpl.1_mm10	OTHER	0.000444	0.999556		uc008xpl.1	mm10	uc008xpl.1	Limch1
uc008xpt.2_mm10	OTHER	0.023499	0.976501		uc008xpt.2	mm10	uc008xpt.2	Slc30a9
uc008xpu.2_mm10	OTHER	0.023499	0.976501		uc008xpu.2	mm10	uc008xpu.2	Slc30a9
uc008xpv.2_mm10	OTHER	0.004945	0.995055		uc008xpv.2	mm10	uc008xpv.2	Slc30a9
uc008xrg.2_mm10	SP(Sec/SPI)	0.677464	0.322536	CS pos: 26-27. TLG-SE. Pr: 0.4480	uc008xrg.2	mm10	uc008xrg.2	Atp10d	Atp10d
uc008xrh.2_mm10	SP(Sec/SPI)	0.677464	0.322536	CS pos: 26-27. TLG-SE. Pr: 0.4480	uc008xrh.2	mm10	uc008xrh.2	Atp10d
uc008xri.2_mm10	OTHER	0.405992	0.594008		uc008xri.2	mm10	uc008xri.2	Atp10d
uc008xtb.1_mm10	OTHER	0.002291	0.997709		uc008xtb.1	mm10	uc008xtb.1	Sgcb
uc008xuq.3_mm10	OTHER	0.000538	0.999462		uc008xuq.3	mm10	uc008xuq.3	Clock
uc008xur.2_mm10	OTHER	0.000538	0.999462		uc008xur.2	mm10	uc008xur.2	Clock
uc008xus.2_mm10	OTHER	0.000538	0.999462		uc008xus.2	mm10	uc008xus.2	Clock
uc012dxl.1_mm10	OTHER	0.001173	0.998827		uc012dxl.1	mm10	uc012dxl.1	Clock
uc008xut.2_mm10	OTHER	0.001068	0.998932		uc008xut.2	mm10	uc008xut.2	Clock
uc008xvv.2_mm10	OTHER	0.000808	0.999192		uc008xvv.2	mm10	uc008xvv.2	Hopx
uc012dxq.1_mm10	OTHER	0.000808	0.999192		uc012dxq.1	mm10	uc012dxq.1	Hopx
uc008xvw.2_mm10	OTHER	0.000808	0.999192		uc008xvw.2	mm10	uc008xvw.2	Hopx
uc012dxr.1_mm10	SP(Sec/SPI)	0.999067	0.000933	CS pos: 26-27. SSS-SS. Pr: 0.3460	uc012dxr.1	mm10	uc012dxr.1	Igfbp7	Igfbp7
uc008xwf.2_mm10	SP(Sec/SPI)	0.999067	0.000933	CS pos: 26-27. SSS-SS. Pr: 0.3460	uc008xwf.2	mm10	uc008xwf.2	Igfbp7
uc008ydm.2_mm10	OTHER	0.298999	0.701001		uc008ydm.2	mm10	uc008ydm.2	Scarb2
uc008yio.1_mm10	OTHER	0.003699	0.996301		uc008yio.1	mm10	uc008yio.1	Cds1
uc008ykb.2_mm10	SP(Sec/SPI)	0.996288	0.003712	CS pos: 16-17. AVA-IP. Pr: 0.9081	uc008ykb.2	mm10	uc008ykb.2	Sparcl1	Sparcl1
uc012eab.1_mm10	OTHER	0.002379	0.997621		uc012eab.1	mm10	uc012eab.1	Pkd2
uc012eac.1_mm10	OTHER	0.002379	0.997621		uc012eac.1	mm10	uc012eac.1	Pkd2
uc008ylz.2_mm10	SP(Sec/SPI)	0.97858	0.02142	CS pos: 22-23. ATA-GP. Pr: 0.7123	uc008ylz.2	mm10	uc008ylz.2	Tgfbr3	Tgfbr3
uc008yma.2_mm10	SP(Sec/SPI)	0.97858	0.02142	CS pos: 22-23. ATA-GP. Pr: 0.7123	uc008yma.2	mm10	uc008yma.2	Tgfbr3
uc008ynp.1_mm10	SP(Sec/SPI)	0.976276	0.023724	CS pos: 27-28. AAG-FT. Pr: 0.3347	uc008ynp.1	mm10	uc008ynp.1	Tmed5	Tmed5
uc008ynq.2_mm10	SP(Sec/SPI)	0.976276	0.023724	CS pos: 27-28. AAG-FT. Pr: 0.3347	uc008ynq.2	mm10	uc008ynq.2	Tmed5
uc008yoy.4_mm10	OTHER	0.000644	0.999356		uc008yoy.4	mm10	uc008yoy.4	Slc26a1
uc008yoz.4_mm10	OTHER	0.000644	0.999356		uc008yoz.4	mm10	uc008yoz.4	Slc26a1
uc008yqe.2_mm10	OTHER	0.006257	0.993743		uc008yqe.2	mm10	uc008yqe.2	Ankle2
uc008yqf.2_mm10	OTHER	0.006257	0.993743		uc008yqf.2	mm10	uc008yqf.2	Ankle2
uc008yqg.2_mm10	OTHER	0.006257	0.993743		uc008yqg.2	mm10	uc008yqg.2	Ankle2
uc008yzi.2_mm10	OTHER	0.387306	0.612694		uc008yzi.2	mm10	uc008yzi.2	Acacb
uc008yzj.2_mm10	OTHER	0.001616	0.998384		uc008yzj.2	mm10	uc008yzj.2	Acacb
uc008yzt.1_mm10	OTHER	0.001561	0.998439		uc008yzt.1	mm10	uc008yzt.1	Fam222a
uc008yzu.1_mm10	OTHER	0.005376	0.994624		uc008yzu.1	mm10	uc008yzu.1	Trpv4
uc008yzv.2_mm10	OTHER	0.001407	0.998593		uc008yzv.2	mm10	uc008yzv.2	Trpv4
uc008zdf.2_mm10	SP(Sec/SPI)	0.795338	0.204662	CS pos: 34-35. GLG-VV. Pr: 0.2354	uc008zdf.2	mm10	uc008zdf.2	Mlec	Mlec
uc008zfy.3_mm10	OTHER	0.000259	0.999741		uc008zfy.3	mm10	uc008zfy.3	Nos1
uc008zhl.1_mm10	OTHER	0.004218	0.995782		uc008zhl.1	mm10	uc008zhl.1	Tpcn1
uc008zhm.1_mm10	OTHER	0.002268	0.997732		uc008zhm.1	mm10	uc008zhm.1	Tpcn1
uc008zhn.1_mm10	OTHER	0.002268	0.997732		uc008zhn.1	mm10	uc008zhn.1	Tpcn1
uc008zin.2_mm10	OTHER	0.000551	0.999449		uc008zin.2	mm10	uc008zin.2	Ptpn11
uc008zip.2_mm10	OTHER	0.001428	0.998572		uc008zip.2	mm10	uc008zip.2	Ptpn11
uc008zio.2_mm10	OTHER	0.001428	0.998572		uc008zio.2	mm10	uc008zio.2	Ptpn11
uc008zky.1_mm10	OTHER	0.053423	0.946577		uc008zky.1	mm10	uc008zky.1	Pptc7
uc008zli.2_mm10	OTHER	0.000789	0.999211		uc008zli.2	mm10	uc008zli.2	Atp2a2
uc008zpa.3_mm10	OTHER	0.005306	0.994694		uc008zpa.3	mm10	uc008zpa.3	Pitpnm2
uc008zpb.3_mm10	OTHER	0.001369	0.998631		uc008zpb.3	mm10	uc008zpb.3	Pitpnm2
uc008zpc.3_mm10	OTHER	0.001369	0.998631		uc008zpc.3	mm10	uc008zpc.3	Pitpnm2
uc008zpd.1_mm10	OTHER	0.005399	0.994601		uc008zpd.1	mm10	uc008zpd.1	Pitpnm2
uc029voe.1_mm10	OTHER	0.00044	0.99956		uc029voe.1	mm10	uc029voe.1	Pitpnm2
uc029vof.1_mm10	OTHER	0.001369	0.998631		uc029vof.1	mm10	uc029vof.1	Pitpnm2
uc008zqf.2_mm10	SP(Sec/SPI)	0.970238	0.029762	CS pos: 25-26. LRG-DP. Pr: 0.7911	uc008zqf.2	mm10	uc008zqf.2	Tctn2	Tctn2
uc008zqg.2_mm10	SP(Sec/SPI)	0.970238	0.029762	CS pos: 25-26. LRG-DP. Pr: 0.7911	uc008zqg.2	mm10	uc008zqg.2	Tctn2
uc029voh.1_mm10	SP(Sec/SPI)	0.970238	0.029762	CS pos: 25-26. LRG-DP. Pr: 0.7911	uc029voh.1	mm10	uc029voh.1	Tctn2
uc008zqj.1_mm10	OTHER	0.00274	0.99726		uc008zqj.1	mm10	uc008zqj.1	Tctn2
uc029voj.2_mm10	OTHER	0.07642	0.92358		uc029voj.2	mm10	uc029voj.2	Atp6v0a2
uc008zql.3_mm10	OTHER	0.000813	0.999187		uc008zql.3	mm10	uc008zql.3	Atp6v0a2
uc029vop.2_mm10	OTHER	0.390197	0.609803		uc029vop.2	mm10	uc029vop.2	Atp6v0a2
uc008zqn.2_mm10	SP(Sec/SPI)	0.603932	0.396068	CS pos: 20-21. AYS-AE. Pr: 0.4905	uc008zqn.2	mm10	uc008zqn.2	Atp6v0a2	Atp6v0a2
uc008zrr.1_mm10	SP(Sec/SPI)	0.893644	0.106356	CS pos: 40-41. AQG-AR. Pr: 0.7496	uc008zrr.1	mm10	uc008zrr.1	Bri3bp	Bri3bp
uc008zuh.1_mm10	OTHER	0.002488	0.997512		uc008zuh.1	mm10	uc008zuh.1	Tmem248
uc008zui.2_mm10	OTHER	0.002488	0.997512		uc008zui.2	mm10	uc008zui.2	Tmem248
uc008zyt.2_mm10	OTHER	0.000233	0.999767		uc008zyt.2	mm10	uc008zyt.2	Por
uc012eep.2_mm10	OTHER	0.000233	0.999767		uc012eep.2	mm10	uc012eep.2	Por
uc009ach.2_mm10	SP(Sec/SPI)	0.921294	0.078706	CS pos: 15-16. ATA-LE. Pr: 0.7110	uc009ach.2	mm10	uc009ach.2	Ephb4	Ephb4
uc009aci.2_mm10	SP(Sec/SPI)	0.921294	0.078706	CS pos: 15-16. ATA-LE. Pr: 0.7110	uc009aci.2	mm10	uc009aci.2	Ephb4
uc012eex.1_mm10	OTHER	0.000634	0.999366		uc012eex.1	mm10	uc012eex.1	Ephb4
uc009adb.1_mm10	SP(Sec/SPI)	0.994579	0.005421	CS pos: 24-25. ARG-QT. Pr: 0.9682	uc009adb.1	mm10	uc009adb.1	Pcolce	Pcolce
uc009ahe.2_mm10	OTHER	0.100738	0.899262		uc009ahe.2	mm10	uc009ahe.2	Tmem184a
uc009ahf.2_mm10	OTHER	0.002169	0.997831		uc009ahf.2	mm10	uc009ahf.2	Tmem184a
uc009aio.1_mm10	OTHER	0.012361	0.987639		uc009aio.1	mm10	uc009aio.1	Foxk1
uc009aiz.1_mm10	OTHER	0.002181	0.997819		uc009aiz.1	mm10	uc009aiz.1	Slc29a4
uc009alg.1_mm10	SP(Sec/SPI)	0.894934	0.105066	CS pos: 26-27. ARA-AP. Pr: 0.8443	uc009alg.1	mm10	uc009alg.1	Lmtk2	Lmtk2
uc012egz.1_mm10	OTHER	0.002297	0.997703		uc012egz.1	mm10	uc012egz.1	Cdk8
uc009and.1_mm10	OTHER	0.001037	0.998963		uc009and.1	mm10	uc009and.1	Cdk8
uc009ane.1_mm10	OTHER	0.000521	0.999479		uc009ane.1	mm10	uc009ane.1	Cdk8
uc009apy.1_mm10	OTHER	0.002886	0.997114		uc009apy.1	mm10	uc009apy.1	Hsph1
uc009apz.1_mm10	OTHER	0.002886	0.997114		uc009apz.1	mm10	uc009apz.1	Hsph1
uc009aqa.1_mm10	OTHER	0.002886	0.997114		uc009aqa.1	mm10	uc009aqa.1	Hsph1
uc009auk.2_mm10	SP(Sec/SPI)	0.932076	0.067924	CS pos: 34-35. CLS-AE. Pr: 0.3804	uc009auk.2	mm10	uc009auk.2	Kl	Kl
uc009aul.2_mm10	SP(Sec/SPI)	0.932076	0.067924	CS pos: 34-35. CLS-AE. Pr: 0.3804	uc009aul.2	mm10	uc009aul.2	Kl
uc009avo.1_mm10	OTHER	0.248446	0.751554		uc009avo.1	mm10	uc009avo.1	Casd1
uc009awe.1_mm10	SP(Sec/SPI)	0.887909	0.112091	CS pos: 18-19. LIG-ER. Pr: 0.4185	uc009awe.1	mm10	uc009awe.1	Pon3	Pon3
uc012ehv.1_mm10	OTHER	0.000878	0.999122		uc012ehv.1	mm10	uc012ehv.1	Pon3
uc009awf.1_mm10	SP(Sec/SPI)	0.67599	0.32401	CS pos: 18-19. LLG-ER. Pr: 0.2493	uc009awf.1	mm10	uc009awf.1	Pon2	Pon2
uc009awg.1_mm10	SP(Sec/SPI)	0.67599	0.32401	CS pos: 18-19. LLG-ER. Pr: 0.2493	uc009awg.1	mm10	uc009awg.1	Pon2
uc009ayk.2_mm10	OTHER	0.00225	0.99775		uc009ayk.2	mm10	uc009ayk.2	Tmem106b
uc009ayn.1_mm10	OTHER	0.00813	0.99187		uc009ayn.1	mm10	uc009ayn.1	Tmem168
uc009ayo.1_mm10	OTHER	0.249145	0.750855		uc009ayo.1	mm10	uc009ayo.1	Tmem168
uc009bec.2_mm10	OTHER	0.00063	0.99937		uc009bec.2	mm10	uc009bec.2	Tspan33
uc009bed.2_mm10	OTHER	0.000665	0.999335		uc009bed.2	mm10	uc009bed.2	Tspan33
uc009beg.2_mm10	OTHER	0.001721	0.998279		uc009beg.2	mm10	uc009beg.2	Ahcyl2
uc009bei.2_mm10	OTHER	0.005468	0.994532		uc009bei.2	mm10	uc009bei.2	Ahcyl2
uc009beh.2_mm10	OTHER	0.005468	0.994532		uc009beh.2	mm10	uc009beh.2	Ahcyl2
uc009bek.2_mm10	OTHER	0.000404	0.999596		uc009bek.2	mm10	uc009bek.2	Ahcyl2
uc009bel.2_mm10	OTHER	0.006138	0.993862		uc009bel.2	mm10	uc009bel.2	Ahcyl2
uc009bem.1_mm10	OTHER	0.003174	0.996826		uc009bem.1	mm10	uc009bem.1	Strip2
uc009ben.1_mm10	OTHER	0.003174	0.996826		uc009ben.1	mm10	uc009ben.1	Strip2
uc009beo.1_mm10	OTHER	0.003174	0.996826		uc009beo.1	mm10	uc009beo.1	Strip2
uc009bhz.1_mm10	OTHER	0.000244	0.999756		uc009bhz.1	mm10	uc009bhz.1	Wdr91
uc009bip.2_mm10	OTHER	0.264214	0.735786		uc009bip.2	mm10	uc009bip.2	Slc13a4
uc009biq.1_mm10	OTHER	0.264214	0.735786		uc009biq.1	mm10	uc009biq.1	Slc13a4
uc009bjh.1_mm10	OTHER	0.005057	0.994943		uc009bjh.1	mm10	uc009bjh.1	Gm15487
uc009bso.2_mm10	OTHER	0.00038	0.99962		uc009bso.2	mm10	uc009bso.2	Arhgef5
uc009bsm.2_mm10	OTHER	0.00033	0.99967		uc009bsm.2	mm10	uc009bsm.2	Arhgef5
uc009bsn.1_mm10	OTHER	0.000143	0.999857		uc009bsn.1	mm10	uc009bsn.1	Arhgef5
uc009bvu.3_mm10	OTHER	0.001781	0.998219		uc009bvu.3	mm10	uc009bvu.3	Tmem176b
uc033irr.1_mm10	OTHER	0.001781	0.998219		uc033irr.1	mm10	uc033irr.1	Tmem176b
uc012eli.2_mm10	OTHER	0.001781	0.998219		uc012eli.2	mm10	uc012eli.2	Tmem176b
uc033irs.1_mm10	OTHER	0.001781	0.998219		uc033irs.1	mm10	uc033irs.1	Tmem176b
uc009bvv.3_mm10	OTHER	0.001781	0.998219		uc009bvv.3	mm10	uc009bvv.3	Tmem176b
uc012elj.2_mm10	OTHER	0.001781	0.998219		uc012elj.2	mm10	uc012elj.2	Tmem176b
uc012emf.1_mm10	OTHER	0.032622	0.967378		uc012emf.1	mm10	uc012emf.1	Wipf3
uc012emg.1_mm10	OTHER	0.032622	0.967378		uc012emg.1	mm10	uc012emg.1	Wipf3
uc009caj.3_mm10	SP(Sec/SPI)	0.843008	0.156992	CS pos: 19-20. ALA-EE. Pr: 0.6564	uc009caj.3	mm10	uc009caj.3	Crhr2	Crhr2
uc012emh.2_mm10	OTHER	0.000819	0.999181		uc012emh.2	mm10	uc012emh.2	Crhr2
uc009cak.3_mm10	SP(Sec/SPI)	0.995129	0.004871	CS pos: 28-29. AQP-GQ. Pr: 0.3884	uc009cak.3	mm10	uc009cak.3	Crhr2
uc009cal.3_mm10	SP(Sec/SPI)	0.995129	0.004871	CS pos: 28-29. AQP-GQ. Pr: 0.3884	uc009cal.3	mm10	uc009cal.3	Crhr2
uc009cam.2_mm10	SP(Sec/SPI)	0.995129	0.004871	CS pos: 28-29. AQP-GQ. Pr: 0.3884	uc009cam.2	mm10	uc009cam.2	Crhr2
uc009cbp.2_mm10	SP(Sec/SPI)	0.974517	0.025483	CS pos: 24-25. GQA-AP. Pr: 0.4132	uc009cbp.2	mm10	uc009cbp.2	Fkbp9	Fkbp9
uc009cga.2_mm10	SP(Sec/SPI)	0.969359	0.030641	CS pos: 28-29. ISA-VA. Pr: 0.4102	uc009cga.2	mm10	uc009cga.2	Eif2ak3	Eif2ak3
uc009cgb.2_mm10	SP(Sec/SPI)	0.969359	0.030641	CS pos: 28-29. ISA-VA. Pr: 0.4102	uc009cgb.2	mm10	uc009cgb.2	Eif2ak3
uc009cgc.1_mm10	OTHER	0.000416	0.999584		uc009cgc.1	mm10	uc009cgc.1	Eif2ak3
uc009che.2_mm10	OTHER	0.005266	0.994734		uc009che.2	mm10	uc009che.2	Immt
uc009chf.2_mm10	OTHER	0.005266	0.994734		uc009chf.2	mm10	uc009chf.2	Immt
uc009chg.2_mm10	OTHER	0.005266	0.994734		uc009chg.2	mm10	uc009chg.2	Immt
uc009chi.2_mm10	OTHER	0.005266	0.994734		uc009chi.2	mm10	uc009chi.2	Immt
uc009chj.2_mm10	OTHER	0.005266	0.994734		uc009chj.2	mm10	uc009chj.2	Immt
uc009chl.2_mm10	OTHER	0.005266	0.994734		uc009chl.2	mm10	uc009chl.2	Immt
uc012eng.2_mm10	OTHER	0.005266	0.994734		uc012eng.2	mm10	uc012eng.2	Immt
uc009chk.2_mm10	OTHER	0.005266	0.994734		uc009chk.2	mm10	uc009chk.2	Immt
uc009chm.2_mm10	OTHER	0.005266	0.994734		uc009chm.2	mm10	uc009chm.2	Immt
uc009chn.1_mm10	OTHER	0.000932	0.999068		uc009chn.1	mm10	uc009chn.1	Immt
uc009cho.1_mm10	OTHER	0.000932	0.999068		uc009cho.1	mm10	uc009cho.1	Immt
uc009chy.2_mm10	OTHER	0.003205	0.996795		uc009chy.2	mm10	uc009chy.2	St3gal5
uc009chz.2_mm10	OTHER	0.00046	0.99954		uc009chz.2	mm10	uc009chz.2	St3gal5
uc009cio.2_mm10	OTHER	0.001043	0.998957		uc009cio.2	mm10	uc009cio.2	Ggcx
uc033isn.1_mm10	SP(Sec/SPI)	0.995165	0.004835	CS pos: 17-18. ARA-LP. Pr: 0.8843	uc033isn.1	mm10	uc033isn.1	Tgoln1	Tgoln1
uc009cly.2_mm10	OTHER	0.007371	0.992629		uc009cly.2	mm10	uc009cly.2	Aup1
uc009clz.2_mm10	OTHER	0.000823	0.999177		uc009clz.2	mm10	uc009clz.2	Aup1
uc012enx.1_mm10	OTHER	0.000589	0.999411		uc012enx.1	mm10	uc012enx.1	Slc4a5
uc009cnd.2_mm10	OTHER	0.028785	0.971215		uc009cnd.2	mm10	uc009cnd.2	Slc4a5
uc009csr.1_mm10	OTHER	0.000918	0.999082		uc009csr.1	mm10	uc009csr.1	Aak1
uc009css.1_mm10	OTHER	0.000918	0.999082		uc009css.1	mm10	uc009css.1	Aak1
uc009cst.1_mm10	OTHER	0.000918	0.999082		uc009cst.1	mm10	uc009cst.1	Aak1
uc009csu.1_mm10	OTHER	0.000918	0.999082		uc009csu.1	mm10	uc009csu.1	Aak1
uc009ctd.1_mm10	OTHER	0.000306	0.999694		uc009ctd.1	mm10	uc009ctd.1	Antxr1
uc009cte.1_mm10	SP(Sec/SPI)	0.957074	0.042926	CS pos: 27-28. GHG-GR. Pr: 0.6315	uc009cte.1	mm10	uc009cte.1	Antxr1	Antxr1
uc009ctf.1_mm10	SP(Sec/SPI)	0.957074	0.042926	CS pos: 27-28. GHG-GR. Pr: 0.6315	uc009ctf.1	mm10	uc009ctf.1	Antxr1
uc009ctg.1_mm10	SP(Sec/SPI)	0.957074	0.042926	CS pos: 27-28. GHG-GR. Pr: 0.6315	uc009ctg.1	mm10	uc009ctg.1	Antxr1
uc009cva.2_mm10	SP(Sec/SPI)	0.995361	0.004639	CS pos: 25-26. GSA-SS. Pr: 0.4373	uc009cva.2	mm10	uc009cva.2	Rpn1	Rpn1
uc009cvy.1_mm10	OTHER	0.000432	0.999568		uc009cvy.1	mm10	uc009cvy.1	Tpra1
uc009cvz.1_mm10	OTHER	0.000432	0.999568		uc009cvz.1	mm10	uc009cvz.1	Tpra1
uc009cxq.2_mm10	OTHER	0.005402	0.994598		uc009cxq.2	mm10	uc009cxq.2	Iqsec1
uc012epa.1_mm10	OTHER	0.002254	0.997746		uc012epa.1	mm10	uc012epa.1	Iqsec1
uc033itn.1_mm10	OTHER	0.206042	0.793958		uc033itn.1	mm10	uc033itn.1
uc009cyv.1_mm10	OTHER	0.000193	0.999807		uc009cyv.1	mm10	uc009cyv.1	Zfyve20
uc009dak.2_mm10	OTHER	0.004826	0.995174		uc009dak.2	mm10	uc009dak.2	Tmf1
uc009ddg.1_mm10	OTHER	0.00368	0.99632		uc009ddg.1	mm10	uc009ddg.1	Itpr1
uc033itt.1_mm10	OTHER	0.00368	0.99632		uc033itt.1	mm10	uc033itt.1	Itpr1
uc033itu.1_mm10	OTHER	0.00368	0.99632		uc033itu.1	mm10	uc033itu.1	Itpr1
uc009ddi.1_mm10	OTHER	0.000633	0.999367		uc009ddi.1	mm10	uc009ddi.1	Itpr1
uc009ddj.1_mm10	OTHER	0.002132	0.997868		uc009ddj.1	mm10	uc009ddj.1	Itpr1
uc009dhn.1_mm10	OTHER	0.000554	0.999446		uc009dhn.1	mm10	uc009dhn.1	Atp2b2
uc012eqi.1_mm10	OTHER	0.000554	0.999446		uc012eqi.1	mm10	uc012eqi.1	Atp2b2
uc009dho.1_mm10	OTHER	0.000554	0.999446		uc009dho.1	mm10	uc009dho.1	Atp2b2
uc009dhp.2_mm10	OTHER	0.000554	0.999446		uc009dhp.2	mm10	uc009dhp.2	Atp2b2
uc009dhr.1_mm10	OTHER	0.000554	0.999446		uc009dhr.1	mm10	uc009dhr.1	Atp2b2
uc009dkr.1_mm10	OTHER	0.021461	0.978539		uc009dkr.1	mm10	uc009dkr.1	Tmem72
uc009dll.2_mm10	OTHER	0.110221	0.889779		uc009dll.2	mm10	uc009dll.2	Csgalnact2
uc009doq.1_mm10	SP(Sec/SPI)	0.993451	0.006549	CS pos: 30-31. TNA-SA. Pr: 0.7377	uc009doq.1	mm10	uc009doq.1	A2m	A2m
uc009dqw.2_mm10	SP(Sec/SPI)	0.995288	0.004712	CS pos: 19-20. SSG-NK. Pr: 0.7091	uc009dqw.2	mm10	uc009dqw.2	Clstn3	Clstn3
uc009drq.1_mm10	OTHER	0.00076	0.99924		uc009drq.1	mm10	uc009drq.1	Atn1
uc009drr.1_mm10	OTHER	0.00076	0.99924		uc009drr.1	mm10	uc009drr.1	Atn1
uc009dun.1_mm10	OTHER	0.003035	0.996965		uc009dun.1	mm10	uc009dun.1	Cd9
uc009dvr.1_mm10	OTHER	0.000514	0.999486		uc009dvr.1	mm10	uc009dvr.1	Ccnd2
uc009dvs.1_mm10	OTHER	0.000514	0.999486		uc009dvs.1	mm10	uc009dvs.1	Ccnd2
uc009edo.1_mm10	OTHER	0.019288	0.980712		uc009edo.1	mm10	uc009edo.1	Itfg2
uc012etc.1_mm10	OTHER	0.019288	0.980712		uc012etc.1	mm10	uc012etc.1	Itfg2
uc009edp.1_mm10	OTHER	0.019288	0.980712		uc009edp.1	mm10	uc009edp.1	Itfg2
uc009edq.1_mm10	OTHER	0.021881	0.978119		uc009edq.1	mm10	uc009edq.1	Itfg2
uc009eef.1_mm10	SP(Sec/SPI)	0.996652	0.003348	CS pos: 24-25. ATT-AT. Pr: 0.3698	uc009eef.1	mm10	uc009eef.1	Pzp	Pzp
uc009ekk.2_mm10	OTHER	0.000947	0.999053		uc009ekk.2	mm10	uc009ekk.2	Lrp6
uc009ekl.2_mm10	SP(Sec/SPI)	0.654106	0.345894	CS pos: 19-20. LRA-AP. Pr: 0.2073	uc009ekl.2	mm10	uc009ekl.2	Lrp6	Lrp6
uc009eop.2_mm10	OTHER	0.001406	0.998594		uc009eop.2	mm10	uc009eop.2	Slco1c1
uc012evg.1_mm10	OTHER	0.001406	0.998594		uc012evg.1	mm10	uc012evg.1	Slco1c1
uc009epj.2_mm10	OTHER	0.001024	0.998976		uc009epj.2	mm10	uc009epj.2	Ldhb
uc057aff.1_mm10	OTHER	0.001024	0.998976		uc057aff.1	mm10	uc057aff.1	Ldhb
uc009eqe.1_mm10	OTHER	0.000453	0.999547		uc009eqe.1	mm10	uc009eqe.1	Etnk1
uc009eqf.3_mm10	OTHER	0.000453	0.999547		uc009eqf.3	mm10	uc009eqf.3	Etnk1
uc009etj.2_mm10	OTHER	0.219274	0.780726		uc009etj.2	mm10	uc009etj.2	Tmtc1
uc009eti.2_mm10	OTHER	0.219274	0.780726		uc009eti.2	mm10	uc009eti.2	Tmtc1
uc009eyb.1_mm10	OTHER	0.001631	0.998369		uc009eyb.1	mm10	uc009eyb.1	Ppp6r1
uc009eyx.1_mm10	OTHER	0.007786	0.992214		uc009eyx.1	mm10	uc009eyx.1	Zfp628
uc009fhw.1_mm10	OTHER	0.003148	0.996852		uc009fhw.1	mm10	uc009fhw.1	Grlf1
uc009fkn.2_mm10	OTHER	0.000571	0.999429		uc009fkn.2	mm10	uc009fkn.2	Dmpk
uc009fko.2_mm10	OTHER	0.000571	0.999429		uc009fko.2	mm10	uc009fko.2	Dmpk
uc009fkp.2_mm10	OTHER	0.000571	0.999429		uc009fkp.2	mm10	uc009fkp.2	Dmpk
uc009fkq.2_mm10	OTHER	0.002121	0.997879		uc009fkq.2	mm10	uc009fkq.2	Dmpk
uc009fmg.1_mm10	OTHER	0.000989	0.999011		uc009fmg.1	mm10	uc009fmg.1	Ppp1r37
uc009fmh.1_mm10	OTHER	0.000458	0.999542		uc009fmh.1	mm10	uc009fmh.1	Ppp1r37
uc009fmq.1_mm10	OTHER	0.004061	0.995939		uc009fmq.1	mm10	uc009fmq.1	Clptm1
uc009fpe.1_mm10	OTHER	0.000788	0.999212		uc009fpe.1	mm10	uc009fpe.1	Zfp93
uc009fsa.3_mm10	OTHER	0.000911	0.999089		uc009fsa.3	mm10	uc009fsa.3	Cic
uc009fsc.3_mm10	OTHER	0.024538	0.975462		uc009fsc.3	mm10	uc009fsc.3	Cic
uc009fsd.3_mm10	OTHER	0.002518	0.997482		uc009fsd.3	mm10	uc009fsd.3	Cic
uc009fse.1_mm10	OTHER	0.001261	0.998739		uc009fse.1	mm10	uc009fse.1	Cic
uc009fsj.2_mm10	SP(Sec/SPI)	0.981365	0.018635	CS pos: 27-28. VLA-GD. Pr: 0.7908	uc009fsj.2	mm10	uc009fsj.2	Megf8	Megf8
uc009fsk.2_mm10	OTHER	0.001633	0.998367		uc009fsk.2	mm10	uc009fsk.2	Megf8
uc009fvj.3_mm10	OTHER	0.004352	0.995648		uc009fvj.3	mm10	uc009fvj.3	BC024978
uc009fwr.2_mm10	OTHER	0.000733	0.999267		uc009fwr.2	mm10	uc009fwr.2	Akt2
uc009fws.2_mm10	OTHER	0.000733	0.999267		uc009fws.2	mm10	uc009fws.2	Akt2
uc009fwt.2_mm10	OTHER	0.000733	0.999267		uc009fwt.2	mm10	uc009fwt.2	Akt2
uc009fxz.2_mm10	OTHER	0.00049	0.99951		uc009fxz.2	mm10	uc009fxz.2	Dyrk1b
uc009fya.2_mm10	OTHER	0.00049	0.99951		uc009fya.2	mm10	uc009fya.2	Dyrk1b
uc009fyb.2_mm10	OTHER	0.005171	0.994829		uc009fyb.2	mm10	uc009fyb.2	Dyrk1b
uc009fyg.1_mm10	OTHER	0.002061	0.997939		uc009fyg.1	mm10	uc009fyg.1	Timm50
uc009gex.1_mm10	OTHER	0.001153	0.998847		uc009gex.1	mm10	uc009gex.1	Lin37
uc009gey.1_mm10	OTHER	0.000326	0.999674		uc009gey.1	mm10	uc009gey.1	Lin37
uc009gku.2_mm10	OTHER	0.002575	0.997425		uc009gku.2	mm10	uc009gku.2	Plekhf1
uc009gpz.2_mm10	OTHER	0.002111	0.997889		uc009gpz.2	mm10	uc009gpz.2	Nr1h2
uc009gqa.2_mm10	OTHER	0.002111	0.997889		uc009gqa.2	mm10	uc009gqa.2	Nr1h2
uc009gqb.2_mm10	OTHER	0.001755	0.998245		uc009gqb.2	mm10	uc009gqb.2	Nr1h2
uc009gqc.2_mm10	OTHER	0.001755	0.998245		uc009gqc.2	mm10	uc009gqc.2	Nr1h2
uc009gqd.2_mm10	OTHER	0.001755	0.998245		uc009gqd.2	mm10	uc009gqd.2	Nr1h2
uc009guw.2_mm10	OTHER	0.004581	0.995419		uc009guw.2	mm10	uc009guw.2	Snrnp70
uc009guy.1_mm10	OTHER	0.004581	0.995419		uc009guy.1	mm10	uc009guy.1	Snrnp70
uc009gzy.1_mm10	OTHER	0.003774	0.996226		uc009gzy.1	mm10	uc009gzy.1	Tmem86a
uc009hfm.2_mm10	OTHER	0.001161	0.998839		uc009hfm.2	mm10	uc009hfm.2	Klf13
uc009hfn.2_mm10	OTHER	0.000862	0.999138		uc009hfn.2	mm10	uc009hfn.2	Klf13
uc009hja.1_mm10	SP(Sec/SPI)	0.992842	0.007158	CS pos: 30-31. TSG-EI. Pr: 0.9330	uc009hja.1	mm10	uc009hja.1	Igf1r	Igf1r
uc009hjb.1_mm10	OTHER	0.3352	0.6648		uc009hjb.1	mm10	uc009hjb.1	Igf1r
uc009hjc.1_mm10	OTHER	0.3352	0.6648		uc009hjc.1	mm10	uc009hjc.1	Igf1r
uc009hxz.1_mm10	OTHER	0.001647	0.998353		uc009hxz.1	mm10	uc009hxz.1	Mfge8
uc009hya.1_mm10	SP(Sec/SPI)	0.997694	0.002306	CS pos: 22-23. LFA-AS. Pr: 0.6316	uc009hya.1	mm10	uc009hya.1	Mfge8	Mfge8
uc009hyb.1_mm10	SP(Sec/SPI)	0.997694	0.002306	CS pos: 22-23. LFA-AS. Pr: 0.6316	uc009hyb.1	mm10	uc009hyb.1	Mfge8
uc009hyc.1_mm10	OTHER	0.005609	0.994391		uc009hyc.1	mm10	uc009hyc.1	Abhd2
uc009iao.2_mm10	OTHER	0.000868	0.999132		uc009iao.2	mm10	uc009iao.2	Man2a2
uc009iap.2_mm10	OTHER	0.070686	0.929314		uc009iap.2	mm10	uc009iap.2	Man2a2
uc009iaq.1_mm10	OTHER	0.000868	0.999132		uc009iaq.1	mm10	uc009iaq.1	Man2a2
uc009iar.2_mm10	OTHER	0.070686	0.929314		uc009iar.2	mm10	uc009iar.2	Man2a2
uc009iau.2_mm10	SP(Sec/SPI)	0.994529	0.005471	CS pos: 26-27. AQG-QK. Pr: 0.4535	uc009iau.2	mm10	uc009iau.2	Furin	Furin
uc009iav.2_mm10	SP(Sec/SPI)	0.994529	0.005471	CS pos: 26-27. AQG-QK. Pr: 0.4535	uc009iav.2	mm10	uc009iav.2	Furin
uc009ifx.2_mm10	SP(Sec/SPI)	0.98711	0.01289	CS pos: 36-37. TLG-FG. Pr: 0.6082	uc009ifx.2	mm10	uc009ifx.2	Fzd4	Fzd4
uc009igz.2_mm10	OTHER	0.000459	0.999541		uc009igz.2	mm10	uc009igz.2	Sytl2
uc009iha.2_mm10	OTHER	0.000459	0.999541		uc009iha.2	mm10	uc009iha.2	Sytl2
uc009ihb.2_mm10	OTHER	0.000459	0.999541		uc009ihb.2	mm10	uc009ihb.2	Sytl2
uc009ihc.2_mm10	OTHER	0.000459	0.999541		uc009ihc.2	mm10	uc009ihc.2
uc009ihd.1_mm10	OTHER	0.000444	0.999556		uc009ihd.1	mm10	uc009ihd.1	Sytl2
uc009ihg.2_mm10	OTHER	0.000353	0.999647		uc009ihg.2	mm10	uc009ihg.2
uc009ihh.2_mm10	OTHER	0.000705	0.999295		uc009ihh.2	mm10	uc009ihh.2	Sytl2
uc009ihi.2_mm10	OTHER	0.000353	0.999647		uc009ihi.2	mm10	uc009ihi.2
uc009ihj.2_mm10	OTHER	0.00202	0.99798		uc009ihj.2	mm10	uc009ihj.2
uc009iio.2_mm10	OTHER	0.000829	0.999171		uc009iio.2	mm10	uc009iio.2	Tenm4
uc009iip.2_mm10	OTHER	0.000829	0.999171		uc009iip.2	mm10	uc009iip.2	Tenm4
uc009iiq.2_mm10	OTHER	0.000401	0.999599		uc009iiq.2	mm10	uc009iiq.2	Tenm4
uc009iir.1_mm10	OTHER	0.001826	0.998174		uc009iir.1	mm10	uc009iir.1	Tenm4
uc009iis.1_mm10	OTHER	0.00688	0.99312		uc009iis.1	mm10	uc009iis.1	Tenm4
uc009iit.1_mm10	OTHER	0.015451	0.984549		uc009iit.1	mm10	uc009iit.1	Tenm4
uc009ilu.1_mm10	OTHER	0.000264	0.999736		uc009ilu.1	mm10	uc009ilu.1	Arrb1
uc009ilv.1_mm10	OTHER	0.000264	0.999736		uc009ilv.1	mm10	uc009ilv.1	Arrb1
uc009inb.3_mm10	OTHER	0.010959	0.989041		uc009inb.3	mm10	uc009inb.3	Ucp2
uc009ink.2_mm10	OTHER	0.009897	0.990103		uc009ink.2	mm10	uc009ink.2	Plekhb1
uc009inl.2_mm10	OTHER	0.009897	0.990103		uc009inl.2	mm10	uc009inl.2	Plekhb1
uc009inm.2_mm10	OTHER	0.009897	0.990103		uc009inm.2	mm10	uc009inm.2	Plekhb1
uc009inn.2_mm10	OTHER	0.000496	0.999504		uc009inn.2	mm10	uc009inn.2	Plekhb1
uc009ino.2_mm10	OTHER	0.000496	0.999504		uc009ino.2	mm10	uc009ino.2	Plekhb1
uc009izg.2_mm10	SP(Sec/SPI)	0.902616	0.097384	CS pos: 19-20. GKC-TY. Pr: 0.6256	uc009izg.2	mm10	uc009izg.2	Tpp1	Tpp1
uc009jdg.2_mm10	SP(Sec/SPI)	0.632447	0.367553	CS pos: 31-32. SRG-KR. Pr: 0.2915	uc009jdg.2	mm10	uc009jdg.2	Ric3	Ric3
uc009jdh.2_mm10	SP(Sec/SPI)	0.632447	0.367553	CS pos: 31-32. SRG-KR. Pr: 0.2915	uc009jdh.2	mm10	uc009jdh.2	Ric3
uc009jdi.2_mm10	SP(Sec/SPI)	0.632447	0.367553	CS pos: 31-32. SRG-KR. Pr: 0.2915	uc009jdi.2	mm10	uc009jdi.2	Ric3
uc009jdj.2_mm10	SP(Sec/SPI)	0.632447	0.367553	CS pos: 31-32. SRG-KR. Pr: 0.2915	uc009jdj.2	mm10	uc009jdj.2	Ric3
uc009jfl.2_mm10	OTHER	0.000294	0.999706		uc009jfl.2	mm10	uc009jfl.2	Ampd3
uc009jfm.1_mm10	OTHER	0.000294	0.999706		uc009jfm.1	mm10	uc009jfm.1	Ampd3
uc009jfn.2_mm10	OTHER	0.000294	0.999706		uc009jfn.2	mm10	uc009jfn.2	Ampd3
uc009jjo.2_mm10	OTHER	0.000184	0.999816		uc009jjo.2	mm10	uc009jjo.2	Arl6ip1
uc009jki.1_mm10	OTHER	0.090061	0.909939		uc009jki.1	mm10	uc009jki.1	Gde1
uc009jtw.2_mm10	OTHER	0.004739	0.995261		uc009jtw.2	mm10	uc009jtw.2	Mvp
uc009kbk.2_mm10	OTHER	0.000619	0.999381		uc009kbk.2	mm10	uc009kbk.2	Acadsb
uc009kbl.2_mm10	OTHER	0.000619	0.999381		uc009kbl.2	mm10	uc009kbl.2	Acadsb
uc009kbm.2_mm10	OTHER	0.000619	0.999381		uc009kbm.2	mm10	uc009kbm.2	Acadsb
uc009kbn.2_mm10	OTHER	0.001327	0.998673		uc009kbn.2	mm10	uc009kbn.2	Acadsb
uc009kcf.1_mm10	OTHER	0.00153	0.99847		uc009kcf.1	mm10	uc009kcf.1	Fam53b
uc009kcg.1_mm10	OTHER	0.002319	0.997681		uc009kcg.1	mm10	uc009kcg.1	Fam53b
uc009kch.1_mm10	OTHER	0.002319	0.997681		uc009kch.1	mm10	uc009kch.1	Fam53b
uc009kci.1_mm10	OTHER	0.002319	0.997681		uc009kci.1	mm10	uc009kci.1	Fam53b
uc009kcj.1_mm10	OTHER	0.001891	0.998109		uc009kcj.1	mm10	uc009kcj.1	Fam53b
uc009kck.1_mm10	OTHER	0.002319	0.997681		uc009kck.1	mm10	uc009kck.1	Fam53b
uc009kcl.1_mm10	OTHER	0.002319	0.997681		uc009kcl.1	mm10	uc009kcl.1	Fam53b
uc009kio.2_mm10	OTHER	0.005588	0.994412		uc009kio.2	mm10	uc009kio.2	Cox8b
uc009kkt.1_mm10	OTHER	0.00159	0.99841		uc009kkt.1	mm10	uc009kkt.1	Eps8l2
uc009kmv.1_mm10	SP(Sec/SPI)	0.966035	0.033965	CS pos: 20-21. SFA-II. Pr: 0.8573	uc009kmv.1	mm10	uc009kmv.1	Ctsd	Ctsd
uc009kod.3_mm10	SP(Sec/SPI)	0.977416	0.022584	CS pos: 24-25. CIA-AY. Pr: 0.5180	uc009kod.3	mm10	uc009kod.3	Igf2	Igf2
uc009kou.2_mm10	OTHER	0.006207	0.993793		uc009kou.2	mm10	uc009kou.2	Cd81
uc012fjr.2_mm10	OTHER	0.003522	0.996478		uc012fjr.2	mm10	uc012fjr.2	Nr1h2
uc012fnf.1_mm10	OTHER	0.004696	0.995304		uc012fnf.1	mm10	uc012fnf.1	Abhd2
uc012fow.2_mm10	OTHER	0.000459	0.999541		uc012fow.2	mm10	uc012fow.2
uc012fqe.1_mm10	OTHER	0.009897	0.990103		uc012fqe.1	mm10	uc012fqe.1	Plekhb1
uc012fqf.1_mm10	OTHER	0.009897	0.990103		uc012fqf.1	mm10	uc012fqf.1	Plekhb1
uc012frq.2_mm10	OTHER	0.00865	0.99135		uc012frq.2	mm10	uc012frq.2	Tpp1
uc012fry.1_mm10	OTHER	0.000684	0.999316		uc012fry.1	mm10	uc012fry.1	Ric3
uc012ftc.2_mm10	OTHER	0.000225	0.999775		uc012ftc.2	mm10	uc012ftc.2	Cdr2
uc012fxl.1_mm10	SP(Sec/SPI)	0.966035	0.033965	CS pos: 20-21. SFA-II. Pr: 0.8573	uc012fxl.1	mm10	uc012fxl.1	Ctsd
uc012fxo.1_mm10	SP(Sec/SPI)	0.782612	0.217388	CS pos: 35-36. CIA-AY. Pr: 0.4194	uc012fxo.1	mm10	uc012fxo.1	Igf2
uc012fxp.2_mm10	SP(Sec/SPI)	0.977416	0.022584	CS pos: 24-25. CIA-AY. Pr: 0.5180	uc012fxp.2	mm10	uc012fxp.2	Igf2
uc029wea.1_mm10	OTHER	0.004352	0.995648		uc029wea.1	mm10	uc029wea.1	BC024978
uc029wmx.2_mm10	OTHER	0.000133	0.999867		uc029wmx.2	mm10	uc029wmx.2
uc033iwf.1_mm10	OTHER	0.007786	0.992214		uc033iwf.1	mm10	uc033iwf.1
uc033iyw.1_mm10	OTHER	0.002575	0.997425		uc033iyw.1	mm10	uc033iyw.1
uc057agj.1_mm10	OTHER	0.024538	0.975462		uc057agj.1	mm10	uc057agj.1	Cic
uc057agn.1_mm10	OTHER	0.004352	0.995648		uc057agn.1	mm10	uc057agn.1	BC024978
uc057aig.1_mm10	OTHER	0.000379	0.999621		uc057aig.1	mm10	uc057aig.1	Sytl2
uc057aih.1_mm10	OTHER	0.000379	0.999621		uc057aih.1	mm10	uc057aih.1
uc057aip.1_mm10	OTHER	0.009897	0.990103		uc057aip.1	mm10	uc057aip.1	Plekhb1
uc057cbj.1_mm10	SP(Sec/SPI)	0.977416	0.022584	CS pos: 24-25. CIA-AY. Pr: 0.5180	uc057cbj.1	mm10	uc057cbj.1	Igf2
uc057cbk.1_mm10	SP(Sec/SPI)	0.977416	0.022584	CS pos: 24-25. CIA-AY. Pr: 0.5180	uc057cbk.1	mm10	uc057cbk.1	Igf2
uc009krc.2_mm10	OTHER	0.000352	0.999648		uc009krc.2	mm10	uc009krc.2	Insr
uc009krd.2_mm10	SP(Sec/SPI)	0.957134	0.042866	CS pos: 27-28. TAG-HL. Pr: 0.6997	uc009krd.2	mm10	uc009krd.2	Insr	Insr
uc012fyh.2_mm10	SP(Sec/SPI)	0.957134	0.042866	CS pos: 27-28. TAG-HL. Pr: 0.6997	uc012fyh.2	mm10	uc012fyh.2	Insr
uc009kre.2_mm10	SP(Sec/SPI)	0.957134	0.042866	CS pos: 27-28. TAG-HL. Pr: 0.6997	uc009kre.2	mm10	uc009kre.2	Insr
uc009krs.1_mm10	OTHER	0.000101	0.999899		uc009krs.1	mm10	uc009krs.1	Pnpla6
uc009krr.1_mm10	OTHER	0.001298	0.998702		uc009krr.1	mm10	uc009krr.1	Pnpla6
uc009krt.1_mm10	OTHER	0.000226	0.999774		uc009krt.1	mm10	uc009krt.1	Pnpla6
uc009kru.1_mm10	OTHER	0.000226	0.999774		uc009kru.1	mm10	uc009kru.1	Pnpla6
uc009kwf.1_mm10	OTHER	0.022834	0.977166		uc009kwf.1	mm10	uc009kwf.1	Atp11a
uc009kwj.2_mm10	OTHER	0.00277	0.99723		uc009kwj.2	mm10	uc009kwj.2	Atp11a
uc009kwh.1_mm10	OTHER	0.00277	0.99723		uc009kwh.1	mm10	uc009kwh.1	Atp11a
uc009kwg.1_mm10	OTHER	0.00277	0.99723		uc009kwg.1	mm10	uc009kwg.1	Atp11a
uc009kxa.2_mm10	SP(Sec/SPI)	0.995765	0.004235	CS pos: 24-25. ASA-LF. Pr: 0.7296	uc009kxa.2	mm10	uc009kxa.2	Lamp1	Lamp1
uc009kxb.2_mm10	SP(Sec/SPI)	0.994603	0.005397	CS pos: 25-26. ASA-LF. Pr: 0.5918	uc009kxb.2	mm10	uc009kxb.2	Lamp1
uc009kxm.1_mm10	SP(Sec/SPI)	0.975071	0.024929	CS pos: 22-23. ASA-AE. Pr: 0.8188	uc009kxm.1	mm10	uc009kxm.1	Tmco3	Tmco3
uc009kxn.1_mm10	SP(Sec/SPI)	0.975071	0.024929	CS pos: 22-23. ASA-AE. Pr: 0.8188	uc009kxn.1	mm10	uc009kxn.1	Tmco3
uc009kxo.1_mm10	SP(Sec/SPI)	0.975071	0.024929	CS pos: 22-23. ASA-AE. Pr: 0.8188	uc009kxo.1	mm10	uc009kxo.1	Tmco3
uc009kya.1_mm10	SP(Sec/SPI)	0.955975	0.044025	CS pos: 27-28. SHT-VL. Pr: 0.5008	uc009kya.1	mm10	uc009kya.1	Gas6	Gas6
uc009ldf.2_mm10	OTHER	0.47009	0.52991		uc009ldf.2	mm10	uc009ldf.2	Slc20a2
uc009lfz.2_mm10	SP(Sec/SPI)	0.997865	0.002135	CS pos: 21-22. CTA-RP. Pr: 0.7030	uc009lfz.2	mm10	uc009lfz.2	Fgfr1	Fgfr1
uc009lfy.2_mm10	SP(Sec/SPI)	0.997865	0.002135	CS pos: 21-22. CTA-RP. Pr: 0.7030	uc009lfy.2	mm10	uc009lfy.2	Fgfr1
uc009lga.2_mm10	SP(Sec/SPI)	0.994624	0.005376	CS pos: 21-22. CTA-RP. Pr: 0.7191	uc009lga.2	mm10	uc009lga.2	Fgfr1
uc009lgb.1_mm10	SP(Sec/SPI)	0.995683	0.004317	CS pos: 21-22. CTA-RP. Pr: 0.7179	uc009lgb.1	mm10	uc009lgb.1	Fgfr1
uc009lgc.1_mm10	SP(Sec/SPI)	0.995683	0.004317	CS pos: 21-22. CTA-RP. Pr: 0.7179	uc009lgc.1	mm10	uc009lgc.1	Fgfr1
uc009lge.1_mm10	OTHER	0.002134	0.997866		uc009lge.1	mm10	uc009lge.1	Fgfr1
uc033jet.1_mm10	OTHER	0.001712	0.998288		uc033jet.1	mm10	uc033jet.1	Fgfr1
uc009lhx.2_mm10	SP(Sec/SPI)	0.999237	0.000763	CS pos: 33-34. TRG-AP. Pr: 0.9805	uc009lhx.2	mm10	uc009lhx.2	Gpr124	Gpr124
uc012gci.1_mm10	SP(Sec/SPI)	0.771912	0.228088	CS pos: 60-61. ALG-WN. Pr: 0.7121	uc012gci.1	mm10	uc012gci.1	Tmem66	Tmem66
uc009lnw.3_mm10	OTHER	0.002678	0.997322		uc009lnw.3	mm10	uc009lnw.3	Asah1
uc012gcr.2_mm10	SP(Sec/SPI)	0.999089	0.000911	CS pos: 20-21. AQA-QD. Pr: 0.9507	uc012gcr.2	mm10	uc012gcr.2	Asah1	Asah1
uc029wtb.1_mm10	OTHER	0.079931	0.920069		uc029wtb.1	mm10	uc029wtb.1	Gpm6a
uc009lsl.2_mm10	OTHER	0.005143	0.994857		uc009lsl.2	mm10	uc009lsl.2	Gpm6a
uc029wtc.1_mm10	OTHER	0.002068	0.997932		uc029wtc.1	mm10	uc029wtc.1	Gpm6a
uc009lyf.2_mm10	OTHER	0.000558	0.999442		uc009lyf.2	mm10	uc009lyf.2	Gatad2a
uc009lyg.3_mm10	OTHER	0.000558	0.999442		uc009lyg.3	mm10	uc009lyg.3	Gatad2a
uc009lyi.3_mm10	OTHER	0.000558	0.999442		uc009lyi.3	mm10	uc009lyi.3	Gatad2a
uc009lyh.3_mm10	OTHER	0.000558	0.999442		uc009lyh.3	mm10	uc009lyh.3	Gatad2a
uc009mbm.1_mm10	SP(Sec/SPI)	0.997241	0.002759	CS pos: 27-28. ATA-SL. Pr: 0.3702	uc009mbm.1	mm10	uc009mbm.1	Ifi30	Ifi30
uc009mbz.2_mm10	OTHER	0.008641	0.991359		uc009mbz.2	mm10	uc009mbz.2	Slc5a5
uc009mgi.2_mm10	OTHER	0.009382	0.990618		uc009mgi.2	mm10	uc009mgi.2	Tmem38a
uc012gfx.1_mm10	OTHER	0.000451	0.999549		uc012gfx.1	mm10	uc012gfx.1	Nwd1
uc009mgk.2_mm10	OTHER	0.00162	0.99838		uc009mgk.2	mm10	uc009mgk.2	Nwd1
uc009mgl.2_mm10	OTHER	0.000451	0.999549		uc009mgl.2	mm10	uc009mgl.2	Nwd1
uc009mgm.3_mm10	OTHER	0.00162	0.99838		uc009mgm.3	mm10	uc009mgm.3	Nwd1
uc009mgn.2_mm10	OTHER	0.005361	0.994639		uc009mgn.2	mm10	uc009mgn.2	Nwd1
uc012gfy.1_mm10	OTHER	0.005361	0.994639		uc012gfy.1	mm10	uc012gfy.1	Nwd1
uc012gga.2_mm10	OTHER	0.027983	0.972017		uc012gga.2	mm10	uc012gga.2	Large
uc009mgs.2_mm10	OTHER	0.027983	0.972017		uc009mgs.2	mm10	uc009mgs.2	Large
uc009mgt.1_mm10	OTHER	0.000987	0.999013		uc009mgt.1	mm10	uc009mgt.1	Large
uc009mis.2_mm10	OTHER	0.000894	0.999106		uc009mis.2	mm10	uc009mis.2	Otud4
uc009mir.1_mm10	OTHER	0.000894	0.999106		uc009mir.1	mm10	uc009mir.1	Otud4
uc009mjv.2_mm10	OTHER	0.004932	0.995068		uc009mjv.2	mm10	uc009mjv.2	Tbc1d9
uc009mju.2_mm10	OTHER	0.004932	0.995068		uc009mju.2	mm10	uc009mju.2	Tbc1d9
uc009mkl.2_mm10	OTHER	0.004743	0.995257		uc009mkl.2	mm10	uc009mkl.2	Tecr
uc009mkm.2_mm10	OTHER	0.000554	0.999446		uc009mkm.2	mm10	uc009mkm.2	Tecr
uc009mkn.2_mm10	OTHER	0.000773	0.999227		uc009mkn.2	mm10	uc009mkn.2	Tecr
uc012ggr.1_mm10	OTHER	0.0011	0.9989		uc012ggr.1	mm10	uc012ggr.1	Tecr
uc012ggs.1_mm10	OTHER	0.004743	0.995257		uc012ggs.1	mm10	uc012ggs.1	Tecr
uc009mma.1_mm10	OTHER	0.002253	0.997747		uc009mma.1	mm10	uc009mma.1	Cc2d1a
uc009mmb.1_mm10	OTHER	0.001139	0.998861		uc009mmb.1	mm10	uc009mmb.1	Cc2d1a
uc009mnc.2_mm10	OTHER	0.001424	0.998576		uc009mnc.2	mm10	uc009mnc.2	Nfix
uc009mnd.2_mm10	OTHER	0.001424	0.998576		uc009mnd.2	mm10	uc009mnd.2	Nfix
uc009mne.2_mm10	OTHER	0.000494	0.999506		uc009mne.2	mm10	uc009mne.2	Nfix
uc009mnf.2_mm10	OTHER	0.000494	0.999506		uc009mnf.2	mm10	uc009mnf.2	Nfix
uc009mnp.1_mm10	SP(Sec/SPI)	0.997909	0.002091	CS pos: 17-18. AAA-DP. Pr: 0.9185	uc009mnp.1	mm10	uc009mnp.1	Calr	Calr
uc009mru.3_mm10	OTHER	0.000849	0.999151		uc009mru.3	mm10	uc009mru.3	Cyld
uc009mrt.3_mm10	OTHER	0.000849	0.999151		uc009mrt.3	mm10	uc009mrt.3	Cyld
uc009mrv.3_mm10	OTHER	0.000849	0.999151		uc009mrv.3	mm10	uc009mrv.3	Cyld
uc033jgq.1_mm10	OTHER	0.000849	0.999151		uc033jgq.1	mm10	uc033jgq.1	Cyld
uc033jgr.1_mm10	OTHER	0.000849	0.999151		uc033jgr.1	mm10	uc033jgr.1	Cyld
uc009mrx.3_mm10	OTHER	0.002633	0.997367		uc009mrx.3	mm10	uc009mrx.3	Cyld
uc009mry.1_mm10	OTHER	0.000613	0.999387		uc009mry.1	mm10	uc009mry.1	Cyld
uc009mvn.1_mm10	OTHER	0.116323	0.883677		uc009mvn.1	mm10	uc009mvn.1	Amfr
uc009mxr.1_mm10	OTHER	0.000248	0.999752		uc009mxr.1	mm10	uc009mxr.1	Ccdc135
uc009mxs.1_mm10	OTHER	0.000248	0.999752		uc009mxs.1	mm10	uc009mxs.1	Ccdc135
uc009mxu.1_mm10	OTHER	0.001571	0.998429		uc009mxu.1	mm10	uc009mxu.1	Kifc3
uc009mxy.2_mm10	OTHER	0.000605	0.999395		uc009mxy.2	mm10	uc009mxy.2	Kifc3
uc012giq.1_mm10	OTHER	0.000708	0.999292		uc012giq.1	mm10	uc012giq.1	Kifc3
uc009mxv.1_mm10	OTHER	0.001619	0.998381		uc009mxv.1	mm10	uc009mxv.1	Kifc3
uc009mxz.1_mm10	OTHER	0.001619	0.998381		uc009mxz.1	mm10	uc009mxz.1	Kifc3
uc009myh.2_mm10	SP(Sec/SPI)	0.951833	0.048167	CS pos: 38-39. GHG-TA. Pr: 0.4467	uc009myh.2	mm10	uc009myh.2	Mmp15	Mmp15
uc009nes.2_mm10	OTHER	0.001827	0.998173		uc009nes.2	mm10	uc009nes.2	Slc12a4
uc009ner.2_mm10	OTHER	0.001412	0.998588		uc009ner.2	mm10	uc009ner.2	Slc12a4
uc009njh.1_mm10	OTHER	0.001858	0.998142		uc009njh.1	mm10	uc009njh.1	Atxn1l
uc009nji.1_mm10	OTHER	0.001858	0.998142		uc009nji.1	mm10	uc009nji.1	Atxn1l
uc033jho.1_mm10	OTHER	0.001858	0.998142		uc033jho.1	mm10	uc033jho.1
uc009nlw.1_mm10	OTHER	0.004879	0.995121		uc009nlw.1	mm10	uc009nlw.1	Pdpr
uc009npp.1_mm10	OTHER	0.001029	0.998971		uc009npp.1	mm10	uc009npp.1	Osgin1
uc012glr.1_mm10	OTHER	0.001871	0.998129		uc012glr.1	mm10	uc012glr.1	Osgin1
uc009ntb.2_mm10	OTHER	0.005139	0.994861		uc009ntb.2	mm10	uc009ntb.2	Piezo1
uc012gme.1_mm10	OTHER	0.02357	0.97643		uc012gme.1	mm10	uc012gme.1	Piezo1
uc012gmf.1_mm10	OTHER	0.02357	0.97643		uc012gmf.1	mm10	uc012gmf.1	Piezo1
uc009nuc.1_mm10	OTHER	0.024197	0.975803		uc009nuc.1	mm10	uc009nuc.1	Spg7
uc009nud.1_mm10	OTHER	0.00075	0.99925		uc009nud.1	mm10	uc009nud.1	Spg7
uc009nxc.2_mm10	OTHER	0.000437	0.999563		uc009nxc.2	mm10	uc009nxc.2	Cog2
uc009nxd.2_mm10	OTHER	0.000437	0.999563		uc009nxd.2	mm10	uc009nxd.2	Cog2
uc009nyr.3_mm10	OTHER	0.003062	0.996938		uc009nyr.3	mm10	uc009nyr.3	Kcnk1
uc009nys.1_mm10	OTHER	0.005938	0.994062		uc009nys.1	mm10	uc009nys.1	Slc35f3
uc009nyt.1_mm10	OTHER	0.038794	0.961206		uc009nyt.1	mm10	uc009nyt.1	Slc35f3
uc009oby.1_mm10	SP(Sec/SPI)	0.983286	0.016714	CS pos: 19-20. CYP-DT. Pr: 0.3342	uc009oby.1	mm10	uc009oby.1	Pdgfd	Pdgfd
uc009obz.1_mm10	SP(Sec/SPI)	0.987188	0.012812	CS pos: 19-20. CYP-DT. Pr: 0.3382	uc009obz.1	mm10	uc009obz.1	Pdgfd
uc012gnq.1_mm10	SP(Sec/SPI)	0.983286	0.016714	CS pos: 19-20. CYP-DT. Pr: 0.3342	uc012gnq.1	mm10	uc012gnq.1	Pdgfd
uc009odw.2_mm10	OTHER	0.000661	0.999339		uc009odw.2	mm10	uc009odw.2	Maml2
uc012gob.1_mm10	OTHER	0.000844	0.999156		uc012gob.1	mm10	uc012gob.1	Maml2
uc009oel.2_mm10	SP(Sec/SPI)	0.910319	0.089681	CS pos: 21-22. LQA-RL. Pr: 0.6063	uc009oel.2	mm10	uc009oel.2	Endod1	Endod1
uc009oem.2_mm10	OTHER	0.001158	0.998842		uc009oem.2	mm10	uc009oem.2	Endod1
uc009oep.1_mm10	OTHER	0.001929	0.998071		uc009oep.1	mm10	uc009oep.1	Amotl1
uc009oeq.1_mm10	OTHER	0.002683	0.997317		uc009oeq.1	mm10	uc009oeq.1	Amotl1
uc009ogm.1_mm10	OTHER	0.001368	0.998632		uc009ogm.1	mm10	uc009ogm.1	Chordc1
uc009okt.2_mm10	OTHER	0.002372	0.997628		uc009okt.2	mm10	uc009okt.2	Atg4d
uc009omg.2_mm10	SP(Sec/SPI)	0.997773	0.002227	CS pos: 23-24. VAA-ED. Pr: 0.8982	uc009omg.2	mm10	uc009omg.2	Ldlr	Ldlr
uc009omh.2_mm10	SP(Sec/SPI)	0.997773	0.002227	CS pos: 23-24. VAA-ED. Pr: 0.8982	uc009omh.2	mm10	uc009omh.2	Ldlr
uc009omi.2_mm10	SP(Sec/SPI)	0.997773	0.002227	CS pos: 23-24. VAA-ED. Pr: 0.8982	uc009omi.2	mm10	uc009omi.2	Ldlr
uc009omj.2_mm10	SP(Sec/SPI)	0.987828	0.012172	CS pos: 22-23. GVA-ED. Pr: 0.6070	uc009omj.2	mm10	uc009omj.2	Ldlr
uc012gpi.2_mm10	SP(Sec/SPI)	0.997773	0.002227	CS pos: 23-24. VAA-ED. Pr: 0.8982	uc012gpi.2	mm10	uc012gpi.2	Ldlr
uc009onk.2_mm10	SP(Sec/SPI)	0.999137	0.000863	CS pos: 14-15. CWA-VE. Pr: 0.9414	uc009onk.2	mm10	uc009onk.2	Prkcsh	Prkcsh
uc009onj.2_mm10	SP(Sec/SPI)	0.999137	0.000863	CS pos: 14-15. CWA-VE. Pr: 0.9414	uc009onj.2	mm10	uc009onj.2	Prkcsh
uc009oni.2_mm10	SP(Sec/SPI)	0.999137	0.000863	CS pos: 14-15. CWA-VE. Pr: 0.9414	uc009oni.2	mm10	uc009oni.2	Prkcsh
uc009oqd.2_mm10	OTHER	0.000568	0.999432		uc009oqd.2	mm10	uc009oqd.2	Vps26b
uc009oqf.2_mm10	OTHER	0.000568	0.999432		uc009oqf.2	mm10	uc009oqf.2	Vps26b
uc009oqy.1_mm10	OTHER	0.000524	0.999476		uc009oqy.1	mm10	uc009oqy.1	Snx19
uc009orj.1_mm10	OTHER	0.000431	0.999569		uc009orj.1	mm10	uc009orj.1	Aplp2
uc009ork.1_mm10	OTHER	0.000393	0.999607		uc009ork.1	mm10	uc009ork.1	Aplp2
uc009orl.1_mm10	SP(Sec/SPI)	0.975775	0.024225	CS pos: 31-32. ALA-GY. Pr: 0.4762	uc009orl.1	mm10	uc009orl.1	Aplp2	Aplp2
uc009orm.1_mm10	SP(Sec/SPI)	0.975775	0.024225	CS pos: 31-32. ALA-GY. Pr: 0.4762	uc009orm.1	mm10	uc009orm.1	Aplp2
uc009orn.1_mm10	SP(Sec/SPI)	0.975775	0.024225	CS pos: 31-32. ALA-GY. Pr: 0.4762	uc009orn.1	mm10	uc009orn.1	Aplp2
uc009orv.2_mm10	OTHER	0.000343	0.999657		uc009orv.2	mm10	uc009orv.2	Arhgap32
uc012gpz.1_mm10	OTHER	0.000712	0.999288		uc012gpz.1	mm10	uc012gpz.1	Arhgap32
uc009oul.2_mm10	OTHER	0.036023	0.963977		uc009oul.2	mm10	uc009oul.2	Slc37a2
uc009ouk.2_mm10	OTHER	0.036023	0.963977		uc009ouk.2	mm10	uc009ouk.2	Slc37a2
uc033jjz.1_mm10	OTHER	0.000652	0.999348		uc033jjz.1	mm10	uc033jjz.1	Gramd1b
uc009ozn.1_mm10	OTHER	0.000566	0.999434		uc009ozn.1	mm10	uc009ozn.1	Gramd1b
uc009ozo.1_mm10	OTHER	0.000982	0.999018		uc009ozo.1	mm10	uc009ozo.1	Gramd1b
uc009ozp.1_mm10	OTHER	0.001775	0.998225		uc009ozp.1	mm10	uc009ozp.1	Gramd1b
uc009ozq.1_mm10	OTHER	0.000864	0.999136		uc009ozq.1	mm10	uc009ozq.1	Gramd1b
uc009pap.1_mm10	SP(Sec/SPI)	0.943101	0.056899	CS pos: 28-29. ALG-GG. Pr: 0.8480	uc009pap.1	mm10	uc009pap.1	Sorl1	Sorl1
uc009pba.1_mm10	OTHER	0.000633	0.999367		uc009pba.1	mm10	uc009pba.1	Arhgef12
uc009pbb.1_mm10	OTHER	0.000633	0.999367		uc009pbb.1	mm10	uc009pbb.1	Arhgef12
uc009pbc.1_mm10	OTHER	0.000633	0.999367		uc009pbc.1	mm10	uc009pbc.1	Arhgef12
uc009pbj.1_mm10	SP(Sec/SPI)	0.96988	0.03012	CS pos: 30-31. THT-QV. Pr: 0.9291	uc009pbj.1	mm10	uc009pbj.1	Pvrl1
uc009pbn.1_mm10	OTHER	0.00204	0.99796		uc009pbn.1	mm10	uc009pbn.1	Usp2
uc012gro.1_mm10	OTHER	0.00204	0.99796		uc012gro.1	mm10	uc012gro.1	Usp2
uc009pbo.1_mm10	OTHER	0.00204	0.99796		uc009pbo.1	mm10	uc009pbo.1	Usp2
uc009pbp.1_mm10	OTHER	0.012881	0.987119		uc009pbp.1	mm10	uc009pbp.1	Usp2
uc012grp.1_mm10	OTHER	0.058555	0.941445		uc012grp.1	mm10	uc012grp.1	Usp2
uc009pde.2_mm10	SP(Sec/SPI)	0.876506	0.123494	CS pos: 30-31. ALS-DT. Pr: 0.4695	uc009pde.2	mm10	uc009pde.2	Hyou1	Hyou1
uc009pdf.2_mm10	SP(Sec/SPI)	0.876506	0.123494	CS pos: 30-31. ALS-DT. Pr: 0.4695	uc009pdf.2	mm10	uc009pdf.2	Hyou1
uc009pdg.1_mm10	OTHER	0.000182	0.999818		uc009pdg.1	mm10	uc009pdg.1	Hyou1
uc009peu.2_mm10	OTHER	0.000551	0.999449		uc009peu.2	mm10	uc009peu.2	Ube4a
uc009pev.2_mm10	OTHER	0.000306	0.999694		uc009pev.2	mm10	uc009pev.2	Ube4a
uc009pew.2_mm10	OTHER	0.000588	0.999412		uc009pew.2	mm10	uc009pew.2	Ube4a
uc009pfy.1_mm10	OTHER	0.019305	0.980695		uc009pfy.1	mm10	uc009pfy.1	Dscaml1
uc009pfz.1_mm10	OTHER	0.046716	0.953284		uc009pfz.1	mm10	uc009pfz.1	Dscaml1
uc009pga.1_mm10	OTHER	0.003318	0.996682		uc009pga.1	mm10	uc009pga.1	Dscaml1
uc009pgh.3_mm10	SP(Sec/SPI)	0.877489	0.122511	CS pos: 21-22. AQG-TH. Pr: 0.7868	uc009pgh.3	mm10	uc009pgh.3	Bace1	Bace1
uc012gsh.2_mm10	SP(Sec/SPI)	0.877489	0.122511	CS pos: 21-22. AQG-TH. Pr: 0.7868	uc012gsh.2	mm10	uc012gsh.2	Bace1
uc009pgi.2_mm10	OTHER	0.029624	0.970376		uc009pgi.2	mm10	uc009pgi.2	Bace1
uc009pkl.2_mm10	OTHER	0.000423	0.999577		uc009pkl.2	mm10	uc009pkl.2	Cryab
uc033jkj.1_mm10	OTHER	0.000423	0.999577		uc033jkj.1	mm10	uc033jkj.1	Cryab
uc009pkn.2_mm10	OTHER	0.000423	0.999577		uc009pkn.2	mm10	uc009pkn.2	Cryab
uc009pkm.2_mm10	OTHER	0.000423	0.999577		uc009pkm.2	mm10	uc009pkm.2	Cryab
uc009pkv.2_mm10	OTHER	0.001324	0.998676		uc009pkv.2	mm10	uc009pkv.2	Ppp2r1b
uc009pkx.2_mm10	OTHER	0.001324	0.998676		uc009pkx.2	mm10	uc009pkx.2	Ppp2r1b
uc009pkw.2_mm10	OTHER	0.001324	0.998676		uc009pkw.2	mm10	uc009pkw.2	Ppp2r1b
uc009pky.1_mm10	OTHER	0.000868	0.999132		uc009pky.1	mm10	uc009pky.1	Sik2
uc009pla.1_mm10	OTHER	0.000868	0.999132		uc009pla.1	mm10	uc009pla.1	Sik2
uc009pra.2_mm10	OTHER	0.009395	0.990605		uc009pra.2	mm10	uc009pra.2	Dmxl2
uc009pqz.2_mm10	OTHER	0.001615	0.998385		uc009pqz.2	mm10	uc009pqz.2	Dmxl2
uc009prb.1_mm10	OTHER	0.009395	0.990605		uc009prb.1	mm10	uc009prb.1	Dmxl2
uc029xbf.1_mm10	OTHER	0.007672	0.992328		uc029xbf.1	mm10	uc029xbf.1	Dmxl2
uc033jks.1_mm10	SP(Sec/SPI)	0.981048	0.018952	CS pos: 25-26. AGA-SK. Pr: 0.3644	uc033jks.1	mm10	uc033jks.1	Rcn2	Rcn2
uc009pss.1_mm10	SP(Sec/SPI)	0.981048	0.018952	CS pos: 25-26. AGA-SK. Pr: 0.3644	uc009pss.1	mm10	uc009pss.1	Rcn2
uc009psx.2_mm10	OTHER	0.008543	0.991457		uc009psx.2	mm10	uc009psx.2	Tspan3
uc009psy.2_mm10	OTHER	0.008543	0.991457		uc009psy.2	mm10	uc009psy.2	Tspan3
uc009ptl.1_mm10	SP(Sec/SPI)	0.845754	0.154246	CS pos: 29-30. TAP-AS. Pr: 0.2474	uc009ptl.1	mm10	uc009ptl.1	Cspg4	Cspg4
uc009ptm.1_mm10	SP(Sec/SPI)	0.845754	0.154246	CS pos: 29-30. TAP-AS. Pr: 0.2474	uc009ptm.1	mm10	uc009ptm.1	Cspg4
uc009ptn.1_mm10	OTHER	0.001216	0.998784		uc009ptn.1	mm10	uc009ptn.1	Cspg4
uc009pto.1_mm10	OTHER	0.002798	0.997202		uc009pto.1	mm10	uc009pto.1	Cspg4
uc009puw.2_mm10	OTHER	0.000212	0.999788		uc009puw.2	mm10	uc009puw.2	Scamp5
uc009pux.2_mm10	OTHER	0.000212	0.999788		uc009pux.2	mm10	uc009pux.2	Scamp5
uc057aos.1_mm10	OTHER	0.002645	0.997355		uc057aos.1	mm10	uc057aos.1	Scamp5
uc009pwf.1_mm10	OTHER	0.000698	0.999302		uc009pwf.1	mm10	uc009pwf.1	Stra6
uc009pwi.2_mm10	OTHER	0.000698	0.999302		uc009pwi.2	mm10	uc009pwi.2	Stra6
uc009pwj.2_mm10	OTHER	0.000698	0.999302		uc009pwj.2	mm10	uc009pwj.2	Stra6
uc012guc.1_mm10	OTHER	0.000698	0.999302		uc012guc.1	mm10	uc012guc.1	Stra6
uc012gud.1_mm10	OTHER	0.000698	0.999302		uc012gud.1	mm10	uc012gud.1	Stra6
uc009pxd.1_mm10	SP(Sec/SPI)	0.989754	0.010246	CS pos: 28-29. GAA-QN. Pr: 0.7183	uc009pxd.1	mm10	uc009pxd.1	Nptn	Nptn
uc009pxe.1_mm10	SP(Sec/SPI)	0.989754	0.010246	CS pos: 28-29. GAA-QN. Pr: 0.7183	uc009pxe.1	mm10	uc009pxe.1	Nptn
uc009pxf.1_mm10	OTHER	0.001774	0.998226		uc009pxf.1	mm10	uc009pxf.1	Nptn
uc009pzo.1_mm10	OTHER	0.001686	0.998314		uc009pzo.1	mm10	uc009pzo.1	Tle3
uc009pzp.1_mm10	OTHER	0.001686	0.998314		uc009pzp.1	mm10	uc009pzp.1	Tle3
uc009pzq.1_mm10	OTHER	0.001686	0.998314		uc009pzq.1	mm10	uc009pzq.1	Tle3
uc009pzr.1_mm10	OTHER	0.001069	0.998931		uc009pzr.1	mm10	uc009pzr.1	Tle3
uc009pzs.1_mm10	OTHER	0.001069	0.998931		uc009pzs.1	mm10	uc009pzs.1	Tle3
uc009qaj.1_mm10	OTHER	0.001881	0.998119		uc009qaj.1	mm10	uc009qaj.1	Coro2b
uc009qak.1_mm10	OTHER	0.001252	0.998748		uc009qak.1	mm10	uc009qak.1	Coro2b
uc009qcq.1_mm10	OTHER	0.003116	0.996884		uc009qcq.1	mm10	uc009qcq.1	Dpp8
uc009qcr.1_mm10	OTHER	0.004924	0.995076		uc009qcr.1	mm10	uc009qcr.1	Dpp8
uc009qee.1_mm10	OTHER	0.000849	0.999151		uc009qee.1	mm10	uc009qee.1	Csnk1g1
uc009qef.1_mm10	OTHER	0.000849	0.999151		uc009qef.1	mm10	uc009qef.1	Csnk1g1
uc009qeg.1_mm10	OTHER	0.000849	0.999151		uc009qeg.1	mm10	uc009qeg.1	Csnk1g1
uc009qeh.1_mm10	OTHER	0.000849	0.999151		uc009qeh.1	mm10	uc009qeh.1	Csnk1g1
uc009qfb.2_mm10	SP(Sec/SPI)	0.966725	0.033275	CS pos: 24-25. SSS-AP. Pr: 0.9064	uc009qfb.2	mm10	uc009qfb.2	Car12	Car12
uc009qfc.2_mm10	SP(Sec/SPI)	0.966725	0.033275	CS pos: 24-25. SSS-AP. Pr: 0.9064	uc009qfc.2	mm10	uc009qfc.2	Car12
uc009qfd.2_mm10	SP(Sec/SPI)	0.966725	0.033275	CS pos: 24-25. SSS-AP. Pr: 0.9064	uc009qfd.2	mm10	uc009qfd.2	Car12
uc009qfe.1_mm10	OTHER	0.008325	0.991675		uc009qfe.1	mm10	uc009qfe.1	Aph1b
uc012gwf.1_mm10	OTHER	0.001076	0.998924		uc012gwf.1	mm10	uc012gwf.1	Vps13c
uc009qmr.1_mm10	OTHER	0.001076	0.998924		uc009qmr.1	mm10	uc009qmr.1	Vps13c
uc009qms.1_mm10	OTHER	0.001076	0.998924		uc009qms.1	mm10	uc009qms.1	Vps13c
uc009qmt.1_mm10	OTHER	0.021928	0.978072		uc009qmt.1	mm10	uc009qmt.1	Vps13c
uc009qmu.1_mm10	OTHER	0.051316	0.948684		uc009qmu.1	mm10	uc009qmu.1	Vps13c
uc009qmv.1_mm10	OTHER	0.00077	0.99923		uc009qmv.1	mm10	uc009qmv.1	Vps13c
uc009qnu.1_mm10	OTHER	0.000734	0.999266		uc009qnu.1	mm10	uc009qnu.1	Fam81a
uc009qpb.2_mm10	OTHER	0.000277	0.999723		uc009qpb.2	mm10	uc009qpb.2	Cgnl1
uc012gwn.2_mm10	OTHER	0.002661	0.997339		uc012gwn.2	mm10	uc012gwn.2	Cgnl1
uc029xeq.2_mm10	OTHER	0.002661	0.997339		uc029xeq.2	mm10	uc029xeq.2	Cgnl1
uc009qpc.2_mm10	OTHER	0.002661	0.997339		uc009qpc.2	mm10	uc009qpc.2	Cgnl1
uc009qql.3_mm10	OTHER	0.000873	0.999127		uc009qql.3	mm10	uc009qql.3	Ccpg1
uc009qqm.3_mm10	OTHER	0.000873	0.999127		uc009qqm.3	mm10	uc009qqm.3	Ccpg1
uc009qqn.3_mm10	OTHER	0.001918	0.998082		uc009qqn.3	mm10	uc009qqn.3	Ccpg1
uc009qqp.3_mm10	OTHER	0.000873	0.999127		uc009qqp.3	mm10	uc009qqp.3	Ccpg1
uc009qqo.3_mm10	OTHER	0.000873	0.999127		uc009qqo.3	mm10	uc009qqo.3	Ccpg1
uc009qqq.3_mm10	OTHER	0.000873	0.999127		uc009qqq.3	mm10	uc009qqq.3	Ccpg1
uc009qrq.1_mm10	OTHER	0.000392	0.999608		uc009qrq.1	mm10	uc009qrq.1	Myo5a
uc009qrr.1_mm10	OTHER	0.000392	0.999608		uc009qrr.1	mm10	uc009qrr.1	Myo5a
uc033jlm.1_mm10	OTHER	0.000392	0.999608		uc033jlm.1	mm10	uc033jlm.1	Myo5a
uc009qrs.1_mm10	OTHER	0.00034	0.99966		uc009qrs.1	mm10	uc009qrs.1	Myo5a
uc009qrt.1_mm10	OTHER	0.000314	0.999686		uc009qrt.1	mm10	uc009qrt.1	Myo5c
uc009qru.1_mm10	OTHER	0.000662	0.999338		uc009qru.1	mm10	uc009qru.1	Myo5c
uc009qrv.1_mm10	OTHER	0.384209	0.615791		uc009qrv.1	mm10	uc009qrv.1	Myo5c
uc009qrw.1_mm10	OTHER	0.000661	0.999339		uc009qrw.1	mm10	uc009qrw.1	Myo5c
uc009qrx.1_mm10	OTHER	0.0008	0.9992		uc009qrx.1	mm10	uc009qrx.1	Myo5c
uc009quw.2_mm10	OTHER	0.00033	0.99967		uc009quw.2	mm10	uc009quw.2	Tmem30a
uc009qux.1_mm10	OTHER	0.00033	0.99967		uc009qux.1	mm10	uc009qux.1	Tmem30a
uc009qwl.1_mm10	OTHER	0.011064	0.988936		uc009qwl.1	mm10	uc009qwl.1	Sh3bgrl2
uc009qwm.1_mm10	OTHER	0.011064	0.988936		uc009qwm.1	mm10	uc009qwm.1
uc012gxj.1_mm10	OTHER	0.011064	0.988936		uc012gxj.1	mm10	uc012gxj.1
uc012gxw.1_mm10	OTHER	0.000452	0.999548		uc012gxw.1	mm10	uc012gxw.1	Mrap2
uc012gxx.1_mm10	OTHER	0.000452	0.999548		uc012gxx.1	mm10	uc012gxx.1	Mrap2
uc009qyk.2_mm10	OTHER	0.002962	0.997038		uc009qyk.2	mm10	uc009qyk.2	Snx14
uc009qyl.2_mm10	OTHER	0.014986	0.985014		uc009qyl.2	mm10	uc009qyl.2	Snx14
uc009qym.2_mm10	OTHER	0.00176	0.99824		uc009qym.2	mm10	uc009qym.2	Snx14
uc009qyn.2_mm10	OTHER	0.014986	0.985014		uc009qyn.2	mm10	uc009qyn.2	Snx14
uc009rbg.1_mm10	SP(Sec/SPI)	0.979338	0.020662	CS pos: 22-23. ARP-QT. Pr: 0.6056	uc009rbg.1	mm10	uc009rbg.1	Pcolce2	Pcolce2
uc009rcc.2_mm10	OTHER	0.002642	0.997358		uc009rcc.2	mm10	uc009rcc.2
uc009rcd.2_mm10	OTHER	0.002238	0.997762		uc009rcd.2	mm10	uc009rcd.2	Tfdp2
uc009rce.2_mm10	OTHER	0.002238	0.997762		uc009rce.2	mm10	uc009rce.2	Tfdp2
uc009rcf.2_mm10	OTHER	0.000942	0.999058		uc009rcf.2	mm10	uc009rcf.2	Tfdp2
uc009rcg.1_mm10	OTHER	0.002642	0.997358		uc009rcg.1	mm10	uc009rcg.1
uc009rch.2_mm10	OTHER	0.002238	0.997762		uc009rch.2	mm10	uc009rch.2	Tfdp2
uc009rci.2_mm10	OTHER	0.002238	0.997762		uc009rci.2	mm10	uc009rci.2	Tfdp2
uc009rcj.2_mm10	OTHER	0.001161	0.998839		uc009rcj.2	mm10	uc009rcj.2	Tfdp2
uc009rck.2_mm10	OTHER	0.000162	0.999838		uc009rck.2	mm10	uc009rck.2	Atp1b3
uc009rcp.1_mm10	OTHER	0.001036	0.998964		uc009rcp.1	mm10	uc009rcp.1	Zbtb38
uc009rcq.1_mm10	OTHER	0.001036	0.998964		uc009rcq.1	mm10	uc009rcq.1	Zbtb38
uc009rcr.1_mm10	OTHER	0.001036	0.998964		uc009rcr.1	mm10	uc009rcr.1	Zbtb38
uc009rcs.2_mm10	OTHER	0.001036	0.998964		uc009rcs.2	mm10	uc009rcs.2	Zbtb38
uc009rgj.1_mm10	SP(Sec/SPI)	0.998231	0.001769	CS pos: 19-20. CLA-VP. Pr: 0.9391	uc009rgj.1	mm10	uc009rgj.1	Trf	Trf
uc009rhj.2_mm10	OTHER	0.00324	0.99676		uc009rhj.2	mm10	uc009rhj.2	Dnajc13
uc012gzk.1_mm10	OTHER	0.00324	0.99676		uc012gzk.1	mm10	uc012gzk.1	Dnajc13
uc009rif.3_mm10	OTHER	0.000282	0.999718		uc009rif.3	mm10	uc009rif.3	Atp2c1
uc009rig.3_mm10	OTHER	0.000282	0.999718		uc009rig.3	mm10	uc009rig.3	Atp2c1
uc009rih.1_mm10	OTHER	0.000334	0.999666		uc009rih.1	mm10	uc009rih.1	Atp2c1
uc009rii.3_mm10	OTHER	0.00304	0.99696		uc009rii.3	mm10	uc009rii.3	Atp2c1
uc009rij.1_mm10	OTHER	0.00304	0.99696		uc009rij.1	mm10	uc009rij.1	Atp2c1
uc009rik.1_mm10	OTHER	0.00304	0.99696		uc009rik.1	mm10	uc009rik.1
uc057apv.1_mm10	OTHER	0.000885	0.999115		uc057apv.1	mm10	uc057apv.1	Alas1
uc012gzt.1_mm10	OTHER	0.000885	0.999115		uc012gzt.1	mm10	uc012gzt.1	Alas1
uc009rjj.2_mm10	OTHER	0.000885	0.999115		uc009rjj.2	mm10	uc009rjj.2	Alas1
uc009rma.1_mm10	OTHER	0.000866	0.999134		uc009rma.1	mm10	uc009rma.1	Nat6
uc009rly.1_mm10	OTHER	0.000866	0.999134		uc009rly.1	mm10	uc009rly.1	Nat6
uc009rlz.1_mm10	OTHER	0.000866	0.999134		uc009rlz.1	mm10	uc009rlz.1	Nat6
uc012hai.1_mm10	OTHER	0.000866	0.999134		uc012hai.1	mm10	uc012hai.1	Nat6
uc009rmb.1_mm10	OTHER	0.000866	0.999134		uc009rmb.1	mm10	uc009rmb.1	Nat6
uc033jmu.1_mm10	OTHER	0.000866	0.999134		uc033jmu.1	mm10	uc033jmu.1
uc009rmf.2_mm10	SP(Sec/SPI)	0.856863	0.143137	CS pos: 24-25. GDT-AP. Pr: 0.6182	uc009rmf.2	mm10	uc009rmf.2	Sema3b	Sema3b
uc009rmi.2_mm10	SP(Sec/SPI)	0.856863	0.143137	CS pos: 24-25. GDT-AP. Pr: 0.6182	uc009rmi.2	mm10	uc009rmi.2	Sema3b
uc009rmh.2_mm10	SP(Sec/SPI)	0.856863	0.143137	CS pos: 24-25. GDT-AP. Pr: 0.6182	uc009rmh.2	mm10	uc009rmh.2	Sema3b
uc009rmj.2_mm10	SP(Sec/SPI)	0.856863	0.143137	CS pos: 24-25. GDT-AP. Pr: 0.6182	uc009rmj.2	mm10	uc009rmj.2	Sema3b
uc012haj.2_mm10	SP(Sec/SPI)	0.856863	0.143137	CS pos: 24-25. GDT-AP. Pr: 0.6182	uc012haj.2	mm10	uc012haj.2	Sema3b
uc009rmn.1_mm10	OTHER	0.001599	0.998401		uc009rmn.1	mm10	uc009rmn.1	Slc38a3
uc009rmp.1_mm10	OTHER	0.001599	0.998401		uc009rmp.1	mm10	uc009rmp.1
uc009rmo.2_mm10	OTHER	0.001599	0.998401		uc009rmo.2	mm10	uc009rmo.2	Slc38a3
uc009rmq.2_mm10	OTHER	0.001599	0.998401		uc009rmq.2	mm10	uc009rmq.2
uc009roy.2_mm10	SP(Sec/SPI)	0.931914	0.068086	CS pos: 27-28. AQA-HW. Pr: 0.7293	uc009roy.2	mm10	uc009roy.2
uc033jmz.1_mm10	SP(Sec/SPI)	0.931914	0.068086	CS pos: 27-28. AQA-HW. Pr: 0.7293	uc033jmz.1	mm10	uc033jmz.1
uc009rox.2_mm10	SP(Sec/SPI)	0.931914	0.068086	CS pos: 27-28. AQA-HW. Pr: 0.7293	uc009rox.2	mm10	uc009rox.2
uc033jna.1_mm10	SP(Sec/SPI)	0.931914	0.068086	CS pos: 27-28. AQA-HW. Pr: 0.7293	uc033jna.1	mm10	uc033jna.1
uc033jnb.1_mm10	SP(Sec/SPI)	0.931914	0.068086	CS pos: 27-28. AQA-HW. Pr: 0.7293	uc033jnb.1	mm10	uc033jnb.1
uc009roz.2_mm10	SP(Sec/SPI)	0.931914	0.068086	CS pos: 27-28. AQA-HW. Pr: 0.7293	uc009roz.2	mm10	uc009roz.2
uc009rpa.2_mm10	SP(Sec/SPI)	0.931914	0.068086	CS pos: 27-28. AQA-HW. Pr: 0.7293	uc009rpa.2	mm10	uc009rpa.2
uc009rpt.2_mm10	OTHER	0.000806	0.999194		uc009rpt.2	mm10	uc009rpt.2	Usp19
uc009rpu.2_mm10	OTHER	0.000806	0.999194		uc009rpu.2	mm10	uc009rpu.2	Usp19
uc009rpw.2_mm10	OTHER	0.000806	0.999194		uc009rpw.2	mm10	uc009rpw.2
uc009rpv.2_mm10	OTHER	0.000806	0.999194		uc009rpv.2	mm10	uc009rpv.2	Usp19
uc012har.1_mm10	OTHER	0.000806	0.999194		uc012har.1	mm10	uc012har.1	Usp19
uc009rpx.1_mm10	OTHER	0.001093	0.998907		uc009rpx.1	mm10	uc009rpx.1	Usp19
uc009rrz.2_mm10	SP(Sec/SPI)	0.613098	0.386902	CS pos: 19-20. VVT-LR. Pr: 0.0977	uc009rrz.2	mm10	uc009rrz.2	Plxnb1	Plxnb1
uc009rtw.3_mm10	OTHER	0.020189	0.979811		uc009rtw.3	mm10	uc009rtw.3	Scap
uc009rtx.3_mm10	OTHER	0.020189	0.979811		uc009rtx.3	mm10	uc009rtx.3	Scap
uc012hbi.1_mm10	OTHER	0.010528	0.989472		uc012hbi.1	mm10	uc012hbi.1	Ptpn23
uc009rty.1_mm10	OTHER	0.000411	0.999589		uc009rty.1	mm10	uc009rty.1	Ptpn23
uc009rwo.2_mm10	OTHER	0.00065	0.99935		uc009rwo.2	mm10	uc009rwo.2	Pdcd6ip
uc009rwp.2_mm10	OTHER	0.00065	0.99935		uc009rwp.2	mm10	uc009rwp.2	Pdcd6ip
uc009rwn.2_mm10	OTHER	0.00065	0.99935		uc009rwn.2	mm10	uc009rwn.2	Pdcd6ip
uc009ryp.1_mm10	OTHER	0.001029	0.998971		uc009ryp.1	mm10	uc009ryp.1	Stt3b
uc009rys.2_mm10	SP(Sec/SPI)	0.919584	0.080416	CS pos: 23-24. AST-IP. Pr: 0.5348	uc009rys.2	mm10	uc009rys.2	Tgfbr2	Tgfbr2
uc009ryt.2_mm10	SP(Sec/SPI)	0.968507	0.031493	CS pos: 23-24. AST-IP. Pr: 0.5647	uc009ryt.2	mm10	uc009ryt.2	Tgfbr2
uc009rzr.2_mm10	OTHER	0.000211	0.999789		uc009rzr.2	mm10	uc009rzr.2	Golga4
uc009rzs.1_mm10	OTHER	0.000211	0.999789		uc009rzs.1	mm10	uc009rzs.1	Golga4
uc009rzt.1_mm10	OTHER	0.000211	0.999789		uc009rzt.1	mm10	uc009rzt.1	Golga4
uc009rzu.1_mm10	OTHER	0.000211	0.999789		uc009rzu.1	mm10	uc009rzu.1	Golga4
uc009rzv.1_mm10	OTHER	0.000227	0.999773		uc009rzv.1	mm10	uc009rzv.1	Golga4
uc009rzw.2_mm10	SP(Sec/SPI)	0.979717	0.020283	CS pos: 30-31. AGA-YN. Pr: 0.8889	uc009rzw.2	mm10	uc009rzw.2	Itga9	Itga9
uc009rzx.2_mm10	OTHER	0.000437	0.999563		uc009rzx.2	mm10	uc009rzx.2	Itga9
uc009rzz.2_mm10	OTHER	0.001215	0.998785		uc009rzz.2	mm10	uc009rzz.2	Ctdspl
uc009saa.2_mm10	OTHER	0.00047	0.99953		uc009saa.2	mm10	uc009saa.2	Ctdspl
uc029xgo.1_mm10	OTHER	0.000671	0.999329		uc029xgo.1	mm10	uc029xgo.1	Plcd1
uc009saf.2_mm10	OTHER	0.000278	0.999722		uc009saf.2	mm10	uc009saf.2	Plcd1
uc009scn.1_mm10	OTHER	0.000704	0.999296		uc009scn.1	mm10	uc009scn.1	Myrip
uc009sgc.1_mm10	OTHER	0.000352	0.999648		uc009sgc.1	mm10	uc009sgc.1	Lars2
uc009sgd.1_mm10	OTHER	0.000352	0.999648		uc009sgd.1	mm10	uc009sgd.1	Lars2
uc009spy.1_mm10	OTHER	0.001421	0.998579		uc009spy.1	mm10	uc009spy.1	Dynlt3
uc009sqx.2_mm10	SP(Sec/SPI)	0.990408	0.009592	CS pos: 17-18. ALG-NE. Pr: 0.9300	uc009sqx.2	mm10	uc009sqx.2	Atp6ap2	Atp6ap2
uc009ssb.2_mm10	OTHER	0.003017	0.996983		uc009ssb.2	mm10	uc009ssb.2	Maob
uc009sse.2_mm10	OTHER	0.000937	0.999063		uc009sse.2	mm10	uc009sse.2	Efhc2
uc009sxj.2_mm10	SP(Sec/SPI)	0.998109	0.001891	CS pos: 25-26. VAA-AT. Pr: 0.5736	uc009sxj.2	mm10	uc009sxj.2	Il13ra1	Il13ra1
uc009sxo.2_mm10	OTHER	0.003905	0.996095		uc009sxo.2	mm10	uc009sxo.2	Pgrmc1
uc009szy.1_mm10	OTHER	0.002637	0.997363		uc009szy.1	mm10	uc009szy.1	Lamp2
uc009szv.2_mm10	SP(Sec/SPI)	0.995674	0.004326	CS pos: 25-26. SNA-LI. Pr: 0.7715	uc009szv.2	mm10	uc009szv.2	Lamp2	Lamp2
uc009szw.2_mm10	SP(Sec/SPI)	0.995674	0.004326	CS pos: 25-26. SNA-LI. Pr: 0.7715	uc009szw.2	mm10	uc009szw.2	Lamp2
uc009szx.2_mm10	SP(Sec/SPI)	0.995674	0.004326	CS pos: 25-26. SNA-LI. Pr: 0.7715	uc009szx.2	mm10	uc009szx.2	Lamp2
uc009tab.1_mm10	OTHER	0.002097	0.997903		uc009tab.1	mm10	uc009tab.1	Cul4b
uc009taa.2_mm10	OTHER	0.000681	0.999319		uc009taa.2	mm10	uc009taa.2	Cul4b
uc009tac.2_mm10	OTHER	0.000681	0.999319		uc009tac.2	mm10	uc009tac.2	Cul4b
uc033jpl.1_mm10	OTHER	0.039647	0.960353		uc033jpl.1	mm10	uc033jpl.1
uc009tag.2_mm10	OTHER	0.039647	0.960353		uc009tag.2	mm10	uc009tag.2	C1galt1c1
uc009tdx.2_mm10	OTHER	0.128003	0.871997		uc009tdx.2	mm10	uc009tdx.2	Hs6st2
uc009tdw.2_mm10	OTHER	0.128003	0.871997		uc009tdw.2	mm10	uc009tdw.2	Hs6st2
uc009tdy.2_mm10	OTHER	0.001115	0.998885		uc009tdy.2	mm10	uc009tdy.2	Hs6st2
uc009tdz.2_mm10	OTHER	0.001115	0.998885		uc009tdz.2	mm10	uc009tdz.2	Hs6st2
uc009tea.1_mm10	OTHER	0.001115	0.998885		uc009tea.1	mm10	uc009tea.1	Hs6st2
uc012hhb.1_mm10	SP(Sec/SPI)	0.999102	0.000898	CS pos: 22-23. LLA-AE. Pr: 0.7506	uc012hhb.1	mm10	uc012hhb.1	Gpc4	Gpc4
uc009tgk.2_mm10	SP(Sec/SPI)	0.64835	0.35165	CS pos: 43-44. TGA-LD. Pr: 0.5018	uc009tgk.2	mm10	uc009tgk.2	Slc9a6	Slc9a6
uc012hia.1_mm10	OTHER	0.000879	0.999121		uc012hia.1	mm10	uc012hia.1	Atp11c
uc009tia.1_mm10	OTHER	0.003795	0.996205		uc009tia.1	mm10	uc009tia.1	Atp11c
uc009tib.1_mm10	OTHER	0.003795	0.996205		uc009tib.1	mm10	uc009tib.1	Atp11c
uc009tic.1_mm10	OTHER	0.003795	0.996205		uc009tic.1	mm10	uc009tic.1	Atp11c
uc012hjl.1_mm10	SP(Sec/SPI)	0.914646	0.085354	CS pos: 30-31. SAA-QG. Pr: 0.3992	uc012hjl.1	mm10	uc012hjl.1	Ids	Ids
uc009tka.2_mm10	SP(Sec/SPI)	0.958554	0.041446	CS pos: 25-26. GYG-DT. Pr: 0.6626	uc009tka.2	mm10	uc009tka.2	Cd99l2	Cd99l2
uc009tjz.2_mm10	SP(Sec/SPI)	0.953615	0.046385	CS pos: 25-26. GYG-DT. Pr: 0.6585	uc009tjz.2	mm10	uc009tjz.2	Cd99l2
uc009tkv.1_mm10	OTHER	0.001275	0.998725		uc009tkv.1	mm10	uc009tkv.1	Nsdhl
uc009tkw.2_mm10	OTHER	0.000946	0.999054		uc009tkw.2	mm10	uc009tkw.2	Zfp185
uc009tkx.2_mm10	OTHER	0.000946	0.999054		uc009tkx.2	mm10	uc009tkx.2	Zfp185
uc057cfe.1_mm10	OTHER	0.000391	0.999609		uc057cfe.1	mm10	uc057cfe.1	Atp2b3
uc009tlz.2_mm10	OTHER	0.000391	0.999609		uc009tlz.2	mm10	uc009tlz.2	Atp2b3
uc009tma.2_mm10	OTHER	0.000391	0.999609		uc009tma.2	mm10	uc009tma.2	Atp2b3
uc009tmi.1_mm10	OTHER	0.01112	0.98888		uc009tmi.1	mm10	uc009tmi.1	Slc6a8
uc009tmh.2_mm10	OTHER	0.002863	0.997137		uc009tmh.2	mm10	uc009tmh.2	Slc6a8
uc009tmf.2_mm10	OTHER	0.002863	0.997137		uc009tmf.2	mm10	uc009tmf.2	Slc6a8
uc009tmg.2_mm10	OTHER	0.002863	0.997137		uc009tmg.2	mm10	uc009tmg.2	Slc6a8
uc057aru.1_mm10	OTHER	0.028212	0.971788		uc057aru.1	mm10	uc057aru.1	Slc6a8
uc012hkh.1_mm10	OTHER	0.0068	0.9932		uc012hkh.1	mm10	uc012hkh.1	Slc6a8
uc009tnn.2_mm10	OTHER	0.000863	0.999137		uc009tnn.2	mm10	uc009tnn.2	Irak1
uc009tnp.2_mm10	OTHER	0.000953	0.999047		uc009tnp.2	mm10	uc009tnp.2	Irak1
uc009tnr.2_mm10	OTHER	0.000953	0.999047		uc009tnr.2	mm10	uc009tnr.2	Irak1
uc009tnq.2_mm10	OTHER	0.000953	0.999047		uc009tnq.2	mm10	uc009tnq.2	Irak1
uc009tno.2_mm10	OTHER	0.000953	0.999047		uc009tno.2	mm10	uc009tno.2	Irak1
uc012hkn.1_mm10	OTHER	0.000953	0.999047		uc012hkn.1	mm10	uc012hkn.1	Irak1
uc029xkr.1_mm10	SP(Sec/SPI)	0.802767	0.197233	CS pos: 34-35. AVA-TE. Pr: 0.3100	uc029xkr.1	mm10	uc029xkr.1	Atp6ap1	Atp6ap1
uc009tol.2_mm10	SP(Sec/SPI)	0.802767	0.197233	CS pos: 34-35. AVA-TE. Pr: 0.3100	uc009tol.2	mm10	uc009tol.2	Atp6ap1
uc009tre.2_mm10	OTHER	0.190022	0.809978		uc009tre.2	mm10	uc009tre.2	Tmem47
uc009tsx.1_mm10	OTHER	0.000905	0.999095		uc009tsx.1	mm10	uc009tsx.1	Pdk3
uc009txx.2_mm10	OTHER	0.003466	0.996534		uc009txx.2	mm10	uc009txx.2	Taf1
uc009txw.1_mm10	OTHER	0.003466	0.996534		uc009txw.1	mm10	uc009txw.1	Taf1
uc009txy.1_mm10	OTHER	0.004234	0.995766		uc009txy.1	mm10	uc009txy.1	Taf1
uc009tzl.2_mm10	OTHER	7.3e-05	0.999927		uc009tzl.2	mm10	uc009tzl.2	Chic1
uc009tzy.1_mm10	OTHER	0.003971	0.996029		uc009tzy.1	mm10	uc009tzy.1	Slc16a2
uc009uaf.2_mm10	OTHER	0.008384	0.991616		uc009uaf.2	mm10	uc009uaf.2	Abcb7
uc009uag.2_mm10	OTHER	0.008384	0.991616		uc009uag.2	mm10	uc009uag.2	Abcb7
uc009ubq.2_mm10	OTHER	0.000467	0.999533		uc009ubq.2	mm10	uc009ubq.2	Taf9b
uc009ubp.2_mm10	OTHER	0.000247	0.999753		uc009ubp.2	mm10	uc009ubp.2	Taf9b
uc009uct.1_mm10	OTHER	0.001792	0.998208		uc009uct.1	mm10	uc009uct.1	Sh3bgrl
uc033jui.1_mm10	OTHER	0.296733	0.703267		uc033jui.1	mm10	uc033jui.1
uc009ukl.2_mm10	OTHER	0.296733	0.703267		uc009ukl.2	mm10	uc009ukl.2	Cldn2
uc009unc.1_mm10	OTHER	0.480092	0.519908		uc009unc.1	mm10	uc009unc.1	Htr2c
uc009und.2_mm10	OTHER	0.480092	0.519908		uc009und.2	mm10	uc009und.2	Htr2c
uc009une.2_mm10	OTHER	0.480092	0.519908		uc009une.2	mm10	uc009une.2	Htr2c
uc057ati.1_mm10	OTHER	0.001425	0.998575		uc057ati.1	mm10	uc057ati.1	Sat1
uc009urq.2_mm10	OTHER	0.000874	0.999126		uc009urq.2	mm10	uc009urq.2	Sat1
uc029xny.2_mm10	SP(Sec/SPI)	0.786865	0.213135	CS pos: 23-24. ILA-SK. Pr: 0.6411	uc029xny.2	mm10	uc029xny.2
uc009utb.2_mm10	OTHER	0.005024	0.994976		uc009utb.2	mm10	uc009utb.2	Map3k15
uc009utc.2_mm10	OTHER	0.015692	0.984308		uc009utc.2	mm10	uc009utc.2	Pdha1
uc009uuw.2_mm10	OTHER	0.00148	0.99852		uc009uuw.2	mm10	uc009uuw.2	Ap1s2
uc009uuy.2_mm10	OTHER	0.00148	0.99852		uc009uuy.2	mm10	uc009uuy.2	Ap1s2
uc009uux.2_mm10	OTHER	0.00148	0.99852		uc009uux.2	mm10	uc009uux.2	Ap1s2
uc009uxf.2_mm10	OTHER	0.001561	0.998439		uc009uxf.2	mm10	uc009uxf.2	Frmpd4
uc057atq.1_mm10	OTHER	0.005908	0.994092		uc057atq.1	mm10	uc057atq.1	Frmpd4
uc009uxg.2_mm10	OTHER	0.005908	0.994092		uc009uxg.2	mm10	uc009uxg.2	Frmpd4
uc009uzf.1_mm10	OTHER	0.021976	0.978024		uc009uzf.1	mm10	uc009uzf.1	Uty
uc009uzg.1_mm10	OTHER	0.000505	0.999495		uc009uzg.1	mm10	uc009uzg.1	Uty
uc012hrt.1_mm10	OTHER	0.000638	0.999362		uc012hrt.1	mm10	uc012hrt.1	Uty
uc009uzh.1_mm10	OTHER	0.001399	0.998601		uc009uzh.1	mm10	uc009uzh.1	Uty
uc009uzj.1_mm10	OTHER	0.001066	0.998934		uc009uzj.1	mm10	uc009uzj.1	Uty
uc007ekr.2_mm10	OTHER	0.001416	0.998584		uc007ekr.2	mm10	uc007ekr.2	Phactr2
uc007ekq.2_mm10	OTHER	0.001416	0.998584		uc007ekq.2	mm10	uc007ekq.2	Phactr2
uc007ekt.2_mm10	OTHER	0.000714	0.999286		uc007ekt.2	mm10	uc007ekt.2	Phactr2
uc007eks.2_mm10	OTHER	0.000712	0.999288		uc007eks.2	mm10	uc007eks.2	Phactr2
uc007eku.1_mm10	OTHER	0.005368	0.994632		uc007eku.1	mm10	uc007eku.1	Fuca2
uc007ekv.1_mm10	SP(Sec/SPI)	0.956211	0.043789	CS pos: 25-26. TRA-LS. Pr: 0.5557	uc007ekv.1	mm10	uc007ekv.1	Fuca2	Fuca2
uc007ekw.1_mm10	SP(Sec/SPI)	0.956211	0.043789	CS pos: 25-26. TRA-LS. Pr: 0.5557	uc007ekw.1	mm10	uc007ekw.1	Fuca2
uc007emz.1_mm10	SP(Sec/SPI)	0.822093	0.177907	CS pos: 31-32. ALA-GR. Pr: 0.5289	uc007emz.1	mm10	uc007emz.1	Perp
uc007enm.2_mm10	OTHER	0.004812	0.995188		uc007enm.2	mm10	uc007enm.2	Map3k5
uc011xaz.1_mm10	OTHER	0.004812	0.995188		uc011xaz.1	mm10	uc011xaz.1	Map3k5
uc007eov.2_mm10	OTHER	0.000923	0.999077		uc007eov.2	mm10	uc007eov.2	Sgk1
uc011xbf.1_mm10	OTHER	0.001274	0.998726		uc011xbf.1	mm10	uc011xbf.1	Sgk1
uc011xbg.1_mm10	OTHER	0.001274	0.998726		uc011xbg.1	mm10	uc011xbg.1	Sgk1
uc011xbh.1_mm10	OTHER	0.000828	0.999172		uc011xbh.1	mm10	uc011xbh.1	Sgk1
uc007eow.2_mm10	OTHER	0.000708	0.999292		uc007eow.2	mm10	uc007eow.2	Sgk1
uc007eox.2_mm10	OTHER	0.005042	0.994958		uc007eox.2	mm10	uc007eox.2	Sgk1
uc007epo.2_mm10	OTHER	0.002144	0.997856		uc007epo.2	mm10	uc007epo.2	Slc2a12
uc007esj.1_mm10	SP(Sec/SPI)	0.949797	0.050203	CS pos: 28-29. ALG-QF. Pr: 0.4159	uc007esj.1	mm10	uc007esj.1	Ptprk	Ptprk
uc007esk.1_mm10	SP(Sec/SPI)	0.949797	0.050203	CS pos: 28-29. ALG-QF. Pr: 0.4159	uc007esk.1	mm10	uc007esk.1	Ptprk
uc007esl.1_mm10	SP(Sec/SPI)	0.949797	0.050203	CS pos: 28-29. ALG-QF. Pr: 0.4159	uc007esl.1	mm10	uc007esl.1	Ptprk
uc007esm.1_mm10	SP(Sec/SPI)	0.949797	0.050203	CS pos: 28-29. ALG-QF. Pr: 0.4159	uc007esm.1	mm10	uc007esm.1	Ptprk
uc007esn.1_mm10	SP(Sec/SPI)	0.949797	0.050203	CS pos: 28-29. ALG-QF. Pr: 0.4159	uc007esn.1	mm10	uc007esn.1	Ptprk
uc011xca.1_mm10	SP(Sec/SPI)	0.949797	0.050203	CS pos: 28-29. ALG-QF. Pr: 0.4159	uc011xca.1	mm10	uc011xca.1	Ptprk
uc011xcb.1_mm10	SP(Sec/SPI)	0.949797	0.050203	CS pos: 28-29. ALG-QF. Pr: 0.4159	uc011xcb.1	mm10	uc011xcb.1	Ptprk
uc007eyx.2_mm10	OTHER	0.002056	0.997944		uc007eyx.2	mm10	uc007eyx.2	Sec63
uc007eyz.2_mm10	OTHER	0.00915	0.99085		uc007eyz.2	mm10	uc007eyz.2	Sec63
uc007ezq.2_mm10	OTHER	0.001127	0.998873		uc007ezq.2	mm10	uc007ezq.2	Aim1
uc007fbw.1_mm10	OTHER	0.003922	0.996078		uc007fbw.1	mm10	uc007fbw.1	Man1a
uc007fbx.1_mm10	OTHER	0.003922	0.996078		uc007fbx.1	mm10	uc007fbx.1	Man1a
uc007fby.1_mm10	OTHER	0.003922	0.996078		uc007fby.1	mm10	uc007fby.1	Man1a
uc007fcm.3_mm10	OTHER	0.166302	0.833698		uc007fcm.3	mm10	uc007fcm.3	Serinc1
uc007fcn.2_mm10	OTHER	0.137215	0.862785		uc007fcn.2	mm10	uc007fcn.2	Serinc1
uc011xed.1_mm10	OTHER	0.000792	0.999208		uc011xed.1	mm10	uc011xed.1	Sowahc
uc007feo.2_mm10	SP(Sec/SPI)	0.997194	0.002806	CS pos: 16-17. ALT-SP. Pr: 0.5495	uc007feo.2	mm10	uc007feo.2	Psap	Psap
uc007fep.2_mm10	SP(Sec/SPI)	0.997194	0.002806	CS pos: 16-17. ALT-SP. Pr: 0.5495	uc007fep.2	mm10	uc007fep.2	Psap
uc033fpi.1_mm10	SP(Sec/SPI)	0.997194	0.002806	CS pos: 16-17. ALT-SP. Pr: 0.5495	uc033fpi.1	mm10	uc033fpi.1	Psap
uc033fpj.1_mm10	SP(Sec/SPI)	0.997194	0.002806	CS pos: 16-17. ALT-SP. Pr: 0.5495	uc033fpj.1	mm10	uc033fpj.1	Psap
uc007feq.1_mm10	OTHER	0.008142	0.991858		uc007feq.1	mm10	uc007feq.1	Psap
uc007ffl.2_mm10	OTHER	0.000124	0.999876		uc007ffl.2	mm10	uc007ffl.2	Sgpl1
uc057aww.1_mm10	OTHER	0.000124	0.999876		uc057aww.1	mm10	uc057aww.1	Sgpl1
uc007ffk.3_mm10	OTHER	0.000124	0.999876		uc007ffk.3	mm10	uc007ffk.3	Sgpl1
uc007fgy.2_mm10	OTHER	0.001051	0.998949		uc007fgy.2	mm10	uc007fgy.2	Hk1
uc007fha.1_mm10	OTHER	0.000855	0.999145		uc007fha.1	mm10	uc007fha.1	Hk1
uc007fgz.2_mm10	OTHER	0.000481	0.999519		uc007fgz.2	mm10	uc007fgz.2	Hk1
uc011xfv.1_mm10	OTHER	0.000332	0.999668		uc011xfv.1	mm10	uc011xfv.1	Ccdc6
uc007fnq.1_mm10	OTHER	0.250698	0.749302		uc007fnq.1	mm10	uc007fnq.1	Slc16a9
uc007fnr.1_mm10	OTHER	0.01747	0.98253		uc007fnr.1	mm10	uc007fnr.1	Slc16a9
uc007fxn.1_mm10	OTHER	0.012799	0.987201		uc007fxn.1	mm10	uc007fxn.1	Trappc10
uc007fxm.1_mm10	OTHER	0.000208	0.999792		uc007fxm.1	mm10	uc007fxm.1	Trappc10
uc007fxo.1_mm10	OTHER	0.004063	0.995937		uc007fxo.1	mm10	uc007fxo.1	Agpat3
uc007fxp.1_mm10	OTHER	0.004063	0.995937		uc007fxp.1	mm10	uc007fxp.1	Agpat3
uc007fxq.1_mm10	OTHER	0.004063	0.995937		uc007fxq.1	mm10	uc007fxq.1	Agpat3
uc007fxr.1_mm10	OTHER	0.004063	0.995937		uc007fxr.1	mm10	uc007fxr.1	Agpat3
uc007fxu.2_mm10	OTHER	0.001419	0.998581		uc007fxu.2	mm10	uc007fxu.2	Pdxk
uc007gba.1_mm10	OTHER	0.019559	0.980441		uc007gba.1	mm10	uc007gba.1	Abca7
uc011xil.1_mm10	OTHER	0.019559	0.980441		uc011xil.1	mm10	uc011xil.1	Abca7
uc007gbc.1_mm10	OTHER	0.003111	0.996889		uc007gbc.1	mm10	uc007gbc.1	Abca7
uc007gct.2_mm10	OTHER	0.000411	0.999589		uc007gct.2	mm10	uc007gct.2	Reep6
uc007gcu.2_mm10	OTHER	0.000411	0.999589		uc007gcu.2	mm10	uc007gcu.2	Reep6
uc007gcx.2_mm10	OTHER	0.001096	0.998904		uc007gcx.2	mm10	uc007gcx.2	Plk5
uc007gcy.2_mm10	OTHER	0.001096	0.998904		uc007gcy.2	mm10	uc007gcy.2	Plk5
uc007gfz.1_mm10	OTHER	0.000692	0.999308		uc007gfz.1	mm10	uc007gfz.1	Zbtb7a
uc007gga.2_mm10	OTHER	0.000692	0.999308		uc007gga.2	mm10	uc007gga.2	Zbtb7a
uc007ggb.1_mm10	OTHER	0.000692	0.999308		uc007ggb.1	mm10	uc007ggb.1	Zbtb7a
uc011xji.1_mm10	OTHER	0.000518	0.999482		uc011xji.1	mm10	uc011xji.1	Nfic
uc007ghx.1_mm10	OTHER	0.000518	0.999482		uc007ghx.1	mm10	uc007ghx.1	Nfic
uc007ghy.1_mm10	OTHER	0.000682	0.999318		uc007ghy.1	mm10	uc007ghy.1	Nfic
uc007ghz.1_mm10	OTHER	0.000682	0.999318		uc007ghz.1	mm10	uc007ghz.1	Nfic
uc007gia.1_mm10	OTHER	0.002195	0.997805		uc007gia.1	mm10	uc007gia.1	Nfic
uc007gke.1_mm10	OTHER	0.001534	0.998466		uc007gke.1	mm10	uc007gke.1	Chst11
uc011xjs.1_mm10	OTHER	0.001341	0.998659		uc011xjs.1	mm10	uc011xjs.1	Chst11
uc007gkf.1_mm10	OTHER	0.000987	0.999013		uc007gkf.1	mm10	uc007gkf.1	Slc41a2
uc007gnr.1_mm10	SP(Sec/SPI)	0.998947	0.001053	CS pos: 23-24. AEA-CT. Pr: 0.9355	uc007gnr.1	mm10	uc007gnr.1	Timp3	Timp3
uc007gqi.1_mm10	SP(Sec/SPI)	0.990366	0.009634	CS pos: 21-22. VRA-DD. Pr: 0.9172	uc007gqi.1	mm10	uc007gqi.1	Hsp90b1	Hsp90b1
uc007grp.2_mm10	OTHER	0.043715	0.956285		uc007grp.2	mm10	uc007grp.2	Chpt1
uc011xlh.1_mm10	OTHER	0.002288	0.997712		uc011xlh.1	mm10	uc011xlh.1	Chpt1
uc007grr.2_mm10	OTHER	0.002288	0.997712		uc007grr.2	mm10	uc007grr.2	Chpt1
uc007grs.2_mm10	OTHER	0.002288	0.997712		uc007grs.2	mm10	uc007grs.2	Chpt1
uc007gsc.1_mm10	OTHER	0.000564	0.999436		uc007gsc.1	mm10	uc007gsc.1	Ano4
uc033frt.1_mm10	OTHER	0.000564	0.999436		uc033frt.1	mm10	uc033frt.1	Ano4
uc007gsa.1_mm10	OTHER	0.002011	0.997989		uc007gsa.1	mm10	uc007gsa.1	Ano4
uc007gsb.1_mm10	OTHER	0.000564	0.999436		uc007gsb.1	mm10	uc007gsb.1	Ano4
uc007gxf.2_mm10	OTHER	0.000802	0.999198		uc007gxf.2	mm10	uc007gxf.2	Atp2b1
uc007gyf.1_mm10	OTHER	0.000562	0.999438		uc007gyf.1	mm10	uc007gyf.1	Rassf9
uc007gzk.1_mm10	OTHER	0.000819	0.999181		uc007gzk.1	mm10	uc007gzk.1	Nav3
uc007gzl.1_mm10	OTHER	0.001107	0.998893		uc007gzl.1	mm10	uc007gzl.1	Nav3
uc007haz.1_mm10	OTHER	0.003983	0.996017		uc007haz.1	mm10	uc007haz.1	Rab21
uc007hfn.1_mm10	SP(Sec/SPI)	0.907625	0.092375	CS pos: 35-36. VGA-AR. Pr: 0.5378	uc007hfn.1	mm10	uc007hfn.1	Gns	Gns
uc007hfo.1_mm10	SP(Sec/SPI)	0.907625	0.092375	CS pos: 35-36. VGA-AR. Pr: 0.5378	uc007hfo.1	mm10	uc007hfo.1	Gns
uc007hfp.1_mm10	OTHER	0.003124	0.996876		uc007hfp.1	mm10	uc007hfp.1	Gns
uc007hfr.1_mm10	OTHER	0.002927	0.997073		uc007hfr.1	mm10	uc007hfr.1	Gns
uc007hjx.1_mm10	SP(Sec/SPI)	0.999605	0.000395	CS pos: 19-20. VSG-AT. Pr: 0.7616	uc007hjx.1	mm10	uc007hjx.1	Lrp1	Lrp1
uc007hjy.1_mm10	SP(Sec/SPI)	0.999605	0.000395	CS pos: 19-20. VSG-AT. Pr: 0.7616	uc007hjy.1	mm10	uc007hjy.1	Lrp1
uc007hjz.1_mm10	SP(Sec/SPI)	0.999605	0.000395	CS pos: 19-20. VSG-AT. Pr: 0.7616	uc007hjz.1	mm10	uc007hjz.1	Lrp1
uc007how.1_mm10	SP(Sec/SPI)	0.671949	0.328051	CS pos: 25-26. SLP-AS. Pr: 0.2191	uc007how.1	mm10	uc007how.1	Rdh5	Rdh5
uc007hox.1_mm10	SP(Sec/SPI)	0.671949	0.328051	CS pos: 25-26. SLP-AS. Pr: 0.2191	uc007hox.1	mm10	uc007hox.1	Rdh5
uc007hoy.1_mm10	SP(Sec/SPI)	0.671949	0.328051	CS pos: 25-26. SLP-AS. Pr: 0.2191	uc007hoy.1	mm10	uc007hoy.1	Rdh5
uc007hsp.1_mm10	SP(Sec/SPI)	0.987176	0.012824	CS pos: 21-22. AYG-SG. Pr: 0.5104	uc007hsp.1	mm10	uc007hsp.1	Pik3ip1	Pik3ip1
uc007hsq.1_mm10	SP(Sec/SPI)	0.987176	0.012824	CS pos: 21-22. AYG-SG. Pr: 0.5104	uc007hsq.1	mm10	uc007hsq.1	Pik3ip1
uc011xqp.3_mm10	OTHER	0.001649	0.998351		uc011xqp.3	mm10	uc011xqp.3	Pik3ip1
uc007hsr.1_mm10	OTHER	0.001649	0.998351		uc007hsr.1	mm10	uc007hsr.1	Pik3ip1
uc007htx.2_mm10	SP(Sec/SPI)	0.977049	0.022951	CS pos: 18-19. ALA-EF. Pr: 0.9137	uc007htx.2	mm10	uc007htx.2	Tcn2	Tcn2
uc007hty.2_mm10	SP(Sec/SPI)	0.977049	0.022951	CS pos: 18-19. ALA-EF. Pr: 0.9137	uc007hty.2	mm10	uc007hty.2	Tcn2
uc007htz.2_mm10	SP(Sec/SPI)	0.977049	0.022951	CS pos: 18-19. ALA-EF. Pr: 0.9137	uc007htz.2	mm10	uc007htz.2	Tcn2
uc007huk.1_mm10	OTHER	0.000635	0.999365		uc007huk.1	mm10	uc007huk.1	Ccdc157
uc007hul.1_mm10	OTHER	0.018407	0.981593		uc007hul.1	mm10	uc007hul.1	Ccdc157
uc007hum.1_mm10	OTHER	0.001151	0.998849		uc007hum.1	mm10	uc007hum.1	Ccdc157
uc007hun.2_mm10	OTHER	0.018407	0.981593		uc007hun.2	mm10	uc007hun.2	Ccdc157
uc007hux.1_mm10	OTHER	0.000331	0.999669		uc007hux.1	mm10	uc007hux.1	Mtmr3
uc007huy.1_mm10	OTHER	0.000331	0.999669		uc007huy.1	mm10	uc007huy.1	Mtmr3
uc007hvm.1_mm10	OTHER	0.000666	0.999334		uc007hvm.1	mm10	uc007hvm.1	Nefh
uc007hvn.2_mm10	OTHER	0.00056	0.99944		uc007hvn.2	mm10	uc007hvn.2	Ap1b1
uc007hvp.2_mm10	OTHER	0.00056	0.99944		uc007hvp.2	mm10	uc007hvp.2	Ap1b1
uc007hvo.2_mm10	OTHER	0.00056	0.99944		uc007hvo.2	mm10	uc007hvo.2	Ap1b1
uc007hwi.1_mm10	OTHER	0.003547	0.996453		uc007hwi.1	mm10	uc007hwi.1	Kremen1
uc007hwh.1_mm10	SP(Sec/SPI)	0.956505	0.043495	CS pos: 22-23. ARP-AP. Pr: 0.3992	uc007hwh.1	mm10	uc007hwh.1	Kremen1
uc007hwk.4_mm10	OTHER	0.000789	0.999211		uc007hwk.4	mm10	uc007hwk.4	Znrf3
uc007hwj.2_mm10	SP(Sec/SPI)	0.969118	0.030882	CS pos: 52-53. ARA-KE. Pr: 0.6746	uc007hwj.2	mm10	uc007hwj.2	Znrf3
uc007hwl.1_mm10	SP(Sec/SPI)	0.969118	0.030882	CS pos: 52-53. ARA-KE. Pr: 0.6746	uc007hwl.1	mm10	uc007hwl.1	Znrf3
uc007hwm.2_mm10	OTHER	0.002342	0.997658		uc007hwm.2	mm10	uc007hwm.2	Xbp1
uc007hwn.2_mm10	OTHER	0.002342	0.997658		uc007hwn.2	mm10	uc007hwn.2	Xbp1
uc007hxy.2_mm10	OTHER	0.001151	0.998849		uc007hxy.2	mm10	uc007hxy.2	Nudcd3
uc007hxz.2_mm10	OTHER	0.001151	0.998849		uc007hxz.2	mm10	uc007hxz.2	Nudcd3
uc007hya.2_mm10	OTHER	0.001151	0.998849		uc007hya.2	mm10	uc007hya.2	Nudcd3
uc007hyg.2_mm10	OTHER	0.002825	0.997175		uc007hyg.2	mm10	uc007hyg.2	Ogdh
uc007hyh.2_mm10	OTHER	0.002825	0.997175		uc007hyh.2	mm10	uc007hyh.2	Ogdh
uc007hyf.2_mm10	OTHER	0.002825	0.997175		uc007hyf.2	mm10	uc007hyf.2	Ogdh
uc007hyi.2_mm10	OTHER	0.002825	0.997175		uc007hyi.2	mm10	uc007hyi.2	Ogdh
uc007hyj.2_mm10	OTHER	0.002825	0.997175		uc007hyj.2	mm10	uc007hyj.2	Ogdh
uc007ibn.1_mm10	SP(Sec/SPI)	0.99074	0.00926	CS pos: 24-25. GGA-LE. Pr: 0.4457	uc007ibn.1	mm10	uc007ibn.1	Egfr	Egfr
uc007ibp.2_mm10	OTHER	0.002084	0.997916		uc007ibp.2	mm10	uc007ibp.2	Egfr
uc007ibo.1_mm10	SP(Sec/SPI)	0.99074	0.00926	CS pos: 24-25. GGA-LE. Pr: 0.4457	uc007ibo.1	mm10	uc007ibo.1	Egfr
uc007iiv.2_mm10	OTHER	0.001122	0.998878		uc007iiv.2	mm10	uc007iiv.2	Nsg2
uc007iiw.2_mm10	OTHER	0.001122	0.998878		uc007iiw.2	mm10	uc007iiw.2	Nsg2
uc056ykh.1_mm10	OTHER	0.001122	0.998878		uc056ykh.1	mm10	uc056ykh.1	Nsg2
uc056yki.1_mm10	OTHER	0.001122	0.998878		uc056yki.1	mm10	uc056yki.1	Nsg2
uc011xsx.1_mm10	OTHER	0.000523	0.999477		uc011xsx.1	mm10	uc011xsx.1	Rhbdf1
uc007ijb.2_mm10	OTHER	0.000508	0.999492		uc007ijb.2	mm10	uc007ijb.2	Rhbdf1
uc007ijt.1_mm10	OTHER	0.000732	0.999268		uc007ijt.1	mm10	uc007ijt.1	Stk10
uc007iju.1_mm10	OTHER	0.00255	0.99745		uc007iju.1	mm10	uc007iju.1	Stk10
uc007ili.1_mm10	OTHER	0.001141	0.998859		uc007ili.1	mm10	uc007ili.1	Wwc1
uc011xtc.1_mm10	OTHER	0.000572	0.999428		uc011xtc.1	mm10	uc011xtc.1	Wwc1
uc007ilj.1_mm10	OTHER	0.001141	0.998859		uc007ilj.1	mm10	uc007ilj.1	Wwc1
uc007ird.2_mm10	OTHER	0.000464	0.999536		uc007ird.2	mm10	uc007ird.2	Mapk9
uc007ire.2_mm10	OTHER	0.018026	0.981974		uc007ire.2	mm10	uc007ire.2	Mapk9
uc007irh.2_mm10	OTHER	0.000464	0.999536		uc007irh.2	mm10	uc007irh.2	Mapk9
uc007irf.2_mm10	OTHER	0.000464	0.999536		uc007irf.2	mm10	uc007irf.2	Mapk9
uc007irg.2_mm10	OTHER	0.000464	0.999536		uc007irg.2	mm10	uc007irg.2	Mapk9
uc007iri.2_mm10	OTHER	0.000464	0.999536		uc007iri.2	mm10	uc007iri.2	Mapk9
uc007irw.2_mm10	OTHER	0.000675	0.999325		uc007irw.2	mm10	uc007irw.2	Sqstm1
uc007irx.2_mm10	OTHER	0.000675	0.999325		uc007irx.2	mm10	uc007irx.2	Sqstm1
uc007isb.2_mm10	OTHER	0.210976	0.789024		uc007isb.2	mm10	uc007isb.2	Ltc4s
uc007isa.2_mm10	OTHER	0.035658	0.964342		uc007isa.2	mm10	uc007isa.2	Ltc4s
uc057ayf.1_mm10	OTHER	0.210976	0.789024		uc057ayf.1	mm10	uc057ayf.1	Ltc4s
uc007irz.2_mm10	OTHER	0.035658	0.964342		uc007irz.2	mm10	uc007irz.2	Ltc4s
uc007isg.2_mm10	SP(Sec/SPI)	0.998317	0.001683	CS pos: 20-21. VEA-HD. Pr: 0.8158	uc007isg.2	mm10	uc007isg.2	Canx
uc007isf.2_mm10	SP(Sec/SPI)	0.998317	0.001683	CS pos: 20-21. VEA-HD. Pr: 0.8158	uc007isf.2	mm10	uc007isf.2	Canx
uc007ish.2_mm10	SP(Sec/SPI)	0.998317	0.001683	CS pos: 20-21. VEA-HD. Pr: 0.8158	uc007ish.2	mm10	uc007ish.2	Canx
uc007iuq.1_mm10	OTHER	0.000396	0.999604		uc007iuq.1	mm10	uc007iuq.1	Phf15
uc007iur.1_mm10	OTHER	0.004055	0.995945		uc007iur.1	mm10	uc007iur.1	Phf15
uc007ixr.1_mm10	OTHER	0.000879	0.999121		uc007ixr.1	mm10	uc007ixr.1	Acsl6
uc007ixs.1_mm10	OTHER	0.000879	0.999121		uc007ixs.1	mm10	uc007ixs.1	Acsl6
uc007ixo.1_mm10	OTHER	0.000879	0.999121		uc007ixo.1	mm10	uc007ixo.1	Acsl6
uc007ixp.1_mm10	OTHER	0.078767	0.921233		uc007ixp.1	mm10	uc007ixp.1	Acsl6
uc007ixq.1_mm10	OTHER	0.078767	0.921233		uc007ixq.1	mm10	uc007ixq.1	Acsl6
uc007ixt.1_mm10	OTHER	0.000879	0.999121		uc007ixt.1	mm10	uc007ixt.1	Acsl6
uc007ixu.1_mm10	OTHER	0.000879	0.999121		uc007ixu.1	mm10	uc007ixu.1	Acsl6
uc007ixy.2_mm10	OTHER	0.001086	0.998914		uc007ixy.2	mm10	uc007ixy.2	Rapgef6
uc007iya.1_mm10	OTHER	0.003965	0.996035		uc007iya.1	mm10	uc007iya.1	Rapgef6
uc007iyb.2_mm10	OTHER	0.003965	0.996035		uc007iyb.2	mm10	uc007iyb.2	Rapgef6
uc007iyc.1_mm10	OTHER	0.000316	0.999684		uc007iyc.1	mm10	uc007iyc.1	Rapgef6
uc011xuv.2_mm10	OTHER	0.001086	0.998914		uc011xuv.2	mm10	uc011xuv.2	Rapgef6
uc011xuw.2_mm10	OTHER	0.001086	0.998914		uc011xuw.2	mm10	uc011xuw.2	Rapgef6
uc007ixz.2_mm10	OTHER	0.001086	0.998914		uc007ixz.2	mm10	uc007ixz.2	Rapgef6
uc007iye.2_mm10	SP(Sec/SPI)	0.938091	0.061909	CS pos: 20-21. STA-YF. Pr: 0.7415	uc007iye.2	mm10	uc007iye.2	Rapgef6	Rapgef6
uc011xuy.1_mm10	OTHER	0.000622	0.999378		uc011xuy.1	mm10	uc011xuy.1	Lyrm7
uc007iyw.2_mm10	SP(Sec/SPI)	0.998316	0.001684	CS pos: 20-21. VAP-AR. Pr: 0.6330	uc007iyw.2	mm10	uc007iyw.2	Gm2a	Gm2a
uc007jaa.1_mm10	OTHER	0.318001	0.681999		uc007jaa.1	mm10	uc007jaa.1	Galnt10
uc007jab.1_mm10	OTHER	0.318001	0.681999		uc007jab.1	mm10	uc007jab.1	Galnt10
uc007jac.1_mm10	OTHER	0.000891	0.999109		uc007jac.1	mm10	uc007jac.1	Galnt10
uc007jae.1_mm10	OTHER	0.001644	0.998356		uc007jae.1	mm10	uc007jae.1	Sap30l
uc007jgd.2_mm10	OTHER	0.001149	0.998851		uc007jgd.2	mm10	uc007jgd.2	Alkbh5
uc007jkt.1_mm10	OTHER	0.000792	0.999208		uc007jkt.1	mm10	uc007jkt.1	Arhgap44
uc007jkw.1_mm10	OTHER	0.000581	0.999419		uc007jkw.1	mm10	uc007jkw.1	Arhgap44
uc007jku.1_mm10	OTHER	0.000403	0.999597		uc007jku.1	mm10	uc007jku.1	Arhgap44
uc007jkv.1_mm10	OTHER	0.000403	0.999597		uc007jkv.1	mm10	uc007jkv.1	Arhgap44
uc011xwn.1_mm10	OTHER	0.001645	0.998355		uc011xwn.1	mm10	uc011xwn.1	Gas7
uc011xwo.2_mm10	OTHER	0.002846	0.997154		uc011xwo.2	mm10	uc011xwo.2	Gas7
uc033fwl.1_mm10	OTHER	0.003163	0.996837		uc033fwl.1	mm10	uc033fwl.1	Gas7
uc033fwm.1_mm10	OTHER	0.123421	0.876579		uc033fwm.1	mm10	uc033fwm.1	Gas7
uc007jmx.2_mm10	OTHER	0.003866	0.996134		uc007jmx.2	mm10	uc007jmx.2	Gas7
uc007jpa.2_mm10	OTHER	0.000219	0.999781		uc007jpa.2	mm10	uc007jpa.2	Aurkb
uc029rmh.2_mm10	OTHER	0.154232	0.845768		uc029rmh.2	mm10	uc029rmh.2	Chd3
uc007jpx.3_mm10	OTHER	0.001241	0.998759		uc007jpx.3	mm10	uc007jpx.3	Chd3
uc029rmi.2_mm10	OTHER	0.000549	0.999451		uc029rmi.2	mm10	uc029rmi.2	Chd3
uc007jql.2_mm10	OTHER	0.000461	0.999539		uc007jql.2	mm10	uc007jql.2	Trp53
uc011xww.1_mm10	OTHER	0.00118	0.99882		uc011xww.1	mm10	uc011xww.1	Trp53
uc007jqm.2_mm10	OTHER	0.00118	0.99882		uc007jqm.2	mm10	uc007jqm.2	Trp53
uc007jqn.2_mm10	OTHER	0.00118	0.99882		uc007jqn.2	mm10	uc007jqn.2	Trp53
uc007jqo.1_mm10	OTHER	0.000483	0.999517		uc007jqo.1	mm10	uc007jqo.1	Atp1b2
uc007juw.1_mm10	SP(Sec/SPI)	0.997249	0.002751	CS pos: 26-27. GDG-NQ. Pr: 0.8587	uc007juw.1	mm10	uc007juw.1	Cxcl16	Cxcl16
uc007jwa.2_mm10	OTHER	0.00255	0.99745		uc007jwa.2	mm10	uc007jwa.2	Camta2
uc007jwb.2_mm10	OTHER	0.00255	0.99745		uc007jwb.2	mm10	uc007jwb.2	Camta2
uc007jwd.2_mm10	OTHER	0.001232	0.998768		uc007jwd.2	mm10	uc007jwd.2	Camta2
uc007jwc.2_mm10	OTHER	0.001232	0.998768		uc007jwc.2	mm10	uc007jwc.2	Camta2
uc007jwf.2_mm10	OTHER	0.001232	0.998768		uc007jwf.2	mm10	uc007jwf.2	Camta2
uc007jwe.2_mm10	OTHER	0.001232	0.998768		uc007jwe.2	mm10	uc007jwe.2	Camta2
uc007jwk.1_mm10	OTHER	0.002208	0.997792		uc007jwk.1	mm10	uc007jwk.1	Kif1c
uc007jwl.1_mm10	OTHER	0.002208	0.997792		uc007jwl.1	mm10	uc007jwl.1	Kif1c
uc007jwm.1_mm10	OTHER	0.002208	0.997792		uc007jwm.1	mm10	uc007jwm.1	Kif1c
uc007jzk.2_mm10	OTHER	0.002683	0.997317		uc007jzk.2	mm10	uc007jzk.2	Zzef1
uc007jzl.2_mm10	OTHER	0.002683	0.997317		uc007jzl.2	mm10	uc007jzl.2	Zzef1
uc007jzm.2_mm10	OTHER	0.012704	0.987296		uc007jzm.2	mm10	uc007jzm.2	Zzef1
uc007jzn.2_mm10	OTHER	0.003519	0.996481		uc007jzn.2	mm10	uc007jzn.2	Zzef1
uc007kag.1_mm10	OTHER	0.003683	0.996317		uc007kag.1	mm10	uc007kag.1	Shpk
uc011xyp.1_mm10	OTHER	0.004129	0.995871		uc011xyp.1	mm10	uc011xyp.1	Shpk
uc007kcb.1_mm10	OTHER	0.001344	0.998656		uc007kcb.1	mm10	uc007kcb.1	Cluh
uc007kca.1_mm10	OTHER	0.002976	0.997024		uc007kca.1	mm10	uc007kca.1	Cluh
uc011xyx.1_mm10	OTHER	0.002976	0.997024		uc011xyx.1	mm10	uc011xyx.1	Cluh
uc007kcc.1_mm10	OTHER	0.011359	0.988641		uc007kcc.1	mm10	uc007kcc.1	Cluh
uc007kch.1_mm10	OTHER	0.000453	0.999547		uc007kch.1	mm10	uc007kch.1	Mettl16
uc007kci.1_mm10	OTHER	0.002326	0.997674		uc007kci.1	mm10	uc007kci.1	Mettl16
uc011xyz.1_mm10	OTHER	0.000453	0.999547		uc011xyz.1	mm10	uc011xyz.1	Mettl16
uc011xza.1_mm10	OTHER	0.000453	0.999547		uc011xza.1	mm10	uc011xza.1	Mettl16
uc007kga.1_mm10	SP(Sec/SPI)	0.991076	0.008924	CS pos: 37-38. AQA-AH. Pr: 0.8803	uc007kga.1	mm10	uc007kga.1	Cpd	Cpd
uc007kgb.1_mm10	SP(Sec/SPI)	0.991076	0.008924	CS pos: 37-38. AQA-AH. Pr: 0.8803	uc007kgb.1	mm10	uc007kgb.1	Cpd
uc007kid.2_mm10	OTHER	0.008645	0.991355		uc007kid.2	mm10	uc007kid.2	Fam222b
uc007kic.2_mm10	OTHER	0.004686	0.995314		uc007kic.2	mm10	uc007kic.2	Fam222b
uc007kie.2_mm10	OTHER	0.004686	0.995314		uc007kie.2	mm10	uc007kie.2	Fam222b
uc007kio.2_mm10	OTHER	0.000277	0.999723		uc007kio.2	mm10	uc007kio.2	Supt6
uc007kip.2_mm10	OTHER	0.000107	0.999893		uc007kip.2	mm10	uc007kip.2	Supt6
uc007kir.2_mm10	OTHER	0.026511	0.973489		uc007kir.2	mm10	uc007kir.2	2610507B11Rik
uc007klt.2_mm10	OTHER	0.001745	0.998255		uc007klt.2	mm10	uc007klt.2	Rhbdl3
uc007klu.2_mm10	OTHER	0.000925	0.999075		uc007klu.2	mm10	uc007klu.2	Rhbdl3
uc007kmj.1_mm10	OTHER	0.077969	0.922031		uc007kmj.1	mm10	uc007kmj.1	Tmem98
uc007ksg.2_mm10	SP(Sec/SPI)	0.972991	0.027009	CS pos: 17-18. LYS-AD. Pr: 0.3639	uc007ksg.2	mm10	uc007ksg.2	4632419I22Rik	4632419I22Rik
uc007ksi.1_mm10	OTHER	0.00451	0.99549		uc007ksi.1	mm10	uc007ksi.1	Ints2
uc007ksj.1_mm10	OTHER	0.00451	0.99549		uc007ksj.1	mm10	uc007ksj.1	Ints2
uc007ktz.1_mm10	OTHER	0.000414	0.999586		uc007ktz.1	mm10	uc007ktz.1	Mtmr4
uc007kua.1_mm10	OTHER	0.000414	0.999586		uc007kua.1	mm10	uc007kua.1	Mtmr4
uc007kub.1_mm10	OTHER	0.000414	0.999586		uc007kub.1	mm10	uc007kub.1	Mtmr4
uc007kud.1_mm10	SP(Sec/SPI)	0.802013	0.197987	CS pos: 23-24. LHA-GF. Pr: 0.3148	uc007kud.1	mm10	uc007kud.1	Rnf43	Rnf43
uc007kui.1_mm10	OTHER	0.000229	0.999771		uc007kui.1	mm10	uc007kui.1	Rnf43
uc007kue.2_mm10	SP(Sec/SPI)	0.802013	0.197987	CS pos: 23-24. LHA-GF. Pr: 0.3148	uc007kue.2	mm10	uc007kue.2	Rnf43
uc007kvx.2_mm10	SP(Sec/SPI)	0.925071	0.074929	CS pos: 28-29. GSA-ID. Pr: 0.3774	uc007kvx.2	mm10	uc007kvx.2	Scpep1	Scpep1
uc011yci.1_mm10	SP(Sec/SPI)	0.925071	0.074929	CS pos: 28-29. GSA-ID. Pr: 0.3774	uc011yci.1	mm10	uc011yci.1	Scpep1
uc007kwb.1_mm10	OTHER	0.00224	0.99776		uc007kwb.1	mm10	uc007kwb.1	Trim25
uc007kwc.1_mm10	OTHER	0.00224	0.99776		uc007kwc.1	mm10	uc007kwc.1	Trim25
uc011ycl.1_mm10	OTHER	0.00224	0.99776		uc011ycl.1	mm10	uc011ycl.1	Trim25
uc011ycm.1_mm10	OTHER	0.00224	0.99776		uc011ycm.1	mm10	uc011ycm.1	Trim25
uc007kyk.1_mm10	OTHER	0.001099	0.998901		uc007kyk.1	mm10	uc007kyk.1	Ankrd40
uc007kyl.1_mm10	OTHER	0.001099	0.998901		uc007kyl.1	mm10	uc007kyl.1	Ankrd40
uc007kyu.2_mm10	OTHER	0.000914	0.999086		uc007kyu.2	mm10	uc007kyu.2	Epn3
uc007kyv.2_mm10	OTHER	0.000914	0.999086		uc007kyv.2	mm10	uc007kyv.2	Epn3
uc007kzv.2_mm10	OTHER	0.007268	0.992732		uc007kzv.2	mm10	uc007kzv.2	Itga3
uc007kzw.2_mm10	SP(Sec/SPI)	0.757473	0.242527	CS pos: 32-33. AFA-FN. Pr: 0.6823	uc007kzw.2	mm10	uc007kzw.2	Itga3	Itga3
uc007kzx.2_mm10	SP(Sec/SPI)	0.757473	0.242527	CS pos: 32-33. AFA-FN. Pr: 0.6823	uc007kzx.2	mm10	uc007kzx.2	Itga3
uc007lco.2_mm10	OTHER	0.001386	0.998614		uc007lco.2	mm10	uc007lco.2	Nfe2l1
uc011ydl.1_mm10	OTHER	0.000703	0.999297		uc011ydl.1	mm10	uc011ydl.1	Nfe2l1
uc011ydm.1_mm10	OTHER	0.002237	0.997763		uc011ydm.1	mm10	uc011ydm.1	Nfe2l1
uc011ydn.1_mm10	OTHER	0.002237	0.997763		uc011ydn.1	mm10	uc011ydn.1	Nfe2l1
uc007lcs.1_mm10	OTHER	0.428534	0.571466		uc007lcs.1	mm10	uc007lcs.1	Nfe2l1
uc007lcq.2_mm10	OTHER	0.428534	0.571466		uc007lcq.2	mm10	uc007lcq.2	Nfe2l1
uc007lcr.2_mm10	OTHER	0.428534	0.571466		uc007lcr.2	mm10	uc007lcr.2	Nfe2l1
uc007lei.1_mm10	OTHER	0.03156	0.96844		uc007lei.1	mm10	uc007lei.1	Mllt6
uc011ydu.1_mm10	OTHER	0.001345	0.998655		uc011ydu.1	mm10	uc011ydu.1	Mllt6
uc007lfz.2_mm10	OTHER	0.000427	0.999573		uc007lfz.2	mm10	uc007lfz.2	Ppp1r1b
uc057azx.1_mm10	OTHER	0.000988	0.999012		uc057azx.1	mm10	uc057azx.1	Ppp1r1b
uc007lga.2_mm10	OTHER	0.000988	0.999012		uc007lga.2	mm10	uc007lga.2	Ppp1r1b
uc007lht.2_mm10	OTHER	0.004483	0.995517		uc007lht.2	mm10	uc007lht.2	Wipf2
uc007lif.2_mm10	OTHER	0.002197	0.997803		uc007lif.2	mm10	uc007lif.2	Tns4
uc007lig.2_mm10	OTHER	0.005132	0.994868		uc007lig.2	mm10	uc007lig.2	Tns4
uc007lmo.2_mm10	OTHER	0.000392	0.999608		uc007lmo.2	mm10	uc007lmo.2	Stat3
uc007lmp.2_mm10	OTHER	0.000392	0.999608		uc007lmp.2	mm10	uc007lmp.2	Stat3
uc007lmq.2_mm10	OTHER	0.000392	0.999608		uc007lmq.2	mm10	uc007lmq.2	Stat3
uc029rof.1_mm10	OTHER	0.000458	0.999542		uc029rof.1	mm10	uc029rof.1	Atp6v0a1
uc007lmt.2_mm10	OTHER	0.002628	0.997372		uc007lmt.2	mm10	uc007lmt.2	Atp6v0a1
uc007lmy.1_mm10	OTHER	0.019726	0.980274		uc007lmy.1	mm10	uc007lmy.1	Atp6v0a1
uc007lmu.2_mm10	OTHER	0.002628	0.997372		uc007lmu.2	mm10	uc007lmu.2	Atp6v0a1
uc007lmw.2_mm10	OTHER	0.002628	0.997372		uc007lmw.2	mm10	uc007lmw.2	Atp6v0a1
uc007lmx.2_mm10	OTHER	0.002628	0.997372		uc007lmx.2	mm10	uc007lmx.2	Atp6v0a1
uc007lmv.2_mm10	OTHER	0.000262	0.999738		uc007lmv.2	mm10	uc007lmv.2	Atp6v0a1
uc007lqt.2_mm10	OTHER	0.002068	0.997932		uc007lqt.2	mm10	uc007lqt.2	G6pc3
uc007lrt.3_mm10	OTHER	0.001072	0.998928		uc007lrt.3	mm10	uc007lrt.3	Slc25a39
uc007ltn.1_mm10	OTHER	0.000363	0.999637		uc007ltn.1	mm10	uc007ltn.1	Acbd4
uc007lth.1_mm10	OTHER	0.001342	0.998658		uc007lth.1	mm10	uc007lth.1	Acbd4
uc007lti.1_mm10	OTHER	0.000562	0.999438		uc007lti.1	mm10	uc007lti.1	Acbd4
uc007ltm.1_mm10	OTHER	0.001731	0.998269		uc007ltm.1	mm10	uc007ltm.1	Acbd4
uc007lug.1_mm10	OTHER	0.000963	0.999037		uc007lug.1	mm10	uc007lug.1	Plekhm1
uc007lxu.2_mm10	SP(Sec/SPI)	0.995552	0.004448	CS pos: 34-35. APA-LD. Pr: 0.8270	uc007lxu.2	mm10	uc007lxu.2	Ace	Ace
uc007lxv.3_mm10	SP(Sec/SPI)	0.995552	0.004448	CS pos: 34-35. APA-LD. Pr: 0.8270	uc007lxv.3	mm10	uc007lxv.3	Ace
uc007lxw.2_mm10	SP(Sec/SPI)	0.931985	0.068015	CS pos: 28-29. VLS-QV. Pr: 0.6372	uc007lxw.2	mm10	uc007lxw.2	Ace
uc007lyi.1_mm10	SP(Sec/SPI)	0.996761	0.003239	CS pos: 20-21. SEA-KF. Pr: 0.8822	uc007lyi.1	mm10	uc007lyi.1	Ccdc47	Ccdc47
uc007lyj.1_mm10	SP(Sec/SPI)	0.996761	0.003239	CS pos: 20-21. SEA-KF. Pr: 0.8822	uc007lyj.1	mm10	uc007lyj.1	Ccdc47
uc007lzb.1_mm10	OTHER	0.00038	0.99962		uc007lzb.1	mm10	uc007lzb.1	Tex2
uc007lzd.1_mm10	OTHER	0.00038	0.99962		uc007lzd.1	mm10	uc007lzd.1	Tex2
uc007lzc.1_mm10	OTHER	0.00038	0.99962		uc007lzc.1	mm10	uc007lzc.1	Tex2
uc007mad.1_mm10	OTHER	0.000712	0.999288		uc007mad.1	mm10	uc007mad.1	Bptf
uc007mac.1_mm10	OTHER	0.009641	0.990359		uc007mac.1	mm10	uc007mac.1	Bptf
uc007mae.2_mm10	OTHER	0.009641	0.990359		uc007mae.2	mm10	uc007mae.2	Bptf
uc007maf.1_mm10	OTHER	0.009641	0.990359		uc007maf.1	mm10	uc007maf.1	Bptf
uc007mag.1_mm10	OTHER	0.009641	0.990359		uc007mag.1	mm10	uc007mag.1	Bptf
uc007mbx.1_mm10	OTHER	0.000843	0.999157		uc007mbx.1	mm10	uc007mbx.1	Rgs9
uc011ygs.1_mm10	OTHER	0.000851	0.999149		uc011ygs.1	mm10	uc011ygs.1	Rgs9
uc007mby.2_mm10	OTHER	0.000843	0.999157		uc007mby.2	mm10	uc007mby.2	Rgs9
uc007mbz.1_mm10	OTHER	0.000843	0.999157		uc007mbz.1	mm10	uc007mbz.1	Rgs9
uc007mca.1_mm10	OTHER	0.001126	0.998874		uc007mca.1	mm10	uc007mca.1	Rgs9
uc007mcl.1_mm10	OTHER	0.00135	0.99865		uc007mcl.1	mm10	uc007mcl.1	Slc16a6
uc007mcm.1_mm10	OTHER	0.004987	0.995013		uc007mcm.1	mm10	uc007mcm.1	Slc16a6
uc007mdm.1_mm10	OTHER	0.002105	0.997895		uc007mdm.1	mm10	uc007mdm.1	Abca5
uc007mdn.1_mm10	OTHER	0.002105	0.997895		uc007mdn.1	mm10	uc007mdn.1	Abca5
uc007mdo.1_mm10	OTHER	0.002105	0.997895		uc007mdo.1	mm10	uc007mdo.1	Abca5
uc007mdp.1_mm10	OTHER	0.001115	0.998885		uc007mdp.1	mm10	uc007mdp.1	Abca5
uc007mdq.1_mm10	OTHER	0.002105	0.997895		uc007mdq.1	mm10	uc007mdq.1	Abca5
uc007mma.1_mm10	OTHER	0.462915	0.537085		uc007mma.1	mm10	uc007mma.1	St6galnac2
uc007mow.1_mm10	SP(Sec/SPI)	0.999455	0.000545	CS pos: 26-27. ADA-CS. Pr: 0.9890	uc007mow.1	mm10	uc007mow.1	Timp2	Timp2
uc007mpa.2_mm10	OTHER	0.000622	0.999378		uc007mpa.2	mm10	uc007mpa.2	Cant1
uc007mpe.1_mm10	OTHER	0.000622	0.999378		uc007mpe.1	mm10	uc007mpe.1	Cant1
uc011yin.2_mm10	OTHER	0.000622	0.999378		uc011yin.2	mm10	uc011yin.2	Cant1
uc007mpb.2_mm10	OTHER	0.000622	0.999378		uc007mpb.2	mm10	uc007mpb.2	Cant1
uc007mpc.2_mm10	OTHER	0.000622	0.999378		uc007mpc.2	mm10	uc007mpc.2	Cant1
uc007mpd.2_mm10	OTHER	0.000622	0.999378		uc007mpd.2	mm10	uc007mpd.2	Cant1
uc007mpf.2_mm10	OTHER	0.000622	0.999378		uc007mpf.2	mm10	uc007mpf.2	Cant1
uc007mqh.3_mm10	OTHER	0.035643	0.964357		uc007mqh.3	mm10	uc007mqh.3	Gaa
uc007mqi.3_mm10	OTHER	0.035643	0.964357		uc007mqi.3	mm10	uc007mqi.3	Gaa
uc007mqg.3_mm10	OTHER	0.035643	0.964357		uc007mqg.3	mm10	uc007mqg.3	Gaa
uc007mql.1_mm10	SP(Sec/SPI)	0.989984	0.010016	CS pos: 22-23. AHS-RN. Pr: 0.6650	uc007mql.1	mm10	uc007mql.1	Sgsh	Sgsh
uc011yiw.1_mm10	OTHER	0.000601	0.999399		uc011yiw.1	mm10	uc011yiw.1	Slc38a10
uc007mrv.2_mm10	OTHER	0.002888	0.997112		uc007mrv.2	mm10	uc007mrv.2	Slc38a10
uc007mrx.2_mm10	OTHER	0.002888	0.997112		uc007mrx.2	mm10	uc007mrx.2	Slc38a10
uc007mrw.2_mm10	OTHER	0.002888	0.997112		uc007mrw.2	mm10	uc007mrw.2	Slc38a10
uc007mry.2_mm10	OTHER	0.002888	0.997112		uc007mry.2	mm10	uc007mry.2	Slc38a10
uc007mrz.2_mm10	OTHER	0.002888	0.997112		uc007mrz.2	mm10	uc007mrz.2	Slc38a10
uc007msa.2_mm10	OTHER	0.002888	0.997112		uc007msa.2	mm10	uc007msa.2	Slc38a10
uc007msq.2_mm10	OTHER	0.000248	0.999752		uc007msq.2	mm10	uc007msq.2	Nploc4
uc007msp.2_mm10	OTHER	0.000248	0.999752		uc007msp.2	mm10	uc007msp.2	Nploc4
uc011yjl.1_mm10	OTHER	0.001667	0.998333		uc011yjl.1	mm10	uc011yjl.1	Foxk2
uc007mvs.1_mm10	OTHER	0.001667	0.998333		uc007mvs.1	mm10	uc007mvs.1	Foxk2
uc007mxr.2_mm10	OTHER	0.001129	0.998871		uc007mxr.2	mm10	uc007mxr.2	Ncoa1
uc007mxs.2_mm10	OTHER	0.001129	0.998871		uc007mxs.2	mm10	uc007mxs.2	Ncoa1
uc007mxt.1_mm10	OTHER	0.000796	0.999204		uc007mxt.1	mm10	uc007mxt.1	Ncoa1
uc007mxu.1_mm10	OTHER	0.014099	0.985901		uc007mxu.1	mm10	uc007mxu.1	Ncoa1
uc007naf.1_mm10	OTHER	0.004131	0.995869		uc007naf.1	mm10	uc007naf.1	Laptm4a
uc007nez.1_mm10	OTHER	0.000618	0.999382		uc007nez.1	mm10	uc007nez.1	Kidins220
uc007nfa.1_mm10	OTHER	0.000618	0.999382		uc007nfa.1	mm10	uc007nfa.1	Kidins220
uc007nfb.2_mm10	OTHER	0.002395	0.997605		uc007nfb.2	mm10	uc007nfb.2	Kidins220
uc007nfc.1_mm10	OTHER	0.001056	0.998944		uc007nfc.1	mm10	uc007nfc.1	Kidins220
uc007nfd.1_mm10	OTHER	0.000359	0.999641		uc007nfd.1	mm10	uc007nfd.1	Kidins220
uc056yps.1_mm10	OTHER	0.001172	0.998828		uc056yps.1	mm10	uc056yps.1	Kidins220
uc056ypt.1_mm10	OTHER	0.001172	0.998828		uc056ypt.1	mm10	uc056ypt.1	Kidins220
uc056ypu.1_mm10	OTHER	0.001172	0.998828		uc056ypu.1	mm10	uc056ypu.1	Kidins220
uc056ypv.1_mm10	OTHER	0.001172	0.998828		uc056ypv.1	mm10	uc056ypv.1	Kidins220
uc007nhg.3_mm10	OTHER	0.003097	0.996903		uc007nhg.3	mm10	uc007nhg.3	Dld
uc007njx.2_mm10	SP(Sec/SPI)	0.964519	0.035481	CS pos: 23-24. CLA-FK. Pr: 0.9401	uc007njx.2	mm10	uc007njx.2	Sostdc1	Sostdc1
uc007nlo.1_mm10	SP(Sec/SPI)	0.808676	0.191324	CS pos: 23-24. ILA-SK. Pr: 0.6625	uc007nlo.1	mm10	uc007nlo.1	Dnajb9	Dnajb9
uc007nqj.2_mm10	OTHER	0.001624	0.998376		uc007nqj.2	mm10	uc007nqj.2	Fbxo33
uc007nqk.2_mm10	OTHER	0.007225	0.992775		uc007nqk.2	mm10	uc007nqk.2	Fbxo33
uc011ymy.1_mm10	OTHER	0.47878	0.52122		uc011ymy.1	mm10	uc011ymy.1	Mgat2
uc007oae.1_mm10	OTHER	0.00076	0.99924		uc007oae.1	mm10	uc007oae.1	Zfyve26
uc007oaf.1_mm10	OTHER	0.008993	0.991007		uc007oaf.1	mm10	uc007oaf.1	Zfyve26
uc007oag.1_mm10	OTHER	0.001053	0.998947		uc007oag.1	mm10	uc007oag.1	Zfyve26
uc007oah.1_mm10	OTHER	0.00076	0.99924		uc007oah.1	mm10	uc007oah.1	Zfyve26
uc007oal.1_mm10	OTHER	0.003709	0.996291		uc007oal.1	mm10	uc007oal.1	Zfp36l1
uc007obb.2_mm10	OTHER	0.093832	0.906168		uc007obb.2	mm10	uc007obb.2	Slc39a9
uc007obc.2_mm10	OTHER	0.093832	0.906168		uc007obc.2	mm10	uc007obc.2	Slc39a9
uc011yoi.1_mm10	OTHER	0.093832	0.906168		uc011yoi.1	mm10	uc011yoi.1	Slc39a9
uc007oco.2_mm10	OTHER	0.288564	0.711436		uc007oco.2	mm10	uc007oco.2	Map3k9
uc007ocp.2_mm10	OTHER	0.288564	0.711436		uc007ocp.2	mm10	uc007ocp.2	Map3k9
uc007ocq.1_mm10	OTHER	0.001854	0.998146		uc007ocq.1	mm10	uc007ocq.1	Pcnx
uc011yol.1_mm10	OTHER	0.000888	0.999112		uc011yol.1	mm10	uc011yol.1	Pcnx
uc007ocs.1_mm10	OTHER	0.000888	0.999112		uc007ocs.1	mm10	uc007ocs.1	Pcnx
uc007oct.1_mm10	OTHER	0.000888	0.999112		uc007oct.1	mm10	uc007oct.1	Pcnx
uc011yom.1_mm10	OTHER	0.000606	0.999394		uc011yom.1	mm10	uc011yom.1	Pcnx
uc011yon.1_mm10	OTHER	0.000868	0.999132		uc011yon.1	mm10	uc011yon.1	Pcnx
uc011yos.1_mm10	OTHER	0.00068	0.99932		uc011yos.1	mm10	uc011yos.1	Dnal1
uc007oek.2_mm10	OTHER	0.000386	0.999614		uc007oek.2	mm10	uc007oek.2	Dnal1
uc011yot.1_mm10	OTHER	0.000625	0.999375		uc011yot.1	mm10	uc011yot.1	Dnal1
uc007oft.1_mm10	SP(Sec/SPI)	0.999777	0.000223	CS pos: 19-20. SQA-EP. Pr: 0.8698	uc007oft.1	mm10	uc007oft.1	Npc2	Npc2
uc007ogy.1_mm10	OTHER	0.000546	0.999454		uc007ogy.1	mm10	uc007ogy.1	Tmed10
uc007ogz.1_mm10	SP(Sec/SPI)	0.974603	0.025397	CS pos: 31-32. VLG-IS. Pr: 0.8954	uc007ogz.1	mm10	uc007ogz.1	Tmed10	Tmed10
uc057bcd.1_mm10	SP(Sec/SPI)	0.974603	0.025397	CS pos: 31-32. VLG-IS. Pr: 0.8954	uc057bcd.1	mm10	uc057bcd.1
uc007okx.1_mm10	SP(Sec/SPI)	0.99611	0.00389	CS pos: 22-23. AAA-TS. Pr: 0.5679	uc007okx.1	mm10	uc007okx.1	Sel1l	Sel1l
uc007oky.1_mm10	SP(Sec/SPI)	0.99611	0.00389	CS pos: 22-23. AAA-TS. Pr: 0.5679	uc007oky.1	mm10	uc007oky.1	Sel1l
uc007okz.1_mm10	SP(Sec/SPI)	0.99611	0.00389	CS pos: 22-23. AAA-TS. Pr: 0.5679	uc007okz.1	mm10	uc007okz.1	Sel1l
uc007ola.1_mm10	SP(Sec/SPI)	0.99611	0.00389	CS pos: 22-23. AAA-TS. Pr: 0.5679	uc007ola.1	mm10	uc007ola.1	Sel1l
uc007olb.1_mm10	SP(Sec/SPI)	0.99611	0.00389	CS pos: 22-23. AAA-TS. Pr: 0.5679	uc007olb.1	mm10	uc007olb.1	Sel1l
uc007olc.2_mm10	SP(Sec/SPI)	0.610052	0.389948	CS pos: 35-36. LLA-CP. Pr: 0.3825	uc007olc.2	mm10	uc007olc.2	Flrt2
uc033get.1_mm10	SP(Sec/SPI)	0.610052	0.389948	CS pos: 35-36. LLA-CP. Pr: 0.3825	uc033get.1	mm10	uc033get.1
uc007orc.2_mm10	OTHER	0.002992	0.997008		uc007orc.2	mm10	uc007orc.2	Ptpn21
uc011ypx.1_mm10	OTHER	0.001129	0.998871		uc011ypx.1	mm10	uc011ypx.1	Ptpn21
uc007ord.2_mm10	OTHER	0.001114	0.998886		uc007ord.2	mm10	uc007ord.2	Ptpn21
uc007ore.2_mm10	OTHER	0.001114	0.998886		uc007ore.2	mm10	uc007ore.2	Ptpn21
uc007orf.2_mm10	OTHER	0.001114	0.998886		uc007orf.2	mm10	uc007orf.2	Ptpn21
uc007otm.2_mm10	OTHER	0.000911	0.999089		uc007otm.2	mm10	uc007otm.2	Tc2n
uc007otn.2_mm10	OTHER	0.000911	0.999089		uc007otn.2	mm10	uc007otn.2	Tc2n
uc007oto.2_mm10	OTHER	0.000911	0.999089		uc007oto.2	mm10	uc007oto.2	Tc2n
uc007oty.1_mm10	SP(Sec/SPI)	0.711494	0.288506	CS pos: 21-22. ASG-LF. Pr: 0.1780	uc007oty.1	mm10	uc007oty.1	Slc24a4	Slc24a4
uc011yqm.1_mm10	SP(Sec/SPI)	0.711494	0.288506	CS pos: 21-22. ASG-LF. Pr: 0.1780	uc011yqm.1	mm10	uc011yqm.1	Slc24a4
uc007otz.1_mm10	SP(Sec/SPI)	0.711494	0.288506	CS pos: 21-22. ASG-LF. Pr: 0.1780	uc007otz.1	mm10	uc007otz.1	Slc24a4
uc007ouj.1_mm10	OTHER	0.000351	0.999649		uc007ouj.1	mm10	uc007ouj.1	Itpk1
uc007ovi.2_mm10	OTHER	0.006245	0.993755		uc007ovi.2	mm10	uc007ovi.2	Ddx24
uc007ovj.2_mm10	OTHER	0.000687	0.999313		uc007ovj.2	mm10	uc007ovj.2	Ddx24
uc007ovk.2_mm10	OTHER	0.000687	0.999313		uc007ovk.2	mm10	uc007ovk.2	Ddx24
uc007ovl.2_mm10	OTHER	0.000687	0.999313		uc007ovl.2	mm10	uc007ovl.2	Ddx24
uc007ovn.3_mm10	OTHER	0.308972	0.691028		uc007ovn.3	mm10	uc007ovn.3	Ifi27l2a
uc007ovp.2_mm10	OTHER	0.006753	0.993247		uc007ovp.2	mm10	uc007ovp.2	Ifi27
uc007ovq.2_mm10	OTHER	0.006753	0.993247		uc007ovq.2	mm10	uc007ovq.2	Ifi27
uc007ovr.2_mm10	OTHER	0.006753	0.993247		uc007ovr.2	mm10	uc007ovr.2	Ifi27
uc007ovs.2_mm10	OTHER	0.006753	0.993247		uc007ovs.2	mm10	uc007ovs.2	Ifi27
uc007ovt.2_mm10	OTHER	0.005126	0.994874		uc007ovt.2	mm10	uc007ovt.2	Ifi27
uc007ovu.3_mm10	OTHER	0.280546	0.719454		uc007ovu.3	mm10	uc007ovu.3	Ifi27l2a
uc007oxl.1_mm10	OTHER	0.000538	0.999462		uc007oxl.1	mm10	uc007oxl.1	Clmn
uc011yrj.1_mm10	OTHER	0.000538	0.999462		uc011yrj.1	mm10	uc011yrj.1	Clmn
uc057bcm.1_mm10	OTHER	0.022282	0.977718		uc057bcm.1	mm10	uc057bcm.1
uc007pdn.2_mm10	OTHER	0.001664	0.998336		uc007pdn.2	mm10	uc007pdn.2	Ckb
uc007pes.1_mm10	OTHER	0.001061	0.998939		uc007pes.1	mm10	uc007pes.1	Inf2
uc007pet.1_mm10	OTHER	0.003706	0.996294		uc007pet.1	mm10	uc007pet.1	Inf2
uc007pik.1_mm10	SP(Sec/SPI)	0.647583	0.352417	CS pos: 42-43. GQS-EH. Pr: 0.1375	uc007pik.1	mm10	uc007pik.1	Itgb8	Itgb8
uc011yvv.1_mm10	OTHER	0.000883	0.999117		uc011yvv.1	mm10	uc011yvv.1	Itgb8
uc007pil.1_mm10	SP(Sec/SPI)	0.647583	0.352417	CS pos: 42-43. GQS-EH. Pr: 0.1375	uc007pil.1	mm10	uc007pil.1	Itgb8
uc007pim.1_mm10	SP(Sec/SPI)	0.647583	0.352417	CS pos: 42-43. GQS-EH. Pr: 0.1375	uc007pim.1	mm10	uc007pim.1	Itgb8
uc011ywf.2_mm10	OTHER	0.000742	0.999258		uc011ywf.2	mm10	uc011ywf.2	Lgals8
uc011ywg.2_mm10	OTHER	0.000742	0.999258		uc011ywg.2	mm10	uc011ywg.2	Lgals8
uc007plm.3_mm10	OTHER	0.000742	0.999258		uc007plm.3	mm10	uc007plm.3	Lgals8
uc007pln.3_mm10	OTHER	0.007289	0.992711		uc007pln.3	mm10	uc007pln.3	Lgals8
uc011ywh.2_mm10	OTHER	0.007289	0.992711		uc011ywh.2	mm10	uc011ywh.2	Lgals8
uc007plo.3_mm10	OTHER	0.000742	0.999258		uc007plo.3	mm10	uc007plo.3	Lgals8
uc007pnj.1_mm10	OTHER	0.000952	0.999048		uc007pnj.1	mm10	uc007pnj.1	Mrpl32
uc007pnk.1_mm10	OTHER	0.073007	0.926993		uc007pnk.1	mm10	uc007pnk.1	Mrpl32
uc007ppe.2_mm10	SP(Sec/SPI)	0.81733	0.18267	CS pos: 33-34. GMA-GS. Pr: 0.3781	uc007ppe.2	mm10	uc007ppe.2	Epdr1	Epdr1
uc007ppf.4_mm10	SP(Sec/SPI)	0.81733	0.18267	CS pos: 33-34. GMA-GS. Pr: 0.3781	uc007ppf.4	mm10	uc007ppf.4	Epdr1
uc007pue.3_mm10	OTHER	0.001216	0.998784		uc007pue.3	mm10	uc007pue.3	Hist1h2bg
uc011yxg.1_mm10	OTHER	0.001216	0.998784		uc011yxg.1	mm10	uc011yxg.1	Hist1h2be
uc007pui.2_mm10	OTHER	0.001216	0.998784		uc007pui.2	mm10	uc007pui.2	Hist1h2be
uc033gkz.1_mm10	OTHER	0.001216	0.998784		uc033gkz.1	mm10	uc033gkz.1
uc033gla.2_mm10	OTHER	0.001216	0.998784		uc033gla.2	mm10	uc033gla.2
uc007pul.1_mm10	OTHER	0.001216	0.998784		uc007pul.1	mm10	uc007pul.1	Hist1h2bc
uc007pwi.1_mm10	OTHER	0.000469	0.999531		uc007pwi.1	mm10	uc007pwi.1	BC005537
uc007pwp.2_mm10	OTHER	0.005043	0.994957		uc007pwp.2	mm10	uc007pwp.2	Aldh5a1
uc056ytg.1_mm10	OTHER	0.009588	0.990412		uc056ytg.1	mm10	uc056ytg.1	Mrs2
uc007qdc.2_mm10	SP(Sec/SPI)	0.961171	0.038829	CS pos: 23-24. LRG-GP. Pr: 0.2082	uc007qdc.2	mm10	uc007qdc.2	Ssr1	Ssr1
uc011yyk.1_mm10	SP(Sec/SPI)	0.961171	0.038829	CS pos: 23-24. LRG-GP. Pr: 0.2082	uc011yyk.1	mm10	uc011yyk.1	Ssr1
uc007qio.1_mm10	OTHER	0.001745	0.998255		uc007qio.1	mm10	uc007qio.1	Fam120a
uc007qjl.1_mm10	SP(Sec/SPI)	0.9941	0.0059	CS pos: 19-20. TDC-ER. Pr: 0.8955	uc007qjl.1	mm10	uc007qjl.1	Ecm2	Ecm2
uc011yzf.1_mm10	OTHER	0.000107	0.999893		uc011yzf.1	mm10	uc011yzf.1	Ecm2
uc007qof.3_mm10	OTHER	0.001643	0.998357		uc007qof.3	mm10	uc007qof.3	4833439L19Rik
uc029sbj.1_mm10	OTHER	0.00456	0.99544		uc029sbj.1	mm10	uc029sbj.1	4833439L19Rik
uc029sbk.1_mm10	OTHER	0.00456	0.99544		uc029sbk.1	mm10	uc029sbk.1	4833439L19Rik
uc029sbl.1_mm10	OTHER	0.000728	0.999272		uc029sbl.1	mm10	uc029sbl.1	4833439L19Rik
uc007qoi.3_mm10	OTHER	0.001182	0.998818		uc007qoi.3	mm10	uc007qoi.3	4833439L19Rik
uc007qom.1_mm10	OTHER	0.000667	0.999333		uc007qom.1	mm10	uc007qom.1	Cltb
uc007qon.1_mm10	OTHER	0.000667	0.999333		uc007qon.1	mm10	uc007qon.1	Cltb
uc007qoo.1_mm10	OTHER	0.000667	0.999333		uc007qoo.1	mm10	uc007qoo.1	Cltb
uc007qqo.1_mm10	SP(Sec/SPI)	0.893122	0.106878	CS pos: 46-47. VAA-DI. Pr: 0.8466	uc007qqo.1	mm10	uc007qqo.1	Lman2	Lman2
uc007qqp.1_mm10	SP(Sec/SPI)	0.893122	0.106878	CS pos: 46-47. VAA-DI. Pr: 0.8466	uc007qqp.1	mm10	uc007qqp.1	Lman2
uc007qtj.2_mm10	OTHER	0.00094	0.99906		uc007qtj.2	mm10	uc007qtj.2	Ubqln1
uc011zan.1_mm10	OTHER	0.000607	0.999393		uc011zan.1	mm10	uc011zan.1	Ubqln1
uc007qtm.2_mm10	OTHER	0.000992	0.999008		uc007qtm.2	mm10	uc007qtm.2	Ubqln1
uc007qtl.2_mm10	OTHER	0.000992	0.999008		uc007qtl.2	mm10	uc007qtl.2	Ubqln1
uc007quh.2_mm10	SP(Sec/SPI)	0.948415	0.051585	CS pos: 31-32. SLA-CP. Pr: 0.8664	uc007quh.2	mm10	uc007quh.2	Ntrk2	Ntrk2
uc007qui.2_mm10	SP(Sec/SPI)	0.948415	0.051585	CS pos: 31-32. SLA-CP. Pr: 0.8664	uc007qui.2	mm10	uc007qui.2	Ntrk2
uc007quj.2_mm10	SP(Sec/SPI)	0.948415	0.051585	CS pos: 31-32. SLA-CP. Pr: 0.8664	uc007quj.2	mm10	uc007quj.2	Ntrk2
uc007quk.1_mm10	SP(Sec/SPI)	0.948415	0.051585	CS pos: 31-32. SLA-CP. Pr: 0.8664	uc007quk.1	mm10	uc007quk.1	Ntrk2
uc007rea.1_mm10	OTHER	0.001866	0.998134		uc007rea.1	mm10	uc007rea.1	Slc12a7
uc007reb.1_mm10	OTHER	0.003155	0.996845		uc007reb.1	mm10	uc007reb.1	Slc12a7
uc007rec.1_mm10	OTHER	0.003155	0.996845		uc007rec.1	mm10	uc007rec.1	Slc12a7
uc007red.1_mm10	OTHER	0.003155	0.996845		uc007red.1	mm10	uc007red.1	Slc12a7
uc007ree.1_mm10	OTHER	0.00114	0.99886		uc007ree.1	mm10	uc007ree.1	Slc12a7
uc007rfa.1_mm10	OTHER	0.005705	0.994295		uc007rfa.1	mm10	uc007rfa.1	Sdha
uc007rkq.2_mm10	OTHER	0.002074	0.997926		uc007rkq.2	mm10	uc007rkq.2	Zfyve16
uc011zcv.1_mm10	SP(Sec/SPI)	0.721864	0.278136	CS pos: 67-68. ARA-SG. Pr: 0.5775	uc011zcv.1	mm10	uc011zcv.1	Arsb	Arsb
uc007rlo.1_mm10	SP(Sec/SPI)	0.99815	0.00185	CS pos: 39-40. ARA-SG. Pr: 0.6153	uc007rlo.1	mm10	uc007rlo.1	Arsb
uc007rlr.1_mm10	OTHER	0.000626	0.999374		uc007rlr.1	mm10	uc007rlr.1	Scamp1
uc007rls.1_mm10	OTHER	0.000796	0.999204		uc007rls.1	mm10	uc007rls.1	Scamp1
uc007rlt.1_mm10	OTHER	0.000626	0.999374		uc007rlt.1	mm10	uc007rlt.1	Scamp1
uc007rnx.2_mm10	OTHER	0.000875	0.999125		uc007rnx.2	mm10	uc007rnx.2	Gfm2
uc007rny.2_mm10	OTHER	0.000875	0.999125		uc007rny.2	mm10	uc007rny.2	Gfm2
uc011zdg.1_mm10	OTHER	0.000875	0.999125		uc011zdg.1	mm10	uc011zdg.1	Gfm2
uc011zdh.1_mm10	OTHER	0.000661	0.999339		uc011zdh.1	mm10	uc011zdh.1	Gfm2
uc007rnu.2_mm10	OTHER	0.000875	0.999125		uc007rnu.2	mm10	uc007rnu.2	Gfm2
uc011zdi.1_mm10	OTHER	0.000875	0.999125		uc011zdi.1	mm10	uc011zdi.1	Gfm2
uc007rnv.2_mm10	OTHER	0.000875	0.999125		uc007rnv.2	mm10	uc007rnv.2	Gfm2
uc007roa.2_mm10	OTHER	0.001196	0.998804		uc007roa.2	mm10	uc007roa.2	Gfm2
uc007rob.2_mm10	OTHER	0.00056	0.99944		uc007rob.2	mm10	uc007rob.2	Gfm2
uc011zdx.1_mm10	OTHER	0.001496	0.998504		uc011zdx.1	mm10	uc011zdx.1	Ocln
uc007rqy.1_mm10	OTHER	0.001496	0.998504		uc007rqy.1	mm10	uc007rqy.1	Ocln
uc007rqz.1_mm10	OTHER	0.001496	0.998504		uc007rqz.1	mm10	uc007rqz.1	Ocln
uc011zdy.1_mm10	OTHER	0.488579	0.511421		uc011zdy.1	mm10	uc011zdy.1	Ocln
uc007rrq.1_mm10	OTHER	0.003459	0.996541		uc007rrq.1	mm10	uc007rrq.1	Slc30a5
uc007rrr.1_mm10	OTHER	0.008267	0.991733		uc007rrr.1	mm10	uc007rrr.1	Slc30a5
uc011zec.1_mm10	OTHER	0.008267	0.991733		uc011zec.1	mm10	uc011zec.1	Slc30a5
uc007rva.2_mm10	OTHER	0.000459	0.999541		uc007rva.2	mm10	uc007rva.2	Elovl7
uc007rvb.2_mm10	OTHER	0.001218	0.998782		uc007rvb.2	mm10	uc007rvb.2	Elovl7
uc007rwf.2_mm10	SP(Sec/SPI)	0.994015	0.005985	CS pos: 22-23. SIG-QL. Pr: 0.6511	uc007rwf.2	mm10	uc007rwf.2	Il6st	Il6st
uc007rwg.2_mm10	SP(Sec/SPI)	0.994015	0.005985	CS pos: 22-23. SIG-QL. Pr: 0.6511	uc007rwg.2	mm10	uc007rwg.2	Il6st
uc007rxx.1_mm10	OTHER	0.363299	0.636701		uc007rxx.1	mm10	uc007rxx.1	Itga1
uc007rxy.1_mm10	OTHER	0.363299	0.636701		uc007rxy.1	mm10	uc007rxy.1	Itga1
uc007rxz.1_mm10	OTHER	0.363299	0.636701		uc007rxz.1	mm10	uc007rxz.1	Itga1
uc007rya.1_mm10	OTHER	0.363299	0.636701		uc007rya.1	mm10	uc007rya.1	Itga1
uc007rzx.2_mm10	OTHER	0.002211	0.997789		uc007rzx.2	mm10	uc007rzx.2	Hmgcs1
uc007rzv.2_mm10	OTHER	0.002211	0.997789		uc007rzv.2	mm10	uc007rzv.2	Hmgcs1
uc007rzw.2_mm10	OTHER	0.002211	0.997789		uc007rzw.2	mm10	uc007rzw.2	Hmgcs1
uc007sfa.1_mm10	OTHER	0.000783	0.999217		uc007sfa.1	mm10	uc007sfa.1	Fam107a
uc007sfb.2_mm10	OTHER	0.000783	0.999217		uc007sfb.2	mm10	uc007sfb.2	Fam107a
uc007sfc.2_mm10	OTHER	0.000783	0.999217		uc007sfc.2	mm10	uc007sfc.2	Fam107a
uc007shk.2_mm10	OTHER	0.001594	0.998406		uc007shk.2	mm10	uc007shk.2	Thrb
uc007shl.3_mm10	OTHER	0.001594	0.998406		uc007shl.3	mm10	uc007shl.3	Thrb
uc007sho.2_mm10	OTHER	0.002998	0.997002		uc007sho.2	mm10	uc007sho.2	Thrb
uc007sru.2_mm10	OTHER	0.008247	0.991753		uc007sru.2	mm10	uc007sru.2	Anxa11
uc007srv.2_mm10	OTHER	0.008247	0.991753		uc007srv.2	mm10	uc007srv.2	Anxa11
uc007sup.2_mm10	OTHER	0.009643	0.990357		uc007sup.2	mm10	uc007sup.2	Chdh
uc007suq.2_mm10	OTHER	0.009643	0.990357		uc007suq.2	mm10	uc007suq.2	Chdh
uc007sur.2_mm10	OTHER	0.009643	0.990357		uc007sur.2	mm10	uc007sur.2	Chdh
uc007syt.1_mm10	OTHER	0.000618	0.999382		uc007syt.1	mm10	uc007syt.1	Ogdhl
uc011zik.1_mm10	OTHER	0.000618	0.999382		uc011zik.1	mm10	uc011zik.1	Ogdhl
uc007tas.2_mm10	OTHER	0.015762	0.984238		uc007tas.2	mm10	uc007tas.2	Glud1
uc007tbm.1_mm10	OTHER	0.001161	0.998839		uc007tbm.1	mm10	uc007tbm.1	Ccser2
uc007tbn.1_mm10	OTHER	0.000905	0.999095		uc007tbn.1	mm10	uc007tbn.1	Ccser2
uc007tbo.1_mm10	OTHER	0.000905	0.999095		uc007tbo.1	mm10	uc007tbo.1	Ccser2
uc007tbx.3_mm10	OTHER	0.000674	0.999326		uc007tbx.3	mm10	uc007tbx.3	Ghitm
uc007tby.3_mm10	OTHER	0.000674	0.999326		uc007tby.3	mm10	uc007tby.3	Ghitm
uc057bep.1_mm10	OTHER	0.020631	0.979369		uc057bep.1	mm10	uc057bep.1	Fam213a
uc057beq.1_mm10	OTHER	0.014758	0.985242		uc057beq.1	mm10	uc057beq.1	Fam213a
uc057ber.1_mm10	OTHER	0.268998	0.731002		uc057ber.1	mm10	uc057ber.1	Fam213a
uc057bes.1_mm10	OTHER	0.014758	0.985242		uc057bes.1	mm10	uc057bes.1	Fam213a
uc057bet.1_mm10	OTHER	0.129636	0.870364		uc057bet.1	mm10	uc057bet.1	Fam213a
uc007tcj.2_mm10	OTHER	0.020631	0.979369		uc007tcj.2	mm10	uc007tcj.2	Fam213a
uc057beu.1_mm10	OTHER	0.020631	0.979369		uc057beu.1	mm10	uc057beu.1	Fam213a
uc007tci.2_mm10	OTHER	0.268998	0.731002		uc007tci.2	mm10	uc007tci.2	Fam213a
uc057bev.1_mm10	OTHER	0.268998	0.731002		uc057bev.1	mm10	uc057bev.1	Fam213a
uc007tvm.2_mm10	OTHER	0.000509	0.999491		uc007tvm.2	mm10	uc007tvm.2	Dad1
uc007tvn.2_mm10	OTHER	0.000509	0.999491		uc007tvn.2	mm10	uc007tvn.2	Dad1
uc007twd.1_mm10	SP(Sec/SPI)	0.997191	0.002809	CS pos: 17-18. ALA-RP. Pr: 0.8367	uc007twd.1	mm10	uc007twd.1	Lrp10	Lrp10
uc011zlh.1_mm10	OTHER	0.228582	0.771418		uc011zlh.1	mm10	uc011zlh.1	Slc22a17
uc007txk.2_mm10	OTHER	0.005707	0.994293		uc007txk.2	mm10	uc007txk.2	Slc22a17
uc007txj.1_mm10	OTHER	0.005707	0.994293		uc007txj.1	mm10	uc007txj.1	Slc22a17
uc007txl.2_mm10	OTHER	0.195396	0.804604		uc007txl.2	mm10	uc007txl.2	Slc22a17
uc007uel.1_mm10	OTHER	0.000272	0.999728		uc007uel.1	mm10	uc007uel.1	Cab39l
uc007uek.1_mm10	OTHER	0.000272	0.999728		uc007uek.1	mm10	uc007uek.1	Cab39l
uc007uem.1_mm10	OTHER	0.000356	0.999644		uc007uem.1	mm10	uc007uem.1	Cab39l
uc011zmu.1_mm10	OTHER	0.000867	0.999133		uc011zmu.1	mm10	uc011zmu.1	Cab39l
uc007uen.2_mm10	OTHER	0.000356	0.999644		uc007uen.2	mm10	uc007uen.2	Cab39l
uc007ufb.2_mm10	OTHER	0.000899	0.999101		uc007ufb.2	mm10	uc007ufb.2
uc011zmz.1_mm10	OTHER	0.000899	0.999101		uc011zmz.1	mm10	uc011zmz.1	Amer2
uc007uhh.2_mm10	SP(Sec/SPI)	0.999044	0.000956	CS pos: 17-18. TSA-HD. Pr: 0.9303	uc007uhh.2	mm10	uc007uhh.2	Ctsb	Ctsb
uc007uht.1_mm10	OTHER	0.000561	0.999439		uc007uht.1	mm10	uc007uht.1	Mtmr9
uc011znq.1_mm10	OTHER	0.11652	0.88348		uc011znq.1	mm10	uc011znq.1	Ptk2b
uc011znr.1_mm10	OTHER	0.001011	0.998989		uc011znr.1	mm10	uc011znr.1	Ptk2b
uc007ujz.2_mm10	OTHER	0.001011	0.998989		uc007ujz.2	mm10	uc007ujz.2	Ptk2b
uc007ujy.2_mm10	OTHER	0.001011	0.998989		uc007ujy.2	mm10	uc007ujy.2	Ptk2b
uc007uka.1_mm10	OTHER	0.001011	0.998989		uc007uka.1	mm10	uc007uka.1	Ptk2b
uc007uns.1_mm10	SP(Sec/SPI)	0.964024	0.035976	CS pos: 28-29. THA-SS. Pr: 0.6246	uc007uns.1	mm10	uc007uns.1	Slc39a14	Slc39a14
uc007unw.1_mm10	SP(Sec/SPI)	0.964024	0.035976	CS pos: 28-29. THA-SS. Pr: 0.6246	uc007unw.1	mm10	uc007unw.1	Slc39a14
uc007unu.1_mm10	SP(Sec/SPI)	0.964024	0.035976	CS pos: 28-29. THA-SS. Pr: 0.6246	uc007unu.1	mm10	uc007unu.1	Slc39a14
uc007unt.1_mm10	SP(Sec/SPI)	0.964024	0.035976	CS pos: 28-29. THA-SS. Pr: 0.6246	uc007unt.1	mm10	uc007unt.1	Slc39a14
uc007unv.1_mm10	SP(Sec/SPI)	0.964024	0.035976	CS pos: 28-29. THA-SS. Pr: 0.6246	uc007unv.1	mm10	uc007unv.1	Slc39a14
uc007uoa.1_mm10	OTHER	0.000689	0.999311		uc007uoa.1	mm10	uc007uoa.1	Phyhip
uc007uoj.2_mm10	OTHER	0.002074	0.997926		uc007uoj.2	mm10	uc007uoj.2	Hr
uc007ups.1_mm10	OTHER	0.326623	0.673377		uc007ups.1	mm10	uc007ups.1	Itm2b
uc007upt.1_mm10	OTHER	0.00448	0.99552		uc007upt.1	mm10	uc007upt.1	Itm2b
uc007usi.2_mm10	OTHER	0.00047	0.99953		uc007usi.2	mm10	uc007usi.2	Akap11
uc007usp.2_mm10	OTHER	0.008574	0.991426		uc007usp.2	mm10	uc007usp.2	Vwa8
uc007usq.2_mm10	OTHER	0.008574	0.991426		uc007usq.2	mm10	uc007usq.2	Vwa8
uc011zpz.1_mm10	OTHER	0.002366	0.997634		uc011zpz.1	mm10	uc011zpz.1	Abcc4
uc007uyv.2_mm10	OTHER	0.000657	0.999343		uc007uyv.2	mm10	uc007uyv.2	Abcc4
uc011zqa.1_mm10	OTHER	0.000657	0.999343		uc011zqa.1	mm10	uc011zqa.1	Abcc4
uc007uzd.2_mm10	SP(Sec/SPI)	0.716718	0.283282	CS pos: 31-32. AEC-GV. Pr: 0.3354	uc007uzd.2	mm10	uc007uzd.2	Dnajc3	Dnajc3
uc033gsx.1_mm10	OTHER	0.000593	0.999407		uc033gsx.1	mm10	uc033gsx.1
uc011zqm.1_mm10	OTHER	0.000593	0.999407		uc011zqm.1	mm10	uc011zqm.1	Ggact
uc007vdc.1_mm10	OTHER	0.001021	0.998979		uc007vdc.1	mm10	uc007vdc.1	Dab2
uc007vdd.1_mm10	OTHER	0.001021	0.998979		uc007vdd.1	mm10	uc007vdd.1	Dab2
uc007vde.1_mm10	OTHER	0.001021	0.998979		uc007vde.1	mm10	uc007vde.1	Dab2
uc057bfr.1_mm10	OTHER	0.001021	0.998979		uc057bfr.1	mm10	uc057bfr.1	Dab2
uc007vdf.1_mm10	OTHER	0.001021	0.998979		uc007vdf.1	mm10	uc007vdf.1	Dab2
uc007vdg.1_mm10	OTHER	0.001021	0.998979		uc007vdg.1	mm10	uc007vdg.1	Dab2
uc007vfj.1_mm10	OTHER	0.001243	0.998757		uc007vfj.1	mm10	uc007vfj.1	Lmbrd2
uc011zre.1_mm10	OTHER	0.001243	0.998757		uc011zre.1	mm10	uc011zre.1	Lmbrd2
uc007vfs.2_mm10	SP(Sec/SPI)	0.996433	0.003567	CS pos: 19-20. LNG-QS. Pr: 0.7016	uc007vfs.2	mm10	uc007vfs.2	Prlr	Prlr
uc007vfy.2_mm10	SP(Sec/SPI)	0.996433	0.003567	CS pos: 19-20. LNG-QS. Pr: 0.7016	uc007vfy.2	mm10	uc007vfy.2	Prlr
uc007vfw.2_mm10	SP(Sec/SPI)	0.996433	0.003567	CS pos: 19-20. LNG-QS. Pr: 0.7016	uc007vfw.2	mm10	uc007vfw.2	Prlr
uc007vfx.2_mm10	SP(Sec/SPI)	0.996433	0.003567	CS pos: 19-20. LNG-QS. Pr: 0.7016	uc007vfx.2	mm10	uc007vfx.2	Prlr
uc029snt.1_mm10	SP(Sec/SPI)	0.996433	0.003567	CS pos: 19-20. LNG-QS. Pr: 0.7016	uc029snt.1	mm10	uc029snt.1	Prlr
uc007vgx.1_mm10	OTHER	0.001711	0.998289		uc007vgx.1	mm10	uc007vgx.1	Slc45a2
uc007vhd.2_mm10	OTHER	0.000544	0.999456		uc007vhd.2	mm10	uc007vhd.2	Npr3
uc007vhe.2_mm10	SP(Sec/SPI)	0.865757	0.134243	CS pos: 21-22. LLA-GG. Pr: 0.2846	uc007vhe.2	mm10	uc007vhe.2	Npr3	Npr3
uc007vhf.2_mm10	SP(Sec/SPI)	0.865757	0.134243	CS pos: 21-22. LLA-GG. Pr: 0.2846	uc007vhf.2	mm10	uc007vhf.2	Npr3
uc007vhg.2_mm10	OTHER	0.002033	0.997967		uc007vhg.2	mm10	uc007vhg.2	Npr3
uc007vhq.1_mm10	OTHER	0.003679	0.996321		uc007vhq.1	mm10	uc007vhq.1	Pdzd2
uc007vhr.1_mm10	OTHER	0.000997	0.999003		uc007vhr.1	mm10	uc007vhr.1
uc007vht.1_mm10	OTHER	0.000997	0.999003		uc007vht.1	mm10	uc007vht.1
uc007vhu.1_mm10	OTHER	0.003679	0.996321		uc007vhu.1	mm10	uc007vhu.1
uc029snx.1_mm10	OTHER	0.003679	0.996321		uc029snx.1	mm10	uc029snx.1
uc007vjf.2_mm10	OTHER	0.00158	0.99842		uc007vjf.2	mm10	uc007vjf.2	Fam134b
uc033gtg.1_mm10	OTHER	0.001056	0.998944		uc033gtg.1	mm10	uc033gtg.1	Fam134b
uc007vjg.2_mm10	OTHER	0.001853	0.998147		uc007vjg.2	mm10	uc007vjg.2	Fam134b
uc007vjh.2_mm10	OTHER	0.001853	0.998147		uc007vjh.2	mm10	uc007vjh.2	Fam134b
uc007vji.2_mm10	OTHER	0.14722	0.85278		uc007vji.2	mm10	uc007vji.2	Fam134b
uc033gth.1_mm10	OTHER	0.000393	0.999607		uc033gth.1	mm10	uc033gth.1	Fam134b
uc007vjo.2_mm10	OTHER	0.11501	0.88499		uc007vjo.2	mm10	uc007vjo.2	Ank
uc007vjp.2_mm10	OTHER	0.407669	0.592331		uc007vjp.2	mm10	uc007vjp.2	Ank
uc007vlf.2_mm10	OTHER	0.000983	0.999017		uc007vlf.2	mm10	uc007vlf.2	Mtdh
uc007vlg.1_mm10	OTHER	0.000983	0.999017		uc007vlg.1	mm10	uc007vlg.1	Mtdh
uc007vlh.1_mm10	OTHER	0.000983	0.999017		uc007vlh.1	mm10	uc007vlh.1	Mtdh
uc007vrq.4_mm10	SP(Sec/SPI)	0.616356	0.383644	CS pos: 27-28. CLG-FT. Pr: 0.3400	uc007vrq.4	mm10	uc007vrq.4	Enpp2	Enpp2
uc011zsx.3_mm10	SP(Sec/SPI)	0.616356	0.383644	CS pos: 27-28. CLG-FT. Pr: 0.3400	uc011zsx.3	mm10	uc011zsx.3	Enpp2
uc007vrp.4_mm10	SP(Sec/SPI)	0.616356	0.383644	CS pos: 27-28. CLG-FT. Pr: 0.3400	uc007vrp.4	mm10	uc007vrp.4	Enpp2
uc007vro.4_mm10	SP(Sec/SPI)	0.616356	0.383644	CS pos: 27-28. CLG-FT. Pr: 0.3400	uc007vro.4	mm10	uc007vro.4	Enpp2
uc007vrr.2_mm10	SP(Sec/SPI)	0.616356	0.383644	CS pos: 27-28. CLG-FT. Pr: 0.3400	uc007vrr.2	mm10	uc007vrr.2	Enpp2
uc007vsb.2_mm10	OTHER	0.000475	0.999525		uc007vsb.2	mm10	uc007vsb.2	Deptor
uc007vsa.2_mm10	OTHER	0.003526	0.996474		uc007vsa.2	mm10	uc007vsa.2	Deptor
uc007vtd.2_mm10	OTHER	0.001938	0.998062		uc007vtd.2	mm10	uc007vtd.2	Zhx1
uc007vte.2_mm10	OTHER	0.001938	0.998062		uc007vte.2	mm10	uc007vte.2	Zhx1
uc033gty.1_mm10	OTHER	0.001938	0.998062		uc033gty.1	mm10	uc033gty.1
uc007vti.1_mm10	OTHER	0.00385	0.99615		uc007vti.1	mm10	uc007vti.1	Wdyhv1
uc007vtj.1_mm10	OTHER	0.005441	0.994559		uc007vtj.1	mm10	uc007vtj.1	Wdyhv1
uc007wfv.1_mm10	SP(Sec/SPI)	0.999437	0.000563	CS pos: 22-23. TQG-LQ. Pr: 0.8157	uc007wfv.1	mm10	uc007wfv.1	2300005B03Rik	2300005B03Rik
uc007wfw.1_mm10	SP(Sec/SPI)	0.999811	0.000189	CS pos: 20-21. AQA-LE. Pr: 0.9904	uc007wfw.1	mm10	uc007wfw.1	Lynx1	Lynx1
uc007wjl.1_mm10	OTHER	0.008817	0.991183		uc007wjl.1	mm10	uc007wjl.1	Grina
uc007wkb.2_mm10	OTHER	0.00123	0.99877		uc007wkb.2	mm10	uc007wkb.2	Mroh1
uc007wkc.2_mm10	OTHER	0.00123	0.99877		uc007wkc.2	mm10	uc007wkc.2	Mroh1
uc007wkd.1_mm10	OTHER	0.00123	0.99877		uc007wkd.1	mm10	uc007wkd.1	Mroh1
uc007wlb.1_mm10	SP(Sec/SPI)	0.691695	0.308305	CS pos: 22-23. AVA-RP. Pr: 0.3532	uc007wlb.1	mm10	uc007wlb.1	Slc39a4	Slc39a4
uc007wrq.2_mm10	OTHER	0.00055	0.99945		uc007wrq.2	mm10	uc007wrq.2	Sh3bp1
uc007wro.2_mm10	OTHER	0.00055	0.99945		uc007wro.2	mm10	uc007wro.2	Sh3bp1
uc007wrr.2_mm10	OTHER	0.00055	0.99945		uc007wrr.2	mm10	uc007wrr.2	Sh3bp1
uc011zvw.2_mm10	OTHER	0.000428	0.999572		uc011zvw.2	mm10	uc011zvw.2	Sh3bp1
uc007wrs.1_mm10	OTHER	0.000394	0.999606		uc007wrs.1	mm10	uc007wrs.1	Sh3bp1
uc007wrv.1_mm10	OTHER	0.002685	0.997315		uc007wrv.1	mm10	uc007wrv.1	Lgals1
uc007wsm.2_mm10	OTHER	0.005041	0.994959		uc007wsm.2	mm10	uc007wsm.2	Micall1
uc007wso.2_mm10	OTHER	0.005041	0.994959		uc007wso.2	mm10	uc007wso.2	Micall1
uc007wsn.4_mm10	OTHER	0.000342	0.999658		uc007wsn.4	mm10	uc007wsn.4	Micall1
uc007wsp.2_mm10	OTHER	0.000342	0.999658		uc007wsp.2	mm10	uc007wsp.2	Micall1
uc029stl.1_mm10	OTHER	0.002369	0.997631		uc029stl.1	mm10	uc029stl.1	Tmem184b
uc007wtj.1_mm10	OTHER	0.002369	0.997631		uc007wtj.1	mm10	uc007wtj.1	Tmem184b
uc007wti.1_mm10	OTHER	0.002369	0.997631		uc007wti.1	mm10	uc007wti.1	Tmem184b
uc029stm.1_mm10	OTHER	0.002973	0.997027		uc029stm.1	mm10	uc029stm.1	Tmem184b
uc007wuh.3_mm10	OTHER	0.000382	0.999618		uc007wuh.3	mm10	uc007wuh.3	Sun2
uc007wui.3_mm10	OTHER	0.000382	0.999618		uc007wui.3	mm10	uc007wui.3	Sun2
uc011zwc.2_mm10	OTHER	0.000382	0.999618		uc011zwc.2	mm10	uc011zwc.2	Sun2
uc007wuv.1_mm10	OTHER	0.00061	0.99939		uc007wuv.1	mm10	uc007wuv.1	Cbx7
uc007wuw.1_mm10	OTHER	0.00061	0.99939		uc007wuw.1	mm10	uc007wuw.1	Cbx7
uc007wux.1_mm10	OTHER	0.00061	0.99939		uc007wux.1	mm10	uc007wux.1	Cbx7
uc007wwk.1_mm10	OTHER	0.008256	0.991744		uc007wwk.1	mm10	uc007wwk.1	Slc25a17
uc007wxp.1_mm10	OTHER	0.001026	0.998974		uc007wxp.1	mm10	uc007wxp.1	Aco2
uc007wxw.1_mm10	OTHER	0.001992	0.998008		uc007wxw.1	mm10	uc007wxw.1	Desi1
uc011zwo.1_mm10	OTHER	0.001689	0.998311		uc011zwo.1	mm10	uc011zwo.1	Desi1
uc007wyh.1_mm10	OTHER	0.000554	0.999446		uc007wyh.1	mm10	uc007wyh.1	Srebf2
uc011zwr.1_mm10	OTHER	0.000466	0.999534		uc011zwr.1	mm10	uc011zwr.1	Srebf2
uc007wyi.1_mm10	OTHER	0.000554	0.999446		uc007wyi.1	mm10	uc007wyi.1	Srebf2
uc007xdj.2_mm10	OTHER	0.001371	0.998629		uc007xdj.2	mm10	uc007xdj.2	Ppara
uc007xdk.2_mm10	OTHER	0.001371	0.998629		uc007xdk.2	mm10	uc007xdk.2	Ppara
uc011zxs.2_mm10	SP(Sec/SPI)	0.894669	0.105331	CS pos: 19-20. GLS-LR. Pr: 0.5039	uc011zxs.2	mm10	uc011zxs.2	Plxnb2	Plxnb2
uc007xfr.2_mm10	SP(Sec/SPI)	0.894669	0.105331	CS pos: 19-20. GLS-LR. Pr: 0.5039	uc007xfr.2	mm10	uc007xfr.2	Plxnb2
uc033gvy.1_mm10	SP(Sec/SPI)	0.894669	0.105331	CS pos: 19-20. GLS-LR. Pr: 0.5039	uc033gvy.1	mm10	uc033gvy.1	Plxnb2
uc007xgf.2_mm10	OTHER	0.021917	0.978083		uc007xgf.2	mm10	uc007xgf.2	Lmf2
uc007xgd.2_mm10	OTHER	0.052186	0.947814		uc007xgd.2	mm10	uc007xgd.2	Lmf2
[truncated: 284 more rows]

## Sheet: Adult SignalP Gene List
Gene	Base Mean	Log2 Fold Change	Log2 Fold Change_SE	Stat	p value	Adj p value	Signal
Prlr	11671.8	8.6206	0.548231	15.7244	1.02918e-55	1.6958e-52
Egfr	208.183	8.31568	0.915632	9.0819	1.06699e-19	1.7581e-17
Cox8b	211.21	7.62259	1.03454	7.36812	1.73054e-13	1.47512e-11
Atp1a2	6816.17	7.57334	0.342124	22.1363	1.41421e-108	8.15576e-105
Chdh	1140.68	7.37196	0.580909	12.6904	6.68491e-37	6.42532e-34
Nefh	3567.74	7.28238	0.705582	10.3211	5.6567e-25	1.81234e-22
Slc5a5	104.212	6.55592	0.885624	7.4026	1.33547e-13	1.15814e-11
Kl	12369.8	6.30627	0.337181	18.7029	4.68434e-78	1.80097e-74
Enpp2	240743	6.23437	0.172764	36.0861	3.75065e-285	4.326e-281
Abca7	468.484	5.86588	0.526522	11.1408	7.94101e-29	3.81632e-26
Aim1	83.1062	5.71215	1.11691	5.11426	3.14976e-07	8.44867e-06
Itgb8	1700.08	5.58975	0.719773	7.766	8.10043e-15	8.19565e-13
Tgfb2	3213.73	5.52811	0.338251	16.3432	4.86283e-60	9.34798e-57
A330023F24Rik	76.2036	5.51777	1.1078	4.98084	6.33095e-07	1.59563e-05
Slc39a4	296.678	5.17727	0.711265	7.27896	3.36399e-13	2.65755e-11
Chil1	73.3688	5.17387	1.12548	4.59704	4.28531e-06	8.70189e-05
Sod3	818.502	5.17206	0.652853	7.92224	2.33267e-15	2.49121e-13
Tns4	217.544	5.02939	1.1363	4.42612	9.59439e-06	0.000181413
Trf	2183.24	4.94449	0.471257	10.4921	9.38954e-26	3.38434e-23
Cd9	768.838	4.81371	0.386831	12.4439	1.50879e-35	1.16016e-32
Scd1	1388.24	4.76794	0.926267	5.14748	2.64012e-07	7.28496e-06
Matn4	51.2305	4.70335	1.15537	4.07085	4.68426e-05	0.000709033
Maob	1230.13	4.67831	0.39272	11.9126	1.0179e-32	5.87025e-30
F5	6499.91	4.66936	0.268616	17.383	1.10905e-67	3.19795e-64
Dmpk	513.541	4.66879	0.933844	4.99954	5.74664e-07	1.46317e-05
Ifi27	596.03	4.64681	0.499938	9.29477	1.47531e-20	2.65878e-18
Ank	248.103	4.58687	0.675982	6.7855	1.15688e-11	7.84912e-10
Mvp	253.456	4.55892	0.8862	5.14434	2.6846e-07	7.37243e-06
Igfn1	195.994	4.55446	0.755504	6.02837	1.65622e-09	7.52081e-08
Tmed5	273.975	4.35268	0.573498	7.58971	3.2063e-14	2.95852e-12
Inf2	331.6	4.31762	1.00671	4.28883	1.79619e-05	0.000310139
Ldlr	352.722	4.30693	0.837525	5.14245	2.71173e-07	7.42924e-06
4930511M06Rik	91.4622	4.20483	1.16629	3.6053	0.000311788	0.00358437
Plekhf1	81.817	4.17226	1.14849	3.63283	0.000280329	0.00330268
Steap2	2432.54	4.13808	0.341296	12.1246	7.82443e-34	5.01372e-31
Acsl6	945.864	4.10493	0.681068	6.0272	1.66828e-09	7.54584e-08
Slc24a4	1022.42	4.09228	0.469948	8.70796	3.09405e-18	4.40578e-16
Ids	1668.99	4.0866	0.640353	6.38179	1.75031e-10	9.34635e-09
Fam134b	152.426	4.0681	0.765559	5.3139	1.07306e-07	3.30928e-06
Mapk4	5786.3	4.04239	0.289779	13.9499	3.14916e-44	3.63224e-41
Chst11	613.218	4.02002	0.484019	8.3055	9.93996e-17	1.24617e-14
Col17a1	223.454	3.96112	0.993781	3.98591	6.72233e-05	0.000979915
Dsel	78.9245	3.95735	0.838224	4.72111	2.34555e-06	5.19263e-05
Slc4a10	8744.72	3.94309	0.237497	16.6027	6.66061e-62	1.53647e-58
Mir16-1	556.976	3.89769	0.753247	5.17452	2.28495e-07	6.42794e-06
Tmem184a	91.413	3.86189	1.16543	3.31371	0.000920675	0.00873997
Ppp2r2c	1244.78	3.85259	0.389469	9.8919	4.51387e-23	1.06251e-20
Nos1	483.767	3.85125	0.714407	5.39083	7.01331e-08	2.27223e-06
Sytl2	550.304	3.83402	0.619098	6.19292	5.90587e-10	2.88637e-08
Plekhb1	710.025	3.82876	0.721489	5.30675	1.11599e-07	3.41749e-06
Npr1	863.366	3.73947	0.687444	5.43967	5.33791e-08	1.77133e-06
Rhbdl3	120.608	3.72383	1.05924	3.51556	0.000438828	0.00477044
Sv2a	249.418	3.64402	0.988056	3.68807	0.000225963	0.00273479
Cadm2	620.934	3.63969	0.784282	4.64079	3.47072e-06	7.26521e-05
Fads1	2168.89	3.63824	0.413767	8.79297	1.45655e-18	2.15383e-16
Cyyr1	119.884	3.62885	1.16914	3.10386	0.00191013	0.0157931
Crhr2	153.259	3.57121	1.03725	3.44297	0.000575371	0.0059446
Slco1c1	2165.28	3.55829	0.382249	9.30883	1.29254e-20	2.36637e-18
Mgat5	140.988	3.53693	0.700612	5.04834	4.45657e-07	1.1577e-05
Rdh5	818.294	3.52923	0.391672	9.01069	2.04773e-19	3.28035e-17
Sphkap	110.339	3.48802	1.11756	3.12111	0.00180173	0.0150697
Zbtb20	1020.58	3.48188	0.41984	8.29335	1.10102e-16	1.3655e-14
Cxcl16	210.347	3.47335	0.811776	4.2787	1.87988e-05	0.000323137
Adora1	174.383	3.46574	0.858083	4.03893	5.36948e-05	0.00079706
Map3k15	221.79	3.41747	1.0372	3.29489	0.000984611	0.00918811
Hr	120.764	3.4083	1.164	2.9281	0.00341035	0.0245998
Trp53	2055.77	3.38925	0.630183	5.3782	7.52327e-08	2.41037e-06
Slc41a2	102.276	3.3833	1.18863	2.84638	0.00442194	0.0303226
Tgfbr2	832.226	3.37619	0.417631	8.08416	6.25954e-16	7.44305e-14
Rimkla	138.834	3.37313	1.18216	2.85336	0.00432601	0.0297178
Myo5c	749.725	3.35331	0.455825	7.35659	1.88669e-13	1.5884e-11
Wipf3	2167.35	3.34722	0.439756	7.61154	2.7085e-14	2.60332e-12
Pcsk2	207.64	3.34574	0.882604	3.79076	0.000150189	0.00193335
Ano4	30.2381	3.33806	1.17597	2.83857	0.00453165	0.0309461
Tgoln1	891.913	3.337	0.395137	8.44518	3.03568e-17	3.93411e-15
Gls	636.138	3.33284	0.579182	5.75439	8.69571e-09	3.43481e-07
Ctse	32.0075	3.32216	1.03253	3.2175	0.00129311	0.0115236
Itga10	120.535	3.31515	1.15127	2.87956	0.00398225	0.0278229
Kcnj13	4496.12	3.27384	0.315739	10.3688	3.43693e-25	1.13262e-22
Igfbp7	232.227	3.26467	1.08297	3.01455	0.00257365	0.0198691
Rnf152	977.599	3.25655	0.301872	10.7878	3.92899e-27	1.6784e-24
Pdgfd	297.794	3.25307	0.760938	4.27508	1.91069e-05	0.000327338
Pros1	20.1985	3.23236	1.1934	2.70854	0.00675801	0.0419304
Fam189a2	1012.23	3.22402	0.509258	6.33082	2.43869e-10	1.28438e-08
Cltb	177.734	3.21874	0.854486	3.76688	0.000165302	0.00209746
Slc29a4	3210.85	3.21489	0.321881	9.98784	1.72302e-23	4.4163e-21
Slc20a2	996.51	3.18953	0.362986	8.78692	1.53713e-18	2.24421e-16
Cd59a	954.683	3.17483	0.537932	5.90191	3.59314e-09	1.52927e-07
App	10762.9	3.15992	0.272393	11.6006	4.09235e-31	2.14551e-28
Elovl7	2959.82	3.15058	0.336291	9.36863	7.34767e-21	1.41247e-18
Enpp4	191.35	3.14469	0.997507	3.15255	0.00161853	0.0138078
Nfasc	4355.21	3.13382	0.29004	10.8048	3.26735e-27	1.50232e-24
Pdpr	665.005	3.12779	0.945436	3.3083	0.000938628	0.00886661
Neat1	481.803	3.11794	0.644264	4.83953	1.30147e-06	3.03329e-05
Atg4d	128.48	3.1173	0.893875	3.48739	0.000487752	0.00517546
B4galt6	4370.37	3.11589	0.312119	9.98301	1.80894e-23	4.53571e-21
Ecm2	135.38	3.11079	0.87115	3.57091	0.000355748	0.00399144
Antxr1	2238.45	3.09634	0.50101	6.18021	6.40169e-10	3.06378e-08
Gas7	3202.86	3.09331	0.257193	12.0272	2.5569e-33	1.55217e-30
Kcnd3	232.938	3.09074	1.11184	2.77985	0.00543832	0.0357615
Ptpn3	277.783	3.08108	0.987601	3.11976	0.00180996	0.0151057
Il1r1	741.717	3.07697	0.698056	4.40791	1.04371e-05	0.000195425
Atp11a	4306.52	3.07691	0.372196	8.26691	1.37475e-16	1.68684e-14
Fap	296.029	3.06857	0.69902	4.38982	1.13444e-05	0.000209354
Nav3	647.823	3.0658	0.816773	3.75355	0.00017435	0.00218582
Dscaml1	125.988	3.06362	0.960349	3.19011	0.00142217	0.0123892
Slc16a6	884.672	3.05465	0.674314	4.53001	5.89812e-06	0.000116289
Uty	324.045	3.0534	1.12566	2.71253	0.00667713	0.0416067
Wdyhv1	46.6742	3.02127	1.11168	2.71775	0.00657276	0.0411565
Dhcr24	1068.22	3.00802	0.332846	9.03726	1.6065e-19	2.60977e-17
Epdr1	287.534	3.00402	0.775107	3.87562	0.000106353	0.00144484
Lgals8	248.951	3.00282	1.06352	2.82347	0.0047507	0.0321376
Mrap2	204.375	2.9985	1.10163	2.72188	0.00649121	0.0408454
Itga9	276.707	2.99804	1.03228	2.9043	0.00368076	0.0261002
Piezo1	1909.32	2.98281	0.285965	10.4307	1.79582e-25	6.09206e-23
Il13ra1	180.72	2.98013	1.04998	2.83827	0.00453583	0.0309564
Arsb	902.524	2.96843	0.427959	6.93626	4.02618e-12	2.88435e-10
Shpk	169.57	2.95495	0.919942	3.21211	0.00131764	0.0116725
Scamp5	170.074	2.94923	0.901043	3.27312	0.00106366	0.00983032
Sh3d19	4688.59	2.92774	0.303567	9.64445	5.18895e-22	1.08817e-19
Lyrm7	257.036	2.90271	0.978337	2.96698	0.00300739	0.02235
Ggcx	219.468	2.88295	0.83455	3.45449	0.000551325	0.00575473
Aph1b	397.63	2.88279	0.699259	4.12263	3.74571e-05	0.000586997
Tex2	1638.44	2.87687	0.338891	8.48907	2.08304e-17	2.76159e-15
Sowahc	5117.88	2.87486	0.330042	8.71057	3.02355e-18	4.3592e-16
Slc4a8	381.625	2.86843	0.421929	6.79837	1.05807e-11	7.22119e-10
Mir6236	10769.4	2.86176	0.368436	7.7673	8.01742e-15	8.18344e-13
Glrb	151.744	2.85704	0.843494	3.38715	0.000706229	0.00702817
Fzd4	678.964	2.85241	0.414514	6.88134	5.92924e-12	4.14472e-10
Klf9	653.756	2.83476	0.43852	6.46438	1.01716e-10	5.86599e-09
Cbx7	339.472	2.8296	0.784442	3.60716	0.000309571	0.0035706
Abca4	2541.65	2.82286	0.2751	10.2612	1.05363e-24	3.19803e-22
Steap1	137.328	2.81496	0.895493	3.14347	0.00166956	0.0141473
Osgin1	153.103	2.81097	0.940096	2.99009	0.00278898	0.0211215
Pcolce	778.399	2.80496	0.491102	5.71156	1.11943e-08	4.30383e-07
Ptgis	342.355	2.79997	0.824917	3.39424	0.000688189	0.00687236
Abca2	2644.55	2.79914	0.302928	9.24029	2.45839e-20	4.29622e-18
Prelp	2424.23	2.79569	0.276128	10.1246	4.29687e-24	1.15256e-21
Gfm2	170.568	2.78905	0.917401	3.04016	0.0023645	0.0186412
Reep6	187.494	2.7785	0.99627	2.78891	0.00528861	0.0351173
Serinc2	235.803	2.77811	0.692605	4.0111	6.04357e-05	0.000889114
Sun2	333.185	2.76804	0.851019	3.25262	0.00114345	0.010434
Ept1	606.865	2.76048	0.687539	4.01501	5.94421e-05	0.000875614
Atp1b3	958.218	2.76043	0.429879	6.42141	1.35018e-10	7.41573e-09
A2m	2387.75	2.75301	0.345806	7.96115	1.70446e-15	1.85464e-13
Fads2	880.078	2.74689	0.4634	5.9277	3.07212e-09	1.35243e-07
Akt2	902.082	2.74597	0.469889	5.84387	5.10012e-09	2.116e-07
Pam	499.268	2.74116	0.599624	4.57147	4.84314e-06	9.74882e-05
Icmt	492.576	2.73172	0.744668	3.66837	0.000244098	0.00293886
Vangl1	499.429	2.72562	0.709961	3.83911	0.000123483	0.00164273
Kcnh1	1355.06	2.72446	0.502745	5.41916	5.98789e-08	1.9565e-06
Slc35f6	132.552	2.72109	0.824222	3.3014	0.000962036	0.00906546
Nsdhl	131.417	2.71942	0.777825	3.49619	0.000471952	0.00504494
Prodh	390.783	2.71529	0.587694	4.62024	3.83298e-06	7.89457e-05
Tuba4a	241.326	2.71488	0.616787	4.40165	1.0743e-05	0.000200827
Aox1	750.585	2.71246	0.491373	5.52016	3.38698e-08	1.19832e-06
Serinc1	1660.81	2.71112	0.371159	7.30447	2.7836e-13	2.24518e-11
Trp53inp2	1931.14	2.70791	0.304008	8.90736	5.22612e-19	8.03708e-17
Tns1	5108.85	2.69316	0.251539	10.7067	9.46612e-27	3.7649e-24
Heg1	3280.67	2.68743	0.270785	9.92459	3.25449e-23	7.98665e-21
Trpv4	1743.61	2.68207	0.369614	7.25642	3.97458e-13	3.11856e-11
Lppr4	3261.23	2.67802	0.367769	7.28181	3.29373e-13	2.61999e-11
Gpc4	674.7	2.67457	0.535509	4.99444	5.90052e-07	1.49575e-05
Pvrl1	389.539	2.67293	0.673461	3.96894	7.21921e-05	0.00104083
Ace	14602.1	2.66779	0.234768	11.3635	6.35277e-30	3.18578e-27
Atp13a3	1476.25	2.66675	0.411908	6.47413	9.53579e-11	5.54247e-09
Capn1	60.8003	2.66627	0.897239	2.97164	0.00296214	0.0220753
Pitpnm2	542.781	2.66615	0.474563	5.61813	1.93039e-08	7.09081e-07
Rassf9	339.808	2.65941	0.653873	4.06717	4.75877e-05	0.000719366
Mpdz	538.034	2.6485	0.490467	5.39996	6.66563e-08	2.17179e-06
Evc	182.678	2.64846	0.904763	2.92724	0.00341989	0.0246176
Abcc4	1000.79	2.64402	0.3442	7.68163	1.57073e-14	1.53532e-12
Kcnk1	1431.12	2.63591	0.392071	6.72304	1.7797e-11	1.15972e-09
Slc35e2	486.361	2.62369	0.740956	3.54095	0.000398686	0.00439622
Map3k5	977.667	2.62223	0.624013	4.20221	2.64319e-05	0.0004349
Col8a1	3524.23	2.62208	0.28567	9.17868	4.36417e-20	7.40241e-18
Gas6	4950.98	2.6219	0.242735	10.8015	3.38654e-27	1.50232e-24
Megf9	335.767	2.62129	0.565315	4.63686	3.5374e-06	7.37801e-05
Lars2	12220.8	2.62124	0.368626	7.11084	1.1534e-12	8.75221e-11
Chpt1	209.204	2.6168	0.793684	3.29703	0.000977141	0.00913516
Csgalnact2	238.984	2.60981	0.870448	2.99823	0.00271549	0.0206736
Lin37	169.872	2.60682	0.897526	2.90445	0.00367899	0.0261002
Atp6v0a2	731.499	2.60503	0.45857	5.68076	1.34096e-08	5.08771e-07
Phyhip	858.013	2.58845	0.484455	5.34301	9.14149e-08	2.87297e-06
Slc12a2	8187.05	2.5862	0.290218	8.91123	5.04706e-19	7.8666e-17
Psap	11647.6	2.58463	0.16995	15.2082	3.11963e-52	3.99798e-49
Ccser2	1039.89	2.55913	0.479782	5.33394	9.61059e-08	3.00402e-06
Acacb	1429.17	2.55653	0.347004	7.36744	1.73935e-13	1.47512e-11
Gde1	987.516	2.55485	0.626879	4.07551	4.5913e-05	0.000695874
Tmem47	1572.94	2.54834	0.465001	5.48028	4.24653e-08	1.4491e-06
Acbd4	597.247	2.53771	0.724615	3.50215	0.000461519	0.00495538
Fads3	873.593	2.52976	0.613158	4.12579	3.69471e-05	0.000580582
Pafah2	384.93	2.52481	0.475106	5.3142	1.07127e-07	3.30928e-06
Nwd1	2359.46	2.52465	0.394683	6.39664	1.58828e-10	8.68212e-09
Tmx4	1464.81	2.52436	0.458189	5.50943	3.59996e-08	1.2469e-06
Trim25	514.761	2.52306	0.67996	3.7106	0.000206765	0.00253975
Nfix	3199.35	2.52178	0.264466	9.53537	1.49359e-21	2.97018e-19
Ric3	454.042	2.52039	0.560229	4.49885	6.8322e-06	0.000133112
Rn45s	745208	2.51662	0.404348	6.2239	4.84938e-10	2.41089e-08
Fmn1	238.672	2.50283	0.917994	2.72641	0.00640277	0.040355
Etnk1	1747.06	2.50177	0.381502	6.55768	5.4653e-11	3.31772e-09
Nptn	887.751	2.50074	0.528248	4.73404	2.201e-06	4.91982e-05
Slc13a4	3421.86	2.49693	0.386634	6.45811	1.06019e-10	6.02377e-09
Ptk2b	434.462	2.48621	0.468952	5.30164	1.14767e-07	3.5019e-06
Slc6a17	1062.65	2.48477	0.484082	5.13294	2.85249e-07	7.77793e-06
Wdr91	227.628	2.48383	0.65937	3.76697	0.000165239	0.00209746
Pla2g5	545.607	2.4734	0.499556	4.95119	7.37618e-07	1.83751e-05
Scarb2	726.792	2.47207	0.491643	5.02819	4.95121e-07	1.27188e-05
Acot11	669.293	2.46389	0.336599	7.31995	2.48061e-13	2.01489e-11
Slc9a6	530.58	2.46068	0.716855	3.4326	0.000597816	0.00614546
Rbck1	342.17	2.45638	0.688548	3.56747	0.000360444	0.004029
Slc20a1	152.736	2.4557	0.883145	2.78063	0.00542541	0.0356969
Brip1os	317.639	2.45481	0.692902	3.5428	0.000395899	0.00436967
Sat1	174.329	2.45227	0.930166	2.63638	0.00837947	0.0494934
Lrrtm2	171.814	2.45041	0.77262	3.17156	0.00151622	0.0130997
Aldh5a1	542.491	2.44786	0.512794	4.77357	1.80987e-06	4.10927e-05
Dnajb9	346.275	2.44676	0.622578	3.93004	8.49325e-05	0.00119903
Reep5	2157.07	2.43517	0.304437	7.99893	1.25501e-15	1.3786e-13
Ephx1	2611.34	2.43145	0.28776	8.44958	2.92352e-17	3.8318e-15
Dsg2	611.151	2.42442	0.736996	3.2896	0.00100329	0.00934733
Pm20d1	150.679	2.42323	0.747424	3.24211	0.00118649	0.0107586
Rhbdf1	87.6673	2.42297	0.920718	2.63161	0.00849818	0.049882
Man1a	818.415	2.42261	0.446115	5.43045	5.62112e-08	1.8524e-06
Eif2ak3	295.129	2.42241	0.618636	3.91573	9.01319e-05	0.00125705
Reep2	190.713	2.41734	0.906807	2.66577	0.00768126	0.0464094
Atp2b3	18686.5	2.41273	0.206977	11.657	2.11257e-31	1.1603e-28
Fbxo33	935.668	2.4017	0.637347	3.76828	0.000164378	0.00209033
Scpep1	364.73	2.39898	0.510607	4.69829	2.62349e-06	5.7418e-05
Slc6a8	371.705	2.39322	0.536495	4.46085	8.16336e-06	0.000156146
Fam107a	1129.2	2.39216	0.591365	4.04515	5.22886e-05	0.000782226
Alg10b	213.489	2.38783	0.775443	3.07931	0.00207483	0.0168767
Plk5	90.8018	2.38278	0.871251	2.7349	0.00623999	0.0396104
Furin	1532.35	2.38276	0.462764	5.14896	2.61932e-07	7.24489e-06
Ltc4s	269.028	2.3746	0.745266	3.18625	0.00144132	0.0125227
Tubgcp4	210.741	2.37286	0.851567	2.78646	0.0053287	0.0352415
H13	724.471	2.369	0.47358	5.00232	5.66437e-07	1.44542e-05
Blvra	238.333	2.36846	0.704842	3.36028	0.000778648	0.00762387
Atp6ap1	1074.08	2.36371	0.40461	5.84194	5.15961e-09	2.13301e-07
Zfp185	488.553	2.35893	0.508947	4.63492	3.57076e-06	7.41541e-05
Sorl1	688.202	2.35697	0.543886	4.33357	1.46711e-05	0.000261951
Cdk8	275.973	2.35588	0.575997	4.09009	4.31197e-05	0.00066224
Clstn1	4430.8	2.35124	0.271146	8.67149	4.26497e-18	5.99904e-16
Sorcs2	608.747	2.34485	0.483292	4.85182	1.22335e-06	2.87686e-05
Emc1	786.609	2.34024	0.464531	5.03785	4.70795e-07	1.21209e-05
Xxylt1	182.811	2.33834	0.622256	3.75785	0.000171383	0.002158
Lpgat1	2379.38	2.3234	0.240475	9.66171	4.38487e-22	9.36576e-20
Abcb7	259.459	2.31523	0.578482	4.00224	6.27444e-05	0.00091956
Diap1	1259.08	2.31396	0.492438	4.69899	2.61451e-06	5.73304e-05
Tcn2	1921.31	2.31223	0.269182	8.58984	8.70914e-18	1.18178e-15
Adcy5	433.011	2.30909	0.633899	3.64268	0.000269809	0.00319834
Abat	2188.96	2.30828	0.284729	8.10693	5.19168e-16	6.23759e-14
Rnf43	191.021	2.30636	0.746636	3.089	0.00200835	0.0164169
Tspan33	793.443	2.30479	0.392672	5.86952	4.37059e-09	1.8331e-07
Cyld	1179.17	2.30075	0.355236	6.47668	9.37612e-11	5.48955e-09
Il6st	1117.19	2.29619	0.492583	4.66154	3.13854e-06	6.72861e-05
Cnnm2	676.137	2.29617	0.465132	4.9366	7.94975e-07	1.96765e-05
Deptor	870.691	2.28871	0.528177	4.33322	1.46941e-05	0.000261951
Lynx1	1314.94	2.28225	0.417362	5.46827	4.5446e-08	1.53717e-06
Rab22a	181.37	2.26704	0.625584	3.62387	0.000290225	0.00339907
Pcolce2	755.884	2.26642	0.435633	5.20258	1.96538e-07	5.62497e-06
Tmem98	515.568	2.26606	0.452673	5.00596	5.55848e-07	1.42154e-05
Irak1	1501.47	2.25913	0.412648	5.4747	4.38253e-08	1.49109e-06
Gramd1b	1873.16	2.25866	0.487376	4.63432	3.58105e-06	7.41541e-05
Srebf2	645.724	2.25649	0.303822	7.42703	1.11063e-13	9.77859e-12
Tpra1	284.721	2.25387	0.623733	3.61351	0.000302077	0.00350519
Timp3	7259.05	2.25293	0.284559	7.91725	2.42816e-15	2.5694e-13
Xbp1	401.387	2.2522	0.665103	3.38625	0.000708543	0.00703927
Tbc1d8	215.238	2.2498	0.689441	3.26322	0.00110153	0.0101397
Strip2	4298.8	2.24959	0.338079	6.65404	2.85147e-11	1.80708e-09
Wfs1	271.16	2.24361	0.843721	2.65918	0.00783303	0.0470974
Slc12a7	763.931	2.24344	0.570091	3.93523	8.3117e-05	0.00117818
Tpcn1	967.81	2.24185	0.508307	4.41043	1.03167e-05	0.0001938
Itfg2	198.563	2.23743	0.763684	2.92979	0.00339192	0.0244821
Flrt2	1065.4	2.23687	0.462213	4.83948	1.30178e-06	3.03329e-05
Tmem245	1628.73	2.23457	0.328177	6.80904	9.82549e-12	6.74567e-10
Pmepa1	663.426	2.22133	0.478808	4.63929	3.49601e-06	7.30489e-05
Grina	1080.13	2.2211	0.389498	5.70247	1.18085e-08	4.52487e-07
Lrrk2	4143.04	2.21999	0.389565	5.69863	1.20777e-08	4.61271e-07
Ifi30	600.107	2.21603	0.671602	3.29962	0.000968175	0.00909359
Cd99l2	907.208	2.21165	0.515636	4.28918	1.79335e-05	0.000310113
Stk10	565.66	2.20366	0.433847	5.07935	3.78729e-07	9.99602e-06
Fam126b	322.781	2.20091	0.529858	4.15376	3.2705e-05	0.000521021
Itga1	191.526	2.19602	0.812576	2.70254	0.00688127	0.042534
Snx14	301.452	2.19565	0.563318	3.89771	9.71056e-05	0.00133626
Plcd1	155.175	2.19536	0.756578	2.9017	0.00371146	0.0262626
Abca5	757.996	2.19412	0.728717	3.01093	0.00260448	0.0200401
Tmbim1	244.951	2.1882	0.572073	3.82503	0.000130757	0.00172163
Itga3	1884.11	2.18715	0.400459	5.46161	4.71825e-08	1.59124e-06
Atp2c1	2442.35	2.17342	0.298092	7.2911	3.07426e-13	2.4624e-11
Usp2	1842.75	2.16934	0.385394	5.62887	1.81391e-08	6.70567e-07
Ssfa2	3326.76	2.16286	0.272081	7.94933	1.87524e-15	2.0214e-13
Itm2c	824.996	2.16071	0.401144	5.38638	7.18927e-08	2.31623e-06
Clptm1	1528.9	2.15497	0.410603	5.2483	1.53505e-07	4.52821e-06
Abhd3	242.707	2.15281	0.799867	2.69146	0.0071141	0.043669
Ehd3	485.506	2.15249	0.390449	5.51286	3.53054e-08	1.23089e-06
Large	288.074	2.1524	0.730221	2.94761	0.00320245	0.0233812
Plekhb2	2786.07	2.14593	0.221745	9.67748	3.75853e-22	8.33671e-20
Mllt6	1261.08	2.14328	0.369823	5.79541	6.81528e-09	2.75816e-07
Npc1	611.036	2.13974	0.468418	4.56801	4.92376e-06	9.8595e-05
Lnpep	706.999	2.12404	0.580774	3.65725	0.000254932	0.00304626
Mapk9	1708.7	2.12106	0.357414	5.93445	2.94825e-09	1.30789e-07
Ampd3	140.474	2.11905	0.694958	3.04917	0.00229474	0.0182409
Mfge8	1380.03	2.11674	0.349586	6.05499	1.40428e-09	6.45297e-08
Pdzd2	2495.41	2.10667	0.343742	6.12865	8.86306e-10	4.13872e-08
Slc30a5	549.181	2.10026	0.459164	4.5741	4.78272e-06	9.64404e-05
Jade2	444.011	2.09751	0.514214	4.07905	4.52194e-05	0.000688983
Marf1	1759.06	2.09677	0.349351	6.0019	1.95022e-09	8.78667e-08
Abhd2	13647.7	2.09676	0.197002	10.6434	1.87248e-26	7.19904e-24
Clstn3	264.631	2.09663	0.643459	3.25838	0.00112049	0.0102814
Atp1a1	8367.18	2.09089	0.260185	8.03619	9.26787e-16	1.05837e-13
Dnajc3	2050.21	2.08997	0.39224	5.3283	9.91368e-08	3.07377e-06
Atp1b1	4698.27	2.08798	0.206143	10.1288	4.1168e-24	1.15256e-21
Itpkb	2446.07	2.08734	0.373246	5.5924	2.23953e-08	8.14849e-07
Timm50	236.97	2.08165	0.612573	3.39821	0.000678275	0.0067851
Fktn	336.94	2.08106	0.465878	4.46697	7.93357e-06	0.00015288
Crim1	302.002	2.07838	0.692421	3.00161	0.00268558	0.0205136
Sh3bp1	254.834	2.07702	0.754988	2.75106	0.00594026	0.0381912
Camsap2	3580.4	2.07214	0.370866	5.5873	2.30633e-08	8.36518e-07
Csrp1	538.908	2.0685	0.582008	3.55407	0.000379312	0.00420671
Zfp93	137.151	2.0682	0.763667	2.70825	0.0067639	0.0419434
G6pc3	495.889	2.06491	0.572597	3.60622	0.00031069	0.00357992
Pptc7	440.99	2.0649	0.69955	2.95176	0.00315972	0.0231833
Hyou1	2173.26	2.06463	0.379565	5.43945	5.34439e-08	1.77133e-06
Hsd17b12	562.328	2.06115	0.675599	3.05086	0.0022819	0.018189
Alas1	862.899	2.06085	0.568864	3.62274	0.000291497	0.00340296
Prnp	483.557	2.05937	0.570414	3.61031	0.000305832	0.00353808
Trak2	1435.86	2.05934	0.443178	4.64675	3.37199e-06	7.09718e-05
Limch1	396.845	2.05602	0.618289	3.32533	0.000883127	0.00846715
Tmem248	664.338	2.0514	0.418315	4.90396	9.39229e-07	2.27585e-05
Tmem38a	457.43	2.05109	0.454501	4.51284	6.39638e-06	0.000125256
Rnf13	447.774	2.05005	0.678926	3.01954	0.00253158	0.0196232
Manea	417.219	2.04379	0.627965	3.25463	0.00113539	0.0103934
Prkcq	1096.6	2.03824	0.402224	5.06743	4.03231e-07	1.05462e-05
Sec11c	131.79	2.03818	0.668661	3.04816	0.00230249	0.0182774
Gm2a	985.769	2.03807	0.3822	5.33247	9.68833e-08	3.012e-06
Slc39a13	813.673	2.03607	0.549999	3.70196	0.000213941	0.00261121
Spg7	862.746	2.03524	0.504398	4.03498	5.46064e-05	0.000808511
Cspg4	213.45	2.03516	0.661894	3.07476	0.00210673	0.01704
Ccpg1	2516.96	2.0303	0.259374	7.82769	4.96924e-15	5.21048e-13
Nfe2l1	3108.6	2.03011	0.247243	8.21096	2.19419e-16	2.66397e-14
Nde1	527.131	2.02636	0.533335	3.79941	0.000145042	0.00187968
Slc12a4	1379.41	2.01658	0.307684	6.55408	5.59875e-11	3.38094e-09
Mut	666.764	2.0148	0.352239	5.71999	1.06531e-08	4.12323e-07
Pcnx	7051.05	2.01277	0.225604	8.92173	4.59065e-19	7.25323e-17
Arhgef5	975.919	2.01179	0.401103	5.01566	5.28529e-07	1.35468e-05
Igf2r	6530.61	2.01165	0.392137	5.12995	2.89816e-07	7.8838e-06
Ppp1r1b	2109.05	2.01109	0.290562	6.92137	4.47307e-12	3.16518e-10
Efhc2	376.562	2.0103	0.560882	3.58418	0.000338145	0.00383874
Dlg1	662.962	2.00891	0.572882	3.50667	0.000453745	0.00490947
Tmem63b	622.977	2.008	0.568834	3.53004	0.0004155	0.0045555
Casd1	624.978	2.00693	0.495037	4.05411	5.03265e-05	0.0007568
Ankrd45	574.629	2.0065	0.556444	3.60594	0.00031103	0.00358026
Lmbrd2	251.662	2.00354	0.679268	2.94956	0.0031823	0.0233045
Slc38a1	1770.78	2.0034	0.341041	5.87438	4.24422e-09	1.7866e-07
Mob3b	138.816	2.00142	0.718405	2.78592	0.00533762	0.0352803
Ctsf	447.576	2.00106	0.527226	3.79544	0.000147381	0.00190357
Slc2a12	3182.63	2.001	0.249855	8.00867	1.15958e-15	1.28602e-13
Amotl1	2973.38	1.99472	0.40246	4.95632	7.184e-07	1.7974e-05
Kifc3	340.298	1.99277	0.656931	3.03345	0.00241772	0.0189572
Rbsn	509.599	1.99233	0.73458	2.7122	0.00668386	0.0416228
Rnf208	124.896	1.99025	0.629621	3.16103	0.00157213	0.0135018
Chd3	5900.68	1.98965	0.231394	8.59853	8.0746e-18	1.10872e-15
Glb1l	299.431	1.98866	0.611554	3.25181	0.00114674	0.0104409
Sgcb	431.872	1.98713	0.403443	4.92542	8.41777e-07	2.07458e-05
Cant1	358.998	1.983	0.568438	3.4885	0.000485739	0.00515886
Pik3ip1	333.926	1.98275	0.490572	4.04171	5.3062e-05	0.000791743
Dnal1	427.111	1.98099	0.517048	3.83135	0.000127441	0.00168567
Tmem30a	1822.73	1.97821	0.370947	5.33288	9.6669e-08	3.012e-06
P3h2	324.986	1.97476	0.662631	2.98018	0.00288078	0.0216603
Megf8	1039.92	1.97463	0.336839	5.86222	4.56707e-09	1.90857e-07
Lrp6	4688.77	1.9711	0.268164	7.35034	1.97697e-13	1.65234e-11
Thrb	567.03	1.97083	0.656063	3.00403	0.0026643	0.020378
Selt	838.4	1.96741	0.372586	5.28043	1.2888e-07	3.8812e-06
Zfyve26	456.288	1.96064	0.521865	3.75698	0.000171976	0.00216311
Ogdhl	682.329	1.95925	0.501539	3.90648	9.36517e-05	0.00129518
Amigo1	161.359	1.95063	0.664323	2.93626	0.00332192	0.0240824
Ifnar2	692.689	1.94688	0.455769	4.27163	1.94049e-05	0.0003306
Phf1	247.033	1.93494	0.694985	2.78414	0.005367	0.0353933
Atp2b1	947.08	1.93383	0.604902	3.19693	0.00138898	0.0121644
Man1b1	681.895	1.9278	0.331955	5.80742	6.34415e-09	2.57653e-07
Whrn	1342.71	1.92677	0.32564	5.91689	3.28095e-09	1.42265e-07
Uhmk1	971.815	1.92487	0.478719	4.02087	5.79844e-05	0.000855233
Tmem168	187.313	1.92061	0.663973	2.8926	0.00382071	0.0268872
Kidins220	2229.15	1.91156	0.369182	5.17782	2.24498e-07	6.33096e-06
Scd2	6559.42	1.90526	0.197096	9.66667	4.17757e-22	9.09133e-20
Ntrk2	5448.2	1.90468	0.309915	6.14582	7.95536e-10	3.74519e-08
St3gal5	406.308	1.90193	0.63126	3.01291	0.00258755	0.0199364
Rragd	1570.66	1.89245	0.404134	4.68274	2.83068e-06	6.14504e-05
Hs6st2	1165.09	1.89129	0.441295	4.28578	1.82101e-05	0.000313955
Pfkfb2	714.01	1.88825	0.409236	4.61408	3.94846e-06	8.10349e-05
Fam73b	257.03	1.88709	0.462334	4.08166	4.47154e-05	0.000683109
Fam98a	251.549	1.88669	0.536746	3.51504	0.000439681	0.00477522
Taf1	1847.66	1.8852	0.512761	3.67656	0.000236396	0.00285209
Atp9a	864.462	1.88209	0.416847	4.51505	6.33004e-06	0.000124379
Aup1	319.792	1.87469	0.516032	3.63289	0.000280264	0.00330268
Smg7	1846.49	1.87371	0.267734	6.9984	2.58905e-12	1.90205e-10
Slc37a2	560.404	1.87352	0.45159	4.14871	3.3435e-05	0.000529724
Snx19	416.661	1.87064	0.510794	3.66222	0.000250038	0.0030041
Sap30l	418.705	1.87013	0.595678	3.13949	0.00169241	0.0142901
Galnt10	518.649	1.86627	0.384799	4.84997	1.2348e-06	2.89476e-05
Canx	7338.28	1.86335	0.257694	7.23088	4.79884e-13	3.71476e-11
Alg3	154.124	1.86301	0.698953	2.66543	0.00768899	0.0464318
Sgsh	195.902	1.86249	0.562155	3.31314	0.000922564	0.00874351
Sema3b	1133.3	1.85398	0.349374	5.30658	1.11704e-07	3.41749e-06
Gns	4391.02	1.8535	0.327295	5.66309	1.48674e-08	5.58569e-07
Tram1	780.203	1.84711	0.449285	4.11123	3.93552e-05	0.000611756
Pnpla6	359.456	1.83496	0.630763	2.90911	0.00362457	0.025806
Tmem57	410.764	1.83163	0.447021	4.09741	4.17799e-05	0.000643377
Stra6	971.987	1.83097	0.328457	5.57447	2.48278e-08	8.83839e-07
Slc38a3	1729.34	1.83054	0.341373	5.36227	8.21821e-08	2.61126e-06
Tmem131	1070.74	1.82871	0.408381	4.47795	7.53637e-06	0.000146092
Ckb	1051.44	1.8226	0.33826	5.38815	7.11863e-08	2.29989e-06
Zdhhc5	754.704	1.81802	0.316309	5.74761	9.0515e-09	3.56314e-07
Atp2b2	3917.53	1.81487	0.332933	5.45115	5.00451e-08	1.6731e-06
Itpr1	15028.5	1.81478	0.250341	7.24922	4.19174e-13	3.26672e-11
Rtn3	1554.13	1.81329	0.420262	4.31467	1.5984e-05	0.000281464
Glmp	847.838	1.80887	0.582327	3.10627	0.00189461	0.0156986
Plekhm1	607.455	1.80455	0.616751	2.92589	0.00343468	0.0246826
Lrp10	1318.17	1.80386	0.433177	4.16424	3.12385e-05	0.00050112
Atp6v0a1	2566.66	1.80362	0.223503	8.0698	7.04127e-16	8.20343e-14
Mmp15	1777.49	1.80116	0.311193	5.78792	7.12627e-09	2.87393e-07
BC024978	476.352	1.79743	0.586197	3.06625	0.0021676	0.0174224
Tecr	1553.79	1.79702	0.350799	5.12264	3.01291e-07	8.14047e-06
Drc7	8235.61	1.79642	0.192181	9.34759	8.96689e-21	1.66813e-18
Tmem86a	275.059	1.79521	0.539972	3.32464	0.00088533	0.00847418
Zbed6	752.777	1.78712	0.34887	5.12259	3.01368e-07	8.14047e-06
St6galnac2	701.856	1.78431	0.481858	3.70297	0.000213093	0.00260361
Dnajc10	802.566	1.7823	0.599625	2.97236	0.00295524	0.0220753
Cds2	1935.71	1.78096	0.269222	6.61519	3.71071e-11	2.32605e-09
Sel1l	1373.21	1.78017	0.27891	6.3826	1.74105e-10	9.34015e-09
Scap	535.716	1.77927	0.559434	3.18049	0.00147025	0.0127311
Surf4	1090.8	1.77907	0.36908	4.82027	1.43361e-06	3.31368e-05
Pdcd11	393.308	1.77666	0.478075	3.71628	0.000202178	0.00248605
Tmx3	520.922	1.7741	0.491293	3.61109	0.000304915	0.00353102
Dpp7	231.767	1.77086	0.666149	2.65836	0.00785229	0.0470974
Nceh1	142.104	1.7655	0.645015	2.73715	0.00619734	0.0393931
Ahcyl2	13751.4	1.7652	0.17255	10.2301	1.4542e-24	4.19319e-22
Rgs9	322.136	1.76301	0.495891	3.55524	0.000377636	0.00419297
Acp2	543.166	1.75991	0.533266	3.30024	0.000966016	0.00908071
Fam102a	609.054	1.75851	0.497036	3.53799	0.000403185	0.00443734
Serinc3	639.852	1.75527	0.462407	3.79593	0.000147088	0.00190192
Cpd	1138.2	1.74289	0.326725	5.33442	9.58512e-08	3.00402e-06
Ppp1r37	1056.99	1.74277	0.478381	3.64306	0.000269416	0.00319834
Cul4b	6335.46	1.73597	0.280574	6.18721	6.12373e-10	2.96769e-08
Ncstn	1167.01	1.73524	0.411674	4.21509	2.49681e-05	0.000413281
Cables1	463.67	1.73296	0.506247	3.42315	0.000619008	0.00632386
Gaa	2895.01	1.73283	0.306112	5.66077	1.50692e-08	5.64311e-07
Sgpl1	503.818	1.73281	0.644282	2.68952	0.00715539	0.0438958
Npr3	3048.56	1.72983	0.264026	6.55176	5.68645e-11	3.41602e-09
Lmf2	281.971	1.72851	0.622848	2.77517	0.00551733	0.0361985
Vps13c	368.719	1.72843	0.537676	3.21463	0.00130612	0.0116132
Zfp142	530.766	1.72698	0.527029	3.27681	0.00104986	0.00972826
Hopx	397.803	1.72612	0.525374	3.28551	0.00101799	0.00946127
Atp10d	1236.84	1.72127	0.506095	3.40108	0.000671213	0.00674959
Itgav	860.693	1.72115	0.363061	4.74066	2.13024e-06	4.7895e-05
Ano6	1181.76	1.72088	0.379594	4.53348	5.8021e-06	0.000114591
Chp1	525.945	1.71751	0.416939	4.11934	3.79959e-05	0.000593025
Man2a2	1721	1.7115	0.27296	6.27017	3.60649e-10	1.84877e-08
Ggact	246.958	1.71129	0.584018	2.9302	0.00338749	0.0244654
Pten	1743.14	1.71117	0.458428	3.73269	0.000189446	0.00234702
Atp2a2	3875.73	1.70904	0.302454	5.65057	1.59918e-08	5.96924e-07
Larp1b	979.643	1.70809	0.635945	2.68591	0.00723319	0.0442587
Hk1	2663.25	1.70336	0.327048	5.20828	1.906e-07	5.48223e-06
Tsc1	732.507	1.70029	0.626444	2.71419	0.00664381	0.0414663
Nr1h2	601.879	1.69703	0.524528	3.23536	0.00121491	0.0109646
Tmem59	1706.61	1.6959	0.307624	5.51291	3.52958e-08	1.23089e-06
Soat1	992.11	1.69488	0.468582	3.61703	0.000297997	0.00346831
Endod1	517.797	1.69147	0.482007	3.50922	0.000449427	0.00486732
Gpd2	458.105	1.69045	0.641155	2.63657	0.00837487	0.0494934
Camta2	537.29	1.68844	0.568196	2.97157	0.00296277	0.0220753
Fuca2	857.68	1.68496	0.285085	5.91038	3.41326e-09	1.46351e-07
Dnajc16	563.755	1.68346	0.516032	3.26232	0.00110505	0.010164
Tmem64	367.404	1.68314	0.639085	2.63368	0.00844656	0.0497816
Intu	1418.16	1.67938	0.312833	5.36828	7.94889e-08	2.53968e-06
Tfdp2	828.004	1.67704	0.353142	4.7489	2.04524e-06	4.60739e-05
Sec63	1157.09	1.66757	0.320709	5.19965	1.99667e-07	5.70039e-06
Slc23a2	6589.69	1.66663	0.252232	6.60755	3.90721e-11	2.43598e-09
Efcab14	2544.17	1.66603	0.265819	6.26751	3.66858e-10	1.87227e-08
Zbtb7a	1039.29	1.66512	0.461909	3.60487	0.000312306	0.00358437
Ints2	329.79	1.66309	0.501852	3.3139	0.000920048	0.00873997
Ogdh	7376.55	1.66218	0.295148	5.63169	1.78454e-08	6.61829e-07
Ube4a	630.385	1.66182	0.381181	4.35967	1.30257e-05	0.000235853
Atp6v1a	3692.95	1.66012	0.255254	6.50381	7.83121e-11	4.60843e-09
Cldn2	2992.88	1.65343	0.303296	5.45154	4.99361e-08	1.6731e-06
Tc2n	561.293	1.65075	0.428261	3.85453	0.000115951	0.00155509
Arhgap32	1577.21	1.64944	0.489581	3.36908	0.000754186	0.00740952
Ptpn21	992.434	1.64892	0.376314	4.38176	1.17725e-05	0.000215872
Tshz1	877.205	1.64189	0.428326	3.83327	0.00012645	0.00167641
Csnk1g1	649.859	1.6413	0.584027	2.81031	0.00494934	0.0332378
Ddx24	2333.42	1.64105	0.457368	3.58803	0.000333181	0.00378985
Tmem127	525.782	1.64041	0.562719	2.91515	0.00355523	0.0254222
Syt11	404.382	1.63889	0.550704	2.97599	0.00292049	0.0218875
Ephb4	174.725	1.6383	0.584248	2.80412	0.00504537	0.0337548
Nsg2	1686.59	1.6368	0.297723	5.49773	3.84702e-08	1.32849e-06
Clock	2559.25	1.63596	0.22313	7.33186	2.26978e-13	1.86997e-11
4932438H23Rik	169.499	1.63378	0.604033	2.70478	0.00683498	0.0422933
2610507B11Rik	3558.95	1.63017	0.263641	6.18331	6.27702e-10	3.01663e-08
Gm20300	396.167	1.62889	0.468123	3.47962	0.000502116	0.00531322
Slc41a1	725.099	1.62639	0.499936	3.2532	0.00114114	0.0104294
4932438A13Rik	1237.59	1.62117	0.46925	3.4548	0.000550703	0.00575345
C1galt1c1	420.384	1.61838	0.529904	3.0541	0.00225734	0.0180306
Mgat2	239.585	1.61394	0.57904	2.78727	0.00531545	0.0351942
Tbc1d20	231.222	1.61184	0.61264	2.63097	0.00851406	0.0499497
Adgra2	1662.1	1.60988	0.32842	4.90189	9.492e-07	2.28561e-05
Osbpl9	881.102	1.60444	0.390348	4.11027	3.95204e-05	0.000613498
Sik2	668.111	1.59937	0.493358	3.2418	0.00118776	0.0107617
Lmtk2	555.71	1.5975	0.50564	3.15936	0.00158118	0.0135392
Clmn	3794.23	1.59397	0.337573	4.72185	2.33712e-06	5.18392e-05
Abcc5	276.487	1.59224	0.568756	2.79952	0.00511788	0.0341212
Casc4	1811.7	1.5901	0.231643	6.86445	6.67465e-12	4.63768e-10
Lmbrd1	796.229	1.58993	0.427623	3.71806	0.000200762	0.00247128
Ptgds	2391.49	1.58626	0.302162	5.24971	1.52336e-07	4.5153e-06
Cd81	3617.66	1.58115	0.336092	4.70451	2.54478e-06	5.59076e-05
Fam222a	487.471	1.57671	0.431675	3.65255	0.00025965	0.00309061
Sgms2	1275.88	1.57348	0.366774	4.29005	1.78636e-05	0.000309368
Zmpste24	722.844	1.57316	0.362761	4.33663	1.44687e-05	0.00025994
Lrp8	1088.32	1.56556	0.584573	2.67812	0.00740359	0.0450147
Pigq	795.352	1.56428	0.485026	3.22514	0.00125912	0.0113017
Myof	1204.13	1.56118	0.394877	3.9536	7.69849e-05	0.00109965
Tpp1	1990.77	1.5564	0.419846	3.70708	0.000209659	0.0025671
Ghitm	2078.05	1.54628	0.380874	4.05982	4.91103e-05	0.000739475
Ttll7	943.033	1.54371	0.280025	5.51277	3.53238e-08	1.23089e-06
Cobll1	947.922	1.5437	0.382034	4.04075	5.32815e-05	0.000793991
Fgfr1	1146.16	1.54344	0.397262	3.88519	0.00010225	0.00139734
Klf13	1348.83	1.5434	0.498836	3.09399	0.00197482	0.0162118
Gpc1	371.129	1.54241	0.565645	2.72682	0.00639486	0.040328
Epn3	1149.33	1.53508	0.330524	4.64439	3.41087e-06	7.15559e-05
Pdk3	435.242	1.53448	0.459461	3.33973	0.000838596	0.0081144
Raph1	187.844	1.53213	0.544713	2.81273	0.00491225	0.0330752
Tgfbr3	2528.16	1.53159	0.237274	6.45495	1.08254e-10	6.09073e-09
Kif1c	3049.21	1.5314	0.32327	4.73723	2.16663e-06	4.86186e-05
Slc39a14	387.446	1.53135	0.578114	2.64888	0.00807597	0.0481994
Dld	923.899	1.52905	0.395852	3.8627	0.000112142	0.00151104
Nenf	365.116	1.52649	0.569891	2.67857	0.00739366	0.0449781
Gatad2a	1242.71	1.52514	0.503479	3.02921	0.00245196	0.0191648
Abca1	4373.39	1.52484	0.316793	4.81338	1.48399e-06	3.41645e-05
Akap11	1306.93	1.52267	0.38058	4.00092	6.30978e-05	0.000923566
Slc9a1	202.542	1.51658	0.548517	2.76487	0.00569447	0.0370028
Lrp1	12647.6	1.51616	0.388204	3.90558	9.39989e-05	0.00129842
Pprc1	304.875	1.51461	0.571812	2.6488	0.00807781	0.0481994
Sh3bgrl2	1279.67	1.5144	0.509555	2.97201	0.00295857	0.0220753
Ccdc157	844.823	1.51321	0.421672	3.58859	0.000332478	0.00378558
Chic1	1311.62	1.51269	0.360981	4.19049	2.78358e-05	0.000454757
Atp11c	2212.92	1.51266	0.29806	5.07503	3.87438e-07	1.02025e-05
Nat6	492.809	1.51109	0.361052	4.18525	2.8485e-05	0.000464048
Fam53b	1204.18	1.50572	0.525186	2.86703	0.00414347	0.0287377
Pkd1	916.032	1.49962	0.412538	3.6351	0.000277868	0.00328038
Sdha	3801.6	1.49937	0.283265	5.29315	1.20226e-07	3.65882e-06
Cds1	658.562	1.49737	0.558579	2.68067	0.0073474	0.0447675
Ppara	186.066	1.49482	0.505254	2.95855	0.0030909	0.0228529
Znfx1	1315.41	1.49316	0.423991	3.52167	0.000428833	0.00467124
Fkbp9	1797.16	1.49192	0.356762	4.18182	2.89183e-05	0.00046912
Slc39a9	1113.53	1.49066	0.492107	3.02914	0.00245251	0.0191648
Micall1	879.316	1.49055	0.506177	2.94472	0.00323246	0.0235522
Foxk2	610.616	1.49039	0.506435	2.94291	0.00325143	0.0236755
Zfp628	200.418	1.48927	0.552198	2.69698	0.00699708	0.0431113
Vwa8	844.208	1.48866	0.48109	3.09434	0.0019725	0.0162043
Amfr	1468.74	1.48821	0.352973	4.21621	2.48448e-05	0.000412316
Znrf3	459.551	1.48802	0.51196	2.90651	0.00365485	0.0259896
Usp33	1461.84	1.48731	0.378312	3.93143	8.44411e-05	0.00119502
Stat3	812.542	1.4859	0.471664	3.15032	0.0016309	0.0138928
Ctsa	937.128	1.479	0.455741	3.24526	0.00117345	0.0106487
Fam222b	576.427	1.47614	0.538935	2.739	0.00616261	0.0392617
Dhrs3	835.392	1.47418	0.519484	2.83777	0.00454297	0.0309868
Arl6ip1	2489.99	1.47378	0.419762	3.511	0.000446421	0.00484386
Slc5a3	7118.54	1.47378	0.387682	3.80151	0.000143816	0.00186799
Epg5	843.155	1.46792	0.427671	3.43236	0.000598353	0.0061455
Eif2b5	2307.83	1.46454	0.295854	4.95023	7.41252e-07	1.84259e-05
Cog2	587.02	1.46074	0.455013	3.21033	0.00132581	0.0117269
Lamp1	2588.19	1.45944	0.325732	4.48049	7.44702e-06	0.000144603
Slc16a9	725.684	1.45853	0.506694	2.87852	0.00399551	0.027847
Taf9b	268.578	1.45649	0.55334	2.63218	0.0084838	0.0498659
Cntn1	11782.4	1.45533	0.233171	6.24146	4.33498e-10	2.16449e-08
Phc3	1133.3	1.45294	0.42998	3.37909	0.000727257	0.00718166
Wwp1	1241.16	1.45256	0.328882	4.41667	1.00235e-05	0.000188907
Hist1h2bc	846.337	1.44717	0.519139	2.78763	0.0053095	0.0351942
Arhgef12	10747.2	1.44695	0.272622	5.30753	1.1112e-07	3.41749e-06
Anxa11	902.66	1.44496	0.423962	3.40822	0.000653874	0.0066098
Tmem106b	1060.13	1.44281	0.334799	4.30948	1.63636e-05	0.000287272
Pdxk	1121.7	1.44234	0.323017	4.46522	7.99862e-06	0.000153504
Agpat1	628.379	1.44222	0.398084	3.62291	0.000291306	0.00340296
Yipf3	295.247	1.43944	0.540784	2.66177	0.00777298	0.0469145
Atp6ap2	1346.21	1.43207	0.37401	3.82896	0.000128687	0.0017002
Tmem184b	413.464	1.43094	0.515955	2.77338	0.00554772	0.0363565
Mcfd2	605.379	1.42809	0.540089	2.64417	0.00818914	0.0487125
Edem3	735.306	1.42751	0.531663	2.68499	0.00725324	0.0443346
Ndufa10	774.169	1.42728	0.323729	4.40887	1.03913e-05	0.000194883
Acadsb	807.185	1.42024	0.424127	3.34862	0.000812162	0.00789172
Xpr1	1099.43	1.41918	0.377618	3.75825	0.000171104	0.00215684
Lrrc58	2675.53	1.41443	0.355329	3.9806	6.87403e-05	0.000999811
Slc25a17	570.028	1.41315	0.400855	3.52534	0.000422934	0.0046282
March5	992.604	1.41256	0.357223	3.95427	7.67692e-05	0.00109858
Cluh	885.957	1.40914	0.510819	2.7586	0.00580497	0.0376149
Coro2b	1590.19	1.40883	0.287318	4.9034	9.41926e-07	2.2776e-05
Fam160a1	745.28	1.40733	0.413262	3.40542	0.000660621	0.00667215
Slc22a17	5656.33	1.40652	0.207459	6.77976	1.20373e-11	8.11921e-10
Cc2d1a	331.791	1.40356	0.394793	3.55519	0.000377709	0.00419297
Zzef1	474.999	1.4027	0.47547	2.95013	0.00317639	0.0232908
BC005537	767.216	1.40263	0.466559	3.00633	0.00264426	0.0202785
Usp25	1378.43	1.40014	0.399479	3.50491	0.000456759	0.00493164
Ltbp3	1075.6	1.39829	0.334585	4.17917	2.92581e-05	0.0004733
Nudcd3	934.517	1.39691	0.318098	4.39144	1.12605e-05	0.000208472
Prkcsh	1758.39	1.39651	0.287317	4.86052	1.17076e-06	2.7728e-05
Nipal3	852.704	1.39533	0.453606	3.07609	0.00209732	0.0169955
Asah1	510.999	1.39369	0.448236	3.10929	0.0018754	0.0155506
Cap1	2142.83	1.3924	0.236116	5.89711	3.69922e-09	1.56863e-07
Tmco3	430.134	1.391	0.445649	3.1213	0.00180056	0.0150697
Hsp90b1	15657.6	1.38753	0.195586	7.09421	1.30092e-12	9.8071e-11
Ap1s2	945.656	1.3874	0.36858	3.76418	0.000167097	0.00211327
Slc35f3	235.718	1.38342	0.519986	2.66049	0.00780264	0.0469895
Bri3bp	717.989	1.38309	0.462082	2.99316	0.00276107	0.0209376
Zfyve16	927.894	1.37741	0.510346	2.69897	0.00695535	0.042923
Tmem176b	1355.71	1.37723	0.247052	5.57467	2.47995e-08	8.83839e-07
Agpat3	727.986	1.37628	0.36303	3.79108	0.000149991	0.00193296
Pigk	1315.17	1.37548	0.408342	3.36844	0.000755946	0.00742049
Hspa5	8357.49	1.3733	0.252957	5.42898	5.66762e-08	1.8624e-06
Lepr	1278.23	1.36938	0.314788	4.35015	1.36046e-05	0.00024518
Prex1	686.001	1.36932	0.38775	3.53145	0.000413284	0.00453551
Dmxl2	2218.91	1.36638	0.353545	3.8648	0.000111182	0.00150336
Pcdh7	784.358	1.36517	0.45346	3.01056	0.00260767	0.0200513
Sik1	1218.04	1.36297	0.259826	5.24571	1.55682e-07	4.57663e-06
Atp8b2	242.983	1.35653	0.496265	2.73347	0.00626704	0.0397602
Fam210b	562.781	1.35516	0.419674	3.22908	0.0012419	0.0111733
Ganab	1484.76	1.35235	0.317276	4.26237	2.02274e-05	0.000341586
Itpk1	1041.04	1.35077	0.442007	3.05599	0.00224316	0.0179392
Lbp	3762.23	1.34992	0.477375	2.82779	0.00468705	0.0317815
Atxn1l	953.043	1.34926	0.455799	2.9602	0.0030744	0.02276
Sh3bgrl	3547.76	1.34774	0.428673	3.14397	0.0016667	0.0141351
Aco2	792.276	1.34696	0.302549	4.45205	8.50525e-06	0.000162148
Fzd7	649.214	1.344	0.492882	2.72681	0.006395	0.040328
Desi1	429.644	1.34319	0.469401	2.86149	0.00421654	0.0291399
Timp2	3521.21	1.34301	0.276254	4.8615	1.16502e-06	2.76489e-05
Bmpr2	1595.55	1.34055	0.366426	3.65846	0.000253736	0.00303904
Lonp1	1105.81	1.33881	0.456899	2.9302	0.0033874	0.0244654
Saraf	1023.83	1.33729	0.39346	3.39879	0.000676856	0.00677679
BC003331	591.659	1.33656	0.398208	3.35644	0.00078952	0.00770888
Sqstm1	5438.17	1.33103	0.208253	6.3914	1.64369e-10	8.90063e-09
Pkd2	579.175	1.33016	0.474289	2.80453	0.00503907	0.0337381
Chd6	1856.4	1.32997	0.38067	3.49376	0.000476263	0.00507691
Sft2d2	941.161	1.32945	0.31561	4.21231	2.52775e-05	0.000417096
Alkbh5	4015.68	1.31958	0.241672	5.46022	4.75538e-08	1.59908e-06
Opa1	837.414	1.31854	0.345818	3.81281	0.000137394	0.00180079
Bcar3	988.348	1.31602	0.359674	3.65893	0.000253272	0.00303664
Ppt1	569.588	1.31436	0.477642	2.75178	0.0059273	0.0381291
Cpeb2	1264.22	1.31304	0.347562	3.77787	0.000158174	0.00202623
Epas1	5185.48	1.31271	0.397543	3.30206	0.000959778	0.00905899
Mroh1	1248.44	1.31112	0.334025	3.92521	8.66528e-05	0.00121736
Map3k9	1337.26	1.30936	0.284188	4.60738	4.07767e-06	8.35379e-05
Zfp106	7166.85	1.30649	0.277096	4.71492	2.41802e-06	5.3326e-05
Slc48a1	527.18	1.30527	0.374419	3.48612	0.000490076	0.00519534
Tmed10	1130.09	1.30451	0.329656	3.95717	7.58419e-05	0.00108801
Tmem72	7215.94	1.30374	0.211767	6.15647	7.4384e-10	3.51617e-08
Insr	1063.71	1.30178	0.3218	4.04532	5.22507e-05	0.000782226
Trappc10	1008	1.29923	0.390324	3.32859	0.000872862	0.00838966
Ggh	534.728	1.2987	0.422466	3.07409	0.00211147	0.0170544
Zhx1	1665.08	1.29568	0.350454	3.69715	0.00021803	0.0026527
Mrs2	575.918	1.29005	0.355472	3.6291	0.00028441	0.00334733
Zadh2	586.978	1.28771	0.420852	3.05976	0.00221512	0.0177548
Abcc1	802.618	1.28503	0.423562	3.03385	0.00241451	0.0189449
Slc4a2	8438.78	1.28227	0.198073	6.47371	9.56261e-11	5.54247e-09
Sgk1	2466.02	1.28001	0.291971	4.38404	1.165e-05	0.000214184
Arhgap44	572.762	1.27924	0.410009	3.12004	0.00180826	0.0151024
Mtdh	968.072	1.27871	0.482098	2.65239	0.00799252	0.047839
Cdr2	1921.71	1.27609	0.307883	4.14471	3.40241e-05	0.000538318
Frem1	3284.17	1.27262	0.369417	3.44494	0.000571191	0.00590923
Pdia3	5514.06	1.25921	0.253476	4.96776	6.77308e-07	1.69828e-05
Myrip	2733.06	1.2563	0.359513	3.49444	0.00047505	0.00506867
Pgrmc1	2831.24	1.25596	0.256606	4.89453	9.85429e-07	2.3679e-05
Nfic	2022.52	1.25506	0.295175	4.2519	2.11964e-05	0.000356932
Itm2b	3215.25	1.25499	0.335162	3.74442	0.000180812	0.00225458
Zbtb38	1157.34	1.25491	0.283408	4.42791	9.51512e-06	0.000180209
Ankle2	343.88	1.25325	0.472571	2.65199	0.00800188	0.047861
Tulp4	2227.94	1.25019	0.319366	3.91459	9.05575e-05	0.00125994
Kremen1	399.085	1.25017	0.45373	2.75531	0.00586358	0.0378883
Tmem237	1669.91	1.24803	0.35378	3.52771	0.000419168	0.00459134
Ccnd2	7612.48	1.24784	0.243897	5.11626	3.1166e-07	8.37921e-06
Amer2	626.171	1.24444	0.459933	2.70571	0.00681589	0.0421978
March7	954.97	1.24364	0.442541	2.81022	0.0049508	0.0332378
Ptprk	1465.84	1.24256	0.323581	3.84001	0.000123028	0.00163858
Ppip5k1	1106.69	1.24045	0.363831	3.40941	0.000651039	0.00659849
Bace1	792.663	1.24011	0.354415	3.49904	0.000466929	0.00500051
Rpn1	2121.43	1.23521	0.264975	4.6616	3.13767e-06	6.72861e-05
Sorbs1	661.564	1.23455	0.403001	3.06339	0.00218847	0.0175656
S100a1	671.631	1.23325	0.426298	2.89292	0.00381682	0.0268762
Pcmtd1	1215.98	1.23274	0.365527	3.37249	0.000744921	0.00734352
Sostdc1	6312.45	1.23207	0.280584	4.39107	1.12792e-05	0.000208485
Ccdc47	1209.26	1.22927	0.28088	4.37649	1.20607e-05	0.000220807
Tctn2	1280.68	1.22762	0.331211	3.70646	0.000210178	0.00257072
Nfatc2	641.636	1.22415	0.451202	2.7131	0.00666571	0.0415805
Por	522.065	1.22334	0.364157	3.35938	0.000781169	0.00764208
Myo5a	1727.54	1.22273	0.359658	3.3997	0.000674589	0.00676215
Supt6	4530	1.22215	0.304829	4.00929	6.09022e-05	0.000893697
Cic	1060.26	1.22196	0.412558	2.96191	0.00305737	0.0226485
Slc38a10	1032.57	1.22006	0.292876	4.1658	3.10268e-05	0.000499112
Rnf115	482.083	1.21735	0.418357	2.90982	0.00361633	0.0257792
Mettl16	742.75	1.20963	0.373679	3.23707	0.00120764	0.010916
Cryab	1816.01	1.2096	0.429976	2.81319	0.00490528	0.0330476
Abcg1	419.812	1.20694	0.409169	2.94974	0.00318038	0.0233045
Tspan3	2365.44	1.20654	0.277097	4.35422	1.33541e-05	0.000241238
Mapk8ip1	840.018	1.20047	0.376454	3.18888	0.00142824	0.0124327
Zyg11b	2553.66	1.19972	0.330906	3.62556	0.000288338	0.00338321
Zfp36l1	1802.79	1.19718	0.404871	2.95695	0.00310696	0.0229378
Wipf2	786.975	1.19699	0.393091	3.04507	0.00232627	0.0184154
Kmt2d	2871.61	1.19629	0.286417	4.17675	2.95699e-05	0.000477006
Letm1	931.575	1.19488	0.388218	3.07786	0.00208494	0.0169464
Pon3	638.77	1.19478	0.411282	2.90501	0.00367239	0.0260821
Fam120a	2495.11	1.19386	0.301787	3.95598	7.62222e-05	0.00109211
Nub1	1200.94	1.19062	0.393846	3.02306	0.00250236	0.0194883
Phactr2	8104.41	1.18439	0.24018	4.93125	8.17041e-07	2.01793e-05
Immt	1486.22	1.18422	0.399064	2.9675	0.00300236	0.0223271
Mccc1	972.957	1.18264	0.379641	3.11516	0.00183845	0.0152772
Eps8l2	1097.94	1.17982	0.314258	3.7543	0.000173825	0.00218161
4833439L19Rik	1172.71	1.1743	0.286157	4.10371	4.06579e-05	0.000630307
Adcy6	805.328	1.17413	0.353629	3.32024	0.000899399	0.00858747
Rcn2	708.35	1.17005	0.438203	2.67011	0.00758274	0.0459586
Ncoa1	1906.2	1.16989	0.300397	3.89447	9.84128e-05	0.00134969
Dnajc18	829.006	1.16735	0.389123	2.99996	0.00270016	0.0205976
Arhgap35	5214.37	1.16576	0.216732	5.37882	7.4975e-08	2.40881e-06
Maml2	965.829	1.16194	0.431254	2.69432	0.00705317	0.0433642
Kat2b	1120.87	1.16006	0.423526	2.73904	0.00616179	0.0392617
Ctdspl	633.12	1.14919	0.394432	2.91354	0.00357355	0.0255058
Arrb1	910.654	1.14903	0.352107	3.26329	0.00110129	0.0101397
Scamp1	846.526	1.1467	0.389921	2.94085	0.00327313	0.0238035
Tmed7	958.612	1.14616	0.41882	2.73664	0.00620699	0.0394226
Tm9sf3	1928.39	1.13633	0.419483	2.70889	0.0067509	0.0419304
Golga4	3581.25	1.1362	0.284428	3.99471	6.47748e-05	0.00094661
Dpp8	2042.44	1.13314	0.289251	3.91751	8.94685e-05	0.00124931
Dnajc13	1147.83	1.12669	0.315157	3.57502	0.000350201	0.0039407
Htr2c	3670.93	1.12191	0.266169	4.21503	2.49746e-05	0.000413281
Fam210a	1091.97	1.12155	0.350438	3.20041	0.0013723	0.0120366
Glud1	838.217	1.11886	0.416901	2.68375	0.00728024	0.0444637
Mtmr3	1474.92	1.11496	0.38231	2.91638	0.00354114	0.0253371
Lman2	851.454	1.11313	0.344656	3.2297	0.0012392	0.0111576
Rfk	720.695	1.11169	0.31136	3.57043	0.0003564	0.00399486
Ssr1	1243.31	1.11064	0.3477	3.19425	0.00140196	0.0122409
Gpm6a	2177.97	1.11059	0.33303	3.33479	0.000853643	0.00824616
Ankrd40	1370.61	1.11051	0.306834	3.61924	0.000295471	0.00344586
Ube2j1	733.843	1.1086	0.375998	2.94841	0.00319416	0.0233571
Cachd1	3294.06	1.10815	0.219688	5.04421	4.55395e-07	1.17909e-05
Iqsec1	4248.13	1.10723	0.298614	3.70788	0.000208998	0.00256172
Nploc4	931.193	1.10514	0.370204	2.98522	0.00283373	0.0213808
Cab39l	5294.14	1.10161	0.230051	4.78855	1.67994e-06	3.82933e-05
Pip5k1b	1216.05	1.10106	0.377095	2.91986	0.00350192	0.0251033
Lgals1	563.583	1.10023	0.416759	2.63997	0.00829138	0.0491433
Slc4a5	5875.26	1.09558	0.224279	4.88491	1.03477e-06	2.47615e-05
Lrp5	925.165	1.09501	0.400702	2.73273	0.00628113	0.0397971
Rapgef6	1304.69	1.09115	0.37194	2.93369	0.00334962	0.0242527
Laptm4a	2224.41	1.09079	0.283663	3.84539	0.000120361	0.00161049
Npc2	917.848	1.08255	0.348559	3.10578	0.00189777	0.0157022
Slc30a9	1006.34	1.07961	0.365493	2.95384	0.00313848	0.0230568
Tmbim6	1360.64	1.07802	0.252774	4.26476	2.00116e-05	0.000338848
Pdha1	1426.65	1.0765	0.352717	3.05202	0.00227304	0.0181308
Pi4ka	1608.4	1.07649	0.403283	2.66931	0.00760067	0.0460108
Ubqln1	1779	1.07592	0.362407	2.96883	0.00298938	0.0222448
Mtmr4	587.289	1.07373	0.329273	3.26093	0.00111048	0.0101977
Calr	12296.4	1.06956	0.198125	5.39842	6.72322e-08	2.18438e-06
Arhgef11	1087.83	1.06464	0.39857	2.67114	0.0075594	0.0458413
Sort1	2075.97	1.06256	0.283865	3.74319	0.0001817	0.0022632
Slc25a39	2066.91	1.06196	0.310001	3.42565	0.000613324	0.00627701
Otud4	1402.99	1.0617	0.310686	3.41729	0.00063249	0.00644447
Rab3gap1	1231.09	1.06095	0.316248	3.35481	0.000794198	0.00773673
Cacul1	948.301	1.05673	0.359684	2.93794	0.003304	0.0239826
Gm608	1371.45	1.05645	0.3467	3.04716	0.00231018	0.0183257
Fam73a	1463.98	1.05396	0.375039	2.81027	0.00494995	0.0332378
Acbd5	1101.6	1.05199	0.279011	3.7704	0.000162985	0.00207951
Pon2	735.534	1.05101	0.308368	3.4083	0.000653702	0.0066098
Ptpn23	776.824	1.04185	0.336989	3.09165	0.00199046	0.0163054
Dyrk1b	391.137	1.03418	0.381708	2.70936	0.00674129	0.0419159
Rabgap1l	4868.63	1.0301	0.262497	3.92422	8.70099e-05	0.00122089
Dynlt3	1440.37	1.02869	0.384904	2.67258	0.007527	0.0456688
Dab2	2968.24	1.02851	0.242697	4.23785	2.25671e-05	0.000377778
Kpna6	1271.85	1.02702	0.263214	3.90185	9.54595e-05	0.00131678
Usp19	1516.82	1.02248	0.287953	3.55085	0.000383995	0.00425048
Pbxip1	2555.22	1.01411	0.280342	3.6174	0.000297579	0.00346695
Pid1	740.65	1.01263	0.322746	3.13755	0.00170366	0.0143641
Ucp2	1918.75	1.01247	0.24216	4.18101	2.9022e-05	0.000470141
Ppp2r1b	560.998	1.01204	0.357832	2.82825	0.00468027	0.0317543
Klhdc7a	1512.63	1.01166	0.354061	2.85729	0.00427273	0.0294319
Trip12	5382.19	1.01048	0.260503	3.87894	0.000104913	0.00142864
Cgnl1	5017.17	1.0046	0.334273	3.00533	0.0026529	0.0203177
Map7d1	691.772	1.00421	0.34078	2.94679	0.0032109	0.0234248
Plxnb1	1178.83	1.00373	0.263352	3.81138	0.00013819	0.00180678
Tenm4	5690.78	1.00295	0.253329	3.95907	7.52417e-05	0.00108074
Ldhb	5095.56	0.996578	0.227119	4.3879	1.14448e-05	0.00021087
Hmgcs1	2062.04	0.996359	0.316567	3.14739	0.00164736	0.014002
Vps26b	2247.24	0.989764	0.233949	4.23069	2.32976e-05	0.000388788
Dnajb11	968.149	0.988151	0.357271	2.76583	0.0056778	0.036957
Atn1	3818.1	0.987471	0.312519	3.15971	0.00157924	0.0135392
Nacc2	979.069	0.980008	0.353967	2.76864	0.00562908	0.0367941
Enpp5	1665.51	0.977191	0.334695	2.91965	0.00350426	0.0251044
Fam213a	2162.63	0.97559	0.270087	3.61213	0.00030369	0.00352036
Arfgef2	2668.15	0.972299	0.253503	3.83545	0.000125335	0.00166546
Golga2	2171.87	0.971884	0.225974	4.30087	1.70127e-05	0.000295964
Tle3	659.394	0.971119	0.323304	3.00373	0.00266689	0.0203843
Mlec	1266.43	0.970312	0.347731	2.79041	0.00526414	0.0349858
Lamp2	1795.22	0.958178	0.341644	2.80461	0.00503772	0.0337381
Pura	858.78	0.958065	0.353797	2.70795	0.00676992	0.0419582
Eif4g1	4163.3	0.954568	0.231722	4.11945	3.79783e-05	0.000593025
Tbc1d9	10420.4	0.954042	0.220527	4.32618	1.51715e-05	0.000269627
Ptpn11	3943.22	0.953772	0.273385	3.48875	0.000485281	0.00515874
Frmpd4	3380.23	0.947841	0.295461	3.20801	0.00133656	0.0118039
Pik3r3	710.685	0.945809	0.349196	2.70853	0.00675816	0.0419304
Fmod	1330	0.945806	0.310635	3.04475	0.00232871	0.018422
Mtch1	3944.64	0.942314	0.287674	3.27563	0.00105428	0.00975925
Wwc1	4450.24	0.939318	0.300067	3.13036	0.00174591	0.014656
Snrnp70	1021.31	0.938708	0.325708	2.88205	0.00395094	0.0276518
Ppm1f	2211.07	0.936852	0.270393	3.46478	0.000530669	0.0055643
Dad1	1133.51	0.932472	0.255155	3.65454	0.000257644	0.0030699
Igf2	19521.3	0.931847	0.246232	3.78443	0.000154062	0.00198099
Rab21	946.789	0.930221	0.352241	2.64086	0.00826953	0.0490389
Luzp1	1434.41	0.924068	0.279301	3.30851	0.000937951	0.00886661
Malat1	13553.4	0.916095	0.296805	3.08652	0.00202514	0.0165425
Stt3b	1337.01	0.915663	0.304061	3.01145	0.00260003	0.0200192
Plxnb2	10682.4	0.907336	0.188045	4.82511	1.39927e-06	3.2408e-05
Pde4dip	3293.41	0.904221	0.288794	3.13102	0.00174201	0.0146386
Tmf1	1672.7	0.903901	0.318632	2.83681	0.00455662	0.0310615
Ccdc108	1657.68	0.89712	0.286254	3.134	0.00172442	0.0145072
Hsph1	2585.53	0.896736	0.254636	3.52164	0.000428892	0.00467124
Car12	8304.19	0.896714	0.225539	3.97588	7.01207e-05	0.00101732
Atp1b2	1497.58	0.888392	0.308651	2.87831	0.00399815	0.027847
Ppp6r1	3242.13	0.880961	0.233227	3.77726	0.000158562	0.00202756
Ap1b1	1689.13	0.879694	0.302902	2.90422	0.00368172	0.0261002
Dvl3	1218.05	0.878965	0.243897	3.60383	0.000313562	0.00359505
Plcl1	2269.72	0.872131	0.238942	3.64997	0.000262269	0.00311857
Kif1b	5573.71	0.870779	0.277028	3.14329	0.00167059	0.0141473
Mpp7	1064.73	0.870061	0.311815	2.79031	0.00526577	0.0349858
Foxk1	1037.65	0.868393	0.28681	3.02776	0.00246375	0.0192396
Ahcyl1	3484.21	0.831713	0.290658	2.86148	0.00421662	0.0291399
Fam81a	2840.16	0.820095	0.311459	2.63308	0.00846154	0.0497936
Perp	1348.58	0.820021	0.305021	2.68841	0.00717928	0.0439988
Pfkm	1436.9	0.816884	0.30819	2.65059	0.00803514	0.0480193
Cpt1a	2331.82	0.804789	0.237903	3.38285	0.00071737	0.00711448
Ocln	1177.02	0.804419	0.301354	2.66935	0.00759979	0.0460108
Ctsb	2848.6	0.799694	0.283148	2.82429	0.00473849	0.0320738
Aak1	2925.37	0.795669	0.265487	2.99701	0.0027264	0.0207292
Ctsd	15258.7	0.778941	0.208244	3.74053	0.000183635	0.00228238
Ccdc6	2098.62	0.777174	0.284766	2.72917	0.00634944	0.0401065
Slc31a1	3989.27	0.762146	0.244401	3.11842	0.00181824	0.0151482
Pdcd6ip	3433.6	0.757968	0.27775	2.72895	0.0063536	0.0401108
Igf1r	4178.73	0.708606	0.258037	2.74613	0.0060302	0.0386402
Tmtc1	3702.55	0.70818	0.221584	3.19599	0.00139354	0.0121858
Srrm2	12231.7	0.705714	0.265291	2.66015	0.00781063	0.0469941
Fndc3b	2368.82	0.698627	0.255849	2.73062	0.00632155	0.0399522
Dag1	2543.97	0.687108	0.234806	2.92628	0.00343042	0.0246674
Slc16a2	7298.14	0.678764	0.20465	3.31671	0.000910844	0.00866805
Aplp2	8768.58	0.649367	0.195708	3.31804	0.000906523	0.00863405
Bptf	5386.1	0.646621	0.22413	2.88502	0.00391388	0.0274591

## Sheet: Adult SignalP_DAVID FAC
Annotation Cluster 1 Enrichment Score: 15.886282960834773
Category Term Count % PValue Genes List Total Pop Hits Pop Total Fold Enrichment Bonferroni Benjamini FDR
SP_PIR_KEYWORDS lysosome 22 10.185185185185185 2.3647601357751146E-17 ARSB, GM2A, PSAP, GGH, 0610031J06RIK, PPT1, ACP2, CTSA, ASAH1, GNS, LAMP1, NPC1, LAMP2, IDS, TPP1, IGF2R, SORT1, CTSD, SCARB2, CTSB, DPP7, CTSF 210 144 17854 12.989021164021166 6.006490744868791E-15 1.0010817908114653E-15 3.0797206094870934E-14
GOTERM_CC_FAT GO:0005764~lysosome 26 12.037037037037036 1.575185896474681E-16 SGSH, ARSB, EPDR1, GM2A, IFI30, CTSA, ACP2, PPT1, ASAH1, IDS, TPP1, SCARB2, DPP7, PSAP, GGH, 0610031J06RIK, GNS, LAMP1, NPC1, LAMP2, NPC2, IGF2R, CTSD, SORT1, CTSB, CTSF 209 178 12504 8.738885006182464 2.398081733190338E-14 2.398081733190338E-14 1.4432899320127035E-13
GOTERM_CC_FAT GO:0000323~lytic vacuole 26 12.037037037037036 1.8037151639183646E-16 SGSH, ARSB, EPDR1, GM2A, IFI30, CTSA, ACP2, PPT1, ASAH1, IDS, TPP1, SCARB2, DPP7, PSAP, GGH, 0610031J06RIK, GNS, LAMP1, NPC1, LAMP2, NPC2, IGF2R, CTSD, SORT1, CTSB, CTSF 209 179 12504 8.690064419555746 4.796163466380676E-14 2.398081733190338E-14 2.7755575615628914E-13
GOTERM_CC_FAT GO:0005773~vacuole 27 12.5 4.2421037892854434E-16 SGSH, ARSB, EPDR1, GM2A, ATP6AP1, IFI30, CTSA, ACP2, PPT1, ASAH1, IDS, TPP1, SCARB2, DPP7, PSAP, GGH, 0610031J06RIK, GNS, LAMP1, NPC1, LAMP2, NPC2, IGF2R, CTSD, SORT1, CTSB, CTSF 209 204 12504 7.918378834787505 9.592326932761353E-14 3.197442310920451E-14 5.662137425588298E-13
Annotation Cluster 2 Enrichment Score: 13.266693223125689
Category Term Count % PValue Genes List Total Pop Hits Pop Total Fold Enrichment Bonferroni Benjamini FDR
UP_SEQ_FEATURE transmembrane region 117 54.166666666666664 9.063831845838439E-22 OCLN, CADM2, ATP6AP2, IL6ST, GPR124, ATP6AP1, ADCY6, TGOLN1, CSPG4, ZNRF3, ACBD5, SSR1, APP, PTGIS, RPN1, INSR, EGFR, PTPRK, KCND3, PLXNB1, PIK3IP1, CRHR2, NPC1, LRP10, MLEC, BACE1, NPTN, CPD, EIF2AK3, ENPP5, PAM, FGFR1, IL1R1, TMX4, ENPP4, TMX3, BMPR2, ITGA10, ACP2, LMAN2, EPHB4, SORCS2, SERINC3, SERINC2, ACE, PVRL1…
SP_PIR_KEYWORDS membrane 129 59.72222222222222 5.81373602150044E-20 OCLN, CADM2, ATP6AP2, IL6ST, GPR124, ATP6AP1, ADCY6, TGOLN1, CSPG4, ZNRF3, ACBD5, SSR1, APP, PTGIS, RPN1, INSR, EGFR, PTPRK, KCND3, PLXNB1, PLXNB2, MFGE8, PIK3IP1, CRHR2, NPC1, LYNX1, LRP10, CD59A, MLEC, BACE1, NPTN, CPD, EIF2AK3, ENPP5, PAM, FGFR1, IL1R1, TMX4, ENPP4, TMX3, BMPR2, ITGA10, ACP2, LMAN2, EPHB4, SORCS2, SERINC3, SER…
SP_PIR_KEYWORDS transmembrane 122 56.481481481481474 3.965306275394967E-18 OCLN, CADM2, ATP6AP2, IL6ST, GPR124, ATP6AP1, ADCY6, TGOLN1, CSPG4, ZNRF3, ACBD5, SSR1, APP, PTGIS, RPN1, INSR, EGFR, PTPRK, KCND3, PLXNB1, PLXNB2, PIK3IP1, CRHR2, NPC1, LRP10, MLEC, BACE1, NPTN, CPD, EIF2AK3, ENPP5, PAM, FGFR1, IL1R1, TMX4, ENPP4, TMX3, BMPR2, ITGA10, ACP2, LMAN2, EPHB4, SORCS2, SERINC3, SERINC2, ACE, PVR…
GOTERM_CC_FAT GO:0031224~intrinsic to membrane 129 59.72222222222222 2.210140295210497E-5 OCLN, CADM2, ATP6AP2, IL6ST, GPR124, ATP6AP1, ADCY6, TGOLN1, CSPG4, ZNRF3, ACBD5, SSR1, APP, PTGIS, RPN1, INSR, EGFR, PTPRK, KCND3, PLXNB1, PLXNB2, PIK3IP1, CRHR2, NPC1, LYNX1, LRP10, CD59A, MLEC, BACE1, NPTN, CPD, EIF2AK3, ENPP5, PAM, FGFR1, IL1R1, TMX4, ENPP4, TMX3, BMPR2, ITGA10, ACP2, LMAN2, EPHB4, SORCS…
GOTERM_CC_FAT GO:0016021~integral to membrane 123 56.94444444444444 1.004778089752779E-4 OCLN, CADM2, ATP6AP2, IL6ST, GPR124, ATP6AP1, ADCY6, TGOLN1, CSPG4, ZNRF3, ACBD5, SSR1, APP, PTGIS, RPN1, INSR, EGFR, PTPRK, KCND3, PLXNB1, PLXNB2, PIK3IP1, CRHR2, NPC1, LRP10, MLEC, BACE1, NPTN, CPD, EIF2AK3, ENPP5, PAM, FGFR1, IL1R1, TMX4, ENPP4, TMX3, BMPR2, ITGA10, ACP2, LMAN2, EPHB4, SORCS2, SERINC3, SER…
Annotation Cluster 3 Enrichment Score: 6.462331418085342
Category Term Count % PValue Genes List Total Pop Hits Pop Total Fold Enrichment Bonferroni Benjamini FDR
INTERPRO IPR002172:Low density lipoprotein-receptor, class A, cysteine-rich 9 4.166666666666666 4.734371740922652E-8 LRP1, LDLR, LRP10, SORL1, LRP6, PKD1, LRP8, PRKCSH, LRP5 205 46 17763 16.953022269353127 2.2535356086539338E-5 2.2535356086539338E-5 6.770524429988711E-5
SMART SM00192:LDLa 9 4.166666666666666 8.103006627939806E-8 LRP1, LDLR, LRP10, SORL1, LRP6, PKD1, LRP8, PRKCSH, LRP5 115 46 9131 15.534782608695654 7.697826984176537E-6 7.697826984176537E-6 8.906860190505128E-5
UP_SEQ_FEATURE domain:LDL-receptor class A 3 7 3.2407407407407405 1.2848976479374118E-7 LRP1, LDLR, LRP10, SORL1, LRP6, LRP8, LRP5 204 20 16021 27.487009803921573 1.1409240946347321E-4 1.4262263105191408E-5 1.9993528991291143E-4
INTERPRO IPR011042:Six-bladed beta-propeller, TolB-like 8 3.7037037037037033 2.2185325090399666E-7 PAM, LRP1, LDLR, SORL1, LRP6, LRP8, PON3, LRP5 205 38 17763 18.241848523748395 1.0559658342190748E-4 5.2799685614335345E-5 3.1726725204794803E-4
UP_SEQ_FEATURE repeat:LDL-receptor class B 5 6 2.7777777777777777 2.290953296094559E-7 LRP1, LDLR, SORL1, LRP6, LRP8, LRP5 204 12 16021 39.2671568627451 2.0341598414685969E-4 2.2603819639144263E-5 3.564813715217774E-4
UP_SEQ_FEATURE domain:LDL-receptor class A 1 7 3.2407407407407405 3.2419301987944105E-7 LRP1, LDLR, LRP10, SORL1, LRP6, LRP8, LRP5 204 23 16021 23.901747655583975 2.8784201384912667E-4 2.8787930450913102E-5 5.044567802925393E-4
UP_SEQ_FEATURE repeat:LDL-receptor class B 1 6 2.7777777777777777 3.6845121631477445E-7 LRP1, LDLR, SORL1, LRP6, LRP8, LRP5 204 13 16021 36.24660633484163 3.27131221273369E-4 2.9743624955336223E-5 5.73324047703494E-4
UP_SEQ_FEATURE repeat:LDL-receptor class B 3 6 2.7777777777777777 3.6845121631477445E-7 LRP1, LDLR, SORL1, LRP6, LRP8, LRP5 204 13 16021 36.24660633484163 3.27131221273369E-4 2.9743624955336223E-5 5.73324047703494E-4
UP_SEQ_FEATURE repeat:LDL-receptor class B 4 6 2.7777777777777777 3.6845121631477445E-7 LRP1, LDLR, SORL1, LRP6, LRP8, LRP5 204 13 16021 36.24660633484163 3.27131221273369E-4 2.9743624955336223E-5 5.73324047703494E-4
UP_SEQ_FEATURE repeat:LDL-receptor class B 2 6 2.7777777777777777 3.6845121631477445E-7 LRP1, LDLR, SORL1, LRP6, LRP8, LRP5 204 13 16021 36.24660633484163 3.27131221273369E-4 2.9743624955336223E-5 5.73324047703494E-4
UP_SEQ_FEATURE domain:LDL-receptor class A 2 7 3.2407407407407405 4.277130589970131E-7 LRP1, LDLR, LRP10, SORL1, LRP6, LRP8, LRP5 204 24 16021 22.905841503267975 3.797371591773846E-4 3.165027225204842E-5 6.655374322761531E-4
INTERPRO IPR000033:Low-density lipoprotein receptor, YWTD repeat 6 2.7777777777777777 5.202543375274742E-7 LRP1, LDLR, SORL1, LRP6, LRP8, LRP5 205 15 17763 34.659512195121955 2.476104685344982E-4 8.254363610926685E-5 7.440023340299362E-4
SMART SM00135:LY 6 2.7777777777777777 7.550083001593412E-7 LRP1, LDLR, SORL1, LRP6, LRP8, LRP5 115 15 9131 31.759999999999998 7.172324336224278E-5 3.586226473206722E-5 8.299056182936582E-4
SP_PIR_KEYWORDS Endocytosis 9 4.166666666666666 1.3392370206890137E-5 APP, LRP1, LDLR, LRP10, SORL1, LRP6, SORT1, LRP8, LRP5 210 93 17854 8.227649769585254 0.003395905635978025 2.2675327498378195E-4 0.017440008998714784
Annotation Cluster 4 Enrichment Score: 6.371264863275948
Category Term Count % PValue Genes List Total Pop Hits Pop Total Fold Enrichment Bonferroni Benjamini FDR
GOTERM_CC_FAT GO:0031410~cytoplasmic vesicle 27 12.5 3.264869032883752E-7 PAM, GANAB, PDIA3, TGOLN1, PPT1, CANX, TRF, PCSK2, APP, TPP1, RPN1, TMED10, HSPA5, EGFR, GGH, PI4KA, FURIN, NCSTN, LAMP1, LAMP2, HSP90B1, F5, IGF2R, BACE1, SORT1, CTSD, CTSB 209 508 12504 3.1798214218438012 7.051869606267136E-5 7.0520933961315535E-6 4.1436980771081267E-4
GOTERM_CC_FAT GO:0016023~cytoplasmic membrane-bounded vesicle 24 11.11111111111111 3.9796302962325714E-7 EGFR, GANAB, PDIA3, TGOLN1, GGH, PI4KA, PPT1, FURIN, CANX, TRF, NCSTN, PCSK2, LAMP1, HSP90B1, LAMP2, F5, TPP1, IGF2R, RPN1, TMED10, CTSD, SORT1, CTSB, HSPA5 209 414 12504 3.468275431662159 8.595633704933103E-5 7.814517785309505E-6 5.050854827715057E-4
GOTERM_CC_FAT GO:0031982~vesicle 27 12.5 4.926754734025465E-7 PAM, GANAB, PDIA3, TGOLN1, PPT1, CANX, TRF, PCSK2, APP, TPP1, RPN1, TMED10, HSPA5, EGFR, GGH, PI4KA, FURIN, NCSTN, LAMP1, LAMP2, HSP90B1, F5, IGF2R, BACE1, SORT1, CTSD, CTSB 209 519 12504 3.112426362806649 1.0641226628615996E-4 8.868121384120187E-6 6.252919819815794E-4
GOTERM_CC_FAT GO:0031988~membrane-bounded vesicle 24 11.11111111111111 5.112944884916075E-7 EGFR, GANAB, PDIA3, TGOLN1, GGH, PI4KA, PPT1, FURIN, CANX, TRF, NCSTN, PCSK2, LAMP1, HSP90B1, LAMP2, F5, TPP1, IGF2R, RPN1, TMED10, CTSD, SORT1, CTSB, HSPA5 209 420 12504 3.4187286397812713 1.1043353952278068E-4 8.495320664936301E-6 6.489227220796145E-4
Annotation Cluster 5 Enrichment Score: 5.900425469225295
Category Term Count % PValue Genes List Total Pop Hits Pop Total Fold Enrichment Bonferroni Benjamini FDR
GOTERM_BP_FAT GO:0006897~endocytosis 15 6.944444444444445 7.874869848350238E-8 LDLR, TGFBR2, SORL1, PPT1, MFGE8, NPC1, APP, LRP1, LRP10, ITGAV, LRP6, SORT1, LRP8, LBP, LRP5 168 188 13588 6.453267477203648 9.70136941789157E-5 9.70136941789157E-5 1.2772734360178006E-4
GOTERM_BP_FAT GO:0010324~membrane invagination 15 6.944444444444445 7.874869848350238E-8 LDLR, TGFBR2, SORL1, PPT1, MFGE8, NPC1, APP, LRP1, LRP10, ITGAV, LRP6, SORT1, LRP8, LBP, LRP5 168 188 13588 6.453267477203648 9.70136941789157E-5 9.70136941789157E-5 1.2772734360178006E-4
GOTERM_BP_FAT GO:0016044~membrane organization 15 6.944444444444445 6.636112030243881E-6 LDLR, TGFBR2, SORL1, PPT1, MFGE8, NPC1, APP, LRP1, LRP10, ITGAV, LRP6, SORT1, LRP8, LBP, LRP5 168 272 13588 4.460346638655462 0.008142386868137619 0.0020418418861313237 0.010762980001954858
GOTERM_BP_FAT GO:0016192~vesicle-mediated transport 18 8.333333333333332 6.079916915394902E-5 GLRB, LDLR, TGFBR2, SORL1, PPT1, MFGE8, NPC1, APP, LRP1, LRP10, ITGAV, MCFD2, LRP6, TMED10, SORT1, LRP8, LBP, LRP5 168 466 13588 3.124156958920907 0.07217009364174232 0.012406867827380208 0.09856834770177736
Annotation Cluster 6 Enrichment Score: 5.198492418113937
Category Term Count % PValue Genes List Total Pop Hits Pop Total Fold Enrichment Bonferroni Benjamini FDR
INTERPRO IPR013032:EGF-like region, conserved site 16 7.4074074074074066 3.110351520026924E-6 MEGF8, MATN4, MEGF9, LDLR, LTBP3, SORL1, MFGE8, EPHB4, GAS6, LRP1, ITGB8, LRP6, HEG1, LRP8, PROS1, LRP5 205 310 17763 4.47219512195122 0.0014794341827009116 2.9606209016896923E-4 0.004447957015052406
INTERPRO IPR006210:EGF-like 13 6.018518518518518 4.109630293371402E-6 MEGF8, MATN4, LRP1, LDLR, LTBP3, ITGB8, LRP6, HEG1, LRP8, MFGE8, PROS1, GAS6, LRP5 205 203 17763 5.548936681485041 0.0019542759504498353 3.2597819743607204E-4 0.005876936191406834
SMART SM00181:EGF 13 6.018518518518518 7.97040668804238E-6 MEGF8, MATN4, LRP1, LDLR, LTBP3, ITGB8, LRP6, HEG1, LRP8, MFGE8, PROS1, GAS6, LRP5 115 203 9131 5.084729064039409 7.569050556770485E-4 2.5236536814721156E-4 0.00876076043911933
UP_SEQ_FEATURE domain:EGF-like 1 10 4.62962962962963 8.016663195802772E-6 MEGF8, MATN4, LRP1, LDLR, LTBP3, LRP6, LRP8, MFGE8, PROS1, LRP5 204 106 16021 7.408897521272659 0.007093546635368098 5.083582744492832E-4 0.012473537016266523
SP_PIR_KEYWORDS egf-like domain 13 6.018518518518518 1.2458092799769828E-5 MEGF8, MATN4, LRP1, LDLR, LTBP3, SORL1, LRP6, HEG1, LRP8, MFGE8, PROS1, GAS6, LRP5 210 222 17854 4.978592878592878 0.003159373923554032 2.2600126373983898E-4 0.016223451672403577
Annotation Cluster 7 Enrichment Score: 4.837975142629484
Category Term Count % PValue Genes List Total Pop Hits Pop Total Fold Enrichment Bonferroni Benjamini FDR
GOTERM_MF_FAT GO:0005041~low-density lipoprotein receptor activity 5 2.314814814814815 2.4339904468125568E-6 LDLR, LRP10, CXCL16, LRP6, LRP8 161 9 13288 45.85231193926846 9.536703834114313E-4 3.1799123551146113E-4 0.0033849086675585838
GOTERM_MF_FAT GO:0030169~low-density lipoprotein binding 5 2.314814814814815 1.3301258821075749E-5 LDLR, LRP10, CXCL16, LRP6, LRP8 161 13 13288 31.74390826564739 0.005200558164487168 0.001302682804947275 0.018496534725298552
GOTERM_MF_FAT GO:0030228~lipoprotein receptor activity 5 2.314814814814815 1.3301258821075749E-5 LDLR, LRP10, CXCL16, LRP6, LRP8 161 13 13288 31.74390826564739 0.005200558164487168 0.001302682804947275 0.018496534725298552
GOTERM_MF_FAT GO:0008034~lipoprotein binding 5 2.314814814814815 1.0327496862827447E-4 LDLR, LRP10, CXCL16, LRP6, LRP8 161 21 13288 19.650990831115053 0.0396772742210032 0.008064481840615367 0.14352929429296557
Annotation Cluster 8 Enrichment Score: 4.441305777872208
Category Term Count % PValue Genes List Total Pop Hits Pop Total Fold Enrichment Bonferroni Benjamini FDR
INTERPRO IPR008957:Fibronectin, type III-like fold 12 5.555555555555555 1.0914214164252292E-5 PTPRK, IFNAR2, IGF1R, IGFN1, PRLR, IL6ST, SORL1, NFASC, CNTN1, IL13RA1, INSR, EPHB4 205 187 17763 5.5603495500195645 0.005181722610511086 6.491884725385866E-4 0.015607057839039928
UP_SEQ_FEATURE domain:Fibronectin type-III 2 10 4.62962962962963 2.1917669796778283E-5 PTPRK, IGF1R, IGFN1, PRLR, IL6ST, SORL1, NFASC, CNTN1, INSR, EPHB4 204 120 16021 6.54452614379085 0.0192749207181665 0.001296698830145382 0.03409937441555266
UP_SEQ_FEATURE domain:Fibronectin type-III 1 10 4.62962962962963 2.3422634002242785E-5 PTPRK, IGF1R, IGFN1, PRLR, IL6ST, SORL1, NFASC, CNTN1, INSR, EPHB4 204 121 16021 6.490439150866958 0.020584724052778225 0.0012227543309705213 0.03644038912684611
UP_SEQ_FEATURE domain:Fibronectin type-III 3 8 3.7037037037037033 4.1492206227309333E-5 PTPRK, IGF1R, IGFN1, IL6ST, SORL1, NFASC, CNTN1, INSR 204 74 16021 8.490196078431373 0.03617529630093097 0.0019373757833826 0.06454411839236229
INTERPRO IPR003961:Fibronectin, type III 11 5.092592592592593 7.395048041851552E-5 PTPRK, IGF1R, IGFN1, PRLR, IL6ST, SORL1, NFASC, CNTN1, IL13RA1, INSR, EPHB4 205 191 17763 4.9902439024390235 0.0345893559544419 0.0031950422532818212 0.10570304952005616
SMART SM00060:FN3 11 5.092592592592593 1.3086852928365333E-4 PTPRK, IGF1R, IGFN1, PRLR, IL6ST, SORL1, NFASC, CNTN1, IL13RA1, INSR, EPHB4 115 191 9131 4.5727748691099475 0.012356349440178827 0.0031035051069945307 0.1437572994323566
Annotation Cluster 9 Enrichment Score: 4.080408125338008
Category Term Count % PValue Genes List Total Pop Hits Pop Total Fold Enrichment Bonferroni Benjamini FDR
INTERPRO IPR018097:EGF-like calcium-binding, conserved site 9 4.166666666666666 1.261096768162946E-5 MEGF8, LRP1, LDLR, LTBP3, HEG1, LRP8, PROS1, GAS6, LRP5 205 94 17763 8.296159833938765 0.005984877310035275 6.667618895992433E-4 0.01803317015514061
INTERPRO IPR000152:EGF-type aspartate/asparagine hydroxylation conserved site 9 4.166666666666666 1.261096768162946E-5 MEGF8, MATN4, LRP1, LDLR, LTBP3, HEG1, LRP8, PROS1, GAS6 205 94 17763 8.296159833938765 0.005984877310035275 6.667618895992433E-4 0.01803317015514061
INTERPRO IPR013091:EGF calcium-binding 8 3.7037037037037033 1.4038611575133289E-5 MEGF8, LRP1, LDLR, LTBP3, HEG1, LRP8, PROS1, GAS6 205 69 17763 10.046235418875929 0.006660148257906506 6.680193772239384E-4 0.020074452184737357
INTERPRO IPR001881:EGF-like calcium-binding 8 3.7037037037037033 8.513194605734232E-5 MEGF8, LRP1, LDLR, LTBP3, HEG1, LRP8, PROS1, GAS6 205 91 17763 7.61747520771911 0.03971439284515632 0.0033713484755942824 0.12167652207174529
SMART SM00179:EGF_CA 8 3.7037037037037033 1.3404217719734552E-4 MEGF8, LRP1, LDLR, LTBP3, HEG1, LRP8, PROS1, GAS6 115 91 9131 6.980219780219779 0.012654115145969702 0.002543731290015505 0.1472411741898494
UP_SEQ_FEATURE domain:EGF-like 2; calcium-binding 6 2.7777777777777777 4.982142048252324E-4 LRP1, LDLR, LTBP3, LRP8, PROS1, GAS6 204 52 16021 9.061651583710407 0.3575873720114211 0.01826956961879367 0.772436690180689
INTERPRO IPR000742:EGF-like, type 3 9 4.166666666666666 0.002155618980509811 MEGF8, LRP1, LDLR, LTBP3, HEG1, LRP8, MFGE8, PROS1, GAS6 205 199 17763 3.918789067287657 0.6419856249298124 0.04189629548932039 3.0389012998701337
Annotation Cluster 10 Enrichment Score: 3.5646581770609
Category Term Count % PValue Genes List Total Pop Hits Pop Total Fold Enrichment Bonferroni Benjamini FDR
UP_SEQ_FEATURE domain:LDL-receptor class A 4 5 2.314814814814815 2.267784246854305E-5 LRP1, LDLR, LRP10, SORL1, LRP8 204 14 16021 28.04796918767507 0.019936734195511896 0.0012578427803875414 0.03528185108233606
UP_SEQ_FEATURE domain:LDL-receptor class A 6 4 1.8518518518518516 2.2526034456537945E-4 LRP1, LDLR, SORL1, LRP8 204 10 16021 31.41372549019608 0.18131322706019715 0.009052131380071438 0.34994032919503093
UP_SEQ_FEATURE domain:LDL-receptor class A 7 4 1.8518518518518516 2.2526034456537945E-4 LRP1, LDLR, SORL1, LRP8 204 10 16021 31.41372549019608 0.18131322706019715 0.009052131380071438 0.34994032919503093
UP_SEQ_FEATURE domain:LDL-receptor class A 5 4 1.8518518518518516 3.0684436404283046E-4 LRP1, LDLR, SORL1, LRP8 204 11 16021 28.557932263814617 0.2385415016200767 0.011778759437030994 0.47639761094282473
UP_SEQ_FEATURE domain:LDL-receptor class A 8 3 1.3888888888888888 0.004254218007560238 LRP1, SORL1, LRP8 204 8 16021 29.450367647058822 0.9773093907765453 0.1115761835619905 6.418608480091281
Annotation Cluster 11 Enrichment Score: 2.8316680987552174
Category Term Count % PValue Genes List Total Pop Hits Pop Total Fold Enrichment Bonferroni Benjamini FDR
GOTERM_MF_FAT GO:0043167~ion binding 69 31.944444444444443 3.30376195370068E-4 ARSB, GLB1L, LDLR, LTBP3, CLSTN3, SLC20A2, ZNFX1, ADCY6, CLSTN1, ATP10D, PRKCSH, CANX, ZNRF3, SSR1, APP, PTGIS, IDS, SLC24A4, KCND3, SPARCL1, CAR12, CCDC47, MMP15, PCDH7, TCN2, GNS, F5, LEPREL1, CPD, PRNP, PROS1, PLA2G5, SLC39A14, PAM, FKBP9, MEGF8, EPDR1, SLC39A13, BMPR2, EDEM3, LMAN2, CALR, TRF, ACE, ITGAV, HEG1, NEN…
GOTERM_MF_FAT GO:0043169~cation binding 66 30.555555555555557 0.0012756022328380295 ARSB, GLB1L, LDLR, LTBP3, CLSTN3, SLC20A2, ZNFX1, ADCY6, CLSTN1, ATP10D, PRKCSH, CANX, ZNRF3, SSR1, APP, PTGIS, IDS, SLC24A4, KCND3, SPARCL1, CAR12, CCDC47, MMP15, PCDH7, TCN2, GNS, F5, LEPREL1, CPD, PRNP, PROS1, PLA2G5, SLC39A14, PAM, FKBP9, MEGF8, EPDR1, SLC39A13, BMPR2, EDEM3, LMAN2, CALR, TRF, ACE, ITGAV, HEG1…
GOTERM_MF_FAT GO:0046872~metal ion binding 62 28.703703703703702 0.0075905227360287195 ARSB, LDLR, LTBP3, ZNFX1, CLSTN3, SLC20A2, ADCY6, CLSTN1, ATP10D, PRKCSH, CANX, ZNRF3, SSR1, APP, PTGIS, IDS, SLC24A4, KCND3, SPARCL1, CAR12, CCDC47, MMP15, PCDH7, TCN2, GNS, F5, CPD, LEPREL1, PRNP, PROS1, PLA2G5, SLC39A14, PAM, FKBP9, MEGF8, EPDR1, SLC39A13, BMPR2, EDEM3, LMAN2, CALR, TRF, ACE, ITGAV, HEG1, NE…
Annotation Cluster 12 Enrichment Score: 2.785668356583758
Category Term Count % PValue Genes List Total Pop Hits Pop Total Fold Enrichment Bonferroni Benjamini FDR
INTERPRO IPR006212:Furin-like repeat 4 1.8518518518518516 9.012825979164917E-4 EGFR, IGF1R, INSR, FURIN 205 17 17763 20.387948350071735 0.3489728696170258 0.024931244416973364 1.2812084234148924
SMART SM00261:FU 4 1.8518518518518516 0.001134448051580634 EGFR, IGF1R, INSR, FURIN 115 17 9131 18.68235294117647 0.10222315371814994 0.015286773035668055 1.2399471166820497
INTERPRO IPR006211:Furin-like cysteine rich region 3 1.3888888888888888 0.0026536307261161105 EGFR, IGF1R, INSR 205 7 17763 37.13519163763066 0.7177062643474493 0.049333807961482345 3.728654090956396
INTERPRO IPR000494:EGF receptor, L domain 3 1.3888888888888888 0.0026536307261161105 EGFR, IGF1R, INSR 205 7 17763 37.13519163763066 0.7177062643474493 0.049333807961482345 3.728654090956396
Annotation Cluster 13 Enrichment Score: 2.6935288230330414
Category Term Count % PValue Genes List Total Pop Hits Pop Total Fold Enrichment Bonferroni Benjamini FDR
UP_SEQ_FEATURE repeat:LDL-receptor class B 6 4 1.8518518518518516 1.5916753647194655E-4 LRP1, LDLR, LRP6, LRP5 204 9 16021 34.904139433551194 0.1318163618522451 0.006708445901035032 0.24738459102351396
UP_SEQ_FEATURE repeat:LDL-receptor class B 9 3 1.3888888888888888 0.002317479962071486 LRP1, LRP6, LRP5 204 6 16021 39.2671568627451 0.8725855976095914 0.0709405211580556 3.5458878630245105
UP_SEQ_FEATURE repeat:LDL-receptor class B 13 3 1.3888888888888888 0.002317479962071486 LRP1, LRP6, LRP5 204 6 16021 39.2671568627451 0.8725855976095914 0.0709405211580556 3.5458878630245105
UP_SEQ_FEATURE repeat:LDL-receptor class B 14 3 1.3888888888888888 0.002317479962071486 LRP1, LRP6, LRP5 204 6 16021 39.2671568627451 0.8725855976095914 0.0709405211580556 3.5458878630245105
UP_SEQ_FEATURE repeat:LDL-receptor class B 15 3 1.3888888888888888 0.002317479962071486 LRP1, LRP6, LRP5 204 6 16021 39.2671568627451 0.8725855976095914 0.0709405211580556 3.5458878630245105
UP_SEQ_FEATURE repeat:LDL-receptor class B 16 3 1.3888888888888888 0.002317479962071486 LRP1, LRP6, LRP5 204 6 16021 39.2671568627451 0.8725855976095914 0.0709405211580556 3.5458878630245105
UP_SEQ_FEATURE repeat:LDL-receptor class B 10 3 1.3888888888888888 0.002317479962071486 LRP1, LRP6, LRP5 204 6 16021 39.2671568627451 0.8725855976095914 0.0709405211580556 3.5458878630245105
UP_SEQ_FEATURE repeat:LDL-receptor class B 11 3 1.3888888888888888 0.002317479962071486 LRP1, LRP6, LRP5 204 6 16021 39.2671568627451 0.8725855976095914 0.0709405211580556 3.5458878630245105
UP_SEQ_FEATURE repeat:LDL-receptor class B 12 3 1.3888888888888888 0.002317479962071486 LRP1, LRP6, LRP5 204 6 16021 39.2671568627451 0.8725855976095914 0.0709405211580556 3.5458878630245105
UP_SEQ_FEATURE repeat:LDL-receptor class B 20 3 1.3888888888888888 0.002317479962071486 LRP1, LRP6, LRP5 204 6 16021 39.2671568627451 0.8725855976095914 0.0709405211580556 3.5458878630245105
UP_SEQ_FEATURE repeat:LDL-receptor class B 17 3 1.3888888888888888 0.002317479962071486 LRP1, LRP6, LRP5 204 6 16021 39.2671568627451 0.8725855976095914 0.0709405211580556 3.5458878630245105
UP_SEQ_FEATURE repeat:LDL-receptor class B 18 3 1.3888888888888888 0.002317479962071486 LRP1, LRP6, LRP5 204 6 16021 39.2671568627451 0.8725855976095914 0.0709405211580556 3.5458878630245105
UP_SEQ_FEATURE repeat:LDL-receptor class B 19 3 1.3888888888888888 0.002317479962071486 LRP1, LRP6, LRP5 204 6 16021 39.2671568627451 0.8725855976095914 0.0709405211580556 3.5458878630245105
UP_SEQ_FEATURE repeat:LDL-receptor class B 7 3 1.3888888888888888 0.003217441458100691 LRP1, LRP6, LRP5 204 7 16021 33.65756302521008 0.9428281797036036 0.09098147469454865 4.890892684741144
UP_SEQ_FEATURE repeat:LDL-receptor class B 8 3 1.3888888888888888 0.003217441458100691 LRP1, LRP6, LRP5 204 7 16021 33.65756302521008 0.9428281797036036 0.09098147469454865 4.890892684741144
Annotation Cluster 14 Enrichment Score: 2.6886259528508027
Category Term Count % PValue Genes List Total Pop Hits Pop Total Fold Enrichment Bonferroni Benjamini FDR
INTERPRO IPR000917:Sulfatase 4 1.8518518518518516 3.921349008651334E-4 GNS, SGSH, ARSB, IDS 205 13 17763 26.661163227016885 0.17030143561026245 0.012369054512598732 0.5593238734001638
GOTERM_MF_FAT GO:0008484~sulfuric ester hydrolase activity 4 1.8518518518518516 4.484241346737245E-4 GNS, SGSH, ARSB, IDS 161 13 13288 25.395126612517913 0.16123246523318469 0.021737960352434582 0.6218240186441126
COG_ONTOLOGY Inorganic ion transport and metabolism 4 1.8518518518518516 0.0036620468083743583 GNS, SGSH, ARSB, IDS 23 30 2040 11.826086956521738 0.0324797428285859 0.0324797428285859 2.0892443027931584
KEGG_PATHWAY mmu00531:Glycosaminoglycan degradation 4 1.8518518518518516 0.005771616443639573 GNS, SGSH, ARSB, IDS 94 23 5738 10.616096207215541 0.4060441523236289 0.22931468959349488 6.102820195453729
UP_SEQ_FEATURE metal ion-binding site:Calcium; via 3-oxoalanine 3 1.3888888888888888 0.00969894299011612 GNS, ARSB, IDS 204 12 16021 19.63357843137255 0.9998256943645082 0.1862192451815865 14.071641593200535
Annotation Cluster 15 Enrichment Score: 2.673980408479336
Category Term Count % PValue Genes List Total Pop Hits Pop Total Fold Enrichment Bonferroni Benjamini FDR
SP_PIR_KEYWORDS Protease 16 7.4074074074074066 9.97904782077081E-4 SCPEP1, PM20D1, CTSA, MMP15, FURIN, PCSK2, PIGK, ACE, TPP1, BACE1, CTSE, CTSD, CTSB, CPD, DPP7, CTSF 210 509 17854 2.672504443820751 0.2239934881061637 0.013258394759335324 1.2918428660248948
GOTERM_MF_FAT GO:0070011~peptidase activity, acting on L-amino acid peptides 17 7.87037037037037 0.0025091552400321676 SCPEP1, PM20D1, GGH, CTSA, MMP15, FURIN, PCSK2, PIGK, ACE, TPP1, BACE1, CTSE, CTSD, CTSB, CPD, DPP7, CTSF 161 603 13288 2.326833740201683 0.626495382136431 0.06354610926901938 3.4335477638927636
GOTERM_MF_FAT GO:0008233~peptidase activity 17 7.87037037037037 0.003797013480711461 SCPEP1, PM20D1, GGH, CTSA, MMP15, FURIN, PCSK2, PIGK, ACE, TPP1, BACE1, CTSE, CTSD, CTSB, CPD, DPP7, CTSF 161 629 13288 2.230653013261709 0.7749116418439792 0.08899226463170185 5.153059727357478
Annotation Cluster 16 Enrichment Score: 2.627943534092964
Category Term Count % PValue Genes List Total Pop Hits Pop Total Fold Enrichment Bonferroni Benjamini FDR
SP_PIR_KEYWORDS Immunoglobulin domain 15 6.944444444444445 7.518956149545908E-4 PTPRK, FGFR1, IL1R1, IL6ST, GPR124, CADM2, IGFBP7, NFASC, AMIGO1, IGFN1, PVRL1, NTRK2, NPTN, CNTN1, SEMA3B 210 443 17854 2.8787487907126734 0.17391146112150502 0.010557942893979821 0.9748093342214603
INTERPRO IPR003599:Immunoglobulin subtype 12 5.555555555555555 0.0010187009402470924 AMIGO1, PTPRK, IL1R1, IGFN1, PVRL1, CADM2, GPR124, IGFBP7, NPTN, NFASC, CNTN1, SEMA3B 205 313 17763 3.32199797397335 0.3843944123497822 0.026592728232145202 1.4469945018010355
SMART SM00409:IG 12 5.555555555555555 0.0017846552073942318 AMIGO1, PTPRK, IL1R1, IGFN1, PVRL1, CADM2, GPR124, IGFBP7, NPTN, NFASC, CNTN1, SEMA3B 115 313 9131 3.0440894568690093 0.15607673955697043 0.01867821601454689 1.944303918144108
INTERPRO IPR007110:Immunoglobulin-like 14 6.481481481481481 0.022514757883149168 PTPRK, FGFR1, IL1R1, GPR124, CADM2, IGFBP7, NFASC, AMIGO1, IGFN1, PVRL1, NTRK2, NPTN, CNTN1, SEMA3B 205 604 17763 2.0084154417703117 0.9999803908129021 0.2274693757131454 27.794852598488827
Annotation Cluster 17 Enrichment Score: 2.5879362277995233
Category Term Count % PValue Genes List Total Pop Hits Pop Total Fold Enrichment Bonferroni Benjamini FDR
GOTERM_MF_FAT GO:0004714~transmembrane receptor protein tyrosine kinase activity 6 2.7777777777777777 5.534356011523232E-4 EGFR, FGFR1, IGF1R, NTRK2, INSR, EPHB4 161 56 13288 8.842945874001774 0.1950755129252154 0.023823499137393678 0.7669225498176724
INTERPRO IPR008266:Tyrosine protein kinase, active site 7 3.2407407407407405 0.001092906249816034 EGFR, FGFR1, IGF1R, NTRK2, LMTK2, INSR, EPHB4 205 101 17763 6.005361023907269 0.40578130851726124 0.0270233066950597 1.5516333760635437
SP_PIR_KEYWORDS tyrosine-protein kinase 7 3.2407407407407405 0.0024441402466472387 EGFR, FGFR1, IGF1R, NTRK2, LMTK2, INSR, EPHB4 210 116 17854 5.130459770114943 0.4629002977629997 0.027857860984094374 3.136747276850149
INTERPRO IPR001245:Tyrosine protein kinase 7 3.2407407407407405 0.0031003830998868735 EGFR, FGFR1, IGF1R, NTRK2, LMTK2, INSR, EPHB4 205 124 17763 4.8914634146341465 0.7719236506465353 0.05526331669994777 4.343526045625767
SMART SM00219:TyrKc 7 3.2407407407407405 0.0044928213294719 EGFR, FGFR1, IGF1R, NTRK2, LMTK2, INSR, EPHB4 115 124 9131 4.482258064516129 0.34804498603036105 0.03814259324429392 4.829158785297949
GOTERM_MF_FAT GO:0004713~protein tyrosine kinase activity 7 3.2407407407407405 0.01441026606991631 EGFR, FGFR1, IGF1R, NTRK2, LMTK2, INSR, EPHB4 161 164 13288 3.522799575821845 0.9966201370200463 0.20355468160685075 18.279247122117827
Annotation Cluster 18 Enrichment Score: 2.5467731593379255
Category Term Count % PValue Genes List Total Pop Hits Pop Total Fold Enrichment Bonferroni Benjamini FDR
INTERPRO IPR003659:Plexin/semaphorin/integrin 5 2.314814814814815 0.0018902533105192307 MEGF8, ITGB8, PLXNB1, PLXNB2, SEMA3B 205 46 17763 9.418345705196183 0.5936790996650849 0.0401103132492151 2.669492027752296
SMART SM00423:PSI 5 2.314814814814815 0.0025112501778303277 MEGF8, ITGB8, PLXNB1, PLXNB2, SEMA3B 115 46 9131 8.630434782608695 0.21248181955624024 0.02360384873056176 2.7260051910776517
INTERPRO IPR002165:Plexin 4 1.8518518518518516 0.004822481098639373 MEGF8, PLXNB1, PLXNB2, SEMA3B 205 30 17763 11.553170731707317 0.8998467601716363 0.07383400078209157 6.679663012295611
Annotation Cluster 19 Enrichment Score: 2.497608306440261
Category Term Count % PValue Genes List Total Pop Hits Pop Total Fold Enrichment Bonferroni Benjamini FDR
GOTERM_MF_FAT GO:0070008~serine-type exopeptidase activity 3 1.3888888888888888 0.0014069211591823882 SCPEP1, CTSA, CPD 161 5 13288 49.52049689440994 0.42414617492155504 0.04893498790156048 1.9389453749245056
GOTERM_MF_FAT GO:0004185~serine-type carboxypeptidase activity 3 1.3888888888888888 0.0014069211591823882 SCPEP1, CTSA, CPD 161 5 13288 49.52049689440994 0.42414617492155504 0.04893498790156048 1.9389453749245056
SP_PIR_KEYWORDS carboxypeptidase 4 1.8518518518518516 0.006107910124574457 SCPEP1, ACE, CTSA, CPD 210 32 17854 10.627380952380953 0.7890568233877299 0.05406117073659522 7.6689456572471055
GOTERM_MF_FAT GO:0004180~carboxypeptidase activity 4 1.8518518518518516 0.008455408883429116 SCPEP1, ACE, CTSA, CPD 161 35 13288 9.432475598935225 0.9641572006880222 0.14658161168676442 11.138367732463994
Annotation Cluster 20 Enrichment Score: 2.493052546549697
Category Term Count % PValue Genes List Total Pop Hits Pop Total Fold Enrichment Bonferroni Benjamini FDR
INTERPRO IPR006581:VPS10 3 1.3888888888888888 0.0012829531887490427 SORL1, SORT1, SORCS2 205 5 17763 51.98926829268293 0.4572344356578152 0.030091837392270837 1.8191525832428446
SMART SM00602:VPS10 3 1.3888888888888888 0.0015076627108891103 SORL1, SORT1, SORCS2 115 5 9131 47.64 0.13353714266006567 0.017757449301167627 1.6448035449726395
UP_SEQ_FEATURE repeat:BNR 5 3 1.3888888888888888 0.002317479962071486 SORL1, SORT1, SORCS2 204 6 16021 39.2671568627451 0.8725855976095914 0.0709405211580556 3.5458878630245105
UP_SEQ_FEATURE repeat:BNR 4 3 1.3888888888888888 0.003217441458100691 SORL1, SORT1, SORCS2 204 7 16021 33.65756302521008 0.9428281797036036 0.09098147469454865 4.890892684741144
UP_SEQ_FEATURE repeat:BNR 3 3 1.3888888888888888 0.005424232427840449 SORL1, SORT1, SORCS2 204 9 16021 26.178104575163395 0.9920121155472652 0.1324254235645369 8.115063344928942
UP_SEQ_FEATURE repeat:BNR 2 3 1.3888888888888888 0.00672397544863677 SORL1, SORT1, SORCS2 204 10 16021 23.56029411764706 0.9974989751701726 0.1494910953279388 9.965857619424334
UP_SEQ_FEATURE repeat:BNR 1 3 1.3888888888888888 0.00672397544863677 SORL1, SORT1, SORCS2 204 10 16021 23.56029411764706 0.9974989751701726 0.1494910953279388 9.965857619424334
Annotation Cluster 21 Enrichment Score: 2.0523541263264895
Category Term Count % PValue Genes List Total Pop Hits Pop Total Fold Enrichment Bonferroni Benjamini FDR
INTERPRO IPR001969:Peptidase aspartic, active site 4 1.8518518518518516 0.001473126369998854 BACE1, CTSE, CTSD, 4932438A13RIK 205 20 17763 17.329756097560974 0.5042706388520466 0.03286335278170649 2.0861725807459597
INTERPRO IPR001461:Peptidase A1 3 1.3888888888888888 0.0035114702083800875 BACE1, CTSE, CTSD 205 8 17763 32.49329268292683 0.8125796545211686 0.06013108421869828 4.90608269396966
SP_PIR_KEYWORDS Aspartyl protease 3 1.3888888888888888 0.005769020777670012 BACE1, CTSE, CTSD 210 10 17854 25.505714285714287 0.7699766302643636 0.052973951922073326 7.258097702025945
INTERPRO IPR009007:Peptidase aspartic, catalytic 3 1.3888888888888888 0.009419336868200538 BACE1, CTSE, CTSD 205 13 17763 19.995872420262664 0.9889447979050723 0.12409330939510832 12.658319816429131
GOTERM_MF_FAT GO:0070001~aspartic-type peptidase activity 3 1.3888888888888888 0.04154434431325475 BACE1, CTSE, CTSD 161 27 13288 9.170462387853693 0.9999999402643525 0.4152432056408013 44.573011038640885
GOTERM_MF_FAT GO:0004190~aspartic-type endopeptidase activity 3 1.3888888888888888 0.04154434431325475 BACE1, CTSE, CTSD 161 27 13288 9.170462387853693 0.9999999402643525 0.4152432056408013 44.573011038640885
Annotation Cluster 22 Enrichment Score: 1.9148455735615604
Category Term Count % PValue Genes List Total Pop Hits Pop Total Fold Enrichment Bonferroni Benjamini FDR
GOTERM_CC_FAT GO:0000267~cell fraction 19 8.796296296296296 0.010604908542178923 GLRB, EPHX1, CCDC47, PPT1, ACP2, NPR3, CALR, NCSTN, LAMP2, APP, LRP1, LYNX1, TPP1, IGF2R, BACE1, LRP6, TMED10, SORT1, CTSB 209 596 12504 1.9072605247101893 0.9000307787124446 0.08476352539303411 12.655850921723266
GOTERM_CC_FAT GO:0005624~membrane fraction 17 7.87037037037037 0.011204851670734131 GLRB, EPHX1, CCDC47, PPT1, ACP2, NPR3, CALR, NCSTN, LAMP2, APP, LRP1, LYNX1, IGF2R, BACE1, LRP6, TMED10, SORT1 209 510 12504 1.9942583732057415 0.9123066637350908 0.08325445765092565 13.325671414477513
GOTERM_CC_FAT GO:0005626~insoluble fraction 17 7.87037037037037 0.01515480107510229 GLRB, EPHX1, CCDC47, PPT1, ACP2, NPR3, CALR, NCSTN, LAMP2, APP, LRP1, LYNX1, IGF2R, BACE1, LRP6, TMED10, SORT1 209 528 12504 1.9262722923010003 0.9630612690930203 0.10412091242011445 17.61889022647377
Annotation Cluster 23 Enrichment Score: 1.7617850717028078
Category Term Count % PValue Genes List Total Pop Hits Pop Total Fold Enrichment Bonferroni Benjamini FDR
GOTERM_CC_FAT GO:0005798~Golgi-associated vesicle 5 2.314814814814815 0.0028880935215376807 IGF2R, TGOLN1, PI4KA, SORT1, FURIN 209 36 12504 8.309409888357257 0.4645944468464104 0.029310936142045052 3.604256008153073
GOTERM_CC_FAT GO:0030140~trans-Golgi network transport vesicle 4 1.8518518518518516 0.003078733474945262 IGF2R, TGOLN1, SORT1, FURIN 209 18 12504 13.29505582137161 0.4862570445787435 0.02982051843604694 3.837905963104238
GOTERM_CC_FAT GO:0030133~transport vesicle 4 1.8518518518518516 0.012057912239431593 IGF2R, TGOLN1, SORT1, FURIN 209 29 12504 8.252103613265136 0.9272218053805831 0.08639458551065615 14.269945518570148
GOTERM_CC_FAT GO:0030136~clathrin-coated vesicle 5 2.314814814814815 0.0952721003473223 IGF2R, TGOLN1, SORT1, PPT1, FURIN 209 104 12504 2.876334192123666 0.9999999995945994 0.402444567579353 71.93694134492931
GOTERM_CC_FAT GO:0030135~coated vesicle 5 2.314814814814815 0.15200344715363281 IGF2R, TGOLN1, SORT1, PPT1, FURIN 209 124 12504 2.4124093224263006 0.9999999999999997 0.5312756608633415 87.66349385492516
Annotation Cluster 24 Enrichment Score: 1.713183429519706
Category Term Count % PValue Genes List Total Pop Hits Pop Total Fold Enrichment Bonferroni Benjamini FDR
GOTERM_MF_FAT GO:0004866~endopeptidase inhibitor activity 7 3.2407407407407405 0.013261921562408125 APP, A2M, PZP, TIMP2, TIMP3, CRIM1, APLP2 161 161 13288 3.588441803942749 0.994664930106048 0.19592324978046982 16.945075590371804
GOTERM_MF_FAT GO:0030414~peptidase inhibitor activity 7 3.2407407407407405 0.01970397085019219 APP, A2M, PZP, TIMP2, TIMP3, CRIM1, APLP2 161 176 13288 3.282608695652174 0.9995907021753484 0.25093418252632427 24.176333226554448
GOTERM_MF_FAT GO:0004857~enzyme inhibitor activity 8 3.7037037037037033 0.0277516941260856 APP, A2M, PZP, TIMP2, DNAJC3, TIMP3, CRIM1, APLP2 161 243 13288 2.717174040845538 0.9999838318448802 0.31643251688062546 32.38907413300587
Annotation Cluster 25 Enrichment Score: 1.6594020058435692
Category Term Count % PValue Genes List Total Pop Hits Pop Total Fold Enrichment Bonferroni Benjamini FDR
INTERPRO IPR015609:Molecular chaperone, heat shock protein, Hsp40, DnaJ 4 1.8518518518518516 0.011547592417692055 DNAJB9, DNAJC16, DNAJB11, DNAJC3 205 41 17763 8.453539559785842 0.9960286016103227 0.14611696620698134 15.303897870878657
INTERPRO IPR018253:Heat shock protein DnaJ, conserved site 4 1.8518518518518516 0.016708413823620982 DNAJB9, DNAJC16, DNAJB11, DNAJC3 205 47 17763 7.374364296834458 0.9996713105591764 0.1948828562322743 21.412870978169764
UP_SEQ_FEATURE domain:J 4 1.8518518518518516 0.020410411574168626 DNAJB9, DNAJC16, DNAJB11, DNAJC3 204 46 16021 6.829070758738277 0.9999999888515474 0.32839586609260796 27.449005037994933
INTERPRO IPR001623:Heat shock protein DnaJ, N-terminal 4 1.8518518518518516 0.021846050876542244 DNAJB9, DNAJC16, DNAJB11, DNAJC3 205 52 17763 6.665290806754221 0.9999728460369183 0.22619758889262764 27.08522446160958
SMART SM00271:DnaJ 4 1.8518518518518516 0.026902471360229274 DNAJB9, DNAJC16, DNAJB11, DNAJC3 115 52 9131 6.107692307692308 0.925035592842412 0.16893975456322208 25.900676023758564
INTERPRO IPR003095:Heat shock protein DnaJ 3 1.3888888888888888 0.030691314647749816 DNAJB9, DNAJC16, DNAJB11 205 24 17763 10.83109756097561 0.9999996402824775 0.2757104678706077 35.96795568704745
GOTERM_MF_FAT GO:0031072~heat shock protein binding 4 1.8518518518518516 0.034097843799602054 DNAJB9, DNAJC16, DNAJB11, DNAJC3 161 59 13288 5.59553637224971 0.9999987589504076 0.36448426991607985 38.27452861931441
Annotation Cluster 26 Enrichment Score: 1.5810931068442409
Category Term Count % PValue Genes List Total Pop Hits Pop Total Fold Enrichment Bonferroni Benjamini FDR
GOTERM_BP_FAT GO:0050769~positive regulation of neurogenesis 4 1.8518518518518516 0.013809415736674328 AMIGO1, PLXNB1, PLXNB2, NPTN 168 41 13588 7.890824622531939 0.9999999637114715 0.43507302582405916 20.191841106173193
GOTERM_BP_FAT GO:0050772~positive regulation of axonogenesis 3 1.3888888888888888 0.014194029030317041 AMIGO1, PLXNB1, PLXNB2 168 15 13588 16.176190476190474 0.9999999775581112 0.43342164278110396 20.6951829666998
GOTERM_BP_FAT GO:0010975~regulation of neuron projection development 4 1.8518518518518516 0.01991555029342566 AMIGO1, PLXNB1, PLXNB2, NTRK2 168 47 13588 6.883485309017223 0.9999999999827563 0.49763715872552206 27.83988094464266
GOTERM_BP_FAT GO:0010720~positive regulation of cell development 4 1.8518518518518516 0.01991555029342566 AMIGO1, PLXNB1, PLXNB2, NPTN 168 47 13588 6.883485309017223 0.9999999999827563 0.49763715872552206 27.83988094464266
GOTERM_BP_FAT GO:0010769~regulation of cell morphogenesis involved in differentiation 4 1.8518518518518516 0.023441895153604047 AMIGO1, PLXNB1, PLXNB2, TGFBR3 168 50 13588 6.47047619047619 0.9999999999997967 0.5273221349805839 31.93765888107277
GOTERM_BP_FAT GO:0031346~positive regulation of cell projection organization 3 1.3888888888888888 0.032081209494516975 AMIGO1, PLXNB1, PLXNB2 168 23 13588 10.549689440993788 1.0 0.5381601963492884 41.0732298207526
GOTERM_BP_FAT GO:0031344~regulation of cell projection organization 4 1.8518518518518516 0.032898268208605086 AMIGO1, PLXNB1, PLXNB2, NTRK2 168 57 13588 5.675856307435254 1.0 0.5338238582577781 41.87487123578055
GOTERM_BP_FAT GO:0045664~regulation of neuron differentiation 5 2.314814814814815 0.036984378049500825 AMIGO1, PLXNB1, PLXNB2, NTRK2, TIMP2 168 102 13588 3.964752567693744 1.0 0.544758562911672 45.73262439116018
GOTERM_BP_FAT GO:0050770~regulation of axonogenesis 3 1.3888888888888888 0.08280596327374035 AMIGO1, PLXNB1, PLXNB2 168 39 13588 6.221611721611721 1.0 0.670198706526572 75.38866455969185
Annotation Cluster 27 Enrichment Score: 1.5754890520040548
Category Term Count % PValue Genes List Total Pop Hits Pop Total Fold Enrichment Bonferroni Benjamini FDR
UP_SEQ_FEATURE repeat:2-3 3 1.3888888888888888 0.015050407657066256 F5, CALR, CANX 204 15 16021 15.70686274509804 0.9999985821305387 0.26365279613000436 21.01963342755505
UP_SEQ_FEATURE repeat:2-2 3 1.3888888888888888 0.031250237503481784 F5, CALR, CANX 204 22 16021 10.709224598930481 0.9999999999994299 0.4375025106903807 38.983563705120496
UP_SEQ_FEATURE repeat:2-1 3 1.3888888888888888 0.031250237503481784 F5, CALR, CANX 204 22 16021 10.709224598930481 0.9999999999994299 0.4375025106903807 38.983563705120496
UP_SEQ_FEATURE repeat:1-1 3 1.3888888888888888 0.03394602164749276 F5, CALR, CANX 204 23 16021 10.243606138107417 0.999999999999952 0.45846722594078126 41.57275972217109
Annotation Cluster 28 Enrichment Score: 1.5608984205410832
Category Term Count % PValue Genes List Total Pop Hits Pop Total Fold Enrichment Bonferroni Benjamini FDR
UP_SEQ_FEATURE lipid moiety-binding region:GPI-anchor amidated serine 5 2.314814814814815 0.005154437980153587 GPC4, CD59A, CNTN1, PRNP, GPC1 204 55 16021 7.139483065953654 0.9898367592248056 0.1298241286450006 7.726449146414516
SP_PIR_KEYWORDS gpi-anchor 6 2.7777777777777777 0.015367882476384518 GPC4, LYNX1, CD59A, CNTN1, PRNP, GPC1 210 124 17854 4.113824884792627 0.98042979161399 0.10925620160319416 18.265649689692975
GOTERM_CC_FAT GO:0031225~anchored to membrane 6 2.7777777777777777 0.2621255708635253 GPC4, LYNX1, CD59A, CNTN1, PRNP, GPC1 209 207 12504 1.7341377158310796 1.0 0.7171087919943884 97.88913728783221
Annotation Cluster 29 Enrichment Score: 1.5602081699341086
Category Term Count % PValue Genes List Total Pop Hits Pop Total Fold Enrichment Bonferroni Benjamini FDR
GOTERM_BP_FAT GO:0016310~phosphorylation 17 7.87037037037037 0.015459377572974423 EGFR, FGFR1, ATP6AP1, TGFBR2, PI4KA, CSPG4, BMPR2, NPR1, EPHB4, TGFB2, IGF1R, APP, NTRK2, LMTK2, TGFBR3, INSR, EIF2AK3 168 718 13588 1.9150086218331344 0.9999999953884765 0.441029066564643 22.330199262213746
GOTERM_BP_FAT GO:0006468~protein amino acid phosphorylation 15 6.944444444444445 0.026281061651641215 EGFR, FGFR1, TGFBR2, CSPG4, BMPR2, NPR1, EPHB4, TGFB2, IGF1R, APP, NTRK2, LMTK2, TGFBR3, INSR, EIF2AK3 168 640 13588 1.8956473214285714 0.9999999999999943 0.525603721786039 35.07714249789409
GOTERM_BP_FAT GO:0006793~phosphorus metabolic process 18 8.333333333333332 0.037598126561503326 EGFR, PTPRK, FGFR1, ATP6AP1, TGFBR2, PI4KA, CSPG4, BMPR2, NPR1, EPHB4, TGFB2, IGF1R, APP, NTRK2, LMTK2, TGFBR3, INSR, EIF2AK3 168 866 13588 1.6811283404816892 1.0 0.5330431523822061 46.290878174361104
GOTERM_BP_FAT GO:0006796~phosphate metabolic process 18 8.333333333333332 0.037598126561503326 EGFR, PTPRK, FGFR1, ATP6AP1, TGFBR2, PI4KA, CSPG4, BMPR2, NPR1, EPHB4, TGFB2, IGF1R, APP, NTRK2, LMTK2, TGFBR3, INSR, EIF2AK3 168 866 13588 1.6811283404816892 1.0 0.5330431523822061 46.290878174361104
Annotation Cluster 30 Enrichment Score: 1.5287881663166107
Category Term Count % PValue Genes List Total Pop Hits Pop Total Fold Enrichment Bonferroni Benjamini FDR
GOTERM_CC_FAT GO:0008305~integrin complex 4 1.8518518518518516 0.010942441729684978 ITGA9, ITGB8, ITGAV, ITGA10 209 28 12504 8.546821599453178 0.907133669807828 0.08425927418688595 13.033282103125321
INTERPRO IPR013649:Integrin alpha-2 3 1.3888888888888888 0.017794631208415814 ITGA9, ITGAV, ITGA10 205 18 17763 14.441463414634146 0.9998057788362104 0.20141050411176387 22.645289227977493
INTERPRO IPR018184:Integrin alpha chain, C-terminal cytoplasmic region, conserved site 3 1.3888888888888888 0.017794631208415814 ITGA9, ITGAV, ITGA10 205 18 17763 14.441463414634146 0.9998057788362104 0.20141050411176387 22.645289227977493
INTERPRO IPR000413:Integrin alpha chain 3 1.3888888888888888 0.017794631208415814 ITGA9, ITGAV, ITGA10 205 18 17763 14.441463414634146 0.9998057788362104 0.20141050411176387 22.645289227977493
INTERPRO IPR013519:Integrin alpha beta-propellor 3 1.3888888888888888 0.019739554358785938 ITGA9, ITGAV, ITGA10 205 19 17763 13.681386392811296 0.9999243961478139 0.21598993326675575 24.80719440699939
SMART SM00191:Int_alpha 3 1.3888888888888888 0.023005047179392134 ITGA9, ITGAV, ITGA10 115 19 9131 12.536842105263156 0.8904101293978672 0.15640074855482577 22.57238217471341
INTERPRO IPR013517:FG-GAP 3 1.3888888888888888 0.028344424037684866 ITGA9, ITGAV, ITGA10 205 23 17763 11.30201484623542 0.9999988626940847 0.27261458554471973 33.714784078418646
KEGG_PATHWAY mmu05412:Arrhythmogenic right ventricular cardiomyopathy (ARVC) 5 2.314814814814815 0.03281985428205977 ITGA9, DSG2, ITGB8, ITGAV, ITGA10 94 75 5738 4.06950354609929 0.9503792245527153 0.28373500431727583 30.4433892254512
SP_PIR_KEYWORDS integrin 4 1.8518518518518516 0.03465635447534772 ITGA9, ITGB8, ITGAV, ITGA10 210 61 17854 5.575019516003123 0.9998714081917311 0.20523956545580446 36.83058181572791
GOTERM_CC_FAT GO:0043235~receptor complex 5 2.314814814814815 0.049479726933206424 ITGA9, ITGB8, ITGAV, TGFBR2, ITGA10 209 83 12504 3.604081397359774 0.9999826356326044 0.24501213106239428 47.48415860264406
GOTERM_BP_FAT GO:0007229~integrin-mediated signaling pathway 4 1.8518518518518516 0.06693088679292172 ITGA9, ITGB8, ITGAV, ITGA10 168 76 13588 4.256892230576441 1.0 0.6293210822998753 67.4902674221801
KEGG_PATHWAY mmu04512:ECM-receptor interaction 4 1.8518518518518516 0.1509938570079605 ITGA9, ITGB8, ITGAV, ITGA10 94 83 5738 2.941809792360933 0.9999996000783332 0.6017796650126512 83.14847853095702
Annotation Cluster 31 Enrichment Score: 1.5145364337367593
Category Term Count % PValue Genes List Total Pop Hits Pop Total Fold Enrichment Bonferroni Benjamini FDR
GOTERM_BP_FAT GO:0042325~regulation of phosphorylation 9 4.166666666666666 0.026942942403415365 EGFR, APP, TGFBR2, BMPR2, CSPG4, LRP8, PDGFD, DNAJC3, APLP2 168 290 13588 2.5100985221674876 0.9999999999999976 0.5265728028674801 35.78923999041713
GOTERM_BP_FAT GO:0051174~regulation of phosphorus metabolic process 9 4.166666666666666 0.03258163229250109 EGFR, APP, TGFBR2, BMPR2, CSPG4, LRP8, PDGFD, DNAJC3, APLP2 168 301 13588 2.4183673469387754 1.0 0.5369786668122157 41.56543221606901
GOTERM_BP_FAT GO:0019220~regulation of phosphate metabolic process 9 4.166666666666666 0.03258163229250109 EGFR, APP, TGFBR2, BMPR2, CSPG4, LRP8, PDGFD, DNAJC3, APLP2 168 301 13588 2.4183673469387754 1.0 0.5369786668122157 41.56543221606901
Annotation Cluster 32 Enrichment Score: 1.4670319278001671
Category Term Count % PValue Genes List Total Pop Hits Pop Total Fold Enrichment Bonferroni Benjamini FDR
INTERPRO IPR000372:Leucine-rich repeat, cysteine-rich flanking region, N-terminal 6 2.7777777777777777 0.004368035714789246 AMIGO1, FMOD, LRRTM2, NTRK2, PKD1, PRELP 205 93 17763 5.590243902439024 0.8755360600908586 0.07171757826094693 6.068387640159045
SMART SM00013:LRRNT 6 2.7777777777777777 0.006037418320760981 AMIGO1, FMOD, LRRTM2, NTRK2, PKD1, PRELP 115 93 9131 5.12258064516129 0.43746005601729054 0.046810066597466005 6.43976518030227
INTERPRO IPR001611:Leucine-rich repeat 7 3.2407407407407405 0.029328244457086566 AMIGO1, FMOD, GPR124, LRRTM2, PKD1, ECM2, PRELP 205 202 17763 3.0026805119536344 0.9999992978030149 0.2701146553226448 34.668146783962875
SP_PIR_KEYWORDS leucine-rich repeat 8 3.7037037037037033 0.043354916154945966 AMIGO1, FMOD, GPR124, LRRTM2, NTRK2, PKD1, ECM2, PRELP 210 275 17854 2.4732813852813855 0.9999870962962617 0.2401127960661371 43.85505869726038
UP_SEQ_FEATURE repeat:LRR 5 7 3.2407407407407405 0.044767882003629286 AMIGO1, FMOD, GPR124, LRRTM2, PKD1, ECM2, PRELP 204 203 16021 2.708079783637593 1.0 0.5357728629849636 50.96723598509898
UP_SEQ_FEATURE repeat:LRR 1 8 3.7037037037037033 0.05341225848788674 AMIGO1, FMOD, GPR124, LRRTM2, NTRK2, PKD1, ECM2, PRELP 204 266 16021 2.3619342473831635 1.0 0.5878014054736436 57.43494429993403
UP_SEQ_FEATURE repeat:LRR 2 8 3.7037037037037033 0.05341225848788674 AMIGO1, FMOD, GPR124, LRRTM2, NTRK2, PKD1, ECM2, PRELP 204 266 16021 2.3619342473831635 1.0 0.5878014054736436 57.43494429993403
UP_SEQ_FEATURE repeat:LRR 4 7 3.2407407407407405 0.06265343352147446 AMIGO1, FMOD, GPR124, LRRTM2, PKD1, ECM2, PRELP 204 221 16021 2.487512199449916 1.0 0.6286509958149089 63.46112381421418
UP_SEQ_FEATURE repeat:LRR 6 6 2.7777777777777777 0.0865796720414857 AMIGO1, FMOD, LRRTM2, PKD1, ECM2, PRELP 204 185 16021 2.5470588235294116 1.0 0.7209745836842361 75.56461835044956
UP_SEQ_FEATURE repeat:LRR 3 7 3.2407407407407405 0.09196225456094019 AMIGO1, FMOD, GPR124, LRRTM2, PKD1, ECM2, PRELP 204 245 16021 2.2438375350140056 1.0 0.7377644079246148 77.71158971147065
Annotation Cluster 33 Enrichment Score: 1.4108129582441402
Category Term Count % PValue Genes List Total Pop Hits Pop Total Fold Enrichment Bonferroni Benjamini FDR
GOTERM_BP_FAT GO:0050801~ion homeostasis 9 4.166666666666666 0.028407660534119222 AMIGO1, GLRB, APP, CLSTN1, CCDC47, PPT1, PRNP, APLP2, TRF 168 293 13588 2.484397854705022 0.9999999999999997 0.5378413730423484 37.33911454941345
GOTERM_BP_FAT GO:0030003~cellular cation homeostasis 6 2.7777777777777777 0.0395708952348252 APP, CLSTN1, PPT1, PRNP, APLP2, TRF 168 152 13588 3.1926691729323307 1.0 0.5403182480210178 48.04899210369583
GOTERM_BP_FAT GO:0006873~cellular ion homeostasis 8 3.7037037037037033 0.04240353253806112 AMIGO1, GLRB, APP, CLSTN1, PPT1, PRNP, APLP2, TRF 168 261 13588 2.4791096515234443 1.0 0.5492005933409698 50.479181228403256
GOTERM_BP_FAT GO:0055082~cellular chemical homeostasis 8 3.7037037037037033 0.047701801802996685 AMIGO1, GLRB, APP, CLSTN1, PPT1, PRNP, APLP2, TRF 168 268 13588 2.4143567874911156 1.0 0.5667068683720978 54.74094767174664
Annotation Cluster 34 Enrichment Score: 1.3927869978804224
Category Term Count % PValue Genes List Total Pop Hits Pop Total Fold Enrichment Bonferroni Benjamini FDR
GOTERM_BP_FAT GO:0030301~cholesterol transport 3 1.3888888888888888 0.032081209494516975 NPC1, NPC2, LDLR 168 23 13588 10.549689440993788 1.0 0.5381601963492884 41.0732298207526
GOTERM_BP_FAT GO:0015918~sterol transport 3 1.3888888888888888 0.032081209494516975 NPC1, NPC2, LDLR 168 23 13588 10.549689440993788 1.0 0.5381601963492884 41.0732298207526
GOTERM_BP_FAT GO:0055092~sterol homeostasis 3 1.3888888888888888 0.040239466856025974 NPC1, NPC2, LDLR 168 26 13588 9.332417582417582 1.0 0.5408885688382689 48.632461738552955
GOTERM_BP_FAT GO:0042632~cholesterol homeostasis 3 1.3888888888888888 0.040239466856025974 NPC1, NPC2, LDLR 168 26 13588 9.332417582417582 1.0 0.5408885688382689 48.632461738552955
GOTERM_BP_FAT GO:0055088~lipid homeostasis 3 1.3888888888888888 0.06520172835317159 NPC1, NPC2, LDLR 168 34 13588 7.13655462184874 1.0 0.6280117594265046 66.49918371348913
Annotation Cluster 35 Enrichment Score: 1.3785801477948885
Category Term Count % PValue Genes List Total Pop Hits Pop Total Fold Enrichment Bonferroni Benjamini FDR
INTERPRO IPR017936:Thioredoxin-like 4 1.8518518518518516 0.008064686239777668 DNAJC16, PDIA3, TMX4, TMX3 205 36 17763 9.627642276422764 0.9788127078043263 0.11023562368710405 10.934574828920162
INTERPRO IPR017937:Thioredoxin, conserved site 3 1.3888888888888888 0.03311235719122234 PDIA3, TMX4, TMX3 205 25 17763 10.397853658536587 0.9999998906092313 0.288961354147669 38.217517076441624
INTERPRO IPR013766:Thioredoxin domain 3 1.3888888888888888 0.035605556941000094 PDIA3, TMX4, TMX3 205 26 17763 9.997936210131332 0.9999999679935985 0.30199408803671357 40.457134841525836
GOTERM_BP_FAT GO:0045454~cell redox homeostasis 4 1.8518518518518516 0.04069345907123162 DNAJC16, PDIA3, TMX4, TMX3 168 62 13588 5.218125960061443 1.0 0.5395262200781994 49.02515406456147
UP_SEQ_FEATURE domain:Thioredoxin 3 1.3888888888888888 0.06182534518434444 DNAJC16, TMX4, TMX3 204 32 16021 7.362591911764706 1.0 0.6299936643265178 62.95559213464368
SP_PIR_KEYWORDS Redox-active center 3 1.3888888888888888 0.07621240399470001 PDIA3, TMX4, TMX3 210 39 17854 6.53992673992674 0.9999999981998026 0.36074551914125663 64.3850619111192
INTERPRO IPR012335:Thioredoxin fold 4 1.8518518518518516 0.12277976268116 DNAJC16, PDIA3, TMX4, TMX3 205 106 17763 3.2697653014265993 1.0 0.6402002309272361 84.63938782548884
Annotation Cluster 36 Enrichment Score: 1.3637064296213812
Category Term Count % PValue Genes List Total Pop Hits Pop Total Fold Enrichment Bonferroni Benjamini FDR
GOTERM_BP_FAT GO:0051338~regulation of transferase activity 8 3.7037037037037033 0.011595959771049326 SERINC2, APP, SERINC1, TGFBR2, CSPG4, LRP8, DNAJC3, APLP2 168 199 13588 3.2514955731036133 0.9999994254620175 0.4014250655951277 17.2363388863241
GOTERM_BP_FAT GO:0045859~regulation of protein kinase activity 6 2.7777777777777777 0.07945746449267507 APP, TGFBR2, CSPG4, LRP8, DNAJC3, APLP2 168 186 13588 2.6090629800307217 1.0 0.6582522635239181 73.89011395072951
GOTERM_BP_FAT GO:0043549~regulation of kinase activity 6 2.7777777777777777 0.08799121379499292 APP, TGFBR2, CSPG4, LRP8, DNAJC3, APLP2 168 192 13588 2.527529761904762 1.0 0.6676913059975389 77.55088515638577
Annotation Cluster 37 Enrichment Score: 1.325884115274002
Category Term Count % PValue Genes List Total Pop Hits Pop Total Fold Enrichment Bonferroni Benjamini FDR
GOTERM_BP_FAT GO:0008217~regulation of blood pressure 4 1.8518518518518516 0.04577816690673234 ACE, BMPR2, NPR1, NPR3 168 65 13588 4.977289377289377 1.0 0.5616423941702804 53.23508854792352
GOTERM_BP_FAT GO:0003013~circulatory system process 5 2.314814814814815 0.04795618511737706 ACE, F5, BMPR2, NPR1, NPR3 168 111 13588 3.643286143286143 1.0 0.5636859008199665 54.93664246365939
GOTERM_BP_FAT GO:0008015~blood circulation 5 2.314814814814815 0.04795618511737706 ACE, F5, BMPR2, NPR1, NPR3 168 111 13588 3.643286143286143 1.0 0.5636859008199665 54.93664246365939
Annotation Cluster 38 Enrichment Score: 1.3245899268876984
Category Term Count % PValue Genes List Total Pop Hits Pop Total Fold Enrichment Bonferroni Benjamini FDR
GOTERM_BP_FAT GO:0001568~blood vessel development 8 3.7037037037037033 0.031175122377080058 FGFR1, ITGAV, NTRK2, TGFBR2, CSPG4, TGFBR3, PKD1, TGFB2 168 244 13588 2.6518345042935207 1.0 0.541769753606962 40.17211338352254
GOTERM_BP_FAT GO:0001944~vasculature development 8 3.7037037037037033 0.0349866070452734 FGFR1, ITGAV, NTRK2, TGFBR2, CSPG4, TGFBR3, PKD1, TGFB2 168 250 13588 2.588190476190476 1.0 0.5368698184775123 43.8775505131203
GOTERM_BP_FAT GO:0048514~blood vessel morphogenesis 6 2.7777777777777777 0.09739131395320319 FGFR1, ITGAV, NTRK2, TGFBR2, CSPG4, TGFB2 168 198 13588 2.4509379509379507 1.0 0.6926589932750833 81.02338246299952
Annotation Cluster 39 Enrichment Score: 1.319015056190184
Category Term Count % PValue Genes List Total Pop Hits Pop Total Fold Enrichment Bonferroni Benjamini FDR
GOTERM_BP_FAT GO:0006983~ER overload response 3 1.3888888888888888 0.004004712066567103 CCDC47, HSPA5, EIF2AK3 168 8 13588 30.33035714285714 0.9928719028238386 0.26580596668960665 6.3012494253075975
GOTERM_BP_FAT GO:0006984~ER-nuclear signaling pathway 3 1.3888888888888888 0.037440387269035896 CCDC47, HSPA5, EIF2AK3 168 25 13588 9.705714285714285 1.0 0.5432126000702531 46.14791835276997
GOTERM_BP_FAT GO:0034976~response to endoplasmic reticulum stress 3 1.3888888888888888 0.040239466856025974 CCDC47, HSPA5, EIF2AK3 168 26 13588 9.332417582417582 1.0 0.5408885688382689 48.632461738552955
GOTERM_BP_FAT GO:0033554~cellular response to stress 4 1.8518518518518516 0.8777602884168709 CCDC47, CTSD, HSPA5, EIF2AK3 168 404 13588 0.8008015087223007 1.0 0.9999753866693946 99.99999999999984
Annotation Cluster 40 Enrichment Score: 1.3168498690319779
Category Term Count % PValue Genes List Total Pop Hits Pop Total Fold Enrichment Bonferroni Benjamini FDR
UP_SEQ_FEATURE domain:UPAR/Ly6 3 1.3888888888888888 0.04254571370967046 LYNX1, CD59A, 2300005B03RIK 204 26 16021 9.061651583710407 1.0 0.5240576469847117 49.16195012428919
INTERPRO IPR016054:Ly-6 antigen / uPA receptor -like 3 1.3888888888888888 0.04349868342802446 LYNX1, CD59A, 2300005B03RIK 205 29 17763 8.963666947014298 0.9999999993597755 0.35080654994710725 47.059457892765224
SMART SM00134:LU 3 1.3888888888888888 0.05040026993472322 LYNX1, CD59A, 2300005B03RIK 115 29 9131 8.213793103448277 0.9926488491154343 0.2643907044881725 43.359770501684615
INTERPRO IPR001526:CD59 antigen 3 1.3888888888888888 0.05792095789942958 LYNX1, CD59A, 2300005B03RIK 205 34 17763 7.645480631276901 0.999999999999537 0.42083872053180793 57.39814864158299
Annotation Cluster 41 Enrichment Score: 1.1851465779369181
Category Term Count % PValue Genes List Total Pop Hits Pop Total Fold Enrichment Bonferroni Benjamini FDR
GOTERM_MF_FAT GO:0005539~glycosaminoglycan binding 5 2.314814814814815 0.048851039792334724 FGFR1, APP, TGFBR3, ECM2, PCOLCE2 161 114 13288 3.6199193636264577 0.9999999970254129 0.4293318694131131 50.168793907614095
GOTERM_MF_FAT GO:0030247~polysaccharide binding 5 2.314814814814815 0.06884348974356405 FGFR1, APP, TGFBR3, ECM2, PCOLCE2 161 128 13288 3.2239906832298137 0.9999999999992807 0.5029245625495159 62.91510740199724
GOTERM_MF_FAT GO:0001871~pattern binding 5 2.314814814814815 0.06884348974356405 FGFR1, APP, TGFBR3, ECM2, PCOLCE2 161 128 13288 3.2239906832298137 0.9999999999992807 0.5029245625495159 62.91510740199724
GOTERM_MF_FAT GO:0008201~heparin binding 4 1.8518518518518516 0.07848996259401492 FGFR1, APP, ECM2, PCOLCE2 161 83 13288 3.9775499513582275 0.9999999999999879 0.5422946005247196 67.91509018121398
Annotation Cluster 42 Enrichment Score: 1.17315133000614
Category Term Count % PValue Genes List Total Pop Hits Pop Total Fold Enrichment Bonferroni Benjamini FDR
UP_SEQ_FEATURE domain:Laminin G-like 2 3 1.3888888888888888 0.04254571370967046 CSPG4, PROS1, GAS6 204 26 16021 9.061651583710407 1.0 0.5240576469847117 49.16195012428919
UP_SEQ_FEATURE domain:Laminin G-like 1 3 1.3888888888888888 0.04254571370967046 CSPG4, PROS1, GAS6 204 26 16021 9.061651583710407 1.0 0.5240576469847117 49.16195012428919
INTERPRO IPR012680:Laminin G, subdomain 2 3 1.3888888888888888 0.07373838587208793 CSPG4, PROS1, GAS6 205 39 17763 6.665290806754222 0.9999999999999999 0.4785217908897096 66.56009127843654
INTERPRO IPR001791:Laminin G 3 1.3888888888888888 0.09428004799405394 CSPG4, PROS1, GAS6 205 45 17763 5.776585365853659 1.0 0.5501830530365184 75.73506084205474
SMART SM00282:LamG 3 1.3888888888888888 0.10824760631124722 CSPG4, PROS1, GAS6 115 45 9131 5.293333333333333 0.9999812411177225 0.40445495304088874 71.615400018662
Annotation Cluster 43 Enrichment Score: 1.172030854882257
Category Term Count % PValue Genes List Total Pop Hits Pop Total Fold Enrichment Bonferroni Benjamini FDR
GOTERM_BP_FAT GO:0043410~positive regulation of MAPKKK cascade 4 1.8518518518518516 0.01991555029342566 FGFR1, IGF1R, KL, NENF 168 47 13588 6.883485309017223 0.9999999999827563 0.49763715872552206 27.83988094464266
GOTERM_BP_FAT GO:0010740~positive regulation of protein kinase cascade 4 1.8518518518518516 0.09416333485505102 FGFR1, IGF1R, KL, NENF 168 88 13588 3.6764069264069263 1.0 0.683184564959745 79.89215652492882
GOTERM_BP_FAT GO:0009967~positive regulation of signal transduction 5 2.314814814814815 0.16249248985450115 FGFR1, IGF1R, KL, NENF, EIF2AK3 168 172 13588 2.3511904761904763 1.0 0.8017557163090634 94.36484441557631
Annotation Cluster 44 Enrichment Score: 1.0759579162813633
Category Term Count % PValue Genes List Total Pop Hits Pop Total Fold Enrichment Bonferroni Benjamini FDR
INTERPRO IPR002165:Plexin 4 1.8518518518518516 0.004822481098639373 MEGF8, PLXNB1, PLXNB2, SEMA3B 205 30 17763 11.553170731707317 0.8998467601716363 0.07383400078209157 6.679663012295611
INTERPRO IPR001627:Semaphorin/CD100 antigen 3 1.3888888888888888 0.049086562484630385 PLXNB1, PLXNB2, SEMA3B 205 31 17763 8.385365853658536 0.9999999999606352 0.38069844180917556 51.3145973891026
SMART SM00630:Sema 3 1.3888888888888888 0.05680918337090246 PLXNB1, PLXNB2, SEMA3B 115 31 9131 7.683870967741935 0.9961366990379733 0.27879889271729386 47.42283274749107
KEGG_PATHWAY mmu04360:Axon guidance 4 1.8518518518518516 0.3572268995970561 PLXNB1, PLXNB2, SEMA3B, EPHB4 94 131 5738 1.8638947539386064 1.0 0.8495507194633442 99.18358926221975
INTERPRO IPR015943:WD40/YVTN repeat-like 3 1.3888888888888888 0.868189569942798 PLXNB1, PLXNB2, SEMA3B 205 305 17763 0.852283086765294 1.0 0.9999995502500549 99.99999999997402
Annotation Cluster 45 Enrichment Score: 1.056979943550236
Category Term Count % PValue Genes List Total Pop Hits Pop Total Fold Enrichment Bonferroni Benjamini FDR
SP_PIR_KEYWORDS mitogen 4 1.8518518518518516 0.007855696074205169 IGF2, PDGFD, TIMP2, TGFB2 210 35 17854 9.716462585034016 0.8651005389313805 0.06674494229855321 9.761299801271871
GOTERM_BP_FAT GO:0051781~positive regulation of cell division 3 1.3888888888888888 0.07207833541051314 IGF2, PDGFD, TGFB2 168 36 13588 6.740079365079365 1.0 0.6367938605841501 70.28020775696184
GOTERM_BP_FAT GO:0051302~regulation of cell division 3 1.3888888888888888 0.08648451928802371 IGF2, PDGFD, TGFB2 168 40 13588 6.066071428571428 1.0 0.6682492527099542 76.94172081464171
GOTERM_MF_FAT GO:0008083~growth factor activity 4 1.8518518518518516 0.2412521079432588 IGF2, PDGFD, NENF, TGFB2 161 141 13288 2.341394652217964 1.0 0.8901550791464471 97.84964422143007
SP_PIR_KEYWORDS growth factor 3 1.3888888888888888 0.43923947976016564 IGF2, PDGFD, TGFB2 210 127 17854 2.008323959505062 1.0 0.8737416522797224 99.94651535022227
Annotation Cluster 46 Enrichment Score: 0.9943615302254467
Category Term Count % PValue Genes List Total Pop Hits Pop Total Fold Enrichment Bonferroni Benjamini FDR
UP_SEQ_FEATURE short sequence motif:Box 1 motif 3 1.3888888888888888 0.039596351015500006 PRLR, IL6ST, IL13RA1 204 25 16021 9.424117647058823 0.9999999999999998 0.5051316035883877 46.66973119513808
UP_SEQ_FEATURE short sequence motif:WSXWS motif 3 1.3888888888888888 0.05843540512451764 PRLR, IL6ST, IL13RA1 204 31 16021 7.600094876660342 1.0 0.6151091285281142 60.817073872892195
KEGG_PATHWAY mmu04630:Jak-STAT signaling pathway 4 1.8518518518518516 0.4493494189904662 IFNAR2, PRLR, IL6ST, IL13RA1 94 152 5738 1.6063829787234043 1.0 0.8732252799850566 99.84827493130511
Annotation Cluster 47 Enrichment Score: 0.9842913672426965
Category Term Count % PValue Genes List Total Pop Hits Pop Total Fold Enrichment Bonferroni Benjamini FDR
SP_PIR_KEYWORDS unfolded protein response 3 1.3888888888888888 0.027013175771677746 EDEM3, DNAJC3, EIF2AK3 210 22 17854 11.593506493506492 0.9990468359441312 0.16726961431520115 29.9977129569175
GOTERM_BP_FAT GO:0006986~response to unfolded protein 3 1.3888888888888888 0.14232312461613816 EDEM3, DNAJC3, EIF2AK3 168 54 13588 4.493386243386244 1.0 0.7718394156752839 91.71036204052261
GOTERM_BP_FAT GO:0051789~response to protein stimulus 3 1.3888888888888888 0.28991773557879336 EDEM3, DNAJC3, EIF2AK3 168 87 13588 2.788998357963875 1.0 0.9271904999353499 99.61249027187948
Annotation Cluster 48 Enrichment Score: 0.9471499780864953
Category Term Count % PValue Genes List Total Pop Hits Pop Total Fold Enrichment Bonferroni Benjamini FDR
GOTERM_BP_FAT GO:0016477~cell migration 7 3.2407407407407405 0.07590488118519641 EGFR, CSPG4, LRP6, LRP8, LBP, LRP5, TGFB2 168 240 13588 2.3590277777777775 1.0 0.6485705767041392 72.20687291199714
GOTERM_BP_FAT GO:0051674~localization of cell 7 3.2407407407407405 0.13776540728245656 EGFR, CSPG4, LRP6, LRP8, LBP, LRP5, TGFB2 168 284 13588 1.993544600938967 1.0 0.7679805659050944 90.96623166692228
GOTERM_BP_FAT GO:0048870~cell motility 7 3.2407407407407405 0.13776540728245656 EGFR, CSPG4, LRP6, LRP8, LBP, LRP5, TGFB2 168 284 13588 1.993544600938967 1.0 0.7679805659050944 90.96623166692228
Annotation Cluster 49 Enrichment Score: 0.9411254528159801
Category Term Count % PValue Genes List Total Pop Hits Pop Total Fold Enrichment Bonferroni Benjamini FDR
GOTERM_BP_FAT GO:0031175~neuron projection development 7 3.2407407407407405 0.05221677854450848 AMIGO1, FGFR1, APP, LMTK2, NFASC, GAS7, TGFB2 168 218 13588 2.5970948012232413 1.0 0.5807810621524117 58.09855286087276
GOTERM_BP_FAT GO:0048812~neuron projection morphogenesis 6 2.7777777777777777 0.06614941323807154 AMIGO1, APP, LMTK2, NFASC, GAS7, TGFB2 168 176 13588 2.7573051948051948 1.0 0.6291510268394638 67.04581554635296
GOTERM_BP_FAT GO:0048666~neuron development 8 3.7037037037037033 0.06898463649388747 AMIGO1, FGFR1, APP, NTRK2, LMTK2, NFASC, GAS7, TGFB2 168 292 13588 2.215916503587736 1.0 0.6282259602786773 68.63164293109566
GOTERM_BP_FAT GO:0000902~cell morphogenesis 8 3.7037037037037033 0.08703126822881666 EGFR, AMIGO1, APP, LMTK2, NFASC, ANTXR1, GAS7, TGFB2 168 309 13588 2.0940052396363074 1.0 0.667057415773934 77.16454523093141
GOTERM_BP_FAT GO:0048858~cell projection morphogenesis 6 2.7777777777777777 0.10373240283874183 AMIGO1, APP, LMTK2, NFASC, GAS7, TGFB2 168 202 13588 2.4024045261669023 1.0 0.706706666975293 83.07388241772698
GOTERM_BP_FAT GO:0007411~axon guidance 4 1.8518518518518516 0.11976406385649274 APP, LMTK2, NFASC, TGFB2 168 98 13588 3.3012633624878522 1.0 0.7450308154007774 87.36956799807945
GOTERM_BP_FAT GO:0032990~cell part morphogenesis 6 2.7777777777777777 0.12020997072124484 AMIGO1, APP, LMTK2, NFASC, GAS7, TGFB2 168 212 13588 2.289083557951482 1.0 0.743393885495107 87.47294659497119
GOTERM_BP_FAT GO:0007409~axonogenesis 5 2.314814814814815 0.14124192895959908 AMIGO1, APP, LMTK2, NFASC, TGFB2 168 163 13588 2.481010809231668 1.0 0.7743664435861248 91.53923131112268
GOTERM_BP_FAT GO:0032989~cellular component morphogenesis 8 3.7037037037037033 0.1419372668115213 EGFR, AMIGO1, APP, LMTK2, NFASC, ANTXR1, GAS7, TGFB2 168 351 13588 1.8434405101071767 1.0 0.7734926262879575 91.64966502122554
GOTERM_BP_FAT GO:0048667~cell morphogenesis involved in neuron differentiation 5 2.314814814814815 0.18620930034400257 AMIGO1, APP, LMTK2, NFASC, TGFB2 168 182 13588 2.2220041862899005 1.0 0.8347669279846586 96.46369194195964
GOTERM_BP_FAT GO:0030030~cell projection organization 7 3.2407407407407405 0.1995501429696389 AMIGO1, FGFR1, APP, LMTK2, NFASC, GAS7, TGFB2 168 319 13588 1.7748171368861023 1.0 0.8491054871306074 97.29531898127568
GOTERM_BP_FAT GO:0030182~neuron differentiation 8 3.7037037037037033 0.22051384372069668 AMIGO1, FGFR1, APP, NTRK2, LMTK2, NFASC, GAS7, TGFB2 168 399 13588 1.6216732306957868 1.0 0.8725257313808918 98.24137541337394
Annotation Cluster 50 Enrichment Score: 0.9084817978265202
Category Term Count % PValue Genes List Total Pop Hits Pop Total Fold Enrichment Bonferroni Benjamini FDR
INTERPRO IPR002126:Cadherin 4 1.8518518518518516 0.1128372564527794 DSG2, CLSTN3, CLSTN1, PCDH7 205 102 17763 3.397991391678623 1.0 0.6131943497585024 81.95296170142394
UP_SEQ_FEATURE domain:Cadherin 2 3 1.3888888888888888 0.12357092047408892 DSG2, CLSTN3, CLSTN1 204 48 16021 4.908394607843137 1.0 0.8304568308259368 87.15751723686
UP_SEQ_FEATURE domain:Cadherin 1 3 1.3888888888888888 0.12357092047408892 DSG2, CLSTN3, CLSTN1 204 48 16021 4.908394607843137 1.0 0.8304568308259368 87.15751723686
SMART SM00112:CA 4 1.8518518518518516 0.13483037026082056 DSG2, CLSTN3, CLSTN1, PCDH7 115 102 9131 3.1137254901960785 0.9999989416720654 0.46495312731625804 79.64767193243102
Annotation Cluster 51 Enrichment Score: 0.8900529525266665
Category Term Count % PValue Genes List Total Pop Hits Pop Total Fold Enrichment Bonferroni Benjamini FDR
GOTERM_BP_FAT GO:0030799~regulation of cyclic nucleotide metabolic process 4 1.8518518518518516 0.060782272422536116 ADCY6, NPR1, NPR3, TIMP2 168 73 13588 4.431833007175472 1.0 0.6239099192293414 63.83575954613604
GOTERM_BP_FAT GO:0006140~regulation of nucleotide metabolic process 4 1.8518518518518516 0.0648506512509404 ADCY6, NPR1, NPR3, TIMP2 168 75 13588 4.313650793650794 1.0 0.6348221594675683 66.29452870008639
GOTERM_BP_FAT GO:0030814~regulation of cAMP metabolic process 3 1.3888888888888888 0.19908784449308647 ADCY6, NPR3, TIMP2 168 67 13588 3.6215351812366734 1.0 0.8503367652858997 97.26987090787217
GOTERM_BP_FAT GO:0030802~regulation of cyclic nucleotide biosynthetic process 3 1.3888888888888888 0.21256884322874797 ADCY6, NPR1, NPR3 168 70 13588 3.466326530612245 1.0 0.8632145264616221 97.92696127781517
GOTERM_BP_FAT GO:0030808~regulation of nucleotide biosynthetic process 3 1.3888888888888888 0.21256884322874797 ADCY6, NPR1, NPR3 168 70 13588 3.466326530612245 1.0 0.8632145264616221 97.92696127781517
Annotation Cluster 52 Enrichment Score: 0.8728296722019181
Category Term Count % PValue Genes List Total Pop Hits Pop Total Fold Enrichment Bonferroni Benjamini FDR
INTERPRO IPR000719:Protein kinase, core 11 5.092592592592593 0.05752448578617167 EGFR, FGFR1, IGF1R, NTRK2, TGFBR2, LMTK2, BMPR2, NPR1, INSR, EIF2AK3, EPHB4 205 491 17763 1.941215041478317 0.9999999999994343 0.42475342443768715 57.141032247210546
UP_SEQ_FEATURE domain:Protein kinase 11 5.092592592592593 0.08169400688958879 EGFR, FGFR1, IGF1R, NTRK2, TGFBR2, LMTK2, BMPR2, NPR1, INSR, EIF2AK3, EPHB4 204 476 16021 1.8148685944966223 1.0 0.7049576770537136 73.44974657972998
INTERPRO IPR017441:Protein kinase, ATP binding site 10 4.62962962962963 0.09028542378883594 EGFR, FGFR1, IGF1R, NTRK2, TGFBR2, LMTK2, BMPR2, INSR, EIF2AK3, EPHB4 205 467 17763 1.8554342716874708 1.0 0.5400201099153107 74.15889115637351
GOTERM_MF_FAT GO:0004672~protein kinase activity 12 5.555555555555555 0.09385237474775135 EGFR, FGFR1, IGF1R, NTRK2, TGFBR2, LMTK2, BMPR2, TGFBR3, NPR1, INSR, EIF2AK3, EPHB4 161 583 13288 1.698816360014063 1.0 0.5927943979003188 74.60408301809974
SP_PIR_KEYWORDS kinase 13 6.018518518518518 0.1271945204147312 EGFR, FGFR1, PFKFB2, TGFBR2, PI4KA, BMPR2, PRKCSH, EPHB4, IGF1R, NTRK2, LMTK2, INSR, EIF2AK3 210 707 17854 1.563292247592106 0.999999999999999 0.4989734758476083 82.99624734739662
UP_SEQ_FEATURE binding site:ATP 11 5.092592592592593 0.1551201388922379 EGFR, FGFR1, IGF1R, HSP90B1, NTRK2, TGFBR2, LMTK2, BMPR2, INSR, EIF2AK3, EPHB4 204 545 16021 1.5850962403309947 1.0 0.8821466978234542 92.74063274880616
UP_SEQ_FEATURE active site:Proton acceptor 12 5.555555555555555 0.21953011983600734 EGFR, FGFR1, IGF1R, NTRK2, PM20D1, TGFBR2, LMTK2, BMPR2, INSR, EIF2AK3, EPHB4, PON3 204 662 16021 1.4235827261418164 1.0 0.9426411064098573 97.8864311903919
UP_SEQ_FEATURE nucleotide phosphate-binding region:ATP 12 5.555555555555555 0.6034288514232141 EGFR, FGFR1, IGF1R, PFKFB2, NTRK2, TGFBR2, LMTK2, BMPR2, ATP10D, INSR, EIF2AK3, EPHB4 204 907 16021 1.0390427394772683 1.0 0.9998395216346384 99.9999438037094
Annotation Cluster 53 Enrichment Score: 0.8305126262592267
Category Term Count % PValue Genes List Total Pop Hits Pop Total Fold Enrichment Bonferroni Benjamini FDR
GOTERM_BP_FAT GO:0006812~cation transport 11 5.092592592592593 0.1029932961989442 SLC39A14, KCND3, SLC24A4, SLC20A2, ATP6AP1, SLC39A13, PKD1, ATP10D, TCN2, TMCO3, TRF 168 515 13588 1.727554322699954 1.0 0.7072739564300815 82.84606076390716
GOTERM_BP_FAT GO:0006811~ion transport 13 6.018518518518518 0.16658613146401227 SLC39A14, KCND3, GLRB, SLC20A2, ATP6AP1, SLC39A13, ATP10D, TCN2, TRF, ANK, SLC24A4, PKD1, TMCO3 168 712 13588 1.4767589620117711 1.0 0.8080928055168308 94.79535917850623
SP_PIR_KEYWORDS ion transport 10 4.62962962962963 0.18793787878387122 SLC39A14, KCND3, GLRB, SLC24A4, SLC20A2, ATP6AP1, SLC39A13, TCN2, TMCO3, TRF 210 543 17854 1.5657283171095326 1.0 0.6110241090371472 93.35423311888107
Annotation Cluster 54 Enrichment Score: 0.8290822900742274
Category Term Count % PValue Genes List Total Pop Hits Pop Total Fold Enrichment Bonferroni Benjamini FDR
GOTERM_BP_FAT GO:0006650~glycerophospholipid metabolic process 4 1.8518518518518516 0.09416333485505102 SERINC2, PIGK, SERINC1, PI4KA 168 88 13588 3.6764069264069263 1.0 0.683184564959745 79.89215652492882
GOTERM_BP_FAT GO:0006644~phospholipid metabolic process 5 2.314814814814815 0.14124192895959908 SERINC2, PIGK, SERINC1, PI4KA, PLA2G5 168 163 13588 2.481010809231668 1.0 0.7743664435861248 91.53923131112268
GOTERM_BP_FAT GO:0019637~organophosphate metabolic process 5 2.314814814814815 0.17144458833777074 SERINC2, PIGK, SERINC1, PI4KA, PLA2G5 168 176 13588 2.297754329004329 1.0 0.8157149023648256 95.2662374835588
GOTERM_BP_FAT GO:0046486~glycerolipid metabolic process 4 1.8518518518518516 0.2116906066544906 SERINC2, PIGK, SERINC1, PI4KA 168 129 13588 2.507936507936508 1.0 0.8637865555889128 97.88913993459755
Annotation Cluster 55 Enrichment Score: 0.8227066652818318
Category Term Count % PValue Genes List Total Pop Hits Pop Total Fold Enrichment Bonferroni Benjamini FDR
GOTERM_BP_FAT GO:0048592~eye morphogenesis 4 1.8518518518518516 0.060782272422536116 PVRL1, NTRK2, LRP6, COL8A1 168 73 13588 4.431833007175472 1.0 0.6239099192293414 63.83575954613604
GOTERM_BP_FAT GO:0048593~camera-type eye morphogenesis 3 1.3888888888888888 0.1175135774685022 PVRL1, LRP6, COL8A1 168 48 13588 5.055059523809524 1.0 0.7410202827189653 86.8354884090671
GOTERM_BP_FAT GO:0043010~camera-type eye development 3 1.3888888888888888 0.47644746848825426 PVRL1, LRP6, COL8A1 168 130 13588 1.8664835164835163 1.0 0.9803039321176722 99.99723534191001
Annotation Cluster 56 Enrichment Score: 0.7348908451513615
Category Term Count % PValue Genes List Total Pop Hits Pop Total Fold Enrichment Bonferroni Benjamini FDR
GOTERM_BP_FAT GO:0045807~positive regulation of endocytosis 3 1.3888888888888888 0.06520172835317159 MFGE8, PPT1, CALR 168 34 13588 7.13655462184874 1.0 0.6280117594265046 66.49918371348913
GOTERM_BP_FAT GO:0030100~regulation of endocytosis 3 1.3888888888888888 0.13393029583261343 MFGE8, PPT1, CALR 168 52 13588 4.666208791208791 1.0 0.7659082404935738 90.29197874600122
GOTERM_BP_FAT GO:0060627~regulation of vesicle-mediated transport 3 1.3888888888888888 0.271680775576288 MFGE8, PPT1, CALR 168 83 13588 2.9234079173838206 1.0 0.9168962652753109 99.41532964954831
GOTERM_BP_FAT GO:0051050~positive regulation of transport 3 1.3888888888888888 0.4844397539043207 MFGE8, PPT1, CALR 168 132 13588 1.8382034632034632 1.0 0.9817024318229028 99.99784582640633
Annotation Cluster 57 Enrichment Score: 0.7216473495275286
Category Term Count % PValue Genes List Total Pop Hits Pop Total Fold Enrichment Bonferroni Benjamini FDR
INTERPRO IPR000209:Peptidase S8 and S53, subtilisin, kexin, sedolisin 3 1.3888888888888888 0.014167746685613315 PCSK2, TPP1, FURIN 205 16 17763 16.246646341463414 0.9988773642975426 0.1719392678163315 18.458571066227158
SP_PIR_KEYWORDS Serine protease 4 1.8518518518518516 0.30175206906323904 PCSK2, TPP1, DPP7, FURIN 210 164 17854 2.0736353077816494 1.0 0.7490001105268647 99.0700146602348
UP_SEQ_FEATURE active site:Charge relay system 4 1.8518518518518516 0.4550349305138123 PCSK2, TPP1, DPP7, FURIN 204 198 16021 1.5865517924341455 1.0 0.997657870185801 99.99209711625954
GOTERM_MF_FAT GO:0004252~serine-type endopeptidase activity 3 1.3888888888888888 0.6674439882771968 PCSK2, TPP1, FURIN 161 189 13288 1.3100660554076704 1.0 0.9985540052723115 99.99997758433776
Annotation Cluster 58 Enrichment Score: 0.7045129904084707
Category Term Count % PValue Genes List Total Pop Hits Pop Total Fold Enrichment Bonferroni Benjamini FDR
SP_PIR_KEYWORDS chloride 3 1.3888888888888888 0.18918820995652907 GLRB, NPR1, NPR3 210 68 17854 3.750840336134454 1.0 0.6072330080508408 93.48626820723209
GOTERM_MF_FAT GO:0031404~chloride ion binding 3 1.3888888888888888 0.19739131232200705 GLRB, NPR1, NPR3 161 68 13288 3.641213006941907 1.0 0.8464652182713006 95.30180879133124
GOTERM_MF_FAT GO:0043168~anion binding 3 1.3888888888888888 0.20617638770293653 GLRB, NPR1, NPR3 161 70 13288 3.53717834960071 1.0 0.8542342147232043 95.96858802050528
Annotation Cluster 59 Enrichment Score: 0.6968911505425764
Category Term Count % PValue Genes List Total Pop Hits Pop Total Fold Enrichment Bonferroni Benjamini FDR
GOTERM_CC_FAT GO:0030659~cytoplasmic vesicle membrane 4 1.8518518518518516 0.17637697013645853 LAMP2, PI4KA, TMED10, FURIN 209 87 12504 2.7507012044217127 1.0 0.5823830014986733 91.47993571711449
GOTERM_CC_FAT GO:0044433~cytoplasmic vesicle part 4 1.8518518518518516 0.21021298090441848 LAMP2, PI4KA, TMED10, FURIN 209 95 12504 2.519063208259884 1.0 0.6466481990989505 94.99715020475332
GOTERM_CC_FAT GO:0012506~vesicle membrane 4 1.8518518518518516 0.218889606122002 LAMP2, PI4KA, TMED10, FURIN 209 97 12504 2.4671237606668965 1.0 0.6560323172988809 95.65161875747401
Annotation Cluster 60 Enrichment Score: 0.6797391903879589
Category Term Count % PValue Genes List Total Pop Hits Pop Total Fold Enrichment Bonferroni Benjamini FDR
GOTERM_MF_FAT GO:0019900~kinase binding 4 1.8518518518518516 0.08295633074592117 IGF1R, TGFBR2, NPR1, INSR 161 85 13288 3.883960540738034 0.9999999999999982 0.5543709513728099 70.01139816085464
GOTERM_MF_FAT GO:0019901~protein kinase binding 3 1.3888888888888888 0.2105849858857193 TGFBR2, NPR1, INSR 161 71 13288 3.4873589362260518 1.0 0.8550135930741467 96.26903502838728
GOTERM_MF_FAT GO:0019899~enzyme binding 4 1.8518518518518516 0.5230045780130693 IGF1R, TGFBR2, NPR1, INSR 161 229 13288 1.44164474219534 1.0 0.9920635519519315 99.9966187119077
Annotation Cluster 61 Enrichment Score: 0.6255124536477605
Category Term Count % PValue Genes List Total Pop Hits Pop Total Fold Enrichment Bonferroni Benjamini FDR
GOTERM_BP_FAT GO:0030324~lung development 4 1.8518518518518516 0.1563450616070875 FGFR1, TGFBR2, BMPR2, ASAH1 168 111 13588 2.9146289146289144 1.0 0.7954158605661477 93.65514427329829
GOTERM_BP_FAT GO:0030323~respiratory tube development 4 1.8518518518518516 0.16225588253895923 FGFR1, TGFBR2, BMPR2, ASAH1 168 113 13588 2.8630425621576063 1.0 0.8036260859171918 94.33896705062426
GOTERM_BP_FAT GO:0060541~respiratory system development 4 1.8518518518518516 0.19587665947605729 FGFR1, TGFBR2, BMPR2, ASAH1 168 124 13588 2.6090629800307217 1.0 0.8471313705981336 97.08680624788698
GOTERM_BP_FAT GO:0035295~tube development 4 1.8518518518518516 0.6334070277449034 FGFR1, TGFBR2, BMPR2, ASAH1 168 264 13588 1.2254689754689756 1.0 0.9966450150723027 99.99999146446063
Annotation Cluster 62 Enrichment Score: 0.6249835064835977
Category Term Count % PValue Genes List Total Pop Hits Pop Total Fold Enrichment Bonferroni Benjamini FDR
UP_SEQ_FEATURE repeat:LRR 10 4 1.8518518518518516 0.14250386899295275 FMOD, LRRTM2, ECM2, PRELP 204 103 16021 3.0498762611840853 1.0 0.8656954642056579 90.85751034670224
UP_SEQ_FEATURE repeat:LRR 9 4 1.8518518518518516 0.20154380043779496 FMOD, LRRTM2, ECM2, PRELP 204 122 16021 2.574895531983285 1.0 0.9279089680890564 96.98709130012395
UP_SEQ_FEATURE repeat:LRR 8 4 1.8518518518518516 0.2379839996724842 FMOD, LRRTM2, ECM2, PRELP 204 133 16021 2.3619342473831635 1.0 0.9546886951970152 98.54349622400872
UP_SEQ_FEATURE repeat:LRR 12 3 1.3888888888888888 0.26459445702206236 FMOD, ECM2, PRELP 204 79 16021 2.9823157110945644 1.0 0.968399441160972 99.16227317233974
UP_SEQ_FEATURE repeat:LRR 11 3 1.3888888888888888 0.30684019816954144 FMOD, ECM2, PRELP 204 88 16021 2.6773061497326203 1.0 0.9820087176970457 99.66634296059186
UP_SEQ_FEATURE repeat:LRR 7 4 1.8518518518518516 0.320525145590563 FMOD, LRRTM2, ECM2, PRELP 204 157 16021 2.000874235044336 1.0 0.9847748841594525 99.75534879030644
Annotation Cluster 63 Enrichment Score: 0.5966388558021675
Category Term Count % PValue Genes List Total Pop Hits Pop Total Fold Enrichment Bonferroni Benjamini FDR
GOTERM_BP_FAT GO:0070271~protein complex biogenesis 6 2.7777777777777777 0.1471839342968107 IGF1R, CALR, PRNP, INSR, GAS7, EIF2AK3 168 227 13588 2.1378225298930142 1.0 0.7762702100273471 92.44037557031135
GOTERM_BP_FAT GO:0006461~protein complex assembly 6 2.7777777777777777 0.1471839342968107 IGF1R, CALR, PRNP, INSR, GAS7, EIF2AK3 168 227 13588 2.1378225298930142 1.0 0.7762702100273471 92.44037557031135
GOTERM_BP_FAT GO:0065003~macromolecular complex assembly 6 2.7777777777777777 0.4017675696226283 IGF1R, CALR, PRNP, INSR, GAS7, EIF2AK3 168 338 13588 1.4357565511411665 1.0 0.9661181787897966 99.9759610912615
GOTERM_BP_FAT GO:0043933~macromolecular complex subunit organization 6 2.7777777777777777 0.47179016534532425 IGF1R, CALR, PRNP, INSR, GAS7, EIF2AK3 168 367 13588 1.3223043985986764 1.0 0.9796110906321042 99.99680827361645
Annotation Cluster 64 Enrichment Score: 0.5464799814770753
Category Term Count % PValue Genes List Total Pop Hits Pop Total Fold Enrichment Bonferroni Benjamini FDR
UP_SEQ_FEATURE calcium-binding region:1 4 1.8518518518518516 0.19506664069846102 FKBP9, MCFD2, PRKCSH, RCN2 204 120 16021 2.61781045751634 1.0 0.9260191839237567 96.58347322252058
INTERPRO IPR018249:EF-HAND 2 5 2.314814814814815 0.21046312657505117 FKBP9, SPARCL1, MCFD2, PRKCSH, RCN2 205 205 17763 2.1133848899464605 1.0 0.8370385006601161 96.59321845182942
UP_SEQ_FEATURE domain:EF-hand 2 4 1.8518518518518516 0.3311604059775233 FKBP9, MCFD2, PRKCSH, RCN2 204 160 16021 1.963357843137255 1.0 0.9864744297750556 99.80860240590098
UP_SEQ_FEATURE domain:EF-hand 1 4 1.8518518518518516 0.3343777269440762 FKBP9, MCFD2, PRKCSH, RCN2 204 161 16021 1.9511630739252224 1.0 0.9864709968029486 99.8224376226274
UP_SEQ_FEATURE calcium-binding region:2 3 1.3888888888888888 0.40734775049095484 FKBP9, MCFD2, RCN2 204 110 16021 2.1418449197860965 1.0 0.9952027487773378 99.97084778977519
Annotation Cluster 65 Enrichment Score: 0.5267442673929118
Category Term Count % PValue Genes List Total Pop Hits Pop Total Fold Enrichment Bonferroni Benjamini FDR
GOTERM_BP_FAT GO:0007369~gastrulation 4 1.8518518518518516 0.06280101330520128 TGFBR2, BMPR2, LRP6, LRP5 168 74 13588 4.371943371943372 1.0 0.6271232426522735 65.07611228571068
GOTERM_BP_FAT GO:0009952~anterior/posterior pattern formation 3 1.3888888888888888 0.5636020449564048 BMPR2, LRP6, LRP5 168 153 13588 1.5859010270774976 1.0 0.9919231335856161 99.99985577741836
GOTERM_BP_FAT GO:0003002~regionalization 3 1.3888888888888888 0.7427249041412126 BMPR2, LRP6, LRP5 168 214 13588 1.133845126835781 1.0 0.9993482529665301 99.99999997265526
Annotation Cluster 66 Enrichment Score: 0.5124213303997115
Category Term Count % PValue Genes List Total Pop Hits Pop Total Fold Enrichment Bonferroni Benjamini FDR
INTERPRO IPR017981:GPCR, family 2-like 4 1.8518518518518516 0.0290233046640586 CRHR2, GPR124, FZD4, FZD7 205 58 17763 5.975777964676198 0.999999184560293 0.2728524550473884 34.37402015527904
SP_PIR_KEYWORDS transducer 5 2.314814814814815 0.9999805659502927 CRHR2, GPR124, CSPG4, FZD4, FZD7 210 1467 17854 0.2897718051092284 1.0 0.9999999999999495 100.0
SP_PIR_KEYWORDS g-protein coupled receptor 4 1.8518518518518516 0.9999944467334213 CRHR2, GPR124, FZD4, FZD7 210 1411 17854 0.24101785292430225 1.0 0.9999999999999969 100.0
Annotation Cluster 67 Enrichment Score: 0.49011271142349216
Category Term Count % PValue Genes List Total Pop Hits Pop Total Fold Enrichment Bonferroni Benjamini FDR
GOTERM_BP_FAT GO:0016053~organic acid biosynthetic process 4 1.8518518518518516 0.2506568111921219 PTGIS, PTGDS, ACACB, PRODH 168 141 13588 2.294495103005741 1.0 0.9005863285655982 99.07238184868176
GOTERM_BP_FAT GO:0046394~carboxylic acid biosynthetic process 4 1.8518518518518516 0.2506568111921219 PTGIS, PTGDS, ACACB, PRODH 168 141 13588 2.294495103005741 1.0 0.9005863285655982 99.07238184868176
GOTERM_BP_FAT GO:0006633~fatty acid biosynthetic process 3 1.3888888888888888 0.2625549910302064 PTGIS, PTGDS, ACACB 168 81 13588 2.995590828924162 1.0 0.9111486598763743 99.28447529025382
GOTERM_BP_FAT GO:0006631~fatty acid metabolic process 3 1.3888888888888888 0.6640027150794817 PTGIS, PTGDS, ACACB 168 184 13588 1.3187111801242235 1.0 0.9977118596880351 99.99999792343885
Annotation Cluster 68 Enrichment Score: 0.4832656514340204
Category Term Count % PValue Genes List Total Pop Hits Pop Total Fold Enrichment Bonferroni Benjamini FDR
GOTERM_BP_FAT GO:0006164~purine nucleotide biosynthetic process 4 1.8518518518518516 0.23753329747836854 ATP6AP1, ADCY6, NPR1, ATP10D 168 137 13588 2.3614876607577333 1.0 0.8905924733721747 98.77067386309122
GOTERM_BP_FAT GO:0006163~purine nucleotide metabolic process 4 1.8518518518518516 0.3140859706940017 ATP6AP1, ADCY6, NPR1, ATP10D 168 160 13588 2.0220238095238092 1.0 0.9370042821805764 99.77901844367474
GOTERM_BP_FAT GO:0009165~nucleotide biosynthetic process 4 1.8518518518518516 0.3595876862212877 ATP6AP1, ADCY6, NPR1, ATP10D 168 174 13588 1.8593322386425832 1.0 0.9534495840910858 99.9274146670328
GOTERM_BP_FAT GO:0034654~nucleobase, nucleoside, nucleotide and nucleic acid biosynthetic process 4 1.8518518518518516 0.37804800260262567 ATP6AP1, ADCY6, NPR1, ATP10D 168 179 13588 1.8073955839318967 1.0 0.9591189878780896 99.95483373974636
GOTERM_BP_FAT GO:0034404~nucleobase, nucleoside and nucleotide biosynthetic process 4 1.8518518518518516 0.37804800260262567 ATP6AP1, ADCY6, NPR1, ATP10D 168 179 13588 1.8073955839318967 1.0 0.9591189878780896 99.95483373974636
Annotation Cluster 69 Enrichment Score: 0.4769572626535715
Category Term Count % PValue Genes List Total Pop Hits Pop Total Fold Enrichment Bonferroni Benjamini FDR
GOTERM_BP_FAT GO:0006486~protein amino acid glycosylation 3 1.3888888888888888 0.30810139037528717 GANAB, RPN1, PRKCSH 168 91 13588 2.6664050235478807 1.0 0.9360780003772274 99.74558133504972
GOTERM_BP_FAT GO:0070085~glycosylation 3 1.3888888888888888 0.30810139037528717 GANAB, RPN1, PRKCSH 168 91 13588 2.6664050235478807 1.0 0.9360780003772274 99.74558133504972
GOTERM_BP_FAT GO:0043413~biopolymer glycosylation 3 1.3888888888888888 0.30810139037528717 GANAB, RPN1, PRKCSH 168 91 13588 2.6664050235478807 1.0 0.9360780003772274 99.74558133504972
GOTERM_BP_FAT GO:0009101~glycoprotein biosynthetic process 3 1.3888888888888888 0.4227561896236851 GANAB, RPN1, PRKCSH 168 117 13588 2.073870573870574 1.0 0.9711128354341281 99.9865309314074
Annotation Cluster 70 Enrichment Score: 0.472369675927413
Category Term Count % PValue Genes List Total Pop Hits Pop Total Fold Enrichment Bonferroni Benjamini FDR
GOTERM_BP_FAT GO:0030850~prostate gland development 3 1.3888888888888888 0.08280596327374035 IGF1R, PRLR, PSAP 168 39 13588 6.221611721611721 1.0 0.670198706526572 75.38866455969185
GOTERM_BP_FAT GO:0001655~urogenital system development 4 1.8518518518518516 0.267194448481507 FGFR1, IGF1R, PRLR, PSAP 168 146 13588 2.215916503587736 1.0 0.9141466366213253 99.35409531415154
GOTERM_BP_FAT GO:0048608~reproductive structure development 3 1.3888888888888888 0.47644746848825426 IGF1R, PRLR, PSAP 168 130 13588 1.8664835164835163 1.0 0.9803039321176722 99.99723534191001
GOTERM_BP_FAT GO:0003006~reproductive developmental process 4 1.8518518518518516 0.6334070277449034 IGF1R, PRLR, PSAP, INSR 168 264 13588 1.2254689754689756 1.0 0.9966450150723027 99.99999146446063
GOTERM_BP_FAT GO:0060429~epithelium development 4 1.8518518518518516 0.6509755464283549 EGFR, IGF1R, PRLR, PSAP 168 271 13588 1.19381479529081 1.0 0.997245817003866 99.99999615147492
Annotation Cluster 71 Enrichment Score: 0.4697768984325041
Category Term Count % PValue Genes List Total Pop Hits Pop Total Fold Enrichment Bonferroni Benjamini FDR
GOTERM_MF_FAT GO:0004197~cysteine-type endopeptidase activity 3 1.3888888888888888 0.17565947626733613 PIGK, CTSB, CTSF 161 63 13288 3.9301981662230108 1.0 0.8141358177511784 93.18773903561537
SP_PIR_KEYWORDS thiol protease 3 1.3888888888888888 0.4151445864571477 PIGK, CTSB, CTSF 210 121 17854 2.107910271546635 1.0 0.8611747566243617 99.90749169813876
GOTERM_MF_FAT GO:0008234~cysteine-type peptidase activity 3 1.3888888888888888 0.5343162003637214 PIGK, CTSB, CTSF 161 146 13288 1.6959074278907516 1.0 0.9926366164258834 99.99757825784313
Annotation Cluster 72 Enrichment Score: 0.4170134654545231
Category Term Count % PValue Genes List Total Pop Hits Pop Total Fold Enrichment Bonferroni Benjamini FDR
GOTERM_BP_FAT GO:0008344~adult locomotory behavior 3 1.3888888888888888 0.17688034267183644 GLRB, APP, PPT1 168 62 13588 3.9135944700460827 1.0 0.819667432497418 95.74557082295206
GOTERM_BP_FAT GO:0030534~adult behavior 3 1.3888888888888888 0.31716146929254097 GLRB, APP, PPT1 168 93 13588 2.6090629800307217 1.0 0.9380290486200168 99.79455256115443
GOTERM_BP_FAT GO:0050890~cognition 4 1.8518518518518516 0.9999991056572717 GLRB, APP, GM2A, PPT1 168 1480 13588 0.21859716859716857 1.0 1.0 100.0
Annotation Cluster 73 Enrichment Score: 0.4075867666363278
Category Term Count % PValue Genes List Total Pop Hits Pop Total Fold Enrichment Bonferroni Benjamini FDR
GOTERM_BP_FAT GO:0035113~embryonic appendage morphogenesis 3 1.3888888888888888 0.3351966485679477 FGFR1, LRP6, LRP5 168 97 13588 2.5014727540500736 1.0 0.945382777547084 99.86690842957569
GOTERM_BP_FAT GO:0030326~embryonic limb morphogenesis 3 1.3888888888888888 0.3351966485679477 FGFR1, LRP6, LRP5 168 97 13588 2.5014727540500736 1.0 0.945382777547084 99.86690842957569
GOTERM_BP_FAT GO:0035107~appendage morphogenesis 3 1.3888888888888888 0.4142454975145421 FGFR1, LRP6, LRP5 168 115 13588 2.1099378881987576 1.0 0.9699533485022984 99.98292207202847
GOTERM_BP_FAT GO:0035108~limb morphogenesis 3 1.3888888888888888 0.4142454975145421 FGFR1, LRP6, LRP5 168 115 13588 2.1099378881987576 1.0 0.9699533485022984 99.98292207202847
GOTERM_BP_FAT GO:0060173~limb development 3 1.3888888888888888 0.43120345866117793 FGFR1, LRP6, LRP5 168 119 13588 2.0390156062424967 1.0 0.9727235811744315 99.9893954057077
GOTERM_BP_FAT GO:0048736~appendage development 3 1.3888888888888888 0.43120345866117793 FGFR1, LRP6, LRP5 168 119 13588 2.0390156062424967 1.0 0.9727235811744315 99.9893954057077
Annotation Cluster 74 Enrichment Score: 0.40657221230042734
Category Term Count % PValue Genes List Total Pop Hits Pop Total Fold Enrichment Bonferroni Benjamini FDR
GOTERM_BP_FAT GO:0015698~inorganic anion transport 3 1.3888888888888888 0.271680775576288 ANK, GLRB, SLC20A2 168 83 13588 2.9234079173838206 1.0 0.9168962652753109 99.41532964954831
GOTERM_MF_FAT GO:0008509~anion transmembrane transporter activity 3 1.3888888888888888 0.46581066849256597 ANK, GLRB, SLC20A2 161 130 13288 1.904634495938844 1.0 0.987587293910128 99.98366780253158
GOTERM_BP_FAT GO:0006820~anion transport 3 1.3888888888888888 0.47644746848825426 ANK, GLRB, SLC20A2 168 130 13588 1.8664835164835163 1.0 0.9803039321176722 99.99723534191001
Annotation Cluster 75 Enrichment Score: 0.3636150003391548
Category Term Count % PValue Genes List Total Pop Hits Pop Total Fold Enrichment Bonferroni Benjamini FDR
UP_SEQ_FEATURE repeat:5 3 1.3888888888888888 0.2880953903995901 IGF2R, TGOLN1, PRNP 204 84 16021 2.804796918767507 1.0 0.9769918322210215 99.49461629972105
UP_SEQ_FEATURE repeat:4 3 1.3888888888888888 0.3669238997646991 IGF2R, TGOLN1, PRNP 204 101 16021 2.3327023878858473 1.0 0.9915705682092957 99.91861008311234
UP_SEQ_FEATURE repeat:3 3 1.3888888888888888 0.4464939297634157 IGF2R, TGOLN1, PRNP 204 119 16021 1.9798566485417697 1.0 0.9974421718019956 99.98993354991626
UP_SEQ_FEATURE repeat:1 3 1.3888888888888888 0.5619508252986731 IGF2R, TGOLN1, PRNP 204 148 16021 1.5919117647058822 1.0 0.9996533299180828 99.9997357925461
UP_SEQ_FEATURE repeat:2 3 1.3888888888888888 0.5731902783329603 IGF2R, TGOLN1, PRNP 204 151 16021 1.5602843786521232 1.0 0.9997053313115476 99.99982368458967
Annotation Cluster 76 Enrichment Score: 0.3365124888687949
Category Term Count % PValue Genes List Total Pop Hits Pop Total Fold Enrichment Bonferroni Benjamini FDR
GOTERM_MF_FAT GO:0051015~actin filament binding 3 1.3888888888888888 0.11754447138136996 ANTXR1, GAS7, MYO5C 161 49 13288 5.053111928001014 1.0 0.6717743851679321 82.43097595863966
GOTERM_MF_FAT GO:0003779~actin binding 3 1.3888888888888888 0.8651710067858925 ANTXR1, GAS7, MYO5C 161 288 13288 0.8597308488612837 1.0 0.9999787648426381 99.99999999992096
GOTERM_MF_FAT GO:0008092~cytoskeletal protein binding 3 1.3888888888888888 0.961963002128699 ANTXR1, GAS7, MYO5C 161 414 13288 0.5980736339904582 1.0 0.999999889589459 100.0
Annotation Cluster 77 Enrichment Score: 0.2759526296879758
Category Term Count % PValue Genes List Total Pop Hits Pop Total Fold Enrichment Bonferroni Benjamini FDR
GOTERM_BP_FAT GO:0014706~striated muscle tissue development 3 1.3888888888888888 0.46432052673338264 APP, TGFBR3, TGFB2 168 127 13588 1.9105736782902139 1.0 0.9790268749575015 99.99599187386518
GOTERM_BP_FAT GO:0060537~muscle tissue development 3 1.3888888888888888 0.5001973194991476 APP, TGFBR3, TGFB2 168 136 13588 1.784138655462185 1.0 0.9835577659581908 99.99869795338356
GOTERM_BP_FAT GO:0007517~muscle organ development 3 1.3888888888888888 0.6400042639703643 APP, TGFBR3, TGFB2 168 176 13588 1.3786525974025974 1.0 0.9968920826142186 99.99999364214823
Annotation Cluster 78 Enrichment Score: 0.2609629097449714
Category Term Count % PValue Genes List Total Pop Hits Pop Total Fold Enrichment Bonferroni Benjamini FDR
GOTERM_MF_FAT GO:0042803~protein homodimerization activity 4 1.8518518518518516 0.41044984462120077 PVRL1, CTSE, NPR3, TGFB2 161 193 13288 1.7105525697550927 1.0 0.9799220406873875 99.93563918893359
GOTERM_MF_FAT GO:0046983~protein dimerization activity 5 2.314814814814815 0.5886164975102123 PVRL1, PM20D1, CTSE, NPR3, TGFB2 161 340 13288 1.2137376689806356 1.0 0.9960211431823262 99.99956816951759
GOTERM_MF_FAT GO:0042802~identical protein binding 4 1.8518518518518516 0.6823681458517052 PVRL1, CTSE, NPR3, TGFB2 161 290 13288 1.1384022274576995 1.0 0.998781335970256 99.99998816319237
Annotation Cluster 79 Enrichment Score: 0.24879002381414106
Category Term Count % PValue Genes List Total Pop Hits Pop Total Fold Enrichment Bonferroni Benjamini FDR
SP_PIR_KEYWORDS atp-binding 18 8.333333333333332 0.3381268221606628 EGFR, FGFR1, PFKFB2, ATP6AP1, TGFBR2, ADCY6, BMPR2, ATP10D, EPHB4, IGF1R, HYOU1, HSP90B1, NTRK2, LMTK2, HSPA5, INSR, EIF2AK3, MYO5C 210 1287 17854 1.189077589077589 1.0 0.7908060246930011 99.53668204406416
GOTERM_MF_FAT GO:0005524~ATP binding 20 9.25925925925926 0.37551512407406157 EGFR, FGFR1, PFKFB2, ATP6AP1, TGFBR2, ADCY6, BMPR2, NPR1, ATP10D, ACACB, EPHB4, IGF1R, HYOU1, HSP90B1, NTRK2, LMTK2, HSPA5, INSR, EIF2AK3, MYO5C 161 1443 13288 1.1439246221854917 1.0 0.9750602617507586 99.85667765774289
GOTERM_MF_FAT GO:0032559~adenyl ribonucleotide binding 20 9.25925925925926 0.39571671219545296 EGFR, FGFR1, PFKFB2, ATP6AP1, TGFBR2, ADCY6, BMPR2, NPR1, ATP10D, ACACB, EPHB4, IGF1R, HYOU1, HSP90B1, NTRK2, LMTK2, HSPA5, INSR, EIF2AK3, MYO5C 161 1460 13288 1.1306049519271675 1.0 0.9775668349159564 99.9092800885627
GOTERM_MF_FAT GO:0030554~adenyl nucleotide binding 20 9.25925925925926 0.4857985984257903 EGFR, FGFR1, PFKFB2, ATP6AP1, TGFBR2, ADCY6, BMPR2, NPR1, ATP10D, ACACB, EPHB4, IGF1R, HYOU1, HSP90B1, NTRK2, LMTK2, HSPA5, INSR, EIF2AK3, MYO5C 161 1535 13288 1.0753636676310518 1.0 0.9896864624093485 99.99039014678391
GOTERM_MF_FAT GO:0001883~purine nucleoside binding 20 9.25925925925926 0.501352025721832 EGFR, FGFR1, PFKFB2, ATP6AP1, TGFBR2, ADCY6, BMPR2, NPR1, ATP10D, ACACB, EPHB4, IGF1R, HYOU1, HSP90B1, NTRK2, LMTK2, HSPA5, INSR, EIF2AK3, MYO5C 161 1548 13288 1.066332835796941 1.0 0.990932142738249 99.99373086068326
GOTERM_MF_FAT GO:0001882~nucleoside binding 20 9.25925925925926 0.5132642859637682 EGFR, FGFR1, PFKFB2, ATP6AP1, TGFBR2, ADCY6, BMPR2, NPR1, ATP10D, ACACB, EPHB4, IGF1R, HYOU1, HSP90B1, NTRK2, LMTK2, HSPA5, INSR, EIF2AK3, MYO5C 161 1558 13288 1.059488594232134 1.0 0.9916371383785485 99.99552109166484
SP_PIR_KEYWORDS nucleotide-binding 19 8.796296296296296 0.6393040582423951 EGFR, FGFR1, PFKFB2, ATP6AP1, TGFBR2, ADCY6, BMPR2, NPR1, ATP10D, EPHB4, IGF1R, HYOU1, HSP90B1, NTRK2, LMTK2, HSPA5, INSR, EIF2AK3, MYO5C 210 1631 17854 0.9904119587749263 1.0 0.968363745996856 99.99982920486157
GOTERM_MF_FAT GO:0032553~ribonucleotide binding 20 9.25925925925926 0.7623574760167136 EGFR, FGFR1, PFKFB2, ATP6AP1, TGFBR2, ADCY6, BMPR2, NPR1, ATP10D, ACACB, EPHB4, IGF1R, HYOU1, HSP90B1, NTRK2, LMTK2, HSPA5, INSR, EIF2AK3, MYO5C 161 1796 13288 0.9190886580254256 1.0 0.9996799813598113 99.99999979061373
GOTERM_MF_FAT GO:0032555~purine ribonucleotide binding 20 9.25925925925926 0.7623574760167136 EGFR, FGFR1, PFKFB2, ATP6AP1, TGFBR2, ADCY6, BMPR2, NPR1, ATP10D, ACACB, EPHB4, IGF1R, HYOU1, HSP90B1, NTRK2, LMTK2, HSPA5, INSR, EIF2AK3, MYO5C 161 1796 13288 0.9190886580254256 1.0 0.9996799813598113 99.99999979061373
GOTERM_MF_FAT GO:0017076~purine nucleotide binding 20 9.25925925925926 0.8206270807262146 EGFR, FGFR1, PFKFB2, ATP6AP1, TGFBR2, ADCY6, BMPR2, NPR1, ATP10D, ACACB, EPHB4, IGF1R, HYOU1, HSP90B1, NTRK2, LMTK2, HSPA5, INSR, EIF2AK3, MYO5C 161 1871 13288 0.8822465151329046 1.0 0.9999134791512907 99.99999999581243
GOTERM_MF_FAT GO:0000166~nucleotide binding 20 9.25925925925926 0.9574312075753397 EGFR, FGFR1, PFKFB2, ATP6AP1, TGFBR2, ADCY6, BMPR2, NPR1, ATP10D, ACACB, EPHB4, IGF1R, HYOU1, HSP90B1, NTRK2, LMTK2, HSPA5, INSR, EIF2AK3, MYO5C 161 2183 13288 0.7561535638175284 1.0 0.9999998424144197 100.0
Annotation Cluster 80 Enrichment Score: 0.20320986687230766
Category Term Count % PValue Genes List Total Pop Hits Pop Total Fold Enrichment Bonferroni Benjamini FDR
GOTERM_BP_FAT GO:0001701~in utero embryonic development 5 2.314814814814815 0.41654614978165455 EGFR, FGFR1, TGFBR2, TGFBR3, PKD1 168 267 13588 1.5146245764223292 1.0 0.9701661636666251 99.98397810773503
GOTERM_BP_FAT GO:0043009~chordate embryonic development 5 2.314814814814815 0.7647882326333605 EGFR, FGFR1, TGFBR2, TGFBR3, PKD1 168 421 13588 0.9605813821965841 1.0 0.9995845635891657 99.99999999361292
GOTERM_BP_FAT GO:0009792~embryonic development ending in birth or egg hatching 5 2.314814814814815 0.7711983252159775 EGFR, FGFR1, TGFBR2, TGFBR3, PKD1 168 425 13588 0.9515406162464984 1.0 0.9996164849643088 99.99999999591991
Annotation Cluster 81 Enrichment Score: 0.16680493223333956
Category Term Count % PValue Genes List Total Pop Hits Pop Total Fold Enrichment Bonferroni Benjamini FDR
GOTERM_BP_FAT GO:0051241~negative regulation of multicellular organismal process 3 1.3888888888888888 0.34863315770393255 TGFBR2, BMPR2, EIF2AK3 168 100 13588 2.426428571428571 1.0 0.9494009506637664 99.90442986882358
INTERPRO IPR017442:Serine/threonine protein kinase-related 4 1.8518518518518516 0.8067618551639778 TGFBR2, BMPR2, NPR1, EIF2AK3 205 374 17763 0.9267249250032608 1.0 0.9999940843415183 99.99999999382607
SP_PIR_KEYWORDS serine/threonine-protein kinase 4 1.8518518518518516 0.8305628977040449 TGFBR2, LMTK2, BMPR2, EIF2AK3 210 384 17854 0.8856150793650794 1.0 0.9956290053342147 99.99999999089934
INTERPRO IPR008271:Serine/threonine protein kinase, active site 3 1.3888888888888888 0.9210722516314374 TGFBR2, BMPR2, EIF2AK3 205 360 17763 0.7220731707317074 1.0 0.9999999853649845 99.99999999999997
Annotation Cluster 82 Enrichment Score: 0.16209087617161405
Category Term Count % PValue Genes List Total Pop Hits Pop Total Fold Enrichment Bonferroni Benjamini FDR
GOTERM_BP_FAT GO:0042981~regulation of apoptosis 7 3.2407407407407405 0.6790927781062939 SERINC3, FGFR1, PDIA3, PPT1, PRNP, EIF2AK3, TGFB2 168 553 13588 1.0238095238095237 1.0 0.9981776637019338 99.9999990144891
GOTERM_BP_FAT GO:0043067~regulation of programmed cell death 7 3.2407407407407405 0.6908027546191204 SERINC3, FGFR1, PDIA3, PPT1, PRNP, EIF2AK3, TGFB2 168 560 13588 1.0110119047619048 1.0 0.9984734071474172 99.99999946072055
GOTERM_BP_FAT GO:0010941~regulation of cell death 7 3.2407407407407405 0.6957355560960587 SERINC3, FGFR1, PDIA3, PPT1, PRNP, EIF2AK3, TGFB2 168 563 13588 1.0056246299585552 1.0 0.9985615935490135 99.99999958453988
Annotation Cluster 83 Enrichment Score: 0.15058582467826068
Category Term Count % PValue Genes List Total Pop Hits Pop Total Fold Enrichment Bonferroni Benjamini FDR
GOTERM_BP_FAT GO:0030036~actin cytoskeleton organization 3 1.3888888888888888 0.6048532843991536 ANTXR1, CALR, GAS7 168 165 13588 1.4705627705627704 1.0 0.9951097425853938 99.99997118803458
GOTERM_BP_FAT GO:0030029~actin filament-based process 3 1.3888888888888888 0.6400042639703643 ANTXR1, CALR, GAS7 168 176 13588 1.3786525974025974 1.0 0.9968920826142186 99.99999364214823
GOTERM_BP_FAT GO:0007010~cytoskeleton organization 3 1.3888888888888888 0.9128714300846239 ANTXR1, CALR, GAS7 168 326 13588 0.7443032427695004 1.0 0.999994296572695 100.0
Annotation Cluster 84 Enrichment Score: 0.12441467035622562
Category Term Count % PValue Genes List Total Pop Hits Pop Total Fold Enrichment Bonferroni Benjamini FDR
GOTERM_BP_FAT GO:0008361~regulation of cell size 3 1.3888888888888888 0.3839906418752561 APP, PPT1, TGFB2 168 108 13588 2.246693121693122 1.0 0.960992347635977 99.96134679690215
GOTERM_BP_FAT GO:0032535~regulation of cellular component size 3 1.3888888888888888 0.5914476629048193 APP, PPT1, TGFB2 168 161 13588 1.5070984915705412 1.0 0.9942197134162952 99.99995050238917
GOTERM_BP_FAT GO:0006915~apoptosis 4 1.8518518518518516 0.928668785788985 APP, PPT1, EIF2AK3, TGFB2 168 465 13588 0.6957501280081925 1.0 0.9999977666234534 100.0
GOTERM_BP_FAT GO:0012501~programmed cell death 4 1.8518518518518516 0.9336744323471385 APP, PPT1, EIF2AK3, TGFB2 168 473 13588 0.683982683982684 1.0 0.9999983541951626 100.0
GOTERM_BP_FAT GO:0008219~cell death 4 1.8518518518518516 0.9515558738231826 APP, PPT1, EIF2AK3, TGFB2 168 507 13588 0.6381140227294073 1.0 0.9999996265005623 100.0
GOTERM_BP_FAT GO:0016265~death 4 1.8518518518518516 0.95671902060556 APP, PPT1, EIF2AK3, TGFB2 168 519 13588 0.6233599412790164 1.0 0.9999997570572485 100.0
Annotation Cluster 85 Enrichment Score: 0.12348625938877056
Category Term Count % PValue Genes List Total Pop Hits Pop Total Fold Enrichment Bonferroni Benjamini FDR
GOTERM_BP_FAT GO:0007507~heart development 4 1.8518518518518516 0.5153927888848249 TGFBR2, TGFBR3, PKD1, TGFB2 168 223 13588 1.4507794149049753 1.0 0.9860216442430146 99.99921088130283
GOTERM_BP_FAT GO:0030097~hemopoiesis 3 1.3888888888888888 0.8177079750582696 TGFBR2, TGFBR3, TGFB2 168 251 13588 0.9667046101309048 1.0 0.9998453334063673 99.99999999989768
GOTERM_BP_FAT GO:0048534~hemopoietic or lymphoid organ development 3 1.3888888888888888 0.8635438855692583 TGFBR2, TGFBR3, TGFB2 168 281 13588 0.8634977122521605 1.0 0.9999588423935366 99.99999999999906
GOTERM_BP_FAT GO:0002520~immune system development 3 1.3888888888888888 0.8811178060251565 TGFBR2, TGFBR3, TGFB2 168 295 13588 0.8225181598062954 1.0 0.9999776561080223 99.9999999999999
Annotation Cluster 86 Enrichment Score: 0.11483441156071275
Category Term Count % PValue Genes List Total Pop Hits Pop Total Fold Enrichment Bonferroni Benjamini FDR
GOTERM_CC_FAT GO:0005635~nuclear envelope 4 1.8518518518518516 0.46969905177686416 RNF43, NPC1, PTGDS, IGF2R 209 153 12504 1.564124214279013 1.0 0.8980750156997362 99.96810711115846
GOTERM_CC_FAT GO:0031967~organelle envelope 5 2.314814814814815 0.9811524587147163 RNF43, NPC1, PTGDS, IGF2R, PRODH 209 540 12504 0.5539606592238171 1.0 0.9999907613540698 100.0
GOTERM_CC_FAT GO:0031975~envelope 5 2.314814814814815 0.9816136419907295 RNF43, NPC1, PTGDS, IGF2R, PRODH 209 542 12504 0.5519165239499284 1.0 0.9999899596777685 100.0
Annotation Cluster 87 Enrichment Score: 0.11469352019493535
Category Term Count % PValue Genes List Total Pop Hits Pop Total Fold Enrichment Bonferroni Benjamini FDR
GOTERM_BP_FAT GO:0009057~macromolecule catabolic process 8 3.7037037037037033 0.6988321156105969 NCSTN, RNF43, HSP90B1, LDLR, CHI3L1, PPT1, EDEM3, PCOLCE 168 654 13588 0.9893694480850443 1.0 0.9985998071591509 99.99999964805653
GOTERM_BP_FAT GO:0044265~cellular macromolecule catabolic process 7 3.2407407407407405 0.7648237743166824 NCSTN, RNF43, HSP90B1, LDLR, PPT1, EDEM3, PCOLCE 168 609 13588 0.9296661193212916 1.0 0.9995706067943867 99.99999999362855
GOTERM_BP_FAT GO:0044257~cellular protein catabolic process 6 2.7777777777777777 0.794615266240741 NCSTN, RNF43, HSP90B1, PPT1, EDEM3, PCOLCE 168 537 13588 0.9036977919659483 1.0 0.9997681712661673 99.99999999929187
GOTERM_BP_FAT GO:0030163~protein catabolic process 6 2.7777777777777777 0.8187188320008683 NCSTN, RNF43, HSP90B1, PPT1, EDEM3, PCOLCE 168 556 13588 0.8728160328879753 1.0 0.9998440888605267 99.9999999999065
Annotation Cluster 88 Enrichment Score: 0.09546118043186247
Category Term Count % PValue Genes List Total Pop Hits Pop Total Fold Enrichment Bonferroni Benjamini FDR
GOTERM_BP_FAT GO:0043066~negative regulation of apoptosis 3 1.3888888888888888 0.7958199556462526 FGFR1, PPT1, PRNP 168 239 13588 1.0152420800956365 1.0 0.9997670570996239 99.99999999935632
GOTERM_BP_FAT GO:0043069~negative regulation of programmed cell death 3 1.3888888888888888 0.8052070682380559 FGFR1, PPT1, PRNP 168 244 13588 0.9944379391100703 1.0 0.9998113965289559 99.99999999969998
GOTERM_BP_FAT GO:0060548~negative regulation of cell death 3 1.3888888888888888 0.8070381314555024 FGFR1, PPT1, PRNP 168 245 13588 0.9903790087463556 1.0 0.9998138260145286 99.9999999997426
Annotation Cluster 89 Enrichment Score: 0.0883406027344913
Category Term Count % PValue Genes List Total Pop Hits Pop Total Fold Enrichment Bonferroni Benjamini FDR
GOTERM_BP_FAT GO:0043065~positive regulation of apoptosis 3 1.3888888888888888 0.8124403125395936 SERINC3, PDIA3, TGFB2 168 248 13588 0.9783986175115207 1.0 0.9998334471108212 99.9999999998376
GOTERM_BP_FAT GO:0043068~positive regulation of programmed cell death 3 1.3888888888888888 0.8159668758861166 SERINC3, PDIA3, TGFB2 168 250 13588 0.9705714285714285 1.0 0.999843412980443 99.99999999988063
GOTERM_BP_FAT GO:0010942~positive regulation of cell death 3 1.3888888888888888 0.8194344122998036 SERINC3, PDIA3, TGFB2 168 252 13588 0.9628684807256236 1.0 0.9998415495885851 99.99999999991232
Annotation Cluster 90 Enrichment Score: 0.029905790101090048
Category Term Count % PValue Genes List Total Pop Hits Pop Total Fold Enrichment Bonferroni Benjamini FDR
GOTERM_MF_FAT GO:0005216~ion channel activity 3 1.3888888888888888 0.9260071682829882 KCND3, GLRB, PKD1 161 349 13288 0.709462706223638 1.0 0.9999985297227482 99.99999999999997
GOTERM_MF_FAT GO:0022838~substrate specific channel activity 3 1.3888888888888888 0.9337739451637194 KCND3, GLRB, PKD1 161 360 13288 0.687784679089027 1.0 0.9999990046742734 100.0
GOTERM_MF_FAT GO:0022803~passive transmembrane transporter activity 3 1.3888888888888888 0.9370448316419697 KCND3, GLRB, PKD1 161 365 13288 0.6783629711563006 1.0 0.9999990787810109 100.0
GOTERM_MF_FAT GO:0015267~channel activity 3 1.3888888888888888 0.9370448316419697 KCND3, GLRB, PKD1 161 365 13288 0.6783629711563006 1.0 0.9999990787810109 100.0
Annotation Cluster 91 Enrichment Score: 0.02972789001400724
Category Term Count % PValue Genes List Total Pop Hits Pop Total Fold Enrichment Bonferroni Benjamini FDR
GOTERM_BP_FAT GO:0051603~proteolysis involved in cellular protein catabolic process 5 2.314814814814815 0.8985371222007834 NCSTN, RNF43, HSP90B1, EDEM3, PCOLCE 168 534 13588 0.7573122882111646 1.0 0.9999889438219498 99.99999999999999
GOTERM_BP_FAT GO:0019941~modification-dependent protein catabolic process 4 1.8518518518518516 0.9520070243897775 RNF43, HSP90B1, EDEM3, PCOLCE 168 508 13588 0.6368578927634045 1.0 0.999999621636974 100.0
GOTERM_BP_FAT GO:0043632~modification-dependent macromolecule catabolic process 4 1.8518518518518516 0.9520070243897775 RNF43, HSP90B1, EDEM3, PCOLCE 168 508 13588 0.6368578927634045 1.0 0.999999621636974 100.0
Annotation Cluster 92 Enrichment Score: 0.026338886176119607
Category Term Count % PValue Genes List Total Pop Hits Pop Total Fold Enrichment Bonferroni Benjamini FDR
GOTERM_CC_FAT GO:0031974~membrane-enclosed lumen 15 6.944444444444445 0.9315449555659913 FKBP9, PDIA3, ACP2, EDEM3, CALR, RDH5, HYOU1, HSP90B1, DNAJB9, DNAJB11, IGF2R, HSPA5, MRPL32, RCN2, PRODH 209 1174 12504 0.7644090868335467 1.0 0.999713576828061 99.99999999999983
GOTERM_CC_FAT GO:0070013~intracellular organelle lumen 14 6.481481481481481 0.9453674279130123 FKBP9, PDIA3, ACP2, EDEM3, CALR, RDH5, HYOU1, HSP90B1, DNAJB9, DNAJB11, HSPA5, MRPL32, RCN2, PRODH 209 1133 12504 0.7392661224593217 1.0 0.9998369371823748 99.99999999999999
GOTERM_CC_FAT GO:0043233~organelle lumen 14 6.481481481481481 0.9466270017357961 FKBP9, PDIA3, ACP2, EDEM3, CALR, RDH5, HYOU1, HSP90B1, DNAJB9, DNAJB11, HSPA5, MRPL32, RCN2, PRODH 209 1136 12504 0.7373138351640947 1.0 0.9998284990015139 99.99999999999999
Annotation Cluster 93 Enrichment Score: 0.007291103818378613
Category Term Count % PValue Genes List Total Pop Hits Pop Total Fold Enrichment Bonferroni Benjamini FDR
SP_PIR_KEYWORDS transit peptide 3 1.3888888888888888 0.9718746713620898 PRLR, MRPL32, PRODH 210 457 17854 0.5581119099718662 1.0 0.9999737319513221 100.0
UP_SEQ_FEATURE transit peptide:Mitochondrion 3 1.3888888888888888 0.9791790567523422 PRLR, MRPL32, PRODH 204 449 16021 0.5247281540678632 1.0 0.9999999999999988 100.0
SP_PIR_KEYWORDS mitochondrion 3 1.3888888888888888 0.9992043331561578 PRLR, MRPL32, PRODH 210 790 17854 0.32285714285714284 1.0 0.9999999985714483 100.0
Annotation Cluster 94 Enrichment Score: 0.005949884046175748
Category Term Count % PValue Genes List Total Pop Hits Pop Total Fold Enrichment Bonferroni Benjamini FDR
SP_PIR_KEYWORDS protein transport 3 1.3888888888888888 0.9729980516903102 MCFD2, TMED10, LMAN2 210 461 17854 0.5532692903625659 1.0 0.9999736733927702 100.0
GOTERM_BP_FAT GO:0015031~protein transport 4 1.8518518518518516 0.98812889163463 MCFD2, TMED10, PPT1, LMAN2 168 651 13588 0.49696437714870895 1.0 0.9999999994586362 100.0
GOTERM_BP_FAT GO:0045184~establishment of protein localization 4 1.8518518518518516 0.9887161087529949 MCFD2, TMED10, PPT1, LMAN2 168 656 13588 0.4931765389082462 1.0 0.9999999995387595 100.0
GOTERM_BP_FAT GO:0008104~protein localization 4 1.8518518518518516 0.995871457865036 MCFD2, TMED10, PPT1, LMAN2 168 753 13588 0.4296464933915133 1.0 0.9999999999958793 100.0
Annotation Cluster 95 Enrichment Score: 2.5387209158366856E-8
Category Term Count % PValue Genes List Total Pop Hits Pop Total Fold Enrichment Bonferroni Benjamini FDR
GOTERM_BP_FAT GO:0006355~regulation of transcription, DNA-dependent 3 1.3888888888888888 0.9999998991763372 IFNAR2, APP, ZNFX1 168 1465 13588 0.16562652364700145 1.0 1.0 100.0
GOTERM_BP_FAT GO:0051252~regulation of RNA metabolic process 3 1.3888888888888888 0.9999999255046117 IFNAR2, APP, ZNFX1 168 1488 13588 0.1630664362519201 1.0 1.0 100.0
GOTERM_BP_FAT GO:0045449~regulation of transcription 4 1.8518518518518516 0.9999999999504308 IFNAR2, APP, ZNFX1, TGFBR3 168 2227 13588 0.145273376526183 1.0 1.0 100.0

## Sheet: ADULT TMHMM
TMHMM result
HELP with output formats											TMHMM-ADULT
uc007agb.1_mm10	len=358	ExpAA=2.27	First60=0.00	PredHel=0	Topology=o	uc007agb.1	mm10	uc007agb.1	Pcmtd1		Tram1
uc007agc.1_mm10	len=170	ExpAA=0.00	First60=0.00	PredHel=0	Topology=o	uc007agc.1	mm10	uc007agc.1	Pcmtd1		Lmbrd1
uc011why.1_mm10	len=96	ExpAA=0.02	First60=0.02	PredHel=0	Topology=i	uc011why.1	mm10	uc011why.1	Pcmtd1		Plekhb2
uc007agd.1_mm10	len=228	ExpAA=0.00	First60=0.00	PredHel=0	Topology=o	uc007agd.1	mm10	uc007agd.1	Pcmtd1		Tmem131
uc007ait.2_mm10	len=375	ExpAA=168.96	First60=22.75	PredHel=8	Topology=i30-52o80-102i125-147o167-185i197-214o218-240i252-274o294-316i	uc007ait.2	mm10	uc007ait.2	Tram1	Tram1	Il1r1
uc007amt.1_mm10	len=538	ExpAA=203.06	First60=39.58	PredHel=9	Topology=o10-29i41-63o98-120i140-162o199-221i303-325o365-387i407-429o486-508i	uc007amt.1	mm10	uc007amt.1	Lmbrd1	Lmbrd1	Tmem237
uc007amu.2_mm10	len=468	ExpAA=159.52	First60=22.67	PredHel=7	Topology=o28-50i70-92o129-151i233-255o295-317i337-359o416-438i	uc007amu.2	mm10	uc007amu.2	Lmbrd1		Fzd7
uc007apk.2_mm10	len=205	ExpAA=0.01	First60=0.00	PredHel=0	Topology=o	uc007apk.2	mm10	uc007apk.2	Plekhb2		Tmbim1
uc007apl.1_mm10	len=222	ExpAA=20.61	First60=0.00	PredHel=1	Topology=o199-221i	uc007apl.1	mm10	uc007apl.1	Plekhb2	Plekhb2	Ccdc108
uc007arc.1_mm10	len=639	ExpAA=0.00	First60=0.00	PredHel=0	Topology=o	uc007arc.1	mm10	uc007arc.1	Tmem131		Itm2c
uc007ard.1_mm10	len=1878	ExpAA=45.64	First60=6.05	PredHel=2	Topology=o1081-1103i1116-1138o	uc007ard.1	mm10	uc007ard.1	Tmem131	Tmem131	Kcnj13
uc007atg.3_mm10	len=1135	ExpAA=0.06	First60=0.00	PredHel=0	Topology=o	uc007atg.3	mm10	uc007atg.3	Tbc1d8		Pam
uc007ath.2_mm10	len=1007	ExpAA=0.14	First60=0.00	PredHel=0	Topology=o	uc007ath.2	mm10	uc007ath.2			Rnf152
uc007atv.1_mm10	len=577	ExpAA=23.19	First60=1.22	PredHel=1	Topology=o340-362i	uc007atv.1	mm10	uc007atv.1	Il1r1	Il1r1	Dsel
uc007atw.1_mm10	len=574	ExpAA=22.06	First60=0.09	PredHel=1	Topology=o337-359i	uc007atw.1	mm10	uc007atw.1	Il1r1		Mgat5
uc007aye.2_mm10	len=675	ExpAA=1.22	First60=0.01	PredHel=0	Topology=o	uc007aye.2	mm10	uc007aye.2	Gls		Ctse
uc007ayg.1_mm10	len=228	ExpAA=5.70	First60=0.01	PredHel=0	Topology=o	uc007ayg.1	mm10	uc007ayg.1	Gls		Slc41a1
uc011wko.1_mm10	len=604	ExpAA=2.26	First60=0.01	PredHel=0	Topology=o	uc011wko.1	mm10	uc011wko.1	Gls		Nfasc
uc007ban.2_mm10	len=1097	ExpAA=0.01	First60=0.00	PredHel=0	Topology=o	uc007ban.2	mm10	uc007ban.2	Plcl1		Adora1
uc007bbl.1_mm10	len=1334	ExpAA=0.17	First60=0.05	PredHel=0	Topology=o	uc007bbl.1	mm10	uc007bbl.1	Aox1		BC003331
uc007bch.3_mm10	len=531	ExpAA=1.84	First60=0.00	PredHel=0	Topology=o	uc007bch.3	mm10	uc007bch.3	Fam126b		Edem3
uc007bcj.2_mm10	len=587	ExpAA=1.83	First60=0.00	PredHel=0	Topology=o	uc007bcj.2	mm10	uc007bcj.2	Fam126b		Xpr1
uc007bci.2_mm10	len=531	ExpAA=1.84	First60=0.00	PredHel=0	Topology=o	uc007bci.2	mm10	uc007bci.2	Fam126b		Atp1b1
uc007bcv.2_mm10	len=914	ExpAA=0.04	First60=0.00	PredHel=0	Topology=o	uc007bcv.2	mm10	uc007bcv.2	Trak2		Sft2d2
uc007bdd.1_mm10	len=404	ExpAA=88.38	First60=0.00	PredHel=4	Topology=i228-250o265-287i300-322o351-373i	uc007bdd.1	mm10	uc007bdd.1	Tmem237	Tmem237	Ncstn
uc007bde.1_mm10	len=414	ExpAA=88.31	First60=0.00	PredHel=4	Topology=i238-260o275-297i310-332o361-383i	uc007bde.1	mm10	uc007bde.1	Tmem237		Atp1a2
uc007bdf.1_mm10	len=428	ExpAA=87.37	First60=0.01	PredHel=4	Topology=i252-274o289-311i324-346o375-397i	uc007bdf.1	mm10	uc007bdf.1	Tmem237		Psen2
uc011wlq.1_mm10	len=573	ExpAA=155.30	First60=14.04	PredHel=6	Topology=i253-275o285-307i333-355o424-446i467-489o525-547i	uc011wlq.1	mm10	uc011wlq.1	Fzd7	Fzd7	Nenf
uc007bdz.2_mm10	len=1039	ExpAA=24.74	First60=2.58	PredHel=1	Topology=i152-174o	uc007bdz.2	mm10	uc007bdz.2	Bmpr2		Lpgat1
uc007bet.2_mm10	len=1267	ExpAA=0.00	First60=0.00	PredHel=0	Topology=o	uc007bet.2	mm10	uc007bet.2	Raph1		Kcnh1
uc007blf.2_mm10	len=625	ExpAA=0.00	First60=0.00	PredHel=0	Topology=o	uc007blf.2	mm10	uc007blf.2	Tns1		Acbd5
uc011wmx.2_mm10	len=1889	ExpAA=0.02	First60=0.00	PredHel=0	Topology=o	uc011wmx.2	mm10	uc011wmx.2	Tns1		Man1b1
uc007blg.3_mm10	len=1868	ExpAA=0.02	First60=0.00	PredHel=0	Topology=o	uc007blg.3	mm10	uc007blg.3			Abca2
uc007bli.1_mm10	len=223	ExpAA=0.46	First60=0.00	PredHel=0	Topology=o	uc007bli.1	mm10	uc007bli.1			Surf4
uc007blv.2_mm10	len=310	ExpAA=148.96	First60=0.02	PredHel=7	Topology=i100-122o132-154i161-183o188-210i217-239o243-265i284-306o	uc007blv.2	mm10	uc007blv.2	Tmbim1	Tmbim1	Fam73b
uc007bml.2_mm10	len=1506	ExpAA=0.00	First60=0.00	PredHel=0	Topology=o	uc007bml.2	mm10	uc007bml.2	Zfp142		Gpd2
uc007bmm.2_mm10	len=1741	ExpAA=0.00	First60=0.00	PredHel=0	Topology=o	uc007bmm.2	mm10	uc007bmm.2	Zfp142		Slc4a10
uc007bmn.2_mm10	len=1844	ExpAA=0.00	First60=0.00	PredHel=0	Topology=o	uc007bmn.2	mm10	uc007bmn.2	Zfp142		Dnajc10
uc007bmo.1_mm10	len=138	ExpAA=0.25	First60=0.00	PredHel=0	Topology=o	uc007bmo.1	mm10	uc007bmo.1	Zfp142		Itgav
uc007bmp.1_mm10	len=138	ExpAA=0.25	First60=0.00	PredHel=0	Topology=o	uc007bmp.1	mm10	uc007bmp.1	Zfp142		Zdhhc5
uc007bnj.1_mm10	len=1848	ExpAA=21.14	First60=0.00	PredHel=1	Topology=i111-133o	uc007bnj.1	mm10	uc007bnj.1	Ccdc108	Ccdc108	Slc39a13
uc007bnk.1_mm10	len=473	ExpAA=0.01	First60=0.00	PredHel=0	Topology=o	uc007bnk.1	mm10	uc007bnk.1	Ccdc108		Acp2
uc011wnk.1_mm10	len=647	ExpAA=0.28	First60=0.06	PredHel=0	Topology=o	uc011wnk.1	mm10	uc011wnk.1	Glb1l		Hsd17b12
uc011wnl.1_mm10	len=143	ExpAA=3.74	First60=3.59	PredHel=0	Topology=o	uc011wnl.1	mm10	uc011wnl.1	Glb1l		Cd59a
uc007bog.1_mm10	len=528	ExpAA=18.86	First60=15.06	PredHel=0	Topology=o	uc007bog.1	mm10	uc007bog.1	Glb1l		Casc4
uc007bok.2_mm10	len=449	ExpAA=1.16	First60=0.00	PredHel=0	Topology=o	uc007bok.2	mm10	uc007bok.2			Tmem127
uc057aux.1_mm10	len=247	ExpAA=0.02	First60=0.01	PredHel=0	Topology=o	uc057aux.1	mm10	uc057aux.1			Slc20a1
uc057auy.1_mm10	len=296	ExpAA=0.01	First60=0.00	PredHel=0	Topology=o	uc057auy.1	mm10	uc057auy.1			Prnp
uc007bsp.2_mm10	len=1343	ExpAA=0.03	First60=0.00	PredHel=0	Topology=o	uc007bsp.2	mm10	uc007bsp.2	Sphkap		Slc23a2
uc007bsq.2_mm10	len=1659	ExpAA=0.00	First60=0.00	PredHel=0	Topology=o	uc007bsq.2	mm10	uc007bsq.2	Sphkap		Cds2
uc007bsr.2_mm10	len=1577	ExpAA=0.00	First60=0.00	PredHel=0	Topology=o	uc007bsr.2	mm10	uc007bsr.2	Sphkap		Tmx4
uc007bst.2_mm10	len=218	ExpAA=0.00	First60=0.00	PredHel=0	Topology=o	uc007bst.2	mm10	uc007bst.2	Pid1		Tbc1d20
uc007bsv.2_mm10	len=98	ExpAA=0.02	First60=0.00	PredHel=0	Topology=o	uc007bsv.2	mm10	uc007bsv.2	Pid1		H13
uc007bsy.1_mm10	len=2026	ExpAA=0.62	First60=0.00	PredHel=0	Topology=o	uc007bsy.1	mm10	uc007bsy.1	Trip12		Serinc3
uc007bsz.1_mm10	len=790	ExpAA=3.86	First60=0.00	PredHel=0	Topology=o	uc007bsz.1	mm10	uc007bsz.1			Prex1
uc007btb.1_mm10	len=300	ExpAA=0.00	First60=0.00	PredHel=0	Topology=o	uc007btb.1	mm10	uc007btb.1			Ptgis
uc011wof.1_mm10	len=270	ExpAA=23.26	First60=2.27	PredHel=1	Topology=i60-82o	uc011wof.1	mm10	uc011wof.1	Itm2c	Itm2c	Atp9a
uc007bwu.3_mm10	len=361	ExpAA=46.18	First60=4.09	PredHel=2	Topology=i57-79o135-157i	uc007bwu.3	mm10	uc007bwu.3	Kcnj13	Kcnj13	Pmepa1
uc007cbh.1_mm10	len=356	ExpAA=0.01	First60=0.00	PredHel=0	Topology=o	uc007cbh.1	mm10	uc007cbh.1	Ndufa10		Slc4a10
uc007cbs.1_mm10	len=558	ExpAA=5.66	First60=2.30	PredHel=0	Topology=o	uc007cbs.1	mm10	uc007cbs.1	Gpc1		Cd59a
uc007cfo.1_mm10	len=979	ExpAA=34.62	First60=11.50	PredHel=1	Topology=o869-891i	uc007cfo.1	mm10	uc007cfo.1	Pam	Pam	Casc4
uc007cfp.1_mm10	len=980	ExpAA=34.61	First60=11.50	PredHel=1	Topology=o870-892i	uc007cfp.1	mm10	uc007cfp.1	Pam		Slc4a10
uc007cfq.1_mm10	len=484	ExpAA=24.73	First60=0.00	PredHel=1	Topology=o453-475i	uc007cfq.1	mm10	uc007cfq.1	Pam		Cds2
uc007cfr.1_mm10	len=124	ExpAA=11.92	First60=11.86	PredHel=0	Topology=o	uc007cfr.1	mm10	uc007cfr.1	Pam		Slc4a10
uc011wpy.1_mm10	len=204	ExpAA=22.84	First60=0.00	PredHel=1	Topology=o165-187i	uc011wpy.1	mm10	uc011wpy.1	Rnf152	Rnf152	Nceh1
uc011wpz.1_mm10	len=204	ExpAA=22.84	First60=0.00	PredHel=1	Topology=o165-187i	uc011wpz.1	mm10	uc011wpz.1	Rnf152		Fndc3b
uc033fkw.1_mm10	len=204	ExpAA=22.84	First60=0.00	PredHel=1	Topology=o165-187i	uc033fkw.1	mm10	uc033fkw.1			4932438A13Rik
uc007chy.1_mm10	len=1208	ExpAA=42.51	First60=0.00	PredHel=2	Topology=o769-791i798-817o	uc007chy.1	mm10	uc007chy.1	Dsel	Dsel	Rnf13
uc029qsr.2_mm10	len=1208	ExpAA=42.51	First60=0.00	PredHel=2	Topology=o769-791i798-817o	uc029qsr.2	mm10	uc029qsr.2			Glrb
uc007ckp.1_mm10	len=326	ExpAA=21.16	First60=21.10	PredHel=1	Topology=i13-35o	uc007ckp.1	mm10	uc007ckp.1			0610031J06Rik
uc007ckq.1_mm10	len=435	ExpAA=21.54	First60=21.50	PredHel=1	Topology=i13-35o	uc007ckq.1	mm10	uc007ckq.1			Syt11
uc007ckr.1_mm10	len=741	ExpAA=21.87	First60=21.83	PredHel=1	Topology=i13-35o	uc007ckr.1	mm10	uc007ckr.1	Mgat5	Mgat5	Pbxip1
uc007cks.1_mm10	len=593	ExpAA=0.01	First60=0.01	PredHel=0	Topology=o	uc007cks.1	mm10	uc007cks.1	Mgat5		Atp8b2
uc007clc.2_mm10	len=982	ExpAA=0.17	First60=0.00	PredHel=0	Topology=o	uc007clc.2	mm10	uc007clc.2	Rab3gap1		Sv2a
uc011wrg.1_mm10	len=375	ExpAA=0.69	First60=0.64	PredHel=0	Topology=o	uc011wrg.1	mm10	uc011wrg.1	Pfkfb2		Itga10
uc007cmf.2_mm10	len=474	ExpAA=0.60	First60=0.55	PredHel=0	Topology=o	uc007cmf.2	mm10	uc007cmf.2	Pfkfb2		Atp1a1
uc007cmg.2_mm10	len=519	ExpAA=0.58	First60=0.54	PredHel=0	Topology=o	uc007cmg.2	mm10	uc007cmg.2	Pfkfb2		Vangl1
uc011wrh.1_mm10	len=498	ExpAA=0.59	First60=0.54	PredHel=0	Topology=o	uc011wrh.1	mm10	uc011wrh.1	Pfkfb2		Kcnd3
uc011wri.1_mm10	len=317	ExpAA=0.04	First60=0.03	PredHel=0	Topology=o	uc011wri.1	mm10	uc011wri.1	Pfkfb2		Slc6a17
uc011wrj.1_mm10	len=423	ExpAA=0.06	First60=0.05	PredHel=0	Topology=o	uc011wrj.1	mm10	uc011wrj.1			Ahcyl1
uc007cnm.1_mm10	len=633	ExpAA=45.46	First60=2.95	PredHel=1	Topology=o572-594i	uc007cnm.1	mm10	uc007cnm.1	Ctse	Ctse	Amigo1
uc007cnn.2_mm10	len=398	ExpAA=0.63	First60=0.58	PredHel=0	Topology=o	uc007cnn.2	mm10	uc007cnn.2	Ctse		Sort1
uc007cno.1_mm10	len=174	ExpAA=1.60	First60=1.59	PredHel=0	Topology=o	uc007cno.1	mm10	uc007cno.1	Ctse		Abca4
uc007cnt.2_mm10	len=504	ExpAA=14.95	First60=14.58	PredHel=0	Topology=o	uc007cnt.2	mm10	uc007cnt.2	Pm20d1		Sgms2
uc007cnu.3_mm10	len=513	ExpAA=221.93	First60=0.00	PredHel=10	Topology=o97-119i181-203o218-240i256-278o283-305i314-336o346-365i410-427o437-459i480-502o	uc007cnu.3	mm10	uc007cnu.3	Slc41a1	Slc41a1	Fam73a
uc011wrx.1_mm10	len=1190	ExpAA=43.47	First60=20.78	PredHel=2	Topology=i7-29o1058-1080i	uc011wrx.1	mm10	uc011wrx.1	Nfasc	Nfasc	Pigk
uc007cpd.2_mm10	len=1158	ExpAA=43.47	First60=20.78	PredHel=2	Topology=i7-29o1026-1048i	uc007cpd.2	mm10	uc007cpd.2	Nfasc		Tmem64
uc007cpe.2_mm10	len=1241	ExpAA=42.86	First60=20.07	PredHel=2	Topology=i7-29o1109-1131i	uc007cpe.2	mm10	uc007cpe.2	Nfasc		Manea
uc007cpf.2_mm10	len=1175	ExpAA=43.47	First60=20.78	PredHel=2	Topology=i7-29o1043-1065i	uc007cpf.2	mm10	uc007cpf.2	Nfasc		Ube2j1
uc007cpg.2_mm10	len=900	ExpAA=20.80	First60=20.78	PredHel=1	Topology=i7-29o	uc007cpg.2	mm10	uc007cpg.2			Abca1
uc007cqr.2_mm10	len=981	ExpAA=0.00	First60=0.00	PredHel=0	Topology=o	uc007cqr.2	mm10	uc007cqr.2			Fktn
uc007crc.3_mm10	len=379	ExpAA=10.13	First60=10.13	PredHel=0	Topology=o	uc007crc.3	mm10	uc007crc.3	Prelp		Tmem245
uc007crd.1_mm10	len=377	ExpAA=0.01	First60=0.00	PredHel=0	Topology=o	uc007crd.1	mm10	uc007crd.1	Fmod		Slc31a1
uc007crg.2_mm10	len=390	ExpAA=15.19	First60=14.73	PredHel=0	Topology=o	uc007crg.2	mm10	uc007crg.2	Chi3l1		Megf9
uc056yea.1_mm10	len=237	ExpAA=89.24	First60=22.39	PredHel=4	Topology=i34-56o95-117i146-168o178-200i	uc056yea.1	mm10	uc056yea.1	Adora1	Adora1	Cachd1
uc033flj.1_mm10	len=185	ExpAA=66.85	First60=18.39	PredHel=3	Topology=o43-65i94-116o126-148i	uc033flj.1	mm10	uc033flj.1	Adora1		Leprot
uc007crk.2_mm10	len=327	ExpAA=158.45	First60=38.39	PredHel=7	Topology=o10-32i44-66o81-103i124-146o185-207i236-258o268-290i	uc007crk.2	mm10	uc007crk.2	Adora1		Lepr
uc033fli.1_mm10	len=327	ExpAA=158.45	First60=38.39	PredHel=7	Topology=o10-32i44-66o81-103i124-146o185-207i236-258o268-290i	uc033fli.1	mm10	uc033fli.1	Adora1		Dhcr24
uc007crj.2_mm10	len=327	ExpAA=158.45	First60=38.39	PredHel=7	Topology=o10-32i44-66o81-103i124-146o185-207i236-258o268-290i	uc007crj.2	mm10	uc007crj.2	Adora1		Tmem59
uc007cto.1_mm10	len=194	ExpAA=0.00	First60=0.00	PredHel=0	Topology=o	uc007cto.1	mm10	uc007cto.1	Csrp1		Lrp8
uc007cuc.2_mm10	len=646	ExpAA=0.10	First60=0.08	PredHel=0	Topology=o	uc007cuc.2	mm10	uc007cuc.2	Igfn1		Lrp8
uc011wst.1_mm10	len=2850	ExpAA=0.01	First60=0.00	PredHel=0	Topology=o	uc011wst.1	mm10	uc011wst.1	Igfn1		Efcab14
uc011wsu.1_mm10	len=1193	ExpAA=0.02	First60=0.00	PredHel=0	Topology=o	uc011wsu.1	mm10	uc011wsu.1	Igfn1		Zmpste24
uc011wsz.1_mm10	len=985	ExpAA=0.00	First60=0.00	PredHel=0	Topology=o	uc011wsz.1	mm10	uc011wsz.1	Camsap2		Serinc2
uc007cuq.1_mm10	len=1479	ExpAA=0.05	First60=0.00	PredHel=0	Topology=o	uc007cuq.1	mm10	uc007cuq.1	Camsap2		Slc9a1
uc007cur.2_mm10	len=1462	ExpAA=0.05	First60=0.00	PredHel=0	Topology=o	uc007cur.2	mm10	uc007cur.2	Camsap2		Tmem57
uc011wta.1_mm10	len=1194	ExpAA=0.04	First60=0.00	PredHel=0	Topology=o	uc011wta.1	mm10	uc011wta.1	Camsap2		Nipal3
uc007cxy.1_mm10	len=426	ExpAA=32.30	First60=0.09	PredHel=1	Topology=i402-424o	uc007cxy.1	mm10	uc007cxy.1	BC003331	BC003331	Emc1
uc007cxz.1_mm10	len=448	ExpAA=32.25	First60=0.08	PredHel=1	Topology=i424-446o	uc007cxz.1	mm10	uc007cxz.1	BC003331		Dnajc16
uc007cya.1_mm10	len=416	ExpAA=33.03	First60=0.09	PredHel=1	Topology=i392-414o	uc007cya.1	mm10	uc007cya.1	BC003331		Dhrs3
uc007czb.1_mm10	len=322	ExpAA=22.72	First60=22.64	PredHel=1	Topology=i21-43o	uc007czb.1	mm10	uc007czb.1			Clstn1
uc011wtp.1_mm10	len=918	ExpAA=22.67	First60=22.65	PredHel=1	Topology=i21-43o	uc011wtp.1	mm10	uc011wtp.1	Edem3	Edem3	Icmt
uc011wtq.1_mm10	len=914	ExpAA=22.67	First60=22.65	PredHel=1	Topology=i21-43o	uc011wtq.1	mm10	uc011wtq.1	Edem3		Slc35e2
uc007czc.2_mm10	len=932	ExpAA=22.67	First60=22.65	PredHel=1	Topology=i21-43o	uc007czc.2	mm10	uc007czc.2	Edem3		Steap2
uc007czn.1_mm10	len=1147	ExpAA=0.02	First60=0.00	PredHel=0	Topology=o	uc007czn.1	mm10	uc007czn.1	Smg7		Steap1
uc007czp.2_mm10	len=1139	ExpAA=0.01	First60=0.00	PredHel=0	Topology=o	uc007czp.2	mm10	uc007czp.2	Smg7		Slc4a2
uc007czo.2_mm10	len=1135	ExpAA=0.01	First60=0.00	PredHel=0	Topology=o	uc007czo.2	mm10	uc007czo.2	Smg7		Ept1
uc007dbf.1_mm10	len=696	ExpAA=139.62	First60=0.00	PredHel=6	Topology=i235-257o270-292i315-337o341-360i476-498o508-530i	uc007dbf.1	mm10	uc007dbf.1	Xpr1	Xpr1	Slc35f6
uc007dbg.1_mm10	len=273	ExpAA=48.51	First60=1.20	PredHel=2	Topology=i69-91o101-123i	uc007dbg.1	mm10	uc007dbg.1	Xpr1		Letm1
uc007dbh.1_mm10	len=680	ExpAA=139.50	First60=0.00	PredHel=6	Topology=i235-257o270-292i315-337o341-360i476-498o508-530i	uc007dbh.1	mm10	uc007dbh.1	Xpr1		Sorcs2
uc007dcj.1_mm10	len=541	ExpAA=181.20	First60=0.00	PredHel=8	Topology=i130-152o174-193i214-236o308-330i351-373o427-449i454-476o491-508i	uc007dcj.1	mm10	uc007dcj.1			Wfs1
uc007dck.1_mm10	len=254	ExpAA=66.46	First60=0.00	PredHel=3	Topology=i130-152o174-193i214-236o	uc007dck.1	mm10	uc007dck.1			Evc
uc007deh.1_mm10	len=371	ExpAA=0.00	First60=0.00	PredHel=0	Topology=o	uc007deh.1	mm10	uc007deh.1	Rabgap1l		Pcdh7
uc007dej.2_mm10	len=816	ExpAA=9.20	First60=0.00	PredHel=0	Topology=o	uc007dej.2	mm10	uc007dej.2	Rabgap1l		Slc30a9
uc007dek.1_mm10	len=478	ExpAA=0.02	First60=0.00	PredHel=0	Topology=o	uc007dek.1	mm10	uc007dek.1			Atp10d
uc007dfj.2_mm10	len=283	ExpAA=0.00	First60=0.00	PredHel=0	Topology=o	uc007dfj.2	mm10	uc007dfj.2	Ankrd45		Sgcb
uc007dic.2_mm10	len=2184	ExpAA=1.47	First60=1.47	PredHel=0	Topology=o	uc007dic.2	mm10	uc007dic.2	F5		Scarb2
uc007dip.2_mm10	len=305	ExpAA=22.94	First60=22.71	PredHel=1	Topology=i35-57o	uc007dip.2	mm10	uc007dip.2	Atp1b1	Atp1b1	Cds1
uc007dix.2_mm10	len=160	ExpAA=88.86	First60=22.06	PredHel=4	Topology=i36-58o62-84i97-119o123-145i	uc007dix.2	mm10	uc007dix.2	Sft2d2	Sft2d2	Pkd2
uc007dma.1_mm10	len=420	ExpAA=0.13	First60=0.00	PredHel=0	Topology=o	uc007dma.1	mm10	uc007dma.1	Uhmk1		Tgfbr3
uc007dpk.2_mm10	len=709	ExpAA=30.28	First60=7.89	PredHel=1	Topology=o669-691i	uc007dpk.2	mm10	uc007dpk.2	Ncstn	Ncstn	Tmed5
uc007dqc.1_mm10	len=1021	ExpAA=180.30	First60=0.00	PredHel=8	Topology=i96-118o128-147i288-310o320-342i785-807o854-876i950-972o982-999i	uc007dqc.1	mm10	uc007dqc.1	Atp1a2	Atp1a2	Slc26a1
uc011wwl.1_mm10	len=1010	ExpAA=163.99	First60=0.00	PredHel=7	Topology=i96-118o128-147i288-310o320-342i785-807o854-876i951-973o	uc011wwl.1	mm10	uc011wwl.1	Atp1a2		Ankle2
uc007dqd.1_mm10	len=672	ExpAA=88.77	First60=0.00	PredHel=4	Topology=i96-118o128-147i288-310o320-342i	uc007dqd.1	mm10	uc007dqd.1	Atp1a2		Acacb
uc007dwe.1_mm10	len=333	ExpAA=121.75	First60=0.00	PredHel=6	Topology=i88-106o138-160i167-189o204-223i230-247o252-274i	uc007dwe.1	mm10	uc007dwe.1	Psen2	Psen2	Trpv4
uc007dwg.1_mm10	len=943	ExpAA=0.01	First60=0.00	PredHel=0	Topology=o	uc007dwg.1	mm10	uc007dwg.1	Itpkb		Mlec
uc011wxq.2_mm10	len=442	ExpAA=10.03	First60=10.00	PredHel=0	Topology=o	uc011wxq.2	mm10	uc011wxq.2	Ephx1		Tpcn1
uc007dwz.2_mm10	len=456	ExpAA=10.02	First60=10.00	PredHel=0	Topology=o	uc007dwz.2	mm10	uc007dwz.2	Ephx1		Atp2a2
uc007dzo.2_mm10	len=415	ExpAA=13.82	First60=13.81	PredHel=0	Topology=o	uc007dzo.2	mm10	uc007dzo.2	Tgfb2		Atp6v0a2
uc007dzp.2_mm10	len=443	ExpAA=13.65	First60=13.63	PredHel=0	Topology=o	uc007dzp.2	mm10	uc007dzp.2	Tgfb2		Bri3bp
uc007ecg.1_mm10	len=172	ExpAA=20.77	First60=20.77	PredHel=1	Topology=i7-29o	uc007ecg.1	mm10	uc007ecg.1	Nenf	Nenf	Tmem248
uc007ecs.3_mm10	len=371	ExpAA=85.75	First60=28.93	PredHel=4	Topology=o20-42i54-76o126-148i340-362o	uc007ecs.3	mm10	uc007ecs.3	Lpgat1	Lpgat1	Por
uc007ecu.3_mm10	len=410	ExpAA=84.63	First60=1.33	PredHel=4	Topology=o59-81i93-115o165-187i379-401o	uc007ecu.3	mm10	uc007ecu.3	Lpgat1		Ephb4
uc007ect.3_mm10	len=371	ExpAA=85.75	First60=28.93	PredHel=4	Topology=o20-42i54-76o126-148i340-362o	uc007ect.3	mm10	uc007ect.3	Lpgat1		Tmem184a
uc007edn.2_mm10	len=963	ExpAA=98.01	First60=0.00	PredHel=4	Topology=o219-241i344-366o422-444i451-473o	uc007edn.2	mm10	uc007edn.2	Kcnh1	Kcnh1	Slc29a4
uc007edo.2_mm10	len=990	ExpAA=101.70	First60=0.00	PredHel=4	Topology=o219-241i371-393o449-471i478-500o	uc007edo.2	mm10	uc007edo.2	Kcnh1		Lmtk2
uc008iia.1_mm10	len=470	ExpAA=0.94	First60=0.00	PredHel=0	Topology=o	uc008iia.1	mm10	uc008iia.1	Prkcq		Kl
uc008iib.1_mm10	len=572	ExpAA=0.03	First60=0.00	PredHel=0	Topology=o	uc008iib.1	mm10	uc008iib.1			Casd1
uc008iic.1_mm10	len=708	ExpAA=0.01	First60=0.00	PredHel=0	Topology=o	uc008iic.1	mm10	uc008iic.1	Prkcq		Pon2
uc008inx.1_mm10	len=473	ExpAA=20.97	First60=0.00	PredHel=1	Topology=o442-464i	uc008inx.1	mm10	uc008inx.1	Acbd5	Acbd5	Tmem106b
uc008iny.1_mm10	len=474	ExpAA=20.97	First60=0.00	PredHel=1	Topology=o443-465i	uc008iny.1	mm10	uc008iny.1	Acbd5		Tmem168
uc008inz.1_mm10	len=509	ExpAA=21.03	First60=0.06	PredHel=1	Topology=o478-500i	uc008inz.1	mm10	uc008inz.1	Acbd5		Tspan33
uc008ioa.1_mm10	len=510	ExpAA=21.03	First60=0.06	PredHel=1	Topology=o479-501i	uc008ioa.1	mm10	uc008ioa.1	Acbd5		Slc13a4
uc008iro.2_mm10	len=323	ExpAA=23.32	First60=11.36	PredHel=1	Topology=i49-71o	uc008iro.2	mm10	uc008iro.2	Man1b1	Man1b1	Tmem176b
uc008irp.2_mm10	len=659	ExpAA=22.93	First60=11.56	PredHel=1	Topology=i49-71o	uc008irp.2	mm10	uc008irp.2	Man1b1		Crhr2
uc008irq.1_mm10	len=507	ExpAA=29.88	First60=12.98	PredHel=0	Topology=o	uc008irq.1	mm10	uc008irq.1	Dpp7		Fkbp9
uc008isc.1_mm10	len=2434	ExpAA=284.16	First60=24.19	PredHel=11	Topology=i21-40o704-726i747-769o784-806i811-833o848-870i890-912o1792-1814i1845-1864o1874-1896i1903-1925o	uc008isc.1	mm10	uc008isc.1	Abca2	Abca2	Eif2ak3
uc008isf.1_mm10	len=190	ExpAA=2.62	First60=2.57	PredHel=0	Topology=o	uc008isf.1	mm10	uc008isf.1	Ptgds		St3gal5
uc008iub.1_mm10	len=587	ExpAA=0.03	First60=0.00	PredHel=0	Topology=o	uc008iub.1	mm10	uc008iub.1	Nacc2		Ggcx
uc008iuc.1_mm10	len=587	ExpAA=0.03	First60=0.00	PredHel=0	Topology=o	uc008iuc.1	mm10	uc008iuc.1	Nacc2		Tgoln1
uc008iud.1_mm10	len=376	ExpAA=0.03	First60=0.00	PredHel=0	Topology=o	uc008iud.1	mm10	uc008iud.1	Nacc2		Slc4a5
uc008iwl.2_mm10	len=270	ExpAA=120.02	First60=1.49	PredHel=5	Topology=o63-85i92-114o177-199i206-225o240-262i	uc008iwl.2	mm10	uc008iwl.2	Surf4	Surf4	Antxr1
uc008iyw.2_mm10	len=1162	ExpAA=10.22	First60=0.00	PredHel=0	Topology=o	uc008iyw.2	mm10	uc008iyw.2	Tsc1		Rpn1
uc008iyx.2_mm10	len=1156	ExpAA=10.22	First60=0.00	PredHel=0	Topology=o	uc008iyx.2	mm10	uc008iyx.2	Tsc1		Tpra1
uc008iyy.2_mm10	len=242	ExpAA=25.01	First60=0.00	PredHel=0	Topology=o	uc008iyy.2	mm10	uc008iyy.2	Tsc1		Itpr1
uc008iyz.2_mm10	len=1161	ExpAA=10.22	First60=0.00	PredHel=0	Topology=o	uc008iyz.2	mm10	uc008iyz.2	Tsc1		Atp2b2
uc008jcf.2_mm10	len=444	ExpAA=44.32	First60=33.93	PredHel=2	Topology=i12-31o41-63i	uc008jcf.2	mm10	uc008jcf.2	Fam73b	Fam73b	Tmem72
uc008jcg.2_mm10	len=594	ExpAA=34.39	First60=29.39	PredHel=0	Topology=o	uc008jcg.2	mm10	uc008jcg.2	Fam73b		Csgalnact2
uc008jch.1_mm10	len=594	ExpAA=34.39	First60=29.39	PredHel=0	Topology=o	uc008jch.1	mm10	uc008jch.1	Fam73b		A2m
uc008jev.1_mm10	len=1027	ExpAA=0.00	First60=0.00	PredHel=0	Topology=o	uc008jev.1	mm10	uc008jev.1	Golga2		Clstn3
uc008jew.1_mm10	len=1000	ExpAA=0.00	First60=0.00	PredHel=0	Topology=o	uc008jew.1	mm10	uc008jew.1	Golga2		Cd9
uc008jex.1_mm10	len=968	ExpAA=0.00	First60=0.00	PredHel=0	Topology=o	uc008jex.1	mm10	uc008jex.1	Golga2		Lrp6
uc008jey.1_mm10	len=657	ExpAA=0.00	First60=0.00	PredHel=0	Topology=o	uc008jey.1	mm10	uc008jey.1	Golga2		Slco1c1
uc008jfs.1_mm10	len=393	ExpAA=0.09	First60=0.06	PredHel=0	Topology=o	uc008jfs.1	mm10	uc008jfs.1	Fam102a		Tmtc1
uc008jis.2_mm10	len=656	ExpAA=0.02	First60=0.01	PredHel=0	Topology=o	uc008jis.2	mm10	uc008jis.2	Hspa5		Clptm1
uc008jit.2_mm10	len=656	ExpAA=0.02	First60=0.01	PredHel=0	Topology=o	uc008jit.2	mm10	uc008jit.2	Hspa5		Megf8
uc008jsc.2_mm10	len=728	ExpAA=19.36	First60=18.45	PredHel=1	Topology=i7-29o	uc008jsc.2	mm10	uc008jsc.2	Gpd2	Gpd2	Timm50
uc008jsd.1_mm10	len=223	ExpAA=20.41	First60=18.65	PredHel=1	Topology=i7-29o	uc008jsd.1	mm10	uc008jsd.1	Gpd2		Tmem86a
uc008jse.2_mm10	len=728	ExpAA=19.36	First60=18.45	PredHel=1	Topology=i7-29o	uc008jse.2	mm10	uc008jse.2	Gpd2		Igf1r
uc008jtx.1_mm10	len=694	ExpAA=0.02	First60=0.00	PredHel=0	Topology=o	uc008jtx.1	mm10	uc008jtx.1	2019-03-07		Man2a2
uc008jtz.1_mm10	len=694	ExpAA=0.02	First60=0.00	PredHel=0	Topology=o	uc008jtz.1	mm10	uc008jtz.1	2019-03-07		Furin
uc008jua.1_mm10	len=84	ExpAA=0.00	First60=0.00	PredHel=0	Topology=o	uc008jua.1	mm10	uc008jua.1	2019-03-07		Fzd4
uc008jve.3_mm10	len=1089	ExpAA=232.18	First60=0.00	PredHel=11	Topology=o480-502i523-545o560-579i586-608o695-713i733-752o781-800i821-843o881-900i907-926o967-989i	uc008jve.3	mm10	uc008jve.3	Slc4a10	Slc4a10	Tenm4
uc008jvf.3_mm10	len=1119	ExpAA=232.23	First60=0.00	PredHel=11	Topology=o510-532i553-575o590-609i616-638o725-743i763-782o811-830i851-873o911-930i937-956o997-1019i	uc008jvf.3	mm10	uc008jvf.3	Slc4a10		Ric3
uc008jvk.2_mm10	len=762	ExpAA=21.97	First60=21.29	PredHel=1	Topology=i7-29o	uc008jvk.2	mm10	uc008jvk.2	Fap		Arl6ip1
uc008jvl.1_mm10	len=376	ExpAA=0.01	First60=0.00	PredHel=0	Topology=o	uc008jvl.1	mm10	uc008jvl.1	Fap		Acadsb
uc008jvz.2_mm10	len=1203	ExpAA=0.00	First60=0.00	PredHel=0	Topology=o	uc008jvz.2	mm10	uc008jvz.2	Cobll1		Cox8b
uc008jwa.2_mm10	len=1241	ExpAA=0.00	First60=0.00	PredHel=0	Topology=o	uc008jwa.2	mm10	uc008jwa.2	Cobll1		Ctsd
uc008jwb.2_mm10	len=1203	ExpAA=0.00	First60=0.00	PredHel=0	Topology=o	uc008jwb.2	mm10	uc008jwb.2	Cobll1		Igf2
uc008jwc.2_mm10	len=1204	ExpAA=0.00	First60=0.00	PredHel=0	Topology=o	uc008jwc.2	mm10	uc008jwc.2	Cobll1		Cd81
uc008jwd.2_mm10	len=1242	ExpAA=0.00	First60=0.00	PredHel=0	Topology=o	uc008jwd.2	mm10	uc008jwd.2	Cobll1		Ctsd
uc008jwe.1_mm10	len=1186	ExpAA=0.00	First60=0.00	PredHel=0	Topology=o	uc008jwe.1	mm10	uc008jwe.1	Cobll1		Igf2
uc008jwf.1_mm10	len=482	ExpAA=0.01	First60=0.00	PredHel=0	Topology=o	uc008jwf.1	mm10	uc008jwf.1	Cobll1		Plekhb1
uc008jwg.1_mm10	len=130	ExpAA=0.00	First60=0.00	PredHel=0	Topology=o	uc008jwg.1	mm10	uc008jwg.1	Cobll1		Insr
uc008jwh.1_mm10	len=109	ExpAA=0.00	First60=0.00	PredHel=0	Topology=o	uc008jwh.1	mm10	uc008jwh.1	Cobll1		Pnpla6
uc008kgw.2_mm10	len=1253	ExpAA=0.00	First60=0.00	PredHel=0	Topology=o	uc008kgw.2	mm10	uc008kgw.2	Ssfa2		Atp11a
uc008kgx.1_mm10	len=1102	ExpAA=0.01	First60=0.00	PredHel=0	Topology=o	uc008kgx.1	mm10	uc008kgx.1	Ssfa2		Lamp1
uc008khi.1_mm10	len=182	ExpAA=18.99	First60=18.99	PredHel=1	Topology=i21-43o	uc008khi.1	mm10	uc008khi.1	Dnajc10	Dnajc10	Tmco3
uc008khj.1_mm10	len=794	ExpAA=18.72	First60=18.57	PredHel=1	Topology=i21-43o	uc008khj.1	mm10	uc008khj.1	Dnajc10		Slc20a2
uc008kia.1_mm10	len=121	ExpAA=0.49	First60=0.49	PredHel=0	Topology=o	uc008kia.1	mm10	uc008kia.1	Itgav		Fgfr1
uc008kib.1_mm10	len=139	ExpAA=0.93	First60=0.82	PredHel=0	Topology=o	uc008kib.1	mm10	uc008kib.1	Itgav		Gpr124
uc008kid.2_mm10	len=1045	ExpAA=23.11	First60=0.28	PredHel=1	Topology=o990-1012i	uc008kid.2	mm10	uc008kid.2	Itgav	Itgav	Tmem66
uc008kiz.2_mm10	len=716	ExpAA=89.23	First60=37.70	PredHel=4	Topology=i13-35o45-67i149-171o186-208i	uc008kiz.2	mm10	uc008kiz.2	Zdhhc5	Zdhhc5	Gpm6a
uc008kug.2_mm10	len=362	ExpAA=138.35	First60=0.75	PredHel=5	Topology=o67-89i109-131o151-170i306-328o338-360i	uc008kug.2	mm10	uc008kug.2	Slc39a13	Slc39a13	Slc5a5
uc008kuh.2_mm10	len=375	ExpAA=134.01	First60=0.99	PredHel=4	Topology=i67-89o104-126i319-341o351-373i	uc008kuh.2	mm10	uc008kuh.2	Slc39a13		Tmem38a
uc008kui.2_mm10	len=161	ExpAA=71.40	First60=12.55	PredHel=2	Topology=i105-127o137-159i	uc008kui.2	mm10	uc008kui.2	Slc39a13		Large
uc008kvf.2_mm10	len=424	ExpAA=40.98	First60=17.53	PredHel=2	Topology=i7-29o382-404i	uc008kvf.2	mm10	uc008kvf.2	Acp2	Acp2	Tecr
uc008kxv.2_mm10	len=699	ExpAA=0.00	First60=0.00	PredHel=0	Topology=o	uc008kxv.2	mm10	uc008kxv.2	Mapk8ip1		Amfr
uc008kxw.2_mm10	len=674	ExpAA=0.00	First60=0.00	PredHel=0	Topology=o	uc008kxw.2	mm10	uc008kxw.2	Mapk8ip1		Mmp15
uc008kxx.2_mm10	len=708	ExpAA=0.29	First60=0.29	PredHel=0	Topology=o	uc008kxx.2	mm10	uc008kxx.2	Mapk8ip1		Slc12a4
uc008lgp.1_mm10	len=313	ExpAA=44.10	First60=19.37	PredHel=1	Topology=i7-24o	uc008lgp.1	mm10	uc008lgp.1	Hsd17b12	Hsd17b12	Piezo1
uc008lgq.1_mm10	len=107	ExpAA=19.20	First60=19.19	PredHel=1	Topology=i7-24o	uc008lgq.1	mm10	uc008lgq.1	Hsd17b12		Spg7
uc008ljo.3_mm10	len=124	ExpAA=38.79	First60=21.40	PredHel=2	Topology=i7-29o104-123i	uc008ljo.3	mm10	uc008ljo.3	Cd59a	Cd59a	Kcnk1
uc008lpk.1_mm10	len=688	ExpAA=0.01	First60=0.01	PredHel=0	Topology=o	uc008lpk.1	mm10	uc008lpk.1	Fmn1		Slc35f3
uc008lpl.1_mm10	len=1467	ExpAA=0.01	First60=0.01	PredHel=0	Topology=o	uc008lpl.1	mm10	uc008lpl.1	Fmn1		Endod1
uc008lpn.2_mm10	len=1205	ExpAA=0.01	First60=0.00	PredHel=0	Topology=o	uc008lpn.2	mm10	uc008lpn.2	Fmn1		Ldlr
uc008ltv.1_mm10	len=192	ExpAA=0.34	First60=0.00	PredHel=0	Topology=o	uc008ltv.1	mm10	uc008ltv.1	Chp1		Snx19
uc008ltw.1_mm10	len=196	ExpAA=0.00	First60=0.00	PredHel=0	Topology=o	uc008ltw.1	mm10	uc008ltw.1	Chp1		Aplp2
uc008lwc.1_mm10	len=1889	ExpAA=0.04	First60=0.00	PredHel=0	Topology=o	uc008lwc.1	mm10	uc008lwc.1	Zfp106		Slc37a2
uc008lwd.1_mm10	len=1246	ExpAA=0.00	First60=0.00	PredHel=0	Topology=o	uc008lwd.1	mm10	uc008lwd.1	Zfp106		Gramd1b
uc008lwe.1_mm10	len=817	ExpAA=0.00	First60=0.00	PredHel=0	Topology=o	uc008lwe.1	mm10	uc008lwe.1	Zfp106		Sorl1
uc008lwf.1_mm10	len=840	ExpAA=0.00	First60=0.00	PredHel=0	Topology=o	uc008lwf.1	mm10	uc008lwf.1	Zfp106		Pvrl1
uc008lxu.2_mm10	len=621	ExpAA=0.04	First60=0.01	PredHel=0	Topology=o	uc008lxu.2	mm10	uc008lxu.2	Tubgcp4		Hyou1
uc008lxv.2_mm10	len=668	ExpAA=0.02	First60=0.01	PredHel=0	Topology=o	uc008lxv.2	mm10	uc008lxv.2	Tubgcp4		Bace1
uc008lxw.2_mm10	len=667	ExpAA=0.02	First60=0.01	PredHel=0	Topology=o	uc008lxw.2	mm10	uc008lxw.2	Tubgcp4		Tspan3
uc008lxz.1_mm10	len=340	ExpAA=0.00	First60=0.00	PredHel=0	Topology=o	uc008lxz.1	mm10	uc008lxz.1	Tubgcp4		Cspg4
uc008lya.2_mm10	len=324	ExpAA=0.02	First60=0.00	PredHel=0	Topology=o	uc008lya.2	mm10	uc008lya.2	Tubgcp4		Scamp5
uc008lyb.2_mm10	len=325	ExpAA=0.02	First60=0.00	PredHel=0	Topology=o	uc008lyb.2	mm10	uc008lyb.2	Tubgcp4		Stra6
uc008lyk.1_mm10	len=484	ExpAA=0.00	First60=0.00	PredHel=0	Topology=o	uc008lyk.1	mm10	uc008lyk.1	Ppip5k1		Nptn
uc008lyl.1_mm10	len=1437	ExpAA=0.00	First60=0.00	PredHel=0	Topology=o	uc008lyl.1	mm10	uc008lyl.1	Ppip5k1		Csnk1g1
uc008lym.1_mm10	len=1437	ExpAA=0.00	First60=0.00	PredHel=0	Topology=o	uc008lym.1	mm10	uc008lym.1	Ppip5k1		Car12
uc008lyn.1_mm10	len=215	ExpAA=0.00	First60=0.00	PredHel=0	Topology=o	uc008lyn.1	mm10	uc008lyn.1	Ppip5k1		Aph1b
uc008lyo.1_mm10	len=1055	ExpAA=6.20	First60=0.00	PredHel=0	Topology=o	uc008lyo.1	mm10	uc008lyo.1	Ppip5k1		Ccpg1
uc008lyp.1_mm10	len=448	ExpAA=0.03	First60=0.02	PredHel=0	Topology=o	uc008lyp.1	mm10	uc008lyp.1	Ppip5k1		Tmem30a
uc008lyq.1_mm10	len=672	ExpAA=0.01	First60=0.00	PredHel=0	Topology=o	uc008lyq.1	mm10	uc008lyq.1	Ppip5k1		Mrap2
uc008lyr.1_mm10	len=267	ExpAA=0.00	First60=0.00	PredHel=0	Topology=o	uc008lyr.1	mm10	uc008lyr.1	Ppip5k1		Snx14
uc008lys.1_mm10	len=355	ExpAA=0.01	First60=0.00	PredHel=0	Topology=o	uc008lys.1	mm10	uc008lys.1	Ppip5k1		Atp1b3
uc008lzb.1_mm10	len=506	ExpAA=1.41	First60=1.41	PredHel=0	Topology=o	uc008lzb.1	mm10	uc008lzb.1	Pdia3		Atp2c1
uc008lzq.2_mm10	len=134	ExpAA=22.44	First60=22.44	PredHel=1	Topology=i13-35o	uc008lzq.2	mm10	uc008lzq.2	Casc4	Casc4	Slc38a3
uc008lzr.2_mm10	len=436	ExpAA=22.56	First60=22.56	PredHel=1	Topology=i13-35o	uc008lzr.2	mm10	uc008lzr.2	Casc4		Usp19
uc008lzs.2_mm10	len=380	ExpAA=22.56	First60=22.56	PredHel=1	Topology=i13-35o	uc008lzs.2	mm10	uc008lzs.2	Casc4		Scap
uc008mep.1_mm10	len=290	ExpAA=69.91	First60=0.01	PredHel=0	Topology=o	uc008mep.1	mm10	uc008mep.1	Blvra		Stt3b
uc008meq.1_mm10	len=296	ExpAA=0.62	First60=0.00	PredHel=0	Topology=o	uc008meq.1	mm10	uc008meq.1	Blvra		Tgfbr2
uc008mer.1_mm10	len=296	ExpAA=0.62	First60=0.00	PredHel=0	Topology=o	uc008mer.1	mm10	uc008mer.1	Blvra		Itga9
uc008mfc.1_mm10	len=239	ExpAA=77.40	First60=9.72	PredHel=3	Topology=i91-113o128-150i171-193o	uc008mfc.1	mm10	uc008mfc.1	Tmem127	Tmem127	Atp6ap2
uc008mhi.2_mm10	len=119	ExpAA=29.35	First60=22.25	PredHel=1	Topology=o26-45i	uc008mhi.2	mm10	uc008mhi.2	Slc20a1	Slc20a1	Il13ra1
uc008mhj.2_mm10	len=225	ExpAA=86.08	First60=22.83	PredHel=3	Topology=o26-45i125-147o162-184i	uc008mhj.2	mm10	uc008mhj.2	Slc20a1		Pgrmc1
uc008mhk.2_mm10	len=246	ExpAA=106.99	First60=22.86	PredHel=5	Topology=o26-45i105-127o131-150i162-184o199-221i	uc008mhk.2	mm10	uc008mhk.2	Slc20a1		Lamp2
uc008mhl.2_mm10	len=682	ExpAA=198.53	First60=23.04	PredHel=8	Topology=o26-45i125-147o162-184i205-227o232-254i516-535o560-582i652-674o	uc008mhl.2	mm10	uc008mhl.2	Slc20a1		C1galt1c1
uc008mhm.2_mm10	len=682	ExpAA=198.53	First60=23.04	PredHel=8	Topology=o26-45i125-147o162-184i205-227o232-254i516-535o560-582i652-674o	uc008mhm.2	mm10	uc008mhm.2	Slc20a1		Hs6st2
uc008mly.3_mm10	len=255	ExpAA=53.49	First60=10.65	PredHel=2	Topology=o111-133i232-254o	uc008mly.3	mm10	uc008mly.3	Prnp	Prnp	Slc9a6
uc008mlz.3_mm10	len=255	ExpAA=53.49	First60=10.65	PredHel=2	Topology=o111-133i232-254o	uc008mlz.3	mm10	uc008mlz.3	Prnp		Atp11c
uc008mmh.1_mm10	len=341	ExpAA=108.56	First60=1.13	PredHel=5	Topology=o60-82i151-173o177-199i206-224o239-258i	uc008mmh.1	mm10	uc008mmh.1	Slc23a2	Slc23a2	Cd99l2
uc008mmi.1_mm10	len=649	ExpAA=235.60	First60=0.00	PredHel=10	Topology=i98-120o135-154i215-237o268-287i308-330o368-390i459-481o485-507i514-532o547-566i	uc008mmi.1	mm10	uc008mmi.1	Slc23a2		Nsdhl
uc008mmj.1_mm10	len=272	ExpAA=43.43	First60=0.00	PredHel=2	Topology=i97-119o134-153i	uc008mmj.1	mm10	uc008mmj.1	Slc23a2		Atp2b3
uc008mmn.2_mm10	len=130	ExpAA=26.27	First60=0.00	PredHel=1	Topology=i73-95o	uc008mmn.2	mm10	uc008mmn.2	Cds2	Cds2	Slc6a8
uc008mmo.2_mm10	len=445	ExpAA=168.92	First60=0.00	PredHel=8	Topology=i67-89o94-116i129-151o166-184i191-213o223-245i258-280o336-358i	uc008mmo.2	mm10	uc008mmo.2	Cds2		Atp6ap1
uc008mnt.2_mm10	len=336	ExpAA=35.26	First60=1.97	PredHel=1	Topology=o185-207i	uc008mnt.2	mm10	uc008mnt.2	Tmx4	Tmx4	Tmem47
uc008mnu.1_mm10	len=184	ExpAA=2.91	First60=0.94	PredHel=0	Topology=o	uc008mnu.1	mm10	uc008mnu.1	Tmx4		Chic1
uc008mqe.2_mm10	len=117	ExpAA=3.56	First60=3.55	PredHel=0	Topology=o	uc008mqe.2	mm10	uc008mqe.2	Pcsk2		Slc16a2
uc008mqf.2_mm10	len=638	ExpAA=2.90	First60=2.89	PredHel=0	Topology=o	uc008mqf.2	mm10	uc008mqf.2	Pcsk2		Abcb7
uc008nfb.1_mm10	len=403	ExpAA=51.91	First60=0.00	PredHel=2	Topology=o237-259i364-386o	uc008nfb.1	mm10	uc008nfb.1	Tbc1d20	Tbc1d20	Cldn2
uc008nfd.1_mm10	len=509	ExpAA=0.03	First60=0.02	PredHel=0	Topology=o	uc008nfd.1	mm10	uc008nfd.1	Rbck1		Htr2c
uc008nfe.1_mm10	len=509	ExpAA=0.03	First60=0.02	PredHel=0	Topology=o	uc008nfe.1	mm10	uc008nfe.1	Rbck1		Uty
uc008nfz.2_mm10	len=174	ExpAA=61.24	First60=22.23	PredHel=3	Topology=o32-54i75-97o101-118i	uc008nfz.2	mm10	uc008nfz.2	H13	H13	Perp
uc008nga.2_mm10	len=225	ExpAA=59.74	First60=22.07	PredHel=3	Topology=o32-54i75-97o107-129i	uc008nga.2	mm10	uc008nga.2	H13		Slc2a12
uc008ngb.2_mm10	len=379	ExpAA=155.88	First60=22.03	PredHel=7	Topology=o32-54i75-97o107-129i210-232o258-277i290-312o317-336i	uc008ngb.2	mm10	uc008ngb.2	H13		Ptprk
uc008ngc.2_mm10	len=395	ExpAA=155.83	First60=22.03	PredHel=7	Topology=o32-54i75-97o107-129i210-232o258-277i290-312o317-336i	uc008ngc.2	mm10	uc008ngc.2	H13		Sec63
uc008ngd.2_mm10	len=337	ExpAA=135.94	First60=22.11	PredHel=6	Topology=i33-55o75-93i100-122o216-235i248-270o275-294i	uc008ngd.2	mm10	uc008ngd.2	H13		Man1a
uc008nkk.1_mm10	len=222	ExpAA=0.00	First60=0.00	PredHel=0	Topology=o	uc008nkk.1	mm10	uc008nkk.1	Trp53inp2		Serinc1
uc008npy.1_mm10	len=269	ExpAA=6.90	First60=6.80	PredHel=0	Topology=o	uc008npy.1	mm10	uc008npy.1	Lbp		Psap
uc008npz.1_mm10	len=334	ExpAA=5.85	First60=5.83	PredHel=0	Topology=o	uc008npz.1	mm10	uc008npz.1	Lbp		Sgpl1
uc008nqa.1_mm10	len=482	ExpAA=5.64	First60=5.41	PredHel=0	Topology=o	uc008nqa.1	mm10	uc008nqa.1	Lbp		Slc16a9
uc008nrn.2_mm10	len=2712	ExpAA=3.74	First60=0.00	PredHel=0	Topology=o	uc008nrn.2	mm10	uc008nrn.2	Chd6		Agpat3
uc008nrp.2_mm10	len=2038	ExpAA=0.02	First60=0.00	PredHel=0	Topology=o	uc008nrp.2	mm10	uc008nrp.2	Chd6		Abca7
uc008nrq.1_mm10	len=114	ExpAA=0.00	First60=0.00	PredHel=0	Topology=o	uc008nrq.1	mm10	uc008nrq.1	Chd6		Reep6
uc008nrr.2_mm10	len=890	ExpAA=0.05	First60=0.00	PredHel=0	Topology=o	uc008nrr.2	mm10	uc008nrr.2	Chd6		Chst11
uc008nrt.1_mm10	len=303	ExpAA=0.01	First60=0.00	PredHel=0	Topology=o	uc008nrt.1	mm10	uc008nrt.1	Chd6		Slc41a2
uc008ntg.2_mm10	len=473	ExpAA=236.77	First60=43.51	PredHel=11	Topology=o4-26i39-61o97-119i132-154o159-181i202-224o239-257i269-288o338-355i404-426o446-468i	uc008ntg.2	mm10	uc008ntg.2	Serinc3	Serinc3	Chpt1
uc008num.3_mm10	len=625	ExpAA=0.33	First60=0.02	PredHel=0	Topology=o	uc008num.3	mm10	uc008num.3	Matn4		Ano4
uc008nun.3_mm10	len=443	ExpAA=0.55	First60=0.02	PredHel=0	Topology=o	uc008nun.3	mm10	uc008nun.3	Matn4		Atp2b1
uc008nwm.2_mm10	len=475	ExpAA=0.19	First60=0.01	PredHel=0	Topology=o	uc008nwm.2	mm10	uc008nwm.2	Ctsa		Gns
uc008nym.1_mm10	len=463	ExpAA=0.14	First60=0.00	PredHel=0	Topology=o	uc008nym.1	mm10	uc008nym.1	Prex1		Lrp1
uc008nyn.1_mm10	len=1651	ExpAA=0.13	First60=0.00	PredHel=0	Topology=o	uc008nyn.1	mm10	uc008nyn.1	Prex1		Pik3ip1
uc008nyo.1_mm10	len=128	ExpAA=22.77	First60=0.00	PredHel=1	Topology=i100-122o	uc008nyo.1	mm10	uc008nyo.1	Prex1	Prex1	Kremen1
uc008nyr.2_mm10	len=1793	ExpAA=0.01	First60=0.00	PredHel=0	Topology=o	uc008nyr.2	mm10	uc008nyr.2	Arfgef2		Znrf3
uc008nzc.2_mm10	len=1910	ExpAA=0.02	First60=0.00	PredHel=0	Topology=o	uc008nzc.2	mm10	uc008nzc.2	Znfx1		Egfr
uc008nzd.1_mm10	len=881	ExpAA=0.02	First60=0.00	PredHel=0	Topology=o	uc008nzd.1	mm10	uc008nzd.1	Znfx1		Nsg2
uc008nze.1_mm10	len=677	ExpAA=0.03	First60=0.00	PredHel=0	Topology=o	uc008nze.1	mm10	uc008nze.1	Znfx1		Rhbdf1
uc008nzl.1_mm10	len=502	ExpAA=22.06	First60=18.20	PredHel=1	Topology=i2-21o	uc008nzl.1	mm10	uc008nzl.1	Ptgis	Ptgis	Ltc4s
uc008oau.2_mm10	len=928	ExpAA=0.00	First60=0.00	PredHel=0	Topology=o	uc008oau.2	mm10	uc008oau.2	Nfatc2		Canx
uc008oav.2_mm10	len=924	ExpAA=0.00	First60=0.00	PredHel=0	Topology=o	uc008oav.2	mm10	uc008oav.2	Nfatc2		Acsl6
uc008oaw.2_mm10	len=674	ExpAA=0.14	First60=0.00	PredHel=0	Topology=o	uc008oaw.2	mm10	uc008oaw.2	Nfatc2		Rapgef6
uc008oax.2_mm10	len=453	ExpAA=0.14	First60=0.00	PredHel=0	Topology=o	uc008oax.2	mm10	uc008oax.2	Nfatc2		Galnt10
uc008oay.2_mm10	len=654	ExpAA=0.14	First60=0.00	PredHel=0	Topology=o	uc008oay.2	mm10	uc008oay.2	Nfatc2		Atp1b2
uc008oaz.2_mm10	len=625	ExpAA=0.01	First60=0.00	PredHel=0	Topology=o	uc008oaz.2	mm10	uc008oaz.2	Nfatc2		Cxcl16
uc008oba.2_mm10	len=480	ExpAA=0.25	First60=0.00	PredHel=0	Topology=o	uc008oba.2	mm10	uc008oba.2	Nfatc2		Cpd
uc008obb.2_mm10	len=1032	ExpAA=212.91	First60=12.17	PredHel=10	Topology=i49-71o86-106i284-306o316-335i829-851o856-878i908-930o934-953i960-982o992-1014i	uc008obb.2	mm10	uc008obb.2	Atp9a	Atp9a	2610507B11Rik
uc008obc.1_mm10	len=1048	ExpAA=221.16	First60=0.02	PredHel=10	Topology=i65-87o102-122i300-322o332-351i845-867o872-894i924-946o950-969i976-998o1008-1030i	uc008obc.1	mm10	uc008obc.1	Atp9a		Rhbdl3
uc008obd.2_mm10	len=1030	ExpAA=222.75	First60=12.91	PredHel=10	Topology=i47-69o84-104i282-304o314-333i827-849o854-876i906-928o932-951i958-980o990-1012i	uc008obd.2	mm10	uc008obd.2	Atp9a		Tmem98
uc008obe.1_mm10	len=512	ExpAA=92.46	First60=0.02	PredHel=4	Topology=i65-87o102-122i300-322o332-351i	uc008obe.1	mm10	uc008obe.1	Atp9a		Rnf43
uc008odq.1_mm10	len=275	ExpAA=22.73	First60=22.41	PredHel=1	Topology=o37-59i	uc008odq.1	mm10	uc008odq.1	Pmepa1	Pmepa1	Scpep1
uc008oed.1_mm10	len=195	ExpAA=0.01	First60=0.00	PredHel=0	Topology=o	uc008oed.1	mm10	uc008oed.1	Rab22a		Itga3
uc012bru.1_mm10	len=266	ExpAA=0.06	First60=0.06	PredHel=0	Topology=o	uc012bru.1	mm10	uc012bru.1	Rnf208		Nfe2l1
uc012brv.1_mm10	len=266	ExpAA=0.06	First60=0.06	PredHel=0	Topology=o	uc012brv.1	mm10	uc012brv.1	Rnf208		Atp6v0a1
uc012bvu.2_mm10	len=1136	ExpAA=231.82	First60=0.00	PredHel=11	Topology=o509-531i552-574o589-608i615-637o724-742i762-781o810-829i850-872o910-929i936-955o996-1018i	uc012bvu.2	mm10	uc012bvu.2	Slc4a10	Slc4a10	G6pc3
uc012bvv.2_mm10	len=1088	ExpAA=232.18	First60=0.00	PredHel=11	Topology=o479-501i522-544o559-578i585-607o694-712i732-751o780-799i820-842o880-899i906-925o966-988i	uc012bvv.2	mm10	uc012bvv.2	Slc4a10		Slc25a39
uc012bvw.2_mm10	len=1107	ExpAA=231.77	First60=0.00	PredHel=11	Topology=o480-502i523-545o560-579i586-608o695-713i733-752o781-800i821-843o881-900i907-926o967-989i	uc012bvw.2	mm10	uc012bvw.2	Slc4a10		Acbd4
uc012bvx.2_mm10	len=1106	ExpAA=231.77	First60=0.00	PredHel=11	Topology=o479-501i522-544o559-578i585-607o694-712i732-751o780-799i820-842o880-899i906-925o966-988i	uc012bvx.2	mm10	uc012bvx.2	Slc4a10		Ace
uc012bzy.1_mm10	len=178	ExpAA=20.21	First60=6.44	PredHel=0	Topology=o	uc012bzy.1	mm10	uc012bzy.1	Hsd17b12		Tex2
uc012cao.2_mm10	len=124	ExpAA=38.79	First60=21.40	PredHel=2	Topology=i7-29o104-123i	uc012cao.2	mm10	uc012cao.2	Cd59a	Cd59a	Slc16a6
uc012cbb.2_mm10	len=1333	ExpAA=0.02	First60=0.01	PredHel=0	Topology=o	uc012cbb.2	mm10	uc012cbb.2	Fmn1		Abca5
uc012ccg.1_mm10	len=994	ExpAA=0.00	First60=0.00	PredHel=0	Topology=o	uc012ccg.1	mm10	uc012ccg.1	Zfp106		St6galnac2
uc012ccp.1_mm10	len=1487	ExpAA=0.00	First60=0.00	PredHel=0	Topology=o	uc012ccp.1	mm10	uc012ccp.1	Ppip5k1		Gaa
uc012ccu.1_mm10	len=403	ExpAA=22.56	First60=22.56	PredHel=1	Topology=i13-35o	uc012ccu.1	mm10	uc012ccu.1	Casc4	Casc4	Slc38a10
uc012ccv.1_mm10	len=347	ExpAA=22.55	First60=22.55	PredHel=1	Topology=i13-35o	uc012ccv.1	mm10	uc012ccv.1	Casc4		Laptm4a
uc012cge.1_mm10	len=359	ExpAA=0.00	First60=0.00	PredHel=0	Topology=o	uc012cge.1	mm10	uc012cge.1	Rbck1		Kidins220
uc012cgf.1_mm10	len=112	ExpAA=0.39	First60=0.01	PredHel=0	Topology=o	uc012cgf.1	mm10	uc012cgf.1	Rbck1		Dnajb9
uc012cin.2_mm10	len=250	ExpAA=18.45	First60=8.43	PredHel=0	Topology=o	uc012cin.2	mm10	uc012cin.2	Chd6		Mgat2
uc012cjt.2_mm10	len=474	ExpAA=0.00	First60=0.00	PredHel=0	Topology=o	uc012cjt.2	mm10	uc012cjt.2	Nfatc2		Slc39a9
uc012cju.2_mm10	len=478	ExpAA=0.00	First60=0.00	PredHel=0	Topology=o	uc012cju.2	mm10	uc012cju.2	Nfatc2		Pcnx
uc012cjv.2_mm10	len=703	ExpAA=0.00	First60=0.00	PredHel=0	Topology=o	uc012cjv.2	mm10	uc012cjv.2	Nfatc2		Tmed10
uc012cjw.2_mm10	len=707	ExpAA=0.00	First60=0.00	PredHel=0	Topology=o	uc012cjw.2	mm10	uc012cjw.2	Nfatc2		Sel1l
uc012cjx.2_mm10	len=908	ExpAA=0.00	First60=0.00	PredHel=0	Topology=o	uc012cjx.2	mm10	uc012cjx.2	Nfatc2		Flrt2
uc012cjy.2_mm10	len=478	ExpAA=0.00	First60=0.00	PredHel=0	Topology=o	uc012cjy.2	mm10	uc012cjy.2	Nfatc2		Slc24a4
uc012cjz.2_mm10	len=707	ExpAA=0.00	First60=0.00	PredHel=0	Topology=o	uc012cjz.2	mm10	uc012cjz.2	Nfatc2		Ifi27l2a
uc012cka.2_mm10	len=904	ExpAA=0.00	First60=0.00	PredHel=0	Topology=o	uc012cka.2	mm10	uc012cka.2	Nfatc2		Ifi27l2a
uc012ckb.2_mm10	len=474	ExpAA=0.00	First60=0.00	PredHel=0	Topology=o	uc012ckb.2	mm10	uc012ckb.2	Nfatc2		Clmn
uc012ckc.2_mm10	len=703	ExpAA=0.00	First60=0.00	PredHel=0	Topology=o	uc012ckc.2	mm10	uc012ckc.2	Nfatc2		Itgb8
uc012ckd.2_mm10	len=453	ExpAA=0.14	First60=0.00	PredHel=0	Topology=o	uc012ckd.2	mm10	uc012ckd.2	Nfatc2		Epdr1
uc012cke.2_mm10	len=224	ExpAA=0.20	First60=0.00	PredHel=0	Topology=o	uc012cke.2	mm10	uc012cke.2	Nfatc2		Mrs2
uc012ckf.2_mm10	len=224	ExpAA=0.20	First60=0.00	PredHel=0	Topology=o	uc012ckf.2	mm10	uc012ckf.2	Nfatc2		Ssr1
uc012ckg.2_mm10	len=259	ExpAA=0.32	First60=0.00	PredHel=0	Topology=o	uc012ckg.2	mm10	uc012ckg.2	Nfatc2		Lman2
uc012ckh.2_mm10	len=460	ExpAA=0.26	First60=0.00	PredHel=0	Topology=o	uc012ckh.2	mm10	uc012ckh.2	Nfatc2		Ntrk2
uc012cki.2_mm10	len=259	ExpAA=0.32	First60=0.00	PredHel=0	Topology=o	uc012cki.2	mm10	uc012cki.2	Nfatc2		Slc12a7
uc012ckn.1_mm10	len=191	ExpAA=55.31	First60=14.69	PredHel=0	Topology=o	uc012ckn.1	mm10	uc012ckn.1	Fam210b		Scamp1
uc029txs.1_mm10	len=1137	ExpAA=231.82	First60=0.00	PredHel=11	Topology=o510-532i553-575o590-609i616-638o725-743i763-782o811-830i851-873o911-930i937-956o997-1019i	uc029txs.1	mm10	uc029txs.1	Slc4a10	Slc4a10	Ocln
uc029txt.1_mm10	len=1088	ExpAA=232.28	First60=0.00	PredHel=11	Topology=o479-501i522-544o559-578i585-607o694-712i732-751o780-799i820-842o880-899i906-925o966-988i	uc029txt.1	mm10	uc029txt.1	Slc4a10		Slc30a5
uc029txu.1_mm10	len=1106	ExpAA=231.88	First60=0.00	PredHel=11	Topology=o479-501i522-544o559-578i585-607o694-712i732-751o780-799i820-842o880-899i906-925o966-988i	uc029txu.1	mm10	uc029txu.1	Slc4a10		Elovl7
uc029txv.1_mm10	len=1118	ExpAA=232.30	First60=0.00	PredHel=11	Topology=o509-531i552-574o589-608i615-637o724-742i762-781o810-829i850-872o910-929i936-955o996-1018i	uc029txv.1	mm10	uc029txv.1	Slc4a10		Il6st
uc029txw.1_mm10	len=1136	ExpAA=231.89	First60=0.00	PredHel=11	Topology=o509-531i552-574o589-608i615-637o724-742i762-781o810-829i850-872o910-929i936-955o996-1018i	uc029txw.1	mm10	uc029txw.1	Slc4a10		Itga1
uc029uei.1_mm10	len=317	ExpAA=0.00	First60=0.00	PredHel=0	Topology=o	uc029uei.1	mm10	uc029uei.1	Casc4		Ghitm
uc029ueu.2_mm10	len=428	ExpAA=161.76	First60=6.33	PredHel=7	Topology=o61-83i104-123o150-167i174-196o206-228i241-263o319-341i	uc029ueu.2	mm10	uc029ueu.2	Cds2	Cds2	Fam213a
uc029uia.1_mm10	len=625	ExpAA=0.33	First60=0.02	PredHel=0	Topology=o	uc029uia.1	mm10	uc029uia.1	Matn4		Dad1
uc033hna.1_mm10	len=1115	ExpAA=232.68	First60=0.00	PredHel=11	Topology=o508-530i551-573o588-607i614-636o723-741i761-780o809-828i849-871o909-928i935-954o995-1017i	uc033hna.1	mm10	uc033hna.1	Slc4a10	Slc4a10	Lrp10
uc033hnb.1_mm10	len=1086	ExpAA=232.67	First60=0.00	PredHel=11	Topology=o479-501i522-544o559-578i585-607o694-712i732-751o780-799i820-842o880-899i906-925o966-988i	uc033hnb.1	mm10	uc033hnb.1	Slc4a10		Slc22a17
uc033hpe.1_mm10	len=105	ExpAA=0.04	First60=0.04	PredHel=0	Topology=o	uc033hpe.1	mm10	uc033hpe.1	Fmn1		Slc39a14
uc033hpf.1_mm10	len=105	ExpAA=0.04	First60=0.04	PredHel=0	Topology=o	uc033hpf.1	mm10	uc033hpf.1	Fmn1		Itm2b
uc033hqi.1_mm10	len=255	ExpAA=53.49	First60=10.65	PredHel=2	Topology=o111-133i232-254o	uc033hqi.1	mm10	uc033hqi.1			Abcc4
uc033hrk.1_mm10	len=493	ExpAA=0.52	First60=0.13	PredHel=0	Topology=o	uc033hrk.1	mm10	uc033hrk.1	Ctsa		Lmbrd2
uc056zqy.1_mm10	len=1046	ExpAA=0.92	First60=0.91	PredHel=0	Topology=o	uc056zqy.1	mm10	uc056zqy.1	Znfx1		Prlr
uc008otl.1_mm10	len=409	ExpAA=22.90	First60=22.44	PredHel=1	Topology=i5-27o	uc008otl.1	mm10	uc008otl.1	Nceh1	Nceh1	Slc45a2
uc029ukj.1_mm10	len=200	ExpAA=28.82	First60=25.97	PredHel=1	Topology=i5-27o	uc029ukj.1	mm10	uc029ukj.1	Nceh1		Npr3
uc008otq.2_mm10	len=1204	ExpAA=22.62	First60=0.00	PredHel=1	Topology=o1178-1200i	uc008otq.2	mm10	uc008otq.2			Fam134b
uc008otp.2_mm10	len=1208	ExpAA=22.63	First60=0.00	PredHel=1	Topology=o1182-1204i	uc008otp.2	mm10	uc008otp.2	Fndc3b	Fndc3b	Ank
uc008otr.1_mm10	len=354	ExpAA=0.01	First60=0.00	PredHel=0	Topology=o	uc008otr.1	mm10	uc008otr.1			Mtdh
uc012cog.1_mm10	len=952	ExpAA=0.01	First60=0.00	PredHel=0	Topology=o	uc012cog.1	mm10	uc012cog.1	Phc3		Enpp2
uc008ovl.2_mm10	len=982	ExpAA=0.01	First60=0.00	PredHel=0	Topology=o	uc008ovl.2	mm10	uc008ovl.2	Phc3		Lynx1
uc008ovp.2_mm10	len=994	ExpAA=0.01	First60=0.00	PredHel=0	Topology=o	uc008ovp.2	mm10	uc008ovp.2	Phc3		Grina
uc008ovm.2_mm10	len=949	ExpAA=0.00	First60=0.00	PredHel=0	Topology=o	uc008ovm.2	mm10	uc008ovm.2	Phc3		Slc39a4
uc008ovo.2_mm10	len=521	ExpAA=0.00	First60=0.00	PredHel=0	Topology=o	uc008ovo.2	mm10	uc008ovo.2	Phc3		Tmem184b
uc008ovq.1_mm10	len=183	ExpAA=0.00	First60=0.00	PredHel=0	Topology=o	uc008ovq.1	mm10	uc008ovq.1	Phc3		Sun2
uc008ovr.2_mm10	len=716	ExpAA=0.02	First60=0.00	PredHel=0	Topology=o	uc008ovr.2	mm10	uc008ovr.2	Phc3		Slc25a17
uc008oyy.3_mm10	len=718	ExpAA=0.00	First60=0.00	PredHel=0	Topology=o	uc008oyy.3	mm10	uc008oyy.3	Mccc1		Lmf2
uc008oyz.1_mm10	len=495	ExpAA=0.00	First60=0.00	PredHel=0	Topology=o	uc008oyz.1	mm10	uc008oyz.1	Mccc1		Alg10b
uc008ozw.2_mm10	len=1200	ExpAA=28.38	First60=21.90	PredHel=1	Topology=i25-47o	uc008ozw.2	mm10	uc008ozw.2	4932438A13Rik	4932438A13Rik	Ano6
uc008ozx.2_mm10	len=1170	ExpAA=0.17	First60=0.16	PredHel=0	Topology=o	uc008ozx.2	mm10	uc008ozx.2	4932438A13Rik		Slc38a1
uc008pab.2_mm10	len=5006	ExpAA=28.36	First60=21.90	PredHel=1	Topology=i25-47o	uc008pab.2	mm10	uc008pab.2	4932438A13Rik		Slc48a1
uc008ozy.1_mm10	len=272	ExpAA=32.88	First60=21.72	PredHel=1	Topology=i25-47o	uc008ozy.1	mm10	uc008ozy.1	4932438A13Rik		Adcy6
uc008ozz.1_mm10	len=275	ExpAA=32.79	First60=21.72	PredHel=1	Topology=i25-47o	uc008ozz.1	mm10	uc008ozz.1	4932438A13Rik		Tmbim6
uc008paa.1_mm10	len=878	ExpAA=28.39	First60=21.90	PredHel=1	Topology=i25-47o	uc008paa.1	mm10	uc008paa.1	4932438A13Rik		Slc4a8
uc008pac.2_mm10	len=1645	ExpAA=0.00	First60=0.00	PredHel=0	Topology=o	uc008pac.2	mm10	uc008pac.2	4932438A13Rik		Abcc1
uc008pad.2_mm10	len=1575	ExpAA=0.00	First60=0.00	PredHel=0	Topology=o	uc008pad.2	mm10	uc008pad.2	4932438A13Rik		Abcc5
uc008pae.1_mm10	len=586	ExpAA=0.03	First60=0.02	PredHel=0	Topology=o	uc008pae.1	mm10	uc008pae.1	4932438A13Rik		Alg3
uc033htd.1_mm10	len=943	ExpAA=0.01	First60=0.00	PredHel=0	Topology=o	uc033htd.1	mm10	uc033htd.1	Intu		Dnajb11
uc008pca.1_mm10	len=336	ExpAA=0.03	First60=0.00	PredHel=0	Topology=o	uc008pca.1	mm10	uc008pca.1	Larp1b		Atp13a3
uc008pcb.1_mm10	len=289	ExpAA=0.03	First60=0.00	PredHel=0	Topology=o	uc008pcb.1	mm10	uc008pcb.1	Larp1b		Xxylt1
uc056zsm.1_mm10	len=245	ExpAA=28.49	First60=5.68	PredHel=1	Topology=o182-204i	uc056zsm.1	mm10	uc056zsm.1	Rnf13	Rnf13	Heg1
uc008phi.3_mm10	len=269	ExpAA=28.50	First60=5.70	PredHel=1	Topology=o182-204i	uc008phi.3	mm10	uc008phi.3	Rnf13		Cadm2
uc056zsn.1_mm10	len=353	ExpAA=28.65	First60=5.85	PredHel=1	Topology=o182-204i	uc056zsn.1	mm10	uc056zsn.1	Rnf13		App
uc008phj.3_mm10	len=382	ExpAA=28.78	First60=5.98	PredHel=1	Topology=o182-204i	uc008phj.3	mm10	uc008phj.3	Rnf13		Cyyr1
uc008phx.2_mm10	len=196	ExpAA=20.56	First60=3.94	PredHel=0	Topology=o	uc008phx.2	mm10	uc008phx.2	Selt		4932438H23Rik
uc012cqq.2_mm10	len=446	ExpAA=44.94	First60=0.25	PredHel=2	Topology=o277-299i423-445o	uc012cqq.2	mm10	uc012cqq.2	Glrb	Glrb	Slc5a3
uc008pog.2_mm10	len=497	ExpAA=86.83	First60=0.28	PredHel=4	Topology=o267-289i296-318o328-350i474-496o	uc008pog.2	mm10	uc008pog.2	Glrb		Igf2r
uc008poh.2_mm10	len=399	ExpAA=75.95	First60=0.00	PredHel=4	Topology=o169-191i198-220o230-252i376-398o	uc008poh.2	mm10	uc008poh.2	Glrb		Lnpep
uc012cqr.1_mm10	len=84	ExpAA=0.08	First60=0.00	PredHel=0	Topology=o	uc012cqr.1	mm10	uc012cqr.1	Glrb		Atp6v0c
uc008pqu.2_mm10	len=556	ExpAA=0.20	First60=0.00	PredHel=0	Topology=o	uc008pqu.2	mm10	uc008pqu.2	Fam160a1		Pkd1
uc012cqz.1_mm10	len=665	ExpAA=9.42	First60=9.35	PredHel=0	Topology=o	uc012cqz.1	mm10	uc012cqz.1	Fam160a1		Pigq
uc008pqw.2_mm10	len=1082	ExpAA=0.30	First60=0.00	PredHel=0	Topology=o	uc008pqw.2	mm10	uc008pqw.2	Fam160a1		Mtch1
uc008pra.2_mm10	len=790	ExpAA=0.00	First60=0.00	PredHel=0	Topology=o	uc008pra.2	mm10	uc008pra.2	Sh3d19		Abcg1
uc008psk.1_mm10	len=337	ExpAA=0.02	First60=0.00	PredHel=0	Topology=o	uc008psk.1	mm10	uc008psk.1	Arhgef11		Agpat1
uc008psl.1_mm10	len=1504	ExpAA=0.02	First60=0.00	PredHel=0	Topology=o	uc008psl.1	mm10	uc008psl.1	Arhgef11		Enpp5
uc008psm.1_mm10	len=1553	ExpAA=0.02	First60=0.00	PredHel=0	Topology=o	uc008psm.1	mm10	uc008psm.1	Arhgef11		Enpp4
uc008psn.1_mm10	len=1367	ExpAA=0.00	First60=0.00	PredHel=0	Topology=o	uc008psn.1	mm10	uc008psn.1	Arhgef11		Tmem63b
uc012cri.1_mm10	len=903	ExpAA=0.00	First60=0.00	PredHel=0	Topology=o	uc012cri.1	mm10	uc012cri.1	Arhgef11		Yipf3
uc008pso.1_mm10	len=410	ExpAA=0.01	First60=0.00	PredHel=0	Topology=o	uc008pso.1	mm10	uc008pso.1	Arhgef11		Crim1
uc008pup.1_mm10	len=405	ExpAA=29.17	First60=2.49	PredHel=1	Topology=o370-392i	uc008pup.1	mm10	uc008pup.1	0610031J06Rik	0610031J06Rik	Abhd3
uc008pwk.1_mm10	len=431	ExpAA=22.91	First60=22.63	PredHel=1	Topology=o15-37i	uc008pwk.1	mm10	uc008pwk.1	Syt11	Syt11	Npc1
uc008pwl.1_mm10	len=430	ExpAA=22.90	First60=22.64	PredHel=1	Topology=o15-37i	uc008pwl.1	mm10	uc008pwl.1	Syt11		Dsg2
uc008pwm.1_mm10	len=431	ExpAA=22.91	First60=22.63	PredHel=1	Topology=o15-37i	uc008pwm.1	mm10	uc008pwm.1	Syt11		B4galt6
uc008pzr.2_mm10	len=728	ExpAA=18.66	First60=0.00	PredHel=1	Topology=i187-209o	uc008pzr.2	mm10	uc008pzr.2	Pbxip1	Pbxip1	Reep5
uc008qah.1_mm10	len=905	ExpAA=151.02	First60=19.96	PredHel=7	Topology=o38-60i585-604o619-638i669-691o706-725i732-754o779-801i	uc008qah.1	mm10	uc008qah.1	Atp8b2	Atp8b2	Reep2
uc033hux.1_mm10	len=1215	ExpAA=201.33	First60=2.15	PredHel=9	Topology=o69-91i276-298o324-346i895-914o929-948i979-1001o1016-1035i1042-1064o1089-1111i	uc033hux.1	mm10	uc033hux.1	Atp8b2		Lrrtm2
uc033huy.1_mm10	len=1191	ExpAA=200.17	First60=2.16	PredHel=9	Topology=o69-91i276-298o324-346i871-890o905-924i955-977o992-1011i1018-1040o1065-1087i	uc033huy.1	mm10	uc033huy.1	Atp8b2		Tmed7
uc008qcg.1_mm10	len=1058	ExpAA=10.63	First60=0.29	PredHel=0	Topology=o	uc008qcg.1	mm10	uc008qcg.1	Npr1		Slc12a2
uc008qct.1_mm10	len=95	ExpAA=1.34	First60=0.00	PredHel=0	Topology=o	uc008qct.1	mm10	uc008qct.1	S100a1		Sec11c
uc008qhy.3_mm10	len=548	ExpAA=0.04	First60=0.03	PredHel=0	Topology=o	uc008qhy.3	mm10	uc008qhy.3	Pip5k1a		Fam210a
uc008qhx.3_mm10	len=547	ExpAA=0.03	First60=0.01	PredHel=0	Topology=o	uc008qhx.3	mm10	uc008qhx.3	Pip5k1a		Tmx3
uc008qmf.1_mm10	len=743	ExpAA=251.94	First60=0.00	PredHel=12	Topology=i168-190o205-227i234-253o258-280i293-315o330-352i446-468o594-616i628-645o650-669i686-708o713-731i	uc008qmf.1	mm10	uc008qmf.1	Sv2a	Sv2a	Cpt1a
uc012ctz.1_mm10	len=1167	ExpAA=23.67	First60=0.11	PredHel=1	Topology=o1122-1144i	uc012ctz.1	mm10	uc012ctz.1	Itga10	Itga10	Lrp5
uc008qnq.1_mm10	len=1168	ExpAA=23.67	First60=0.11	PredHel=1	Topology=o1123-1145i	uc008qnq.1	mm10	uc008qnq.1	Itga10		Rtn3
uc008qoe.2_mm10	len=306	ExpAA=0.02	First60=0.00	PredHel=0	Topology=o	uc008qoe.2	mm10	uc008qoe.2	Rnf115		Ganab
uc012cuc.1_mm10	len=225	ExpAA=0.01	First60=0.00	PredHel=0	Topology=o	uc012cuc.1	mm10	uc012cuc.1	Rnf115		Fads3
uc012cug.1_mm10	len=2464	ExpAA=0.00	First60=0.00	PredHel=0	Topology=o	uc012cug.1	mm10	uc012cug.1	Pde4dip		Fads2
uc012cuf.1_mm10	len=2447	ExpAA=0.00	First60=0.00	PredHel=0	Topology=o	uc012cuf.1	mm10	uc012cuf.1	Pde4dip		Fads1
uc012cuh.1_mm10	len=2413	ExpAA=0.00	First60=0.00	PredHel=0	Topology=o	uc012cuh.1	mm10	uc012cuh.1	Pde4dip		Fam189a2
uc008qpg.1_mm10	len=1119	ExpAA=0.03	First60=0.02	PredHel=0	Topology=o	uc008qpg.1	mm10	uc008qpg.1	Pde4dip		mar5
uc008qph.2_mm10	len=841	ExpAA=0.00	First60=0.00	PredHel=0	Topology=o	uc008qph.2	mm10	uc008qph.2	Pde4dip		Myof
uc008qpi.2_mm10	len=131	ExpAA=0.00	First60=0.00	PredHel=0	Topology=o	uc008qpi.2	mm10	uc008qpi.2	Pde4dip		Tm9sf3
uc008qrj.2_mm10	len=1024	ExpAA=192.51	First60=0.00	PredHel=10	Topology=i95-117o130-149i290-312o322-344i776-798o802-824i850-872o913-932i953-975o985-1002i	uc008qrj.2	mm10	uc008qrj.2	Atp1a1	Atp1a1	Scd2
uc012cux.2_mm10	len=394	ExpAA=90.40	First60=0.00	PredHel=4	Topology=i113-135o150-172i184-206o221-243i	uc012cux.2	mm10	uc012cux.2	Vangl1	Vangl1	Scd1
uc008qrs.3_mm10	len=527	ExpAA=90.61	First60=0.00	PredHel=4	Topology=i113-135o150-172i184-206o221-243i	uc008qrs.3	mm10	uc008qrs.3	Vangl1		Cnnm2
uc008qrt.1_mm10	len=421	ExpAA=88.37	First60=0.00	PredHel=4	Topology=i113-135o150-172i184-206o221-240i	uc008qrt.1	mm10	uc008qrt.1	Vangl1		Col17a1
uc008qux.1_mm10	len=532	ExpAA=139.44	First60=9.50	PredHel=6	Topology=i183-205o225-247i254-276o320-342i355-374o389-411i	uc008qux.1	mm10	uc008qux.1	Kcnd3	Kcnd3
uc008quy.1_mm10	len=637	ExpAA=137.74	First60=8.80	PredHel=6	Topology=o180-202i222-244o254-276i322-341o351-370i382-404o	uc008quy.1	mm10	uc008quy.1	Kcnd3
uc008quz.1_mm10	len=656	ExpAA=137.31	First60=8.63	PredHel=6	Topology=o180-202i222-244o254-276i322-341o351-370i382-404o	uc008quz.1	mm10	uc008quz.1	Kcnd3
uc008qxc.1_mm10	len=728	ExpAA=263.46	First60=0.00	PredHel=12	Topology=i69-88o98-120i141-163o221-243i252-274o301-323i335-357o460-482i495-512o527-549i569-591o616-638i	uc008qxc.1	mm10	uc008qxc.1	Slc6a17	Slc6a17
uc008qxb.1_mm10	len=725	ExpAA=263.46	First60=0.00	PredHel=12	Topology=i69-88o98-120i141-163o221-243i252-274o301-323i335-357o457-479i492-509o524-546i566-588o613-635i	uc008qxb.1	mm10	uc008qxb.1	Slc6a17
uc008qxd.1_mm10	len=355	ExpAA=107.51	First60=0.00	PredHel=5	Topology=i69-88o98-120i141-163o221-243i252-274o	uc008qxd.1	mm10	uc008qxd.1	Slc6a17
uc008qxi.1_mm10	len=301	ExpAA=24.75	First60=21.17	PredHel=1	Topology=o10-32i	uc008qxi.1	mm10	uc008qxi.1	Ahcyl1	Ahcyl1
uc008qxj.1_mm10	len=531	ExpAA=0.64	First60=0.00	PredHel=0	Topology=o	uc008qxj.1	mm10	uc008qxj.1	Ahcyl1
uc033hze.1_mm10	len=310	ExpAA=16.69	First60=16.67	PredHel=1	Topology=i7-25o	uc033hze.1	mm10	uc033hze.1	Amigo1	Amigo1
uc008qyg.2_mm10	len=493	ExpAA=38.91	First60=16.68	PredHel=2	Topology=i7-25o370-392i	uc008qyg.2	mm10	uc008qyg.2	Amigo1
uc008qyh.2_mm10	len=493	ExpAA=38.91	First60=16.68	PredHel=2	Topology=i7-25o370-392i	uc008qyh.2	mm10	uc008qyh.2	Amigo1
uc033hzf.1_mm10	len=493	ExpAA=38.91	First60=16.68	PredHel=2	Topology=i7-25o370-392i	uc033hzf.1	mm10	uc033hzf.1
uc008qys.2_mm10	len=859	ExpAA=24.81	First60=1.51	PredHel=1	Topology=o787-809i	uc008qys.2	mm10	uc008qys.2	Sort1	Sort1
uc008qyr.2_mm10	len=826	ExpAA=24.93	First60=1.55	PredHel=1	Topology=o754-776i	uc008qyr.2	mm10	uc008qyr.2	Sort1
uc008rel.1_mm10	len=2311	ExpAA=261.35	First60=16.98	PredHel=11	Topology=i23-42o657-676i696-718o733-755i760-782o1372-1394i1679-1701o1726-1748i1761-1783o1793-1815i1873-1895o	uc008rel.1	mm10	uc008rel.1	Abca4	Abca4
uc008rem.1_mm10	len=292	ExpAA=2.92	First60=0.00	PredHel=0	Topology=o	uc008rem.1	mm10	uc008rem.1	Abca4
uc008ren.1_mm10	len=144	ExpAA=0.00	First60=0.00	PredHel=0	Topology=o	uc008ren.1	mm10	uc008ren.1	Abca4
uc008req.2_mm10	len=821	ExpAA=0.01	First60=0.00	PredHel=0	Topology=o	uc008req.2	mm10	uc008req.2	Bcar3
uc008rjq.2_mm10	len=366	ExpAA=126.66	First60=0.00	PredHel=6	Topology=i79-101o127-149i154-176o218-240i247-269o273-290i	uc008rjq.2	mm10	uc008rjq.2	Sgms2	Sgms2
uc008rrw.2_mm10	len=610	ExpAA=0.17	First60=0.15	PredHel=0	Topology=o	uc008rrw.2	mm10	uc008rrw.2	Ttll7
uc008rrx.2_mm10	len=913	ExpAA=0.16	First60=0.15	PredHel=0	Topology=o	uc008rrx.2	mm10	uc008rrx.2	Ttll7
uc056zuu.1_mm10	len=893	ExpAA=0.16	First60=0.15	PredHel=0	Topology=o	uc056zuu.1	mm10	uc056zuu.1	Ttll7
uc012czj.2_mm10	len=290	ExpAA=0.00	First60=0.00	PredHel=0	Topology=o	uc012czj.2	mm10	uc012czj.2	Ttll7
uc008rte.2_mm10	len=601	ExpAA=36.25	First60=33.01	PredHel=2	Topology=o15-32i39-61o	uc008rte.2	mm10	uc008rte.2	Fam73a	Fam73a
uc012czl.1_mm10	len=537	ExpAA=37.77	First60=32.63	PredHel=2	Topology=o15-32i39-61o	uc012czl.1	mm10	uc012czl.1	Fam73a
uc008rtf.2_mm10	len=507	ExpAA=33.95	First60=33.20	PredHel=2	Topology=o15-32i39-61o	uc008rtf.2	mm10	uc008rtf.2	Fam73a
uc008rtg.2_mm10	len=159	ExpAA=50.25	First60=30.09	PredHel=2	Topology=o43-61i136-158o	uc008rtg.2	mm10	uc008rtg.2	Fam73a
uc008rth.2_mm10	len=312	ExpAA=0.00	First60=0.00	PredHel=0	Topology=o	uc008rth.2	mm10	uc008rth.2	Usp33
uc008rti.2_mm10	len=910	ExpAA=0.01	First60=0.00	PredHel=0	Topology=o	uc008rti.2	mm10	uc008rti.2	Usp33
uc008rtk.2_mm10	len=902	ExpAA=0.01	First60=0.00	PredHel=0	Topology=o	uc008rtk.2	mm10	uc008rtk.2	Usp33
uc008rtj.2_mm10	len=898	ExpAA=0.01	First60=0.00	PredHel=0	Topology=o	uc008rtj.2	mm10	uc008rtj.2	Usp33
uc008rtl.1_mm10	len=819	ExpAA=0.02	First60=0.00	PredHel=0	Topology=o	uc008rtl.1	mm10	uc008rtl.1	Usp33
uc008rtr.1_mm10	len=171	ExpAA=7.00	First60=6.99	PredHel=0	Topology=o	uc008rtr.1	mm10	uc008rtr.1	Pigk
uc012czn.1_mm10	len=443	ExpAA=27.43	First60=6.60	PredHel=1	Topology=o411-430i	uc012czn.1	mm10	uc012czn.1	Pigk	Pigk
uc012czo.1_mm10	len=396	ExpAA=27.39	First60=6.63	PredHel=1	Topology=o364-383i	uc012czo.1	mm10	uc012czo.1	Pigk
uc012czp.1_mm10	len=207	ExpAA=20.90	First60=0.05	PredHel=1	Topology=i177-199o	uc012czp.1	mm10	uc012czp.1	Pigk
uc008sbk.2_mm10	len=382	ExpAA=137.67	First60=10.00	PredHel=6	Topology=i50-72o87-104i124-146o159-181i188-210o309-331i	uc008sbk.2	mm10	uc008sbk.2	Tmem64	Tmem64
uc008scd.2_mm10	len=822	ExpAA=0.27	First60=0.00	PredHel=0	Topology=o	uc008scd.2	mm10	uc008scd.2	Wwp1
uc008scc.2_mm10	len=919	ExpAA=0.26	First60=0.00	PredHel=0	Topology=o	uc008scc.2	mm10	uc008scc.2	Wwp1
uc012dat.2_mm10	len=510	ExpAA=0.63	First60=0.00	PredHel=0	Topology=o	uc012dat.2	mm10	uc012dat.2	Wwp1
uc008sce.2_mm10	len=788	ExpAA=0.30	First60=0.00	PredHel=0	Topology=o	uc008sce.2	mm10	uc008sce.2	Wwp1
uc008sck.1_mm10	len=318	ExpAA=7.27	First60=7.22	PredHel=0	Topology=o	uc008sck.1	mm10	uc008sck.1	Ggh
uc008sej.1_mm10	len=463	ExpAA=21.49	First60=21.48	PredHel=1	Topology=i9-31o	uc008sej.1	mm10	uc008sej.1	Manea	Manea
uc008sfl.1_mm10	len=400	ExpAA=0.00	First60=0.00	PredHel=0	Topology=o	uc008sfl.1	mm10	uc008sfl.1	Rragd
uc008sfm.1_mm10	len=334	ExpAA=0.01	First60=0.00	PredHel=0	Topology=o	uc008sfm.1	mm10	uc008sfm.1	Rragd
uc008sfp.1_mm10	len=319	ExpAA=21.25	First60=0.00	PredHel=1	Topology=o286-308i	uc008sfp.1	mm10	uc008sfp.1	Ube2j1	Ube2j1
uc008sgs.2_mm10	len=217	ExpAA=0.05	First60=0.00	PredHel=0	Topology=o	uc008sgs.2	mm10	uc008sgs.2	Mob3b
uc008sgt.2_mm10	len=149	ExpAA=0.01	First60=0.00	PredHel=0	Topology=o	uc008sgt.2	mm10	uc008sgt.2	Mob3b
uc008swu.1_mm10	len=2262	ExpAA=293.66	First60=18.83	PredHel=13	Topology=i25-47o639-661i681-703o718-740i745-767o777-797i818-840o1346-1368i1655-1677o1702-1724i1737-1759o1769-1791i1848-1870o	uc008swu.1	mm10	uc008swu.1	Abca1	Abca1
uc008sxe.1_mm10	len=462	ExpAA=20.83	First60=20.82	PredHel=1	Topology=i7-28o	uc008sxe.1	mm10	uc008sxe.1	Fktn	Fktn
uc012dei.1_mm10	len=386	ExpAA=20.84	First60=20.81	PredHel=1	Topology=i7-28o	uc012dei.1	mm10	uc012dei.1	Fktn
uc008sxf.1_mm10	len=366	ExpAA=0.01	First60=0.00	PredHel=0	Topology=o	uc008sxf.1	mm10	uc008sxf.1	Fktn
uc008sxw.2_mm10	len=881	ExpAA=319.41	First60=9.73	PredHel=14	Topology=i50-72o109-131i144-166o181-203i212-231o235-252i351-373o449-471i626-648o652-674i732-754o764-786i799-821o825-847i	uc008sxw.2	mm10	uc008sxw.2	Tmem245	Tmem245
uc008sya.2_mm10	len=914	ExpAA=0.06	First60=0.00	PredHel=0	Topology=o	uc008sya.2	mm10	uc008sya.2	Ptpn3
uc012deo.1_mm10	len=333	ExpAA=2.22	First60=0.00	PredHel=0	Topology=o	uc012deo.1	mm10	uc012deo.1	Ptpn3
uc008ten.2_mm10	len=197	ExpAA=61.22	First60=0.64	PredHel=3	Topology=i62-84o137-159i164-183o	uc008ten.2	mm10	uc008ten.2	Slc31a1	Slc31a1
uc008tep.1_mm10	len=131	ExpAA=23.27	First60=0.64	PredHel=1	Topology=i62-84o	uc008tep.1	mm10	uc008tep.1	Slc31a1
uc008tgg.1_mm10	len=551	ExpAA=2.43	First60=0.00	PredHel=0	Topology=o	uc008tgg.1	mm10	uc008tgg.1	Whrn
uc008tgf.1_mm10	len=367	ExpAA=0.00	First60=0.00	PredHel=0	Topology=o	uc008tgf.1	mm10	uc008tgf.1	Whrn
uc008tgl.1_mm10	len=477	ExpAA=0.40	First60=0.40	PredHel=0	Topology=o	uc008tgl.1	mm10	uc008tgl.1	Whrn
uc008tgm.1_mm10	len=405	ExpAA=0.00	First60=0.00	PredHel=0	Topology=o	uc008tgm.1	mm10	uc008tgm.1	Whrn
uc008tgn.1_mm10	len=466	ExpAA=0.40	First60=0.40	PredHel=0	Topology=o	uc008tgn.1	mm10	uc008tgn.1	Whrn
uc008tgh.2_mm10	len=919	ExpAA=0.67	First60=0.63	PredHel=0	Topology=o	uc008tgh.2	mm10	uc008tgh.2	Whrn
uc008tgi.2_mm10	len=907	ExpAA=0.67	First60=0.63	PredHel=0	Topology=o	uc008tgi.2	mm10	uc008tgi.2	Whrn
uc008tgj.2_mm10	len=912	ExpAA=0.67	First60=0.62	PredHel=0	Topology=o	uc008tgj.2	mm10	uc008tgj.2	Whrn
uc008tgk.2_mm10	len=908	ExpAA=0.67	First60=0.63	PredHel=0	Topology=o	uc008tgk.2	mm10	uc008tgk.2	Whrn
uc008tgp.2_mm10	len=572	ExpAA=0.78	First60=0.68	PredHel=0	Topology=o	uc008tgp.2	mm10	uc008tgp.2	Whrn
uc033icr.1_mm10	len=323	ExpAA=1.73	First60=1.68	PredHel=0	Topology=o	uc033icr.1	mm10	uc033icr.1	Whrn
uc008tib.1_mm10	len=601	ExpAA=33.45	First60=10.60	PredHel=1	Topology=o513-535i	uc008tib.1	mm10	uc008tib.1	Megf9	Megf9
uc056zwj.1_mm10	len=227	ExpAA=3.98	First60=3.98	PredHel=0	Topology=o	uc056zwj.1	mm10	uc056zwj.1
uc012dgl.2_mm10	len=2070	ExpAA=0.04	First60=0.00	PredHel=0	Topology=o	uc012dgl.2	mm10	uc012dgl.2	Mpdz
uc008tjx.2_mm10	len=2056	ExpAA=0.04	First60=0.00	PredHel=0	Topology=o	uc008tjx.2	mm10	uc008tjx.2	Mpdz
uc008tjw.3_mm10	len=2023	ExpAA=0.04	First60=0.00	PredHel=0	Topology=o	uc008tjw.3	mm10	uc008tjw.3	Mpdz
uc008tjy.2_mm10	len=88	ExpAA=0.00	First60=0.00	PredHel=0	Topology=i	uc008tjy.2	mm10	uc008tjy.2	Mpdz
uc008tkm.2_mm10	len=2192	ExpAA=2.36	First60=2.36	PredHel=0	Topology=o	uc008tkm.2	mm10	uc008tkm.2	Frem1
uc008tkn.2_mm10	len=2173	ExpAA=2.36	First60=2.36	PredHel=0	Topology=o	uc008tkn.2	mm10	uc008tkn.2	Frem1
uc008tko.1_mm10	len=110	ExpAA=15.54	First60=0.01	PredHel=0	Topology=o	uc008tko.1	mm10	uc008tko.1	Frem1
uc008tkp.1_mm10	len=453	ExpAA=0.00	First60=0.00	PredHel=0	Topology=o	uc008tkp.1	mm10	uc008tkp.1	Frem1
uc008tvg.1_mm10	len=937	ExpAA=1.03	First60=0.95	PredHel=0	Topology=o	uc008tvg.1	mm10	uc008tvg.1	Cachd1
uc008tvh.1_mm10	len=1289	ExpAA=22.97	First60=0.95	PredHel=1	Topology=o1109-1131i	uc008tvh.1	mm10	uc008tvh.1	Cachd1	Cachd1
uc008tvu.1_mm10	len=132	ExpAA=86.07	First60=42.16	PredHel=4	Topology=i7-26o30-52i69-91o101-120i	uc008tvu.1	mm10	uc008tvu.1	Leprot	Leprot
uc008tvv.1_mm10	len=109	ExpAA=64.96	First60=35.22	PredHel=3	Topology=i7-26o46-68i75-97o	uc008tvv.1	mm10	uc008tvv.1	Leprot
uc008tvw.2_mm10	len=893	ExpAA=53.26	First60=21.62	PredHel=2	Topology=i7-29o838-860i	uc008tvw.2	mm10	uc008tvw.2	Lepr	Lepr
uc008tvx.2_mm10	len=895	ExpAA=53.38	First60=21.62	PredHel=2	Topology=i7-29o838-860i	uc008tvx.2	mm10	uc008tvx.2	Lepr
uc008tvy.2_mm10	len=895	ExpAA=52.97	First60=21.62	PredHel=2	Topology=i7-29o838-860i	uc008tvy.2	mm10	uc008tvy.2	Lepr
uc008tvz.2_mm10	len=1163	ExpAA=61.78	First60=21.61	PredHel=3	Topology=i7-29o707-729i838-860o	uc008tvz.2	mm10	uc008tvz.2	Lepr
uc008twa.1_mm10	len=806	ExpAA=22.33	First60=21.62	PredHel=1	Topology=i7-29o	uc008twa.1	mm10	uc008twa.1	Lepr
uc008tyl.1_mm10	len=517	ExpAA=43.15	First60=41.42	PredHel=2	Topology=o5-27i34-56o	uc008tyl.1	mm10	uc008tyl.1	Dhcr24	Dhcr24
uc008tyv.2_mm10	len=299	ExpAA=0.01	First60=0.00	PredHel=0	Topology=o	uc008tyv.2	mm10	uc008tyv.2	Acot11
uc008tyw.2_mm10	len=595	ExpAA=0.00	First60=0.00	PredHel=0	Topology=o	uc008tyw.2	mm10	uc008tyw.2	Acot11
uc008tzj.2_mm10	len=324	ExpAA=26.60	First60=5.27	PredHel=1	Topology=o240-262i	uc008tzj.2	mm10	uc008tzj.2	Tmem59	Tmem59
uc008uab.1_mm10	len=842	ExpAA=23.41	First60=0.37	PredHel=1	Topology=o704-726i	uc008uab.1	mm10	uc008uab.1	Lrp8	Lrp8
uc008uae.1_mm10	len=871	ExpAA=23.41	First60=0.37	PredHel=1	Topology=o733-755i	uc008uae.1	mm10	uc008uae.1	Lrp8
uc008uag.1_mm10	len=499	ExpAA=23.07	First60=0.01	PredHel=1	Topology=o420-442i	uc008uag.1	mm10	uc008uag.1	Lrp8
uc008uah.1_mm10	len=147	ExpAA=0.00	First60=0.00	PredHel=0	Topology=o	uc008uah.1	mm10	uc008uah.1	Lrp8
uc008uai.1_mm10	len=499	ExpAA=23.07	First60=0.01	PredHel=1	Topology=o420-442i	uc008uai.1	mm10	uc008uai.1	Lrp8	Lrp8
uc008uax.2_mm10	len=745	ExpAA=1.52	First60=0.00	PredHel=0	Topology=o	uc008uax.2	mm10	uc008uax.2	Zyg11b
uc008uay.2_mm10	len=439	ExpAA=0.02	First60=0.01	PredHel=0	Topology=o	uc008uay.2	mm10	uc008uay.2	Zyg11b
uc008uca.2_mm10	len=640	ExpAA=0.01	First60=0.01	PredHel=0	Topology=o	uc008uca.2	mm10	uc008uca.2	Osbpl9
uc008ucb.2_mm10	len=627	ExpAA=0.01	First60=0.01	PredHel=0	Topology=o	uc008ucb.2	mm10	uc008ucb.2	Osbpl9
uc008ucc.2_mm10	len=724	ExpAA=0.60	First60=0.60	PredHel=0	Topology=o	uc008ucc.2	mm10	uc008ucc.2	Osbpl9
uc008ufd.1_mm10	len=211	ExpAA=22.59	First60=0.00	PredHel=1	Topology=i70-92o	uc008ufd.1	mm10	uc008ufd.1	Efcab14	Efcab14
uc008ufe.1_mm10	len=249	ExpAA=22.59	First60=0.00	PredHel=1	Topology=i70-92o	uc008ufe.1	mm10	uc008ufe.1	Efcab14
uc008uff.1_mm10	len=485	ExpAA=22.59	First60=0.00	PredHel=1	Topology=i70-92o	uc008uff.1	mm10	uc008uff.1	Efcab14
uc008ufg.1_mm10	len=530	ExpAA=22.59	First60=0.00	PredHel=1	Topology=i70-92o	uc008ufg.1	mm10	uc008ufg.1	Efcab14
uc008ufh.1_mm10	len=327	ExpAA=0.00	First60=0.00	PredHel=0	Topology=o	uc008ufh.1	mm10	uc008ufh.1	Efcab14
uc008ugm.1_mm10	len=462	ExpAA=0.00	First60=0.00	PredHel=0	Topology=o	uc008ugm.1	mm10	uc008ugm.1	Pik3r3
uc008umo.3_mm10	len=381	ExpAA=0.61	First60=0.60	PredHel=0	Topology=o	uc008umo.3	mm10	uc008umo.3	Rimkla
uc008uny.1_mm10	len=476	ExpAA=147.18	First60=19.25	PredHel=7	Topology=o20-37i79-101o121-143i171-193o197-219i349-368o383-405i	uc008uny.1	mm10	uc008uny.1	Zmpste24	Zmpste24
uc008uog.2_mm10	len=198	ExpAA=1.81	First60=1.81	PredHel=0	Topology=o	uc008uog.2	mm10	uc008uog.2	Ppt1
uc008uoh.2_mm10	len=307	ExpAA=1.84	First60=1.84	PredHel=0	Topology=o	uc008uoh.2	mm10	uc008uoh.2	Ppt1
uc008uoi.2_mm10	len=303	ExpAA=0.01	First60=0.01	PredHel=0	Topology=o	uc008uoi.2	mm10	uc008uoi.2	Ppt1
uc008uok.3_mm10	len=475	ExpAA=0.17	First60=0.00	PredHel=0	Topology=o	uc008uok.3	mm10	uc008uok.3	Cap1
uc008uom.3_mm10	len=475	ExpAA=0.17	First60=0.00	PredHel=0	Topology=o	uc008uom.3	mm10	uc008uom.3	Cap1
uc008uol.3_mm10	len=475	ExpAA=0.17	First60=0.00	PredHel=0	Topology=o	uc008uol.3	mm10	uc008uol.3	Cap1
uc012dkr.2_mm10	len=416	ExpAA=0.18	First60=0.00	PredHel=0	Topology=o	uc012dkr.2	mm10	uc012dkr.2	Cap1
uc008usy.1_mm10	len=545	ExpAA=0.00	First60=0.00	PredHel=0	Topology=o	uc008usy.1	mm10	uc008usy.1	Map7d1
uc008uta.2_mm10	len=775	ExpAA=0.00	First60=0.00	PredHel=0	Topology=o	uc008uta.2	mm10	uc008uta.2	Map7d1
uc008usz.2_mm10	len=847	ExpAA=0.00	First60=0.00	PredHel=0	Topology=o	uc008usz.2	mm10	uc008usz.2	Map7d1
uc008utb.2_mm10	len=376	ExpAA=0.00	First60=0.00	PredHel=0	Topology=o	uc008utb.2	mm10	uc008utb.2	Map7d1
uc008uxz.2_mm10	len=537	ExpAA=0.01	First60=0.00	PredHel=0	Topology=o	uc008uxz.2	mm10	uc008uxz.2	Kpna6
uc029uzq.1_mm10	len=396	ExpAA=193.47	First60=19.81	PredHel=9	Topology=o41-63i76-95o105-127i148-170o183-202i209-231o260-282i325-347o362-384i	uc029uzq.1	mm10	uc029uzq.1	Serinc2	Serinc2
uc008uzc.1_mm10	len=451	ExpAA=230.45	First60=36.40	PredHel=11	Topology=o5-27i40-57o96-118i131-150o160-182i203-225o238-257i264-286o315-337i380-402o417-439i	uc008uzc.1	mm10	uc008uzc.1	Serinc2
uc008vcs.1_mm10	len=821	ExpAA=267.94	First60=20.43	PredHel=12	Topology=o15-33i128-150o165-183i190-212o227-249i258-280o295-317i338-360o389-411i418-440o455-472i484-503o	uc008vcs.1	mm10	uc008vcs.1	Slc9a1	Slc9a1
uc008vey.3_mm10	len=391	ExpAA=0.15	First60=0.00	PredHel=0	Topology=o	uc008vey.3	mm10	uc008vey.3	Pafah2
uc008vez.3_mm10	len=271	ExpAA=0.12	First60=0.00	PredHel=0	Topology=o	uc008vez.3	mm10	uc008vez.3	Pafah2
uc012dmv.1_mm10	len=416	ExpAA=0.10	First60=0.00	PredHel=0	Topology=o	uc012dmv.1	mm10	uc012dmv.1	Pafah2
uc008vfb.2_mm10	len=391	ExpAA=0.15	First60=0.00	PredHel=0	Topology=o	uc008vfb.2	mm10	uc008vfb.2	Pafah2
uc033ifi.1_mm10	len=271	ExpAA=0.12	First60=0.00	PredHel=0	Topology=o	uc033ifi.1	mm10	uc033ifi.1	Pafah2
uc008vfp.2_mm10	len=164	ExpAA=0.00	First60=0.00	PredHel=0	Topology=i	uc008vfp.2	mm10	uc008vfp.2	Tmem57
uc008vfq.2_mm10	len=665	ExpAA=92.44	First60=24.81	PredHel=4	Topology=i20-42o75-97i119-138o153-175i	uc008vfq.2	mm10	uc008vfq.2	Tmem57	Tmem57
uc012dmy.1_mm10	len=321	ExpAA=0.00	First60=0.00	PredHel=0	Topology=o	uc012dmy.1	mm10	uc012dmy.1	Tmem57
uc008vfr.1_mm10	len=328	ExpAA=78.61	First60=36.87	PredHel=3	Topology=o15-46i63-82o97-119i	uc008vfr.1	mm10	uc008vfr.1	Tmem57
uc008vfs.2_mm10	len=93	ExpAA=23.96	First60=22.97	PredHel=1	Topology=i20-42o	uc008vfs.2	mm10	uc008vfs.2	Tmem57
uc008vgn.1_mm10	len=419	ExpAA=195.83	First60=20.39	PredHel=9	Topology=o38-57i79-101o106-125i138-160o175-197i204-226o241-263i275-297o307-324i	uc008vgn.1	mm10	uc008vgn.1	Nipal3	Nipal3
uc008vgo.1_mm10	len=411	ExpAA=195.77	First60=20.39	PredHel=9	Topology=o38-57i79-101o106-125i138-160o175-197i204-226o241-263i275-297o307-324i	uc008vgo.1	mm10	uc008vgo.1	Nipal3
uc008vie.1_mm10	len=1017	ExpAA=0.00	First60=0.00	PredHel=0	Topology=o	uc008vie.1	mm10	uc008vie.1	Luzp1
uc008vif.1_mm10	len=1069	ExpAA=0.00	First60=0.00	PredHel=0	Topology=o	uc008vif.1	mm10	uc008vif.1	Luzp1
uc008vli.2_mm10	len=138	ExpAA=9.03	First60=9.02	PredHel=0	Topology=o	uc008vli.2	mm10	uc008vli.2	Pla2g5
uc008vlj.2_mm10	len=138	ExpAA=9.03	First60=9.02	PredHel=0	Topology=o	uc008vlj.2	mm10	uc008vlj.2	Pla2g5
uc008vmf.2_mm10	len=730	ExpAA=20.95	First60=19.86	PredHel=1	Topology=i2-24o	uc008vmf.2	mm10	uc008vmf.2	Emc1	Emc1
uc008vmg.2_mm10	len=998	ExpAA=40.84	First60=19.86	PredHel=1	Topology=i2-24o	uc008vmg.2	mm10	uc008vmg.2	Emc1
uc008vmh.2_mm10	len=995	ExpAA=40.85	First60=19.86	PredHel=1	Topology=i2-24o	uc008vmh.2	mm10	uc008vmh.2	Emc1
uc012dnt.2_mm10	len=512	ExpAA=20.79	First60=0.02	PredHel=0	Topology=o	uc012dnt.2	mm10	uc012dnt.2	Emc1
uc008vmt.1_mm10	len=774	ExpAA=0.46	First60=0.30	PredHel=0	Topology=o	uc008vmt.1	mm10	uc008vmt.1	Klhdc7a
uc008vpf.1_mm10	len=773	ExpAA=29.40	First60=16.82	PredHel=1	Topology=i7-26o	uc008vpf.1	mm10	uc008vpf.1	Dnajc16	Dnajc16
uc012dov.1_mm10	len=277	ExpAA=1.65	First60=0.00	PredHel=0	Topology=o	uc012dov.1	mm10	uc012dov.1	Dhrs3
uc008vrm.2_mm10	len=237	ExpAA=2.08	First60=0.00	PredHel=0	Topology=o	uc008vrm.2	mm10	uc008vrm.2	Dhrs3
uc008vrn.2_mm10	len=303	ExpAA=23.59	First60=21.26	PredHel=1	Topology=i7-29o	uc008vrn.2	mm10	uc008vrn.2	Dhrs3	Dhrs3
uc008vro.2_mm10	len=238	ExpAA=3.00	First60=0.00	PredHel=0	Topology=o	uc008vro.2	mm10	uc008vro.2	Dhrs3
uc008vvx.2_mm10	len=172	ExpAA=0.01	First60=0.00	PredHel=0	Topology=o	uc008vvx.2	mm10	uc008vvx.2	Kif1b
uc012dpq.2_mm10	len=435	ExpAA=0.01	First60=0.00	PredHel=0	Topology=o	uc012dpq.2	mm10	uc012dpq.2	Kif1b
[truncated: 1,707 more rows]

## Sheet: ADULT SIgnal-No TM
SIGNALP-Adult	TMHMM-ADULT		SP-TM	SP+TM	SP-TM	SP+TM	SIGNALP-Adult	SP-TM	SP+TM	TM	Total
[truncated: 423 more rows]

[truncated: 6 more sheets: E16.5 SignalP output, E16.5 SignalP Gene list, E16.5 SIgnalP_DAVID FAC, E16.5 TMHMM, E16.5 Signa- No TM, Tools]
