# Supplementary material for: Choroid plexus NKCC1 mediates cerebrospinal fluid clearance during mouse early postnatal development
Source: Nat Commun. 2021 Jan 19;12:447. doi: 10.1038/s41467-020-20666-3 (PMC7815709; doi:10.1038/s41467-020-20666-3)
Supplement: Supplementary file 7 — Source Data [file 41467_2020_20666_MOESM7_ESM.zip]

Archive with 14 entries (13 files):
- Source Data_1.xlsx
- Source Data_2_Seahorse studies/.DS_Store
- Source Data_2_Seahorse studies/Key and MetaAnalysis for Relative Cell Mito Stress.xlsx
- Source Data_2_Seahorse studies/Seahorse Source Data/
- Source Data_2_Seahorse studies/Seahorse Source Data/20190626_XF Cell Mito Stress Test (Data).xlsx
- Source Data_2_Seahorse studies/Seahorse Source Data/20190626_XF Cell Mito Stress Test (Report).xlsm
- Source Data_2_Seahorse studies/Seahorse Source Data/20190703_XF Cell Mito Stress Test (Data).xlsx
- Source Data_2_Seahorse studies/Seahorse Source Data/20190703_XF Cell Mito Stress Test (Report).xlsm
- Source Data_2_Seahorse studies/Seahorse Source Data/20190719_XF Cell Mito Stress Test (Data).xlsx
- Source Data_2_Seahorse studies/Seahorse Source Data/20190719_XF Cell Mito Stress Test (Report).xlsm
- Source Data_2_Seahorse studies/Seahorse Source Data/20200226_XF Cell Mito Stress Test (Data).xlsx
- Source Data_2_Seahorse studies/Seahorse Source Data/20200226_XF Cell Mito Stress Test (Report).xlsm
- Source Data_2_Seahorse studies/Seahorse Source Data/20200318_XF Cell Mito Stress Test (Data).xlsx
- Source Data_2_Seahorse studies/Seahorse Source Data/20200318_XF Cell Mito Stress Test (Report).xlsm
