# Supplementary material for: Choroid plexus NKCC1 mediates cerebrospinal fluid clearance during mouse early postnatal development
Source: Nat Commun. 2021 Jan 19;12:447. doi: 10.1038/s41467-020-20666-3 (PMC7815709; doi:10.1038/s41467-020-20666-3)
Supplement: Supplementary file 7 — Source Data [file 41467_2020_20666_MOESM7_ESM.zip › Source Data_1.xlsx]

## Sheet: Fig. 1 and Supp. Fig. 1,2,3
CSF [K+] measurements (mM)
E14.5 CSF	P1 CSF	P4 CSF	P7 CSF	P14 CSF	Adult CSF		Serum [K+] measurements (mM)
5.68	8	4.97	3.54	3.18	3.91		E14.5 serum	P1 serum	P4 serum	P7 serum	P14 serum	Adult serum
6.54	8.32	4.42	3.68	3.22	3.56		9.62	10.8	13.8	8.9	9.06	6.86
7.51	6.13	5.52	4.74	3.19	3.46		14.7	7.4	14.5	14.8	9.09	6.47
9.82	10.2	4.7	5.49	3.55	3.05		12.7	6.96	11.5	13.9	5.47	6.56
7.03	15.3				2.36		15.6	16.9	9.28	9.24	6.03	10.1
7.57					2.51		15.3					8.11
8
11.6
Mitochondria and glycogen TEM analysis
		E16.5								P0									P7									Adult
Mouse #1		CPEC area (um^2)	total glycogen area (px)	avg mito size (px)	total mito area (px)	Mito #	% glycogen	% mito	#mito/um^2	CPEC area (um^2)	total glycogen area (px)	avg mito size (px)	total mito area (px)	Mito #	% glycogen	% mito	#mito/um^2		CPEC area (um^2)	total glycogen area (px)	avg mito size (px)	total mito area (px)	Mito #	% glycogen	% mito	#mito/um^2		CPEC area (um^2)	total glycogen area (px)	avg mito size (px)	total mito area (px)	Mito #	% glycogen	% mito	#mito/um^2
	Image #1	8131477	1892314	3446.67	237820	69	0.232715	0.0292468	0.262848	227.188	566675	6242.16	480646	77	0.0805235	0.0682989	0.338926		135.745	30404	6596.69	277061	42	0.00723071	0.0658909	0.309403		7972885	0	9366.96	1283274	137	0	0.160955	0.692849
	Image #2	7951073	2915697	3136.72	294852	94	0.366705	0.0370833	0.366208	242.631	1052528	3663.53	227139	62	0.140043	0.0302218	0.255532		133.282	0	6525.54	411109	63	0	0.0995772	0.472682		4030981	0	7774.76	388738	50	0	0.0964376	0.692849
	Image #3	6515641	1433503	2755.24	286545	104	0.22001	0.03	0.494426	229.867	626753	4759.67	356975	75	0.0880228	0.0501345	0.326276		132.458	0	6678.3	380663	57	0	0.0927761	0.430324		6722077	23325	8044.69	965363	120	0.00346991	0.143611	0.692849
	Image #4	5888860	877670	3029.09	163571	54	0.149039	0.03	0.284045	184.447	1319284	4424.58	190257	44	0.230909	0.0333	0.238551		117.331	0	6678.63	340610	51	0	0.0937168	0.434666		3497691	8500	9832.78	619465	63	0.00243017	0.177107	0.557936
	Image #5	6975162	810610	2834.72	209769	74	0.116214	0.03	0.328627	228.311	1203971	3280.49	147622	45	0.170241	0.0208737	0.1971		105.339	0	8429.47	252884	30	0	0.0775006	0.284794		7635791	0	8316.52	1289061	155	0	0.168818	0.628786
	Image #6	10241359	2041417				0.199331			180.389	406346	3146.3	305191	97	0.0727213	0.0546182	0.537728		123.371	52699	7712.62	323930	42	0.0137899	0.0847639	0.340435		3278232	0				0
	Image #7	8001186	1383270				0.172883			193.02	626033	4087.38	367864	90	0.104706	0.0615261	0.466273		146.023	0	5560.07	422565	76	0	0.0934214	0.520465		3582519	0				0
	Image #8	6452192	2843142				0.440647			156.71	377410	4158.13	216223	52	0.0777483	0.044543	0.331823		173.419	59597	6762	649152	96	0.0110944	0.120844	0.553573		4388019	0				0
	Image #9	5093163	891896				0.175116			167.902	1307025	4484.05	358724	80	0.251306	0.068973	0.476469		179.463	3538	5808.18	482079	83	0.000636441	0.0867198	0.462491		4033285	0				0
	Image #10	6648931	1039751				0.156379			122.94	1311891	3048.32	170706	56	0.344493	0.0448261	0.455508		157.193	76258	5168.69	397989	77	0.0156612	0.0817356	0.489843		4420938	0				0
	Image #11	6967330	608964				0.0874028																					6585214	32356				0.00491343
	Image #12	6574948	993485				0.151102																					7821062	68697				0.00878359
	Image #13	6871176	640926				0.0932775																					3818760	0				0
	Image #14	7428857	1575977				0.212143
	Image #15	6132366	1073051				0.174982
	ave	7.05825e+06	1.40144e+06	3040.49	238511	79	0.19653	0.031266	0.347231	193.34	879792	4129.46	282135	67.8	0.156071	0.0477315	0.362418		140.363	22249.6	6592.02	393804	61.7	0.00484127	0.0896946	0.429868		5.21442e+06	10221.4	8667.14	909180	105	0.00150747	0.149386	0.544632
			um^2	0.0981562							um^2	0.133312								um^2	0.21281								um^2	0.279802
Mouse #2										CPEC area (um^2)	total glycogen area (px)	avg mito size (px)	total mito area (px)	Mito #	% glycogen	% mito	#mito/um^2		CPEC area (um^2)	total glycogen area (px)	avg mito size (px)	total mito area (px)	Mito #	% glycogen	% mito	#mito/um^2		CPEC area (um^2)	total glycogen area (px)	avg mito size (px)	total mito area (px)	Mito #	% glycogen	% mito	#mito/um^2
	Image #1	2691498	1068459	2211.83	77414	35	0.396976	0.0287624	0.402809	214.929	740163	3761.58	206887	55	0.111175	0.0310752	0.255899		151.303	0	6080.77	377008	62	0	0.0804412	0.409775		6599004	0	8439.3	818612	97	0	0.124051	0.455322
	Image #2	9339869	2328770	2443.49	153940	63	0.249336	0.016482	0.208942	188.001	114982	4950.56	212874	43	0.0197444	0.0365541	0.228722		158.245	0	5819.05	482981	83	0	0.0985312	0.524502		6676956	0	9082.21	935468	103	0	0.140104	0.477842
	Image #3	8482418	1269387	3003.67	189231	63	0.149649	0.0223086	0.230063	200.173	512233	4578.37	297594	65	0.0826107	0.0479946	0.324719		188.711	0	6845.68	547654	80	0	0.0936877	0.423928		5199074	17377	7725.01	618001	80	0.00334232	0.118868	0.476639
	Image #4	9492500	981846	3239.2	229983	71	0.103434	0.0242279	0.231688	197.371	385288	4163.96	374756	90	0.0630198	0.0612971	0.455994		141.942	0	4682.68	304374	65	0	0.0692263	0.457934		6058527	9966	9241.09	868662	94	0.00164495	0.143378	0.480603
	Image #5	8870120	1481321	2911.29	180500	62	0.167001	0.0203492	0.216515	167.097	487641	4280.24	410903	96	0.094212	0.0793863	0.574517		146.897	0	6629.92	424315	64	0	0.0932504	0.43568		8017256	0	10396.5	1403522	145	0	0.175063	0.560232
	Image #6	7381801	2220579				0.300818			227.328	426378	4612.05	419697	91	0.0605503	0.0596016	0.400303		194.372	0	7340.01	829421	113	0	0.137758	0.58136		8072817	0				0
	Image #7	8167479	2372979				0.29054			192.7	864431	4282.94	338352	79	0.144818	0.056684	0.409963		183.945	0	6494.76	597518	92	0	0.104867	0.50015		8769802	0				0
	Image #8	6787644	1851471				0.272771			103.791	512896	3967.02	190417	48	0.159531	0.0592272	0.462469		153.028	11785	5694.67	364459	64	0.00248618	0.0768867	0.418223		6373583	0				0
	Image #9	5759274	1980162				0.343821			171.841	896747	3961.03	277272	70	0.168468	0.0520898	0.407352		161.455	22656	6845.14	492850	72	0.00453008	0.0985456	0.445944		8771195	0				0
	Image #10	5788759	1090878				0.188448			126.496	438566	4247.24	301554	72	0.111926	0.0769596	0.569188		100.078	105051	5134.13	195097	38	0.0338873	0.0629344	0.379705		9281620	0				0
	Image #11	7275353	1380471				0.189746			243.006	1823019	3983.61	366492	92	0.242186	0.0486881	0.378592		154.978	11762	4696.9	361661	77	0.00245012	0.0753368	0.496846		7411384	0				0
	Image #12	5742498	1659963				0.289066												205.004	47883	7474.93	545670	73	0.00754039	0.0859295	0.356091		8584973	0				0
	Image #13	6825821	1326397				0.194321																					7232503	19251				0.00266173
	Image #14																											5876245	0				0
	Image #15																											7814802	15993				0.0020465
	ave	7.12346e+06	1.61636e+06	2761.89	166214	58.8	0.241225	0.022426	0.258003	184.794	654759	4253.51	308800	72.8182	0.114386	0.0554143	0.406156		161.663	16594.8	6144.89	460251	73.5833	0.00424117	0.0897829	0.452511		7.38265e+06	4172.47	8976.81	928853	103.8	0.000646367	0.140293	0.490127
			um^2	0.0891624							um^2	0.137316								um^2	0.198376								um^2	0.289799
Mouse #3										CPEC area (um^2)	total glycogen area (px)	avg mito size (px)	total mito area (px)	Mito #	% glycogen	% mito	#mito/um^2		CPEC area (um^2)	total glycogen area (px)	avg mito size (px)	total mito area (px)	Mito #	% glycogen	% mito	#mito/um^2		CPEC area (um^2)	total glycogen area (px)	avg mito size (px)	total mito area (px)	Mito #	% glycogen	% mito	#mito/um^2
	Image #1	8230541	951426	4137.41	372367	90	0.226804	0.0452421	0.338719	161.818	534286	3993.89	283566	71	0.106591	0.0565719	0.438764		121.205	70847	8337.35	283470	34	0.0188702	0.0755026	0.280517		7153310	0	7068.23	1130916	160	0	0.158097	0.692848
	Image #2	7390468	50548	3725.78	286885	77	0.168077	0.0388182	0.322734	185.949	464512	4419.21	313764	71	0.0806452	0.0544734	0.381826		130.544	0	8413.91	274494	33	0	0.0678812	0.252788		6744666	0	5669.22	839045	148	0	0.124401	0.679715
	Image #3	8504187	614735	3485.51	268384	77	0.239996	0.031559	0.280468	224.401	912497	4702.94	409156	87	0.131275	0.0588626	0.387699		175.559	167203	6482.1	401890	62	0.0307465	0.0739025	0.353158		6504614	0	6928.78	997744	144	0	0.15339	0.685751
	Image #4	7498790	410855	3439.84	419661	122	0.225219	0.0559638	0.503958	200.923	974339	3583.54	250848	70	0.15655	0.0403046	0.348391		237.318	0	7626.76	549127	72	0	0.0746992	0.30339		4458363	0	6196.24	601035	97	0	0.134811	0.673941
	Image #5	6366090	1230563	4654.22	316487	68	0.238525	0.0497145	0.330873	217.145	976378	4460.99	303347	68	0.145158	0.0450987	0.313154		173.847	0	6686.26	568332	85	0	0.105538	0.488934		6507298	23185	7207.14	1109900	154	0.00356292	0.170562	0.73307
	Image #6	6740431	970735				0.144017			187.596	1411270	3792.38	364068	97	0.242862	0.0626517	0.517068		242.64	39110	6923.46	865433	125	0.00520355	0.115145	0.515166		5077695	0				0
	Image #7	7363123	493606				0.0670376			185.722	1566392	3865.93	374995	98	0.272278	0.0651835	0.527671		190.511	13878	7183.68	474123	66	0.00235169	0.0803423	0.346436		6048711	0				0
	Image #8	6263147	470774				0.0751657			187.441	788945	4148.65	228176	55	0.135881	0.0392989	0.293426		235.086	12822	6175.85	790509	128	0.00176078	0.108556	0.544483		4919642	0				0
	Image #9	6188064	1004738				0.162367			238.961	1869449	4051.68	287669	71	0.252558	0.0388634	0.29712		160.445	13302	5525	331500	60	0.00267649	0.066701	0.37396		3987703	0				0
	Image #10	5188617	678917				0.130847			206.545	876110	3693.04	332374	90	0.136936	0.0519501	0.43574		254.177	35974	5190.75	794185	153	0.00456907	0.10087	0.601943		6374343	0				0
	Image #11	7552846	2396927				0.317354																					6222806	0				0
	Image #12	6522999	612109				0.0938386																					5331546	0				0
																												4574163	0				0
																												5285870	0				0
	ave	6.98411e+06	823828	3888.55	332757	86.8	0.174104	0.0442595	0.35535	199.65	1.03742e+06	4071.22		77.8	0.166074	0.0513259	0.394086		192.133	35313.6	6854.51			0.00661783	0.0869138	0.406078		5.65648e+06	1656.07	6613.92	935728	140.6	0.000254494	0.148252	0.693065
			um^2	0.125534							um^2	0.137316								um^2	0.221285								um^2	0.213518
Seahorse Data
																Single Run from 2019/07/03
Basal Respiration (each point is an average of 2 LVChP from one individual)							Relative ATP Production (each point is an average of 2 LVChP from one individual)									OCR normalized to calcein fluorescence. Each reading in an average of 2 LVChP from one individual
															Time	Embryo1	Embryo2	Embryo3	Embryo4	Embryo5	Embryo6	Embryo7	Embryo8	Embryo9	Embryo10	Adult1	Adult2	Adult3	Adult4
E16	P0	P7	Adult				E16	P0	P7	Adult				Baseline	1.31	2.94	2.64	6.43	6.99	8.76	5.9	10.82	8.52	5.53	4.65	11.27	16.27	13.12	9.24
0.735889	1.03951	1.03381	0.754105				0.79425	1.52356	1.21497	0.711451					7.9	3.01	2.41	6.17	6.7	8.04	5.42	10.2	7.58	5.33	4.4	10.78	15.25	12.5	8.78
0.394425	0.950927	1.12747	1.21305				0.380952	1.385	1.30271	1.31208					14.46	2.96	2.36	6.05	6.61	7.83	5.15	9.94	7.25	5	4.31	10.61	14.94	12.23	8.61
0.50453	0.692567	1.09719	1.03285				0.542677	1.01869	1.43314	0.976472					21.06	2.87	2.32	6	6.58	7.65	5.12	9.85	7.12	4.92	4.28	10.57	14.81	12.11	8.54
1.05226	0.688005	1.0259	0.814055				1.21653	0.959673	1.18499	0.756971					27.64	2.9	2.29	5.96	6.56	7.66	5.11	9.8	7.05	4.89	4.27	10.55	14.79	12.07	8.5
0.852962	0.867924	0.699977	1.06204				0.97035	1.24781	0.892289	1.26124					34.24	2.89	2.17	5.93	6.57	7.7	5.11	9.8	6.99	4.89	4.27	10.55	14.61	12.15	8.47
0.825087	1.08786	0.372413	1.20104				0.943396	1.55565	0.771764	1.0366				Oligo	40.93	2.53	0.96	3.91	3.99	5.38	2.55	4.84	4.26	3.52	3.43	9.75	13.39	10.07	8.01
0.525436	0.598975	1.32636	0.92287				0.587601	0.888891	1.78253	0.945196					47.54	2.02	0.43	2.63	2.45	2.66	1.43	2.99	2.34	2.1	1.81	8.6	12.11	8.5	7.16
0.391638	0.595266	1.06944	0.85993				0.449236	0.882043	1.24251	0.810422					54.12	1.64	0.32	1.99	1.97	1.78	1.18	2.57	1.48	1.65	1.35	7.42	10.19	7.12	5.78
0.3777	1.67011	1.2821	0.490592				0.422282	2.50476	1.78958	0.533693					60.73	1.41	0.27	1.67	1.75	1.44	1.06	2.28	1.02	1.37	1.17	6.4	8.88	6.13	5.03
0.35122	1.2848	2.05505	1.55679				0.379155	1.9416	2.8185	1.62983					67.34	1.24	0.22	1.58	1.65	1.3	0.99	2.14	0.84	1.25	1.1	5.74	8.07	5.55	4.64
0.372125	1.2776	1.84136	1.09268				0.433064	1.90819	2.24347	1.02606					73.9	1.14	0.17	1.6	1.64	1.24	0.98	2.12	0.82	1.21	1.09	5.3	7.43	5.17	4.47
0.480836	1.02526	1.79734	0.93135				0.537287	1.39271	2.51399	0.954315					80.5	1.04	0.19	1.67	1.69	1.36	1.03	2.14	0.85	1.23	1.11	4.99	7.16	4.91	4.37
0.244323	1.2271		1.26651				0.274893	1.64272		1.20734					87.11	1.03	0.19	1.77	1.78	1.33	1.09	2.2	0.91	1.29	1.17	4.73	6.99	4.71	4.31
0.237014	1.45549		1.0911				0.310816	2.20823		1.1886					93.7	1.01	0.22	1.9	1.89	1.3	1.18	2.27	1.04	1.38	1.25	4.56	6.92	4.59	4.3
0.534586	0.79265		0.711042				0.676298	1.1925		0.649746					100.3	1	0.22	2.06	2.02	1.41	1.28	2.42	1.18	1.47	1.35	4.44	6.88	4.54	4.3
0.620204	1.35892		0.673056				0.770012	2.07189		0.809735					106.9	1.04	0.29	2.25	2.18	1.57	1.42	2.6	1.52	1.58	1.47	4.48	6.96	4.57	4.37
0.7716	1.25437		1.45066				1.01054	1.88201		1.29364					113.51	1.08	0.31	2.42	2.33	1.68	1.53	2.74	1.74	1.68	1.59	4.51	7.07	4.6	4.43
0.49491	1.01695		0.87628				0.643499	1.51972		0.896621				FCCP	120.21	2.38	1.01	5.74	5.32	5.69	3.75	7.23	7.37	4.56	4.24	10.31	13.54	10.61	7.98
0.922997	0.841863						1.20109	1.30544							126.81	2.31	1.04	5.54	4.91	4.76	3.43	6.79	6.07	4.39	4.2	9.82	13.38	10.03	8.11
0.706865							0.963686								133.43	2.33	1.16	5.41	4.89	4.94	3.68	7.36	6.11	4.45	4.2	9.64	13.22	9.95	8.1
0.461498							0.576337								140.04	2.35	1.33	5.36	4.93	5.36	4.02	7.97	6.32	4.51	4.23	9.64	13.22	10	8.13
0.392587							0.496681								146.65	2.41	1.5	5.33	4.97	5.7	4.34	8.46	6.53	4.52	4.24	9.7	13.14	10.09	8.09
0.372468							0.588898							Rpt/AA	153.35	1.76	0.3	1.78	2.33	2.66	1.57	3.28	2.09	1.78	1.54	7.27	9.52	6.79	5.59
0.282945							0.39823								159.94	1.11	0.12	1.19	1.33	1.17	0.86	1.84	0.86	0.99	0.88	5.1	6.81	4.9	3.75
0.483555							0.74457								166.53	0.85	0.05	1.08	1.05	0.83	0.66	1.53	0.65	0.81	0.76	3.73	5.44	3.77	2.97
0.834459															173.15	0.73	0	1.01	0.92	0.69	0.58	1.34	0.56	0.71	0.7	2.93	4.54	3.04	2.51
															179.76	0.67	-0.02	0.95	0.83	0.54	0.51	1.21	0.39	0.64	0.64	2.47	3.81	2.52	2.22
															186.38	0.63	-0.03	0.91	0.77	0.49	0.47	1.15	0.29	0.57	0.6	2.19	3.29	2.21	2.02
							1.28037
Mitochondrial Localization
Individual Mitochondria Grouped by Age						Individual Mitochondria Grouped by Individual
E16.5	P0	P7	Adult			E16 9928	E16 9929	E16 9930	P0_1144	P0_1145	P0_1146	P7_1147	P7_1148	P7_1149	P60_9931	P60_9932	P60_9933
0			0			0	0.0491538	0.000680736							0	0.0184503	0
0	0.131735	0.0998197	0.0116323			0	0.0596889	0.0227016	0.131735	0.699784	0.0618743	0.0998197	0.286767	0.904052	0.0116323	0.0212247	0
0	0.127764	0.240081	0.0201835			0	0.0675961	0.0287542	0.127764	0.660712	0.0729218	0.240081	0.276653	0.847699	0.0201835	0.0263396	0.000982304
0	0.141859	0.164389	0.0230956			0	0.0977067	0.0503317	0.141859	0.682509	0.0703259	0.164389	0.386631	0.900947	0.0230956	0.0368176	0.0176177
0	0.21049	0.163869	0.0347706			0	0.13547	0.0585012	0.21049	0.5974	0.049626	0.163869	0.351387	0.760348	0.0347706	0.0377535	0.0227166
0.000545722	0.222371	0.253165	0.0479539			0.000545722	0.155524	0.0623646	0.222371	0.564926	0.0652285	0.253165	0.469047	0.659193	0.0479539	0.0560666	0.0379183
0.00191547	0.197744	0.333697	0.055632			0.00191547	0.17713	0.0724087	0.197744	0.591437	0.1165	0.333697	0.634069	0.640913	0.055632	0.0586135	0.052154
0.00634802	0.115927	0.326167	0.0594344			0.00634802	0.180686	0.0743286	0.115927	0.633959	0.232397	0.326167	0.801553	0.791918	0.0594344	0.070118	0.0664425
0.0124975	0.29623	0.198008	0.0711809			0.0124975	0.200945	0.0760793	0.29623	0.666293	0.327563	0.198008	0.915896	0.893878	0.0711809	0.0900554	0.0756551
0.0133637	0.23084	0.142704	0.0716854			0.0133637	0.218029	0.0794525	0.23084	0.842648	0.427175	0.142704	0.923786	0.977464	0.0716854	0.0943635	0.0865826
0.0149144	0.411652	0.0171167	0.0839492			0.0149144	0.303911	0.0952544	0.411652	0.969085	0.60571	0.0171167	0.886575	0.753402	0.0839492	0.0988196	0.093519
0.0190016	0.355239	0.285343	0.0862849			0.0190016	0.304736	0.0967759	0.355239	0.990511	0.931568	0.285343	0.991404	0.495367	0.0862849	0.100682	0.106471
0.0213681	0.489639	0.187265	0.101864			0.0213681	0.457514	0.0983034	0.489639	0.866008	0.922791	0.187265	0.953038	0.458782	0.101864	0.116472	0.110095
0.0231627	0.528151	0.10134	0.105015			0.0231627	0.610051	0.100137	0.528151	0.893679	0.970131	0.10134	0.880237	0.724024	0.105015	0.147181	0.112457
0.0250186	0.559221	0.208909	0.115398			0.0250186	0.639665	0.101406	0.559221	0.783736	0.923878	0.208909	0.839851	0.813288	0.115398	0.171463	0.134067
0.0259899	0.447256	0.418385	0.119558			0.0259899	0.640203	0.106934	0.447256	0.82775	0.7993	0.418385	0.70726	0.905411	0.119558	0.184709	0.141177
0.0272192	0.291692	0.456103	0.123673			0.0272192	0.664539	0.109862	0.291692	0.853811	0.684121	0.456103	0.709849	0.970439	0.123673	0.199455	0.152109
0.0279041	0.180323	0.375631	0.132736			0.0279041	0.668394	0.1113	0.180323	0.936175	0.623929	0.375631	0.882672	0.425916	0.132736	0.22997	0.163944
0.0282673	0.0480447	0.317892	0.147035			0.0282673	0.680867	0.113563	0.0480447	0.938455	0.747012	0.317892	0.911633	0.202894	0.147035	0.237483	0.184346
0.0360626	0.13041	0.244133	0.185236			0.0360626	0.718146	0.116582	0.13041	0.183561	0.774596	0.244133	0.957124	0.0337205	0.185236	0.241332	0.195621
0.0421752	0.12134	0.235268	0.186596			0.0421752	0.777617	0.121598	0.12134	0.230095	0.809866	0.235268	0.827063	0.0274574	0.186596	0.261404	0.196174
0.0445159	0.00825963	0.148774	0.187722			0.0445159	0.830266	0.140049	0.00825963	0.244553	0.691058	0.148774	0.701035	0.12112	0.187722	0.288754	0.197893
0.0508789	0.0078754	0.121463	0.188992			0.0508789	0.852673	0.144314	0.0078754	0.212841	0.789848	0.121463	0.657198	0.29495	0.188992	0.301021	0.211563
0.0538094	0.0218786	0.265675	0.195858			0.0538094	0.858141	0.1499	0.0218786	0.12546	0.807123	0.265675	0.59466	0.412863	0.195858	0.302065	0.215313
0.0573343	0.00299533	0.448369	0.198589			0.0573343	0.859959	0.152604	0.00299533	0.1155	0.863217	0.448369	0.542975	0.112694	0.198589	0.302737	0.22119
0.0599966	0.419721	0.223464	0.200242			0.0599966	0.880089	0.161128	0.419721	0.0358608	0.685064	0.223464	0.51486	0.115575	0.200242	0.327013	0.224611
0.0674551	0.615141	0.621968	0.223097			0.0674551	0.888242	0.162675	0.615141	0.0363421	0.628692	0.621968	0.753521	0.227641	0.223097	0.336462	0.236732
0.0719965	0.518645	0.684059	0.226584			0.0719965	0.891595	0.163739	0.518645	0.633674	0.88859	0.684059	0.755773	0.183141	0.226584	0.33901	0.244865
0.0895564	0.761114	0.936515	0.229981			0.0895564	0.892787	0.164328	0.761114	0.625239	0.973962	0.936515	0.91085	0.0758011	0.229981	0.340905	0.271575
0.0930728	0.827879	0.698906	0.239036			0.0930728	0.905919	0.167372	0.827879	0.722037	0.9492	0.698906	0.951069	0.971087	0.239036	0.349259	0.275996
0.093291	0.778559	0.62561	0.247331			0.093291	0.909615	0.167994	0.778559	0.735177	0.963514	0.62561	0.871417	0.932208	0.247331	0.349525	0.278433
0.0986619	0.535801	0.703957	0.25094			0.0986619	0.920226	0.184924	0.535801	0.735363	0.811009	0.703957	0.815991	0.812706	0.25094	0.353377	0.290766
0.0987396	0.585892	0.206611	0.255737			0.0987396	0.941023	0.192217	0.585892	0.792268	0.859258	0.206611	0.766966	0.458411	0.255737	0.364666	0.291309
0.10011	0.857955	0.37592	0.259308			0.10011	0.975661	0.195955	0.857955	0.703291	0.958795	0.37592	0.922896	0.491651	0.259308	0.36755	0.308311
0.101999	0.878884	0.395739	0.27459			0.101999	0.976541	0.204131	0.878884	0.660584	0.774587	0.395739	0.552614	0.381746	0.27459	0.370337	0.319708
0.104138	0.983792	0.416405	0.274901			0.104138	0	0.206166	0.983792	0.821832	0.818917	0.416405	0.900844	0.0202903	0.274901	0.374479	0.323146
0.104991	0.906384	0.323862	0.301205			0.104991	0	0.211313	0.906384	0.737186	0.821318	0.323862	0.886671	0.0268418	0.301205	0.375223	0.32699
0.111144	0.894044	0.100175	0.319657			0.111144	0	0.215177	0.894044	0.906476	0.741486	0.100175	0.756479	0.0708821	0.319657	0.388377	0.331308
0.112988	0.884055	0.177769	0.320453			0.112988	0.00797919	0.220385	0.884055	0.968112	0.562118	0.177769	0.630068	0.176603	0.320453	0.397363	0.33277
0.123745	0.919528	0.0489822	0.32077			0.123745	0.0137398	0.231992	0.919528	0.968999	0.285115	0.0489822	0.668147	0.33057	0.32077	0.398556	0.340286
0.1546	0.885155	0.0134824	0.33894			0.1546	0.0141207	0.238629	0.885155	0.953004	0.172106	0.0134824	0.320962	0.153899	0.33894	0.422184	0.341479
0.15744	0.953568	0.0170975	0.34813			0.15744	0.0387315	0.245378	0.953568	0.970093	0.143082	0.0170975	0.281839	0.353523	0.34813	0.429505	0.342063
0.157748	0.944012	0.983711	0.357119			0.157748	0.0405451	0.249275	0.944012	0.9681	0.160304	0.983711	0.348321	0.43998	0.357119	0.441809	0.348744
0.16326	0.972858	0.443059	0.376563			0.16326	0.0473105	0.264083	0.972858	0.990809	0.191118	0.443059	0.403095	0.64899	0.376563	0.457912	0.351006
0.168996	0.934041	0.373363	0.376821			0.168996	0.0550652	0.27507	0.934041	0.968653	0.24736	0.373363	0.335217	0.923268	0.376821	0.484992	0.355108
0.174591	0.949315	0.120757	0.379804			0.174591	0.0629554	0.276814	0.949315	0.960882	0.126237	0.120757	0.310704	0.425692	0.379804	0.509844	0.364102
0.196644	0.967416	0.017863	0.390366			0.196644	0.0688461	0.281299	0.967416	0.97934	0.105082	0.017863	0.308541	0.134922	0.390366	0.527329	0.367494
0.199876	0.9667	0.0209242	0.391901			0.199876	0.0890661	0.284997	0.9667	0.984907	0.128062	0.0209242	0.202846	0.25348	0.391901	0.528453	0.375593
0.20578	0.961984	0.0102195	0.393062			0.20578	0.114675	0.296164	0.961984	0.967576	0.347063	0.0102195	0.165066	0.378552	0.393062	0.53761	0.378381
0.216482	0.755427	0.0773103	0.398027			0.216482	0.119426	0.30098	0.755427	0.945507	0.221814	0.0773103	0.0154894	0.176597	0.398027	0.546034	0.380251
0.219053	0.82234	0	0.41796			0.219053	0.12215	0.305702	0.82234	0.942591	0.293568	0	0.0798606	0.326009	0.41796	0.553409	0.405745
0.23023	0.652187	0.111454	0.433387			0.23023	0.128279	0.311888	0.652187	0.957495	0.291064	0.111454	0.184355	0.208723	0.433387	0.557797	0.409232
0.233741	0.630035	0.233702	0.435011			0.233741	0.130506	0.313655	0.630035	0.95712	0.29582	0.233702	0.203069	0.125638	0.435011	0.557851	0.410085
0.253075	0.609971	0.144414	0.439947			0.253075	0.136016	0.322952	0.609971	0.889844	0.492002	0.144414	0.214005	0.209045	0.439947	0.567542	0.411042
0.257689	0.680022	0.134439	0.441568			0.257689	0.159414	0.338937	0.680022	0.442979	0.368709	0.134439	0.161669	0.474314	0.441568	0.570624	0.417149
0.259433	0.755797	0.0877946	0.441568			0.259433	0.160049	0.348593	0.755797	0.546088	0.423895	0.0877946	0.132742	0.410939	0.441568	0.572646	0.419098
0.260477	0.751922	0.0999335	0.447209			0.260477	0.180919	0.358108	0.751922	0.0790978	0.420423	0.0999335	0.0862796	0.125308	0.447209	0.574722	0.4222
0.264786	0.739195	0.0575753	0.465339			0.264786	0.183387	0.360664	0.739195	0.115159	0.356068	0.0575753	0	0.346515	0.465339	0.600147	0.428668
0.267359	0.45666	0.0315443	0.46971			0.267359	0.188985	0.371595	0.45666	0.102169	0.584089	0.0315443	0.200753	0.678047	0.46971	0.602365	0.447858
0.269555	0.337867	0	0.479433			0.269555	0.191739	0.372422	0.337867	0.0542566	0.126984	0	0.295998	0.750262	0.479433	0.617617	0.453544
0.270892	0.35478	0	0.484806			0.270892	0.19801	0.382543	0.35478	0.107369	0.111748	0	0.382066	0.939002	0.484806	0.640718	0.461936
0.29314	0.400136	0.0419813	0.486338			0.29314	0.201263	0.382919	0.400136	0.166214	0.225987	0.0419813	0.130306	0.959686	0.486338	0.646916	0.472237
0.297619	0.729536	0	0.486762			0.297619	0.211281	0.390194	0.729536	0.0615148	0.27536	0	0.0361762	0.788384	0.486762	0.648832	0.475388
0.311542	0.715747	0.142252	0.487759			0.311542	0.221709	0.390515	0.715747	0.0824752	0.173141	0.142252	0.91147	0.813436	0.487759	0.66918	0.477758
0.313896	0.984491	0.0279372	0.493876			0.313896	0.227696	0.392758	0.984491	0.123489	0.131337	0.0279372	0.938643	0.91328	0.493876	0.670839	0.479848
0.31702	0.953592	0.0531866	0.494512			0.31702	0.233125	0.393222	0.953592	0.0180833	0.0534504	0.0531866	0.840769	0.790368	0.494512	0.691344	0.480691
0.317287	0.959599	0.119543	0.496711			0.317287	0.243846	0.417696	0.959599	0.0892076	0.119363	0.119543	0.0749086	0.587054	0.496711	0.707319	0.481006
0.327712	0.913899	0.14809	0.498933			0.327712	0.286519	0.42382	0.913899	0.0405257	0.137798	0.14809	0.0936951	0.583933	0.498933	0.722799	0.49779
0.344106	0.873264	0.0963046	0.501326			0.344106	0.290884	0.428883	0.873264	0.0736054	0.316746	0.0963046	0.278702	0.0964844	0.501326	0.726063	0.499674
0.363739	0.945418	0.194492	0.510696			0.363739	0.329909	0.435727	0.945418	0.0897972	0.409187	0.194492	0.302845	0.287698	0.510696	0.728141	0.502792
0.374752	0.555637	0.265752	0.510993			0.374752	0.334885	0.445771	0.555637	0.0721142	0.465711	0.265752	0.454844	0.175398	0.510993	0.738793	0.502993
0.408763	0.968392	0.307208	0.536373			0.408763	0.34969	0.449533	0.968392	0.0200358	0.568694	0.307208	0.410081	0.481246	0.536373	0.741843	0.50859
0.427351	0.0409225	0.393198	0.5364			0.427351	0.356025	0.45791	0.0409225	0.451577	0.355925	0.393198	0.374473	0.403324	0.5364	0.754284	0.509733
0.430904	0.0272473	0.382579	0.536951			0.430904	0.370986	0.528257	0.0272473	0.317819	0.289172	0.382579	0.573403	0.668486	0.536951	0.758097	0.511995
0.438351	0.078075	0.523356	0.538091			0.438351	0.383859	0.528698	0.078075	0.577149	0.0445449	0.523356	0.902677	0.857336	0.538091	0.758793	0.529452
0.459179	0.150828	0.531256	0.541144			0.459179	0.384494	0.531539	0.150828	0.579632	0.0854512	0.531256	0.915023	0.734908	0.541144	0.763972	0.533142
0.468214	0.247768	0.618329	0.541204			0.468214	0.401903	0.551457	0.247768	0.587248	0.171265	0.618329	0.957306	0.950897	0.541204	0.765158	0.536904
0.472905	0.899527	0.577977	0.541847			0.472905	0.41316	0.609786	0.899527	0.597899	0.307653	0.577977	0.864562	0.657011	0.541847	0.770164	0.541106
0.488408	0.175969	0.655441	0.548594			0.488408	0.414796	0.625702	0.175969	0.65763	0.11595	0.655441	0.94566	0.687955	0.548594	0.795388	0.544885
0.510145	0.144254	0.878788	0.551312			0.510145	0.420424	0.669286	0.144254	0.716959	0.186503	0.878788	0.88573	0.821629	0.551312	0.802859	0.546083
0.539045	0.15949	0.91004	0.557899			0.539045	0.422436	0.6877	0.15949	1	0.263031	0.91004	0.824782	0.565486	0.557899	0.805639	0.55341
0.637873	0.117002	0.948694	0.558363			0.637873	0.495912	0.702572	0.117002	1	0.279075	0.948694	0.813731	0.487701	0.558363	0.812826	0.566934
0.677924	0.137909	0.800356	0.565906			0.677924	0.50746	0.73962	0.137909	0.88305	0.485794	0.800356	0.786334	0.165495	0.565906	0.814378	0.580494
0.805377	0.128429	0.720757	0.567843			0.805377	0.515496	0.810037	0.128429	0.919682	0.652818	0.720757	0.938614	0.0900207	0.567843	0.822722	0.597811
0.811234	0.063184	0.671758	0.569502			0.811234	0.515969	0.819491	0.063184	0.976124	0.779213	0.671758	0.90951	0.167011	0.569502	0.825421	0.599505
0.817953	0.07457	0.648619	0.571698			0.817953	0.521251	0.85673	0.07457	0.970582	0.819189	0.648619	0.964687	0.233258	0.571698	0.828162	0.60536
0.859381	0.0449431	0.675077	0.576955			0.859381	0.556248	0.865357	0.0449431	0.911127	0.820596	0.675077	0.984387	0.239429	0.576955	0.831265	0.613315
0.887942	0.232123	0.611095	0.583317			0.887942	0.58111	0.876312	0.232123	0.874756	0.0402213	0.611095	0.989862	0.16757	0.583317	0.838629	0.618291
0.889034	0.203342	0.712751	0.584248			0.889034	0.61828	0.89538	0.203342	0.905127	0.72259	0.712751	0.93496	0.185577	0.584248	0.841966	0.624216
0.889178	0.183398	0.813659	0.592408			0.889178	0.635981	0.924447	0.183398	0.935038	0.707561	0.813659	0.943587	0.279051	0.592408	0.843982	0.659189
0.927609	0.141491	0.735385	0.593437			0.927609	0.662364	0	0.141491	0.941298	0.958037	0.735385	0.965354	0.940199	0.593437	0.849877	0.662414
0.934928	0.100226	0.812314	0.593482			0.934928	0.674321	0	0.100226	0.868867	0.992738	0.812314	0.911005	0.862905	0.593482	0.85049	0.66902
0.93992	0.0570259	0.761695	0.598342			0.93992	0.777769	0.0118535	0.0570259	0.942503	0.409294	0.761695	0.949746	0.898701	0.598342	0.864995	0.680474
0.9761	0.0793811	0.823567	0.604119			0.9761	0.778866	0.026404	0.0793811	0.906553	0.329603	0.823567	0.902682	0.837322	0.604119	0.866728	0.686787
0.0049207	0.0483486	0.711006	0.606697			0.0049207	0.82751	0.0277445	0.0483486	0.96251	0.468978	0.711006	0.931211	0.896286	0.606697	0.87187	0.687629
0.0256747	0.041874	0.656245	0.61244			0.0256747	0.851656	0.0287546	0.041874	0.481572	0.426097	0.656245	0.866536	0.918883	0.61244	0.876452	0.696805
0.0420017	0.0426991	0.795389	0.615543			0.0420017	0.876193	0.0292136	0.0426991	0.535316	0.490765	0.795389	0.952713	0.948736	0.615543	0.884705	0.69748
0.0487051	0.132034	0.949648	0.618412			0.0487051	0.902318	0.0315942	0.132034	0.594824	0.425495	0.949648	0.9028	0.841027	0.618412	0.890761	0.700181
0.0549022	0.0561254	0.852179	0.619438			0.0549022	0	0.0339681	0.0561254	0.870699	0.353975	0.852179	0.897856	0.868954	0.619438	0.891097	0.700447
0.0713473	0.0353427	0.817317	0.620238			0.0713473	0.00804504	0.0350457	0.0353427	0.0281734	0.35262	0.817317	0.577414	0.808879	0.620238	0.891173	0.701212
0.0733553	0.0391949	0.882841	0.638116			0.0733553	0.0110685	0.0514875	0.0391949	0.0324987	0.179996	0.882841	0.661635	0.635437	0.638116	0.893757	0.711052
0.0760267	0.0225413	0.889684	0.644799			0.0760267	0.0134612	0.0567974	0.0225413	0.124552	0.202608	0.889684	0.93754	0.744156	0.644799	0.894943	0.722363
0.0884043	0.0392786	0.877578	0.649614			0.0884043	0.0249406	0.0604985	0.0392786	0.0835488	0.218346	0.877578	0.304672	0.58238	0.649614	0.897156	0.727357
0.0987528	0.111554	0.965762	0.658132			0.0987528	0.025018	0.0611279	0.111554	0.0228957	0.159694	0.965762	0.380884	0.519939	0.658132	0.906291	0.730607
0.0993761	0.0986259	0.901002	0.665529			0.0993761	0.0316567	0.0623563	0.0986259	0.0320565	0.093716	0.901002	0.261373	0.486104	0.665529	0.907013	0.740743
0.110235	0.060913	0.905162	0.681648			0.110235	0.0386103	0.0704146	0.060913	0.0912669	0.046052	0.905162	0.104553	0.246846	0.681648	0.909222	0.746447
0.127442	0.066888	0.951593	0.685727			0.127442	0.0468542	0.074624	0.066888	0.042156	0.0568708	0.951593	0.332316	0.0571375	0.685727	0.913021	0.751212
0.147503	0.0236649	0.883982	0.691074			0.147503	0.060073	0.0753889	0.0236649	0.0327468	0.0335221	0.883982	0.183382	0.181458	0.691074	0.922926	0.752404
0.158381	0.0349368	0.943417	0.722776			0.158381	0.0637726	0.0815728	0.0349368	0.0402585	0.11325	0.943417	0.0203153	0.232927	0.722776	0.923153	0.75376
0.162628	0.195155	0.873296	0.774534			0.162628	0.0656633	0.0867552	0.195155	0.10751	0.152608	0.873296	0.121157	0.0776247	0.774534	0.923759	0.761073
0.174265	0.234493	0.833346	0.783129			0.174265	0.0658382	0.087928	0.234493	0.148508	0.149912	0.833346	0.0827948	0.136403	0.783129	0.932511	0.774467
0.189189	0.432351	0.87678	0.784015			0.189189	0.0693047	0.0991224	0.432351	0.106788	0.0857869	0.87678	0.0665078	0.0831267	0.784015	0.936018	0.788784
0.189555	0.480573	0.797826	0.83916			0.189555	0.0760974	0.101215	0.480573	0.037962	0.0571898	0.797826	0.0484664	0.0394058	0.83916	0.936843	0.793168
0.190803	0.44182	0.906492	0.873626			0.190803	0.0768983	0.103844	0.44182	0.139977	0.0860057	0.906492	0.117614	0.0823747	0.873626	0.940691	0.798193
0.218372	0.387799	0.961476	0.878456			0.218372	0.0853632	0.104594	0.387799	0.0919954	0.0728263	0.961476	0.490805	0.0501981	0.878456	0.941655	0.801654
0.219798	0.412314	0.794513	0.893586			0.219798	0.0960003	0.105646	0.412314	0.0401182	0.0708525	0.794513	0.424554	0.150899	0.893586	0.943346	0.806356
0.231786	0.328218	0.839363	0.909291			0.231786	0.0980195	0.109687	0.328218	0.527905	0.0842548	0.839363	0.529488	0.250346	0.909291	0.949465	0.818891
0.246312	0.353509	0.885678	0.930664			0.246312	0.09915	0.11057	0.353509	0.597195	0.0951483	0.885678	0.588894	0.348857	0.930664	0.954252	0.821255
0.272468	0.0857044	0.872704	0.934738			0.272468	0.0993402	0.116435	0.0857044	0.797488	0.115268	0.872704	0.519611	0.136167	0.934738	0.954296	0.822385
0.291251	0.0474552	0.931593	0.93621			0.291251	0.103275	0.119828	0.0474552	0.707211	0.0791095	0.931593	0.507074	0.674115	0.93621	0.955894	0.825079
0.298918	0.0345766	0.858636	0.944327			0.298918	0.106836	0.14082	0.0345766	0.908492	0.253514	0.858636	0.592431	0.587994	0.944327	0.95885	0.831691
0.302383	0.292668	0.797682	0.949989			0.302383	0.11059	0.143296	0.292668	0.991827	0.281422	0.797682	0.199571	0.212976	0.949989	0.959586	0.832235
0.308454	0.932316	0.738625	0.949989			0.308454	0.132706	0.154033	0.932316	0.92558	0.055618	0.738625	0.209111	0.135123	0.949989	0.960676	0.837487
0.331738	0.919348	0.759583	0.954663			0.331738	0.15396	0.154203	0.919348	0.881723	0.0549269	0.759583	0.171892	0.0815554	0.954663	0.96916	0.838658
0.333879	0.929051	0.51378	0.957027			0.333879	0.161415	0.167265	0.929051	0.910209	0.036657	0.51378	0.165345	0.00978945	0.957027	0.972808	0.8403
0.341341	0.997993	0.440602	0.959505			0.341341	0.20586	0.170907	0.997993	0.860276	0.0882524	0.440602	0.192044	0.883198	0.959505	0.973439	0.84163
0.3704	0.84231	0.304736	0.964215			0.3704	0.210342	0.174463	0.84231	0.888084	0.193849	0.304736	0.128778	0.855616	0.964215	0.974053	0.846698
0.375215	0.700321	0.314526	0.969024			0.375215	0.23113	0.181198	0.700321	0.958962	0.29568	0.314526	0.0446031	0.241239	0.969024	0.977482	0.857981
0.38864	0.756815	0.283216	0.970073			0.38864	0.237713	0.181424	0.756815	0.971918	0.386285	0.283216	0.10814	0.772172	0.970073	0.981915	0.868882
0.393458	0.701255	0.24589	0.975823			0.393458	0.266093	0.222782	0.701255	0.926482	0.39871	0.24589	0.0323789	0.297441	0.975823	0.988487	0.875092
0.409872	0.541895	0.214794	0.977928			0.409872	0.280653	0.22745	0.541895	0.936325	0.414242	0.214794	0.109667	0.757224	0.977928	0.991003	0.888518
0.423392	0.525227	0.217447	0.980089			0.423392	0.303051	0.235077	0.525227	0.920293	0.684226	0.217447	0.0635452	0.813572	0.980089	0.997028	0.891799
0.431115	0.536198	0.20229	0.983135			0.431115	0.314425	0.243447	0.536198	0.971057	0.63891	0.20229	0.118141	0.795601	0.983135	0.999471	0.895835
0.441572	0.582738	0.0804382	0.985146			0.441572	0.319677	0.249508	0.582738	0.895886	0.649359	0.0804382	0.040602	0.799692	0.985146	1	0.901827
0.452971	0.0532227	0.0363182	0.986773			0.452971	0.326522	0.249899	0.0532227	0.659974	0.614917	0.0363182	0.971741	0.734364	0.986773	1	0.912652
0.462036	0.909395	0.127155	0.991453			0.462036	0.369586	0.2548	0.909395	0.746982	0.444693	0.127155	0.902265	0.733546	0.991453	0.0224461	0.915347
0.570405	1	0.122038	0.997899			0.570405	0.379324	0.261348	1	0.75109	0.413134	0.122038	0.822266	0.864256	0.997899	0.0315074	0.916976
0.626044	0.926265	0.0696044	0.167928			0.626044	0.392371	0.265317	0.926265	0.788827	0.510171	0.0696044	0.924599	0.907741	0.167928	0.0476495	0.918217
0.630103	0.863621	0.0116089	0.19063			0.630103	0.398709	0.28041	0.863621	0.860554	0.548696	0.0116089	0.464143	0.92407	0.19063	0.0494495	0.921089
0.630972	0.788578	0.0139464	0.191626			0.630972	0.441292	0.284744	0.788578	0.947052	0.555477	0.0139464	0.0136524	0.930374	0.191626	0.0514395	0.92893
0.640145	0.966429	0.0520638	0.207353			0.640145	0.474353	0.291336	0.966429	0.834632	0.601582	0.0520638	0.0855503	0.90821	0.207353	0.052293	0.931137
0.662663	0.992152	0	0.221829			0.662663	0.500406	0.292205	0.992152	0.799662	0.713959	0	0.33535	0.872668	0.221829	0.0559372	0.932772
0.678724	0.979548	0.0517152	0.227216			0.678724	0.530895	0.292961	0.979548	0.589789	0.433485	0.0517152	0.778524	0.930438	0.227216	0.081676	0.934781
0.697899	0.928154	0.0725322	0.239762			0.697899	0.539962	0.296269	0.928154	0.584472	0.710323	0.0725322	0.662889	0.968348	0.239762	0.0983886	0.938414
0.714085	0.92421	0.0089253	0.279552			0.714085	0.580939	0.296447	0.92421	0.644553	0.182814	0.0089253	0.601532	0.98337	0.279552	0.10315	0.938797
0.719196	0.843129	0.0199124	0.294005			0.719196	0.585793	0.324411	0.843129	0.642933	0.198691	0.0199124	0.401631	0.934625	0.294005	0.109216	0.939285
0.734121	0.88159	0.0143208	0.352094			0.734121	0.607078	0.325534	0.88159	0.682414	0.0982369	0.0143208	0.0428628	0.893111	0.352094	0.112066	0.94006
0.94085	0.837798	0.307642	0.361262			0.94085	0.613966	0.330633	0.837798	0.0360423	0.0662683	0.307642	0.176403	0.973026	0.361262	0.113223	0.958183
0	0.268815	0.423886	0.372882			0	0.623783	0.350731	0.268815	0.0844687	0.306355	0.423886	0.0913954	0.873285	0.372882	0.117419	0.958858
0.00653725	0.495815	0.298146	0.386741			0.00653725	0.709937	0.366774	0.495815	0.243567	0.203019	0.298146	0.129353	0.908202	0.386741	0.120888	0.95913
0.00897337	0.806362	0.506441	0.400316			0.00897337	0.70997	0.38277	0.806362	0.184503	0.170748	0.506441	0.339643	0.941356	0.400316	0.137786	0.962586
0.0178851	0.793505	0.736086	0.431702			0.0178851	0.760499	0.387275	0.793505	0.131226	0.0914166	0.736086	0.434501	0.964789	0.431702	0.155686	0.972209
0.0308452	0.77334	0.778353	0.462962			0.0308452	0.855423	0.389868	0.77334	0.120668	0.0357773	0.778353	0.743383	0.823422	0.462962	0.156484	0.973491
0.0521739	0.213727	0.635559	0.501762			0.0521739	0.931391	0.397818	0.213727	0.0697863	0.0561335	0.635559	0.845012	0.796091	0.501762	0.162681	0.977188
0.0572922	0.642796	0.652873	0.524996			0.0572922	0.946218	0.401381	0.642796	0.0487917	0.155754	0.652873	0.0484986	0.754217	0.524996	0.166656	0.979871
0.068822	0.601536	0.692925	0.564626			0.068822	0.984061	0.413681	0.601536	0.0848216	0.245815	0.692925	0.0116556	0.771128	0.564626	0.18669	0.980402
0.0786914	0.466355	0.694018	0.568546			0.0786914	0.988408	0.423395	0.466355	0.263881	0.322442	0.694018	0.0818757	0.862118	0.568546	0.196284	0.981853
0.0944477	0.483675	0.763226	0.637974			0.0944477	0.992876	0.429201	0.483675	0.257369	0.415331	0.763226	0.104698	0.81279	0.637974	0.20165	0.983617
0.114377	0.0937483	0.773278	0.655273			0.114377	0.993688	0.480726	0.0937483	0.0962111	0.343851	0.773278	0.16743	0.847936	0.655273	0.203521	0.986646
0.131417	0.124689	0.847502	0.69498			0.131417	1	0.59594	0.124689	0.503436	0.261363	0.847502	0.319113	0.958575	0.69498	0.206683	1
0.141188	0.169518	0.816815	0.705182			0.141188	1	0.677944	0.169518	0.5234	0.1751	0.816815	0.229098	0.87977	0.705182	0.207436	0.00479059
0.143273	0.21779	0.403356	0.722129			0.143273		0.720721	0.21779	0.594964	0.136769	0.403356	0.0813619	0.964925	0.722129	0.218019	0.0254597
0.146623	0.216767	0.246403	0.784754			0.146623	0	0.761394	0.216767	0.562376	0.0902909	0.246403	0.0996116	0.921791	0.784754	0.240382	0.0296133
0.151849	0.297895	0.739656	0.795353			0.151849	0.00709672	0.773048	0.297895	0.772721	0.0815396	0.739656	0.125998	0.734955	0.795353	0.248579	0.0311613
0.154646	0.320369	0.818308	0.806929			0.154646	0.00938651	0.78309	0.320369	0.0907446	0.038786	0.818308	0.16602	0.68601	0.806929	0.251077	0.0324716
0.158548	0.234904	0.704813	0.807508			0.158548	0.0132583	0.860893	0.234904	0.253711	0.045524	0.704813	0.0432542	0.609782	0.807508	0.258396	0.0355544
0.167984	0.261605	0.695676	0.826663			0.167984	0.015524	0.880201	0.261605	0.228256	0.0337274	0.695676	0.110972	0.630463	0.826663	0.25911	0.0592074
0.182629	0.122705	0.738929	0.840402			0.182629	0.0569528	0.0449315	0.122705	0.0717127	0.0223252	0.738929	0.109792	0.53716	0.840402	0.272017	0.0674365
0.184362	0.142808	0.601946	0.840871			0.184362	0.0668441	0.046772	0.142808	0.0824035	0.0248136	0.601946	0.191694	0.463053	0.840871	0.28055	0.104759
0.193977	0.0891836	0.636458	0.85474			0.193977	0.0943107	0.0626402	0.0891836	0.0177778	0.0313895	0.636458	0.225729	0.34902	0.85474	0.280627	0.106763
0.195863	0.0906554	0.526177	0.874085			0.195863	0.0980877	0.197542	0.0906554	0.071907	0.0463752	0.526177	0.1801	0.104546	0.874085	0.28632	0.116249
0.202195	0.130148	0.321426	0.87826			0.202195	0.10037	0.214703	0.130148	0.113604	0.0586554	0.321426	0.199299	0.062867	0.87826	0.292646	0.12037
0.20562	0.141394	0.241692	0.882351			0.20562	0.120329	0.24054	0.141394	0.129632	0.0498371	0.241692	0.254388	0.0269216	0.882351	0.294142	0.120904
0.207671	0.0640894	0.413935	0.8841			0.207671	0.130912	0.264367	0.0640894	0.0917125	0.169625	0.413935	0.22582	0.0603243	0.8841	0.30461	0.138942
0.216413	0.0246147	0.480878	0.892736			0.216413	0.14837	0.267838	0.0246147	0.0835633	0.142617	0.480878	0.414375	0.0877774	0.892736	0.32222	0.14005
0.217554	0.263144	0.156133	0.919794			0.217554	0.150375	0.271107	0.263144	0.190752	0.190044	0.156133	0.309328	0.141894	0.919794	0.344289	0.186736
0.22808	0.286519	0.0578718	0.935137			0.22808	0.157066	0.271601	0.286519	0.164809	0.262044	0.0578718	0.168764	0.0219013	0.935137	0.345756	0.19102
0.239736	0.318202	0.166137	0.94266			0.239736	0.176494	0.272053	0.318202	0.0504927	0.273382	0.166137	0.204244	0.0736059	0.94266	0.346945	0.1963
0.260179	0.377649	0.0259325	0.952983			0.260179	0.207902	0.285012	0.377649	0.205363	0.244271	0.0259325	0.173654	0.0515946	0.952983	0.353057	0.207873
0.260905	0.409245	0.177609	0.96888			0.260905	0.223907	0.288341	0.409245	0.10522	0.317775	0.177609	0.069694	0.0364375	0.96888	0.357277	0.210512
0.266668	0.44472	0.297486	0.970187			0.266668	0.230234	0.291534	0.44472	0.0659418	0.473628	0.297486	0.0549996	0.111376	0.970187	0.358499	0.2152
0.277515	0.857419	0.271802	0.973052			0.277515	0.244457	0.298649	0.857419	0.199243	0.515184	0.271802	0.0532717	0.169687	0.973052	0.364134	0.298123
0.287856	0.945819	0.092702	0.992717			0.287856	0.252587	0.299384	0.945819	0.145031	0.545929	0.092702	0.124123	0.0815974	0.992717	0.367042	0.314663
0.288462	0.836142	0.17029	0.993802			0.288462	0.254617	0.307843	0.836142	0.134469	0.461548	0.17029	0.217119	0.0847257	0.993802	0.384794	0.319394
0.290163	0.734411	0.248482	0.998742			0.290163	0.259203	0.308329	0.734411	0.199601	0.826745	0.248482	0.223206	0.86394	0.998742	0.406882	0.326294
0.295191	0.263226	0.573411	1			0.295191	0.264008	0.312789	0.263226	0.263145	0.840065	0.573411	0.290127	0.882584	1	0.408705	0.327621
0.310521	0.0642781	0.488731	1			0.310521	0.284275	0.322837	0.0642781	0.166834	0.856517	0.488731	0.330024	0.895949	1	0.419342	0.334948
0.326418	0.150957	0.925594	0.0346135			0.326418	0.28845	0.324254	0.150957	0.0817347	0.864501	0.925594	0.364632	0.835285	0.0346135	0.426726	0.347401
0.33727	0.156603	0.963839	0.0397871			0.33727	0.313598	0.333241	0.156603	0.0767335	0.775459	0.963839	0.514423	0.844724	0.0397871	0.431139	0.360771
0.337608	0.868662	0.96818	0.0452463			0.337608	0.315282	0.334618	0.868662	0.0409174	0.60041	0.96818	0.613728	0.884057	0.0452463	0.435021	0.366617
0.338426	0.903108	0.928341	0.0577689			0.338426	0.317467	0.336744	0.903108	0.247469	0.712639	0.928341	0.695874	0.73904	0.0577689	0.461641	0.368672
0.348354	0.296351	0.969356	0.0759507			0.348354	0.318239	0.337256	0.296351	0.120696	0.713542	0.969356	0.712939	0.75494	0.0759507	0.501625	0.382552
0.364826	0.233917	0.992542	0.0813812			0.364826	0.338315	0.337853	0.233917	0.0729354	0.649295	0.992542	0.81764	0.707143	0.0813812	0.503131	0.384359
0.42531	0.615338	0.855418	0.10546			0.42531	0.355123	0.339861	0.615338	0.133133	0.700268	0.855418	0.8199	0.651778	0.10546	0.50611	0.387086
0.437956	0.590387	0.885022	0.107665			0.437956	0.358417	0.355564	0.590387	0.175926	0.568918	0.885022	0.764105	0.33041	0.107665	0.515115	0.387429
0.460886	0.746035	0.936862	0.120604			0.460886	0.362539	0.369792	0.746035	0.0572288	0.607566	0.936862	0.86136	0.531976	0.120604	0.560597	0.410868
0.461246	0.817379	0.892127	0.164497			0.461246	0.384446	0.375888	0.817379	0.0940292	0.558984	0.892127	0.952863	0.446438	0.164497	0.569364	0.413107
0.489916	0.978413	0.916578	0.174021			0.489916	0.4661	0.379534	0.978413	0.265024	0.638534	0.916578	0.95792	0.206976	0.174021	0.58384	0.414923
0.569654	0.943026	0.890252	0.176074			0.569654	0.509493	0.383486	0.943026	0.259077	0.614415	0.890252	0.932677	0.0717188	0.176074	0.58591	0.416677
0.65302	0.933011	0.845642	0.180205			0.65302	0.566231	0.385634	0.933011	0.187144	0.927099	0.845642	0.814168	0.35516	0.180205	0.602641	0.421316
0.654057	0.83953	0.550697	0.187449			0.654057	0.569084	0.414699	0.83953	0.143586	0.924829	0.550697	0.883319	0.807931	0.187449	0.605684	0.422539
0.720016	0.796288	0.601575	0.22239			0.720016	0.585473	0.41531	0.796288	0.112881	0.886351	0.601575	0.891752	0.877014	0.22239	0.619849	0.430951
0.733319	0.964042	0.696088	0.227324			0.733319	0.633666	0.420361	0.964042	0.107843	0.870864	0.696088	0.937738	0.929498	0.227324	0.632853	0.437284
0.733666	0.313102	0.532833	0.232524			0.733666	0.634171	0.542384	0.313102	0.205994	0.962873	0.532833	0.937264	0.978841	0.232524	0.647829	0.438116
0.738025	0.202257	0.0607126	0.249452			0.738025	0.639457	0.59672	0.202257	0.235532	0.945042	0.0607126	0.692827	0.978078	0.249452	0.666772	0.446546
0.738081	0.486205	0.0270966	0.266571			0.738081	0.707108	0.607988	0.486205	0.493474	0.802732	0.0270966	0.670404	0.900661	0.266571	0.719668	0.446843
0.749086	0.513899	0.113373	0.269322			0.749086	0.711178	0.614451	0.513899	0.517436	0.86811	0.113373	0.896495	0.952036	0.269322	0.741303	0.448001
0.759132	0.495077	0.0188185	0.272012			0.759132	0.748295	0.636613	0.495077	0.564887	0.915928	0.0188185	0.910113	0	0.272012	0.745081	0.470161
0.759159	0.454519	0	0.273247			0.759159	0.752457	0.692878	0.454519	0.54755	0.972945	0	0.871203	0.143329	0.273247	0.877159	0.497849
0.76358	0.814793	0	0.275376			0.76358	0.827822	0.703359	0.814793	0.502467	0.786383	0	0.800582	0.163092	0.275376	0.910616	0.505234
0.76358	0.95388	0.0722035	0.277777			0.76358	0.842371	0.729234	0.95388	0.513633	0.790245	0.0722035	0.763589	0.289471	0.277777	0.916403	0.515033
0.76358	0.90787	0.0246697	0.278893			0.76358	0.847844	0.757027	0.90787	0.549852	0.940699	0.0246697	0.486222	0.343436	0.278893	0.924719	0.536992
0.831608	0.456773	0.0754397	0.282107			0.831608	0.86847	0.769708	0.456773	0.53776	0.388838	0.0754397	0.0593836	0.257534	0.282107	0.927946	0.553157
0.862357	0.463861	0.0152919	0.28251			0.862357	0.868857	0.793739	0.463861	0.47544	0.0977917	0.0152919	0.110878	0.34692	0.28251	0.931067	0.560538
0.940204	0.268708	0.896806	0.284745			0.940204	0.868935	0.803386	0.268708	0.599487	0.0758815	0.896806	0.273312	0.420726	0.284745	0.942093	0.580015
0.968536	0	0.959754	0.293159			0.968536	0.874053	0.803786	0	0.691446	0.0276054	0.959754	0.442566	0.497273	0.293159	0.942835	0.590205
0.988922	0.207405	0.844501	0.29761			0.988922	0.875498	0.810404	0.207405	0.701799	0.00842318	0.844501	0.815576	0.459469	0.29761	0.943618	0.602853
0	0.22775	0.988389	0.302798			0	0.895727	0.815091	0.22775	0.765405	0.0538262	0.988389	0.90281	0.526757	0.302798	0.946152	0.612757
0	0.0554673	0.967147	0.305081			0	0.899803	0.817106	0.0554673	0.814109	0.090962	0.967147	0.763632	0.58349	0.305081	0.948641	0.624091
0	0.0186598	0.876538	0.306099			0	0.903479	0.82713	0.0186598	0.75752	0.0799635	0.876538	0.839361	0.595721	0.306099	0.951822	0.63492
0	0.000849342	0.148453	0.308634			0	0.926761	0.829134	0.000849342	0.710607	0.149905	0.148453	0.959269	0.738411	0.308634	0.95879	0.656154
0	0	0.316527	0.31943			0	0.931879	0.830764	0	0.671605	0.190557	0.316527	0.183074	0.68797	0.31943	0.961751	0.680313
0.00395188	0	0.189284	0.324002			0.00395188	0.935177	0.834583	0	0.719637	0.125741	0.189284	0.109111	0.706255	0.324002	0.964271	0.6826
0.00455998	0.0200743	0.296051	0.329499			0.00455998	0.936411	0.835599	0.0200743	0.670846	0.0737377	0.296051	0.0822859	0.785021	0.329499	0.965654	0.684711
0.00933494	0.0584855	0.0263623	0.33116			0.00933494	0.950946	0.846569	0.0584855	0.807346	0.0167371	0.0263623	0.169575	0.949215	0.33116	0.967558	0.690334
0.0129634	0.0872651	0.185892	0.333495			0.0129634	0.957838	0.888264	0.0872651	0.853805	0.049494	0.185892	0.263383	0.694019	0.333495	0.975192	0.695381
0.0143771	0.0323532	0.0262318	0.342884			0.0143771	0.970849	0.903253	0.0323532	0.80791	0.408618	0.0262318	0.141038	0.644199	0.342884	0.976887	0.69755
0.014434	0.0288405	0.111081	0.34823			0.014434	0.983845	0.90858	0.0288405	0.904554	0.362937	0.111081	0.114566	0.556255	0.34823	0.992827	0.71848
0.0150827	0.0393782	0.0931383	0.348499			0.0150827	0.984812	0.910295	0.0393782	0.875972	0.299782	0.0931383	0.154265	0.499734	0.348499	0.996634	0.719325
0.0151076	0	0.0358533	0.351363			0.0151076	0.988324	0.912552	0	0.928518	0.311005	0.0358533	0.252352	0.427023	0.351363	0.0247663	0.732152
0.0184121	0.0114567	0.0281869	0.359761			0.0184121	0.996785	0.919719	0.0114567	0.892934	0.214332	0.0281869	0.271213	0.309941	0.359761	0.0299319	0.733644
0.0200643	0.588479	0.109972	0.369444			0.0200643	1	0.920847	0.588479	0.862023	0.0321865	0.109972	0.361404	0.210595	0.369444	0.0516332	0.743249
0.023749	0.63428	0.00126595	0.370109			0.023749	1	0.923961	0.63428	0.938926	0.0400722	0.00126595	0.418568	0.0936522	0.370109	0.120156	0.744072
0.0252422	0.691268	0.000869051	0.370699			0.0252422	0	0.925379	0.691268	0.728425	0.158475	0.000869051	0.415652	0.0320838	0.370699	0.123438	0.748421
0.025648	0.817903	0.0449017	0.372876			0.025648	0	0.927273	0.817903	0.560234	0.129615	0.0449017	0.169574	0.141461	0.372876	0.176629	0.754045
0.0293244	0.886685	0.103061	0.373098			0.0293244	0	0.9421	0.886685	0.957891	0.172139	0.103061	0.160605	0.0366708	0.373098	0.240919	0.756523
0.031952	0.837489	0.134113	0.373824			0.031952	0	0.969182	0.837489	0.861299	0.198195	0.134113	0.192942	0.16762	0.373824	0.250522	0.763524
0.0354488	0.847782	0.544762	0.375988			0.0354488	0.00122505	0.97116	0.847782	0.986432	0.125179	0.544762	0.238788	0.269435	0.375988	0.261666	0.776593
0.0359837	0.9702	0.670988	0.379596			0.0359837	0.00776475	0.972565	0.9702	0.888656	0.0329293	0.670988	0.25725	0.339075	0.379596	0.273373	0.777987
0.0406917	0.968167	0.684846	0.392555			0.0406917	0.0193037	0.97397	0.968167	0.845565	0.0429444	0.684846	0.234958	0.494772	0.392555	0.282134	0.783482
0.0417441	0.889999	0.742469	0.394633			0.0417441	0.0459182	0.982789	0.889999	0.900564	0.0295334	0.742469	0.58541	0.284278	0.394633	0.317129	0.786159
0.0421302	0.864815	0.959607	0.406417			0.0421302	0.0473421	0.986316	0.864815	0.822596	0.0444122	0.959607	0.444873	0.323209	0.406417	0.320788	0.800822
0.0491842	0.785822	0.880239	0.414973			0.0491842	0.0671509	0.996207	0.785822	0.733532	0.0545075	0.880239	0.418369	0.383932	0.414973	0.325112	0.805585
0.0493348	0.83791	0.950729	0.41598			0.0493348	0.0741223	1	0.83791	0.934537	0.0136188	0.950729	0.471267	0.489246	0.41598	0.33179	0.810981
0.0500389	0.728787	0.916295	0.42214			0.0500389	0.0913416	0	0.728787	0.884683	0.184564	0.916295	0.510772	0.541328	0.42214	0.345522	0.83144
0.0506755	0.922621	0.87462	0.434999			0.0506755	0.120516	0	0.922621	0.934749	0.130756	0.87462	0.608595	0.501808	0.434999	0.348458	0.832607
0.0507766	0.963847	0.753176	0.436954			0.0507766	0.16936	0	0.963847	0.881476	0.0915416	0.753176	0.722234	0.618184	0.436954	0.355424	0.837261
0.0513022	0.820014	0.954994	0.441944			0.0513022	0.202057	0.0127489	0.820014	0.530192	0.141887	0.954994	0.687865	0.608051	0.441944	0.362993	0.839447
0.052703	0.303347	0.86487	0.442111			0.052703	0.20762	0.013934	0.303347	0.496012	0.0767641	0.86487	0.767242	0.555848	0.442111	0.368824	0.851487
0.053416	0.628485	0.719538	0.454263			0.053416	0.237559	0.0162054	0.628485	0.498571	0.342062	0.719538	0.842941	0.603121	0.454263	0.384813	0.855342
0.053661	0.483999	0.703669	0.461973			0.053661	0.239428	0.0168718	0.483999	0.48093	0.476021	0.703669	0.874004	0.662721	0.461973	0.386233	0.860082
0.0556009	0.0753914	0.775698	0.477851			0.0556009	0.245196	0.0205613	0.0753914	0.580762	0.411588	0.775698	0.980875	0.0742385	0.477851	0.397978	0.863383
0.0571508	0.0538725	0.87232	0.483049			0.0571508	0.247184	0.0260411	0.0538725	0.633934	0.0774498	0.87232	0.944805	0.0988603	0.483049	0.406672	0.873793
0.0607736	0.50172	0.892471	0.492474			0.0607736	0.262951	0.0301218	0.50172	0.268109	0.0881733	0.892471	0.978192	0.0232938	0.492474	0.427973	0.877542
0.0611627	0.59732	0.850579	0.49725			0.0611627	0.268064	0.0323946	0.59732	0.125794	0.0298298	0.850579	0.922813	0.0852335	0.49725	0.436602	0.878626
0.0638234	0.713486	0.787181	0.499247			0.0638234	0.271464	0.0346781	0.713486	0.11026	0.0930903	0.787181	0.982783	0.221961	0.499247	0.43744	0.881663
0.0663051	0.932395	0.767848	0.502663			0.0663051	0.2793	0.0358129	0.932395	0.0811372	0.0914087	0.767848	0.894826	0.294086	0.502663	0.451298	0.885205
0.0669583	0.024113	0.862836	0.506504			0.0669583	0.289376	0.0370469	0.024113	0.178175	0.689526	0.862836	0.948793	0.156143	0.506504	0.477741	0.891224
0.0706677	0	0.955946	0.519189			0.0706677	0.312582	0.0396114	0	0.193721	0.967032	0.955946	0.994906	0.603823	0.519189	0.486633	0.89269
0.0726332	0.0256033	0.960718	0.520995			0.0726332	0.337137	0.0397922	0.0256033	0.195684	0.82201	0.960718	0.94858	0.70626	0.520995	0.517006	0.892973
0.0769561	0.0661373	0.947177	0.521444			0.0769561	0.345045	0.0443052	0.0661373	0.0840374	0.851552	0.947177	0.860403	0.651455	0.521444	0.521345	0.894651
0.0818172	0.0532352	0.903359	0.523661			0.0818172	0.353931	0.0500038	0.0532352	0.0818664	0.857791	0.903359	0.851447	0.882424	0.523661	0.532534	0.894823
0.0857079	0	1	0.528119			0.0857079	0.367282	0.0502333	0	0.233049	0.814633	1	0.849075	0.717344	0.528119	0.550593	0.898121
0.0867038	0.0112949	0.890865	0.543107			0.0867038	0.400306	0.0543892	0.0112949	0.429891	0.851331	0.890865	0.855305	0.628017	0.543107	0.562652	0.898704
0.0876376	0.0145524	0.805592	0.549175			0.0876376	0.411229	0.0545601	0.0145524	0.5006	0.801872	0.805592	0.866403	0.709095	0.549175	0.576726	0.898879
0.0930833	0.05384	0.859385	0.55264			0.0930833	0.459103	0.05828	0.05384	0.489868	0.77518	0.859385	0.976679	0.651058	0.55264	0.596821	0.905747
0.0965353	0	0.843077	0.562947			0.0965353	0.522258	0.0591777	0	0.473683	0.725103	0.843077	0.940042	0.751748	0.562947	0.619968	0.908226
0.097634	0.0121309	0.987085	0.571024			0.097634	0.572249	0.0612213	0.0121309	0.536627	0.712809	0.987085	0.913275	0.80007	0.571024	0.647533	0.908871
0.0979692	0.0102647	0.700792	0.573416			0.0979692	0.618618	0.0614251	0.0102647	0.640539	0.766231	0.700792	0.797191	0.970276	0.573416	0.687096	0.909302
0.0997098	0.0396445	0.47082	0.601468			0.0997098	0.6208	0.0665186	0.0396445	0.670014	0.88241	0.47082	0.696955	0.905449	0.601468	0.689571	0.911582
0.104564	0.0289935	0.414064	0.602445			0.104564	0.633979	0.067363	0.0289935	0.761318	0.842737	0.414064	0.736763	0.953029	0.602445	0.692006	0.912472
0.120661	0.0936323	0.235082	0.635892			0.120661	0.638199	0.0747805	0.0936323	0.785779	0.900862	0.235082	0.777046	0.876916	0.635892	0.699803	0.918123
0.120941	0	0.242114	0.651331			0.120941	0.655645	0.0786669	0	0.874491	0.962827	0.242114	0.910799	0.885022	0.651331	0.702319	0.923774
0.123872	0.0713118	0.194454	0.655284			0.123872	0.738519	0.0794261	0.0713118	0.837604	0.896587	0.194454	0.92538	0.817164	0.655284	0.725671	0.928787
0.124323	0.0368438	0.186059	0.65969			0.124323	0.745761	0.0819741	0.0368438	0.906746	0.978331	0.186059	0.938552	0.896692	0.65969	0.744654	0.931635
0.12586	0.0843375	0.23511	0.661856			0.12586	0.749822	0.0824079	0.0843375	0.86829	0.978833	0.23511	0.815891	0.899385	0.661856	0.754905	0.934657
0.129343	0.20084	0.0798019	0.666879			0.129343	0.76066	0.0841765	0.20084	0.969414	0.953808	0.0798019	0.927092	0.657432	0.666879	0.793777	0.935119
0.133654	0.199114	0.0966675	0.66831			0.133654	0.772099	0.0845278	0.199114	0.887682	0.882502	0.0966675	0.90777	0.750935	0.66831	0.797641	0.936553
0.134088	0.194247	0.283747	0.686812			0.134088	0.772164	0.084622	0.194247	0.861525	0.870419	0.283747	0.802362	0.69645	0.686812	0.82068	0.9369
0.136821	0.257429	0.262475	0.704343			0.136821	0.779786	0.0858308	0.257429	0.967217	0.856837	0.262475	0.754207	0.789746	0.704343	0.852318	0.937163
0.138394	0.217088	0.268693	0.716288			0.138394	0.85693	0.0885315	0.217088	0.943662	0.798424	0.268693	0.87624	0.874702	0.716288	0.863984	0.938875
0.138619	0.31854	0.247506	0.725685			0.138619	0.865089	0.090272	0.31854	0.967535	0.784719	0.247506	1	0.891537	0.725685	0.874413	0.938886
0.138737	0.427903	0.342009	0.737474			0.138737	0.883891	0.0946424	0.427903	0.943935	0.834974	0.342009	0.926888	0.803906	0.737474	0.877619	0.941085
0.142825	0.410898	0.182587	0.757486			0.142825	0.890661	0.0949769	0.410898	0.942665	0.821464	0.182587	0.853234	0.770847	0.757486	0.881036	0.942951
0.15823	0.4302	0.750189	0.790076			0.15823	0.902258	0.0955566	0.4302	0.97578	0.670984	0.750189	0.833447	0.688122	0.790076	0.882651	0.943947
0.158374	0.305965	0.413932	0.79556			0.158374	0.919764	0.0957847	0.305965	0.910211	0.712892	0.413932	0.894513	0.837911	0.79556	0.890333	0.945663
0.164624	0.474124	0.956422	0.796437			0.164624	0.924826	0.0985131	0.474124	0.826576	0.651892	0.956422	0.786119	0.812436	0.796437	0.892871	0.946455
0.188926	0.884349	0.935539	0.837806			0.188926	0.928468	0.0989753	0.884349	0.861365	0.324253	0.935539	0.839786	0.864939	0.837806	0.892897	0.947864
0.198016	0.813797	0.884324	0.841935			0.198016	0.93852	0.0991112	0.813797	0.892476	0.471588	0.884324	0.901838	0.854094	0.841935	0.894555	0.950885
0.198038	0.758651	0.842831	0.85579			0.198038	0.96383	0.0992904	0.758651	0.939223	0.0213124	0.842831	0.365379	0.840263	0.85579	0.903204	0.95555
0.199272	0.856723	0.836097	0.893355			0.199272	0.979682	0.100214	0.856723	0.921409	0.0383017	0.836097	0.0496545	0.889159	0.893355	0.91551	0.958042
0.199458	0.899051	0.732216	0.903081			0.199458	0.990324	0.100508	0.899051	0.767289	0.0893673	0.732216	0.942646	0.908152	0.903081	0.921045	0.960884
0.212852	0.984608	0.726181	0.908942			0.212852	0.996401	0.100851	0.984608	0.675994	0.141588	0.726181	0.902898	0.852413	0.908942	0.922029	0.966138
0.218906	0.919405	0.907991	0.912676			0.218906	1	0.105222	0.919405	0.515321	0.170492	0.907991	0.863225	0.815034	0.912676	0.934252	0.968702
0.241396	0.942916	0.923234	0.913937			0.241396	1	0.106955	0.942916	0.521356	0.281001	0.923234	0.968771	0.954374	0.913937	0.938787	0.970368
0.244719	0.867692	0.974624	0.917753			0.244719		0.114419	0.867692	0.435406	0.19963	0.974624	0.882516	0.858773	0.917753	0.948372	0.973798
0.272919	0.95934	1	0.922145			0.272919		0.114564	0.95934	0.360064	0.299135	1	0.865791	0.785323	0.922145	0.949624	0.974098
0.300729	0.935193	0.90133	0.944362			0.300729		0.121628	0.935193	0.301288	0.39093	0.90133	0.902338	0.885184	0.944362	0.951408	0.975022
0.309155	0.362703	0.942775	0.952165			0.309155		0.122601	0.362703	0.284216	0.486243	0.942775	0.873767	0.889188	0.952165	0.956314	0.975254
0.350472	0.655734	0.771074	0.954312			0.350472		0.126207	0.655734	0.210593	0.58249	0.771074	0.910956	0.9536	0.954312	0.961512	0.9831
0.402786	0.650888	0.74684	0.959583			0.402786		0.132443	0.650888	0.208431	0.555817	0.74684	0.974417	0.964235	0.959583	0.965784	0.983895
0.460499	0.528482	0.823226	0.967974			0.460499		0.134436	0.528482	0.129814	0.532902	0.823226	0.886256	0.970024	0.967974	0.9673	0.984181
0.499562	0.649522	0.944749	0.977153			0.499562		0.137644	0.649522	0.0777766	0.366618	0.944749	0.955114	0.962443	0.977153	0.976153	0.984812
0.503914	0.0308339	0.978046	0.980708			0.503914		0.139408	0.0308339	0.0882376	0.26075	0.978046	0.826771	0.8149	0.980708	0.983921	0.985642
0.54535	0.0188351	0.883242	0.996861			0.54535		0.142237	0.0188351	0.116642	0.0690191	0.883242	0.715025	0.747919	0.996861	0.994716	0.987924
0.679183	0.0731172	0.844597	1			0.679183		0.142535	0.0731172	0.0671908	0.0457724	0.844597	0.591956	0.642315	1	1	0.989902
0.742431	0.0469527	0.801641	1			0.742431		0.152257	0.0469527	0.196456	0.043171	0.801641	0.596678	0.549685	1	1	0.990208
0.74262	0.13081	0.793801	0			0.74262		0.152396	0.13081	0.249183	0.056784	0.793801	0.849915	0.446109	0	1	0.992227
0.743649	0.158489	0.745081	0.00760644			0.743649		0.156816	0.158489	0.18178	0	0.745081	0.914309	0.475486	0.00760644	1	0.00990726
0.76189	0.297387	0.965141	0.0264407			0.76189		0.162217	0.297387	0.100281	0.0594059	0.965141	0.794339	0.64256	0.0264407	0.0213659	0.0190478
0.76644	0.657778	0.851971	0.0441749			0.76644		0.164189	0.657778	0.068656	0.0405763	0.851971	0.732572	0.750708	0.0441749	0.0302672	0.0200831
0.790055	0.633513	0.982179	0.0641893			0.790055		0.170997	0.633513	0.0903728	0.0197712	0.982179	0.715231	0.702277	0.0641893	0.0349826	0.0241439
0.808525	0.550788	0.906659	0.0759025			0.808525		0.174272	0.550788	0.0754363	0.000841961	0.906659	0.548375	0.659349	0.0759025	0.0373048	0.0267566
0.85563	0.590136	0.922956	0.0801609			0.85563		0.177658	0.590136	0.0733583	0.00898112	0.922956	0.659087	0.514854	0.0801609	0.0561993	0.0507034
0.85739	0.588834	0.964617	0.0828734			0.85739		0.184902	0.588834	0.94359	0.0166258	0.964617	0.774243	0.429503	0.0828734	0.0717058	0.0546002
0.883367	0.559074	0.754359	0.0956611			0.883367		0.215648	0.559074	0.969281	0.456859	0.754359	0.975952	0.236304	0.0956611	0.0826192	0.0590934
0.921039	0.658	0.758241	0.128825			0.921039		0.215649	0.658	0.539224	0.900672	0.758241	0.928159	0.108457	0.128825	0.087308	0.062646
0.933188	0.677053	0.714701	0.184939			0.933188		0.234325	0.677053	0.42343	0.845535	0.714701	0.944891	0.0373847	0.184939	0.103262	0.0731384
0.935711	0.587205	0.665391	0.214769			0.935711		0.238253	0.587205	0.343295	0.947053	0.665391	0.728344	0.129924	0.214769	0.117008	0.0795382
0.946131	0.593157	0.720782	0.239375			0.946131		0.242442	0.593157	0.374499	0.815416	0.720782	0.558888	0.227286	0.239375	0.117208	0.0856373
0.947661	0.636942	0.692329	0.246072			0.947661		0.2576	0.636942	0.332366	0.91011	0.692329	0.652287	0.0736015	0.246072	0.157988	0.088819
0	0.766451	0.738208	0.275555			0		0.283602	0.766451	0.259958	0.874481	0.738208	0.573828	0.175729	0.275555	0.158016	0.103173
0	0.690069	0.762855	0.281678			0		0.290216	0.690069	0.660868	0.885298	0.762855	0.238172	0.083025	0.281678	0.164716	0.108444
0.00049697	0.67608	0.862699	0.345332			0.00049697		0.302132	0.67608	0.752108	0.704834	0.862699	0.191688	0.220034	0.345332	0.1816	0.126816
0.0238343	0.574355	0.630526	0.358446			0.0238343		0.32323	0.574355	0.612241	0.753173	0.630526	0.17334	0.294796	0.358446	0.189189	0.128569
0.0253897	0.441228	0.57849	0.362887			0.0253897		0.331414	0.441228	0.861164	0.713213	0.57849	0.154168	0.176075	0.362887	0.200174	0.136693
0.0603287	0.268297	0.522771	0.363412			0.0603287		0.409355	0.268297	0.0715817	0.617364	0.522771	0.226011	0.268337	0.363412	0.212852	0.144912
0.0604081	0.263984	0.417323	0.407501			0.0604081		0.47376	0.263984	0.138662	0.585557	0.417323	0.474425	0.134275	0.407501	0.218902	0.146316
0.0668149	0.270835	0.553956	0.422015			0.0668149		0.508908	0.270835	0.126298	0.751839	0.553956	0.432008	0.136346	0.422015	0.221612	0.14908
0.0717011	0.280385	0.646033	0.422872			0.0717011		0.575793	0.280385	0.137065	0.825301	0.646033	0.314865	0.177877	0.422872	0.222807	0.165499
0.0755465	0.307991	0.365848	0.431498			0.0755465		0.619306	0.307991	0.0640418	0.954774	0.365848	0.117639	0.160474	0.431498	0.233336	0.166817
0.078088	0.840976	0.937516	0.4743			0.078088		0.620041	0.840976	0.985276	0.808015	0.937516	0.0340443	0.0453994	0.4743	0.236554	0.17457
0.0784831	0.965584	0.978805	0.483348			0.0784831		0.635889	0.965584	0.899307	0.760599	0.978805	0.163414	0.0611101	0.483348	0.238366	0.177408
0.0853973	0.992987	0.948829	0.51588			0.0853973		0.666737	0.992987	0.819225	0.619224	0.948829	0.0510551	0.0459022	0.51588	0.239534	0.197621
0.0856688	0.926841	0.893758	0.577467			0.0856688		0.697373	0.926841	0.884935	0.580942	0.893758	0.0601005	0.0588159	0.577467	0.252159	0.213121
0.0860206	0.993241	0.770552	0.650132			0.0860206		0.701741	0.993241	0.933708	0.396036	0.770552	0.0229577	0.0247496	0.650132	0.263674	0.21701
0.0916167	0.775504	0.436805	0.650899			0.0916167		0.740268	0.775504	0.890235	0.0776959	0.436805	0.216002	0.0812812	0.650899	0.264164	0.223003
0.0988922	0.626668	0.0907151	0.686196			0.0988922		0.795614	0.626668	0.841556	0.0773232	0.0907151	0.259062	0.1369	0.686196	0.279781	0.223871
0.100057	0.838502	0.105507	0.690199			0.100057		0.802817	0.838502	0.792184	0.0418892	0.105507	0.263636	0.21009	0.690199	0.291325	0.223982
0.10654	0.996216	0.268194	0.713306			0.10654		0.81404	0.996216	0.829952	0.0262184	0.268194	0.0960217	0.251771	0.713306	0.300648	0.237266
0.111432	0.497305	0.256973	0.797002			0.111432		0.827431	0.497305	0.733546	0.0308799	0.256973	0.186345	0.325543	0.797002	0.314026	0.239344
0.115494	0.715345	0.292875	0.803273			0.115494		0.840839	0.715345	0.823155	0.0580706	0.292875	0.195977	0.269157	0.803273	0.329723	0.243863
0.117453	0.753175	0.187586	0.805568			0.117453		0.84099	0.753175	0.770905	0.0174578	0.187586	0.262331	0.414969	0.805568	0.333371	0.250275
0.125386	0.767089	0.218061	0.815902			0.125386		0.864462	0.767089	0.884608	0.0959266	0.218061	0.337885	0.339819	0.815902	0.339	0.264457
0.136431	0.858244	0.250188	0.822813			0.136431		0.870613	0.858244	0.558189	0.517215	0.250188	0.45414	0.31514	0.822813	0.342208	0.270254
0.156321	0.891796	0.375687	0.842085			0.156321		0.882343	0.891796	0.410363	0.509383	0.375687	0.523506	0.197693	0.842085	0.345564	0.27059
0.178626	0.938025	0.409829	0.858055			0.178626		0.887192	0.938025	0.606914	0.469336	0.409829	0.734523	0.260721	0.858055	0.380408	0.280297
0.180312	0.953363	0.433339	0.8805			0.180312		0.896552	0.953363	0.38471	0.906877	0.433339	0.0952793	0.339032	0.8805	0.384562	0.292587
0.189693	0.975248	0.44067	0.883365			0.189693		0.901195	0.975248	0.806093	0.877486	0.44067	0.185741	0.422339	0.883365	0.402166	0.298491
0.197899	0.833431	0.407782	0.884034			0.197899		0.905465	0.833431	0.513765	0.630228	0.407782	0.0641528	0.532018	0.884034	0.406338	0.306988
0.220478	0.791421	0.607033	0.88578			0.220478		0.907745	0.791421	0.97147	0.894962	0.607033	0.286197	0.767911	0.88578	0.418788	0.312394
0.221768	0.88162	0.63591	0.89361			0.221768		0.913887	0.88162	0.764326	0.715517	0.63591	0.149352	0.777192	0.89361	0.420298	0.321868
0.225053	0.92125	0.576408	0.917501			0.225053		0.914052	0.92125	0.693932	0.764084	0.576408	0.0172293	0.718067	0.917501	0.451043	0.324036
0.226201	0.940112	0.346941	0.929137			0.226201		0.91684	0.940112	0.646156	0.548615	0.346941	0.0290213	0.853283	0.929137	0.464884	0.331851
0.229387	0.932155	0.279746	0.93237			0.229387		0.919896	0.932155	0.748747	0.568692	0.279746	0.0362438	0.782136	0.93237	0.478887	0.333497
0.229446	0.874333	0.224146	0.9327			0.229446		0.924315	0.874333	0.328991	0.446786	0.224146	0.975945	0.852724	0.9327	0.499811	0.337973
0.230146	0.921749	0.257035	0.935705			0.230146		0.926112	0.921749	0.0665906	0.416498	0.257035	0.317269	0.742024	0.935705	0.502957	0.362826
0.252072	0.839054	0.305412	0.93667			0.252072		0.937682	0.839054	0.0262568	0.442795	0.305412	0.283773	0.665199	0.93667	0.50933	0.370375
0.25398	0.87739	0.210419	0.943455			0.25398		0.943884	0.87739	0.0868342	0.441128	0.210419	0.216434	0.73098	0.943455	0.519666	0.382656
0.256405	0.88886	0.164428	0.944804			0.256405		0.945427	0.88886	0.131845	0.0546303	0.164428	0.173521	0.864717	0.944804	0.537457	0.387574
0.270161	0.812428	0.0777663	0.953218			0.270161		0.949701	0.812428	0.01982	0.0850059	0.0777663	0.0977776	0.971157	0.953218	0.540548	0.4029
0.279561	0.793572	0.63532	0.96509			0.279561		0.951205	0.793572	0.0685745	0.177075	0.63532	0.0590196	0.968315	0.96509	0.545467	0.405113
0.296472	0.843818	0.998916	0.965326			0.296472		0.954307	0.843818	0.0884247	0.0600746	0.998916	0.0974505	0.940398	0.965326	0.546697	0.410794
0.29773	0.852425	0.962853	0.972317			0.29773		0.956484	0.852425	0.0598802	0.113113	0.962853	0.0993066	0.87256	0.972317	0.548333	0.420433
0.301319	0.815176	1	0.973951			0.301319		0.974028	0.815176	0.0933115	0.116859	1	0.0662064	0.869231	0.973951	0.559021	0.421982
0.319181	0.929952	0.966705	0.974486			0.319181		0.982032	0.929952	0.0727947	0.056901	0.966705	0.089402	0.854761	0.974486	0.580447	0.473532
0.319615	0.709704	0.855067	0.976141			0.319615		0.0187491	0.709704	0.960705	0.0996043	0.855067	0.141528	0.805779	0.976141	0.584454	0.482112
0.353727	0.691738	0.849035	0.987897			0.353727		0.0284606	0.691738	0.964839	0.11062	0.849035	0.11321	0.750121	0.987897	0.58566	0.497865
0.354399	0.635129	0.707305	0.990623			0.354399		0.050682	0.635129	0.910002	0.0712715	0.707305	0.139649	0.695731	0.990623	0.589279	0.571761
0.37126	0.616325	0.61032	1			0.37126		0.0508776	0.616325	0.825193	0.0769876	0.61032	0.104204	0.728726	1	0.608253	0.581745
0.508199	0.611454	0.523387	0.0703574			0.508199		0.0516499	0.611454	0.844516	0.0258059	0.523387	0.0559895	0.82934	0.0703574	0.691829	0.584765
0.516121	0.588887	0.622817	0.0726696			0.516121		0.0555731	0.588887	0.776098	0.0218565	0.622817	0.154492	0.868461	0.0726696	0.695396	0.594874
0.52227	0.526491	0.715258	0.0815895			0.52227		0.0746601	0.526491	0.730868	0.0028229	0.715258	0.16542	0.882218	0.0815895	0.700897	0.605289
0.538171	0.488971	0.492116	0.111803			0.538171		0.0769387	0.488971	0.598474	0.0775707	0.492116	0.081792	0.860791	0.111803	0.742643	0.618743
0.557518	0.446431	0.518674	0.116121			0.557518		0.0859742	0.446431	0.80185	0.928772	0.518674	0.072056	0.863314	0.116121	0.746486	0.619235
0.563638	0.458652	0.430245	0.117705			0.563638		0.0903285	0.458652	0.400057	0.877747	0.430245	0.0391352	0.882921	0.117705	0.760263	0.632231
0.570116	0.482673	0.438508	0.121985			0.570116		0.0932183	0.482673	0.624954	0.8425	0.438508	0.206781	0.969609	0.121985	0.760684	0.63859
0.573575	0.460206	0.37736	0.135513			0.573575		0.0989518	0.460206	0.153575	0.847316	0.37736	0.0958711	0.922753	0.135513	0.764806	0.638894
0.579883	0.511073	0.339432	0.150232			0.579883		0.0992427	0.511073	0.845459	0.247914	0.339432	0.0429018	0.916256	0.150232	0.773029	0.655867
0.605101	0.533847	0.391839	0.151223			0.605101		0.129195	0.533847	0.791066	0.429027	0.391839	0.126848	0.916196	0.151223	0.781877	0.684118
0.64663	0.617177	0.445907	0.152915			0.64663		0.133837	0.617177	0.87666	0.494422	0.445907	0.208509	0.954813	0.152915	0.816716	0.691873
0.684843	0.590245	0.442299	0.158652			0.684843		0.133965	0.590245	0.95208	0.491282	0.442299	0.247251	0.932194	0.158652	0.822868	0.694759
0.700277	0.577775	0.403076	0.162045			0.700277		0.147372	0.577775	0.91412	0.547373	0.403076	0.143214	0.932713	0.162045	0.838359	0.702981
0.805094	0.568759	0.525996	0.173919			0.805094		0.151711	0.568759	0.371026	0.257805	0.525996	0.032914	0.730669	0.173919	0.840675	0.704467
0.864039	0.489963	0.626484	0.18615			0.864039		0.157315	0.489963	0.517105	0.252442	0.626484	0.125137	0.976766	0.18615	0.858159	0.715391
0.89319	0.509632	0.843634	0.19249			0.89319		0.182957	0.509632	0.204825	0.212188	0.843634	0.24629	0.938369	0.19249	0.860713	0.719659
0.925537	0.54195	0.945601	0.193197			0.925537		0.186897	0.54195	0.182959	0.00737384	0.945601	0.1098	0.934121	0.193197	0.860887	0.731948
0.92692	0.528184	0.939373	0.208488			0.92692		0.18696	0.528184	0.241076	0.0208099	0.939373	0.438056	0.96997	0.208488	0.865937	0.737895
0.930388	0.547709	0.782037	0.218615			0.930388		0.198374	0.547709	0.307031	0.0173853	0.782037	0.334549	0.926035	0.218615	0.867822	0.738811
0.934893	0.575139	0.758945	0.221706			0.934893		0.201547	0.575139	0.290459	0.0209147	0.758945	0.213367	0.910645	0.221706	0.873691	0.744762
0.955564	0.875034	0.842563	0.223061			0.955564		0.21109	0.875034	0.248511	0.0245024	0.842563	0.222104	0.89371	0.223061	0.883765	0.760263
0.975629	0.906006	0.910339	0.234743			0.975629		0.212247	0.906006	0.193652	0.132596	0.910339	0.30219	0.856592	0.234743	0.886147	0.77668
0.976092	0.885666	0.966886	0.238202			0.976092		0.213537	0.885666	0.0808719	0.181042	0.966886	0.431015	0.909969	0.238202	0.893545	0.781768
0.985601	0.867551	0.967817	0.259589			0.985601		0.216828	0.867551	0.0975995	0.179701	0.967817	0.494943	0.922826	0.259589	0.897047	0.785109
0.996373	0.856475	0.918821	0.262412			0.996373		0.218342	0.856475	0.0401235	0.0364384	0.918821	0.936755	0.923422	0.262412	0.900762	0.79369
0.0491538	0.667724	0.931458	0.263663					0.228119	0.667724	0	0	0.931458	0.670088	0.953885	0.263663	0.90356	0.799734
0.0596889	0.683102	0.871326	0.265409					0.240821	0.683102	0.201934	0.0503301	0.871326	0.74362	0.934163	0.265409	0.905505	0.804107
0.0675961	0.292658	0.849835	0.267026					0.241477	0.292658	0.399239	0.0759982	0.849835	0.695342	0.956917	0.267026	0.917533	0.805571
0.0977067	0.331655	0.814706	0.275453					0.271648	0.331655	0.419063	0.110469	0.814706	0.621863	0.985096	0.275453	0.924074	0.811777
0.13547	0.375002	0.772922	0.283103					0.272559	0.375002	0.443968	0.132189	0.772922	0.469142	0.895221	0.283103	0.931974	0.817435
0.155524	0.254988	0.739395	0.283353					0.281979	0.254988	0.0192103	0.0775441	0.739395	0.956502	0.716213	0.283353	0.934284	0.8255
0.17713	0.265756	0.740366	0.289013					0.330877	0.265756	0.0323092	0.153124	0.740366	0.737502	0.821097	0.289013	0.937374	0.827836
0.180686	0.150593	0.776337	0.29004					0.390715	0.150593	0.0369066	0.190238	0.776337	0.949481	0.415187	0.29004	0.937573	0.828434
0.200945	0.133839	0.782502	0.290894					0.404199	0.133839	0.961818	0.216404	0.782502	0.735722	0.491575	0.290894	0.946717	0.834095
0.218029	0.228515	0.799288	0.291434					0.432661	0.228515	0.885598	0	0.799288	0.998724	0.3181	0.291434	0.949082	0.8341
0.303911	0.222681	0.749801	0.299504					0.441728	0.222681	0.963295	0.0570008	0.749801	0.920274	0.141224	0.299504	0.949619	0.836402
0.304736	0.185506	0.730814	0.319843					0.555146	0.185506	0.947162	0.111757	0.730814	0.635176	0.594677	0.319843	0.950102	0.837346
0.457514	0.186107	0.628411	0.324662					0.556907	0.186107	0.910813	0.156043	0.628411	0.563537	0.36525	0.324662	0.963916	0.844559
0.610051	0.0770651	0.580727	0.33548					0.638981	0.0770651	0.921164	0.143894	0.580727	0.609929	0.536713	0.33548	0.988877	0.845638
0.639665	0.0843369	0.510904	0.350311					0.659204	0.0843369	0.967656	0.115115	0.510904	0.533827	0.462796	0.350311	0.990232	0.850381
0.640203	0.160321	0.544673	0.354496					0.663147	0.160321	0.880024	0.0780066	0.544673	0.339826	0.968956	0.354496	0.996439	0.853008
0.664539	0.0869432	0.518878	0.362261					0.693159	0.0869432	0.795995	0.0345979	0.518878	0.7331	0.932633	0.362261	1	0.856978
0.668394	0.145353	0.549669	0.363604					0.710937	0.145353	0.910341	0.0408648	0.549669	0.703937	0.486494	0.363604	0.0479798	0.859559
0.680867	0.045284	0.492602	0.366862					0.713743	0.045284	0.036181	0.439111	0.492602	0.696271	0.259573	0.366862	0.0888061	0.860711
0.718146	0.110696	0.533565	0.369883					0.750177	0.110696	0.0358364	0.240478	0.533565	0.692168	0.375039	0.369883	0.149368	0.862931
0.777617	0.283424	0.447118	0.370941					0.790187	0.283424	0.0378611	0.092952	0.447118	0.61627	0.216549	0.370941	0.149712	0.867127
0.830266	0.270481	0.465366	0.38422					0.793362	0.270481	0.0320349	0.237289	0.465366	0.593668	0.137925	0.38422	0.151982	0.881997
0.852673	0.227277	0.46278	0.392963					0.794873	0.227277	0.794148	0.190246	0.46278	0.655948	0.264242	0.392963	0.1711	0.882125
0.858141	0.237426	0.586575	0.40258					0.798257	0.237426	0.814169	0.355752	0.586575	0.752748	0.386535	0.40258	0.176468	0.888601
0.859959	0.176943	0.824739	0.404067					0.80451	0.176943	0.788058	0.400388	0.824739	0.821817	0.513259	0.404067	0.187493	0.8927
0.880089	0.205818	0.872776	0.404515					0.810798	0.205818	0.702774	0.392154	0.872776	0.85119	0.688297	0.404515	0.200788	0.896153
0.888242	0.0955769	0.921581	0.411196					0.823206	0.0955769	0.84713	0.320267	0.921581	0.866454	0.609934	0.411196	0.203824	0.90022
0.891595	0	0.875265	0.414849					0.839428	0	0.973953	0.309703	0.875265	0.811317	0.500432	0.414849	0.208777	0.900655
0.892787	0.268519	0.815182	0.415516					0.850372	0.268519	0.464907	0.47392	0.815182	0.879868	0.647354	0.415516	0.21698	0.903091
0.905919	0.566293	0.756291	0.418146					0.869363	0.566293	0.455919	0.421344	0.756291	0.953946	0.959804	0.418146	0.219444	0.904391
0.909615	0.648763	0.721858	0.420499					0.871005	0.648763	0.764516	0.486535	0.721858	0.984228	0.785588	0.420499	0.219833	0.908065
0.920226	0.739189	0.662543	0.422504					0.871623	0.739189	0.0168324	0.610389	0.662543	0.936258	0.794463	0.422504	0.230494	0.909949
0.941023	0.783047	0.62825	0.424415					0.880122	0.783047	0.109813	0.77017	0.62825	0.85337	0.756491	0.424415	0.2337	0.916157
0.975661	0.897937	0.780941	0.431017					0.884708	0.897937	0.141364	0.855466	0.780941	0.73162	0.585643	0.431017	0.238402	0.920229
0.976541	0.816722	0.836757	0.432417					0.903817	0.816722	0.947818	0.718864	0.836757	0.760936	0.574142	0.432417	0.259152	0.920891
0	0.93213	0.649142	0.44431					0.937885	0.93213	0.907538	0.755712	0.649142	0.679787	0.296404	0.44431	0.263426	0.921292
0	0.873516	0.965123	0.448562					0.974189	0.873516	0.860027	0.800769	0.965123	0.833311	0.243743	0.448562	0.270355	0.924262
0	0.0253003	0.967789	0.454856					0.985154	0.0253003	0.89459	0.911914	0.967789	0.778589	0.293415	0.454856	0.290442	0.924768
0.00797919	0.0526555	0.0222846	0.45553					0.99032	0.0526555	0.831463	0.943633	0.0222846	0.798796	0.20252	0.45553	0.324747	0.926295
0.0137398	0.184608	0.0539789	0.461254						0.184608	0.969428	0.909125	0.0539789	0.861324	0.117865	0.461254	0.355759	0.927375
0.0141207	0.0752791	0.0772805	0.463026						0.0752791	0.955863	0.823227	0.0772805	0.911069	0.0719639	0.463026	0.362236	0.929041
0.0387315	0.22718	0.069355	0.474166						0.22718	0.974399	0.724334	0.069355	0.980447	0.0827885	0.474166	0.382068	0.931708
0.0405451	0.240377	0.245397	0.476248						0.240377	0.854833	0.604362	0.245397	0.917933	0.0724155	0.476248	0.389321	0.934853
0.0473105	0.215874	0.350923	0.489774						0.215874	0.881379	0.791116	0.350923	0.916757	0.904316	0.489774	0.394786	0.934978
0.0550652	0.257145	0.45139	0.496103						0.257145	0.754553	0.908876	0.45139	0.924989	0.992068	0.496103	0.398628	0.934983
0.0629554	0.539776	0.387215	0.496308						0.539776	0.598109	0.92376	0.387215	0.983036	0.915992	0.496308	0.399376	0.935722
0.0688461	0.588993	0.242897	0.504906						0.588993	0.519226	0.951299	0.242897	0.945791	0.777797	0.504906	0.407169	0.947918
0.0890661	0.530437	0.0665795	0.515487						0.530437	0.517972	0.974275	0.0665795	0.874457	0.801926	0.515487	0.409184	0.952418
0.114675	0.722029	0.0461335	0.516154						0.722029	0.601965	0.955416	0.0461335	0.889425	0.865495	0.516154	0.412689	0.954206
0.119426	0.729528	0.387745	0.518376						0.729528	0.451872	0.944394	0.387745	0.852275	0.842664	0.518376	0.421655	0.954904
0.12215	0.691455	0.173052	0.522055						0.691455	0.404943	0.967936	0.173052	0.982868	0.904052	0.522055	0.434646	0.957514
0.128279	0.362152	0.187975	0.522405						0.362152	0.334329	0.982018	0.187975	0.940962	0.974061	0.522405	0.445479	0.963753
0.130506	0.677402	0.605951	0.524166						0.677402	0.181809	0.886734	0.605951	0.911419	0.966557	0.524166	0.44685	0.967379
0.136016	0.849353	0.439006	0.528107						0.849353	0.13169	0.937447	0.439006	0.83765	0.95101	0.528107	0.462198	0.968961
0.159414	0.539866	0.334672	0.530588						0.539866	0.105592	0.924981	0.334672	0.842047	0.978707	0.530588	0.473821	0.973839
0.160049	0.50266	0.210067	0.53103						0.50266	0.133744	0.914025	0.210067	0.88265	0.977003	0.53103	0.480607	0.975313
0.180919	0.443357	0.134803	0.531214						0.443357	0.0133258	0.905001	0.134803	0.921053	0.966463	0.531214	0.491019	0.98822
0.183387	0.583256	0.0876787	0.532206						0.583256	0.22624	0.832387	0.0876787	0.643308	0.965619	0.532206	0.491956	0.024684
0.188985	0.636126	0.00763964	0.552722						0.636126	0.745491	0.735813	0.00763964	0.555888	0.434818	0.552722	0.497212	0.0303019
0.191739	0.905106	0.183199	0.557266						0.905106	0.756968	0.789788	0.183199	0.508806	0.281755	0.557266	0.510141	0.0392324
0.19801	0.880296	0.62691	0.565925						0.880296	0.68497	0.933794	0.62691	0.469783	0.155267	0.565925	0.53935	0.0435155
0.201263	0.935748	0.851384	0.566255						0.935748	0.314051	0.907552	0.851384	0.367014	0.13141	0.566255	0.541898	0.0689476
0.211281	0.559867	0.587533	0.578139						0.559867	0.125356	0.912859	0.587533	0.277029	0.174199	0.578139	0.56411	0.0719369
0.221709	0.501657	0.952775	0.596282						0.501657	0.0790861	0.921463	0.952775	0.193127	0.232522	0.596282	0.572308	0.0902458
0.227696	0.362692	0.987878	0.602717						0.362692	0.0578084	0.907608	0.987878	0.219645	0.280102	0.602717	0.574825	0.11549
0.233125	0.339516	0.989074	0.619741						0.339516	0.026656	0.904655	0.989074	0.647303	0.215039	0.619741	0.577269	0.12391
0.243846	0.386594	0.929427	0.625293						0.386594	0.0286296	0.895073	0.929427	0.694987	0.273612	0.625293	0.599083	0.124183
0.286519	0.415411	0.897498	0.646453						0.415411	0.0710784	0.933916	0.897498	0.669293	0.0230931	0.646453	0.617877	0.14757
0.290884	0.561363	0.924391	0.665661						0.561363	0.0672199	0.962031	0.924391	0.403843	0.078431	0.665661	0.640544	0.150099
0.329909	0.452208	0.945691	0.671279						0.452208	0.0761219	0.860196	0.945691	0.338708	0.143796	0.671279	0.657451	0.161279
0.334885	0.415222	0.925987	0.682829						0.415222	0.0538942	0.983804	0.925987	0.246844	0.093048	0.682829	0.666186	0.162672
0.34969	0.378597	0.910682	0.686226						0.378597	0.0856337	0.965176	0.910682	0.253887	0.843531	0.686226	0.698414	0.178384
0.356025	0.651245	0.98474	0.702846						0.651245	0.0701538	0.933971	0.98474	0.792771	0.993132	0.702846	0.7151	0.187282
0.370986	0.559978	0.969804	0.707012						0.559978	0.636031	0.837283	0.969804	0.0715019	0.940283	0.707012	0.734793	0.205432
0.383859	0.720966	0.925048	0.718906						0.720966	0.617225	0.801566	0.925048	0.0432617	0.938245	0.718906	0.736339	0.210891
0.384494	0.173789	0.898418	0.721162						0.173789	0.857824	0.730134	0.898418	0.0874143	0.957924	0.721162	0.736801	0.211188
0.401903	0.115815	0.821519	0.721371						0.115815	0.974479	0.80004	0.821519	0.0486551	0.944943	0.721371	0.757892	0.216431
0.41316	0.104229	0.872127	0.728561						0.104229	0.923145	0.584023	0.872127	0.0478597	0.915401	0.728561	0.771516	0.225273
0.414796	0.172246	0.817026	0.729352						0.172246	0.936123	0.534049	0.817026	0.0226108	0.891669	0.729352	0.800465	0.233079
0.420424	0.194858	0.833355	0.743237						0.194858	0.949788	0.582575	0.833355	0.018761	0.805612	0.743237	0.814068	0.238849
0.422436	0.240396	0.758391	0.763252						0.240396	0.908774	0.554259	0.758391	0.0203622	0.36061	0.763252	0.824564	0.24403
0.495912	0.166455	0.969675	0.770379						0.166455	0.226407	0.507579	0.969675	0.0254541	0.0355697	0.770379	0.836558	0.245634
0.50746	0.118966	0.983548	0.771741						0.118966	0.898004	0.482026	0.983548	0.0289663	0.0671041	0.771741	0.884445	0.257993
0.515496	0.080202	0.931332	0.777211						0.080202	0.556567	0.454846	0.931332	0.0552326	0.648722	0.777211	0.894959	0.270422
0.515969	0.0422428	0.984807	0.779596						0.0422428	0.610486	0.468598	0.984807	0.104415	0.578435	0.779596	0.919682	0.276244
0.521251	0.0842991	0.670587	0.783469						0.0842991	0.368931	0.413322	0.670587	0.0528938	0.627301	0.783469	0.920347	0.276598
0.556248	0.132804	0.633789	0.787224						0.132804	0.962392	0.559794	0.633789	0	0.668707	0.787224	0.921909	0.292652
0.58111	0.358856	0.639787	0.790434						0.358856	0.907679	0.482448	0.639787	0.0134461	0.69561	0.790434	0.925318	0.305981
0.61828	0.506656	0.707861	0.807321						0.506656	0.908567	0.317238	0.707861	0.0462681	0.696777	0.807321	0.92902	0.30864
0.635981	0.406656	0.744648	0.807625						0.406656	0.90291	0.253665	0.744648	0.0799767	0.769987	0.807625	0.929086	0.327916
0.662364	0.311359	0.657357	0.821083						0.311359	0.968127	0.376358	0.657357	0.0138514	0.831953	0.821083	0.92915	0.352723
0.674321	0.624758	0.562493	0.825274						0.624758	0.98453	0.164325	0.562493	0.0198784	0.847322	0.825274	0.935472	0.387939
0.777769	0.975558	0.57877	0.829148						0.975558	0.176373	0.139466	0.57877	0.0697183	0.982721	0.829148	0.937002	0.413436
0.778866	0.474931	0.639744	0.8358						0.474931	0.143862	0.205598	0.639744	0.210844	0.987051	0.8358	0.94022	0.44606
0.82751	0.162489	0.621265	0.838504						0.162489	0.11401	0.142378	0.621265	0.0262955	0.97911	0.838504	0.944126	0.45131
0.851656	0.251203	0.831584	0.84274						0.251203	0.148696	0.0620147	0.831584	0.0723584	0.927447	0.84274	0.947272	0.486441
0.876193	0.431397	0.451662	0.856481						0.431397	0.163909	0.0106545	0.451662	0.224876	0.951153	0.856481	0.952609	0.491969
0.902318	0.37507	0.350462	0.85733						0.37507	0.145651	0.0938748	0.350462	0.2642	0.9719	0.85733	0.953637	0.52417
0	0.110464	0.325522	0.861645						0.110464	0.818057	0.109781	0.325522	0.312831	0.984038	0.861645	0.953922	0.539292
0.00804504	0.249957	0.210044	0.866381						0.249957	0.792828	0.0612374	0.210044	0.406451	0.978928	0.866381	0.957564	0.54452
0.0110685	0.244121	0.220148	0.887722						0.244121	0.0837536	0.145817	0.220148	0.481241	0.988844	0.887722	0.958498	0.564927
0.0134612	0.766573	0.176924	0.889836						0.766573	0.163239	0.00491754	0.176924	0.419933	0.944763	0.889836	0.965047	0.57687
0.0249406	0.849482	0.118605	0.893842						0.849482	0.200043	0	0.118605	0.414455	0.947639	0.893842	0.969438	0.598896
0.025018	0.975917	0.114422	0.897981						0.975917	0.0850226	0.130162	0.114422	0.253171	0.947554	0.897981	0.972203	0.606564
0.0316567	1	0.0508517	0.89926						1	0.651896	0.108926	0.0508517	0.212311	0.980364	0.89926	0.973384	0.626251
0.0386103	0.0706641	0.11729	0.903124						0.0706641	0.65914	0.165589	0.11729	0.253109	0.942693	0.903124	0.97834	0.631686
0.0468542	0.0687695	0.180052	0.90458						0.0687695	0.784162	0.178156	0.180052	0.263788	0.940902	0.90458	0.97899	0.667217
0.060073	0.156549	0.194298	0.916008						0.156549	0.807157	0.94103	0.194298	0.336487	0.948968	0.916008	0.979537	0.67623
0.0637726	0.138036	0.0962142	0.926395						0.138036	0.663836	0.976185	0.0962142	0.3477	0.950026	0.926395	0.980185	0.68928
0.0656633	0.0747768	0.104943	0.93857						0.0747768	0.778713	0.939179	0.104943	0.347121	0.975393	0.93857	0.980878	0.706625
0.0658382	0.109933	0.168695	0.940089						0.109933	0.790662	0.918758	0.168695	0.336366	0.975427	0.940089	0.982657	0.710467
0.0693047	0.0714132	0.193114	0.942852						0.0714132	0.577993	0.94984	0.193114	0.265746	0.977284	0.942852	0.993521	0.721443
0.0760974	0.11861	0.111165	0.948437						0.11861	0.624783	0.981899	0.111165	0.489968	0.972862	0.948437	0.995699	0.744431
0.0768983	0.0896784	0.181042	0.955533						0.0896784	0.938346	0.939404	0.181042	0.568087	0.978143	0.955533	0.995894	0.775045
0.0853632	0.0997294	0.142006	0.955779						0.0997294	0.95915	0.99034	0.142006	0.624161	0.991198	0.955779		0.78639
0.0960003	0.144204	0.133798	0.957534						0.144204	0.946314	0.9761	0.133798	0.530088	0.988294	0.957534		0.809641
0.0980195	0.15527	0.178388	0.958691						0.15527	0.98191	0.948494	0.178388	0.791496	1	0.958691		0.826846
0.09915	0.19926	0.222189	0.963572						0.19926	0.962505	0.876055	0.222189	0.641777	0.988555	0.963572		0.831088
0.0993402	0.217523	0.268731	0.963829						0.217523	0.968714	0.830629	0.268731	0.898746	0.982905	0.963829		0.83893
0.103275	0.25049	0.244427	0.964688						0.25049	0.985346	0.82344	0.244427	0.693104	0.942402	0.964688		0.840084
0.106836	0.28277	0.295137	0.974153						0.28277	0.938303	0.887969	0.295137	0.843366	0.972507	0.974153		0.848599
0.11059	0.14809	0.396779	0.979008						0.14809	0.845422	0.903008	0.396779	0.873358	0.974775	0.979008		0.857188
0.132706	0.206157	0.343404	0.980018						0.206157	0.804822	0.930975	0.343404	0.828256	0.940952	0.980018		0.857228
0.15396	0.0896789	0.413522	0.980962						0.0896789	0.881144	0.947677	0.413522	0.823472	0.956906	0.980962		0.86055
0.161415	0.156143	0.499457	0.982898						0.156143	0.818486	0.97333	0.499457	0.941412	0.960479	0.982898		0.86736
0.20586	0.293699	0.515358	0.983432						0.293699	0.782098	0.881193	0.515358	0.98999	0.914251	0.983432		0.871001
0.210342	0.186722	0.510501	0.989755						0.186722	0.964423	0.760988	0.510501	0.911179	0.905141	0.989755		0.876688
0.23113	0.129448	0.453592	0.99619						0.129448	0.290819	0.712615	0.453592	0.961434	0.839241	0.99619		0.878144
0.237713	0.179027	0.191691	1						0.179027	0.219369	0.836986	0.191691	0.922826	0.794251	1		0.879407
0.266093	0.683355	0.165161	1						0.683355	0.0543687	0.862232	0.165161	0.852066	0.814447	1		0.887741
0.280653	0.872024	0.228719	0.0184503						0.872024	0.0123324	0.84719	0.228719	0.788775	0.822953			0.891131
0.303051	0.902918	0.191353	0.0212247						0.902918	0.115091	0.385208	0.191353	0.871269	0.744779			0.893312
0.314425	0.968897	0.102722	0.0263396						0.968897	0.145687	0.728346	0.102722	0.731822	0.741385			0.893492
0.319677	0.974773	0.123601	0.0368176						0.974773	0.0950282	0.968315	0.123601	0.803764	0.741366			0.897691
0.326522	0.95329	0.486118	0.0377535						0.95329	0.0307547	0.730197	0.486118	0.882142	0.72012			0.898689
0.369586	0.947543	0.35823	0.0560666						0.947543	0.0284012	0.609135	0.35823	0.717838	0.705081			0.915936
0.379324	0.972234	0.350998	0.0586135						0.972234	0.0649255	0.924873	0.350998	0.880359	0.625401			0.919993
0.392371	0.368955	0.390598	0.070118						0.368955	0.125451	0.231552	0.390598	0.957393	0.650479			0.922489
0.398709	0.260934	0.349846	0.0900554						0.260934	0.0536984	0.150376	0.349846	0.915524	0.694628			0.927543
0.441292	0.648854	0.171549	0.0943635						0.648854	0.0805145	0.122572	0.171549	0.877183	0.764192			0.92782
0.474353	0.901259	0.151915	0.0988196						0.901259	0.366155	0.0948669	0.151915	0.877438	0.778209			0.928638
0.500406	0.820103	0.203549	0.100682						0.820103	0.387724	0.0501968	0.203549	0.825425	0.738355			0.931177
0.530895	0.954874	0.185337	0.116472						0.954874	0.435408	0.101769	0.185337	0.827968	0.68322			0.932405
0.539962	0.917882	0.0978204	0.147181						0.917882	0.171782	0.028637	0.0978204	0.894018	0.535092			0.957414
0.580939	0.943197	0.338204	0.171463						0.943197	0.294528	0.0552755	0.338204	0.734458	0.4749			0.964803
0.585793	0.957014	0.705197	0.184709						0.957014	0.0922051	0.0407384	0.705197	0.710942	0.403998			0.96864
0.607078	0.818558	0.720045	0.199455						0.818558	0.117216	0.83094	0.720045	0.690798	0.332126			0.971424
0.613966	0.056181	0.7094	0.22997						0.056181	0.90696	0.875536	0.7094	0.666569	0.33006			0.974558
0.623783	0.153203	0.649099	0.237483						0.153203	0.920808	0.843872	0.649099	0.801032	0.282624			0.975551
0.709937	0.182309	0.677207	0.241332						0.182309	0.83948	0.781748	0.677207	0.736889	0.39018			0.975691
0.70997	0.229491	0.638284	0.261404						0.229491	0.213036	0.795109	0.638284	0.667696	0.0731778			0.980702
0.760499	0.111377	0.525558	0.288754						0.111377	0.0767215	0.779233	0.525558	0.642562	0.115704			0.986767
0.855423	0.156656	0.511097	0.301021						0.156656	0.97345	0.888631	0.511097	0.928177	0.118061			0.994276
0.931391	0.413934	0.473768	0.302065						0.413934	0.701151	0.0384831	0.473768	0.818195	0.212508			0.997843
0.946218	0.389911	0.923322	0.302737						0.389911	0.644239	0.0280098	0.923322	0.737157	0.0378696			0.0465362
0.984061	0.0133512	0.805636	0.327013						0.0133512	0.600043	0.0163598	0.805636	0.672375	0.272038			0.0530603
0.988408	0.0137453	0.764188	0.336462						0.0137453	0.263949	0.295287	0.764188	0.630116	0.61642			0.0551585
0.992876	0.0720559	0.96398	0.33901						0.0720559	0.140599	0.684144	0.96398	0.707102	0.568543			0.0600335
0.993688	0.138092	0.935567	0.340905						0.138092	0.0929862	0.724392	0.935567	0.583987	0.679351			0.077889
1	0.196108	0.978428	0.349259						0.196108	0.0254054	0.660471	0.978428	0.0435775	0.441215			0.0859939
1	0.196701	0.922208	0.349525						0.196701	0.0745782	0.782873	0.922208	0.0931241	0.587073			0.0943754
	0.076513	0.835256	0.353377						0.076513	0.0927366	0.832616	0.835256	0.113496	0.653995			0.100264
0	0.027645	0.825961	0.364666						0.027645	0.0298026	0.905517	0.825961	0.00635731	0.629461			0.100632
0.00709672	0.0593432	0.936383	0.36755						0.0593432	0.0439273	0.91639	0.936383	0.0369601	0.498477			0.101196
0.00938651	0.136082	0.895739	0.370337						0.136082	0.082823	0.473492	0.895739	0.124775	0.464434			0.1014
0.0132583	0.0138366	0.863656	0.374479						0.0138366	0.0269429	0.424078	0.863656	0.813125	0.242917			0.111913
0.015524	0.00962091	0.946398	0.375223						0.00962091	0.0806995	0.0501873	0.946398	0.88609	0.203013			0.112836
0.0569528	0.0280924	0.980089	0.388377						0.0280924	0.351367	0.154249	0.980089	0.850823	0.0989133			0.124506
0.0668441	0.00191334	0.878732	0.397363						0.00191334	0.245797	0.229298	0.878732	0.981137	0.0834843			0.125479
0.0943107	0.113475	0.798727	0.398556						0.113475	0.467494	0.304268	0.798727	0.929492	0.156673			0.128408
0.0980877	0.135366	0.788554	0.422184						0.135366	0.175364	0.279453	0.788554	0.877254	0.277029			0.138354
0.10037	0.210731	0.737871	0.429505						0.210731	0.705	0.176084	0.737871	0.903566	0.315718			0.143881
0.120329	0.19743	0.970323	0.441809						0.19743	0.865657	0.169171	0.970323	0.990518	0.358469			0.144379
0.130912	0.0951706	0.858588	0.457912						0.0951706	0.975232	0.223705	0.858588	0.960342	0.363333			0.146193
0.14837	0.0339651	0.965891	0.484992						0.0339651	0.872279	0.427426	0.965891	0.826889	0.288626			0.163794
0.150375	0.0206586	0.990216	0.509844						0.0206586	0.737989	0.463019	0.990216	0.901964	0.249997			0.16464
0.157066	0.115896	0.981769	0.527329						0.115896	0.925392	0.52691	0.981769	0.787173	0.204236			0.171214
0.176494	0.628581	0.921382	0.528453						0.628581	0.690804	0.581331	0.921382	0.895783	0.454147			0.185976
0.207902	0.588579	0.934222	0.53761						0.588579	0.804731	0.525178	0.934222	0.943008	0.539489			0.188714
0.223907	0.879807	0.895965	0.546034						0.879807	0.490722	0.0426004	0.895965	0.842846	0.535624			0.194027
0.230234	0.827618	0.97448	0.553409						0.827618	0.146717	0.0646385	0.97448	0.768833	0.48181			0.195227
0.244457	0.680793	0.80329	0.557797						0.680793	0.0319779	0.0572312	0.80329	0.65531	0.46497			0.195748
0.252587	0.816329	0.526301	0.557851						0.816329	0.0379333	0.145549	0.526301	0.497596	0.413228			0.198073
0.254617	0.845085	0.480518	0.567542						0.845085	0.0734902	0.0955931	0.480518	0.218516	0.301737			0.199829
0.259203	0.726401	0.490696	0.570624						0.726401	0.0352384	0.0515154	0.490696	0.169064	0.218074			0.204598
0.264008	0.761059	0.391756	0.572646						0.761059	0.0769236	0.0922962	0.391756	0.201471	0.710918			0.208258
0.284275	0.757108	0.339179	0.574722						0.757108	0.0998438	0.140506	0.339179	0.283988	0.77276			0.210239
0.28845	0.712658	0.296189	0.600147						0.712658	0.0705241	0.0364168	0.296189	0.442249	0.761319			0.217621
0.313598	0.660748	0.27111	0.602365						0.660748	0.0501274	0.378401	0.27111	0.396725	0.634833			0.219486
0.315282	0.197415	0.204597	0.617617						0.197415	0.0394288	0.0293234	0.204597	0.231955	0.578149			0.220618
0.317467	0.0860533	0.242591	0.640718						0.0860533	0.0463293	0.0493698	0.242591	0.183808	0.413745			0.223487
0.318239	0.216635	0.274387	0.646916						0.216635	0.170141	0.128013	0.274387	0.205876	0.188704			0.226846
0.338315	0.304215	0.320814	0.648832						0.304215	0.229323	0.098977	0.320814	0.125159	0.678024			0.228094
0.355123	0.30828	0.154506	0.66918						0.30828	0.0782178	0.0644845	0.154506	0.0405734	0.10094			0.228213
0.358417	0.376679	0.273717	0.670839						0.376679	0.265754	0.574526	0.273717	0.0526413	0.0521047			0.231212
0.362539	0.237476	0.307647	0.691344						0.237476	0.382959	0.799993	0.307647	0.114221	0.030823			0.246613
0.384446	0.510588	0.282474	0.707319						0.510588	0.438455	0.778377	0.282474	0.188284	0.0193796			0.249873
0.4661	0.601102	0.30651	0.722799						0.601102	0.45986	0.839654	0.30651	0.0582437	0.0698672			0.265008
0.509493	0.550556	0.352404	0.726063						0.550556	0.678295	0.854496	0.352404	0.02785	0.0872548			0.289587
0.566231	0.93801	0.219133	0.728141						0.93801	0.730298	0.883037	0.219133	0.0826026	0.0691151			0.29141
0.569084	0.959422	0.235551	0.738793						0.959422	0.885272	0.954256	0.235551	0.20845	0.120276			0.291443
0.585473	0.792971	0.294641	0.741843						0.792971	0.714009	0.605772	0.294641	0.188104	0.0806578			0.29428
0.633666	0.681211	0.265931	0.754284						0.681211	0.728729	0.932992	0.265931	0.226321	0.0714598			0.302537
0.634171	0.730378	0.205216	0.758097						0.730378	0.804837	0.845965	0.205216	0.782901	0.0419058			0.305919
0.639457	0.765621	0.143849	0.758793						0.765621	0.73028	0.935704	0.143849	0.903191	0.0180117			0.307785
0.707108	0.893158	0.0586754	0.763972						0.893158	0.691068	0.964829	0.0586754	0.83869	0.906315			0.31214
0.711178	0.928882	0.388652	0.765158						0.928882	0.784956	0.901886	0.388652	0.915993	0.922932			0.312981
0.748295	0.676901	0.376595	0.770164						0.676901	0.868483	0.905143	0.376595	0.8704	0.887694			0.313481
0.752457	0.922368	0.32505	0.795388						0.922368	0.880605	0.939954	0.32505	0.918794	0.971072			0.317096
0.827822	0.516907	0.073562	0.802859						0.516907	0.972748	0.967004	0.073562	0.797882	0.935512			0.319228
0.842371	0.612618	0.225756	0.805639						0.612618	0.87691	0.959605	0.225756	0.740604	0.975617			0.332171
0.847844	0.567617	0.235667	0.812826						0.567617	0.988959	0.931594	0.235667	0.794888	0.141018			0.336385
0.86847	0.653321	0.251415	0.814378						0.653321	0.0848172	0.850099	0.251415	0.864627	0.240718			0.348831
0.868857	0.861723	0.125767	0.822722						0.861723	0.0944433	0.754347	0.125767	0.150155	0.100074			0.380961
0.868935	0.941452	0.979677	0.825421						0.941452	0.166221	0.835299	0.979677	0.0596461	0.0373069			0.400899
0.874053	0.976709	0.904294	0.828162						0.976709	0.199829	0.957931	0.904294	0.332585	0.0434786			0.418067
0.875498	0.986952	0.842367	0.831265						0.986952	0.21072	0.964581	0.842367	0.435579	0.497499			0.450135
0.895727	0.972615	0.663571	0.838629						0.972615	0.1994	0.93707	0.663571	0.271198	0.573898			0.456605
0.899803	0.979689	0.739054	0.841966						0.979689	0.152756	0.954104	0.739054	0.029947	0.597213			0.478706
0.903479	0.901268	0.578598	0.843982						0.901268	0.258564	0.9839	0.578598	0.027786	0.696829			0.490255
0.926761	0.944488	0.456129	0.849877						0.944488	0.312655	0.976562	0.456129	0.0684518	0.764796			0.495383
0.931879	0.946949	0.377728	0.85049						0.946949	0.0726977	0.970558	0.377728	0.0889562	0.745686			0.497878
0.935177	0.140907	0.383383	0.864995						0.140907	0.477987	0.951603	0.383383	0.134084	0.593086			0.516565
0.936411	0.077021		0.866728						0.077021	0.466249	0.286811		0.0788053	0.693111			0.565984
0.950946	0.178417	0.286767	0.87187						0.178417	1	0.314363		0.974154	0.816518			0.578073
0.957838	0.247958	0.276653	0.876452						0.247958	0.947669	0.383887		0.873251	0.776972			0.57927
0.970849	0.103753	0.386631	0.884705						0.103753	0.932986	0.418958		0.677553	0.803302			0.589219
0.983845	0.927173	0.351387	0.890761						0.927173	0.947365	0.546185		0.506612	0.852082			0.601415
0.984812	0.9499	0.469047	0.891097						0.9499	0.971835	0.315313		0.0538656	0.879027			0.60279
0.988324	0.748384	0.634069	0.891173						0.748384	0.90914	0.227624		0.390944	0.957275			0.612115
0.996785	0.691989	0.801553	0.893757						0.691989	0.850715	0.272638		0.417551	0.907465			0.620002
1	0.819973	0.915896	0.894943						0.819973	0.881896	0.0614244		0.205582	0.940633			0.649499
1	0.81396	0.923786	0.897156						0.81396	0.830371	0.0872255		0.190005	0.898397			0.651214
0	0.960036	0.886575	0.906291						0.960036	0.732943	0.114379		0.103433	0.961448			0.656878
0	0.962218	0.991404	0.907013						0.962218	0.696674	0.12937		0.210139	0.955133			0.661309
0	0.976921	0.953038	0.909222						0.976921	0.957192	0.0627651		0.268095	0.964317			0.671314
0	0.687053	0.880237	0.913021						0.687053	0.968477	0.0798474		0.329092	0.98186			0.672194
0.00122505	0.736591	0.839851	0.922926						0.736591	0.943195	0.0607802		0.282299	0.984157			0.68792
0.00776475	0.737504	0.70726	0.923153						0.737504	0.246328	0.162989		0.736268	0.986452			0.68845
0.0193037	0.951607	0.709849	0.923759						0.951607	0.107842	0.1239		0.450829	0.865998			0.69607
0.0459182	0.632347	0.882672	0.932511						0.632347	0.180142	0.185284		0.0437362	0.899386			0.711302
0.0473421	0.311635	0.911633	0.936018						0.311635	0.144865	0.0205704		0.115702	0.922698			0.73026
0.0671509	0.437303	0.957124	0.936843						0.437303	0.100108	0.057706		0.240685	0.910336			0.735175
0.0741223	0.559763	0.827063	0.940691						0.559763	0.0658136	0.0531901		0.0510833	0.827602			0.735469
0.0913416	0.680569	0.701035	0.941655						0.680569	0.0481868	0.233254		0.0999448	0.836731			0.743453
0.120516	0.656193	0.657198	0.943346						0.656193	0.147516	0.257589		0.227132	0.778841			0.745557
0.16936	0.53974	0.59466	0.949465						0.53974	0.280169	0.271667		0.367417	0.703412			0.748991
0.202057	0.632351	0.542975	0.954252						0.632351	0.0899617	0.0399874		0.505237	0.925993			0.750379
0.20762	0.6088	0.51486	0.954296						0.6088	0.428834	0.304509		0.205036	0.968831			0.761301
0.237559	0.631477	0.753521	0.955894						0.631477	0.177504	0.363811		0.0833435	0.928675			0.762838
0.239428	0.721926	0.755773	0.95885						0.721926	0.106032	0.347998		0.0723656	0.944907			0.778096
0.245196	0.663696	0.91085	0.959586						0.663696	0.104916	0.606567		0.10663	0.921866			0.779393
0.247184	0.689022	0.951069	0.960676						0.689022	0.26179	0.54759		0.20098	0.955435			0.783929
0.262951	0.612514	0.871417	0.96916						0.612514	0.474414	0.785566		0.903091	0.940716			0.786395
0.268064	0.842365	0.815991	0.972808						0.842365	0.673314	0.955669		0.940925	0.926628			0.787156
0.271464	0.733818	0.766966	0.973439						0.733818	0.712689	0.897038		0.920614	0.891447			0.790273
0.2793	0.751066	0.922896	0.974053						0.751066	0.692022	0.884868		0.755281	0.925444			0.794194
0.289376	0.725626	0.552614	0.977482						0.725626	0.346661	0.736031		0.824684	0.525888			0.797356
0.312582	0.754868	0.900844	0.981915						0.754868	0.285958	0.616386		0.908945	0.0228539			0.799023
0.337137	0.73515	0.886671	0.988487						0.73515	0.368708	0.610626		0.88778	0.13966			0.816084
0.345045	0.818785	0.756479	0.991003						0.818785	0.397494	0.579591		0.956956	0.033926			0.82039
0.353931	0.755515	0.630068	0.997028						0.755515	0.841867	0.294602		0.940144	0.191269			0.823186
0.367282	0.772273	0.668147	0.999471						0.772273	0.877481	0.882101		0.724762	0.0626755			0.825208
0.400306	0.458234	0.320962	1						0.458234	0.909837	0.885198		0.900425	0.0225741			0.82558
0.411229	0.527682	0.281839	1						0.527682	0.853678	0.843625		0.889543	0.0141686			0.826655
0.459103	0.401222	0.348321	0.0224461						0.401222	0.903763	0.729788		0.744469	0.325505			0.831663
0.522258	0.205539	0.403095	0.0315074						0.205539	0.95655	0.870326		0.632931	0.422145			0.832817
0.572249	0.221158	0.335217	0.0476495						0.221158	0.995491	0.720766		0.720128	0.496948			0.838428
0.618618	0.0648313	0.310704	0.0494495						0.0648313	0.929963	0.667748		0.687072	0.512334			0.843204
0.6208	0.0755358	0.308541	0.0514395						0.0755358	0.261129	0.667434		0.712447	0.439795			0.843843
0.633979	0.335816	0.202846	0.052293						0.335816	0.13128	0.695693		0.766303	0.567359			0.849639
0.638199	0.0289366	0.165066	0.0559372						0.0289366	0.153506	0.775899		0.800978	0.00211173			0.860889
0.655645	0.347919	0.0154894	0.081676						0.347919	0.244655	0.720246		0.846116	0.00264673			0.869817
0.738519	0.0335527	0.0798606	0.0983886						0.0335527	0.111424	0.745764		0.872921	0.010262			0.875162
0.745761	0.920238	0.184355	0.10315						0.920238	0.127301	0.813297		0.868151	0.00218297			0.880181
0.749822	0.866989	0.203069	0.109216						0.866989	0.189079	0.765402		0.753474	0.0480754			0.882237
0.76066	0.255988	0.214005	0.112066						0.255988	0.242013	0.749834		0.792623	0.06119			0.886945
0.772099	0.740103	0.161669	0.113223						0.740103	0.229224	0.752563		0.700898	0.0484057			0.889531
0.772164	0.807323	0.132742	0.117419						0.807323	0.242467	0.692773		0.795364	0.245978			0.892357
0.779786	0.765928	0.0862796	0.120888						0.765928	0.464836	0.739441		0.855548	0.118335			0.892898
0.85693	0.672325	0	0.137786						0.672325	0.630624	0.714329		0.885249	0.441424			0.895454
0.865089	0.683573	0.200753	0.155686						0.683573	0.652872	0.802747		0.913332	0.538791			0.896607
0.883891	0.676592	0.295998	0.156484						0.676592	0.662183	0.770178		0.933488	0.458371			0.905999
0.890661		0.382066	0.162681							0.734068	0.755076		0.965299	0.526936			0.906061
0.902258	0.699784	0.130306	0.166656							0.725231	0.726554		0.898958	0.582631			0.913085
0.919764	0.660712	0.0361762	0.18669							0.559101	0.699308		0.924297	0.610712			0.915308
0.924826	0.682509	0.91147	0.196284							0.754683	0.596171		0.863626	0.566036			0.921556
0.928468	0.5974	0.938643	0.20165							0.77168	0.693528		0.775916	0.551131			0.932974
0.93852	0.564926	0.840769	0.203521							0.78429	0.643258		0.828569	0.528965			0.933171
0.96383	0.591437	0.0749086	0.206683							0.906612	0.488937		0.931982	0.726912			0.935964
0.979682	0.633959	0.0936951	0.207436							0.0319924	0.147361		0.946814	0.75145			0.936002
0.990324	0.666293	0.278702	0.218019							0.0142515	0.230806		0.635297	0.789258			0.941915
0.996401	0.842648	0.302845	0.240382							0.0758552	0.949712		0.936014	0.702224			0.946209
1	0.969085	0.454844	0.248579							0.0706641	0.927022		0.947436	0.825433			0.946701
1	0.990511	0.410081	0.251077							0.0352182	0.740595		0.938254	0.778554			0.952563
0.000680736	0.866008	0.374473	0.258396							0.0731981	0.845531		0.0686388	0.766262			0.953676
0.0227016	0.893679	0.573403	0.25911							0.447476	0.835805		0.0838666	0.725545			0.965337
0.0287542	0.783736	0.902677	0.272017							0.479329	0.935128		0.111257	0.704725			0.966482
0.0503317	0.82775	0.915023	0.28055							0.526521	0.948914		0.184114	0.678401			0.968649
0.0585012	0.853811	0.957306	0.280627							0.548571	0.93687		0.105623	0.649804			0.979469
0.0623646	0.936175	0.864562	0.28632							0.577075	0.929423		0.172818	0.653101			0.98167
0.0724087	0.938455	0.94566	0.292646							0.628739	0.926655		0.379825	0.681685			0.984899
0.0743286	0.183561	0.88573	0.294142							0.634786	0.909785		0.312921	0.702663			0.98791
0.0760793	0.230095	0.824782	0.30461							0.654749	0.928096		0.165682	0.724756			0.990375
0.0794525	0.244553	0.813731	0.32222							0.617439	0.963394		0.227757	0.701569			0.991574
0.0952544	0.212841	0.786334	0.344289							0.647906	0.927173		0.167292	0.650148			0.99422
0.0967759	0.12546	0.938614	0.345756							0.291643	0.839155		0.489166	0.610075			0.997699
0.0983034	0.1155	0.90951	0.346945							0.854988	0.775607		0.559201	0.688677			1
0.100137	0.0358608	0.964687	0.353057							0.829309	0.856525		0.118613	0.724727
0.101406	0.0363421	0.984387	0.357277							0.847621	0.931681		0.134947	0.790665
0.106934	0.633674	0.989862	0.358499							0.746201	0.971046		0.11768	0.835731
0.109862	0.625239	0.93496	0.364134							0.949032	0.909357		0.254771	0.851745
0.1113	0.722037	0.943587	0.367042							0.935549	0.870116		0.149003	0.790125
0.113563	0.735177	0.965354	0.384794							0.900968	0.795368		0.125132	0.808056
0.116582	0.735363	0.911005	0.406882							0.875831	0.723054		0.28703	0.872819
0.121598	0.792268	0.949746	0.408705							0.351643	0.937138		0.094619	0.714964
0.140049	0.703291	0.902682	0.419342							0.363597	0.953624		0.189647	0.681515
0.144314	0.660584	0.931211	0.426726							0.366557	0.969279		0.310558	0.661094
0.1499	0.821832	0.866536	0.431139							0.157485	0.613825		0.837496	0.659824
0.152604	0.737186	0.952713	0.435021							0.199789	0.913397		0.79952	0.683321
0.161128	0.906476	0.9028	0.461641							0.107609	0.972924		0.706905	0.699189
0.162675	0.968112	0.897856	0.501625							0.126826	0.923749		0.25297	0.70996
0.163739	0.968999	0.577414	0.503131							0.19479	0.945061		0.0980197	0.745735
0.164328	0.953004	0.661635	0.50611							0.14311	0.903927		0.0837183	0.782488
0.167372	0.970093	0.93754	0.515115							0.198081	0.800671		0.0689749	0.838681
0.167994	0.9681	0.304672	0.560597							0.159048	0.770387		0.877124	0.83308
0.184924	0.990809	0.380884	0.569364							0.227644	0.746035		0.9408	0.946815
0.192217	0.968653	0.261373	0.58384							0.251968	0.380639		0.943313	0.934755
0.195955	0.960882	0.104553	0.58591							0.193299	0.111514		0.291619	0.964685
0.204131	0.97934	0.332316	0.602641							0.12242	0.217233		0.0984361	0.980073
0.206166	0.984907	0.183382	0.605684							0.0906786	0.182378		0.167751	0.762925
0.211313	0.967576	0.0203153	0.619849							0.119727	0.12126		0.104265	0.0969695
0.215177	0.945507	0.121157	0.632853							0.0800628	0.30655		0.178433	0.170586
0.220385	0.942591	0.0827948	0.647829							0.0566271	0.34069		0.087637	0.11358
0.231992	0.957495	0.0665078	0.666772							0.0755918	0.359597		0.912744	0.168588
0.238629	0.95712	0.0484664	0.719668							0.246053	0.331771		0.952215	0.956051
0.245378	0.889844	0.117614	0.741303							0.324397	0.276061		0.995458	0.892425
0.249275	0.442979	0.490805	0.745081							0.325187	0.388461		0.791336	0.915309
0.264083	0.546088	0.424554	0.877159							0.431733	0.464674		0.959342	0.896408
0.27507	0.0790978	0.529488	0.910616							0.653245	0.851903		0.17306	0.871507
0.276814	0.115159	0.588894	0.916403							0.416495	0.895713		0.0806599	0.963207
0.281299	0.102169	0.519611	0.924719							0.540834	0.874019		0.10759	0.946654
0.284997	0.0542566	0.507074	0.927946							0.407891	0.972448		0.184563	0.952356
0.296164	0.107369	0.592431	0.931067							0.384503	0.973777		0.120266	0.947379
0.30098	0.166214	0.199571	0.942093							0.438357	0.758642		0.157692	0.949158
0.305702	0.0615148	0.209111	0.942835							0.47393	0.874454		0.103316	0.933497
0.311888	0.0824752	0.171892	0.943618							0.574265	0.917676		0.238716	0.930732
0.313655	0.123489	0.165345	0.946152							0.595388	1		0.289859	0.660717
0.322952	0.0180833	0.192044	0.948641							0.64209	0.733167		0.362746	0.593917
0.338937	0.0892076	0.128778	0.951822							0.0989472	0.93239		0.422277	0.560227
0.348593	0.0405257	0.0446031	0.95879							0.0490703	0.807181		0.524654	0.499278
0.358108	0.0736054	0.10814	0.961751							0.142172	0.857905		0.570448	0.501353
0.360664	0.0897972	0.0323789	0.964271							0.122124	0.4657		0.195901	0.462187
0.371595	0.0721142	0.109667	0.965654							0.192612	0.450224		0.289412	0.391674
0.372422	0.0200358	0.0635452	0.967558							0.173303	0.429177		0.235701	0.418922
0.382543	0.451577	0.118141	0.975192							0.116478	0.377777		0.0743405	0.335429
0.382919	0.317819	0.040602	0.976887							0.158595	0.301001		0.108055	0.262909
0.390194	0.577149	0.971741	0.992827							0.115307	0.302689		0.176047	0.180799
0.390515	0.579632	0.902265	0.996634							0.13873	0.257704		0.21095	0.0977527
0.392758	0.587248	0.822266	0.0247663							0.0893994	0.343072		0.391818	0.0325769
0.393222	0.597899	0.924599	0.0299319							0.122341	0.267568		0.476552	0.164393
0.417696	0.65763	0.464143	0.0516332							0.165117	0.354499		0.855378	0.0388915
0.42382	0.716959	0.0136524	0.120156							0.122337	0.304857		0.771202	0.117933
0.428883	1	0.0855503	0.123438							0.0480946	0.213872		0.855299	0.198815
0.435727	1	0.33535	0.176629							0.246311	0.189995		0.917004	0.157235
0.445771	0.88305	0.778524	0.240919							0.358179	0.222229		0.924359	0.231096
0.449533	0.919682	0.662889	0.250522							0.312708	0.401194		0.931747	0.224659
0.45791	0.976124	0.601532	0.261666							0.343458	0.214745		0.923675	0.293867
0.528257	0.970582	0.401631	0.273373							0.397582	0.256507		0.868663	0.129752
0.528698	0.911127	0.0428628	0.282134							0.678326	0.178814		0.966271	0.352739
0.531539	0.874756	0.176403	0.317129							0.944057	0.163645		0.954772	0.513981
0.551457	0.905127	0.0913954	0.320788							0.887922	0.0833215		0.921799	0.554168
0.609786	0.935038	0.129353	0.325112							0.887925	0.147533		0.928174	0.577152
0.625702	0.941298	0.339643	0.33179							0.7861	0.105166		0.918719	0.551397
0.669286	0.868867	0.434501	0.345522							0.980818	0.106504		0.95942	0.608083
0.6877	0.942503	0.743383	0.348458							0.953054	0.306197		0.940244	0.62826
0.702572	0.906553	0.845012	0.355424							0.940631	0.327258		0.946371	0.642665
0.73962	0.96251	0.0484986	0.362993							0.989795	0.39321		0.828272	0.679376
0.810037	0.481572	0.0116556	0.368824							0.913958	0.305392		0.949913	0.717057
0.819491	0.535316	0.0818757	0.384813							0.910695	0.378915		0.852922	0.717688
0.85673	0.594824	0.104698	0.386233							0.884096	0.585357		0.831404	0.615821
0.865357	0.870699	0.16743	0.397978							0.887108	0.252119		0.618564	0.754405
0.876312	0.0281734	0.319113	0.406672							0.824472	0.170486		0.250549	0.787829
0.89538	0.0324987	0.229098	0.427973							0.828944	0.0649535		0.29339	0.828541
0.924447	0.124552	0.0813619	0.436602							0.798314			0.175412	0.846947
0	0.0835488	0.0996116	0.43744							0.771201			0.0850062	0.840537
0	0.0228957	0.125998	0.451298							0.908822			0.146505	0.858927
0.0118535	0.0320565	0.16602	0.477741							0.907984			0	0.982144
0.026404	0.0912669	0.0432542	0.486633							0.880394			0.235174	0.183086
0.0277445	0.042156	0.110972	0.517006							0.875364			0.342224	0.423316
0.0287546	0.0327468	0.109792	0.521345							0.838802			0.435309	0.434917
0.0292136	0.0402585	0.191694	0.532534							0.867265			0.449028	0.46585
0.0315942	0.10751	0.225729	0.550593							0.975027			0.615913	0.499552
0.0339681	0.148508	0.1801	0.562652							0.94848			0.624121	0.515466
0.0350457	0.106788	0.199299	0.576726							0.813075			0.563167	0.600352
0.0514875	0.037962	0.254388	0.596821							0.827506			0.415085	0.525044
0.0567974	0.139977	0.22582	0.619968							0.796209			0.466937	0.483365
0.0604985	0.0919954	0.414375	0.647533							0.852652			0.444119	0.53553
0.0611279	0.0401182	0.309328	0.687096							0.821738			0.562391	0.613142
0.0623563	0.527905	0.168764	0.689571							0.771023			0.646011	0.686508
0.0704146	0.597195	0.204244	0.692006							0.793602			0.566846	0.749439
0.074624	0.797488	0.173654	0.699803							0.694448			0.594305	0.749479
0.0753889	0.707211	0.069694	0.702319							0.691199			0.49172	0.67033
0.0815728	0.908492	0.0549996	0.725671							0.757877			0.271696	0.958389
0.0867552	0.991827	0.0532717	0.744654							0.0486202			0.152066	0.982462
0.087928	0.92558	0.124123	0.754905							0.209888			0.121332	0.941086
0.0991224	0.881723	0.217119	0.793777							0.983522			0.0679975	0.925686
0.101215	0.910209	0.223206	0.797641										0.0492099	0.965871
0.103844	0.860276	0.290127	0.82068										0.852491	0.854365
0.104594	0.888084	0.330024	0.852318										0.916868	0.898471
0.105646	0.958962	0.364632	0.863984										0.798719	0.956994
0.109687	0.971918	0.514423	0.874413										0.969041	0.587923
0.11057	0.926482	0.613728	0.877619										0.823368	0.498523
0.116435	0.936325	0.695874	0.881036										0.867452	0.373372
0.119828	0.920293	0.712939	0.882651										0.934067	0.17732
0.14082	0.971057	0.81764	0.890333										0.879426	0.120875
0.143296	0.895886	0.8199	0.892871										0.439407	0.12749
0.154033	0.659974	0.764105	0.892897										0.43828	0.973216
0.154203	0.746982	0.86136	0.894555										0.433988	0.968566
0.167265	0.75109	0.952863	0.903204										0.484268	0.976964
0.170907	0.788827	0.95792	0.91551										0.591582	0.961487
0.174463	0.860554	0.932677	0.921045										0.68276	0.984904
0.181198	0.947052	0.814168	0.922029										0.694098	0.00923128
0.181424	0.834632	0.883319	0.934252										0.7638	0
0.222782	0.799662	0.891752	0.938787										0.743556
0.22745	0.589789	0.937738	0.948372										0.715792
0.235077	0.584472	0.937264	0.949624										0.592179
0.243447	0.644553	0.692827	0.951408										0.482902
0.249508	0.642933	0.670404	0.956314										0.365436
0.249899	0.682414	0.896495	0.961512										0.253552
0.2548	0.0360423	0.910113	0.965784										0.283639
0.261348	0.0844687	0.871203	0.9673										0.198557
0.265317	0.243567	0.800582	0.976153										0.173896
0.28041	0.184503	0.763589	0.983921										0.141149
0.284744	0.131226	0.486222	0.994716										0.0752309
0.291336	0.120668	0.0593836	1										0.183269
0.292205	0.0697863	0.110878	1										0.198758
0.292961	0.0487917	0.273312	1										0.122114
0.296269	0.0848216	0.442566	1										0.313736
0.296447	0.263881	0.815576	0.0213659										0.467925
0.324411	0.257369	0.90281	0.0302672										0.614011
0.325534	0.0962111	0.763632	0.0349826										0.68717
0.330633	0.503436	0.839361	0.0373048										0.650282
0.350731	0.5234	0.959269	0.0561993										0.547349
0.366774	0.594964	0.183074	0.0717058										0.618313
0.38277	0.562376	0.109111	0.0826192										0.563751
0.387275	0.772721	0.0822859	0.087308										0.4696
0.389868	0.0907446	0.169575	0.103262										0.403217
0.397818	0.253711	0.263383	0.117008										0.25568
0.401381	0.228256	0.141038	0.117208										0.280958
0.413681	0.0717127	0.114566	0.157988										0.117369
0.423395	0.0824035	0.154265	0.158016										0.090876
0.429201	0.0177778	0.252352	0.164716										0.0321832
0.480726	0.071907	0.271213	0.1816										0.0307133
0.59594	0.113604	0.361404	0.189189										0.0481056
0.677944	0.129632	0.418568	0.200174										0.237101
0.720721	0.0917125	0.415652	0.212852										0.0410352
0.761394	0.0835633	0.169574	0.218902										0.0356065
0.773048	0.190752	0.160605	0.221612										0.479824
0.78309	0.164809	0.192942	0.222807										0.801766
0.860893	0.0504927	0.238788	0.233336										0.84848
0.880201	0.205363	0.25725	0.236554										0.850739
0.0449315	0.10522	0.234958	0.238366										0.709485
0.046772	0.0659418	0.58541	0.239534										0.923178
0.0626402	0.199243	0.444873	0.252159										0.962582
0.197542	0.145031	0.418369	0.263674										0.946072
0.214703	0.134469	0.471267	0.264164										0.00804813
0.24054	0.199601	0.510772	0.279781										0.473759
0.264367	0.263145	0.608595	0.291325										0.0724894
0.267838	0.166834	0.722234	0.300648										0.130749
0.271107	0.0817347	0.687865	0.314026										0.0457741
0.271601	0.0767335	0.767242	0.329723										0.253182
0.272053	0.0409174	0.842941	0.333371										0.30146
0.285012	0.247469	0.874004	0.339										0.326462
0.288341	0.120696	0.980875	0.342208										0.309238
0.291534	0.0729354	0.944805	0.345564										0.28862
0.298649	0.133133	0.978192	0.380408										0.382657
0.299384	0.175926	0.922813	0.384562										0.439283
0.307843	0.0572288	0.982783	0.402166										0.49778
0.308329	0.0940292	0.894826	0.406338										0.578474
0.312789	0.265024	0.948793	0.418788										0.624573
0.322837	0.259077	0.994906	0.420298										0.762809
0.324254	0.187144	0.94858	0.451043										0.816236
0.333241	0.143586	0.860403	0.464884										0.779089
0.334618	0.112881	0.851447	0.478887										0.833881
0.336744	0.107843	0.849075	0.499811										0.882574
0.337256	0.205994	0.855305	0.502957										0.903172
0.337853	0.235532	0.866403	0.50933										0.919804
0.339861	0.493474	0.976679	0.519666										0.969702
0.355564	0.517436	0.940042	0.537457
0.369792	0.564887	0.913275	0.540548
0.375888	0.54755	0.797191	0.545467
0.379534	0.502467	0.696955	0.546697
0.383486	0.513633	0.736763	0.548333
0.385634	0.549852	0.777046	0.559021
0.414699	0.53776	0.910799	0.580447
0.41531	0.47544	0.92538	0.584454
0.420361	0.599487	0.938552	0.58566
0.542384	0.691446	0.815891	0.589279
0.59672	0.701799	0.927092	0.608253
0.607988	0.765405	0.90777	0.691829
0.614451	0.814109	0.802362	0.695396
0.636613	0.75752	0.754207	0.700897
0.692878	0.710607	0.87624	0.742643
0.703359	0.671605	1	0.746486
0.729234	0.719637	0.926888	0.760263
0.757027	0.670846	0.853234	0.760684
0.769708	0.807346	0.833447	0.764806
0.793739	0.853805	0.894513	0.773029
0.803386	0.80791	0.786119	0.781877
0.803786	0.904554	0.839786	0.816716
0.810404	0.875972	0.901838	0.822868
0.815091	0.928518	0.365379	0.838359
0.817106	0.892934	0.0496545	0.840675
0.82713	0.862023	0.942646	0.858159
0.829134	0.938926	0.902898	0.860713
0.830764	0.728425	0.863225	0.860887
0.834583	0.560234	0.968771	0.865937
0.835599	0.957891	0.882516	0.867822
0.846569	0.861299	0.865791	0.873691
0.888264	0.986432	0.902338	0.883765
0.903253	0.888656	0.873767	0.886147
0.90858	0.845565	0.910956	0.893545
0.910295	0.900564	0.974417	0.897047
0.912552	0.822596	0.886256	0.900762
0.919719	0.733532	0.955114	0.90356
0.920847	0.934537	0.826771	0.905505
0.923961	0.884683	0.715025	0.917533
0.925379	0.934749	0.591956	0.924074
0.927273	0.881476	0.596678	0.931974
0.9421	0.530192	0.849915	0.934284
0.969182	0.496012	0.914309	0.937374
0.97116	0.498571	0.794339	0.937573
0.972565	0.48093	0.732572	0.946717
0.97397	0.580762	0.715231	0.949082
0.982789	0.633934	0.548375	0.949619
0.986316	0.268109	0.659087	0.950102
0.996207	0.125794	0.774243	0.963916
1	0.11026	0.975952	0.988877
0	0.0811372	0.928159	0.990232
0	0.178175	0.944891	0.996439
0	0.193721	0.728344	1
0.0127489	0.195684	0.558888	0.0479798
0.013934	0.0840374	0.652287	0.0888061
0.0162054	0.0818664	0.573828	0.149368
0.0168718	0.233049	0.238172	0.149712
0.0205613	0.429891	0.191688	0.151982
0.0260411	0.5006	0.17334	0.1711
0.0301218	0.489868	0.154168	0.176468
0.0323946	0.473683	0.226011	0.187493
0.0346781	0.536627	0.474425	0.200788
0.0358129	0.640539	0.432008	0.203824
0.0370469	0.670014	0.314865	0.208777
0.0396114	0.761318	0.117639	0.21698
0.0397922	0.785779	0.0340443	0.219444
0.0443052	0.874491	0.163414	0.219833
0.0500038	0.837604	0.0510551	0.230494
0.0502333	0.906746	0.0601005	0.2337
0.0543892	0.86829	0.0229577	0.238402
0.0545601	0.969414	0.216002	0.259152
0.05828	0.887682	0.259062	0.263426
0.0591777	0.861525	0.263636	0.270355
0.0612213	0.967217	0.0960217	0.290442
0.0614251	0.943662	0.186345	0.324747
0.0665186	0.967535	0.195977	0.355759
0.067363	0.943935	0.262331	0.362236
0.0747805	0.942665	0.337885	0.382068
0.0786669	0.97578	0.45414	0.389321
0.0794261	0.910211	0.523506	0.394786
0.0819741	0.826576	0.734523	0.398628
0.0824079	0.861365	0.0952793	0.399376
0.0841765	0.892476	0.185741	0.407169
0.0845278	0.939223	0.0641528	0.409184
0.084622	0.921409	0.286197	0.412689
0.0858308	0.767289	0.149352	0.421655
0.0885315	0.675994	0.0172293	0.434646
0.090272	0.515321	0.0290213	0.445479
0.0946424	0.521356	0.0362438	0.44685
0.0949769	0.435406	0.975945	0.462198
0.0955566	0.360064	0.317269	0.473821
0.0957847	0.301288	0.283773	0.480607
0.0985131	0.284216	0.216434	0.491019
0.0989753	0.210593	0.173521	0.491956
0.0991112	0.208431	0.0977776	0.497212
0.0992904	0.129814	0.0590196	0.510141
0.100214	0.0777766	0.0974505	0.53935
0.100508	0.0882376	0.0993066	0.541898
0.100851	0.116642	0.0662064	0.56411
0.105222	0.0671908	0.089402	0.572308
0.106955	0.196456	0.141528	0.574825
0.114419	0.249183	0.11321	0.577269
0.114564	0.18178	0.139649	0.599083
0.121628	0.100281	0.104204	0.617877
0.122601	0.068656	0.0559895	0.640544
0.126207	0.0903728	0.154492	0.657451
0.132443	0.0754363	0.16542	0.666186
0.134436	0.0733583	0.081792	0.698414
0.137644	0.94359	0.072056	0.7151
0.139408	0.969281	0.0391352	0.734793
0.142237	0.539224	0.206781	0.736339
0.142535	0.42343	0.0958711	0.736801
0.152257	0.343295	0.0429018	0.757892
0.152396	0.374499	0.126848	0.771516
0.156816	0.332366	0.208509	0.800465
0.162217	0.259958	0.247251	0.814068
0.164189	0.660868	0.143214	0.824564
0.170997	0.752108	0.032914	0.836558
0.174272	0.612241	0.125137	0.884445
0.177658	0.861164	0.24629	0.894959
0.184902	0.0715817	0.1098	0.919682
0.215648	0.138662	0.438056	0.920347
0.215649	0.126298	0.334549	0.921909
0.234325	0.137065	0.213367	0.925318
0.238253	0.0640418	0.222104	0.92902
0.242442	0.985276	0.30219	0.929086
0.2576	0.899307	0.431015	0.92915
0.283602	0.819225	0.494943	0.935472
0.290216	0.884935	0.936755	0.937002
0.302132	0.933708	0.670088	0.94022
0.32323	0.890235	0.74362	0.944126
0.331414	0.841556	0.695342	0.947272
0.409355	0.792184	0.621863	0.952609
0.47376	0.829952	0.469142	0.953637
0.508908	0.733546	0.956502	0.953922
0.575793	0.823155	0.737502	0.957564
0.619306	0.770905	0.949481	0.958498
0.620041	0.884608	0.735722	0.965047
0.635889	0.558189	0.998724	0.969438
0.666737	0.410363	0.920274	0.972203
0.697373	0.606914	0.635176	0.973384
0.701741	0.38471	0.563537	0.97834
0.740268	0.806093	0.609929	0.97899
0.795614	0.513765	0.533827	0.979537
0.802817	0.97147	0.339826	0.980185
0.81404	0.764326	0.7331	0.980878
0.827431	0.693932	0.703937	0.982657
0.840839	0.646156	0.696271	0.993521
0.84099	0.748747	0.692168	0.995699
0.864462	0.328991	0.61627	0.995894
0.870613	0.0665906	0.593668	0
0.882343	0.0262568	0.655948	0
0.887192	0.0868342	0.752748	0.000982304
0.896552	0.131845	0.821817	0.0176177
0.901195	0.01982	0.85119	0.0227166
0.905465	0.0685745	0.866454	0.0379183
0.907745	0.0884247	0.811317	0.052154
0.913887	0.0598802	0.879868	0.0664425
0.914052	0.0933115	0.953946	0.0756551
0.91684	0.0727947	0.984228	0.0865826
0.919896	0.960705	0.936258	0.093519
0.924315	0.964839	0.85337	0.106471
0.926112	0.910002	0.73162	0.110095
0.937682	0.825193	0.760936	0.112457
0.943884	0.844516	0.679787	0.134067
0.945427	0.776098	0.833311	0.141177
0.949701	0.730868	0.778589	0.152109
0.951205	0.598474	0.798796	0.163944
0.954307	0.80185	0.861324	0.184346
0.956484	0.400057	0.911069	0.195621
0.974028	0.624954	0.980447	0.196174
0.982032	0.153575	0.917933	0.197893
0.0187491	0.845459	0.916757	0.211563
0.0284606	0.791066	0.924989	0.215313
0.050682	0.87666	0.983036	0.22119
0.0508776	0.95208	0.945791	0.224611
0.0516499	0.91412	0.874457	0.236732
0.0555731	0.371026	0.889425	0.244865
0.0746601	0.517105	0.852275	0.271575
0.0769387	0.204825	0.982868	0.275996
0.0859742	0.182959	0.940962	0.278433
0.0903285	0.241076	0.911419	0.290766
0.0932183	0.307031	0.83765	0.291309
0.0989518	0.290459	0.842047	0.308311
0.0992427	0.248511	0.88265	0.319708
0.129195	0.193652	0.921053	0.323146
0.133837	0.0808719	0.643308	0.32699
0.133965	0.0975995	0.555888	0.331308
0.147372	0.0401235	0.508806	0.33277
0.151711	0	0.469783	0.340286
0.157315	0.201934	0.367014	0.341479
0.182957	0.399239	0.277029	0.342063
0.186897	0.419063	0.193127	0.348744
0.18696	0.443968	0.219645	0.351006
0.198374	0.0192103	0.647303	0.355108
0.201547	0.0323092	0.694987	0.364102
0.21109	0.0369066	0.669293	0.367494
0.212247	0.961818	0.403843	0.375593
0.213537	0.885598	0.338708	0.378381
0.216828	0.963295	0.246844	0.380251
0.218342	0.947162	0.253887	0.405745
0.228119	0.910813	0.792771	0.409232
0.240821	0.921164	0.0715019	0.410085
0.241477	0.967656	0.0432617	0.411042
0.271648	0.880024	0.0874143	0.417149
0.272559	0.795995	0.0486551	0.419098
0.281979	0.910341	0.0478597	0.4222
0.330877	0.036181	0.0226108	0.428668
0.390715	0.0358364	0.018761	0.447858
0.404199	0.0378611	0.0203622	0.453544
0.432661	0.0320349	0.0254541	0.461936
0.441728	0.794148	0.0289663	0.472237
0.555146	0.814169	0.0552326	0.475388
0.556907	0.788058	0.104415	0.477758
0.638981	0.702774	0.0528938	0.479848
0.659204	0.84713	0	0.480691
0.663147	0.973953	0.0134461	0.481006
0.693159	0.464907	0.0462681	0.49779
0.710937	0.455919	0.0799767	0.499674
0.713743	0.764516	0.0138514	0.502792
0.750177	0.0168324	0.0198784	0.502993
0.790187	0.109813	0.0697183	0.50859
0.793362	0.141364	0.210844	0.509733
0.794873	0.947818	0.0262955	0.511995
0.798257	0.907538	0.0723584	0.529452
0.80451	0.860027	0.224876	0.533142
0.810798	0.89459	0.2642	0.536904
0.823206	0.831463	0.312831	0.541106
0.839428	0.969428	0.406451	0.544885
0.850372	0.955863	0.481241	0.546083
0.869363	0.974399	0.419933	0.55341
0.871005	0.854833	0.414455	0.566934
0.871623	0.881379	0.253171	0.580494
0.880122	0.754553	0.212311	0.597811
0.884708	0.598109	0.253109	0.599505
0.903817	0.519226	0.263788	0.60536
0.937885	0.517972	0.336487	0.613315
0.974189	0.601965	0.3477	0.618291
0.985154	0.451872	0.347121	0.624216
0.99032	0.404943	0.336366	0.659189
	0.334329	0.265746	0.662414
	0.181809	0.489968	0.66902
	0.13169	0.568087	0.680474
	0.105592	0.624161	0.686787
	0.133744	0.530088	0.687629
	0.0133258	0.791496	0.696805
	0.22624	0.641777	0.69748
	0.745491	0.898746	0.700181
	0.756968	0.693104	0.700447
	0.68497	0.843366	0.701212
	0.314051	0.873358	0.711052
	0.125356	0.828256	0.722363
	0.0790861	0.823472	0.727357
	0.0578084	0.941412	0.730607
	0.026656	0.98999	0.740743
	0.0286296	0.911179	0.746447
	0.0710784	0.961434	0.751212
	0.0672199	0.922826	0.752404
	0.0761219	0.852066	0.75376
	0.0538942	0.788775	0.761073
	0.0856337	0.871269	0.774467
	0.0701538	0.731822	0.788784
	0.636031	0.803764	0.793168
	0.617225	0.882142	0.798193
	0.857824	0.717838	0.801654
	0.974479	0.880359	0.806356
	0.923145	0.957393	0.818891
	0.936123	0.915524	0.821255
	0.949788	0.877183	0.822385
	0.908774	0.877438	0.825079
	0.226407	0.825425	0.831691
	0.898004	0.827968	0.832235
	0.556567	0.894018	0.837487
	0.610486	0.734458	0.838658
	0.368931	0.710942	0.8403
	0.962392	0.690798	0.84163
	0.907679	0.666569	0.846698
	0.908567	0.801032	0.857981
	0.90291	0.736889	0.868882
	0.968127	0.667696	0.875092
	0.98453	0.642562	0.888518
	0.176373	0.928177	0.891799
	0.143862	0.818195	0.895835
	0.11401	0.737157	0.901827
	0.148696	0.672375	0.912652
	0.163909	0.630116	0.915347
	0.145651	0.707102	0.916976
	0.818057	0.583987	0.918217
	0.792828	0.0435775	0.921089
	0.0837536	0.0931241	0.92893
	0.163239	0.113496	0.931137
	0.200043	0.00635731	0.932772
	0.0850226	0.0369601	0.934781
	0.651896	0.124775	0.938414
	0.65914	0.813125	0.938797
	0.784162	0.88609	0.939285
	0.807157	0.850823	0.94006
	0.663836	0.981137	0.958183
	0.778713	0.929492	0.958858
	0.790662	0.877254	0.95913
	0.577993	0.903566	0.962586
	0.624783	0.990518	0.972209
	0.938346	0.960342	0.973491
	0.95915	0.826889	0.977188
	0.946314	0.901964	0.979871
	0.98191	0.787173	0.980402
	0.962505	0.895783	0.981853
	0.968714	0.943008	0.983617
	0.985346	0.842846	0.986646
	0.938303	0.768833	1
	0.845422	0.65531	0.00479059
	0.804822	0.497596	0.0254597
	0.881144	0.218516	0.0296133
	0.818486	0.169064	0.0311613
	0.782098	0.201471	0.0324716
	0.964423	0.283988	0.0355544
	0.290819	0.442249	0.0592074
	0.219369	0.396725	0.0674365
	0.0543687	0.231955	0.104759
	0.0123324	0.183808	0.106763
	0.115091	0.205876	0.116249
	0.145687	0.125159	0.12037
	0.0950282	0.0405734	0.120904
	0.0307547	0.0526413	0.138942
	0.0284012	0.114221	0.14005
	0.0649255	0.188284	0.186736
	0.125451	0.0582437	0.19102
	0.0536984	0.02785	0.1963
	0.0805145	0.0826026	0.207873
	0.366155	0.20845	0.210512
	0.387724	0.188104	0.2152
	0.435408	0.226321	0.298123
	0.171782	0.782901	0.314663
	0.294528	0.903191	0.319394
	0.0922051	0.83869	0.326294
	0.117216	0.915993	0.327621
	0.90696	0.8704	0.334948
	0.920808	0.918794	0.347401
	0.83948	0.797882	0.360771
	0.213036	0.740604	0.366617
	0.0767215	0.794888	0.368672
	0.97345	0.864627	0.382552
	0.701151	0.150155	0.384359
	0.644239	0.0596461	0.387086
	0.600043	0.332585	0.387429
	0.263949	0.435579	0.410868
	0.140599	0.271198	0.413107
	0.0929862	0.029947	0.414923
	0.0254054	0.027786	0.416677
	0.0745782	0.0684518	0.421316
	0.0927366	0.0889562	0.422539
	0.0298026	0.134084	0.430951
	0.0439273	0.0788053	0.437284
	0.082823	0.974154	0.438116
	0.0269429	0.873251	0.446546
	0.0806995	0.677553	0.446843
	0.351367	0.506612	0.448001
	0.245797	0.0538656	0.470161
	0.467494	0.390944	0.497849
	0.175364	0.417551	0.505234
	0.705	0.205582	0.515033
	0.865657	0.190005	0.536992
	0.975232	0.103433	0.553157
	0.872279	0.210139	0.560538
	0.737989	0.268095	0.580015
	0.925392	0.329092	0.590205
	0.690804	0.282299	0.602853
	0.804731	0.736268	0.612757
	0.490722	0.450829	0.624091
	0.146717	0.0437362	0.63492
	0.0319779	0.115702	0.656154
	0.0379333	0.240685	0.680313
	0.0734902	0.0510833	0.6826
	0.0352384	0.0999448	0.684711
	0.0769236	0.227132	0.690334
	0.0998438	0.367417	0.695381
	0.0705241	0.505237	0.69755
	0.0501274	0.205036	0.71848
	0.0394288	0.0833435	0.719325
	0.0463293	0.0723656	0.732152
	0.170141	0.10663	0.733644
	0.229323	0.20098	0.743249
	0.0782178	0.903091	0.744072
	0.265754	0.940925	0.748421
	0.382959	0.920614	0.754045
	0.438455	0.755281	0.756523
	0.45986	0.824684	0.763524
	0.678295	0.908945	0.776593
	0.730298	0.88778	0.777987
	0.885272	0.956956	0.783482
	0.714009	0.940144	0.786159
	0.728729	0.724762	0.800822
	0.804837	0.900425	0.805585
	0.73028	0.889543	0.810981
	0.691068	0.744469	0.83144
	0.784956	0.632931	0.832607
	0.868483	0.720128	0.837261
	0.880605	0.687072	0.839447
	0.972748	0.712447	0.851487
	0.87691	0.766303	0.855342
	0.988959	0.800978	0.860082
	0.0848172	0.846116	0.863383
	0.0944433	0.872921	0.873793
	0.166221	0.868151	0.877542
	0.199829	0.753474	0.878626
	0.21072	0.792623	0.881663
	0.1994	0.700898	0.885205
	0.152756	0.795364	0.891224
	0.258564	0.855548	0.89269
	0.312655	0.885249	0.892973
	0.0726977	0.913332	0.894651
	0.477987	0.933488	0.894823
	0.466249	0.965299	0.898121
	1	0.898958	0.898704
	0.947669	0.924297	0.898879
	0.932986	0.863626	0.905747
	0.947365	0.775916	0.908226
	0.971835	0.828569	0.908871
	0.90914	0.931982	0.909302
	0.850715	0.946814	0.911582
	0.881896	0.635297	0.912472
	0.830371	0.936014	0.918123
	0.732943	0.947436	0.923774
	0.696674	0.938254	0.928787
	0.957192	0.0686388	0.931635
	0.968477	0.0838666	0.934657
	0.943195	0.111257	0.935119
	0.246328	0.184114	0.936553
	0.107842	0.105623	0.9369
	0.180142	0.172818	0.937163
	0.144865	0.379825	0.938875
	0.100108	0.312921	0.938886
	0.0658136	0.165682	0.941085
	0.0481868	0.227757	0.942951
	0.147516	0.167292	0.943947
	0.280169	0.489166	0.945663
	0.0899617	0.559201	0.946455
	0.428834	0.118613	0.947864
	0.177504	0.134947	0.950885
	0.106032	0.11768	0.95555
	0.104916	0.254771	0.958042
	0.26179	0.149003	0.960884
	0.474414	0.125132	0.966138
	0.673314	0.28703	0.968702
	0.712689	0.094619	0.970368
	0.692022	0.189647	0.973798
	0.346661	0.310558	0.974098
	0.285958	0.837496	0.975022
	0.368708	0.79952	0.975254
	0.397494	0.706905	0.9831
	0.841867	0.25297	0.983895
	0.877481	0.0980197	0.984181
	0.909837	0.0837183	0.984812
	0.853678	0.0689749	0.985642
	0.903763	0.877124	0.987924
	0.95655	0.9408	0.989902
	0.995491	0.943313	0.990208
	0.929963	0.291619	0.992227
	0.261129	0.0984361	0.00990726
	0.13128	0.167751	0.0190478
	0.153506	0.104265	0.0200831
	0.244655	0.178433	0.0241439
	0.111424	0.087637	0.0267566
	0.127301	0.912744	0.0507034
	0.189079	0.952215	0.0546002
	0.242013	0.995458	0.0590934
	0.229224	0.791336	0.062646
	0.242467	0.959342	0.0731384
	0.464836	0.17306	0.0795382
	0.630624	0.0806599	0.0856373
	0.652872	0.10759	0.088819
	0.662183	0.184563	0.103173
	0.734068	0.120266	0.108444
	0.725231	0.157692	0.126816
	0.559101	0.103316	0.128569
	0.754683	0.238716	0.136693
	0.77168	0.289859	0.144912
	0.78429	0.362746	0.146316
	0.906612	0.422277	0.14908
	0.0319924	0.524654	0.165499
	0.0142515	0.570448	0.166817
	0.0758552	0.195901	0.17457
	0.0706641	0.289412	0.177408
	0.0352182	0.235701	0.197621
	0.0731981	0.0743405	0.213121
	0.447476	0.108055	0.21701
	0.479329	0.176047	0.223003
	0.526521	0.21095	0.223871
	0.548571	0.391818	0.223982
	0.577075	0.476552	0.237266
	0.628739	0.855378	0.239344
	0.634786	0.771202	0.243863
	0.654749	0.855299	0.250275
	0.617439	0.917004	0.264457
	0.647906	0.924359	0.270254
	0.291643	0.931747	0.27059
	0.854988	0.923675	0.280297
	0.829309	0.868663	0.292587
	0.847621	0.966271	0.298491
	0.746201	0.954772	0.306988
	0.949032	0.921799	0.312394
	0.935549	0.928174	0.321868
	0.900968	0.918719	0.324036
	0.875831	0.95942	0.331851
	0.351643	0.940244	0.333497
	0.363597	0.946371	0.337973
	0.366557	0.828272	0.362826
	0.157485	0.949913	0.370375
	0.199789	0.852922	0.382656
	0.107609	0.831404	0.387574
	0.126826	0.618564	0.4029
	0.19479	0.250549	0.405113
	0.14311	0.29339	0.410794
	0.198081	0.175412	0.420433
	0.159048	0.0850062	0.421982
	0.227644	0.146505	0.473532
	0.251968	0	0.482112
	0.193299	0.235174	0.497865
	0.12242	0.342224	0.571761
	0.0906786	0.435309	0.581745
	0.119727	0.449028	0.584765
	0.0800628	0.615913	0.594874
	0.0566271	0.624121	0.605289
	0.0755918	0.563167	0.618743
	0.246053	0.415085	0.619235
	0.324397	0.466937	0.632231
	0.325187	0.444119	0.63859
	0.431733	0.562391	0.638894
	0.653245	0.646011	0.655867
	0.416495	0.566846	0.684118
	0.540834	0.594305	0.691873
	0.407891	0.49172	0.694759
	0.384503	0.271696	0.702981
	0.438357	0.152066	0.704467
	0.47393	0.121332	0.715391
	0.574265	0.0679975	0.719659
	0.595388	0.0492099	0.731948
	0.64209	0.852491	0.737895
	0.0989472	0.916868	0.738811
	0.0490703	0.798719	0.744762
	0.142172	0.969041	0.760263
	0.122124	0.823368	0.77668
	0.192612	0.867452	0.781768
	0.173303	0.934067	0.785109
	0.116478	0.879426	0.79369
	0.158595	0.439407	0.799734
	0.115307	0.43828	0.804107
	0.13873	0.433988	0.805571
	0.0893994	0.484268	0.811777
	0.122341	0.591582	0.817435
	0.165117	0.68276	0.8255
	0.122337	0.694098	0.827836
	0.0480946	0.7638	0.828434
	0.246311	0.743556	0.834095
	0.358179	0.715792	0.8341
	0.312708	0.592179	0.836402
	0.343458	0.482902	0.837346
	0.397582	0.365436	0.844559
	0.678326	0.253552	0.845638
	0.944057	0.283639	0.850381
	0.887922	0.198557	0.853008
	0.887925	0.173896	0.856978
	0.7861	0.141149	0.859559
	0.980818	0.0752309	0.860711
	0.953054	0.183269	0.862931
	0.940631	0.198758	0.867127
	0.989795	0.122114	0.881997
	0.913958	0.313736	0.882125
	0.910695	0.467925	0.888601
	0.884096	0.614011	0.8927
	0.887108	0.68717	0.896153
	0.824472	0.650282	0.90022
	0.828944	0.547349	0.900655
	0.798314	0.618313	0.903091
	0.771201	0.563751	0.904391
	0.908822	0.4696	0.908065
	0.907984	0.403217	0.909949
	0.880394	0.25568	0.916157
	0.875364	0.280958	0.920229
	0.838802	0.117369	0.920891
	0.867265	0.090876	0.921292
	0.975027	0.0321832	0.924262
	0.94848	0.0307133	0.924768
	0.813075	0.0481056	0.926295
	0.827506	0.237101	0.927375
	0.796209	0.0410352	0.929041
	0.852652	0.0356065	0.931708
	0.821738	0.479824	0.934853
	0.771023	0.801766	0.934978
	0.793602	0.84848	0.934983
	0.694448	0.850739	0.935722
	0.691199	0.709485	0.947918
	0.757877	0.923178	0.952418
	0.0486202	0.962582	0.954206
	0.209888	0.946072	0.954904
	0.983522	0.00804813	0.957514
		0.473759	0.963753
	0.0618743	0.0724894	0.967379
	0.0729218	0.130749	0.968961
	0.0703259	0.0457741	0.973839
	0.049626	0.253182	0.975313
	0.0652285	0.30146	0.98822
	0.1165	0.326462	0.024684
	0.232397	0.309238	0.0303019
	0.327563	0.28862	0.0392324
	0.427175	0.382657	0.0435155
	0.60571	0.439283	0.0689476
	0.931568	0.49778	0.0719369
	0.922791	0.578474	0.0902458
	0.970131	0.624573	0.11549
	0.923878	0.762809	0.12391
	0.7993	0.816236	0.124183
	0.684121	0.779089	0.14757
	0.623929	0.833881	0.150099
	0.747012	0.882574	0.161279
	0.774596	0.903172	0.162672
	0.809866	0.919804	0.178384
	0.691058	0.969702	0.187282
	0.789848		0.205432
	0.807123	0.904052	0.210891
	0.863217	0.847699	0.211188
	0.685064	0.900947	0.216431
	0.628692	0.760348	0.225273
	0.88859	0.659193	0.233079
	0.973962	0.640913	0.238849
	0.9492	0.791918	0.24403
	0.963514	0.893878	0.245634
	0.811009	0.977464	0.257993
	0.859258	0.753402	0.270422
	0.958795	0.495367	0.276244
	0.774587	0.458782	0.276598
	0.818917	0.724024	0.292652
	0.821318	0.813288	0.305981
	0.741486	0.905411	0.30864
	0.562118	0.970439	0.327916
	0.285115	0.425916	0.352723
	0.172106	0.202894	0.387939
	0.143082	0.0337205	0.413436
	0.160304	0.0274574	0.44606
	0.191118	0.12112	0.45131
	0.24736	0.29495	0.486441
	0.126237	0.412863	0.491969
	0.105082	0.112694	0.52417
	0.128062	0.115575	0.539292
	0.347063	0.227641	0.54452
	0.221814	0.183141	0.564927
	0.293568	0.0758011	0.57687
	0.291064	0.971087	0.598896
	0.29582	0.932208	0.606564
	0.492002	0.812706	0.626251
	0.368709	0.458411	0.631686
	0.423895	0.491651	0.667217
	0.420423	0.381746	0.67623
	0.356068	0.0202903	0.68928
	0.584089	0.0268418	0.706625
	0.126984	0.0708821	0.710467
	0.111748	0.176603	0.721443
	0.225987	0.33057	0.744431
	0.27536	0.153899	0.775045
	0.173141	0.353523	0.78639
	0.131337	0.43998	0.809641
	0.0534504	0.64899	0.826846
	0.119363	0.923268	0.831088
	0.137798	0.425692	0.83893
	0.316746	0.134922	0.840084
	0.409187	0.25348	0.848599
	0.465711	0.378552	0.857188
	0.568694	0.176597	0.857228
	0.355925	0.326009	0.86055
	0.289172	0.208723	0.86736
	0.0445449	0.125638	0.871001
	0.0854512	0.209045	0.876688
	0.171265	0.474314	0.878144
	0.307653	0.410939	0.879407
	0.11595	0.125308	0.887741
	0.186503	0.346515	0.891131
	0.263031	0.678047	0.893312
	0.279075	0.750262	0.893492
	0.485794	0.939002	0.897691
	0.652818	0.959686	0.898689
	0.779213	0.788384	0.915936
	0.819189	0.813436	0.919993
	0.820596	0.91328	0.922489
	0.0402213	0.790368	0.927543
	0.72259	0.587054	0.92782
	0.707561	0.583933	0.928638
	0.958037	0.0964844	0.931177
	0.992738	0.287698	0.932405
	0.409294	0.175398	0.957414
	0.329603	0.481246	0.964803
	0.468978	0.403324	0.96864
	0.426097	0.668486	0.971424
	0.490765	0.857336	0.974558
	0.425495	0.734908	0.975551
	0.353975	0.950897	0.975691
	0.35262	0.657011	0.980702
	0.179996	0.687955	0.986767
	0.202608	0.821629	0.994276
	0.218346	0.565486	0.997843
	0.159694	0.487701	0.0465362
	0.093716	0.165495	0.0530603
	0.046052	0.0900207	0.0551585
	0.0568708	0.167011	0.0600335
	0.0335221	0.233258	0.077889
	0.11325	0.239429	0.0859939
	0.152608	0.16757	0.0943754
	0.149912	0.185577	0.100264
	0.0857869	0.279051	0.100632
	0.0571898	0.940199	0.101196
	0.0860057	0.862905	0.1014
	0.0728263	0.898701	0.111913
	0.0708525	0.837322	0.112836
	0.0842548	0.896286	0.124506
	0.0951483	0.918883	0.125479
	0.115268	0.948736	0.128408
	0.0791095	0.841027	0.138354
	0.253514	0.868954	0.143881
	0.281422	0.808879	0.144379
	0.055618	0.635437	0.146193
	0.0549269	0.744156	0.163794
	0.036657	0.58238	0.16464
	0.0882524	0.519939	0.171214
	0.193849	0.486104	0.185976
	0.29568	0.246846	0.188714
	0.386285	0.0571375	0.194027
	0.39871	0.181458	0.195227
	0.414242	0.232927	0.195748
	0.684226	0.0776247	0.198073
	0.63891	0.136403	0.199829
	0.649359	0.0831267	0.204598
	0.614917	0.0394058	0.208258
	0.444693	0.0823747	0.210239
	0.413134	0.0501981	0.217621
	0.510171	0.150899	0.219486
	0.548696	0.250346	0.220618
	0.555477	0.348857	0.223487
	0.601582	0.136167	0.226846
	0.713959	0.674115	0.228094
	0.433485	0.587994	0.228213
	0.710323	0.212976	0.231212
	0.182814	0.135123	0.246613
	0.198691	0.0815554	0.249873
	0.0982369	0.00978945	0.265008
	0.0662683	0.883198	0.289587
	0.306355	0.855616	0.29141
	0.203019	0.241239	0.291443
	0.170748	0.772172	0.29428
	0.0914166	0.297441	0.302537
	0.0357773	0.757224	0.305919
	0.0561335	0.813572	0.307785
	0.155754	0.795601	0.31214
	0.245815	0.799692	0.312981
	0.322442	0.734364	0.313481
	0.415331	0.733546	0.317096
	0.343851	0.864256	0.319228
	0.261363	0.907741	0.332171
	0.1751	0.92407	0.336385
	0.136769	0.930374	0.348831
	0.0902909	0.90821	0.380961
	0.0815396	0.872668	0.400899
	0.038786	0.930438	0.418067
	0.045524	0.968348	0.450135
	0.0337274	0.98337	0.456605
	0.0223252	0.934625	0.478706
	0.0248136	0.893111	0.490255
	0.0313895	0.973026	0.495383
	0.0463752	0.873285	0.497878
	0.0586554	0.908202	0.516565
	0.0498371	0.941356	0.565984
	0.169625	0.964789	0.578073
	0.142617	0.823422	0.57927
	0.190044	0.796091	0.589219
	0.262044	0.754217	0.601415
	0.273382	0.771128	0.60279
	0.244271	0.862118	0.612115
	0.317775	0.81279	0.620002
	0.473628	0.847936	0.649499
	0.515184	0.958575	0.651214
	0.545929	0.87977	0.656878
	0.461548	0.964925	0.661309
	0.826745	0.921791	0.671314
	0.840065	0.734955	0.672194
	0.856517	0.68601	0.68792
	0.864501	0.609782	0.68845
	0.775459	0.630463	0.69607
	0.60041	0.53716	0.711302
	0.712639	0.463053	0.73026
	0.713542	0.34902	0.735175
	0.649295	0.104546	0.735469
	0.700268	0.062867	0.743453
	0.568918	0.0269216	0.745557
	0.607566	0.0603243	0.748991
	0.558984	0.0877774	0.750379
	0.638534	0.141894	0.761301
	0.614415	0.0219013	0.762838
	0.927099	0.0736059	0.778096
	0.924829	0.0515946	0.779393
	0.886351	0.0364375	0.783929
	0.870864	0.111376	0.786395
	0.962873	0.169687	0.787156
	0.945042	0.0815974	0.790273
	0.802732	0.0847257	0.794194
	0.86811	0.86394	0.797356
	0.915928	0.882584	0.799023
	0.972945	0.895949	0.816084
	0.786383	0.835285	0.82039
	0.790245	0.844724	0.823186
	0.940699	0.884057	0.825208
	0.388838	0.73904	0.82558
	0.0977917	0.75494	0.826655
	0.0758815	0.707143	0.831663
	0.0276054	0.651778	0.832817
	0.00842318	0.33041	0.838428
	0.0538262	0.531976	0.843204
	0.090962	0.446438	0.843843
	0.0799635	0.206976	0.849639
	0.149905	0.0717188	0.860889
	0.190557	0.35516	0.869817
	0.125741	0.807931	0.875162
	0.0737377	0.877014	0.880181
	0.0167371	0.929498	0.882237
	0.049494	0.978841	0.886945
	0.408618	0.978078	0.889531
	0.362937	0.900661	0.892357
	0.299782	0.952036	0.892898
	0.311005	0	0.895454
	0.214332	0.143329	0.896607
	0.0321865	0.163092	0.905999
	0.0400722	0.289471	0.906061
	0.158475	0.343436	0.913085
	0.129615	0.257534	0.915308
	0.172139	0.34692	0.921556
	0.198195	0.420726	0.932974
	0.125179	0.497273	0.933171
	0.0329293	0.459469	0.935964
	0.0429444	0.526757	0.936002
	0.0295334	0.58349	0.941915
	0.0444122	0.595721	0.946209
	0.0545075	0.738411	0.946701
	0.0136188	0.68797	0.952563
	0.184564	0.706255	0.953676
	0.130756	0.785021	0.965337
	0.0915416	0.949215	0.966482
	0.141887	0.694019	0.968649
	0.0767641	0.644199	0.979469
	0.342062	0.556255	0.98167
	0.476021	0.499734	0.984899
	0.411588	0.427023	0.98791
	0.0774498	0.309941	0.990375
	0.0881733	0.210595	0.991574
	0.0298298	0.0936522	0.99422
	0.0930903	0.0320838	0.997699
	0.0914087	0.141461	1
	0.689526	0.0366708
	0.967032	0.16762
	0.82201	0.269435
	0.851552	0.339075
	0.857791	0.494772
	0.814633	0.284278
	0.851331	0.323209
	0.801872	0.383932
	0.77518	0.489246
	0.725103	0.541328
	0.712809	0.501808
	0.766231	0.618184
	0.88241	0.608051
	0.842737	0.555848
	0.900862	0.603121
	0.962827	0.662721
	0.896587	0.0742385
	0.978331	0.0988603
	0.978833	0.0232938
	0.953808	0.0852335
	0.882502	0.221961
	0.870419	0.294086
	0.856837	0.156143
	0.798424	0.603823
	0.784719	0.70626
	0.834974	0.651455
	0.821464	0.882424
	0.670984	0.717344
	0.712892	0.628017
	0.651892	0.709095
	0.324253	0.651058
	0.471588	0.751748
	0.0213124	0.80007
	0.0383017	0.970276
	0.0893673	0.905449
	0.141588	0.953029
	0.170492	0.876916
	0.281001	0.885022
	0.19963	0.817164
	0.299135	0.896692
	0.39093	0.899385
	0.486243	0.657432
	0.58249	0.750935
	0.555817	0.69645
	0.532902	0.789746
	0.366618	0.874702
	0.26075	0.891537
	0.0690191	0.803906
	0.0457724	0.770847
	0.043171	0.688122
	0.056784	0.837911
	0	0.812436
	0.0594059	0.864939
	0.0405763	0.854094
	0.0197712	0.840263
	0.000841961	0.889159
	0.00898112	0.908152
	0.0166258	0.852413
	0.456859	0.815034
	0.900672	0.954374
	0.845535	0.858773
	0.947053	0.785323
	0.815416	0.885184
	0.91011	0.889188
	0.874481	0.9536
	0.885298	0.964235
	0.704834	0.970024
	0.753173	0.962443
	0.713213	0.8149
	0.617364	0.747919
	0.585557	0.642315
	0.751839	0.549685
	0.825301	0.446109
	0.954774	0.475486
	0.808015	0.64256
	0.760599	0.750708
	0.619224	0.702277
	0.580942	0.659349
	0.396036	0.514854
	0.0776959	0.429503
	0.0773232	0.236304
	0.0418892	0.108457
	0.0262184	0.0373847
	0.0308799	0.129924
	0.0580706	0.227286
	0.0174578	0.0736015
	0.0959266	0.175729
	0.517215	0.083025
	0.509383	0.220034
	0.469336	0.294796
	0.906877	0.176075
	0.877486	0.268337
	0.630228	0.134275
	0.894962	0.136346
	0.715517	0.177877
	0.764084	0.160474
	0.548615	0.0453994
	0.568692	0.0611101
	0.446786	0.0459022
	0.416498	0.0588159
	0.442795	0.0247496
	0.441128	0.0812812
	0.0546303	0.1369
	0.0850059	0.21009
	0.177075	0.251771
	0.0600746	0.325543
	0.113113	0.269157
	0.116859	0.414969
	0.056901	0.339819
	0.0996043	0.31514
	0.11062	0.197693
	0.0712715	0.260721
	0.0769876	0.339032
	0.0258059	0.422339
	0.0218565	0.532018
	0.0028229	0.767911
	0.0775707	0.777192
	0.928772	0.718067
	0.877747	0.853283
	0.8425	0.782136
	0.847316	0.852724
	0.247914	0.742024
	0.429027	0.665199
	0.494422	0.73098
	0.491282	0.864717
	0.547373	0.971157
	0.257805	0.968315
	0.252442	0.940398
	0.212188	0.87256
	0.00737384	0.869231
	0.0208099	0.854761
	0.0173853	0.805779
	0.0209147	0.750121
	0.0245024	0.695731
	0.132596	0.728726
	0.181042	0.82934
	0.179701	0.868461
	0.0364384	0.882218
	0	0.860791
	0.0503301	0.863314
	0.0759982	0.882921
	0.110469	0.969609
	0.132189	0.922753
	0.0775441	0.916256
	0.153124	0.916196
	0.190238	0.954813
	0.216404	0.932194
	0	0.932713
	0.0570008	0.730669
	0.111757	0.976766
	0.156043	0.938369
	0.143894	0.934121
	0.115115	0.96997
	0.0780066	0.926035
	0.0345979	0.910645
	0.0408648	0.89371
	0.439111	0.856592
	0.240478	0.909969
	0.092952	0.922826
	0.237289	0.923422
	0.190246	0.953885
[truncated: 423 more rows]

## Sheet: Fig. 2 and Supp. Fig. 5
Each gel image was directly exported from Biorad Chemidoc Imager
Different exposure times of the same blots were used to best visualize each protein. The bands are only labeled and highlighted on the blots that are used for figures.
Dotted lines mark separation of the same blot. Solid lines mark different blots that were imaged together.
Red rectangles mark areas presented in the figures
Some blots containn unpublished data that are not related to the manuscript. These data are not labeled.
Fig. 2f. Raw qPCR expression values of the LVChP														Supp. Fig. 5. Raw qPCR expression values of the 4VChP
Atp1a1	1	2	3	4		Klotho	1	2	3	4				Atp1a1	1	2	3	4		Klotho	1	2	3	4
P0	32.2384	33.4139	43.2171	38.8494		P0	7.65308	8.07202	4.26578	4.08978				P0	58.1331	59.1638	60.9362	73.33		P0	5.99849	5.31573	7.22039	5.59443
P7	68.0881	64.1557	70.1042	92.8126		P7	35.8272	33.3308	28.5022	31.4212				P7	130.503	121.155	126.898	137.628		P7	47.5025	47.4209	45.0566	47.7582
P14	123.215	119.839	111.622	113.096		P14	84.8491	79.2039	83.9557	76.8897				P14	186.867	159.923	187.356	196.472		P14	116.067	118.714	141.367	141.96
P21	146.278	133.218	117.018	122.466		P21	131.766	140.709	147.521	161.061				P21	167.947	180.546	161.262	149.822		P21	239.533	217.947	243.587	210.106
P28	127.317	111.545	123.566	132.08		P28	248.967	237.656	158.514	174.731				P28	253.341	211.239	228.317	264.54		P28	304.889	218.343	253.513	285.594
adult	148.806	142.231	121.237	129.03		adult	333.05	304.688	245.903	266.742				adult	219.357	241.969	265.907	266.469		adult	294.793	290.806	340.713	348.794
Atp1b1	1	2	3	4		Slc12a2	1	2	3	4				Atp1b1	1	2	3	4		Slc12a2	1	2	3	4
P0	43.0715	42.1576	48.5092	41.5314		P0	28.0159	29.7431	19.9762	17.2077				P0	91.4642	79.6224	110.726	89.0891		P0	29.2097	31.0517	31.3235	34.8828
P7	83.4684	85.8582	90.551	98.05		P7	45.6611	39.4467	35.7285	36.3209				P7	141.505	173.621	214.351	186.596		P7	44.7284	56.9641	58.3477	54.937
P14	142.341	138.439	128.093	127.906		P14	58.6527	57.4594	61.6442	61.6912				P14	271.96	234.224	337.245	343.523		P14	76.3389	92.1486	88.7312	95.785
P21	194.266	176.654	146.506	148.032		P21	63.1787	59.4646	70.8409	74.7203				P21	284.414	295.444	368.587	282.311		P21	132.18	111.912	111.276	131.526
P28	153.975	167.031	192.154	222.266		P28	84.5213	79.4713	60.4645	60.1359				P28	343.03	268.238	420.73	463.335		P28	82.8226	140.263	112.73	85.4911
adult	236.219	222.4	176.153	209.589		adult	89.3073	96.8407	74.2536	78.2331				adult	490.82	454.256	428.838	498.843		adult	92.3106	112.192	138.686	95.2596
Fig. 2g and Supp. Fig. 5b raw blots images
Fig. 2h K Challenge Cell Swelling
P4-#1							P4-#2							P4-#3							P4-#4
	T0	T1	T2	T3	T4			T0	T1	T2	T3	T4			T0	T1	T2	T3	T4			T0	T1	T2	T3	T4
Cell1	76491	81300	81800	87300	85800		Cell1	56131	59500	61000	65300	63200		Cell1	56131	59500	61000	65300	63200		Cell1	102000	86000	89400	92600	98700
Cell1%	0	0.0629	0.0694	0.1413	0.1217		Cell1%	0	0.06	0.0867	0.1634	0.1254		Cell1%	0	0.06	0.0867	0.1634	0.1254		Cell1%	0	-0.1569	-0.1237	-0.0922	-0.0325
Cell2	63189	72700	73200	65300	74100		Cell2	60892	64500	69400	63200	69300		Cell2	60892	64500	69400	63200	69300		Cell2	68400	55000	74700	83400	79100
Cell2%	0	0.1505	0.1584	0.0334	0.1727		Cell2%	0	0.0593	0.1397	0.0379	0.1385		Cell2%	0	0.0593	0.1397	0.0379	0.1385		Cell2%	0	-0.1959	0.0915	0.2196	0.1562
Cell3	58693	62600	60100	67900	64900		Cell3	86600	87900	68500	59200	71400		Cell3	86600	87900	68500	59200	71400		Cell3	125000	142000	113000	127000	126000
Cel33%	0	0.0666	0.024	0.1566	0.1063		Cel33%	0	0.015	-0.209	-0.3164	-0.1756		Cel33%	0	0.015	-0.209	-0.3164	-0.1756		Cel33%	0	0.136	-0.095	0.0171	0.0071
Cell4	59808	58500	61700	65900	65400		Cell4	71700	78500	76700	80400	69600		Cell4	71700	78500	76700	80400	69600		Cell4	96200	90200	90500	95300	88700
Cel4%	0	-0.0219	0.0318	0.1015	0.0935		Cel4%	0	0.0948	0.0697	0.1213	-0.0288		Cel4%	0	0.0948	0.0697	0.1213	-0.0288		Cel4%	0	-0.0624	-0.0588	-0.0096	-0.0783
Cell5	57246	55100	60100	60800	55600		Cell5	67200	78000	66600	56700	66300		Cell5	67200	78000	66600	56700	66300		Cell5	115000	143000	128000	133000	107000
Cel5%	0	-0.0375	0.0504	0.0627	-0.028		Cel5%	0	0.1607	-0.0089	-0.1563	-0.0129		Cel5%	0	0.1607	-0.0089	-0.1563	-0.0129		Cel5%	0	0.2435	0.1152	0.16	-0.066
Average%	0	0.0441	0.0668	0.0991	0.0932		Average%	0	0.078	0.0157	-0.03	0.0093		Average%	0	0.078	0.0157	-0.03	0.0093		Average%	0	-0.0071	-0.0142	0.059	-0.0027
Adult #1							Adult #2							Adult #3							Adult #4
Voxels	T0	T1	T2	T3	T4		Voxels	T0	T1	T2	T3	T4		Voxels	T0	T1	T2	T3	T4		Voxels	T0	T1	T2	T3	T4
Cell1	9983	12900	21200	20156	14900		Cell1	11426	14805	18250	22600	26417		Cell1	14216	18551	17500	22531	19264		Cell1	6835	6906	9482	9651	11412
Cell2	5387	12600	14288	21678	12702		Cell2	14579	14968	18669	29490	32833		Cell2	17612	21563	23138	23342	20954		Cell2	13900	19800	17102	20100	20700
Cell3	6469	8255	12253	15146	14105		Cell3	13337	14555	20538	24535	21759		Cell3	10763	10771	12278	13829	17400		Cell3	17900	21200	20100	22000	29000
Cell4	2449	5629	7909	14331	14877		Cell4	9241	13446	22468	20354	27334		Cell4	11400	12500	12600	12900	14100		Cell4	15800	15700	19300	28900	24700
Cell5	7722	9155	13924	14254	11253		Cell5	15171	17949	26273	31008	48560		Cell5	13800	16000	15200	20600	19200		Cell5	15000	13400	21000	21000	23700
Percent Change							Percent Change							Percent Change							Percent Change
Cell1%	0	0.292197	1.12361	1.01903	0.492537		Cell1%	0	0.295729	0.597234	0.977945	1.31201		Cell1%	0	0.304938	0.231007	0.584904	0.355093		Cell1%	0	0.0103877	0.387271	0.411997	0.669642
Cell2%	0	1.33896	1.65231	3.02413	1.3579		Cell2%	0	0.0266822	0.280541	1.02277	1.25207		Cell2%	0	0.224336	0.313763	0.325346	0.189757		Cell2%	0	0.42446	0.23036	0.446043	0.489209
Cell3%	0	0.276086	0.89411	1.34132	1.1804		Cell3%	0	0.0913249	0.539927	0.839619	0.631476		Cell3%	0	0.000743287	0.14076	0.284865	0.61665		Cell3%	0	0.184358	0.122905	0.22905	0.620112
Cell4%	0	1.29849	2.22948	4.85178	5.07472		Cell4%	0	0.455037	1.43134	1.20258	1.9579		Cell4%	0	0.0964912	0.105263	0.131579	0.236842		Cell4%	0	-0.00632911	0.221519	0.392405	0.835443
Cell5%	0	0.185574	0.80316	0.845895	0.457265		Cell5%	0	0.183113	0.731791	1.0439	2.20084		Cell5%	0	0.15942	0.101449	0.492754	0.391304		Cell5%	0	-0.106667	0.4	0.4	0.58
Avg	0	0.678262	1.34053	2.21643	1.71256		Avg	0	0.210377	0.716166	1.01736	1.47086		Avg	0	0.157186	0.178449	0.36389	0.357929		Avg	0	0.101242	0.272411	0.375899	0.638881

## Sheet: Fig. 3
Each gel image was directly exported from Biorad Chemidoc Imager
Different exposure times of the same blots were used to best visualize each protein. The bands are only labeled and highlighted on the blots that are used for figures.
Dotted lines mark separation of the same blot. Solid lines mark different blots that were imaged together.
Red rectangles mark areas presented in the figures
Some blots containn unpublished data that are not related to the manuscript. These data are not labeled.
Fig. 3c	The three panels are the same blots at different exposure
Fig. 3e	The two panels are the same blots at different exposure
Fig. 3g	# the two blots are from the same blot initially, cut in two to blot for CHD4 and GAPDH
qPCR raw expression values
	CHD4 LVChP (Fig. 3d)			AAV-Cre			AAV-GFP					NKCC1LVChP (Fig. 3f)		AAV-Cre			AAV-GFP
		exp 1	P7 1	7.47518		P7 1	20.3376					exp1	P7 1	22.0908		P7 1	35.1234
			P7 2	4.43895		P7 2	18.4736						P7 2	18.3029		P7 2	32.7808
			P14 1	6.50483		P14 1	19.6637						P14 1	27.5171		P14 1	40.6281
			P14 2	6.23318		P14 2	19.6082						P14 2	34.0595		P14 2	46.4205
			P14 3	4.74063		P28 1	26.0742						P14 3	36.3339		P28 1	66.3326
			P28 1	4.62606		P28 2	24.9034						P28 1	31.3236		P28 2	49.3467
			P28 2	5.0003									P28 2	28.5682
		exp2	P7 1	7.47302		P7 1	12.3075					exp2	P7 1	28.6983		P7 1	34.8537
			P7 2	6.14111		P7 2	22.087						P7 2	32.9086		P7 2	49.758
			P14 1	3.13707		P14 1	20.2373						P14 1	29.0137		P14 1	50.3063
			P14 2	4.19729		P14 2	19.6365						P14 2	31.3225		P14 2	50.3341
			P28 1	7.25522		P28 1	25.3692						P28 1	41.6053		P28 1	80.8406
						P28 2	20.8873									P28 2	73.8347
						P28 3	25.5109									P28 3	70.7481
		exp3	P7 1	11.729		P7 1	24.0902					exp3	P7 1	41.2543		P7 1	46.3824
			P7 2	9.10498		P7 2	18.05						P7 2	31.1809		P7 2	29.2971
			P14 1	12.0434		P7 3	21.5571						P14 1	44.6934		P7 3	36.6646
			P14 2	6.97246		P14 1	21.1564						P14 2	46.0385		P14 1	48.1584
			P28 1	7.11807		P14 2	22.9314						P28 1	50.8498		P14 2	53.3469
			P28 2	8.2319		P14 3	22.6014						P28 2	53.0163		P14 3	55.9158
			P28 3	11.0974		P28 1	31.7556						P28 3	46.361		P28 1	75.6497
						P28 2	23.6963									P28 2	55.7077
	NKCC1 4VCP (Fig. 3i)		AAV-Cre			AAV-GFP						CHD4 4VCP (Fig. 3h)			AAV-Cre			AAV-GFP
		exp 1	P7 1	28.1865		P7 1	34.2833						exp1	P7 1	8.90839		P7 1	16.3767
			P7 2	28.8284		P7 2	33.7407							P7 2	7.81493		P7 2	15.6165
			P14 1	35.1576		P14 1	36.4249							P14 1	7.45436		P14 1	15.0928
			P14 2	33.0889		P14 2	52.5183							P14 2	6.81729		P14 2	19.4255
			P14 3	38.2919		P28 1	65.3014							P14 3	6.39342		P28 1	22.0107
			P28 1	38.3014		P28 2	54.9247							P28 1	11.4768		P28 2	23.0527
			P28 2	32.9643										P28 2	4.8424
		exp2	P7 1	31.9209		P7 1	38.1916						exp2	P7 1	8.64314		P7 1	15.8772
			P7 2	30.9406		P7 2	41.2907							P7 2	6.47173		P7 2	21.6953
			P14 1	37.8036		P14 1	37.1539							P14 1	5.04344		P14 1	16.275
			P14 2	21.7588		P14 2	50.7294							P14 2	3.37111		P14 2	18.5468
			P28 1	46.9952		P28 1	64.9501							P28 1	6.82862		P28 1	21.2206
			P28 2	36.1184		P28 2	82.2773							P28 2	4.8937		P28 2	28.1588
						P28 3	70.6371										P28 3	22.6137
		exp3	P7 1	7.37428		P7 1	20.6009						exp3	P7 1	34.4571		P7 1	49.1894
			P7 2	9.13581		P7 2	16.441							P7 2	44.7643		P7 2	27.1172
			P14 1	9.73032		P7 3	14.9497							P14 1	43.4053		P7 3	35.006
			P14 2	6.00001		P14 1	17.1536							P14 2	28.8579		P14 1	52.4705
			P28 1	7.11703		P14 2	19.6004							P28 1	61.0421		P14 2	59.3879
			P28 2	6.37253		P14 3	20.0933							P28 2	64.3844		P14 3	61.8151
			P28 3	12.0646		P28 1	19.3208							P28 3	45.6986		P28 1	57.3646
						P28 2	20.9412										P28 2	69.8747

## Sheet: Fig.4
Each gel image was directly exported from Biorad Chemidoc Imager
Different exposure times of the same blots were used to best visualize each protein. The bands are only labeled and highlighted on the blots that are used for figures.
Dotted lines mark separation of the same blot. Solid lines mark different blots that were imaged together.
Red rectangles mark areas presented in the figures
Some blots containn unpublished data that are not related to the manuscript. These data are not labeled.
Fig. 4a. Raw qPCR expression values for NKCC1 (Slc12a2)
	AAV-GFP		AAV-NKCC1
1	38.5023		66.9773
2	37.9806		71.5036
3	39.5303		53.703
Fig. 4b
Blots quantification (raw intensity reading from ImageJ). Blots images are attached on the right. They are not included in the figures)
			NKCC1	GAPDH					NKCC1 Blot 1																			NKCC1 Blot 2																				NKCC1 Blot 3
Blot1	GFP	1	12684.5	18395
	NKCC1	1	17690.2	17721.5
		2	16825.9	20650.4
Blot2	GFP	1	9692.68	7387.54
	NKCC1	1	13146	8677.25
Blot3	GFP	1	7782.51	13439.6
		2	6815.68	11529.6
		3	9856.58	12435.6
		4	6752.97	11322.9
	NKCC1	1	7529.12	10123.6
		2	10257.1	11575.8
		3	14197.7	13495.2
		4	14413	15590
		5	15240.1	14934.1
																														*NKCC1(lo) is not included in the analysis. It had a different viral titre for transduction.
			pNKCC1	GAPDH
Blot1	GFP	1	3344.35	12034.2
		2	10328.9	12152.2					pNKCC1 blot 1
		3	13102	11818.8
		4	9874.82	11098
		5	11418.4	13501.9
	NKCC1	1	10038.8	9908.22
		2	8521.7	9828.09
		3	10958.8	7931.32
		4	10989.6	8782.27
		5	12617.4	12624.5
		6	25918.3	16042
													*GFP #2 was excluded from analysis due to poor GAPDH signal. All loaded samples were normalized based on total protein.

## Sheet: Supp. Fig. 2
Seahorse

## Sheet: Supp. Fig. 8
Each gel image was directly exported from Biorad Chemidoc Imager
Different exposure times of the same blots were used to best visualize each protein. The bands are only labeled and highlighted on the blots that are used for figures.
Dotted lines mark separation of the same blot. Solid lines mark different blots that were imaged together.
Red rectangles mark areas presented in the figures
Some blots containn unpublished data that are not related to the manuscript. These data are not labeled.
Supp. Fig. 8	The two panels are the same blots at different exposure

## Sheet: Supp. Fig. 9
Each gel image was directly exported from Biorad Chemidoc Imager
Different exposure times of the same blots were used to best visualize each protein. The bands are only labeled and highlighted on the blots that are used for figures.
Dotted lines mark separation of the same blot. Solid lines mark different blots that were imaged together.
Red rectangles mark areas presented in the figures
Some blots containn unpublished data that are not related to the manuscript. These data are not labeled.
Supp. Fig. 9a
Supp. Fig. 9b
Supp. Fig. 9c. Raw qPCR expression values
GFP 1	ATP1A1	78.9912
GFP 2	ATP1A1	81.4609
GFP 3	ATP1A1	77.4777
NKCC1 1	ATP1A1	86.8114
NKCC1 2	ATP1A1	101.329
NKCC1 3	ATP1A1	99.4533
GFP 1	ATP1B1	386.061
GFP 2	ATP1B1	462.616
GFP 3	ATP1B1	402.159
NKCC1 1	ATP1B1	317.188
NKCC1 2	ATP1B1	405.788
NKCC1 3	ATP1B1	323.997
GFP 1	CS	568.534
GFP 2	CS	552.328
GFP 3	CS	547.27
NKCC1 1	CS	562.138
NKCC1 2	CS	594.816
NKCC1 3	CS	590.966
GFP 1	KCJN13	689.482
GFP 2	KCJN13	644.726
GFP 3	KCJN13	805.396
NKCC1 1	KCJN13	814.664
NKCC1 2	KCJN13	811.441
NKCC1 3	KCJN13	734.798
GFP 1	KCNA1	726.651
GFP 2	KCNA1	683.5
GFP 3	KCNA1	533.41
NKCC1 1	KCNA1	587.87
NKCC1 2	KCNA1	562.143
NKCC1 3	KCNA1	553.556
GFP 1	KCNA3	654.083
GFP 2	KCNA3	596.981
GFP 3	KCNA3	518.576
NKCC1 1	KCNA3	577.013
NKCC1 2	KCNA3	644.176
NKCC1 3	KCNA3	626.193
GFP 1	KLOTHO	14.4372
GFP 2	KLOTHO	14.7178
GFP 3	KLOTHO	16.2394
NKCC1 1	KLOTHO	12.4294
NKCC1 2	KLOTHO	16.6807
NKCC1 3	KLOTHO	21.6609
GFP 1	NCBE	610.121
GFP 2	NCBE	629.287
GFP 3	NCBE	534.484
NKCC1 1	NCBE	588.74
NKCC1 2	NCBE	667.063
NKCC1 3	NCBE	752.516
GFP 1	SLC12A6	657.15
GFP 2	SLC12A6	587.404
GFP 3	SLC12A6	818.856
NKCC1 1	SLC12A6	801.314
NKCC1 2	SLC12A6	793.463
NKCC1 3	SLC12A6	780.435
GFP 1	SLC12A7	594.101
GFP 2	SLC12A7	619.475
GFP 3	SLC12A7	801.456
NKCC1 1	SLC12A7	797.711
NKCC1 2	SLC12A7	578.396
NKCC1 3	SLC12A7	734.928
