# Supplementary material for: Choroid plexus NKCC1 mediates cerebrospinal fluid clearance during mouse early postnatal development
Source: Nat Commun. 2021 Jan 19;12:447. doi: 10.1038/s41467-020-20666-3 (PMC7815709; doi:10.1038/s41467-020-20666-3)
Supplement: Supplementary file 7 — Source Data [file 41467_2020_20666_MOESM7_ESM.zip › Source Data_2_Seahorse studies/Key and MetaAnalysis for Relative Cell Mito Stress.xlsx]

## Sheet: E16 and Adult
Embryo	Run 1	Run 2	Run 3		Adult	Run 1	Run 2	Run 3
Basal	4.10417	5.159	7.55	5.60439	Basal	7.175	9.5775	15.3033	10.6853
ATP	3.55083	4.433	6.24	4.74128	ATP	5.565	6.4025	8.28667	6.75139
Maximal	3.23167	4.324	6.895	4.81689	Maximal	6.4425	8.7425	14.5567	9.91389
Experiment Date
20190626						20190703						20190719
Embryo	RUN1 Basal	RUN 1 ATP	RUN 1 Maximal			Embryo	RUN 2 Basal	RUN 2 ATP	RUN 2 Maximal			Embryo	RUN 3 Basal	RUN 3 ATP	RUN 3 Maximal
	5.28	4.42	4				2.34	1.76	1.86
							2.27	1.99	1.6				5.7	4.88	5.19
	2.83	2.12	2.5				5.12	4.33	4.51				4.33	3.3	7.48
							5.94	4.93	4.34
	3.62	3.02	3.4				7.39	6.47	5.38				7.4	6.17	6.16
		6.77					4.74	4.12	3.97
	7.55		6.22				8.84	7.69	7.49				12.77	10.61	8.75
	6.12	5.4	4.56				6.77	6.17	6.3
	5.92	5.25	3.94				4.42	3.69	4.05
							3.76	3.18	3.74
	3.77	3.27	1.81
	2.81	2.5	2.42
		2.35
	2.71		1.88
		2.11
	2.52		2.36
		2.41
	2.67		2.06
		2.99
	3.45		3.63
Adult	RUN 1 Basal	RUN 1 ATP	RUN 1 MAX			Adult	RUN 2 Basal	RUN 2 ATP	RUN 2 MAX			Adult	RUN 3 Basal	RUN 3 ATP	RUN 3 MAX
	6.17	4.51	5.56				8.92	6.11	8.68				10.3	6.71	9.62
	3.52						12.13	7.73	11.06				22.2	10.72	21.26
	11.17	2.97	1.91				10.45	7.61	8.91
	7.84	9.07	11.64				6.81	4.16	6.32				13.41	7.43	12.79
		5.71	6.66
Average Adult Run 1						Average Adult Run 2						Average Adult Run 3
	7.175	5.565	6.4425				9.5775	6.4025	8.7425				15.3033	8.28667	14.5567
Relative
	RUN1 Basal	RUN 1 ATP	RUN 1 Maximal			Embryo	RUN 2 Basal	RUN 2 ATP	RUN 2 Maximal			Embryo	RUN 3 Basal	RUN 3 ATP	RUN 3 Maximal
	0.735889	0.79425	0.620877				0.244323	0.274893	0.212754				0.372468	0.588898	0.356538
							0.237014	0.310816	0.183014				0.282945	0.39823	0.513854
	0.394425	0.380952	0.388048				0.534586	0.676298	0.515871
							0.620204	0.770012	0.496426				0.483555	0.74457	0.423174
	0.50453	0.542677	0.527745				0.7716	1.01054	0.615385
		1.21653					0.49491	0.643499	0.454104				0.834459	1.28037	0.601099
	1.05226		0.965464				0.922997	1.20109	0.856734
	0.852962	0.97035	0.7078				0.706865	0.963686	0.720618
	0.825087	0.943396	0.611564				0.461498	0.576337	0.463254
							0.392587	0.496681	0.427795
	0.525436	0.587601	0.280947
	0.391638	0.449236	0.375631
		0.422282
	0.3777		0.291812
		0.379155
	0.35122		0.366317
		0.433064
	0.372125		0.319752
		0.537287
	0.480836		0.563446
Adult	0.85993	0.810422	0.863019			Adult	0.93135	0.954315	0.992851			Adult	0.673056	0.809735	0.660866
	0.490592						1.26651	1.20734	1.26508				1.45066	1.29364	1.4605
	1.55679	0.533693	0.296469				1.0911	1.1886	1.01916
	1.09268	1.62983	1.80675				0.711042	0.649746	0.722905				0.87628	0.896621	0.878635
		1.02606	1.03376

## Sheet: P0 and P7 and Adult
Experiment Date
20200318	Adult				P0				P7
	Basal Respiration	ATP Production	Maximal Respiration		Basal Respiration	ATP Production	Maximal Respiration		Basal Respiration	ATP Production	Maximal Respiration
	3375.45	1913.95	3435.83		4652.96	4098.71	3708.08		4627.44	3268.54	3641.74
	5429.72	3529.77	5523.45		4256.44	3725.95	3614.85		5046.67	3504.56	4157.02
	4623.13	2626.92	4514.8		3100	2740.48	2568.57		4911.13	3855.46	4531.76
					3079.58	2581.72	2664.82		4592.05	3187.88	3765.74
					3884.91	3356.86	2830.05		3133.17	2400.45	2698.35
					4869.36	4185.04	4606.66		1666.96	2076.21	1448.96
					2681.07	2391.31	1974.65		5936.91	4795.38	4747.79
					2664.47	2372.88	2008.07		4786.92	3342.62	4227.93
									5738.79	4814.36	5629.27
Normalized to Avg Adult
20200318	Adult				P0				P7
	Basal Respiration	ATP Production	Maximal Respiration		Basal Respiration	ATP Production	Maximal Respiration		Basal Respiration	ATP Production	Maximal Respiration
	0.754105	0.711451	0.764985		1.03951	1.52356	0.825602		1.03381	1.21497	0.810831
	1.21305	1.31208	1.22979		0.950927	1.385	0.804844		1.12747	1.30271	0.925559
	1.03285	0.976472	1.00522		0.692567	1.01869	0.571892		1.09719	1.43314	1.00899
					0.688005	0.959673	0.593322		1.0259	1.18499	0.83844
					0.867924	1.24781	0.630109		0.699977	0.892289	0.600787
					1.08786	1.55565	1.02567		0.372413	0.771764	0.322611
					0.598975	0.888891	0.439656		1.32636	1.78253	1.05709
					0.595266	0.882043	0.447096		1.06944	1.24251	0.941348
									1.2821	1.78958	1.25335
Experiment Date
20200226	Adult				P0				P7
	Basal Respiration	ATP Production	Maximal Respiration		Basal Respiration	ATP Production	Maximal Respiration		Basal Respiration	ATP Production	Maximal Respiration
	3448.89	1779.7	4107.28		7075.72	5888.91	5332.41		8706.58	6626.54	7478.02
	4499.51	2965.27	4598.34		5443.28	4564.87	3189.57		7801.24	5274.59	5710.04
	5088.4	2437.13	4959.29		5412.77	4486.32	3223.26		7614.74	5910.6	5881.81
	3909.9	2222.24	3658.5		4343.68	3274.38	2867.8
					5198.82	3862.17	4140.14
					6166.44	5191.73	5396.58
					3358.2	2803.68	1850.35
					5757.28	4871.18	4857.08
					5314.37	4424.76	4002.21
					4308.48	3572.99	2854.56
					3566.7	3069.2	1908.81
Normalized to Avg Adult
20200226	Adult				P0				P7
	Basal Respiration	ATP Production	Maximal Respiration		Basal Respiration	ATP Production	Maximal Respiration		Basal Respiration	ATP Production	Maximal Respiration
	0.814055	0.756971	0.948377		1.67011	2.50476	1.23126		2.05505	2.8185	1.72668
	1.06204	1.26124	1.06176		1.2848	1.9416	0.736475		1.84136	2.24347	1.31846
	1.20104	1.0366	1.14511		1.2776	1.90819	0.744254		1.79734	2.51399	1.35812
	0.92287	0.945196	0.844753		1.02526	1.39271	0.662179
					1.2271	1.64272	0.955964
					1.45549	2.20823	1.24608
					0.79265	1.1925	0.427248
					1.35892	2.07189	1.12151
					1.25437	1.88201	0.924117
					1.01695	1.51972	0.659121
					0.841863	1.30544	0.440747
