# Supplementary material for: Choroid plexus NKCC1 mediates cerebrospinal fluid clearance during mouse early postnatal development
Source: Nat Commun. 2021 Jan 19;12:447. doi: 10.1038/s41467-020-20666-3 (PMC7815709; doi:10.1038/s41467-020-20666-3)
Supplement: Supplementary file 7 — Source Data [file 41467_2020_20666_MOESM7_ESM.zip › Source Data_2_Seahorse studies/Seahorse Source Data/20190626_XF Cell Mito Stress Test (Data).xlsx]

## Sheet: Assay Configuration
XFe Assay Version	2.6.0.31
Assay Name	20190626_XF Cell Mito Stress Test (Calcein normalization)
Project Info
Project Name	20190626_E16-Adult_CN
Project Number
Principal Investigator															Groups		Conditions
															Group #	Group Name	Injection Strategy	Pretreatments	Cell Type	XF Assay Medium
Group Layout		1	2	3	4	5	6	7	8	9	10	11	12		1	Background
	A	Background	Background	Background	Background	Background	Background	Background	Background	Background	Background	Background	Background		2	E16	Mito Stress Test	Control	Cells (see Cell Reference Database for guidelines)	Mito Stress Test Assay Medium
	B	E16	E16	E16	E16	E16	Background	E16	E16	Background	Background	Background	Background		3	Adult	Mito Stress Test	Experimental	Cells (see Cell Reference Database for guidelines)	Mito Stress Test Assay Medium
	C	Background	Background	Background	Background	Background	Background	Background	Background	Background	Background	Background	Background
	D	Background	Background	Background	Background	Background	Background	Background	Background	Background	Background	Background	Background
	E	E16	E16	E16	Background	Background	Background	Background	Background	Background	Background	Background	Background
	F	E16	E16	E16	E16	E16	E16	E16	E16	E16	E16	E16	E16
	G	Background	Adult	Adult	Adult	Adult	Adult	Adult	Adult	Adult	Background	Background	Background
	H	Background	Background	Background	Background	Background	Background	Background	Background	Background	Background	Background	Background
		Unassigned Well	Unselected Well	Assigned Well
Run Info
Plated On
Last Run	6/26/2019 7:35 PM
Cartridge Barcode	W0021209419B**+396-6+116-2300F+233-2***000A+202-4**+450-1125&
Cartridge Type	W
Cartridge Serial	00212
Cartridge Lot	09419
Cartridge Validity	Valid
Plate Barcode	B0017719018V	Port A: 20 µL	Port B: 22 µL	Port C: 25 µL	Port D: 27 µL
Plate Type	B
Plate Serial	00177
Plate Lot	19018
Plate Orientation	V
Instrument Serial	410497
Protocol Summary
	Calibration	Baseline	Oligomycin	FCCP	Rotenone + Antimycin A
			Port(s): A	Port(s): B	Port(s): C
	Equilibration: Yes	Mix: 00:03:00	Mix: 00:03:00	Mix: 00:03:00	Mix: 00:03:00
		Wait: 00:00:00	Wait: 00:00:00	Wait: 00:00:00	Wait: 00:00:00
		Measure: 00:03:00	Measure: 00:03:00	Measure: 00:03:00	Measure: 00:03:00
		Cycles: 6	Cycles: 12	Cycles: 5	Cycles: 6
		Duration: 00:36:00	Duration: 01:12:00	Duration: 00:30:00	Duration: 00:36:00
Calculation Settings
Atmospheric Pressure	760
Background Correction	Yes
% O2	100
O2 Settings
Calculation Method	AKOS
ksv	0.0202
Ksv Temp Correction	False
Corrected Ksv	0.0202
Calculated FO	50801.7
Pseudo Volume	1.88
TAC	137
TAW	0
TW	296
TC	246
TP	60.9
pH Settings
Gain Equation	0	0	0.000396	1.16
ECAR Technique	Line Fit
Edge Offset	3
Temperature Gain Correction	False
Proton Efflux Settings
Default Buffer Factor	0
Calibration pH	7.4
Plate Volume	3.54
kVol	0
Normalization Settings
Normalization Unit:	Calcein
Norm. Scale Factor:	1000
Normalization Values:		1	2	3	4	5	6	7	8	9	10	11	12
	A	0	0	0	0	0	0	0	0	0	0	0	0
	B	27500	10407	48198	32453	24095	0	28987	3924	0	0	0	0
	C	0	0	0	0	0	0	0	0	0	0	0	0
	D	0	0	0	0	0	0	0	0	0	0	0	0
	E	10087	12084	10550	0	0	0	0	0	0	0	0	0
	F	23181	13102	37070	37646	34143	30518	30159	1922	17784	24546	16639	28622
	G	0	23081	22153	29833	33089	11961	8883	46988	2644	0	0	0
	H	0	0	0	0	0	0	0	0	0	0	0	0
Buffer Factor Settings
Buffer Factor :		1	2	3	4	5	6	7	8	9	10	11	12
	A	0	0	0	0	0	0	0	0	0	0	0	0
	B	0	0	0	0	0	0	0	0	0	0	0	0
	C	0	0	0	0	0	0	0	0	0	0	0	0
	D	0	0	0	0	0	0	0	0	0	0	0	0
	E	0	0	0	0	0	0	0	0	0	0	0	0
	F	0	0	0	0	0	0	0	0	0	0	0	0
	G	0	0	0	0	0	0	0	0	0	0	0	0
	H	0	0	0	0	0	0	0	0	0	0	0	0
Notes

## Sheet: Rate
Measurement	Well	Group	Time	OCR	ECAR	PER
1	A01	Background	1.31352	0	0	0
1	A02	Background	1.31352	0	0	0
1	A03	Background	1.31352	0	0	0
1	A04	Background	1.31352	0	0	0
1	A05	Background	1.31352	0	0	0
1	A06	Background	1.31352	0	0	0
1	A07	Background	1.31352	0	0	0
1	A08	Background	1.31352	0	0	0
1	A09	Background	1.31352	0	0	0
1	A10	Background	1.31352	0	0	0
1	A11	Background	1.31352	0	0	0
1	A12	Background	1.31352	0	0	0
1	B01	E16	1.31352	121.037	24.4411	0
1	B02	E16	1.31352	95.9288	10.3668	0
1	B03	E16	1.31352	116.961	44.2524	0
1	B04	E16	1.31352	169.11	60.6211	0
1	B05	E16	1.31352	109.064	14.516	0
1	B06	Background	1.31352	0	0	0
1	B07	E16	1.31352	134.212	22.5874	0
1	B08	E16	1.31352	52.8759	9.94337	0
1	B09	Background	1.31352	0	0	0
1	B10	Background	1.31352	0	0	0
1	B11	Background	1.31352	0	0	0
1	B12	Background	1.31352	0	0	0
1	C01	Background	1.31352	0	0	0
1	C02	Background	1.31352	0	0	0
1	C03	Background	1.31352	0	0	0
1	C04	Background	1.31352	0	0	0
1	C05	Background	1.31352	0	0	0
1	C06	Background	1.31352	0	0	0
1	C07	Background	1.31352	0	0	0
1	C08	Background	1.31352	0	0	0
1	C09	Background	1.31352	0	0	0
1	C10	Background	1.31352	0	0	0
1	C11	Background	1.31352	0	0	0
1	C12	Background	1.31352	0	0	0
1	D01	Background	1.31352	0	0	0
1	D02	Background	1.31352	0	0	0
1	D03	Background	1.31352	0	0	0
1	D04	Background	1.31352	0	0	0
1	D05	Background	1.31352	0	0	0
1	D06	Background	1.31352	0	0	0
1	D07	Background	1.31352	0	0	0
1	D08	Background	1.31352	0	0	0
1	D09	Background	1.31352	0	0	0
1	D10	Background	1.31352	0	0	0
1	D11	Background	1.31352	0	0	0
1	D12	Background	1.31352	0	0	0
1	E01	E16	1.31352	78.1122	8.80717	0
1	E02	E16	1.31352	128.8	27.3903	0
1	E03	E16	1.31352	53.7679	13.6716	0
1	E04	Background	1.31352	0	0	0
1	E05	Background	1.31352	0	0	0
1	E06	Background	1.31352	0	0	0
1	E07	Background	1.31352	0	0	0
1	E08	Background	1.31352	0	0	0
1	E09	Background	1.31352	0	0	0
1	E10	Background	1.31352	0	0	0
1	E11	Background	1.31352	0	0	0
1	E12	Background	1.31352	0	0	0
1	F01	E16	1.31352	98.2709	14.7836	0
1	F02	E16	1.31352	73.1563	6.62869	0
1	F03	E16	1.31352	137.716	23.9629	0
1	F04	E16	1.31352	124.046	22.7409	0
1	F05	E16	1.31352	121.537	16.5453	0
1	F06	E16	1.31352	128.843	21.0671	0
1	F07	E16	1.31352	91.196	12.2598	0
1	F08	E16	1.31352	101.322	13.3526	0
1	F09	E16	1.31352	60.2684	10.8106	0
1	F10	E16	1.31352	95.1679	12.7632	0
1	F11	E16	1.31352	19.1853	5.00589	0
1	F12	E16	1.31352	143.552	20.7742	0
1	G01	Background	1.31352	0	0	0
1	G02	Adult	1.31352	188.02	84.4167	0
1	G03	Adult	1.31352	201.071	97.79	0
1	G04	Adult	1.31352	131.6	25.5201	0
1	G05	Adult	1.31352	93.585	25.063	0
1	G06	Adult	1.31352	173.658	56.7237	0
1	G07	Adult	1.31352	175.455	61.406	0
1	G08	Adult	1.31352	171.139	61.132	0
1	G09	Adult	1.31352	205.092	129.67	0
1	G10	Background	1.31352	0	0	0
1	G11	Background	1.31352	0	0	0
1	G12	Background	1.31352	0	0	0
1	H01	Background	1.31352	0	0	0
1	H02	Background	1.31352	0	0	0
1	H03	Background	1.31352	0	0	0
1	H04	Background	1.31352	0	0	0
1	H05	Background	1.31352	0	0	0
1	H06	Background	1.31352	0	0	0
1	H07	Background	1.31352	0	0	0
1	H08	Background	1.31352	0	0	0
1	H09	Background	1.31352	0	0	0
1	H10	Background	1.31352	0	0	0
1	H11	Background	1.31352	0	0	0
1	H12	Background	1.31352	0	0	0
2	A01	Background	7.87905	0	0	0
2	A02	Background	7.87905	0	0	0
2	A03	Background	7.87905	0	0	0
2	A04	Background	7.87905	0	0	0
2	A05	Background	7.87905	0	0	0
2	A06	Background	7.87905	0	0	0
2	A07	Background	7.87905	0	0	0
2	A08	Background	7.87905	0	0	0
2	A09	Background	7.87905	0	0	0
2	A10	Background	7.87905	0	0	0
2	A11	Background	7.87905	0	0	0
2	A12	Background	7.87905	0	0	0
2	B01	E16	7.87905	113.971	21.3078	0
2	B02	E16	7.87905	88.8254	9.04914	0
2	B03	E16	7.87905	118.388	33.459	0
2	B04	E16	7.87905	159.525	44.8761	0
2	B05	E16	7.87905	103.21	10.2083	0
2	B06	Background	7.87905	0	0	0
2	B07	E16	7.87905	125.165	19.7674	0
2	B08	E16	7.87905	46.7292	8.40269	0
2	B09	Background	7.87905	0	0	0
2	B10	Background	7.87905	0	0	0
2	B11	Background	7.87905	0	0	0
2	B12	Background	7.87905	0	0	0
2	C01	Background	7.87905	0	0	0
2	C02	Background	7.87905	0	0	0
2	C03	Background	7.87905	0	0	0
2	C04	Background	7.87905	0	0	0
2	C05	Background	7.87905	0	0	0
2	C06	Background	7.87905	0	0	0
2	C07	Background	7.87905	0	0	0
2	C08	Background	7.87905	0	0	0
2	C09	Background	7.87905	0	0	0
2	C10	Background	7.87905	0	0	0
2	C11	Background	7.87905	0	0	0
2	C12	Background	7.87905	0	0	0
2	D01	Background	7.87905	0	0	0
2	D02	Background	7.87905	0	0	0
2	D03	Background	7.87905	0	0	0
2	D04	Background	7.87905	0	0	0
2	D05	Background	7.87905	0	0	0
2	D06	Background	7.87905	0	0	0
2	D07	Background	7.87905	0	0	0
2	D08	Background	7.87905	0	0	0
2	D09	Background	7.87905	0	0	0
2	D10	Background	7.87905	0	0	0
2	D11	Background	7.87905	0	0	0
2	D12	Background	7.87905	0	0	0
2	E01	E16	7.87905	79.6352	6.87882	0
2	E02	E16	7.87905	120.869	24.3613	0
2	E03	E16	7.87905	48.9053	11.0471	0
2	E04	Background	7.87905	0	0	0
2	E05	Background	7.87905	0	0	0
2	E06	Background	7.87905	0	0	0
2	E07	Background	7.87905	0	0	0
2	E08	Background	7.87905	0	0	0
2	E09	Background	7.87905	0	0	0
2	E10	Background	7.87905	0	0	0
2	E11	Background	7.87905	0	0	0
2	E12	Background	7.87905	0	0	0
2	F01	E16	7.87905	91.4377	12.1629	0
2	F02	E16	7.87905	66.2583	5.86379	0
2	F03	E16	7.87905	127.001	17.5943	0
2	F04	E16	7.87905	117.484	17.8187	0
2	F05	E16	7.87905	106.755	14.7049	0
2	F06	E16	7.87905	127.147	17.8447	0
2	F07	E16	7.87905	82.5256	10.4128	0
2	F08	E16	7.87905	92.5832	12.5361	0
2	F09	E16	7.87905	54.3386	9.30216	0
2	F10	E16	7.87905	87.7561	10.8962	0
2	F11	E16	7.87905	13.4212	4.85114	0
2	F12	E16	7.87905	135.402	19.1043	0
2	G01	Background	7.87905	0	0	0
2	G02	Adult	7.87905	177.513	84.13	0
2	G03	Adult	7.87905	192.65	94.64	0
2	G04	Adult	7.87905	125.108	21.8661	0
2	G05	Adult	7.87905	85.299	19.9768	0
2	G06	Adult	7.87905	166.934	53.0093	0
2	G07	Adult	7.87905	167.626	54.9355	0
2	G08	Adult	7.87905	161.947	52.5436	0
2	G09	Adult	7.87905	191.541	123.508	0
2	G10	Background	7.87905	0	0	0
2	G11	Background	7.87905	0	0	0
2	G12	Background	7.87905	0	0	0
2	H01	Background	7.87905	0	0	0
2	H02	Background	7.87905	0	0	0
2	H03	Background	7.87905	0	0	0
2	H04	Background	7.87905	0	0	0
2	H05	Background	7.87905	0	0	0
2	H06	Background	7.87905	0	0	0
2	H07	Background	7.87905	0	0	0
2	H08	Background	7.87905	0	0	0
2	H09	Background	7.87905	0	0	0
2	H10	Background	7.87905	0	0	0
2	H11	Background	7.87905	0	0	0
2	H12	Background	7.87905	0	0	0
3	A01	Background	14.4435	0	0	0
3	A02	Background	14.4435	0	0	0
3	A03	Background	14.4435	0	0	0
3	A04	Background	14.4435	0	0	0
3	A05	Background	14.4435	0	0	0
3	A06	Background	14.4435	0	0	0
3	A07	Background	14.4435	0	0	0
3	A08	Background	14.4435	0	0	0
3	A09	Background	14.4435	0	0	0
3	A10	Background	14.4435	0	0	0
3	A11	Background	14.4435	0	0	0
3	A12	Background	14.4435	0	0	0
3	B01	E16	14.4435	112.908	21.4903	0
3	B02	E16	14.4435	87.6998	9.33518	0
3	B03	E16	14.4435	119.182	32.797	0
3	B04	E16	14.4435	158.766	46.8323	0
3	B05	E16	14.4435	102.77	10.7994	0
3	B06	Background	14.4435	0	0	0
3	B07	E16	14.4435	121.907	19.2621	0
3	B08	E16	14.4435	44.1741	8.02274	0
3	B09	Background	14.4435	0	0	0
3	B10	Background	14.4435	0	0	0
3	B11	Background	14.4435	0	0	0
3	B12	Background	14.4435	0	0	0
3	C01	Background	14.4435	0	0	0
3	C02	Background	14.4435	0	0	0
3	C03	Background	14.4435	0	0	0
3	C04	Background	14.4435	0	0	0
3	C05	Background	14.4435	0	0	0
3	C06	Background	14.4435	0	0	0
3	C07	Background	14.4435	0	0	0
3	C08	Background	14.4435	0	0	0
3	C09	Background	14.4435	0	0	0
3	C10	Background	14.4435	0	0	0
3	C11	Background	14.4435	0	0	0
3	C12	Background	14.4435	0	0	0
3	D01	Background	14.4435	0	0	0
3	D02	Background	14.4435	0	0	0
3	D03	Background	14.4435	0	0	0
3	D04	Background	14.4435	0	0	0
3	D05	Background	14.4435	0	0	0
3	D06	Background	14.4435	0	0	0
3	D07	Background	14.4435	0	0	0
3	D08	Background	14.4435	0	0	0
3	D09	Background	14.4435	0	0	0
3	D10	Background	14.4435	0	0	0
3	D11	Background	14.4435	0	0	0
3	D12	Background	14.4435	0	0	0
3	E01	E16	14.4435	77.2522	7.52264	0
3	E02	E16	14.4435	118.181	24.142	0
3	E03	E16	14.4435	47.9468	10.9649	0
3	E04	Background	14.4435	0	0	0
3	E05	Background	14.4435	0	0	0
3	E06	Background	14.4435	0	0	0
3	E07	Background	14.4435	0	0	0
3	E08	Background	14.4435	0	0	0
3	E09	Background	14.4435	0	0	0
3	E10	Background	14.4435	0	0	0
3	E11	Background	14.4435	0	0	0
3	E12	Background	14.4435	0	0	0
3	F01	E16	14.4435	90.0991	12.4133	0
3	F02	E16	14.4435	64.8228	5.74387	0
3	F03	E16	14.4435	129.789	17.2643	0
3	F04	E16	14.4435	116.64	17.5013	0
3	F05	E16	14.4435	106.822	15.3555	0
3	F06	E16	14.4435	126.583	17.4559	0
3	F07	E16	14.4435	80.6495	10.7205	0
3	F08	E16	14.4435	82.7611	12.1321	0
3	F09	E16	14.4435	52.83	9.49131	0
3	F10	E16	14.4435	86.4847	10.8512	0
3	F11	E16	14.4435	12.5323	4.98613	0
3	F12	E16	14.4435	135.231	18.9464	0
3	G01	Background	14.4435	0	0	0
3	G02	Adult	14.4435	174.2	85.0196	0
3	G03	Adult	14.4435	189.941	96.2788	0
3	G04	Adult	14.4435	124.722	21.8623	0
3	G05	Adult	14.4435	91.9081	22.7738	0
3	G06	Adult	14.4435	165.719	54.6858	0
3	G07	Adult	14.4435	165.351	56.4533	0
3	G08	Adult	14.4435	159.476	51.5913	0
3	G09	Adult	14.4435	187.251	117.978	0
3	G10	Background	14.4435	0	0	0
3	G11	Background	14.4435	0	0	0
3	G12	Background	14.4435	0	0	0
3	H01	Background	14.4435	0	0	0
3	H02	Background	14.4435	0	0	0
3	H03	Background	14.4435	0	0	0
3	H04	Background	14.4435	0	0	0
3	H05	Background	14.4435	0	0	0
3	H06	Background	14.4435	0	0	0
3	H07	Background	14.4435	0	0	0
3	H08	Background	14.4435	0	0	0
3	H09	Background	14.4435	0	0	0
3	H10	Background	14.4435	0	0	0
3	H11	Background	14.4435	0	0	0
3	H12	Background	14.4435	0	0	0
4	A01	Background	21.045	0	0	0
4	A02	Background	21.045	0	0	0
4	A03	Background	21.045	0	0	0
4	A04	Background	21.045	0	0	0
4	A05	Background	21.045	0	0	0
4	A06	Background	21.045	0	0	0
4	A07	Background	21.045	0	0	0
4	A08	Background	21.045	0	0	0
4	A09	Background	21.045	0	0	0
4	A10	Background	21.045	0	0	0
4	A11	Background	21.045	0	0	0
4	A12	Background	21.045	0	0	0
4	B01	E16	21.045	111.427	21.259	0
4	B02	E16	21.045	86.7058	9.62978	0
4	B03	E16	21.045	119.178	33.0543	0
4	B04	E16	21.045	155.806	46.4339	0
4	B05	E16	21.045	101.785	10.7132	0
4	B06	Background	21.045	0	0	0
4	B07	E16	21.045	119.874	19.0398	0
4	B08	E16	21.045	43.7773	8.0459	0
4	B09	Background	21.045	0	0	0
4	B10	Background	21.045	0	0	0
4	B11	Background	21.045	0	0	0
4	B12	Background	21.045	0	0	0
4	C01	Background	21.045	0	0	0
4	C02	Background	21.045	0	0	0
4	C03	Background	21.045	0	0	0
4	C04	Background	21.045	0	0	0
4	C05	Background	21.045	0	0	0
4	C06	Background	21.045	0	0	0
4	C07	Background	21.045	0	0	0
4	C08	Background	21.045	0	0	0
4	C09	Background	21.045	0	0	0
4	C10	Background	21.045	0	0	0
4	C11	Background	21.045	0	0	0
4	C12	Background	21.045	0	0	0
4	D01	Background	21.045	0	0	0
4	D02	Background	21.045	0	0	0
4	D03	Background	21.045	0	0	0
4	D04	Background	21.045	0	0	0
4	D05	Background	21.045	0	0	0
4	D06	Background	21.045	0	0	0
4	D07	Background	21.045	0	0	0
4	D08	Background	21.045	0	0	0
4	D09	Background	21.045	0	0	0
4	D10	Background	21.045	0	0	0
4	D11	Background	21.045	0	0	0
4	D12	Background	21.045	0	0	0
4	E01	E16	21.045	77.0593	7.58054	0
4	E02	E16	21.045	116.568	23.4693	0
4	E03	E16	21.045	47.121	10.743	0
4	E04	Background	21.045	0	0	0
4	E05	Background	21.045	0	0	0
4	E06	Background	21.045	0	0	0
4	E07	Background	21.045	0	0	0
4	E08	Background	21.045	0	0	0
4	E09	Background	21.045	0	0	0
4	E10	Background	21.045	0	0	0
4	E11	Background	21.045	0	0	0
4	E12	Background	21.045	0	0	0
4	F01	E16	21.045	88.9638	12.7954	0
4	F02	E16	21.045	63.5559	5.80283	0
4	F03	E16	21.045	126.016	17.6073	0
4	F04	E16	21.045	115.82	17.2608	0
4	F05	E16	21.045	102.815	14.5702	0
4	F06	E16	21.045	125.769	17.3784	0
4	F07	E16	21.045	78.332	10.4613	0
4	F08	E16	21.045	80.9305	12.3186	0
4	F09	E16	21.045	52.2544	9.3829	0
4	F10	E16	21.045	84.3004	10.989	0
4	F11	E16	21.045	11.552	4.98326	0
4	F12	E16	21.045	132.184	19.3082	0
4	G01	Background	21.045	0	0	0
4	G02	Adult	21.045	172.834	85.0986	0
4	G03	Adult	21.045	188.956	97.0317	0
4	G04	Adult	21.045	123.899	21.6069	0
4	G05	Adult	21.045	48.8384	8.00359	0
4	G06	Adult	21.045	164.977	55.1252	0
4	G07	Adult	21.045	164.351	56.4269	0
4	G08	Adult	21.045	163.385	51.2845	0
4	G09	Adult	21.045	186.546	117.82	0
4	G10	Background	21.045	0	0	0
4	G11	Background	21.045	0	0	0
4	G12	Background	21.045	0	0	0
4	H01	Background	21.045	0	0	0
4	H02	Background	21.045	0	0	0
4	H03	Background	21.045	0	0	0
4	H04	Background	21.045	0	0	0
4	H05	Background	21.045	0	0	0
4	H06	Background	21.045	0	0	0
4	H07	Background	21.045	0	0	0
4	H08	Background	21.045	0	0	0
4	H09	Background	21.045	0	0	0
4	H10	Background	21.045	0	0	0
4	H11	Background	21.045	0	0	0
4	H12	Background	21.045	0	0	0
5	A01	Background	27.6521	0	0	0
5	A02	Background	27.6521	0	0	0
5	A03	Background	27.6521	0	0	0
5	A04	Background	27.6521	0	0	0
5	A05	Background	27.6521	0	0	0
5	A06	Background	27.6521	0	0	0
5	A07	Background	27.6521	0	0	0
5	A08	Background	27.6521	0	0	0
5	A09	Background	27.6521	0	0	0
5	A10	Background	27.6521	0	0	0
5	A11	Background	27.6521	0	0	0
5	A12	Background	27.6521	0	0	0
5	B01	E16	27.6521	110.587	21.5239	0
5	B02	E16	27.6521	86.1975	10.0735	0
5	B03	E16	27.6521	119.088	33.1463	0
5	B04	E16	27.6521	154.225	46.5738	0
5	B05	E16	27.6521	101.272	11.3227	0
5	B06	Background	27.6521	0	0	0
5	B07	E16	27.6521	86.5091	19.0742	0
5	B08	E16	27.6521	42.9955	8.40061	0
5	B09	Background	27.6521	0	0	0
5	B10	Background	27.6521	0	0	0
5	B11	Background	27.6521	0	0	0
5	B12	Background	27.6521	0	0	0
5	C01	Background	27.6521	0	0	0
5	C02	Background	27.6521	0	0	0
5	C03	Background	27.6521	0	0	0
5	C04	Background	27.6521	0	0	0
5	C05	Background	27.6521	0	0	0
5	C06	Background	27.6521	0	0	0
5	C07	Background	27.6521	0	0	0
5	C08	Background	27.6521	0	0	0
5	C09	Background	27.6521	0	0	0
5	C10	Background	27.6521	0	0	0
5	C11	Background	27.6521	0	0	0
5	C12	Background	27.6521	0	0	0
5	D01	Background	27.6521	0	0	0
5	D02	Background	27.6521	0	0	0
5	D03	Background	27.6521	0	0	0
5	D04	Background	27.6521	0	0	0
5	D05	Background	27.6521	0	0	0
5	D06	Background	27.6521	0	0	0
5	D07	Background	27.6521	0	0	0
5	D08	Background	27.6521	0	0	0
5	D09	Background	27.6521	0	0	0
5	D10	Background	27.6521	0	0	0
5	D11	Background	27.6521	0	0	0
5	D12	Background	27.6521	0	0	0
5	E01	E16	27.6521	75.9981	7.15127	0
5	E02	E16	27.6521	115.475	23.3397	0
5	E03	E16	27.6521	46.52	10.6601	0
5	E04	Background	27.6521	0	0	0
5	E05	Background	27.6521	0	0	0
5	E06	Background	27.6521	0	0	0
5	E07	Background	27.6521	0	0	0
5	E08	Background	27.6521	0	0	0
5	E09	Background	27.6521	0	0	0
5	E10	Background	27.6521	0	0	0
5	E11	Background	27.6521	0	0	0
5	E12	Background	27.6521	0	0	0
5	F01	E16	27.6521	88.2807	12.9502	0
5	F02	E16	27.6521	62.91	5.8789	0
5	F03	E16	27.6521	128.215	17.4267	0
5	F04	E16	27.6521	115.357	17.4521	0
5	F05	E16	27.6521	106.488	14.3436	0
5	F06	E16	27.6521	125.309	17.1103	0
5	F07	E16	27.6521	77.7336	10.36	0
5	F08	E16	27.6521	89.6367	11.6971	0
5	F09	E16	27.6521	51.7044	9.23424	0
5	F10	E16	27.6521	83.8472	11.1863	0
5	F11	E16	27.6521	10.51	5.00225	0
5	F12	E16	27.6521	132.047	19.5025	0
5	G01	Background	27.6521	0	0	0
5	G02	Adult	27.6521	171.242	85.4072	0
5	G03	Adult	27.6521	187.64	97.3394	0
5	G04	Adult	27.6521	123.665	22.0299	0
5	G05	Adult	27.6521	47.5987	11.5475	0
5	G06	Adult	27.6521	164.361	55.6008	0
5	G07	Adult	27.6521	162.469	56.4851	0
5	G08	Adult	27.6521	161.357	53.9891	0
5	G09	Adult	27.6521	183.84	112.777	0
5	G10	Background	27.6521	0	0	0
5	G11	Background	27.6521	0	0	0
5	G12	Background	27.6521	0	0	0
5	H01	Background	27.6521	0	0	0
5	H02	Background	27.6521	0	0	0
5	H03	Background	27.6521	0	0	0
5	H04	Background	27.6521	0	0	0
5	H05	Background	27.6521	0	0	0
5	H06	Background	27.6521	0	0	0
5	H07	Background	27.6521	0	0	0
5	H08	Background	27.6521	0	0	0
5	H09	Background	27.6521	0	0	0
5	H10	Background	27.6521	0	0	0
5	H11	Background	27.6521	0	0	0
5	H12	Background	27.6521	0	0	0
6	A01	Background	34.2317	0	0	0
6	A02	Background	34.2317	0	0	0
6	A03	Background	34.2317	0	0	0
6	A04	Background	34.2317	0	0	0
6	A05	Background	34.2317	0	0	0
6	A06	Background	34.2317	0	0	0
6	A07	Background	34.2317	0	0	0
6	A08	Background	34.2317	0	0	0
6	A09	Background	34.2317	0	0	0
6	A10	Background	34.2317	0	0	0
6	A11	Background	34.2317	0	0	0
6	A12	Background	34.2317	0	0	0
6	B01	E16	34.2317	107.135	22.538	0
6	B02	E16	34.2317	86.0056	10.3707	0
6	B03	E16	34.2317	117.033	34.4224	0
6	B04	E16	34.2317	149.176	46.9201	0
6	B05	E16	34.2317	102.059	11.3197	0
6	B06	Background	34.2317	0	0	0
6	B07	E16	34.2317	85.537	18.5982	0
6	B08	E16	34.2317	42.9294	8.35167	0
6	B09	Background	34.2317	0	0	0
6	B10	Background	34.2317	0	0	0
6	B11	Background	34.2317	0	0	0
6	B12	Background	34.2317	0	0	0
6	C01	Background	34.2317	0	0	0
6	C02	Background	34.2317	0	0	0
6	C03	Background	34.2317	0	0	0
6	C04	Background	34.2317	0	0	0
6	C05	Background	34.2317	0	0	0
6	C06	Background	34.2317	0	0	0
6	C07	Background	34.2317	0	0	0
6	C08	Background	34.2317	0	0	0
6	C09	Background	34.2317	0	0	0
6	C10	Background	34.2317	0	0	0
6	C11	Background	34.2317	0	0	0
6	C12	Background	34.2317	0	0	0
6	D01	Background	34.2317	0	0	0
6	D02	Background	34.2317	0	0	0
6	D03	Background	34.2317	0	0	0
6	D04	Background	34.2317	0	0	0
6	D05	Background	34.2317	0	0	0
6	D06	Background	34.2317	0	0	0
6	D07	Background	34.2317	0	0	0
6	D08	Background	34.2317	0	0	0
6	D09	Background	34.2317	0	0	0
6	D10	Background	34.2317	0	0	0
6	D11	Background	34.2317	0	0	0
6	D12	Background	34.2317	0	0	0
6	E01	E16	34.2317	72.1742	6.56789	0
6	E02	E16	34.2317	114.513	23.399	0
6	E03	E16	34.2317	46.1305	9.42402	0
6	E04	Background	34.2317	0	0	0
6	E05	Background	34.2317	0	0	0
6	E06	Background	34.2317	0	0	0
6	E07	Background	34.2317	0	0	0
6	E08	Background	34.2317	0	0	0
6	E09	Background	34.2317	0	0	0
6	E10	Background	34.2317	0	0	0
6	E11	Background	34.2317	0	0	0
6	E12	Background	34.2317	0	0	0
6	F01	E16	34.2317	88.6945	12.962	0
6	F02	E16	34.2317	63.1371	5.58451	0
6	F03	E16	34.2317	124.892	17.1268	0
6	F04	E16	34.2317	115.761	16.6281	0
6	F05	E16	34.2317	109.016	14.3392	0
6	F06	E16	34.2317	97.8028	16.6213	0
6	F07	E16	34.2317	78.151	10.1985	0
6	F08	E16	34.2317	89.394	11.3101	0
6	F09	E16	34.2317	51.6765	9.44195	0
6	F10	E16	34.2317	83.7556	8.99016	0
6	F11	E16	34.2317	11.6801	4.31114	0
6	F12	E16	34.2317	159.755	22.9734	0
6	G01	Background	34.2317	0	0	0
6	G02	Adult	34.2317	171.421	84.406	0
6	G03	Adult	34.2317	187.848	96.0806	0
6	G04	Adult	34.2317	124.318	21.6054	0
6	G05	Adult	34.2317	48.5355	12.1508	0
6	G06	Adult	34.2317	166.431	55.7061	0
6	G07	Adult	34.2317	162.95	56.2741	0
6	G08	Adult	34.2317	162.722	53.8663	0
6	G09	Adult	34.2317	184.914	109.887	0
6	G10	Background	34.2317	0	0	0
6	G11	Background	34.2317	0	0	0
6	G12	Background	34.2317	0	0	0
6	H01	Background	34.2317	0	0	0
6	H02	Background	34.2317	0	0	0
6	H03	Background	34.2317	0	0	0
6	H04	Background	34.2317	0	0	0
6	H05	Background	34.2317	0	0	0
6	H06	Background	34.2317	0	0	0
6	H07	Background	34.2317	0	0	0
6	H08	Background	34.2317	0	0	0
6	H09	Background	34.2317	0	0	0
6	H10	Background	34.2317	0	0	0
6	H11	Background	34.2317	0	0	0
6	H12	Background	34.2317	0	0	0
7	A01	Background	40.8957	0	0	0
7	A02	Background	40.8957	0	0	0
7	A03	Background	40.8957	0	0	0
7	A04	Background	40.8957	0	0	0
7	A05	Background	40.8957	0	0	0
7	A06	Background	40.8957	0	0	0
7	A07	Background	40.8957	0	0	0
7	A08	Background	40.8957	0	0	0
7	A09	Background	40.8957	0	0	0
7	A10	Background	40.8957	0	0	0
7	A11	Background	40.8957	0	0	0
7	A12	Background	40.8957	0	0	0
7	B01	E16	40.8957	72.4477	38.1439	0
7	B02	E16	40.8957	50.8142	17.9697	0
7	B03	E16	40.8957	84.0091	57.7763	0
7	B04	E16	40.8957	123.42	57.9921	0
7	B05	E16	40.8957	75.0724	20.2649	0
7	B06	Background	40.8957	0	0	0
7	B07	E16	40.8957	67.7996	40.3281	0
7	B08	E16	40.8957	18.4924	16.8484	0
7	B09	Background	40.8957	0	0	0
7	B10	Background	40.8957	0	0	0
7	B11	Background	40.8957	0	0	0
7	B12	Background	40.8957	0	0	0
7	C01	Background	40.8957	0	0	0
7	C02	Background	40.8957	0	0	0
7	C03	Background	40.8957	0	0	0
7	C04	Background	40.8957	0	0	0
7	C05	Background	40.8957	0	0	0
7	C06	Background	40.8957	0	0	0
7	C07	Background	40.8957	0	0	0
7	C08	Background	40.8957	0	0	0
7	C09	Background	40.8957	0	0	0
7	C10	Background	40.8957	0	0	0
7	C11	Background	40.8957	0	0	0
7	C12	Background	40.8957	0	0	0
7	D01	Background	40.8957	0	0	0
7	D02	Background	40.8957	0	0	0
7	D03	Background	40.8957	0	0	0
7	D04	Background	40.8957	0	0	0
7	D05	Background	40.8957	0	0	0
7	D06	Background	40.8957	0	0	0
7	D07	Background	40.8957	0	0	0
7	D08	Background	40.8957	0	0	0
7	D09	Background	40.8957	0	0	0
7	D10	Background	40.8957	0	0	0
7	D11	Background	40.8957	0	0	0
7	D12	Background	40.8957	0	0	0
7	E01	E16	40.8957	51.6378	13.9446	0
7	E02	E16	40.8957	77.9357	40.6203	0
7	E03	E16	40.8957	35.2056	14.7418	0
7	E04	Background	40.8957	0	0	0
7	E05	Background	40.8957	0	0	0
7	E06	Background	40.8957	0	0	0
7	E07	Background	40.8957	0	0	0
7	E08	Background	40.8957	0	0	0
7	E09	Background	40.8957	0	0	0
7	E10	Background	40.8957	0	0	0
7	E11	Background	40.8957	0	0	0
7	E12	Background	40.8957	0	0	0
7	F01	E16	40.8957	46.5185	30.5523	0
7	F02	E16	40.8957	38.2264	12.6786	0
7	F03	E16	40.8957	102.819	26.9737	0
7	F04	E16	40.8957	81.4161	30.5365	0
7	F05	E16	40.8957	59.2948	31.8633	0
7	F06	E16	40.8957	69.4716	32.2393	0
7	F07	E16	40.8957	48.9059	18.604	0
7	F08	E16	40.8957	54.5607	28.2189	0
7	F09	E16	40.8957	40.4699	14.9639	0
7	F10	E16	40.8957	56.2234	16.0766	0
7	F11	E16	40.8957	-0.103317	7.96905	0
7	F12	E16	40.8957	73.7324	57.8593	0
7	G01	Background	40.8957	0	0	0
7	G02	Adult	40.8957	162.607	96.3388	0
7	G03	Adult	40.8957	182.441	107.776	0
7	G04	Adult	40.8957	106.681	33.5347	0
7	G05	Adult	40.8957	43.7883	10.7983	0
7	G06	Adult	40.8957	147.504	67.1494	0
7	G07	Adult	40.8957	157.453	62.6368	0
7	G08	Adult	40.8957	152.499	62.3248	0
7	G09	Adult	40.8957	179.65	115.342	0
7	G10	Background	40.8957	0	0	0
7	G11	Background	40.8957	0	0	0
7	G12	Background	40.8957	0	0	0
7	H01	Background	40.8957	0	0	0
7	H02	Background	40.8957	0	0	0
7	H03	Background	40.8957	0	0	0
7	H04	Background	40.8957	0	0	0
7	H05	Background	40.8957	0	0	0
7	H06	Background	40.8957	0	0	0
7	H07	Background	40.8957	0	0	0
7	H08	Background	40.8957	0	0	0
7	H09	Background	40.8957	0	0	0
7	H10	Background	40.8957	0	0	0
7	H11	Background	40.8957	0	0	0
7	H12	Background	40.8957	0	0	0
8	A01	Background	47.488	0	0	0
8	A02	Background	47.488	0	0	0
8	A03	Background	47.488	0	0	0
8	A04	Background	47.488	0	0	0
8	A05	Background	47.488	0	0	0
8	A06	Background	47.488	0	0	0
8	A07	Background	47.488	0	0	0
8	A08	Background	47.488	0	0	0
8	A09	Background	47.488	0	0	0
8	A10	Background	47.488	0	0	0
8	A11	Background	47.488	0	0	0
8	A12	Background	47.488	0	0	0
8	B01	E16	47.488	38.864	49.1808	0
8	B02	E16	47.488	32.8676	24.8374	0
8	B03	E16	47.488	52.6622	74.0172	0
8	B04	E16	47.488	109.844	64.0045	0
8	B05	E16	47.488	42.4509	31.7784	0
8	B06	Background	47.488	0	0	0
8	B07	E16	47.488	39.6267	52.1981	0
8	B08	E16	47.488	2.38605	23.6985	0
8	B09	Background	47.488	0	0	0
8	B10	Background	47.488	0	0	0
8	B11	Background	47.488	0	0	0
8	B12	Background	47.488	0	0	0
8	C01	Background	47.488	0	0	0
8	C02	Background	47.488	0	0	0
8	C03	Background	47.488	0	0	0
8	C04	Background	47.488	0	0	0
8	C05	Background	47.488	0	0	0
8	C06	Background	47.488	0	0	0
8	C07	Background	47.488	0	0	0
8	C08	Background	47.488	0	0	0
8	C09	Background	47.488	0	0	0
8	C10	Background	47.488	0	0	0
8	C11	Background	47.488	0	0	0
8	C12	Background	47.488	0	0	0
8	D01	Background	47.488	0	0	0
8	D02	Background	47.488	0	0	0
8	D03	Background	47.488	0	0	0
8	D04	Background	47.488	0	0	0
8	D05	Background	47.488	0	0	0
8	D06	Background	47.488	0	0	0
8	D07	Background	47.488	0	0	0
8	D08	Background	47.488	0	0	0
8	D09	Background	47.488	0	0	0
8	D10	Background	47.488	0	0	0
8	D11	Background	47.488	0	0	0
8	D12	Background	47.488	0	0	0
8	E01	E16	47.488	30.1207	19.626	0
8	E02	E16	47.488	48.5913	52.5889	0
8	E03	E16	47.488	26.9083	17.7134	0
8	E04	Background	47.488	0	0	0
8	E05	Background	47.488	0	0	0
8	E06	Background	47.488	0	0	0
8	E07	Background	47.488	0	0	0
8	E08	Background	47.488	0	0	0
8	E09	Background	47.488	0	0	0
8	E10	Background	47.488	0	0	0
8	E11	Background	47.488	0	0	0
8	E12	Background	47.488	0	0	0
8	F01	E16	47.488	30.5606	39.657	0
8	F02	E16	47.488	22.0428	18.4676	0
8	F03	E16	47.488	60.7818	38.466	0
8	F04	E16	47.488	54.5531	38.4244	0
8	F05	E16	47.488	36.8001	40.6525	0
8	F06	E16	47.488	42.0653	41.8933	0
8	F07	E16	47.488	25.6353	29.5663	0
8	F08	E16	47.488	29.3761	35.8332	0
8	F09	E16	47.488	26.1293	22.0856	0
8	F10	E16	47.488	37.4891	22.9712	0
8	F11	E16	47.488	-11.4631	11.6449	0
8	F12	E16	47.488	43.3573	63.4464	0
8	G01	Background	47.488	0	0	0
8	G02	Adult	47.488	140.888	105.33	0
8	G03	Adult	47.488	156.09	119.519	0
8	G04	Adult	47.488	75.5232	48.1664	0
8	G05	Adult	47.488	40.01	14.3652	0
8	G06	Adult	47.488	116.789	82.2219	0
8	G07	Adult	47.488	148.799	76.4175	0
8	G08	Adult	47.488	139.758	76.8174	0
8	G09	Adult	47.488	177.274	115.035	0
8	G10	Background	47.488	0	0	0
8	G11	Background	47.488	0	0	0
8	G12	Background	47.488	0	0	0
8	H01	Background	47.488	0	0	0
8	H02	Background	47.488	0	0	0
8	H03	Background	47.488	0	0	0
8	H04	Background	47.488	0	0	0
8	H05	Background	47.488	0	0	0
8	H06	Background	47.488	0	0	0
8	H07	Background	47.488	0	0	0
8	H08	Background	47.488	0	0	0
8	H09	Background	47.488	0	0	0
8	H10	Background	47.488	0	0	0
8	H11	Background	47.488	0	0	0
8	H12	Background	47.488	0	0	0
9	A01	Background	54.0843	0	0	0
9	A02	Background	54.0843	0	0	0
9	A03	Background	54.0843	0	0	0
9	A04	Background	54.0843	0	0	0
9	A05	Background	54.0843	0	0	0
9	A06	Background	54.0843	0	0	0
9	A07	Background	54.0843	0	0	0
9	A08	Background	54.0843	0	0	0
9	A09	Background	54.0843	0	0	0
9	A10	Background	54.0843	0	0	0
9	A11	Background	54.0843	0	0	0
9	A12	Background	54.0843	0	0	0
9	B01	E16	54.0843	32.0292	51.218	0
9	B02	E16	54.0843	28.7782	26.3356	0
9	B03	E16	54.0843	44.3649	77.4303	0
9	B04	E16	54.0843	92.3545	67.4875	0
9	B05	E16	54.0843	32.7029	35.4459	0
9	B06	Background	54.0843	0	0	0
9	B07	E16	54.0843	33.6347	53.414	0
9	B08	E16	54.0843	-2.06812	24.5081	0
9	B09	Background	54.0843	0	0	0
9	B10	Background	54.0843	0	0	0
9	B11	Background	54.0843	0	0	0
9	B12	Background	54.0843	0	0	0
9	C01	Background	54.0843	0	0	0
9	C02	Background	54.0843	0	0	0
9	C03	Background	54.0843	0	0	0
9	C04	Background	54.0843	0	0	0
9	C05	Background	54.0843	0	0	0
9	C06	Background	54.0843	0	0	0
9	C07	Background	54.0843	0	0	0
9	C08	Background	54.0843	0	0	0
9	C09	Background	54.0843	0	0	0
9	C10	Background	54.0843	0	0	0
9	C11	Background	54.0843	0	0	0
9	C12	Background	54.0843	0	0	0
9	D01	Background	54.0843	0	0	0
9	D02	Background	54.0843	0	0	0
9	D03	Background	54.0843	0	0	0
9	D04	Background	54.0843	0	0	0
9	D05	Background	54.0843	0	0	0
9	D06	Background	54.0843	0	0	0
9	D07	Background	54.0843	0	0	0
9	D08	Background	54.0843	0	0	0
9	D09	Background	54.0843	0	0	0
9	D10	Background	54.0843	0	0	0
9	D11	Background	54.0843	0	0	0
9	D12	Background	54.0843	0	0	0
9	E01	E16	54.0843	23.2213	21.7801	0
9	E02	E16	54.0843	36.4474	57.0306	0
9	E03	E16	54.0843	21.6038	18.777	0
9	E04	Background	54.0843	0	0	0
9	E05	Background	54.0843	0	0	0
9	E06	Background	54.0843	0	0	0
9	E07	Background	54.0843	0	0	0
9	E08	Background	54.0843	0	0	0
9	E09	Background	54.0843	0	0	0
9	E10	Background	54.0843	0	0	0
9	E11	Background	54.0843	0	0	0
9	E12	Background	54.0843	0	0	0
9	F01	E16	54.0843	24.9074	41.5939	0
9	F02	E16	54.0843	19.6523	19.3492	0
9	F03	E16	54.0843	47.5165	43.3021	0
9	F04	E16	54.0843	40.1637	42.6084	0
9	F05	E16	54.0843	35.471	46.4144	0
9	F06	E16	54.0843	34.5293	45.3226	0
9	F07	E16	54.0843	20.2635	31.7729	0
9	F08	E16	54.0843	24.5177	36.4689	0
9	F09	E16	54.0843	19.8369	25.3283	0
9	F10	E16	54.0843	26.7512	26.0204	0
9	F11	E16	54.0843	-14.9713	12.8099	0
9	F12	E16	54.0843	34.3398	63.3583	0
9	G01	Background	54.0843	0	0	0
9	G02	Adult	54.0843	104.616	114.62	0
9	G03	Adult	54.0843	117.556	129.648	0
9	G04	Adult	54.0843	57.3607	53.9939	0
9	G05	Adult	54.0843	35.9671	16.1701	0
9	G06	Adult	54.0843	87.6681	92.5075	0
9	G07	Adult	54.0843	124.382	87.2217	0
9	G08	Adult	54.0843	117.384	85.2345	0
9	G09	Adult	54.0843	175.654	125.116	0
9	G10	Background	54.0843	0	0	0
9	G11	Background	54.0843	0	0	0
9	G12	Background	54.0843	0	0	0
9	H01	Background	54.0843	0	0	0
9	H02	Background	54.0843	0	0	0
9	H03	Background	54.0843	0	0	0
9	H04	Background	54.0843	0	0	0
9	H05	Background	54.0843	0	0	0
9	H06	Background	54.0843	0	0	0
9	H07	Background	54.0843	0	0	0
9	H08	Background	54.0843	0	0	0
9	H09	Background	54.0843	0	0	0
9	H10	Background	54.0843	0	0	0
9	H11	Background	54.0843	0	0	0
9	H12	Background	54.0843	0	0	0
10	A01	Background	60.6903	0	0	0
10	A02	Background	60.6903	0	0	0
10	A03	Background	60.6903	0	0	0
10	A04	Background	60.6903	0	0	0
10	A05	Background	60.6903	0	0	0
10	A06	Background	60.6903	0	0	0
10	A07	Background	60.6903	0	0	0
10	A08	Background	60.6903	0	0	0
10	A09	Background	60.6903	0	0	0
10	A10	Background	60.6903	0	0	0
10	A11	Background	60.6903	0	0	0
10	A12	Background	60.6903	0	0	0
10	B01	E16	60.6903	28.692	51.2418	0
10	B02	E16	60.6903	27.4252	26.2541	0
10	B03	E16	60.6903	40.808	77.2473	0
10	B04	E16	60.6903	79.457	69.7002	0
10	B05	E16	60.6903	30.2587	36.3314	0
10	B06	Background	60.6903	0	0	0
10	B07	E16	60.6903	31.8144	52.884	0
10	B08	E16	60.6903	-3.93705	25.1417	0
10	B09	Background	60.6903	0	0	0
10	B10	Background	60.6903	0	0	0
10	B11	Background	60.6903	0	0	0
10	B12	Background	60.6903	0	0	0
10	C01	Background	60.6903	0	0	0
10	C02	Background	60.6903	0	0	0
10	C03	Background	60.6903	0	0	0
10	C04	Background	60.6903	0	0	0
10	C05	Background	60.6903	0	0	0
10	C06	Background	60.6903	0	0	0
10	C07	Background	60.6903	0	0	0
10	C08	Background	60.6903	0	0	0
10	C09	Background	60.6903	0	0	0
10	C10	Background	60.6903	0	0	0
10	C11	Background	60.6903	0	0	0
10	C12	Background	60.6903	0	0	0
10	D01	Background	60.6903	0	0	0
10	D02	Background	60.6903	0	0	0
10	D03	Background	60.6903	0	0	0
10	D04	Background	60.6903	0	0	0
10	D05	Background	60.6903	0	0	0
10	D06	Background	60.6903	0	0	0
10	D07	Background	60.6903	0	0	0
10	D08	Background	60.6903	0	0	0
10	D09	Background	60.6903	0	0	0
10	D10	Background	60.6903	0	0	0
10	D11	Background	60.6903	0	0	0
10	D12	Background	60.6903	0	0	0
10	E01	E16	60.6903	21.1518	22.3809	0
10	E02	E16	60.6903	31.6876	58.733	0
10	E03	E16	60.6903	18.446	19.5995	0
10	E04	Background	60.6903	0	0	0
10	E05	Background	60.6903	0	0	0
10	E06	Background	60.6903	0	0	0
10	E07	Background	60.6903	0	0	0
10	E08	Background	60.6903	0	0	0
10	E09	Background	60.6903	0	0	0
10	E10	Background	60.6903	0	0	0
10	E11	Background	60.6903	0	0	0
10	E12	Background	60.6903	0	0	0
10	F01	E16	60.6903	22.3267	41.0337	0
10	F02	E16	60.6903	18.8685	19.4894	0
10	F03	E16	60.6903	34.9468	45.0261	0
10	F04	E16	60.6903	32.9488	43.6832	0
10	F05	E16	60.6903	32.5987	42.1124	0
10	F06	E16	60.6903	32.0797	46.4416	0
10	F07	E16	60.6903	17.9382	31.9533	0
10	F08	E16	60.6903	22.562	36.2892	0
10	F09	E16	60.6903	16.9533	25.9624	0
10	F10	E16	60.6903	21.7909	26.3865	0
10	F11	E16	60.6903	-16.7284	12.9321	0
10	F12	E16	60.6903	32.7523	61.4979	0
10	G01	Background	60.6903	0	0	0
10	G02	Adult	60.6903	89.9871	115.671	0
10	G03	Adult	60.6903	100.145	131.992	0
10	G04	Adult	60.6903	47.6607	55.3929	0
10	G05	Adult	60.6903	32.943	17.5961	0
10	G06	Adult	60.6903	73.6141	95.238	0
10	G07	Adult	60.6903	99.668	92.7648	0
10	G08	Adult	60.6903	105.538	87.6817	0
10	G09	Adult	60.6903	169.104	130.861	0
10	G10	Background	60.6903	0	0	0
10	G11	Background	60.6903	0	0	0
10	G12	Background	60.6903	0	0	0
10	H01	Background	60.6903	0	0	0
10	H02	Background	60.6903	0	0	0
10	H03	Background	60.6903	0	0	0
10	H04	Background	60.6903	0	0	0
10	H05	Background	60.6903	0	0	0
10	H06	Background	60.6903	0	0	0
10	H07	Background	60.6903	0	0	0
10	H08	Background	60.6903	0	0	0
10	H09	Background	60.6903	0	0	0
10	H10	Background	60.6903	0	0	0
10	H11	Background	60.6903	0	0	0
10	H12	Background	60.6903	0	0	0
11	A01	Background	67.2899	0	0	0
11	A02	Background	67.2899	0	0	0
11	A03	Background	67.2899	0	0	0
11	A04	Background	67.2899	0	0	0
11	A05	Background	67.2899	0	0	0
11	A06	Background	67.2899	0	0	0
11	A07	Background	67.2899	0	0	0
11	A08	Background	67.2899	0	0	0
11	A09	Background	67.2899	0	0	0
11	A10	Background	67.2899	0	0	0
11	A11	Background	67.2899	0	0	0
11	A12	Background	67.2899	0	0	0
11	B01	E16	67.2899	26.7949	50.8466	0
11	B02	E16	67.2899	26.5075	25.8777	0
11	B03	E16	67.2899	43.513	77.9997	0
11	B04	E16	67.2899	70.5772	70.7138	0
11	B05	E16	67.2899	29.2004	36.2108	0
11	B06	Background	67.2899	0	0	0
11	B07	E16	67.2899	30.8327	53.0578	0
11	B08	E16	67.2899	-3.54807	24.5718	0
11	B09	Background	67.2899	0	0	0
11	B10	Background	67.2899	0	0	0
11	B11	Background	67.2899	0	0	0
11	B12	Background	67.2899	0	0	0
11	C01	Background	67.2899	0	0	0
11	C02	Background	67.2899	0	0	0
11	C03	Background	67.2899	0	0	0
11	C04	Background	67.2899	0	0	0
11	C05	Background	67.2899	0	0	0
11	C06	Background	67.2899	0	0	0
11	C07	Background	67.2899	0	0	0
11	C08	Background	67.2899	0	0	0
11	C09	Background	67.2899	0	0	0
11	C10	Background	67.2899	0	0	0
11	C11	Background	67.2899	0	0	0
11	C12	Background	67.2899	0	0	0
11	D01	Background	67.2899	0	0	0
11	D02	Background	67.2899	0	0	0
11	D03	Background	67.2899	0	0	0
11	D04	Background	67.2899	0	0	0
11	D05	Background	67.2899	0	0	0
11	D06	Background	67.2899	0	0	0
11	D07	Background	67.2899	0	0	0
11	D08	Background	67.2899	0	0	0
11	D09	Background	67.2899	0	0	0
11	D10	Background	67.2899	0	0	0
11	D11	Background	67.2899	0	0	0
11	D12	Background	67.2899	0	0	0
11	E01	E16	67.2899	19.3274	21.591	0
11	E02	E16	67.2899	29.2005	60.1448	0
11	E03	E16	67.2899	16.208	19.7374	0
11	E04	Background	67.2899	0	0	0
11	E05	Background	67.2899	0	0	0
11	E06	Background	67.2899	0	0	0
11	E07	Background	67.2899	0	0	0
11	E08	Background	67.2899	0	0	0
11	E09	Background	67.2899	0	0	0
11	E10	Background	67.2899	0	0	0
11	E11	Background	67.2899	0	0	0
11	E12	Background	67.2899	0	0	0
11	F01	E16	67.2899	20.2316	39.7515	0
11	F02	E16	67.2899	18.1625	19.1875	0
11	F03	E16	67.2899	37.1529	45.306	0
11	F04	E16	67.2899	28.9731	44.9177	0
11	F05	E16	67.2899	32.8084	45.7688	0
11	F06	E16	67.2899	30.9241	46.6767	0
11	F07	E16	67.2899	16.6702	31.5529	0
11	F08	E16	67.2899	21.4487	35.9984	0
11	F09	E16	67.2899	15.0591	26.0354	0
11	F10	E16	67.2899	19.6403	27.3542	0
11	F11	E16	67.2899	-17.5278	12.7967	0
11	F12	E16	67.2899	33.4722	53.3782	0
11	G01	Background	67.2899	0	0	0
11	G02	Adult	67.2899	82.6029	115.952	0
11	G03	Adult	67.2899	92.6283	132.424	0
11	G04	Adult	67.2899	42.4942	55.1675	0
11	G05	Adult	67.2899	29.9515	18.7088	0
11	G06	Adult	67.2899	67.1833	97.1184	0
11	G07	Adult	67.2899	87.4613	94.3505	0
11	G08	Adult	67.2899	99.6503	89.0858	0
11	G09	Adult	67.2899	162.664	134.028	0
11	G10	Background	67.2899	0	0	0
11	G11	Background	67.2899	0	0	0
11	G12	Background	67.2899	0	0	0
11	H01	Background	67.2899	0	0	0
11	H02	Background	67.2899	0	0	0
11	H03	Background	67.2899	0	0	0
11	H04	Background	67.2899	0	0	0
11	H05	Background	67.2899	0	0	0
11	H06	Background	67.2899	0	0	0
11	H07	Background	67.2899	0	0	0
11	H08	Background	67.2899	0	0	0
11	H09	Background	67.2899	0	0	0
11	H10	Background	67.2899	0	0	0
11	H11	Background	67.2899	0	0	0
11	H12	Background	67.2899	0	0	0
12	A01	Background	73.8729	0	0	0
12	A02	Background	73.8729	0	0	0
12	A03	Background	73.8729	0	0	0
12	A04	Background	73.8729	0	0	0
12	A05	Background	73.8729	0	0	0
12	A06	Background	73.8729	0	0	0
12	A07	Background	73.8729	0	0	0
12	A08	Background	73.8729	0	0	0
12	A09	Background	73.8729	0	0	0
12	A10	Background	73.8729	0	0	0
12	A11	Background	73.8729	0	0	0
12	A12	Background	73.8729	0	0	0
12	B01	E16	73.8729	24.1369	49.5183	0
12	B02	E16	73.8729	26.0965	25.4993	0
12	B03	E16	73.8729	42.8589	77.4888	0
12	B04	E16	73.8729	64.4283	70.9949	0
12	B05	E16	73.8729	28.4579	35.4439	0
12	B06	Background	73.8729	0	0	0
12	B07	E16	73.8729	30.0688	53.0744	0
12	B08	E16	73.8729	-1.3133	24.1563	0
12	B09	Background	73.8729	0	0	0
12	B10	Background	73.8729	0	0	0
12	B11	Background	73.8729	0	0	0
12	B12	Background	73.8729	0	0	0
12	C01	Background	73.8729	0	0	0
12	C02	Background	73.8729	0	0	0
12	C03	Background	73.8729	0	0	0
12	C04	Background	73.8729	0	0	0
12	C05	Background	73.8729	0	0	0
12	C06	Background	73.8729	0	0	0
12	C07	Background	73.8729	0	0	0
12	C08	Background	73.8729	0	0	0
12	C09	Background	73.8729	0	0	0
12	C10	Background	73.8729	0	0	0
12	C11	Background	73.8729	0	0	0
12	C12	Background	73.8729	0	0	0
12	D01	Background	73.8729	0	0	0
12	D02	Background	73.8729	0	0	0
12	D03	Background	73.8729	0	0	0
12	D04	Background	73.8729	0	0	0
12	D05	Background	73.8729	0	0	0
12	D06	Background	73.8729	0	0	0
12	D07	Background	73.8729	0	0	0
12	D08	Background	73.8729	0	0	0
12	D09	Background	73.8729	0	0	0
12	D10	Background	73.8729	0	0	0
12	D11	Background	73.8729	0	0	0
12	D12	Background	73.8729	0	0	0
12	E01	E16	73.8729	17.892	20.7227	0
12	E02	E16	73.8729	27.7443	61.9828	0
12	E03	E16	73.8729	14.2785	19.5803	0
12	E04	Background	73.8729	0	0	0
12	E05	Background	73.8729	0	0	0
12	E06	Background	73.8729	0	0	0
12	E07	Background	73.8729	0	0	0
12	E08	Background	73.8729	0	0	0
12	E09	Background	73.8729	0	0	0
12	E10	Background	73.8729	0	0	0
12	E11	Background	73.8729	0	0	0
12	E12	Background	73.8729	0	0	0
12	F01	E16	73.8729	19.1437	38.5364	0
12	F02	E16	73.8729	17.3949	18.731	0
12	F03	E16	73.8729	31.7547	45.1234	0
12	F04	E16	73.8729	26.3861	45.0387	0
12	F05	E16	73.8729	31.1187	42.2913	0
12	F06	E16	73.8729	30.7566	46.3949	0
12	F07	E16	73.8729	15.6191	31.1444	0
12	F08	E16	73.8729	20.754	35.6711	0
12	F09	E16	73.8729	14.3691	25.5807	0
12	F10	E16	73.8729	18.8062	27.6573	0
12	F11	E16	73.8729	-16.8482	12.7707	0
12	F12	E16	73.8729	33.0671	48.7647	0
12	G01	Background	73.8729	0	0	0
12	G02	Adult	73.8729	77.7902	112.784	0
12	G03	Adult	73.8729	88.1977	129.946	0
12	G04	Adult	73.8729	39.4667	54.3731	0
12	G05	Adult	73.8729	26.9603	19.1585	0
12	G06	Adult	73.8729	63.6664	96.9091	0
12	G07	Adult	73.8729	81.1937	94.5321	0
12	G08	Adult	73.8729	95.8237	89.4062	0
12	G09	Adult	73.8729	155.332	136.949	0
12	G10	Background	73.8729	0	0	0
12	G11	Background	73.8729	0	0	0
12	G12	Background	73.8729	0	0	0
12	H01	Background	73.8729	0	0	0
12	H02	Background	73.8729	0	0	0
12	H03	Background	73.8729	0	0	0
12	H04	Background	73.8729	0	0	0
12	H05	Background	73.8729	0	0	0
12	H06	Background	73.8729	0	0	0
12	H07	Background	73.8729	0	0	0
12	H08	Background	73.8729	0	0	0
12	H09	Background	73.8729	0	0	0
12	H10	Background	73.8729	0	0	0
12	H11	Background	73.8729	0	0	0
12	H12	Background	73.8729	0	0	0
13	A01	Background	80.4691	0	0	0
13	A02	Background	80.4691	0	0	0
13	A03	Background	80.4691	0	0	0
13	A04	Background	80.4691	0	0	0
13	A05	Background	80.4691	0	0	0
13	A06	Background	80.4691	0	0	0
13	A07	Background	80.4691	0	0	0
13	A08	Background	80.4691	0	0	0
13	A09	Background	80.4691	0	0	0
13	A10	Background	80.4691	0	0	0
13	A11	Background	80.4691	0	0	0
13	A12	Background	80.4691	0	0	0
13	B01	E16	80.4691	22.7363	48.5284	0
13	B02	E16	80.4691	25.6705	24.1879	0
13	B03	E16	80.4691	42.9076	75.7115	0
13	B04	E16	80.4691	61.1978	70.4666	0
13	B05	E16	80.4691	28.1204	33.7531	0
13	B06	Background	80.4691	0	0	0
13	B07	E16	80.4691	29.7644	52.4323	0
13	B08	E16	80.4691	-0.731744	24.0193	0
13	B09	Background	80.4691	0	0	0
13	B10	Background	80.4691	0	0	0
13	B11	Background	80.4691	0	0	0
13	B12	Background	80.4691	0	0	0
13	C01	Background	80.4691	0	0	0
13	C02	Background	80.4691	0	0	0
13	C03	Background	80.4691	0	0	0
13	C04	Background	80.4691	0	0	0
13	C05	Background	80.4691	0	0	0
13	C06	Background	80.4691	0	0	0
13	C07	Background	80.4691	0	0	0
13	C08	Background	80.4691	0	0	0
13	C09	Background	80.4691	0	0	0
13	C10	Background	80.4691	0	0	0
13	C11	Background	80.4691	0	0	0
13	C12	Background	80.4691	0	0	0
13	D01	Background	80.4691	0	0	0
13	D02	Background	80.4691	0	0	0
13	D03	Background	80.4691	0	0	0
13	D04	Background	80.4691	0	0	0
13	D05	Background	80.4691	0	0	0
13	D06	Background	80.4691	0	0	0
13	D07	Background	80.4691	0	0	0
13	D08	Background	80.4691	0	0	0
13	D09	Background	80.4691	0	0	0
13	D10	Background	80.4691	0	0	0
13	D11	Background	80.4691	0	0	0
13	D12	Background	80.4691	0	0	0
13	E01	E16	80.4691	17.2065	20.2978	0
13	E02	E16	80.4691	25.3914	57.641	0
13	E03	E16	80.4691	13.1461	19.0769	0
13	E04	Background	80.4691	0	0	0
13	E05	Background	80.4691	0	0	0
13	E06	Background	80.4691	0	0	0
13	E07	Background	80.4691	0	0	0
13	E08	Background	80.4691	0	0	0
13	E09	Background	80.4691	0	0	0
13	E10	Background	80.4691	0	0	0
13	E11	Background	80.4691	0	0	0
13	E12	Background	80.4691	0	0	0
13	F01	E16	80.4691	18.759	37.3331	0
13	F02	E16	80.4691	16.9419	18.3926	0
13	F03	E16	80.4691	35.5	44.5235	0
13	F04	E16	80.4691	25.2134	44.8264	0
13	F05	E16	80.4691	32.2294	47.5298	0
13	F06	E16	80.4691	31.5287	46.3937	0
13	F07	E16	80.4691	15.0711	30.6166	0
13	F08	E16	80.4691	20.7382	34.785	0
13	F09	E16	80.4691	14.119	25.2171	0
13	F10	E16	80.4691	18.3231	26.8085	0
13	F11	E16	80.4691	-16.0413	12.4952	0
13	F12	E16	80.4691	36.9588	48.2729	0
13	G01	Background	80.4691	0	0	0
13	G02	Adult	80.4691	74.2359	111.012	0
13	G03	Adult	80.4691	86.2557	127.818	0
13	G04	Adult	80.4691	37.8566	53.3578	0
13	G05	Adult	80.4691	24.4474	19.3484	0
13	G06	Adult	80.4691	61.7222	95.635	0
13	G07	Adult	80.4691	78.0257	92.9911	0
13	G08	Adult	80.4691	93.8109	88.6403	0
13	G09	Adult	80.4691	149.643	137.648	0
13	G10	Background	80.4691	0	0	0
13	G11	Background	80.4691	0	0	0
13	G12	Background	80.4691	0	0	0
13	H01	Background	80.4691	0	0	0
13	H02	Background	80.4691	0	0	0
13	H03	Background	80.4691	0	0	0
13	H04	Background	80.4691	0	0	0
13	H05	Background	80.4691	0	0	0
13	H06	Background	80.4691	0	0	0
13	H07	Background	80.4691	0	0	0
13	H08	Background	80.4691	0	0	0
13	H09	Background	80.4691	0	0	0
13	H10	Background	80.4691	0	0	0
13	H11	Background	80.4691	0	0	0
13	H12	Background	80.4691	0	0	0
14	A01	Background	87.0692	0	0	0
14	A02	Background	87.0692	0	0	0
14	A03	Background	87.0692	0	0	0
14	A04	Background	87.0692	0	0	0
14	A05	Background	87.0692	0	0	0
14	A06	Background	87.0692	0	0	0
14	A07	Background	87.0692	0	0	0
14	A08	Background	87.0692	0	0	0
14	A09	Background	87.0692	0	0	0
14	A10	Background	87.0692	0	0	0
14	A11	Background	87.0692	0	0	0
14	A12	Background	87.0692	0	0	0
14	B01	E16	87.0692	22.3511	47.8685	0
14	B02	E16	87.0692	26.0048	23.3622	0
14	B03	E16	87.0692	45.3405	75.1217	0
14	B04	E16	87.0692	59.6032	68.7122	0
14	B05	E16	87.0692	29.1732	33.1926	0
14	B06	Background	87.0692	0	0	0
14	B07	E16	87.0692	29.8768	52.3426	0
14	B08	E16	87.0692	-2.68997	23.5633	0
14	B09	Background	87.0692	0	0	0
14	B10	Background	87.0692	0	0	0
14	B11	Background	87.0692	0	0	0
14	B12	Background	87.0692	0	0	0
14	C01	Background	87.0692	0	0	0
14	C02	Background	87.0692	0	0	0
14	C03	Background	87.0692	0	0	0
14	C04	Background	87.0692	0	0	0
14	C05	Background	87.0692	0	0	0
14	C06	Background	87.0692	0	0	0
14	C07	Background	87.0692	0	0	0
14	C08	Background	87.0692	0	0	0
14	C09	Background	87.0692	0	0	0
14	C10	Background	87.0692	0	0	0
14	C11	Background	87.0692	0	0	0
14	C12	Background	87.0692	0	0	0
14	D01	Background	87.0692	0	0	0
14	D02	Background	87.0692	0	0	0
14	D03	Background	87.0692	0	0	0
14	D04	Background	87.0692	0	0	0
14	D05	Background	87.0692	0	0	0
14	D06	Background	87.0692	0	0	0
14	D07	Background	87.0692	0	0	0
14	D08	Background	87.0692	0	0	0
14	D09	Background	87.0692	0	0	0
14	D10	Background	87.0692	0	0	0
14	D11	Background	87.0692	0	0	0
14	D12	Background	87.0692	0	0	0
14	E01	E16	87.0692	17.7256	20.0233	0
14	E02	E16	87.0692	25.7324	57.9315	0
14	E03	E16	87.0692	12.7981	18.9917	0
14	E04	Background	87.0692	0	0	0
14	E05	Background	87.0692	0	0	0
14	E06	Background	87.0692	0	0	0
14	E07	Background	87.0692	0	0	0
14	E08	Background	87.0692	0	0	0
14	E09	Background	87.0692	0	0	0
14	E10	Background	87.0692	0	0	0
14	E11	Background	87.0692	0	0	0
14	E12	Background	87.0692	0	0	0
14	F01	E16	87.0692	18.9258	36.8229	0
14	F02	E16	87.0692	16.8011	18.0664	0
14	F03	E16	87.0692	32.1115	43.8967	0
14	F04	E16	87.0692	24.5776	44.9809	0
14	F05	E16	87.0692	31.0988	42.3171	0
14	F06	E16	87.0692	33.2105	45.9216	0
14	F07	E16	87.0692	14.9515	30.4328	0
14	F08	E16	87.0692	21.7043	34.82	0
14	F09	E16	87.0692	14.0893	25.3888	0
14	F10	E16	87.0692	17.568	26.1492	0
14	F11	E16	87.0692	-17.4746	12.4705	0
14	F12	E16	87.0692	38.7104	48.5175	0
14	G01	Background	87.0692	0	0	0
14	G02	Adult	87.0692	71.3339	108.871	0
14	G03	Adult	87.0692	85.7186	124.719	0
14	G04	Adult	87.0692	36.6977	53.1049	0
14	G05	Adult	87.0692	22.8932	19.1701	0
14	G06	Adult	87.0692	60.9829	93.295	0
14	G07	Adult	87.0692	75.9336	90.6138	0
14	G08	Adult	87.0692	91.8476	85.892	0
14	G09	Adult	87.0692	145.605	137.452	0
14	G10	Background	87.0692	0	0	0
14	G11	Background	87.0692	0	0	0
14	G12	Background	87.0692	0	0	0
14	H01	Background	87.0692	0	0	0
14	H02	Background	87.0692	0	0	0
14	H03	Background	87.0692	0	0	0
14	H04	Background	87.0692	0	0	0
14	H05	Background	87.0692	0	0	0
14	H06	Background	87.0692	0	0	0
14	H07	Background	87.0692	0	0	0
14	H08	Background	87.0692	0	0	0
14	H09	Background	87.0692	0	0	0
14	H10	Background	87.0692	0	0	0
14	H11	Background	87.0692	0	0	0
14	H12	Background	87.0692	0	0	0
15	A01	Background	93.6792	0	0	0
15	A02	Background	93.6792	0	0	0
15	A03	Background	93.6792	0	0	0
15	A04	Background	93.6792	0	0	0
15	A05	Background	93.6792	0	0	0
15	A06	Background	93.6792	0	0	0
15	A07	Background	93.6792	0	0	0
15	A08	Background	93.6792	0	0	0
15	A09	Background	93.6792	0	0	0
15	A10	Background	93.6792	0	0	0
15	A11	Background	93.6792	0	0	0
15	A12	Background	93.6792	0	0	0
15	B01	E16	93.6792	22.0041	48.1775	0
15	B02	E16	93.6792	26.3194	22.9557	0
15	B03	E16	93.6792	45.988	72.4476	0
15	B04	E16	93.6792	59.4488	67.0109	0
15	B05	E16	93.6792	29.9014	32.6076	0
15	B06	Background	93.6792	0	0	0
15	B07	E16	93.6792	29.751	49.3464	0
15	B08	E16	93.6792	-2.29502	21.9771	0
15	B09	Background	93.6792	0	0	0
15	B10	Background	93.6792	0	0	0
15	B11	Background	93.6792	0	0	0
15	B12	Background	93.6792	0	0	0
15	C01	Background	93.6792	0	0	0
15	C02	Background	93.6792	0	0	0
15	C03	Background	93.6792	0	0	0
15	C04	Background	93.6792	0	0	0
15	C05	Background	93.6792	0	0	0
15	C06	Background	93.6792	0	0	0
15	C07	Background	93.6792	0	0	0
15	C08	Background	93.6792	0	0	0
15	C09	Background	93.6792	0	0	0
15	C10	Background	93.6792	0	0	0
15	C11	Background	93.6792	0	0	0
15	C12	Background	93.6792	0	0	0
15	D01	Background	93.6792	0	0	0
15	D02	Background	93.6792	0	0	0
15	D03	Background	93.6792	0	0	0
15	D04	Background	93.6792	0	0	0
15	D05	Background	93.6792	0	0	0
15	D06	Background	93.6792	0	0	0
15	D07	Background	93.6792	0	0	0
15	D08	Background	93.6792	0	0	0
15	D09	Background	93.6792	0	0	0
15	D10	Background	93.6792	0	0	0
15	D11	Background	93.6792	0	0	0
15	D12	Background	93.6792	0	0	0
15	E01	E16	93.6792	17.7874	20.0802	0
15	E02	E16	93.6792	25.9983	57.8788	0
15	E03	E16	93.6792	12.3561	18.2518	0
15	E04	Background	93.6792	0	0	0
15	E05	Background	93.6792	0	0	0
15	E06	Background	93.6792	0	0	0
15	E07	Background	93.6792	0	0	0
15	E08	Background	93.6792	0	0	0
15	E09	Background	93.6792	0	0	0
15	E10	Background	93.6792	0	0	0
15	E11	Background	93.6792	0	0	0
15	E12	Background	93.6792	0	0	0
15	F01	E16	93.6792	19.1293	36.129	0
15	F02	E16	93.6792	16.5443	17.7614	0
15	F03	E16	93.6792	36.7743	43.6356	0
15	F04	E16	93.6792	24.3937	44.7961	0
15	F05	E16	93.6792	31.8987	42.3655	0
15	F06	E16	93.6792	35.0734	46.0615	0
15	F07	E16	93.6792	15.0204	30.3339	0
15	F08	E16	93.6792	22.25	34.8756	0
15	F09	E16	93.6792	13.9909	25.2861	0
15	F10	E16	93.6792	17.5327	25.8758	0
15	F11	E16	93.6792	-16.9381	12.4434	0
15	F12	E16	93.6792	41.7434	48.2395	0
15	G01	Background	93.6792	0	0	0
15	G02	Adult	93.6792	69.7634	107.206	0
15	G03	Adult	93.6792	85.2778	122.971	0
15	G04	Adult	93.6792	36.0444	52.5299	0
15	G05	Adult	93.6792	20.9727	19.5822	0
15	G06	Adult	93.6792	60.2467	92.0108	0
15	G07	Adult	93.6792	75.0119	88.3785	0
15	G08	Adult	93.6792	92.6634	88.7808	0
15	G09	Adult	93.6792	142.585	137.669	0
15	G10	Background	93.6792	0	0	0
15	G11	Background	93.6792	0	0	0
15	G12	Background	93.6792	0	0	0
15	H01	Background	93.6792	0	0	0
15	H02	Background	93.6792	0	0	0
15	H03	Background	93.6792	0	0	0
15	H04	Background	93.6792	0	0	0
15	H05	Background	93.6792	0	0	0
15	H06	Background	93.6792	0	0	0
15	H07	Background	93.6792	0	0	0
15	H08	Background	93.6792	0	0	0
15	H09	Background	93.6792	0	0	0
15	H10	Background	93.6792	0	0	0
15	H11	Background	93.6792	0	0	0
15	H12	Background	93.6792	0	0	0
16	A01	Background	100.279	0	0	0
16	A02	Background	100.279	0	0	0
16	A03	Background	100.279	0	0	0
16	A04	Background	100.279	0	0	0
16	A05	Background	100.279	0	0	0
16	A06	Background	100.279	0	0	0
16	A07	Background	100.279	0	0	0
16	A08	Background	100.279	0	0	0
16	A09	Background	100.279	0	0	0
16	A10	Background	100.279	0	0	0
16	A11	Background	100.279	0	0	0
16	A12	Background	100.279	0	0	0
16	B01	E16	100.279	23.3698	46.5315	0
16	B02	E16	100.279	27.2672	22.705	0
16	B03	E16	100.279	49.8899	70.4812	0
16	B04	E16	100.279	60.4955	66.4247	0
16	B05	E16	100.279	30.7214	32.2293	0
16	B06	Background	100.279	0	0	0
16	B07	E16	100.279	29.6194	46.7702	0
16	B08	E16	100.279	-2.79588	22.6293	0
16	B09	Background	100.279	0	0	0
16	B10	Background	100.279	0	0	0
16	B11	Background	100.279	0	0	0
16	B12	Background	100.279	0	0	0
16	C01	Background	100.279	0	0	0
16	C02	Background	100.279	0	0	0
16	C03	Background	100.279	0	0	0
16	C04	Background	100.279	0	0	0
16	C05	Background	100.279	0	0	0
16	C06	Background	100.279	0	0	0
16	C07	Background	100.279	0	0	0
16	C08	Background	100.279	0	0	0
16	C09	Background	100.279	0	0	0
16	C10	Background	100.279	0	0	0
16	C11	Background	100.279	0	0	0
16	C12	Background	100.279	0	0	0
16	D01	Background	100.279	0	0	0
16	D02	Background	100.279	0	0	0
16	D03	Background	100.279	0	0	0
16	D04	Background	100.279	0	0	0
16	D05	Background	100.279	0	0	0
16	D06	Background	100.279	0	0	0
16	D07	Background	100.279	0	0	0
16	D08	Background	100.279	0	0	0
16	D09	Background	100.279	0	0	0
16	D10	Background	100.279	0	0	0
16	D11	Background	100.279	0	0	0
16	D12	Background	100.279	0	0	0
16	E01	E16	100.279	18.3276	20.2238	0
16	E02	E16	100.279	26.8144	57.8648	0
16	E03	E16	100.279	12.459	18.1093	0
16	E04	Background	100.279	0	0	0
16	E05	Background	100.279	0	0	0
16	E06	Background	100.279	0	0	0
16	E07	Background	100.279	0	0	0
16	E08	Background	100.279	0	0	0
16	E09	Background	100.279	0	0	0
16	E10	Background	100.279	0	0	0
16	E11	Background	100.279	0	0	0
16	E12	Background	100.279	0	0	0
16	F01	E16	100.279	19.4845	35.5705	0
16	F02	E16	100.279	16.6588	17.5869	0
16	F03	E16	100.279	34.3502	42.6322	0
16	F04	E16	100.279	25.0021	44.4338	0
16	F05	E16	100.279	32.2519	42.3658	0
16	F06	E16	100.279	38.0596	45.795	0
16	F07	E16	100.279	15.3704	29.8907	0
16	F08	E16	100.279	23.3714	34.0322	0
16	F09	E16	100.279	14.2838	25.0182	0
16	F10	E16	100.279	17.7921	25.1352	0
16	F11	E16	100.279	-17.0269	11.9137	0
16	F12	E16	100.279	45.3348	47.9124	0
16	G01	Background	100.279	0	0	0
16	G02	Adult	100.279	68.8843	104.998	0
16	G03	Adult	100.279	85.6435	122.347	0
16	G04	Adult	100.279	35.7324	51.45	0
16	G05	Adult	100.279	19.7444	19.4708	0
16	G06	Adult	100.279	60.1999	91.4905	0
16	G07	Adult	100.279	74.5843	86.3127	0
16	G08	Adult	100.279	92.672	87.7221	0
16	G09	Adult	100.279	141.876	138.491	0
16	G10	Background	100.279	0	0	0
16	G11	Background	100.279	0	0	0
16	G12	Background	100.279	0	0	0
16	H01	Background	100.279	0	0	0
16	H02	Background	100.279	0	0	0
16	H03	Background	100.279	0	0	0
16	H04	Background	100.279	0	0	0
16	H05	Background	100.279	0	0	0
16	H06	Background	100.279	0	0	0
16	H07	Background	100.279	0	0	0
16	H08	Background	100.279	0	0	0
16	H09	Background	100.279	0	0	0
16	H10	Background	100.279	0	0	0
16	H11	Background	100.279	0	0	0
16	H12	Background	100.279	0	0	0
17	A01	Background	106.884	0	0	0
17	A02	Background	106.884	0	0	0
17	A03	Background	106.884	0	0	0
17	A04	Background	106.884	0	0	0
17	A05	Background	106.884	0	0	0
17	A06	Background	106.884	0	0	0
17	A07	Background	106.884	0	0	0
17	A08	Background	106.884	0	0	0
17	A09	Background	106.884	0	0	0
17	A10	Background	106.884	0	0	0
17	A11	Background	106.884	0	0	0
17	A12	Background	106.884	0	0	0
17	B01	E16	106.884	24.4779	44.9936	0
17	B02	E16	106.884	28.2969	22.4813	0
17	B03	E16	106.884	50.7093	69.4338	0
17	B04	E16	106.884	62.5502	65.4899	0
17	B05	E16	106.884	31.6659	32.236	0
17	B06	Background	106.884	0	0	0
17	B07	E16	106.884	30.8025	46.8324	0
17	B08	E16	106.884	-2.3053	22.3012	0
17	B09	Background	106.884	0	0	0
17	B10	Background	106.884	0	0	0
17	B11	Background	106.884	0	0	0
17	B12	Background	106.884	0	0	0
17	C01	Background	106.884	0	0	0
17	C02	Background	106.884	0	0	0
17	C03	Background	106.884	0	0	0
17	C04	Background	106.884	0	0	0
17	C05	Background	106.884	0	0	0
17	C06	Background	106.884	0	0	0
17	C07	Background	106.884	0	0	0
17	C08	Background	106.884	0	0	0
17	C09	Background	106.884	0	0	0
17	C10	Background	106.884	0	0	0
17	C11	Background	106.884	0	0	0
17	C12	Background	106.884	0	0	0
17	D01	Background	106.884	0	0	0
17	D02	Background	106.884	0	0	0
17	D03	Background	106.884	0	0	0
17	D04	Background	106.884	0	0	0
17	D05	Background	106.884	0	0	0
17	D06	Background	106.884	0	0	0
17	D07	Background	106.884	0	0	0
17	D08	Background	106.884	0	0	0
17	D09	Background	106.884	0	0	0
17	D10	Background	106.884	0	0	0
17	D11	Background	106.884	0	0	0
17	D12	Background	106.884	0	0	0
17	E01	E16	106.884	18.931	20.0975	0
17	E02	E16	106.884	27.198	57.8059	0
17	E03	E16	106.884	12.7087	17.8856	0
17	E04	Background	106.884	0	0	0
17	E05	Background	106.884	0	0	0
17	E06	Background	106.884	0	0	0
17	E07	Background	106.884	0	0	0
17	E08	Background	106.884	0	0	0
17	E09	Background	106.884	0	0	0
17	E10	Background	106.884	0	0	0
17	E11	Background	106.884	0	0	0
17	E12	Background	106.884	0	0	0
17	F01	E16	106.884	20.1343	35.1401	0
17	F02	E16	106.884	16.7133	17.3185	0
17	F03	E16	106.884	39.5968	41.9848	0
17	F04	E16	106.884	25.7298	43.709	0
17	F05	E16	106.884	33.5751	42.3596	0
17	F06	E16	106.884	40.9135	46.0608	0
17	F07	E16	106.884	16.0628	29.6225	0
17	F08	E16	106.884	24.4956	33.8219	0
17	F09	E16	106.884	14.8423	24.9539	0
17	F10	E16	106.884	18.2409	24.9743	0
17	F11	E16	106.884	-16.2928	12.0408	0
17	F12	E16	106.884	49.7066	47.6888	0
17	G01	Background	106.884	0	0	0
17	G02	Adult	106.884	68.7658	103.195	0
17	G03	Adult	106.884	86.0272	120.451	0
17	G04	Adult	106.884	35.4878	50.5859	0
17	G05	Adult	106.884	18.8528	19.0938	0
17	G06	Adult	106.884	59.5899	90.0703	0
17	G07	Adult	106.884	74.668	84.4917	0
17	G08	Adult	106.884	91.4901	84.8423	0
17	G09	Adult	106.884	141.764	136.304	0
17	G10	Background	106.884	0	0	0
17	G11	Background	106.884	0	0	0
17	G12	Background	106.884	0	0	0
17	H01	Background	106.884	0	0	0
17	H02	Background	106.884	0	0	0
17	H03	Background	106.884	0	0	0
17	H04	Background	106.884	0	0	0
17	H05	Background	106.884	0	0	0
17	H06	Background	106.884	0	0	0
17	H07	Background	106.884	0	0	0
17	H08	Background	106.884	0	0	0
17	H09	Background	106.884	0	0	0
17	H10	Background	106.884	0	0	0
17	H11	Background	106.884	0	0	0
17	H12	Background	106.884	0	0	0
18	A01	Background	113.501	0	0	0
18	A02	Background	113.501	0	0	0
18	A03	Background	113.501	0	0	0
18	A04	Background	113.501	0	0	0
18	A05	Background	113.501	0	0	0
18	A06	Background	113.501	0	0	0
18	A07	Background	113.501	0	0	0
18	A08	Background	113.501	0	0	0
18	A09	Background	113.501	0	0	0
18	A10	Background	113.501	0	0	0
18	A11	Background	113.501	0	0	0
18	A12	Background	113.501	0	0	0
18	B01	E16	113.501	25.9017	44.7408	0
18	B02	E16	113.501	29.4577	22.5957	0
18	B03	E16	113.501	56.2953	68.5091	0
18	B04	E16	113.501	65.659	65.2785	0
18	B05	E16	113.501	32.994	32.3579	0
18	B06	Background	113.501	0	0	0
18	B07	E16	113.501	31.9576	46.6808	0
18	B08	E16	113.501	-1.97634	22.0106	0
18	B09	Background	113.501	0	0	0
18	B10	Background	113.501	0	0	0
18	B11	Background	113.501	0	0	0
18	B12	Background	113.501	0	0	0
18	C01	Background	113.501	0	0	0
18	C02	Background	113.501	0	0	0
18	C03	Background	113.501	0	0	0
18	C04	Background	113.501	0	0	0
18	C05	Background	113.501	0	0	0
18	C06	Background	113.501	0	0	0
18	C07	Background	113.501	0	0	0
18	C08	Background	113.501	0	0	0
18	C09	Background	113.501	0	0	0
18	C10	Background	113.501	0	0	0
18	C11	Background	113.501	0	0	0
18	C12	Background	113.501	0	0	0
18	D01	Background	113.501	0	0	0
18	D02	Background	113.501	0	0	0
18	D03	Background	113.501	0	0	0
18	D04	Background	113.501	0	0	0
18	D05	Background	113.501	0	0	0
18	D06	Background	113.501	0	0	0
18	D07	Background	113.501	0	0	0
18	D08	Background	113.501	0	0	0
18	D09	Background	113.501	0	0	0
18	D10	Background	113.501	0	0	0
18	D11	Background	113.501	0	0	0
18	D12	Background	113.501	0	0	0
18	E01	E16	113.501	19.7347	20.4427	0
18	E02	E16	113.501	27.9831	57.3787	0
18	E03	E16	113.501	12.9765	17.74	0
18	E04	Background	113.501	0	0	0
18	E05	Background	113.501	0	0	0
18	E06	Background	113.501	0	0	0
18	E07	Background	113.501	0	0	0
18	E08	Background	113.501	0	0	0
18	E09	Background	113.501	0	0	0
18	E10	Background	113.501	0	0	0
18	E11	Background	113.501	0	0	0
18	E12	Background	113.501	0	0	0
18	F01	E16	113.501	20.8225	34.6616	0
18	F02	E16	113.501	16.6053	17.5054	0
18	F03	E16	113.501	37.1994	41.4815	0
18	F04	E16	113.501	26.993	43.6916	0
18	F05	E16	113.501	34.517	42.5035	0
18	F06	E16	113.501	44.0769	46.27	0
18	F07	E16	113.501	16.4821	29.427	0
18	F08	E16	113.501	25.4956	33.8003	0
18	F09	E16	113.501	15.0264	24.5679	0
18	F10	E16	113.501	19.9406	27.9962	0
18	F11	E16	113.501	-15.7259	12.0595	0
18	F12	E16	113.501	55.2575	49.3325	0
18	G01	Background	113.501	0	0	0
18	G02	Adult	113.501	68.9322	101.524	0
18	G03	Adult	113.501	86.3084	118.675	0
18	G04	Adult	113.501	35.6727	49.5268	0
18	G05	Adult	113.501	18.05	18.6929	0
18	G06	Adult	113.501	57.9766	86.6481	0
18	G07	Adult	113.501	74.7498	83.2081	0
18	G08	Adult	113.501	92.4579	83.5005	0
18	G09	Adult	113.501	142.119	134.376	0
18	G10	Background	113.501	0	0	0
18	G11	Background	113.501	0	0	0
18	G12	Background	113.501	0	0	0
18	H01	Background	113.501	0	0	0
18	H02	Background	113.501	0	0	0
18	H03	Background	113.501	0	0	0
18	H04	Background	113.501	0	0	0
18	H05	Background	113.501	0	0	0
18	H06	Background	113.501	0	0	0
18	H07	Background	113.501	0	0	0
18	H08	Background	113.501	0	0	0
18	H09	Background	113.501	0	0	0
18	H10	Background	113.501	0	0	0
18	H11	Background	113.501	0	0	0
18	H12	Background	113.501	0	0	0
19	A01	Background	120.226	0	0	0
19	A02	Background	120.226	0	0	0
19	A03	Background	120.226	0	0	0
19	A04	Background	120.226	0	0	0
19	A05	Background	120.226	0	0	0
19	A06	Background	120.226	0	0	0
19	A07	Background	120.226	0	0	0
19	A08	Background	120.226	0	0	0
19	A09	Background	120.226	0	0	0
19	A10	Background	120.226	0	0	0
19	A11	Background	120.226	0	0	0
19	A12	Background	120.226	0	0	0
19	B01	E16	120.226	80.1432	44.2716	0
19	B02	E16	120.226	69.6549	17.6854	0
19	B03	E16	120.226	109.641	58.2162	0
19	B04	E16	120.226	132.842	54.4052	0
19	B05	E16	120.226	96.7037	27.011	0
19	B06	Background	120.226	0	0	0
19	B07	E16	120.226	61.5513	38.5727	0
19	B08	E16	120.226	35.7348	17.5945	0
19	B09	Background	120.226	0	0	0
19	B10	Background	120.226	0	0	0
19	B11	Background	120.226	0	0	0
19	B12	Background	120.226	0	0	0
19	C01	Background	120.226	0	0	0
19	C02	Background	120.226	0	0	0
19	C03	Background	120.226	0	0	0
19	C04	Background	120.226	0	0	0
19	C05	Background	120.226	0	0	0
19	C06	Background	120.226	0	0	0
19	C07	Background	120.226	0	0	0
19	C08	Background	120.226	0	0	0
19	C09	Background	120.226	0	0	0
19	C10	Background	120.226	0	0	0
19	C11	Background	120.226	0	0	0
19	C12	Background	120.226	0	0	0
19	D01	Background	120.226	0	0	0
19	D02	Background	120.226	0	0	0
19	D03	Background	120.226	0	0	0
19	D04	Background	120.226	0	0	0
19	D05	Background	120.226	0	0	0
19	D06	Background	120.226	0	0	0
19	D07	Background	120.226	0	0	0
19	D08	Background	120.226	0	0	0
19	D09	Background	120.226	0	0	0
19	D10	Background	120.226	0	0	0
19	D11	Background	120.226	0	0	0
19	D12	Background	120.226	0	0	0
19	E01	E16	120.226	56.4224	15.5717	0
19	E02	E16	120.226	74.8186	51.759	0
19	E03	E16	120.226	39.0032	16.7603	0
19	E04	Background	120.226	0	0	0
19	E05	Background	120.226	0	0	0
19	E06	Background	120.226	0	0	0
19	E07	Background	120.226	0	0	0
19	E08	Background	120.226	0	0	0
19	E09	Background	120.226	0	0	0
19	E10	Background	120.226	0	0	0
19	E11	Background	120.226	0	0	0
19	E12	Background	120.226	0	0	0
19	F01	E16	120.226	57.1314	28.9567	0
19	F02	E16	120.226	29.6642	12.7624	0
19	F03	E16	120.226	110.263	37.058	0
19	F04	E16	120.226	86.023	35.6892	0
19	F05	E16	120.226	79.3619	32.3289	0
19	F06	E16	120.226	107.436	36.9459	0
19	F07	E16	120.226	58.6561	23.7931	0
19	F08	E16	120.226	74.901	30.6316	0
19	F09	E16	120.226	42.8953	20.0469	0
19	F10	E16	120.226	65.711	18.9232	0
19	F11	E16	120.226	8.41924	10.0607	0
19	F12	E16	120.226	175.673	50.6568	0
19	G01	Background	120.226	0	0	0
19	G02	Adult	120.226	157.289	100.027	0
19	G03	Adult	120.226	177.931	114.69	0
19	G04	Adult	120.226	96.6148	48.1833	0
19	G05	Adult	120.226	39.2723	17.499	0
19	G06	Adult	120.226	140.653	78.3815	0
19	G07	Adult	120.226	151.182	82.1866	0
19	G08	Adult	120.226	152.899	84.7743	0
19	G09	Adult	120.226	180.171	130.432	0
19	G10	Background	120.226	0	0	0
19	G11	Background	120.226	0	0	0
19	G12	Background	120.226	0	0	0
19	H01	Background	120.226	0	0	0
19	H02	Background	120.226	0	0	0
19	H03	Background	120.226	0	0	0
19	H04	Background	120.226	0	0	0
19	H05	Background	120.226	0	0	0
19	H06	Background	120.226	0	0	0
19	H07	Background	120.226	0	0	0
19	H08	Background	120.226	0	0	0
19	H09	Background	120.226	0	0	0
19	H10	Background	120.226	0	0	0
19	H11	Background	120.226	0	0	0
19	H12	Background	120.226	0	0	0
20	A01	Background	126.838	0	0	0
20	A02	Background	126.838	0	0	0
20	A03	Background	126.838	0	0	0
20	A04	Background	126.838	0	0	0
20	A05	Background	126.838	0	0	0
20	A06	Background	126.838	0	0	0
20	A07	Background	126.838	0	0	0
20	A08	Background	126.838	0	0	0
20	A09	Background	126.838	0	0	0
20	A10	Background	126.838	0	0	0
20	A11	Background	126.838	0	0	0
20	A12	Background	126.838	0	0	0
20	B01	E16	126.838	73.9884	45.5275	0
20	B02	E16	126.838	58.3279	20.8344	0
20	B03	E16	126.838	102.88	60.7757	0
20	B04	E16	126.838	130.065	60.0477	0
20	B05	E16	126.838	79.463	30.2837	0
20	B06	Background	126.838	0	0	0
20	B07	E16	126.838	58.1609	47.4026	0
20	B08	E16	126.838	26.6311	20.4231	0
20	B09	Background	126.838	0	0	0
20	B10	Background	126.838	0	0	0
20	B11	Background	126.838	0	0	0
20	B12	Background	126.838	0	0	0
20	C01	Background	126.838	0	0	0
20	C02	Background	126.838	0	0	0
20	C03	Background	126.838	0	0	0
20	C04	Background	126.838	0	0	0
20	C05	Background	126.838	0	0	0
20	C06	Background	126.838	0	0	0
20	C07	Background	126.838	0	0	0
20	C08	Background	126.838	0	0	0
20	C09	Background	126.838	0	0	0
20	C10	Background	126.838	0	0	0
20	C11	Background	126.838	0	0	0
20	C12	Background	126.838	0	0	0
20	D01	Background	126.838	0	0	0
20	D02	Background	126.838	0	0	0
20	D03	Background	126.838	0	0	0
20	D04	Background	126.838	0	0	0
20	D05	Background	126.838	0	0	0
20	D06	Background	126.838	0	0	0
20	D07	Background	126.838	0	0	0
20	D08	Background	126.838	0	0	0
20	D09	Background	126.838	0	0	0
20	D10	Background	126.838	0	0	0
20	D11	Background	126.838	0	0	0
20	D12	Background	126.838	0	0	0
20	E01	E16	126.838	46.6258	17.7295	0
20	E02	E16	126.838	70.3559	54.4092	0
20	E03	E16	126.838	36.304	17.2033	0
20	E04	Background	126.838	0	0	0
20	E05	Background	126.838	0	0	0
20	E06	Background	126.838	0	0	0
20	E07	Background	126.838	0	0	0
20	E08	Background	126.838	0	0	0
20	E09	Background	126.838	0	0	0
20	E10	Background	126.838	0	0	0
20	E11	Background	126.838	0	0	0
20	E12	Background	126.838	0	0	0
20	F01	E16	126.838	49.5365	32.1261	0
20	F02	E16	126.838	28.9966	14.9985	0
20	F03	E16	126.838	95.5528	38.4529	0
20	F04	E16	126.838	74.079	37.8033	0
20	F05	E16	126.838	72.8591	38.8622	0
20	F06	E16	126.838	97.9693	40.8938	0
20	F07	E16	126.838	46.7605	26.5003	0
20	F08	E16	126.838	62.5282	33.647	0
20	F09	E16	126.838	34.6701	21.1669	0
20	F10	E16	126.838	62.5745	23.4477	0
20	F11	E16	126.838	6.25136	11.5134	0
20	F12	E16	126.838	172.894	53.7478	0
20	G01	Background	126.838	0	0	0
20	G02	Adult	126.838	155.799	95.4212	0
20	G03	Adult	126.838	174.945	111.815	0
20	G04	Adult	126.838	80.5986	46.5942	0
20	G05	Adult	126.838	37.4491	17.6959	0
20	G06	Adult	126.838	162.261	80.8183	0
20	G07	Adult	126.838	146.766	79.4134	0
20	G08	Adult	126.838	150.671	83.7472	0
20	G09	Adult	126.838	177.213	129.044	0
20	G10	Background	126.838	0	0	0
20	G11	Background	126.838	0	0	0
20	G12	Background	126.838	0	0	0
20	H01	Background	126.838	0	0	0
20	H02	Background	126.838	0	0	0
20	H03	Background	126.838	0	0	0
20	H04	Background	126.838	0	0	0
20	H05	Background	126.838	0	0	0
20	H06	Background	126.838	0	0	0
20	H07	Background	126.838	0	0	0
20	H08	Background	126.838	0	0	0
20	H09	Background	126.838	0	0	0
20	H10	Background	126.838	0	0	0
20	H11	Background	126.838	0	0	0
20	H12	Background	126.838	0	0	0
21	A01	Background	133.444	0	0	0
21	A02	Background	133.444	0	0	0
21	A03	Background	133.444	0	0	0
21	A04	Background	133.444	0	0	0
21	A05	Background	133.444	0	0	0
21	A06	Background	133.444	0	0	0
21	A07	Background	133.444	0	0	0
21	A08	Background	133.444	0	0	0
21	A09	Background	133.444	0	0	0
21	A10	Background	133.444	0	0	0
21	A11	Background	133.444	0	0	0
21	A12	Background	133.444	0	0	0
21	B01	E16	133.444	77.0958	49.4898	0
21	B02	E16	133.444	60.1059	22.4786	0
21	B03	E16	133.444	102.613	64.0222	0
21	B04	E16	133.444	131.847	62.6744	0
21	B05	E16	133.444	79.605	33.4733	0
21	B06	Background	133.444	0	0	0
21	B07	E16	133.444	62.4427	52.8171	0
21	B08	E16	133.444	27.355	21.505	0
21	B09	Background	133.444	0	0	0
21	B10	Background	133.444	0	0	0
21	B11	Background	133.444	0	0	0
21	B12	Background	133.444	0	0	0
21	C01	Background	133.444	0	0	0
21	C02	Background	133.444	0	0	0
21	C03	Background	133.444	0	0	0
21	C04	Background	133.444	0	0	0
21	C05	Background	133.444	0	0	0
21	C06	Background	133.444	0	0	0
21	C07	Background	133.444	0	0	0
21	C08	Background	133.444	0	0	0
21	C09	Background	133.444	0	0	0
21	C10	Background	133.444	0	0	0
21	C11	Background	133.444	0	0	0
21	C12	Background	133.444	0	0	0
21	D01	Background	133.444	0	0	0
21	D02	Background	133.444	0	0	0
21	D03	Background	133.444	0	0	0
21	D04	Background	133.444	0	0	0
21	D05	Background	133.444	0	0	0
21	D06	Background	133.444	0	0	0
21	D07	Background	133.444	0	0	0
21	D08	Background	133.444	0	0	0
21	D09	Background	133.444	0	0	0
21	D10	Background	133.444	0	0	0
21	D11	Background	133.444	0	0	0
21	D12	Background	133.444	0	0	0
21	E01	E16	133.444	47.6315	20.5554	0
21	E02	E16	133.444	71.0766	56.9182	0
21	E03	E16	133.444	35.495	18.2251	0
21	E04	Background	133.444	0	0	0
21	E05	Background	133.444	0	0	0
21	E06	Background	133.444	0	0	0
21	E07	Background	133.444	0	0	0
21	E08	Background	133.444	0	0	0
21	E09	Background	133.444	0	0	0
21	E10	Background	133.444	0	0	0
21	E11	Background	133.444	0	0	0
21	E12	Background	133.444	0	0	0
21	F01	E16	133.444	49.9697	34.1915	0
21	F02	E16	133.444	29.9932	16.4206	0
21	F03	E16	133.444	97.8314	40.6506	0
21	F04	E16	133.444	70.9952	39.7491	0
21	F05	E16	133.444	77.2485	44.3773	0
21	F06	E16	133.444	98.1647	43.6294	0
21	F07	E16	133.444	46.5266	26.6151	0
21	F08	E16	133.444	64.3959	35.9538	0
21	F09	E16	133.444	35.6518	23.1032	0
21	F10	E16	133.444	64.996	25.3035	0
21	F11	E16	133.444	9.23193	12.5033	0
21	F12	E16	133.444	178.577	50.878	0
21	G01	Background	133.444	0	0	0
21	G02	Adult	133.444	154.545	92.7583	0
21	G03	Adult	133.444	175.876	110.792	0
21	G04	Adult	133.444	77.1825	46.4221	0
21	G05	Adult	133.444	37.1472	17.9357	0
21	G06	Adult	133.444	153.209	81.027	0
21	G07	Adult	133.444	145.443	78.5737	0
[truncated: 785 more rows]

## Sheet: Rate (Columns)
Unassigned Well
Unselected Well
OCR Data
ECAR Data
PER Data
OCR (pmol/min):
Time	Group Name: E16																							Group Name: Adult
	B01	B02	B03	B04	B05	B07	B08	E01	E02	E03	F01	F02	F03	F04	F05	F06	F07	F08	F09	F10	F11	F12		G02	G03	G04	G05	G06	G07	G08	G09
1.31352	121.037	95.9288	116.961	169.11	109.064	134.212	52.8759	78.1122	128.8	53.7679	98.2709	73.1563	137.716	124.046	121.537	128.843	91.196	101.322	60.2684	95.1679	19.1853	143.552		188.02	201.071	131.6	93.585	173.658	175.455	171.139	205.092
7.87905	113.971	88.8254	118.388	159.525	103.21	125.165	46.7292	79.6352	120.869	48.9053	91.4377	66.2583	127.001	117.484	106.755	127.147	82.5256	92.5832	54.3386	87.7561	13.4212	135.402		177.513	192.65	125.108	85.299	166.934	167.626	161.947	191.541
14.4435	112.908	87.6998	119.182	158.766	102.77	121.907	44.1741	77.2522	118.181	47.9468	90.0991	64.8228	129.789	116.64	106.822	126.583	80.6495	82.7611	52.83	86.4847	12.5323	135.231		174.2	189.941	124.722	91.9081	165.719	165.351	159.476	187.251
21.045	111.427	86.7058	119.178	155.806	101.785	119.874	43.7773	77.0593	116.568	47.121	88.9638	63.5559	126.016	115.82	102.815	125.769	78.332	80.9305	52.2544	84.3004	11.552	132.184		172.834	188.956	123.899	48.8384	164.977	164.351	163.385	186.546
27.6521	110.587	86.1975	119.088	154.225	101.272	86.5091	42.9955	75.9981	115.475	46.52	88.2807	62.91	128.215	115.357	106.488	125.309	77.7336	89.6367	51.7044	83.8472	10.51	132.047		171.242	187.64	123.665	47.5987	164.361	162.469	161.357	183.84
34.2317	107.135	86.0056	117.033	149.176	102.059	85.537	42.9294	72.1742	114.513	46.1305	88.6945	63.1371	124.892	115.761	109.016	97.8028	78.151	89.394	51.6765	83.7556	11.6801	159.755		171.421	187.848	124.318	48.5355	166.431	162.95	162.722	184.914
40.8957	72.4477	50.8142	84.0091	123.42	75.0724	67.7996	18.4924	51.6378	77.9357	35.2056	46.5185	38.2264	102.819	81.4161	59.2948	69.4716	48.9059	54.5607	40.4699	56.2234	-0.103317	73.7324		162.607	182.441	106.681	43.7883	147.504	157.453	152.499	179.65
47.488	38.864	32.8676	52.6622	109.844	42.4509	39.6267	2.38605	30.1207	48.5913	26.9083	30.5606	22.0428	60.7818	54.5531	36.8001	42.0653	25.6353	29.3761	26.1293	37.4891	-11.4631	43.3573		140.888	156.09	75.5232	40.01	116.789	148.799	139.758	177.274
54.0843	32.0292	28.7782	44.3649	92.3545	32.7029	33.6347	-2.06812	23.2213	36.4474	21.6038	24.9074	19.6523	47.5165	40.1637	35.471	34.5293	20.2635	24.5177	19.8369	26.7512	-14.9713	34.3398		104.616	117.556	57.3607	35.9671	87.6681	124.382	117.384	175.654
60.6903	28.692	27.4252	40.808	79.457	30.2587	31.8144	-3.93705	21.1518	31.6876	18.446	22.3267	18.8685	34.9468	32.9488	32.5987	32.0797	17.9382	22.562	16.9533	21.7909	-16.7284	32.7523		89.9871	100.145	47.6607	32.943	73.6141	99.668	105.538	169.104
67.2899	26.7949	26.5075	43.513	70.5772	29.2004	30.8327	-3.54807	19.3274	29.2005	16.208	20.2316	18.1625	37.1529	28.9731	32.8084	30.9241	16.6702	21.4487	15.0591	19.6403	-17.5278	33.4722		82.6029	92.6283	42.4942	29.9515	67.1833	87.4613	99.6503	162.664
73.8729	24.1369	26.0965	42.8589	64.4283	28.4579	30.0688	-1.3133	17.892	27.7443	14.2785	19.1437	17.3949	31.7547	26.3861	31.1187	30.7566	15.6191	20.754	14.3691	18.8062	-16.8482	33.0671		77.7902	88.1977	39.4667	26.9603	63.6664	81.1937	95.8237	155.332
80.4691	22.7363	25.6705	42.9076	61.1978	28.1204	29.7644	-0.731744	17.2065	25.3914	13.1461	18.759	16.9419	35.5	25.2134	32.2294	31.5287	15.0711	20.7382	14.119	18.3231	-16.0413	36.9588		74.2359	86.2557	37.8566	24.4474	61.7222	78.0257	93.8109	149.643
87.0692	22.3511	26.0048	45.3405	59.6032	29.1732	29.8768	-2.68997	17.7256	25.7324	12.7981	18.9258	16.8011	32.1115	24.5776	31.0988	33.2105	14.9515	21.7043	14.0893	17.568	-17.4746	38.7104		71.3339	85.7186	36.6977	22.8932	60.9829	75.9336	91.8476	145.605
93.6792	22.0041	26.3194	45.988	59.4488	29.9014	29.751	-2.29502	17.7874	25.9983	12.3561	19.1293	16.5443	36.7743	24.3937	31.8987	35.0734	15.0204	22.25	13.9909	17.5327	-16.9381	41.7434		69.7634	85.2778	36.0444	20.9727	60.2467	75.0119	92.6634	142.585
100.279	23.3698	27.2672	49.8899	60.4955	30.7214	29.6194	-2.79588	18.3276	26.8144	12.459	19.4845	16.6588	34.3502	25.0021	32.2519	38.0596	15.3704	23.3714	14.2838	17.7921	-17.0269	45.3348		68.8843	85.6435	35.7324	19.7444	60.1999	74.5843	92.672	141.876
106.884	24.4779	28.2969	50.7093	62.5502	31.6659	30.8025	-2.3053	18.931	27.198	12.7087	20.1343	16.7133	39.5968	25.7298	33.5751	40.9135	16.0628	24.4956	14.8423	18.2409	-16.2928	49.7066		68.7658	86.0272	35.4878	18.8528	59.5899	74.668	91.4901	141.764
113.501	25.9017	29.4577	56.2953	65.659	32.994	31.9576	-1.97634	19.7347	27.9831	12.9765	20.8225	16.6053	37.1994	26.993	34.517	44.0769	16.4821	25.4956	15.0264	19.9406	-15.7259	55.2575		68.9322	86.3084	35.6727	18.05	57.9766	74.7498	92.4579	142.119
120.226	80.1432	69.6549	109.641	132.842	96.7037	61.5513	35.7348	56.4224	74.8186	39.0032	57.1314	29.6642	110.263	86.023	79.3619	107.436	58.6561	74.901	42.8953	65.711	8.41924	175.673		157.289	177.931	96.6148	39.2723	140.653	151.182	152.899	180.171
126.838	73.9884	58.3279	102.88	130.065	79.463	58.1609	26.6311	46.6258	70.3559	36.304	49.5365	28.9966	95.5528	74.079	72.8591	97.9693	46.7605	62.5282	34.6701	62.5745	6.25136	172.894		155.799	174.945	80.5986	37.4491	162.261	146.766	150.671	177.213
133.444	77.0958	60.1059	102.613	131.847	79.605	62.4427	27.355	47.6315	71.0766	35.495	49.9697	29.9932	97.8314	70.9952	77.2485	98.1647	46.5266	64.3959	35.6518	64.996	9.23193	178.577		154.545	175.876	77.1825	37.1472	153.209	145.443	150.337	177.761
140.046	78.9378	63.1418	102.656	133.966	79.2815	55.7354	30.1217	48.7405	72.2011	35.4532	51.401	31.5522	95.6761	70.0841	81.7785	99.606	49.1422	68.2817	37.6104	69.5922	12.3346	173.249		155.047	176.607	76.3129	37.0508	172.059	144.427	150.32	178.366
146.658	81.131	66.4445	102.742	135.65	80.8919	82.6891	31.7924	50.0092	73.2342	36.1629	53.4989	34.1637	99.28	69.4931	86.2029	101.222	51.9882	69.1235	39.531	72.7722	14.302	173.941		155.233	176.573	76.4079	37.0075	128.418	143.259	150.34	178.091
153.388	39.0899	22.8699	53.1465	85.1391	27.9623	28.4878	2.20389	27.6572	57.6756	28.4569	22.7337	18.9335	65.4965	36.5734	32.9142	31.8406	19.4017	22.4325	21.4097	35.2658	-12.2343	47.7267		114.714	166.521	50.3454	28.8123	81.7185	103.471	118.507	173.506
160.015	22.496	17.4169	37.131	56.3261	20.9609	21.9432	-4.23091	17.5691	40.07	19.4643	13.4311	13.5203	37.119	20.6355	25.3499	23.7195	11.2767	16.0467	13.7549	17.3509	-17.77	25.49		69.7575	99.9511	32.5611	19.6165	52.7809	70.0168	82.6166	154.795
166.621	18.8332	15.5463	32.2097	39.0335	18.4987	19.5873	-4.62552	13.9026	25.9758	13.2569	11.0181	12.1874	27.1672	15.3077	23.9767	20.543	9.2425	13.7901	12.4207	14.3681	-17.7039	22.6039		51.2067	69.3942	26.3887	14.4132	41.7443	59.337	62.3625	125.223
173.236	16.861	14.0988	29.6936	32.804	17.1536	18.6697	-6.14665	13.1357	20.5014	9.85936	10.0163	11.5231	24.1849	13.1112	22.4329	19.3408	8.26053	9.77079	11.4365	12.6992	-18.8955	20.3344		43.1089	57.4118	23.3039	11.6099	32.132	53.8401	52.7722	92.5833
179.847	14.0928	12.6028	27.1216	29.3429	15.8157	17.0908	-5.58046	11.063	17.5834	7.98433	8.69321	10.8003	22.1438	11.5583	21.2428	17.4107	7.21444	10.7763	10.296	11.8409	-18.6275	18.6773		38.5879	50.1181	21.0122	9.43332	37.3186	50.1867	47.0653	68.9787
186.459	14.0821	11.4207	25.6679	27.2937	14.7164	16.5021	-7.00592	10.4264	16.0274	7.15559	7.55863	10.1605	20.6581	10.1743	19.9278	16.5379	6.39123	6.76726	9.59728	10.6624	-19.913	16.748		34.9968	45.3215	19.4343	7.97632	32.8516	46.2987	43.3126	56.3698
ECAR (mpH/min):
Time	Group Name: E16																							Group Name: Adult
	B01	B02	B03	B04	B05	B07	B08	E01	E02	E03	F01	F02	F03	F04	F05	F06	F07	F08	F09	F10	F11	F12		G02	G03	G04	G05	G06	G07	G08	G09
1.31352	24.4411	10.3668	44.2524	60.6211	14.516	22.5874	9.94337	8.80717	27.3903	13.6716	14.7836	6.62869	23.9629	22.7409	16.5453	21.0671	12.2598	13.3526	10.8106	12.7632	5.00589	20.7742		84.4167	97.79	25.5201	25.063	56.7237	61.406	61.132	129.67
7.87905	21.3078	9.04914	33.459	44.8761	10.2083	19.7674	8.40269	6.87882	24.3613	11.0471	12.1629	5.86379	17.5943	17.8187	14.7049	17.8447	10.4128	12.5361	9.30216	10.8962	4.85114	19.1043		84.13	94.64	21.8661	19.9768	53.0093	54.9355	52.5436	123.508
14.4435	21.4903	9.33518	32.797	46.8323	10.7994	19.2621	8.02274	7.52264	24.142	10.9649	12.4133	5.74387	17.2643	17.5013	15.3555	17.4559	10.7205	12.1321	9.49131	10.8512	4.98613	18.9464		85.0196	96.2788	21.8623	22.7738	54.6858	56.4533	51.5913	117.978
21.045	21.259	9.62978	33.0543	46.4339	10.7132	19.0398	8.0459	7.58054	23.4693	10.743	12.7954	5.80283	17.6073	17.2608	14.5702	17.3784	10.4613	12.3186	9.3829	10.989	4.98326	19.3082		85.0986	97.0317	21.6069	8.00359	55.1252	56.4269	51.2845	117.82
27.6521	21.5239	10.0735	33.1463	46.5738	11.3227	19.0742	8.40061	7.15127	23.3397	10.6601	12.9502	5.8789	17.4267	17.4521	14.3436	17.1103	10.36	11.6971	9.23424	11.1863	5.00225	19.5025		85.4072	97.3394	22.0299	11.5475	55.6008	56.4851	53.9891	112.777
34.2317	22.538	10.3707	34.4224	46.9201	11.3197	18.5982	8.35167	6.56789	23.399	9.42402	12.962	5.58451	17.1268	16.6281	14.3392	16.6213	10.1985	11.3101	9.44195	8.99016	4.31114	22.9734		84.406	96.0806	21.6054	12.1508	55.7061	56.2741	53.8663	109.887
40.8957	38.1439	17.9697	57.7763	57.9921	20.2649	40.3281	16.8484	13.9446	40.6203	14.7418	30.5523	12.6786	26.9737	30.5365	31.8633	32.2393	18.604	28.2189	14.9639	16.0766	7.96905	57.8593		96.3388	107.776	33.5347	10.7983	67.1494	62.6368	62.3248	115.342
47.488	49.1808	24.8374	74.0172	64.0045	31.7784	52.1981	23.6985	19.626	52.5889	17.7134	39.657	18.4676	38.466	38.4244	40.6525	41.8933	29.5663	35.8332	22.0856	22.9712	11.6449	63.4464		105.33	119.519	48.1664	14.3652	82.2219	76.4175	76.8174	115.035
54.0843	51.218	26.3356	77.4303	67.4875	35.4459	53.414	24.5081	21.7801	57.0306	18.777	41.5939	19.3492	43.3021	42.6084	46.4144	45.3226	31.7729	36.4689	25.3283	26.0204	12.8099	63.3583		114.62	129.648	53.9939	16.1701	92.5075	87.2217	85.2345	125.116
60.6903	51.2418	26.2541	77.2473	69.7002	36.3314	52.884	25.1417	22.3809	58.733	19.5995	41.0337	19.4894	45.0261	43.6832	42.1124	46.4416	31.9533	36.2892	25.9624	26.3865	12.9321	61.4979		115.671	131.992	55.3929	17.5961	95.238	92.7648	87.6817	130.861
67.2899	50.8466	25.8777	77.9997	70.7138	36.2108	53.0578	24.5718	21.591	60.1448	19.7374	39.7515	19.1875	45.306	44.9177	45.7688	46.6767	31.5529	35.9984	26.0354	27.3542	12.7967	53.3782		115.952	132.424	55.1675	18.7088	97.1184	94.3505	89.0858	134.028
73.8729	49.5183	25.4993	77.4888	70.9949	35.4439	53.0744	24.1563	20.7227	61.9828	19.5803	38.5364	18.731	45.1234	45.0387	42.2913	46.3949	31.1444	35.6711	25.5807	27.6573	12.7707	48.7647		112.784	129.946	54.3731	19.1585	96.9091	94.5321	89.4062	136.949
80.4691	48.5284	24.1879	75.7115	70.4666	33.7531	52.4323	24.0193	20.2978	57.641	19.0769	37.3331	18.3926	44.5235	44.8264	47.5298	46.3937	30.6166	34.785	25.2171	26.8085	12.4952	48.2729		111.012	127.818	53.3578	19.3484	95.635	92.9911	88.6403	137.648
87.0692	47.8685	23.3622	75.1217	68.7122	33.1926	52.3426	23.5633	20.0233	57.9315	18.9917	36.8229	18.0664	43.8967	44.9809	42.3171	45.9216	30.4328	34.82	25.3888	26.1492	12.4705	48.5175		108.871	124.719	53.1049	19.1701	93.295	90.6138	85.892	137.452
93.6792	48.1775	22.9557	72.4476	67.0109	32.6076	49.3464	21.9771	20.0802	57.8788	18.2518	36.129	17.7614	43.6356	44.7961	42.3655	46.0615	30.3339	34.8756	25.2861	25.8758	12.4434	48.2395		107.206	122.971	52.5299	19.5822	92.0108	88.3785	88.7808	137.669
100.279	46.5315	22.705	70.4812	66.4247	32.2293	46.7702	22.6293	20.2238	57.8648	18.1093	35.5705	17.5869	42.6322	44.4338	42.3658	45.795	29.8907	34.0322	25.0182	25.1352	11.9137	47.9124		104.998	122.347	51.45	19.4708	91.4905	86.3127	87.7221	138.491
106.884	44.9936	22.4813	69.4338	65.4899	32.236	46.8324	22.3012	20.0975	57.8059	17.8856	35.1401	17.3185	41.9848	43.709	42.3596	46.0608	29.6225	33.8219	24.9539	24.9743	12.0408	47.6888		103.195	120.451	50.5859	19.0938	90.0703	84.4917	84.8423	136.304
113.501	44.7408	22.5957	68.5091	65.2785	32.3579	46.6808	22.0106	20.4427	57.3787	17.74	34.6616	17.5054	41.4815	43.6916	42.5035	46.27	29.427	33.8003	24.5679	27.9962	12.0595	49.3325		101.524	118.675	49.5268	18.6929	86.6481	83.2081	83.5005	134.376
120.226	44.2716	17.6854	58.2162	54.4052	27.011	38.5727	17.5945	15.5717	51.759	16.7603	28.9567	12.7624	37.058	35.6892	32.3289	36.9459	23.7931	30.6316	20.0469	18.9232	10.0607	50.6568		100.027	114.69	48.1833	17.499	78.3815	82.1866	84.7743	130.432
126.838	45.5275	20.8344	60.7757	60.0477	30.2837	47.4026	20.4231	17.7295	54.4092	17.2033	32.1261	14.9985	38.4529	37.8033	38.8622	40.8938	26.5003	33.647	21.1669	23.4477	11.5134	53.7478		95.4212	111.815	46.5942	17.6959	80.8183	79.4134	83.7472	129.044
133.444	49.4898	22.4786	64.0222	62.6744	33.4733	52.8171	21.505	20.5554	56.9182	18.2251	34.1915	16.4206	40.6506	39.7491	44.3773	43.6294	26.6151	35.9538	23.1032	25.3035	12.5033	50.878		92.7583	110.792	46.4221	17.9357	81.027	78.5737	82.7683	127.614
140.046	52.2079	23.5084	64.5564	64.1675	34.3361	51.3812	22.3599	21.8038	57.5807	17.9969	35.3509	16.9929	41.7249	41.3418	47.5714	44.7042	27.4463	36.7171	24.4039	26.1775	13.043	47.011		91.1681	109.206	46.2691	18.031	83.819	77.7424	82.7945	125.522
146.658	53.9912	24.0921	64.3484	64.7059	35.1623	28.5968	22.5109	22.5945	56.5515	18.342	35.7292	17.1136	41.6576	41.3722	49.8804	45.0051	27.5522	34.5396	24.912	26.7932	12.6443	46.1904		89.3778	106.826	45.8386	17.5262	74.8811	76.5725	82.0826	122.475
153.388	42.2752	19.8572	55.9737	59.4863	30.537	23.1147	18.4633	19.0208	53.7289	16.5142	29.5496	15.3481	35.4892	35.9084	47.6239	37.3921	22.8614	22.975	22.2754	21.9907	10.405	45.0907		84.5148	108.191	40.6791	15.6901	70.3446	69.9737	76.5495	118.839
160.015	42.239	19.9826	53.6991	57.6372	31.2788	22.1403	18.2854	18.9802	51.0156	15.4604	28.8939	14.3875	32.3116	34.4574	48.4286	37.6321	22.5764	26.5958	21.4915	23.5731	10.4681	44.9604		77.5228	101.364	37.7611	15.4493	66.6849	66.1401	73.6625	117.238
166.621	43.0118	18.9711	52.5393	55.0841	30.6492	22.4343	17.5044	18.6643	49.4224	14.7776	28.6167	13.7644	30.3587	34.1793	49.4601	38.0034	22.4965	26.8995	21.4887	23.8851	10.9264	44.6833		71.61	98.8755	36.3093	14.9467	62.7458	63.4387	70.4985	114.319
173.236	44.3202	17.6305	51.2937	54.5462	30.6252	22.0585	17.1538	18.53	49.1192	14.0118	27.7722	13.1702	29.0447	34.1292	50.2074	37.5945	21.9183	5.51624	20.8475	23.5849	10.4658	44.7946		68.332	95.1715	35.4726	14.4335	46.5911	60.5602	66.85	109.456
179.847	56.8725	14.8631	50.6539	53.2655	30.2323	22.263	16.402	18.0832	49.437	13.8502	26.0832	12.6842	28.2208	34.9075	50.3159	37.7533	21.8944	24.6656	21.033	24.4622	10.5156	44.9157		65.6543	92.2701	34.377	14.2304	68.2943	58.4702	66.2692	105.12
186.459	83.5603	14.3092	49.5202	53.4605	30.0195	21.5766	16.7235	17.7107	48.6521	13.8278	25.5129	12.5044	27.0465	34.8443	50.2853	37.1936	21.5232	2.3996	21.0557	24.3152	10.621	45.4287		63.4137	88.8761	33.1339	13.6296	63.6766	56.3408	64.6713	101.05
PER (pmol/min)
Time	Group Name: E16																							Group Name: Adult
	B01	B02	B03	B04	B05	B07	B08	E01	E02	E03	F01	F02	F03	F04	F05	F06	F07	F08	F09	F10	F11	F12		G02	G03	G04	G05	G06	G07	G08	G09
1.31352	0	0	0	0	0	0	0	0	0	0	0	0	0	0	0	0	0	0	0	0	0	0		0	0	0	0	0	0	0	0
7.87905	0	0	0	0	0	0	0	0	0	0	0	0	0	0	0	0	0	0	0	0	0	0		0	0	0	0	0	0	0	0
14.4435	0	0	0	0	0	0	0	0	0	0	0	0	0	0	0	0	0	0	0	0	0	0		0	0	0	0	0	0	0	0
21.045	0	0	0	0	0	0	0	0	0	0	0	0	0	0	0	0	0	0	0	0	0	0		0	0	0	0	0	0	0	0
27.6521	0	0	0	0	0	0	0	0	0	0	0	0	0	0	0	0	0	0	0	0	0	0		0	0	0	0	0	0	0	0
34.2317	0	0	0	0	0	0	0	0	0	0	0	0	0	0	0	0	0	0	0	0	0	0		0	0	0	0	0	0	0	0
40.8957	0	0	0	0	0	0	0	0	0	0	0	0	0	0	0	0	0	0	0	0	0	0		0	0	0	0	0	0	0	0
47.488	0	0	0	0	0	0	0	0	0	0	0	0	0	0	0	0	0	0	0	0	0	0		0	0	0	0	0	0	0	0
54.0843	0	0	0	0	0	0	0	0	0	0	0	0	0	0	0	0	0	0	0	0	0	0		0	0	0	0	0	0	0	0
60.6903	0	0	0	0	0	0	0	0	0	0	0	0	0	0	0	0	0	0	0	0	0	0		0	0	0	0	0	0	0	0
67.2899	0	0	0	0	0	0	0	0	0	0	0	0	0	0	0	0	0	0	0	0	0	0		0	0	0	0	0	0	0	0
73.8729	0	0	0	0	0	0	0	0	0	0	0	0	0	0	0	0	0	0	0	0	0	0		0	0	0	0	0	0	0	0
80.4691	0	0	0	0	0	0	0	0	0	0	0	0	0	0	0	0	0	0	0	0	0	0		0	0	0	0	0	0	0	0
87.0692	0	0	0	0	0	0	0	0	0	0	0	0	0	0	0	0	0	0	0	0	0	0		0	0	0	0	0	0	0	0
93.6792	0	0	0	0	0	0	0	0	0	0	0	0	0	0	0	0	0	0	0	0	0	0		0	0	0	0	0	0	0	0
100.279	0	0	0	0	0	0	0	0	0	0	0	0	0	0	0	0	0	0	0	0	0	0		0	0	0	0	0	0	0	0
106.884	0	0	0	0	0	0	0	0	0	0	0	0	0	0	0	0	0	0	0	0	0	0		0	0	0	0	0	0	0	0
113.501	0	0	0	0	0	0	0	0	0	0	0	0	0	0	0	0	0	0	0	0	0	0		0	0	0	0	0	0	0	0
120.226	0	0	0	0	0	0	0	0	0	0	0	0	0	0	0	0	0	0	0	0	0	0		0	0	0	0	0	0	0	0
126.838	0	0	0	0	0	0	0	0	0	0	0	0	0	0	0	0	0	0	0	0	0	0		0	0	0	0	0	0	0	0
133.444	0	0	0	0	0	0	0	0	0	0	0	0	0	0	0	0	0	0	0	0	0	0		0	0	0	0	0	0	0	0
140.046	0	0	0	0	0	0	0	0	0	0	0	0	0	0	0	0	0	0	0	0	0	0		0	0	0	0	0	0	0	0
146.658	0	0	0	0	0	0	0	0	0	0	0	0	0	0	0	0	0	0	0	0	0	0		0	0	0	0	0	0	0	0
153.388	0	0	0	0	0	0	0	0	0	0	0	0	0	0	0	0	0	0	0	0	0	0		0	0	0	0	0	0	0	0
160.015	0	0	0	0	0	0	0	0	0	0	0	0	0	0	0	0	0	0	0	0	0	0		0	0	0	0	0	0	0	0
166.621	0	0	0	0	0	0	0	0	0	0	0	0	0	0	0	0	0	0	0	0	0	0		0	0	0	0	0	0	0	0
173.236	0	0	0	0	0	0	0	0	0	0	0	0	0	0	0	0	0	0	0	0	0	0		0	0	0	0	0	0	0	0
179.847	0	0	0	0	0	0	0	0	0	0	0	0	0	0	0	0	0	0	0	0	0	0		0	0	0	0	0	0	0	0
186.459	0	0	0	0	0	0	0	0	0	0	0	0	0	0	0	0	0	0	0	0	0	0		0	0	0	0	0	0	0	0

## Sheet: Rate (Plates)
Unassigned Well	Unselected Well	OCR Data	ECAR Data	PER Data
OCR (pmol/min):														ECAR (mpH/min):														PER (pmol/min)
	Measurement 1														Measurement 1														Measurement 1
		1	2	3	4	5	6	7	8	9	10	11	12			1	2	3	4	5	6	7	8	9	10	11	12			1	2	3	4	5	6	7	8	9	10	11	12
	A	0	0	0	0	0	0	0	0	0	0	0	0		A	0	0	0	0	0	0	0	0	0	0	0	0		A	0	0	0	0	0	0	0	0	0	0	0	0
	B	121.037	95.9288	116.961	169.11	109.064	0	134.212	52.8759	0	0	0	0		B	24.4411	10.3668	44.2524	60.6211	14.516	0	22.5874	9.94337	0	0	0	0		B	0	0	0	0	0	0	0	0	0	0	0	0
	C	0	0	0	0	0	0	0	0	0	0	0	0		C	0	0	0	0	0	0	0	0	0	0	0	0		C	0	0	0	0	0	0	0	0	0	0	0	0
	D	0	0	0	0	0	0	0	0	0	0	0	0		D	0	0	0	0	0	0	0	0	0	0	0	0		D	0	0	0	0	0	0	0	0	0	0	0	0
	E	78.1122	128.8	53.7679	0	0	0	0	0	0	0	0	0		E	8.80717	27.3903	13.6716	0	0	0	0	0	0	0	0	0		E	0	0	0	0	0	0	0	0	0	0	0	0
	F	98.2709	73.1563	137.716	124.046	121.537	128.843	91.196	101.322	60.2684	95.1679	19.1853	143.552		F	14.7836	6.62869	23.9629	22.7409	16.5453	21.0671	12.2598	13.3526	10.8106	12.7632	5.00589	20.7742		F	0	0	0	0	0	0	0	0	0	0	0	0
	G	0	188.02	201.071	131.6	93.585	173.658	175.455	171.139	205.092	0	0	0		G	0	84.4167	97.79	25.5201	25.063	56.7237	61.406	61.132	129.67	0	0	0		G	0	0	0	0	0	0	0	0	0	0	0	0
	H	0	0	0	0	0	0	0	0	0	0	0	0		H	0	0	0	0	0	0	0	0	0	0	0	0		H	0	0	0	0	0	0	0	0	0	0	0	0
	Measurement 2														Measurement 2														Measurement 2
		1	2	3	4	5	6	7	8	9	10	11	12			1	2	3	4	5	6	7	8	9	10	11	12			1	2	3	4	5	6	7	8	9	10	11	12
	A	0	0	0	0	0	0	0	0	0	0	0	0		A	0	0	0	0	0	0	0	0	0	0	0	0		A	0	0	0	0	0	0	0	0	0	0	0	0
	B	113.971	88.8254	118.388	159.525	103.21	0	125.165	46.7292	0	0	0	0		B	21.3078	9.04914	33.459	44.8761	10.2083	0	19.7674	8.40269	0	0	0	0		B	0	0	0	0	0	0	0	0	0	0	0	0
	C	0	0	0	0	0	0	0	0	0	0	0	0		C	0	0	0	0	0	0	0	0	0	0	0	0		C	0	0	0	0	0	0	0	0	0	0	0	0
	D	0	0	0	0	0	0	0	0	0	0	0	0		D	0	0	0	0	0	0	0	0	0	0	0	0		D	0	0	0	0	0	0	0	0	0	0	0	0
	E	79.6352	120.869	48.9053	0	0	0	0	0	0	0	0	0		E	6.87882	24.3613	11.0471	0	0	0	0	0	0	0	0	0		E	0	0	0	0	0	0	0	0	0	0	0	0
	F	91.4377	66.2583	127.001	117.484	106.755	127.147	82.5256	92.5832	54.3386	87.7561	13.4212	135.402		F	12.1629	5.86379	17.5943	17.8187	14.7049	17.8447	10.4128	12.5361	9.30216	10.8962	4.85114	19.1043		F	0	0	0	0	0	0	0	0	0	0	0	0
	G	0	177.513	192.65	125.108	85.299	166.934	167.626	161.947	191.541	0	0	0		G	0	84.13	94.64	21.8661	19.9768	53.0093	54.9355	52.5436	123.508	0	0	0		G	0	0	0	0	0	0	0	0	0	0	0	0
	H	0	0	0	0	0	0	0	0	0	0	0	0		H	0	0	0	0	0	0	0	0	0	0	0	0		H	0	0	0	0	0	0	0	0	0	0	0	0
	Measurement 3														Measurement 3														Measurement 3
		1	2	3	4	5	6	7	8	9	10	11	12			1	2	3	4	5	6	7	8	9	10	11	12			1	2	3	4	5	6	7	8	9	10	11	12
	A	0	0	0	0	0	0	0	0	0	0	0	0		A	0	0	0	0	0	0	0	0	0	0	0	0		A	0	0	0	0	0	0	0	0	0	0	0	0
	B	112.908	87.6998	119.182	158.766	102.77	0	121.907	44.1741	0	0	0	0		B	21.4903	9.33518	32.797	46.8323	10.7994	0	19.2621	8.02274	0	0	0	0		B	0	0	0	0	0	0	0	0	0	0	0	0
	C	0	0	0	0	0	0	0	0	0	0	0	0		C	0	0	0	0	0	0	0	0	0	0	0	0		C	0	0	0	0	0	0	0	0	0	0	0	0
	D	0	0	0	0	0	0	0	0	0	0	0	0		D	0	0	0	0	0	0	0	0	0	0	0	0		D	0	0	0	0	0	0	0	0	0	0	0	0
	E	77.2522	118.181	47.9468	0	0	0	0	0	0	0	0	0		E	7.52264	24.142	10.9649	0	0	0	0	0	0	0	0	0		E	0	0	0	0	0	0	0	0	0	0	0	0
	F	90.0991	64.8228	129.789	116.64	106.822	126.583	80.6495	82.7611	52.83	86.4847	12.5323	135.231		F	12.4133	5.74387	17.2643	17.5013	15.3555	17.4559	10.7205	12.1321	9.49131	10.8512	4.98613	18.9464		F	0	0	0	0	0	0	0	0	0	0	0	0
	G	0	174.2	189.941	124.722	91.9081	165.719	165.351	159.476	187.251	0	0	0		G	0	85.0196	96.2788	21.8623	22.7738	54.6858	56.4533	51.5913	117.978	0	0	0		G	0	0	0	0	0	0	0	0	0	0	0	0
	H	0	0	0	0	0	0	0	0	0	0	0	0		H	0	0	0	0	0	0	0	0	0	0	0	0		H	0	0	0	0	0	0	0	0	0	0	0	0
	Measurement 4														Measurement 4														Measurement 4
		1	2	3	4	5	6	7	8	9	10	11	12			1	2	3	4	5	6	7	8	9	10	11	12			1	2	3	4	5	6	7	8	9	10	11	12
	A	0	0	0	0	0	0	0	0	0	0	0	0		A	0	0	0	0	0	0	0	0	0	0	0	0		A	0	0	0	0	0	0	0	0	0	0	0	0
	B	111.427	86.7058	119.178	155.806	101.785	0	119.874	43.7773	0	0	0	0		B	21.259	9.62978	33.0543	46.4339	10.7132	0	19.0398	8.0459	0	0	0	0		B	0	0	0	0	0	0	0	0	0	0	0	0
	C	0	0	0	0	0	0	0	0	0	0	0	0		C	0	0	0	0	0	0	0	0	0	0	0	0		C	0	0	0	0	0	0	0	0	0	0	0	0
	D	0	0	0	0	0	0	0	0	0	0	0	0		D	0	0	0	0	0	0	0	0	0	0	0	0		D	0	0	0	0	0	0	0	0	0	0	0	0
	E	77.0593	116.568	47.121	0	0	0	0	0	0	0	0	0		E	7.58054	23.4693	10.743	0	0	0	0	0	0	0	0	0		E	0	0	0	0	0	0	0	0	0	0	0	0
	F	88.9638	63.5559	126.016	115.82	102.815	125.769	78.332	80.9305	52.2544	84.3004	11.552	132.184		F	12.7954	5.80283	17.6073	17.2608	14.5702	17.3784	10.4613	12.3186	9.3829	10.989	4.98326	19.3082		F	0	0	0	0	0	0	0	0	0	0	0	0
	G	0	172.834	188.956	123.899	48.8384	164.977	164.351	163.385	186.546	0	0	0		G	0	85.0986	97.0317	21.6069	8.00359	55.1252	56.4269	51.2845	117.82	0	0	0		G	0	0	0	0	0	0	0	0	0	0	0	0
	H	0	0	0	0	0	0	0	0	0	0	0	0		H	0	0	0	0	0	0	0	0	0	0	0	0		H	0	0	0	0	0	0	0	0	0	0	0	0
	Measurement 5														Measurement 5														Measurement 5
		1	2	3	4	5	6	7	8	9	10	11	12			1	2	3	4	5	6	7	8	9	10	11	12			1	2	3	4	5	6	7	8	9	10	11	12
	A	0	0	0	0	0	0	0	0	0	0	0	0		A	0	0	0	0	0	0	0	0	0	0	0	0		A	0	0	0	0	0	0	0	0	0	0	0	0
	B	110.587	86.1975	119.088	154.225	101.272	0	86.5091	42.9955	0	0	0	0		B	21.5239	10.0735	33.1463	46.5738	11.3227	0	19.0742	8.40061	0	0	0	0		B	0	0	0	0	0	0	0	0	0	0	0	0
	C	0	0	0	0	0	0	0	0	0	0	0	0		C	0	0	0	0	0	0	0	0	0	0	0	0		C	0	0	0	0	0	0	0	0	0	0	0	0
	D	0	0	0	0	0	0	0	0	0	0	0	0		D	0	0	0	0	0	0	0	0	0	0	0	0		D	0	0	0	0	0	0	0	0	0	0	0	0
	E	75.9981	115.475	46.52	0	0	0	0	0	0	0	0	0		E	7.15127	23.3397	10.6601	0	0	0	0	0	0	0	0	0		E	0	0	0	0	0	0	0	0	0	0	0	0
	F	88.2807	62.91	128.215	115.357	106.488	125.309	77.7336	89.6367	51.7044	83.8472	10.51	132.047		F	12.9502	5.8789	17.4267	17.4521	14.3436	17.1103	10.36	11.6971	9.23424	11.1863	5.00225	19.5025		F	0	0	0	0	0	0	0	0	0	0	0	0
	G	0	171.242	187.64	123.665	47.5987	164.361	162.469	161.357	183.84	0	0	0		G	0	85.4072	97.3394	22.0299	11.5475	55.6008	56.4851	53.9891	112.777	0	0	0		G	0	0	0	0	0	0	0	0	0	0	0	0
	H	0	0	0	0	0	0	0	0	0	0	0	0		H	0	0	0	0	0	0	0	0	0	0	0	0		H	0	0	0	0	0	0	0	0	0	0	0	0
	Measurement 6														Measurement 6														Measurement 6
		1	2	3	4	5	6	7	8	9	10	11	12			1	2	3	4	5	6	7	8	9	10	11	12			1	2	3	4	5	6	7	8	9	10	11	12
	A	0	0	0	0	0	0	0	0	0	0	0	0		A	0	0	0	0	0	0	0	0	0	0	0	0		A	0	0	0	0	0	0	0	0	0	0	0	0
	B	107.135	86.0056	117.033	149.176	102.059	0	85.537	42.9294	0	0	0	0		B	22.538	10.3707	34.4224	46.9201	11.3197	0	18.5982	8.35167	0	0	0	0		B	0	0	0	0	0	0	0	0	0	0	0	0
	C	0	0	0	0	0	0	0	0	0	0	0	0		C	0	0	0	0	0	0	0	0	0	0	0	0		C	0	0	0	0	0	0	0	0	0	0	0	0
	D	0	0	0	0	0	0	0	0	0	0	0	0		D	0	0	0	0	0	0	0	0	0	0	0	0		D	0	0	0	0	0	0	0	0	0	0	0	0
	E	72.1742	114.513	46.1305	0	0	0	0	0	0	0	0	0		E	6.56789	23.399	9.42402	0	0	0	0	0	0	0	0	0		E	0	0	0	0	0	0	0	0	0	0	0	0
	F	88.6945	63.1371	124.892	115.761	109.016	97.8028	78.151	89.394	51.6765	83.7556	11.6801	159.755		F	12.962	5.58451	17.1268	16.6281	14.3392	16.6213	10.1985	11.3101	9.44195	8.99016	4.31114	22.9734		F	0	0	0	0	0	0	0	0	0	0	0	0
	G	0	171.421	187.848	124.318	48.5355	166.431	162.95	162.722	184.914	0	0	0		G	0	84.406	96.0806	21.6054	12.1508	55.7061	56.2741	53.8663	109.887	0	0	0		G	0	0	0	0	0	0	0	0	0	0	0	0
	H	0	0	0	0	0	0	0	0	0	0	0	0		H	0	0	0	0	0	0	0	0	0	0	0	0		H	0	0	0	0	0	0	0	0	0	0	0	0
	Measurement 7														Measurement 7														Measurement 7
		1	2	3	4	5	6	7	8	9	10	11	12			1	2	3	4	5	6	7	8	9	10	11	12			1	2	3	4	5	6	7	8	9	10	11	12
	A	0	0	0	0	0	0	0	0	0	0	0	0		A	0	0	0	0	0	0	0	0	0	0	0	0		A	0	0	0	0	0	0	0	0	0	0	0	0
	B	72.4477	50.8142	84.0091	123.42	75.0724	0	67.7996	18.4924	0	0	0	0		B	38.1439	17.9697	57.7763	57.9921	20.2649	0	40.3281	16.8484	0	0	0	0		B	0	0	0	0	0	0	0	0	0	0	0	0
	C	0	0	0	0	0	0	0	0	0	0	0	0		C	0	0	0	0	0	0	0	0	0	0	0	0		C	0	0	0	0	0	0	0	0	0	0	0	0
	D	0	0	0	0	0	0	0	0	0	0	0	0		D	0	0	0	0	0	0	0	0	0	0	0	0		D	0	0	0	0	0	0	0	0	0	0	0	0
	E	51.6378	77.9357	35.2056	0	0	0	0	0	0	0	0	0		E	13.9446	40.6203	14.7418	0	0	0	0	0	0	0	0	0		E	0	0	0	0	0	0	0	0	0	0	0	0
	F	46.5185	38.2264	102.819	81.4161	59.2948	69.4716	48.9059	54.5607	40.4699	56.2234	-0.103317	73.7324		F	30.5523	12.6786	26.9737	30.5365	31.8633	32.2393	18.604	28.2189	14.9639	16.0766	7.96905	57.8593		F	0	0	0	0	0	0	0	0	0	0	0	0
	G	0	162.607	182.441	106.681	43.7883	147.504	157.453	152.499	179.65	0	0	0		G	0	96.3388	107.776	33.5347	10.7983	67.1494	62.6368	62.3248	115.342	0	0	0		G	0	0	0	0	0	0	0	0	0	0	0	0
	H	0	0	0	0	0	0	0	0	0	0	0	0		H	0	0	0	0	0	0	0	0	0	0	0	0		H	0	0	0	0	0	0	0	0	0	0	0	0
	Measurement 8														Measurement 8														Measurement 8
		1	2	3	4	5	6	7	8	9	10	11	12			1	2	3	4	5	6	7	8	9	10	11	12			1	2	3	4	5	6	7	8	9	10	11	12
	A	0	0	0	0	0	0	0	0	0	0	0	0		A	0	0	0	0	0	0	0	0	0	0	0	0		A	0	0	0	0	0	0	0	0	0	0	0	0
	B	38.864	32.8676	52.6622	109.844	42.4509	0	39.6267	2.38605	0	0	0	0		B	49.1808	24.8374	74.0172	64.0045	31.7784	0	52.1981	23.6985	0	0	0	0		B	0	0	0	0	0	0	0	0	0	0	0	0
	C	0	0	0	0	0	0	0	0	0	0	0	0		C	0	0	0	0	0	0	0	0	0	0	0	0		C	0	0	0	0	0	0	0	0	0	0	0	0
	D	0	0	0	0	0	0	0	0	0	0	0	0		D	0	0	0	0	0	0	0	0	0	0	0	0		D	0	0	0	0	0	0	0	0	0	0	0	0
	E	30.1207	48.5913	26.9083	0	0	0	0	0	0	0	0	0		E	19.626	52.5889	17.7134	0	0	0	0	0	0	0	0	0		E	0	0	0	0	0	0	0	0	0	0	0	0
	F	30.5606	22.0428	60.7818	54.5531	36.8001	42.0653	25.6353	29.3761	26.1293	37.4891	-11.4631	43.3573		F	39.657	18.4676	38.466	38.4244	40.6525	41.8933	29.5663	35.8332	22.0856	22.9712	11.6449	63.4464		F	0	0	0	0	0	0	0	0	0	0	0	0
	G	0	140.888	156.09	75.5232	40.01	116.789	148.799	139.758	177.274	0	0	0		G	0	105.33	119.519	48.1664	14.3652	82.2219	76.4175	76.8174	115.035	0	0	0		G	0	0	0	0	0	0	0	0	0	0	0	0
	H	0	0	0	0	0	0	0	0	0	0	0	0		H	0	0	0	0	0	0	0	0	0	0	0	0		H	0	0	0	0	0	0	0	0	0	0	0	0
	Measurement 9														Measurement 9														Measurement 9
		1	2	3	4	5	6	7	8	9	10	11	12			1	2	3	4	5	6	7	8	9	10	11	12			1	2	3	4	5	6	7	8	9	10	11	12
	A	0	0	0	0	0	0	0	0	0	0	0	0		A	0	0	0	0	0	0	0	0	0	0	0	0		A	0	0	0	0	0	0	0	0	0	0	0	0
	B	32.0292	28.7782	44.3649	92.3545	32.7029	0	33.6347	-2.06812	0	0	0	0		B	51.218	26.3356	77.4303	67.4875	35.4459	0	53.414	24.5081	0	0	0	0		B	0	0	0	0	0	0	0	0	0	0	0	0
	C	0	0	0	0	0	0	0	0	0	0	0	0		C	0	0	0	0	0	0	0	0	0	0	0	0		C	0	0	0	0	0	0	0	0	0	0	0	0
	D	0	0	0	0	0	0	0	0	0	0	0	0		D	0	0	0	0	0	0	0	0	0	0	0	0		D	0	0	0	0	0	0	0	0	0	0	0	0
	E	23.2213	36.4474	21.6038	0	0	0	0	0	0	0	0	0		E	21.7801	57.0306	18.777	0	0	0	0	0	0	0	0	0		E	0	0	0	0	0	0	0	0	0	0	0	0
	F	24.9074	19.6523	47.5165	40.1637	35.471	34.5293	20.2635	24.5177	19.8369	26.7512	-14.9713	34.3398		F	41.5939	19.3492	43.3021	42.6084	46.4144	45.3226	31.7729	36.4689	25.3283	26.0204	12.8099	63.3583		F	0	0	0	0	0	0	0	0	0	0	0	0
	G	0	104.616	117.556	57.3607	35.9671	87.6681	124.382	117.384	175.654	0	0	0		G	0	114.62	129.648	53.9939	16.1701	92.5075	87.2217	85.2345	125.116	0	0	0		G	0	0	0	0	0	0	0	0	0	0	0	0
	H	0	0	0	0	0	0	0	0	0	0	0	0		H	0	0	0	0	0	0	0	0	0	0	0	0		H	0	0	0	0	0	0	0	0	0	0	0	0
	Measurement 10														Measurement 10														Measurement 10
		1	2	3	4	5	6	7	8	9	10	11	12			1	2	3	4	5	6	7	8	9	10	11	12			1	2	3	4	5	6	7	8	9	10	11	12
	A	0	0	0	0	0	0	0	0	0	0	0	0		A	0	0	0	0	0	0	0	0	0	0	0	0		A	0	0	0	0	0	0	0	0	0	0	0	0
	B	28.692	27.4252	40.808	79.457	30.2587	0	31.8144	-3.93705	0	0	0	0		B	51.2418	26.2541	77.2473	69.7002	36.3314	0	52.884	25.1417	0	0	0	0		B	0	0	0	0	0	0	0	0	0	0	0	0
	C	0	0	0	0	0	0	0	0	0	0	0	0		C	0	0	0	0	0	0	0	0	0	0	0	0		C	0	0	0	0	0	0	0	0	0	0	0	0
	D	0	0	0	0	0	0	0	0	0	0	0	0		D	0	0	0	0	0	0	0	0	0	0	0	0		D	0	0	0	0	0	0	0	0	0	0	0	0
	E	21.1518	31.6876	18.446	0	0	0	0	0	0	0	0	0		E	22.3809	58.733	19.5995	0	0	0	0	0	0	0	0	0		E	0	0	0	0	0	0	0	0	0	0	0	0
	F	22.3267	18.8685	34.9468	32.9488	32.5987	32.0797	17.9382	22.562	16.9533	21.7909	-16.7284	32.7523		F	41.0337	19.4894	45.0261	43.6832	42.1124	46.4416	31.9533	36.2892	25.9624	26.3865	12.9321	61.4979		F	0	0	0	0	0	0	0	0	0	0	0	0
	G	0	89.9871	100.145	47.6607	32.943	73.6141	99.668	105.538	169.104	0	0	0		G	0	115.671	131.992	55.3929	17.5961	95.238	92.7648	87.6817	130.861	0	0	0		G	0	0	0	0	0	0	0	0	0	0	0	0
	H	0	0	0	0	0	0	0	0	0	0	0	0		H	0	0	0	0	0	0	0	0	0	0	0	0		H	0	0	0	0	0	0	0	0	0	0	0	0
	Measurement 11														Measurement 11														Measurement 11
		1	2	3	4	5	6	7	8	9	10	11	12			1	2	3	4	5	6	7	8	9	10	11	12			1	2	3	4	5	6	7	8	9	10	11	12
	A	0	0	0	0	0	0	0	0	0	0	0	0		A	0	0	0	0	0	0	0	0	0	0	0	0		A	0	0	0	0	0	0	0	0	0	0	0	0
	B	26.7949	26.5075	43.513	70.5772	29.2004	0	30.8327	-3.54807	0	0	0	0		B	50.8466	25.8777	77.9997	70.7138	36.2108	0	53.0578	24.5718	0	0	0	0		B	0	0	0	0	0	0	0	0	0	0	0	0
	C	0	0	0	0	0	0	0	0	0	0	0	0		C	0	0	0	0	0	0	0	0	0	0	0	0		C	0	0	0	0	0	0	0	0	0	0	0	0
	D	0	0	0	0	0	0	0	0	0	0	0	0		D	0	0	0	0	0	0	0	0	0	0	0	0		D	0	0	0	0	0	0	0	0	0	0	0	0
	E	19.3274	29.2005	16.208	0	0	0	0	0	0	0	0	0		E	21.591	60.1448	19.7374	0	0	0	0	0	0	0	0	0		E	0	0	0	0	0	0	0	0	0	0	0	0
	F	20.2316	18.1625	37.1529	28.9731	32.8084	30.9241	16.6702	21.4487	15.0591	19.6403	-17.5278	33.4722		F	39.7515	19.1875	45.306	44.9177	45.7688	46.6767	31.5529	35.9984	26.0354	27.3542	12.7967	53.3782		F	0	0	0	0	0	0	0	0	0	0	0	0
	G	0	82.6029	92.6283	42.4942	29.9515	67.1833	87.4613	99.6503	162.664	0	0	0		G	0	115.952	132.424	55.1675	18.7088	97.1184	94.3505	89.0858	134.028	0	0	0		G	0	0	0	0	0	0	0	0	0	0	0	0
	H	0	0	0	0	0	0	0	0	0	0	0	0		H	0	0	0	0	0	0	0	0	0	0	0	0		H	0	0	0	0	0	0	0	0	0	0	0	0
	Measurement 12														Measurement 12														Measurement 12
		1	2	3	4	5	6	7	8	9	10	11	12			1	2	3	4	5	6	7	8	9	10	11	12			1	2	3	4	5	6	7	8	9	10	11	12
	A	0	0	0	0	0	0	0	0	0	0	0	0		A	0	0	0	0	0	0	0	0	0	0	0	0		A	0	0	0	0	0	0	0	0	0	0	0	0
	B	24.1369	26.0965	42.8589	64.4283	28.4579	0	30.0688	-1.3133	0	0	0	0		B	49.5183	25.4993	77.4888	70.9949	35.4439	0	53.0744	24.1563	0	0	0	0		B	0	0	0	0	0	0	0	0	0	0	0	0
	C	0	0	0	0	0	0	0	0	0	0	0	0		C	0	0	0	0	0	0	0	0	0	0	0	0		C	0	0	0	0	0	0	0	0	0	0	0	0
	D	0	0	0	0	0	0	0	0	0	0	0	0		D	0	0	0	0	0	0	0	0	0	0	0	0		D	0	0	0	0	0	0	0	0	0	0	0	0
	E	17.892	27.7443	14.2785	0	0	0	0	0	0	0	0	0		E	20.7227	61.9828	19.5803	0	0	0	0	0	0	0	0	0		E	0	0	0	0	0	0	0	0	0	0	0	0
	F	19.1437	17.3949	31.7547	26.3861	31.1187	30.7566	15.6191	20.754	14.3691	18.8062	-16.8482	33.0671		F	38.5364	18.731	45.1234	45.0387	42.2913	46.3949	31.1444	35.6711	25.5807	27.6573	12.7707	48.7647		F	0	0	0	0	0	0	0	0	0	0	0	0
	G	0	77.7902	88.1977	39.4667	26.9603	63.6664	81.1937	95.8237	155.332	0	0	0		G	0	112.784	129.946	54.3731	19.1585	96.9091	94.5321	89.4062	136.949	0	0	0		G	0	0	0	0	0	0	0	0	0	0	0	0
	H	0	0	0	0	0	0	0	0	0	0	0	0		H	0	0	0	0	0	0	0	0	0	0	0	0		H	0	0	0	0	0	0	0	0	0	0	0	0
	Measurement 13														Measurement 13														Measurement 13
		1	2	3	4	5	6	7	8	9	10	11	12			1	2	3	4	5	6	7	8	9	10	11	12			1	2	3	4	5	6	7	8	9	10	11	12
	A	0	0	0	0	0	0	0	0	0	0	0	0		A	0	0	0	0	0	0	0	0	0	0	0	0		A	0	0	0	0	0	0	0	0	0	0	0	0
	B	22.7363	25.6705	42.9076	61.1978	28.1204	0	29.7644	-0.731744	0	0	0	0		B	48.5284	24.1879	75.7115	70.4666	33.7531	0	52.4323	24.0193	0	0	0	0		B	0	0	0	0	0	0	0	0	0	0	0	0
	C	0	0	0	0	0	0	0	0	0	0	0	0		C	0	0	0	0	0	0	0	0	0	0	0	0		C	0	0	0	0	0	0	0	0	0	0	0	0
	D	0	0	0	0	0	0	0	0	0	0	0	0		D	0	0	0	0	0	0	0	0	0	0	0	0		D	0	0	0	0	0	0	0	0	0	0	0	0
	E	17.2065	25.3914	13.1461	0	0	0	0	0	0	0	0	0		E	20.2978	57.641	19.0769	0	0	0	0	0	0	0	0	0		E	0	0	0	0	0	0	0	0	0	0	0	0
	F	18.759	16.9419	35.5	25.2134	32.2294	31.5287	15.0711	20.7382	14.119	18.3231	-16.0413	36.9588		F	37.3331	18.3926	44.5235	44.8264	47.5298	46.3937	30.6166	34.785	25.2171	26.8085	12.4952	48.2729		F	0	0	0	0	0	0	0	0	0	0	0	0
	G	0	74.2359	86.2557	37.8566	24.4474	61.7222	78.0257	93.8109	149.643	0	0	0		G	0	111.012	127.818	53.3578	19.3484	95.635	92.9911	88.6403	137.648	0	0	0		G	0	0	0	0	0	0	0	0	0	0	0	0
	H	0	0	0	0	0	0	0	0	0	0	0	0		H	0	0	0	0	0	0	0	0	0	0	0	0		H	0	0	0	0	0	0	0	0	0	0	0	0
	Measurement 14														Measurement 14														Measurement 14
		1	2	3	4	5	6	7	8	9	10	11	12			1	2	3	4	5	6	7	8	9	10	11	12			1	2	3	4	5	6	7	8	9	10	11	12
	A	0	0	0	0	0	0	0	0	0	0	0	0		A	0	0	0	0	0	0	0	0	0	0	0	0		A	0	0	0	0	0	0	0	0	0	0	0	0
	B	22.3511	26.0048	45.3405	59.6032	29.1732	0	29.8768	-2.68997	0	0	0	0		B	47.8685	23.3622	75.1217	68.7122	33.1926	0	52.3426	23.5633	0	0	0	0		B	0	0	0	0	0	0	0	0	0	0	0	0
	C	0	0	0	0	0	0	0	0	0	0	0	0		C	0	0	0	0	0	0	0	0	0	0	0	0		C	0	0	0	0	0	0	0	0	0	0	0	0
	D	0	0	0	0	0	0	0	0	0	0	0	0		D	0	0	0	0	0	0	0	0	0	0	0	0		D	0	0	0	0	0	0	0	0	0	0	0	0
	E	17.7256	25.7324	12.7981	0	0	0	0	0	0	0	0	0		E	20.0233	57.9315	18.9917	0	0	0	0	0	0	0	0	0		E	0	0	0	0	0	0	0	0	0	0	0	0
	F	18.9258	16.8011	32.1115	24.5776	31.0988	33.2105	14.9515	21.7043	14.0893	17.568	-17.4746	38.7104		F	36.8229	18.0664	43.8967	44.9809	42.3171	45.9216	30.4328	34.82	25.3888	26.1492	12.4705	48.5175		F	0	0	0	0	0	0	0	0	0	0	0	0
	G	0	71.3339	85.7186	36.6977	22.8932	60.9829	75.9336	91.8476	145.605	0	0	0		G	0	108.871	124.719	53.1049	19.1701	93.295	90.6138	85.892	137.452	0	0	0		G	0	0	0	0	0	0	0	0	0	0	0	0
	H	0	0	0	0	0	0	0	0	0	0	0	0		H	0	0	0	0	0	0	0	0	0	0	0	0		H	0	0	0	0	0	0	0	0	0	0	0	0
	Measurement 15														Measurement 15														Measurement 15
		1	2	3	4	5	6	7	8	9	10	11	12			1	2	3	4	5	6	7	8	9	10	11	12			1	2	3	4	5	6	7	8	9	10	11	12
	A	0	0	0	0	0	0	0	0	0	0	0	0		A	0	0	0	0	0	0	0	0	0	0	0	0		A	0	0	0	0	0	0	0	0	0	0	0	0
	B	22.0041	26.3194	45.988	59.4488	29.9014	0	29.751	-2.29502	0	0	0	0		B	48.1775	22.9557	72.4476	67.0109	32.6076	0	49.3464	21.9771	0	0	0	0		B	0	0	0	0	0	0	0	0	0	0	0	0
	C	0	0	0	0	0	0	0	0	0	0	0	0		C	0	0	0	0	0	0	0	0	0	0	0	0		C	0	0	0	0	0	0	0	0	0	0	0	0
	D	0	0	0	0	0	0	0	0	0	0	0	0		D	0	0	0	0	0	0	0	0	0	0	0	0		D	0	0	0	0	0	0	0	0	0	0	0	0
	E	17.7874	25.9983	12.3561	0	0	0	0	0	0	0	0	0		E	20.0802	57.8788	18.2518	0	0	0	0	0	0	0	0	0		E	0	0	0	0	0	0	0	0	0	0	0	0
	F	19.1293	16.5443	36.7743	24.3937	31.8987	35.0734	15.0204	22.25	13.9909	17.5327	-16.9381	41.7434		F	36.129	17.7614	43.6356	44.7961	42.3655	46.0615	30.3339	34.8756	25.2861	25.8758	12.4434	48.2395		F	0	0	0	0	0	0	0	0	0	0	0	0
	G	0	69.7634	85.2778	36.0444	20.9727	60.2467	75.0119	92.6634	142.585	0	0	0		G	0	107.206	122.971	52.5299	19.5822	92.0108	88.3785	88.7808	137.669	0	0	0		G	0	0	0	0	0	0	0	0	0	0	0	0
	H	0	0	0	0	0	0	0	0	0	0	0	0		H	0	0	0	0	0	0	0	0	0	0	0	0		H	0	0	0	0	0	0	0	0	0	0	0	0
	Measurement 16														Measurement 16														Measurement 16
		1	2	3	4	5	6	7	8	9	10	11	12			1	2	3	4	5	6	7	8	9	10	11	12			1	2	3	4	5	6	7	8	9	10	11	12
	A	0	0	0	0	0	0	0	0	0	0	0	0		A	0	0	0	0	0	0	0	0	0	0	0	0		A	0	0	0	0	0	0	0	0	0	0	0	0
	B	23.3698	27.2672	49.8899	60.4955	30.7214	0	29.6194	-2.79588	0	0	0	0		B	46.5315	22.705	70.4812	66.4247	32.2293	0	46.7702	22.6293	0	0	0	0		B	0	0	0	0	0	0	0	0	0	0	0	0
	C	0	0	0	0	0	0	0	0	0	0	0	0		C	0	0	0	0	0	0	0	0	0	0	0	0		C	0	0	0	0	0	0	0	0	0	0	0	0
	D	0	0	0	0	0	0	0	0	0	0	0	0		D	0	0	0	0	0	0	0	0	0	0	0	0		D	0	0	0	0	0	0	0	0	0	0	0	0
	E	18.3276	26.8144	12.459	0	0	0	0	0	0	0	0	0		E	20.2238	57.8648	18.1093	0	0	0	0	0	0	0	0	0		E	0	0	0	0	0	0	0	0	0	0	0	0
	F	19.4845	16.6588	34.3502	25.0021	32.2519	38.0596	15.3704	23.3714	14.2838	17.7921	-17.0269	45.3348		F	35.5705	17.5869	42.6322	44.4338	42.3658	45.795	29.8907	34.0322	25.0182	25.1352	11.9137	47.9124		F	0	0	0	0	0	0	0	0	0	0	0	0
	G	0	68.8843	85.6435	35.7324	19.7444	60.1999	74.5843	92.672	141.876	0	0	0		G	0	104.998	122.347	51.45	19.4708	91.4905	86.3127	87.7221	138.491	0	0	0		G	0	0	0	0	0	0	0	0	0	0	0	0
	H	0	0	0	0	0	0	0	0	0	0	0	0		H	0	0	0	0	0	0	0	0	0	0	0	0		H	0	0	0	0	0	0	0	0	0	0	0	0
	Measurement 17														Measurement 17														Measurement 17
		1	2	3	4	5	6	7	8	9	10	11	12			1	2	3	4	5	6	7	8	9	10	11	12			1	2	3	4	5	6	7	8	9	10	11	12
	A	0	0	0	0	0	0	0	0	0	0	0	0		A	0	0	0	0	0	0	0	0	0	0	0	0		A	0	0	0	0	0	0	0	0	0	0	0	0
	B	24.4779	28.2969	50.7093	62.5502	31.6659	0	30.8025	-2.3053	0	0	0	0		B	44.9936	22.4813	69.4338	65.4899	32.236	0	46.8324	22.3012	0	0	0	0		B	0	0	0	0	0	0	0	0	0	0	0	0
	C	0	0	0	0	0	0	0	0	0	0	0	0		C	0	0	0	0	0	0	0	0	0	0	0	0		C	0	0	0	0	0	0	0	0	0	0	0	0
	D	0	0	0	0	0	0	0	0	0	0	0	0		D	0	0	0	0	0	0	0	0	0	0	0	0		D	0	0	0	0	0	0	0	0	0	0	0	0
	E	18.931	27.198	12.7087	0	0	0	0	0	0	0	0	0		E	20.0975	57.8059	17.8856	0	0	0	0	0	0	0	0	0		E	0	0	0	0	0	0	0	0	0	0	0	0
	F	20.1343	16.7133	39.5968	25.7298	33.5751	40.9135	16.0628	24.4956	14.8423	18.2409	-16.2928	49.7066		F	35.1401	17.3185	41.9848	43.709	42.3596	46.0608	29.6225	33.8219	24.9539	24.9743	12.0408	47.6888		F	0	0	0	0	0	0	0	0	0	0	0	0
	G	0	68.7658	86.0272	35.4878	18.8528	59.5899	74.668	91.4901	141.764	0	0	0		G	0	103.195	120.451	50.5859	19.0938	90.0703	84.4917	84.8423	136.304	0	0	0		G	0	0	0	0	0	0	0	0	0	0	0	0
	H	0	0	0	0	0	0	0	0	0	0	0	0		H	0	0	0	0	0	0	0	0	0	0	0	0		H	0	0	0	0	0	0	0	0	0	0	0	0
	Measurement 18														Measurement 18														Measurement 18
		1	2	3	4	5	6	7	8	9	10	11	12			1	2	3	4	5	6	7	8	9	10	11	12			1	2	3	4	5	6	7	8	9	10	11	12
	A	0	0	0	0	0	0	0	0	0	0	0	0		A	0	0	0	0	0	0	0	0	0	0	0	0		A	0	0	0	0	0	0	0	0	0	0	0	0
	B	25.9017	29.4577	56.2953	65.659	32.994	0	31.9576	-1.97634	0	0	0	0		B	44.7408	22.5957	68.5091	65.2785	32.3579	0	46.6808	22.0106	0	0	0	0		B	0	0	0	0	0	0	0	0	0	0	0	0
	C	0	0	0	0	0	0	0	0	0	0	0	0		C	0	0	0	0	0	0	0	0	0	0	0	0		C	0	0	0	0	0	0	0	0	0	0	0	0
	D	0	0	0	0	0	0	0	0	0	0	0	0		D	0	0	0	0	0	0	0	0	0	0	0	0		D	0	0	0	0	0	0	0	0	0	0	0	0
	E	19.7347	27.9831	12.9765	0	0	0	0	0	0	0	0	0		E	20.4427	57.3787	17.74	0	0	0	0	0	0	0	0	0		E	0	0	0	0	0	0	0	0	0	0	0	0
	F	20.8225	16.6053	37.1994	26.993	34.517	44.0769	16.4821	25.4956	15.0264	19.9406	-15.7259	55.2575		F	34.6616	17.5054	41.4815	43.6916	42.5035	46.27	29.427	33.8003	24.5679	27.9962	12.0595	49.3325		F	0	0	0	0	0	0	0	0	0	0	0	0
	G	0	68.9322	86.3084	35.6727	18.05	57.9766	74.7498	92.4579	142.119	0	0	0		G	0	101.524	118.675	49.5268	18.6929	86.6481	83.2081	83.5005	134.376	0	0	0		G	0	0	0	0	0	0	0	0	0	0	0	0
	H	0	0	0	0	0	0	0	0	0	0	0	0		H	0	0	0	0	0	0	0	0	0	0	0	0		H	0	0	0	0	0	0	0	0	0	0	0	0
	Measurement 19														Measurement 19														Measurement 19
		1	2	3	4	5	6	7	8	9	10	11	12			1	2	3	4	5	6	7	8	9	10	11	12			1	2	3	4	5	6	7	8	9	10	11	12
	A	0	0	0	0	0	0	0	0	0	0	0	0		A	0	0	0	0	0	0	0	0	0	0	0	0		A	0	0	0	0	0	0	0	0	0	0	0	0
	B	80.1432	69.6549	109.641	132.842	96.7037	0	61.5513	35.7348	0	0	0	0		B	44.2716	17.6854	58.2162	54.4052	27.011	0	38.5727	17.5945	0	0	0	0		B	0	0	0	0	0	0	0	0	0	0	0	0
	C	0	0	0	0	0	0	0	0	0	0	0	0		C	0	0	0	0	0	0	0	0	0	0	0	0		C	0	0	0	0	0	0	0	0	0	0	0	0
	D	0	0	0	0	0	0	0	0	0	0	0	0		D	0	0	0	0	0	0	0	0	0	0	0	0		D	0	0	0	0	0	0	0	0	0	0	0	0
	E	56.4224	74.8186	39.0032	0	0	0	0	0	0	0	0	0		E	15.5717	51.759	16.7603	0	0	0	0	0	0	0	0	0		E	0	0	0	0	0	0	0	0	0	0	0	0
	F	57.1314	29.6642	110.263	86.023	79.3619	107.436	58.6561	74.901	42.8953	65.711	8.41924	175.673		F	28.9567	12.7624	37.058	35.6892	32.3289	36.9459	23.7931	30.6316	20.0469	18.9232	10.0607	50.6568		F	0	0	0	0	0	0	0	0	0	0	0	0
	G	0	157.289	177.931	96.6148	39.2723	140.653	151.182	152.899	180.171	0	0	0		G	0	100.027	114.69	48.1833	17.499	78.3815	82.1866	84.7743	130.432	0	0	0		G	0	0	0	0	0	0	0	0	0	0	0	0
	H	0	0	0	0	0	0	0	0	0	0	0	0		H	0	0	0	0	0	0	0	0	0	0	0	0		H	0	0	0	0	0	0	0	0	0	0	0	0
	Measurement 20														Measurement 20														Measurement 20
		1	2	3	4	5	6	7	8	9	10	11	12			1	2	3	4	5	6	7	8	9	10	11	12			1	2	3	4	5	6	7	8	9	10	11	12
	A	0	0	0	0	0	0	0	0	0	0	0	0		A	0	0	0	0	0	0	0	0	0	0	0	0		A	0	0	0	0	0	0	0	0	0	0	0	0
	B	73.9884	58.3279	102.88	130.065	79.463	0	58.1609	26.6311	0	0	0	0		B	45.5275	20.8344	60.7757	60.0477	30.2837	0	47.4026	20.4231	0	0	0	0		B	0	0	0	0	0	0	0	0	0	0	0	0
	C	0	0	0	0	0	0	0	0	0	0	0	0		C	0	0	0	0	0	0	0	0	0	0	0	0		C	0	0	0	0	0	0	0	0	0	0	0	0
	D	0	0	0	0	0	0	0	0	0	0	0	0		D	0	0	0	0	0	0	0	0	0	0	0	0		D	0	0	0	0	0	0	0	0	0	0	0	0
	E	46.6258	70.3559	36.304	0	0	0	0	0	0	0	0	0		E	17.7295	54.4092	17.2033	0	0	0	0	0	0	0	0	0		E	0	0	0	0	0	0	0	0	0	0	0	0
	F	49.5365	28.9966	95.5528	74.079	72.8591	97.9693	46.7605	62.5282	34.6701	62.5745	6.25136	172.894		F	32.1261	14.9985	38.4529	37.8033	38.8622	40.8938	26.5003	33.647	21.1669	23.4477	11.5134	53.7478		F	0	0	0	0	0	0	0	0	0	0	0	0
	G	0	155.799	174.945	80.5986	37.4491	162.261	146.766	150.671	177.213	0	0	0		G	0	95.4212	111.815	46.5942	17.6959	80.8183	79.4134	83.7472	129.044	0	0	0		G	0	0	0	0	0	0	0	0	0	0	0	0
	H	0	0	0	0	0	0	0	0	0	0	0	0		H	0	0	0	0	0	0	0	0	0	0	0	0		H	0	0	0	0	0	0	0	0	0	0	0	0
	Measurement 21														Measurement 21														Measurement 21
		1	2	3	4	5	6	7	8	9	10	11	12			1	2	3	4	5	6	7	8	9	10	11	12			1	2	3	4	5	6	7	8	9	10	11	12
	A	0	0	0	0	0	0	0	0	0	0	0	0		A	0	0	0	0	0	0	0	0	0	0	0	0		A	0	0	0	0	0	0	0	0	0	0	0	0
	B	77.0958	60.1059	102.613	131.847	79.605	0	62.4427	27.355	0	0	0	0		B	49.4898	22.4786	64.0222	62.6744	33.4733	0	52.8171	21.505	0	0	0	0		B	0	0	0	0	0	0	0	0	0	0	0	0
	C	0	0	0	0	0	0	0	0	0	0	0	0		C	0	0	0	0	0	0	0	0	0	0	0	0		C	0	0	0	0	0	0	0	0	0	0	0	0
	D	0	0	0	0	0	0	0	0	0	0	0	0		D	0	0	0	0	0	0	0	0	0	0	0	0		D	0	0	0	0	0	0	0	0	0	0	0	0
	E	47.6315	71.0766	35.495	0	0	0	0	0	0	0	0	0		E	20.5554	56.9182	18.2251	0	0	0	0	0	0	0	0	0		E	0	0	0	0	0	0	0	0	0	0	0	0
	F	49.9697	29.9932	97.8314	70.9952	77.2485	98.1647	46.5266	64.3959	35.6518	64.996	9.23193	178.577		F	34.1915	16.4206	40.6506	39.7491	44.3773	43.6294	26.6151	35.9538	23.1032	25.3035	12.5033	50.878		F	0	0	0	0	0	0	0	0	0	0	0	0
	G	0	154.545	175.876	77.1825	37.1472	153.209	145.443	150.337	177.761	0	0	0		G	0	92.7583	110.792	46.4221	17.9357	81.027	78.5737	82.7683	127.614	0	0	0		G	0	0	0	0	0	0	0	0	0	0	0	0
	H	0	0	0	0	0	0	0	0	0	0	0	0		H	0	0	0	0	0	0	0	0	0	0	0	0		H	0	0	0	0	0	0	0	0	0	0	0	0
	Measurement 22														Measurement 22														Measurement 22
		1	2	3	4	5	6	7	8	9	10	11	12			1	2	3	4	5	6	7	8	9	10	11	12			1	2	3	4	5	6	7	8	9	10	11	12
	A	0	0	0	0	0	0	0	0	0	0	0	0		A	0	0	0	0	0	0	0	0	0	0	0	0		A	0	0	0	0	0	0	0	0	0	0	0	0
	B	78.9378	63.1418	102.656	133.966	79.2815	0	55.7354	30.1217	0	0	0	0		B	52.2079	23.5084	64.5564	64.1675	34.3361	0	51.3812	22.3599	0	0	0	0		B	0	0	0	0	0	0	0	0	0	0	0	0
	C	0	0	0	0	0	0	0	0	0	0	0	0		C	0	0	0	0	0	0	0	0	0	0	0	0		C	0	0	0	0	0	0	0	0	0	0	0	0
	D	0	0	0	0	0	0	0	0	0	0	0	0		D	0	0	0	0	0	0	0	0	0	0	0	0		D	0	0	0	0	0	0	0	0	0	0	0	0
	E	48.7405	72.2011	35.4532	0	0	0	0	0	0	0	0	0		E	21.8038	57.5807	17.9969	0	0	0	0	0	0	0	0	0		E	0	0	0	0	0	0	0	0	0	0	0	0
	F	51.401	31.5522	95.6761	70.0841	81.7785	99.606	49.1422	68.2817	37.6104	69.5922	12.3346	173.249		F	35.3509	16.9929	41.7249	41.3418	47.5714	44.7042	27.4463	36.7171	24.4039	26.1775	13.043	47.011		F	0	0	0	0	0	0	0	0	0	0	0	0
	G	0	155.047	176.607	76.3129	37.0508	172.059	144.427	150.32	178.366	0	0	0		G	0	91.1681	109.206	46.2691	18.031	83.819	77.7424	82.7945	125.522	0	0	0		G	0	0	0	0	0	0	0	0	0	0	0	0
	H	0	0	0	0	0	0	0	0	0	0	0	0		H	0	0	0	0	0	0	0	0	0	0	0	0		H	0	0	0	0	0	0	0	0	0	0	0	0
	Measurement 23														Measurement 23														Measurement 23
		1	2	3	4	5	6	7	8	9	10	11	12			1	2	3	4	5	6	7	8	9	10	11	12			1	2	3	4	5	6	7	8	9	10	11	12
	A	0	0	0	0	0	0	0	0	0	0	0	0		A	0	0	0	0	0	0	0	0	0	0	0	0		A	0	0	0	0	0	0	0	0	0	0	0	0
	B	81.131	66.4445	102.742	135.65	80.8919	0	82.6891	31.7924	0	0	0	0		B	53.9912	24.0921	64.3484	64.7059	35.1623	0	28.5968	22.5109	0	0	0	0		B	0	0	0	0	0	0	0	0	0	0	0	0
	C	0	0	0	0	0	0	0	0	0	0	0	0		C	0	0	0	0	0	0	0	0	0	0	0	0		C	0	0	0	0	0	0	0	0	0	0	0	0
	D	0	0	0	0	0	0	0	0	0	0	0	0		D	0	0	0	0	0	0	0	0	0	0	0	0		D	0	0	0	0	0	0	0	0	0	0	0	0
	E	50.0092	73.2342	36.1629	0	0	0	0	0	0	0	0	0		E	22.5945	56.5515	18.342	0	0	0	0	0	0	0	0	0		E	0	0	0	0	0	0	0	0	0	0	0	0
	F	53.4989	34.1637	99.28	69.4931	86.2029	101.222	51.9882	69.1235	39.531	72.7722	14.302	173.941		F	35.7292	17.1136	41.6576	41.3722	49.8804	45.0051	27.5522	34.5396	24.912	26.7932	12.6443	46.1904		F	0	0	0	0	0	0	0	0	0	0	0	0
	G	0	155.233	176.573	76.4079	37.0075	128.418	143.259	150.34	178.091	0	0	0		G	0	89.3778	106.826	45.8386	17.5262	74.8811	76.5725	82.0826	122.475	0	0	0		G	0	0	0	0	0	0	0	0	0	0	0	0
	H	0	0	0	0	0	0	0	0	0	0	0	0		H	0	0	0	0	0	0	0	0	0	0	0	0		H	0	0	0	0	0	0	0	0	0	0	0	0
	Measurement 24														Measurement 24														Measurement 24
		1	2	3	4	5	6	7	8	9	10	11	12			1	2	3	4	5	6	7	8	9	10	11	12			1	2	3	4	5	6	7	8	9	10	11	12
	A	0	0	0	0	0	0	0	0	0	0	0	0		A	0	0	0	0	0	0	0	0	0	0	0	0		A	0	0	0	0	0	0	0	0	0	0	0	0
	B	39.0899	22.8699	53.1465	85.1391	27.9623	0	28.4878	2.20389	0	0	0	0		B	42.2752	19.8572	55.9737	59.4863	30.537	0	23.1147	18.4633	0	0	0	0		B	0	0	0	0	0	0	0	0	0	0	0	0
	C	0	0	0	0	0	0	0	0	0	0	0	0		C	0	0	0	0	0	0	0	0	0	0	0	0		C	0	0	0	0	0	0	0	0	0	0	0	0
	D	0	0	0	0	0	0	0	0	0	0	0	0		D	0	0	0	0	0	0	0	0	0	0	0	0		D	0	0	0	0	0	0	0	0	0	0	0	0
	E	27.6572	57.6756	28.4569	0	0	0	0	0	0	0	0	0		E	19.0208	53.7289	16.5142	0	0	0	0	0	0	0	0	0		E	0	0	0	0	0	0	0	0	0	0	0	0
	F	22.7337	18.9335	65.4965	36.5734	32.9142	31.8406	19.4017	22.4325	21.4097	35.2658	-12.2343	47.7267		F	29.5496	15.3481	35.4892	35.9084	47.6239	37.3921	22.8614	22.975	22.2754	21.9907	10.405	45.0907		F	0	0	0	0	0	0	0	0	0	0	0	0
	G	0	114.714	166.521	50.3454	28.8123	81.7185	103.471	118.507	173.506	0	0	0		G	0	84.5148	108.191	40.6791	15.6901	70.3446	69.9737	76.5495	118.839	0	0	0		G	0	0	0	0	0	0	0	0	0	0	0	0
	H	0	0	0	0	0	0	0	0	0	0	0	0		H	0	0	0	0	0	0	0	0	0	0	0	0		H	0	0	0	0	0	0	0	0	0	0	0	0
	Measurement 25														Measurement 25														Measurement 25
		1	2	3	4	5	6	7	8	9	10	11	12			1	2	3	4	5	6	7	8	9	10	11	12			1	2	3	4	5	6	7	8	9	10	11	12
	A	0	0	0	0	0	0	0	0	0	0	0	0		A	0	0	0	0	0	0	0	0	0	0	0	0		A	0	0	0	0	0	0	0	0	0	0	0	0
	B	22.496	17.4169	37.131	56.3261	20.9609	0	21.9432	-4.23091	0	0	0	0		B	42.239	19.9826	53.6991	57.6372	31.2788	0	22.1403	18.2854	0	0	0	0		B	0	0	0	0	0	0	0	0	0	0	0	0
	C	0	0	0	0	0	0	0	0	0	0	0	0		C	0	0	0	0	0	0	0	0	0	0	0	0		C	0	0	0	0	0	0	0	0	0	0	0	0
	D	0	0	0	0	0	0	0	0	0	0	0	0		D	0	0	0	0	0	0	0	0	0	0	0	0		D	0	0	0	0	0	0	0	0	0	0	0	0
	E	17.5691	40.07	19.4643	0	0	0	0	0	0	0	0	0		E	18.9802	51.0156	15.4604	0	0	0	0	0	0	0	0	0		E	0	0	0	0	0	0	0	0	0	0	0	0
	F	13.4311	13.5203	37.119	20.6355	25.3499	23.7195	11.2767	16.0467	13.7549	17.3509	-17.77	25.49		F	28.8939	14.3875	32.3116	34.4574	48.4286	37.6321	22.5764	26.5958	21.4915	23.5731	10.4681	44.9604		F	0	0	0	0	0	0	0	0	0	0	0	0
	G	0	69.7575	99.9511	32.5611	19.6165	52.7809	70.0168	82.6166	154.795	0	0	0		G	0	77.5228	101.364	37.7611	15.4493	66.6849	66.1401	73.6625	117.238	0	0	0		G	0	0	0	0	0	0	0	0	0	0	0	0
	H	0	0	0	0	0	0	0	0	0	0	0	0		H	0	0	0	0	0	0	0	0	0	0	0	0		H	0	0	0	0	0	0	0	0	0	0	0	0
	Measurement 26														Measurement 26														Measurement 26
		1	2	3	4	5	6	7	8	9	10	11	12			1	2	3	4	5	6	7	8	9	10	11	12			1	2	3	4	5	6	7	8	9	10	11	12
	A	0	0	0	0	0	0	0	0	0	0	0	0		A	0	0	0	0	0	0	0	0	0	0	0	0		A	0	0	0	0	0	0	0	0	0	0	0	0
	B	18.8332	15.5463	32.2097	39.0335	18.4987	0	19.5873	-4.62552	0	0	0	0		B	43.0118	18.9711	52.5393	55.0841	30.6492	0	22.4343	17.5044	0	0	0	0		B	0	0	0	0	0	0	0	0	0	0	0	0
	C	0	0	0	0	0	0	0	0	0	0	0	0		C	0	0	0	0	0	0	0	0	0	0	0	0		C	0	0	0	0	0	0	0	0	0	0	0	0
	D	0	0	0	0	0	0	0	0	0	0	0	0		D	0	0	0	0	0	0	0	0	0	0	0	0		D	0	0	0	0	0	0	0	0	0	0	0	0
	E	13.9026	25.9758	13.2569	0	0	0	0	0	0	0	0	0		E	18.6643	49.4224	14.7776	0	0	0	0	0	0	0	0	0		E	0	0	0	0	0	0	0	0	0	0	0	0
	F	11.0181	12.1874	27.1672	15.3077	23.9767	20.543	9.2425	13.7901	12.4207	14.3681	-17.7039	22.6039		F	28.6167	13.7644	30.3587	34.1793	49.4601	38.0034	22.4965	26.8995	21.4887	23.8851	10.9264	44.6833		F	0	0	0	0	0	0	0	0	0	0	0	0
	G	0	51.2067	69.3942	26.3887	14.4132	41.7443	59.337	62.3625	125.223	0	0	0		G	0	71.61	98.8755	36.3093	14.9467	62.7458	63.4387	70.4985	114.319	0	0	0		G	0	0	0	0	0	0	0	0	0	0	0	0
	H	0	0	0	0	0	0	0	0	0	0	0	0		H	0	0	0	0	0	0	0	0	0	0	0	0		H	0	0	0	0	0	0	0	0	0	0	0	0
	Measurement 27														Measurement 27														Measurement 27
		1	2	3	4	5	6	7	8	9	10	11	12			1	2	3	4	5	6	7	8	9	10	11	12			1	2	3	4	5	6	7	8	9	10	11	12
	A	0	0	0	0	0	0	0	0	0	0	0	0		A	0	0	0	0	0	0	0	0	0	0	0	0		A	0	0	0	0	0	0	0	0	0	0	0	0
	B	16.861	14.0988	29.6936	32.804	17.1536	0	18.6697	-6.14665	0	0	0	0		B	44.3202	17.6305	51.2937	54.5462	30.6252	0	22.0585	17.1538	0	0	0	0		B	0	0	0	0	0	0	0	0	0	0	0	0
	C	0	0	0	0	0	0	0	0	0	0	0	0		C	0	0	0	0	0	0	0	0	0	0	0	0		C	0	0	0	0	0	0	0	0	0	0	0	0
	D	0	0	0	0	0	0	0	0	0	0	0	0		D	0	0	0	0	0	0	0	0	0	0	0	0		D	0	0	0	0	0	0	0	0	0	0	0	0
	E	13.1357	20.5014	9.85936	0	0	0	0	0	0	0	0	0		E	18.53	49.1192	14.0118	0	0	0	0	0	0	0	0	0		E	0	0	0	0	0	0	0	0	0	0	0	0
	F	10.0163	11.5231	24.1849	13.1112	22.4329	19.3408	8.26053	9.77079	11.4365	12.6992	-18.8955	20.3344		F	27.7722	13.1702	29.0447	34.1292	50.2074	37.5945	21.9183	5.51624	20.8475	23.5849	10.4658	44.7946		F	0	0	0	0	0	0	0	0	0	0	0	0
	G	0	43.1089	57.4118	23.3039	11.6099	32.132	53.8401	52.7722	92.5833	0	0	0		G	0	68.332	95.1715	35.4726	14.4335	46.5911	60.5602	66.85	109.456	0	0	0		G	0	0	0	0	0	0	0	0	0	0	0	0
	H	0	0	0	0	0	0	0	0	0	0	0	0		H	0	0	0	0	0	0	0	0	0	0	0	0		H	0	0	0	0	0	0	0	0	0	0	0	0
	Measurement 28														Measurement 28														Measurement 28
		1	2	3	4	5	6	7	8	9	10	11	12			1	2	3	4	5	6	7	8	9	10	11	12			1	2	3	4	5	6	7	8	9	10	11	12
	A	0	0	0	0	0	0	0	0	0	0	0	0		A	0	0	0	0	0	0	0	0	0	0	0	0		A	0	0	0	0	0	0	0	0	0	0	0	0
	B	14.0928	12.6028	27.1216	29.3429	15.8157	0	17.0908	-5.58046	0	0	0	0		B	56.8725	14.8631	50.6539	53.2655	30.2323	0	22.263	16.402	0	0	0	0		B	0	0	0	0	0	0	0	0	0	0	0	0
	C	0	0	0	0	0	0	0	0	0	0	0	0		C	0	0	0	0	0	0	0	0	0	0	0	0		C	0	0	0	0	0	0	0	0	0	0	0	0
	D	0	0	0	0	0	0	0	0	0	0	0	0		D	0	0	0	0	0	0	0	0	0	0	0	0		D	0	0	0	0	0	0	0	0	0	0	0	0
	E	11.063	17.5834	7.98433	0	0	0	0	0	0	0	0	0		E	18.0832	49.437	13.8502	0	0	0	0	0	0	0	0	0		E	0	0	0	0	0	0	0	0	0	0	0	0
	F	8.69321	10.8003	22.1438	11.5583	21.2428	17.4107	7.21444	10.7763	10.296	11.8409	-18.6275	18.6773		F	26.0832	12.6842	28.2208	34.9075	50.3159	37.7533	21.8944	24.6656	21.033	24.4622	10.5156	44.9157		F	0	0	0	0	0	0	0	0	0	0	0	0
	G	0	38.5879	50.1181	21.0122	9.43332	37.3186	50.1867	47.0653	68.9787	0	0	0		G	0	65.6543	92.2701	34.377	14.2304	68.2943	58.4702	66.2692	105.12	0	0	0		G	0	0	0	0	0	0	0	0	0	0	0	0
	H	0	0	0	0	0	0	0	0	0	0	0	0		H	0	0	0	0	0	0	0	0	0	0	0	0		H	0	0	0	0	0	0	0	0	0	0	0	0
	Measurement 29														Measurement 29														Measurement 29
		1	2	3	4	5	6	7	8	9	10	11	12			1	2	3	4	5	6	7	8	9	10	11	12			1	2	3	4	5	6	7	8	9	10	11	12
	A	0	0	0	0	0	0	0	0	0	0	0	0		A	0	0	0	0	0	0	0	0	0	0	0	0		A	0	0	0	0	0	0	0	0	0	0	0	0
	B	14.0821	11.4207	25.6679	27.2937	14.7164	0	16.5021	-7.00592	0	0	0	0		B	83.5603	14.3092	49.5202	53.4605	30.0195	0	21.5766	16.7235	0	0	0	0		B	0	0	0	0	0	0	0	0	0	0	0	0
	C	0	0	0	0	0	0	0	0	0	0	0	0		C	0	0	0	0	0	0	0	0	0	0	0	0		C	0	0	0	0	0	0	0	0	0	0	0	0
	D	0	0	0	0	0	0	0	0	0	0	0	0		D	0	0	0	0	0	0	0	0	0	0	0	0		D	0	0	0	0	0	0	0	0	0	0	0	0
	E	10.4264	16.0274	7.15559	0	0	0	0	0	0	0	0	0		E	17.7107	48.6521	13.8278	0	0	0	0	0	0	0	0	0		E	0	0	0	0	0	0	0	0	0	0	0	0
	F	7.55863	10.1605	20.6581	10.1743	19.9278	16.5379	6.39123	6.76726	9.59728	10.6624	-19.913	16.748		F	25.5129	12.5044	27.0465	34.8443	50.2853	37.1936	21.5232	2.3996	21.0557	24.3152	10.621	45.4287		F	0	0	0	0	0	0	0	0	0	0	0	0
	G	0	34.9968	45.3215	19.4343	7.97632	32.8516	46.2987	43.3126	56.3698	0	0	0		G	0	63.4137	88.8761	33.1339	13.6296	63.6766	56.3408	64.6713	101.05	0	0	0		G	0	0	0	0	0	0	0	0	0	0	0	0
	H	0	0	0	0	0	0	0	0	0	0	0	0		H	0	0	0	0	0	0	0	0	0	0	0	0		H	0	0	0	0	0	0	0	0	0	0	0	0
OCR Group Data (pmol/min):
Measurement:	Measurement 1	Measurement 2	Measurement 3	Measurement 4	Measurement 5	Measurement 6	Measurement 7	Measurement 8	Measurement 9	Measurement 10	Measurement 11	Measurement 12	Measurement 13	Measurement 14	Measurement 15	Measurement 16	Measurement 17	Measurement 18	Measurement 19	Measurement 20	Measurement 21	Measurement 22	Measurement 23	Measurement 24	Measurement 25	Measurement 26	Measurement 27	Measurement 28	Measurement 29
Time (min):	1.31352	7.87905	14.4435	21.045	27.6521	34.2317	40.8957	47.488	54.0843	60.6903	67.2899	73.8729	80.4691	87.0692	93.6792	100.279	106.884	113.501	120.226	126.838	133.444	140.046	146.658	153.388	160.015	166.621	173.236	179.847	186.459
Background	0	0	0	0	0	0	0	0	0	0	0	0	0	0	0	0	0	0	0	0	0	0	0	0	0	0	0	0	0
E16	102.515	95.9405	94.9176	93.3745	91.4891	90.8101	60.6576	37.7273	30.0728	26.299	24.961	23.6294	23.5244	23.3565	23.9249	24.6538	25.917	27.2466	75.1309	67.8546	69.2597	70.1077	73.1973	32.9881	20.6202	16.35	14.3369	12.7794	11.6567
Adult	173.491	165.296	163.235	163.067	161.789	162.615	151.531	129.641	101.494	86.1022	78.67	74.3564	71.9845	70.4191	69.8346	69.6194	69.3381	69.3496	146.095	145.174	142.765	145.796	138.372	105.879	67.9473	51.7389	43.7615	40.7148	37.0359
OCR Group Error (pmol/min)	StandardDeviation
Measurement:	Measurement 1	Measurement 2	Measurement 3	Measurement 4	Measurement 5	Measurement 6	Measurement 7	Measurement 8	Measurement 9	Measurement 10	Measurement 11	Measurement 12	Measurement 13	Measurement 14	Measurement 15	Measurement 16	Measurement 17	Measurement 18	Measurement 19	Measurement 20	Measurement 21	Measurement 22	Measurement 23	Measurement 24	Measurement 25	Measurement 26	Measurement 27	Measurement 28	Measurement 29
Time (min):	1.31352	7.87905	14.4435	21.045	27.6521	34.2317	40.8957	47.488	54.0843	60.6903	67.2899	73.8729	80.4691	87.0692	93.6792	100.279	106.884	113.501	120.226	126.838	133.444	140.046	146.658	153.388	160.015	166.621	173.236	179.847	186.459
Background	0	0	0	0	0	0	0	0	0	0	0	0	0	0	0	0	0	0	0	0	0	0	0	0	0	0	0	0	0
E16	36.3571	35.4374	35.8367	35.3039	35.0337	35.6561	27.5717	23.3243	20.187	17.9645	17.0669	15.8194	15.6282	15.9679	16.3216	16.9799	17.6888	18.7556	38.2085	37.8096	38.4357	37.2718	37.0246	21.0679	15.1964	11.9257	11.1649	10.387	10.2927
Adult	23.3924	22.5028	21.6401	21.4717	21.0636	20.955	25.0672	29.6289	25.2309	21.9444	20.825	20.2115	19.9582	19.7519	20.1006	20.2507	20.1933	20.5641	27.1622	33.1479	33.7928	36.2626	34.2035	38.9576	23.3632	15.6532	13.5889	11.1599	10.2502
ECAR Group Data (pmol/min)
Measurement:	Measurement 1	Measurement 2	Measurement 3	Measurement 4	Measurement 5	Measurement 6	Measurement 7	Measurement 8	Measurement 9	Measurement 10	Measurement 11	Measurement 12	Measurement 13	Measurement 14	Measurement 15	Measurement 16	Measurement 17	Measurement 18	Measurement 19	Measurement 20	Measurement 21	Measurement 22	Measurement 23	Measurement 24	Measurement 25	Measurement 26	Measurement 27	Measurement 28	Measurement 29
Time (min):	1.31352	7.87905	14.4435	21.045	27.6521	34.2317	40.8957	47.488	54.0843	60.6903	67.2899	73.8729	80.4691	87.0692	93.6792	100.279	106.884	113.501	120.226	126.838	133.444	140.046	146.658	153.388	160.015	166.621	173.236	179.847	186.459
Background	0	0	0	0	0	0	0	0	0	0	0	0	0	0	0	0	0	0	0	0	0	0	0	0	0	0	0	0	0
E16	19.2352	15.7102	15.8047	15.7385	15.7959	15.7661	28.5213	36.9961	39.5861	39.8111	39.6894	39.0712	38.5011	37.9083	37.3172	36.7725	36.4481	36.5348	30.9081	34.0071	36.1705	36.9365	36.1784	31.5669	30.9476	30.52	30.1342	30.4147	31.4139
Adult	64.4981	60.1874	60.9818	61.0956	61.8086	61.3231	71.6267	84.7455	93.871	96.4567	97.3497	96.3252	94.909	92.7492	91.9796	90.7201	88.9394	87.1805	84.707	82.9683	82.0569	81.8332	79.2631	75.0422	70.5226	67.2463	62.1629	64.2225	61.6854
ECAR Group Error (pmol/min)	StandardDeviation
Measurement:	Measurement 1	Measurement 2	Measurement 3	Measurement 4	Measurement 5	Measurement 6	Measurement 7	Measurement 8	Measurement 9	Measurement 10	Measurement 11	Measurement 12	Measurement 13	Measurement 14	Measurement 15	Measurement 16	Measurement 17	Measurement 18	Measurement 19	Measurement 20	Measurement 21	Measurement 22	Measurement 23	Measurement 24	Measurement 25	Measurement 26	Measurement 27	Measurement 28	Measurement 29
Time (min):	1.31352	7.87905	14.4435	21.045	27.6521	34.2317	40.8957	47.488	54.0843	60.6903	67.2899	73.8729	80.4691	87.0692	93.6792	100.279	106.884	113.501	120.226	126.838	133.444	140.046	146.658	153.388	160.015	166.621	173.236	179.847	186.459
Background	0	0	0	0	0	0	0	0	0	0	0	0	0	0	0	0	0	0	0	0	0	0	0	0	0	0	0	0	0
E16	12.963	9.64604	9.80443	9.72856	9.73939	10.1892	15.5364	17.2578	17.6891	17.6215	17.5915	17.5679	17.3004	17.0799	16.6879	16.3319	16.131	15.9521	14.7337	15.396	15.8828	15.8288	15.5943	14.5327	14.0962	13.8657	14.0672	15.0584	18.2092
Adult	24.9228	25.9472	26.4664	26.7605	26.5695	26.1956	26.6677	24.9381	26.1587	26.1162	26.2027	25.3483	24.9491	24.106	23.545	23.5596	23.2596	23.0003	22.4232	21.5785	21.0891	20.605	20.0679	21.9975	20.5781	20.1091	20.5281	18.619	17.8827
PER Group Data (pmol/min)
Measurement:	Measurement 1	Measurement 2	Measurement 3	Measurement 4	Measurement 5	Measurement 6	Measurement 7	Measurement 8	Measurement 9	Measurement 10	Measurement 11	Measurement 12	Measurement 13	Measurement 14	Measurement 15	Measurement 16	Measurement 17	Measurement 18	Measurement 19	Measurement 20	Measurement 21	Measurement 22	Measurement 23	Measurement 24	Measurement 25	Measurement 26	Measurement 27	Measurement 28	Measurement 29
Time (min):	1.31352	7.87905	14.4435	21.045	27.6521	34.2317	40.8957	47.488	54.0843	60.6903	67.2899	73.8729	80.4691	87.0692	93.6792	100.279	106.884	113.501	120.226	126.838	133.444	140.046	146.658	153.388	160.015	166.621	173.236	179.847	186.459
Background	0	0	0	0	0	0	0	0	0	0	0	0	0	0	0	0	0	0	0	0	0	0	0	0	0	0	0	0	0
E16	0	0	0	0	0	0	0	0	0	0	0	0	0	0	0	0	0	0	0	0	0	0	0	0	0	0	0	0	0
Adult	0	0	0	0	0	0	0	0	0	0	0	0	0	0	0	0	0	0	0	0	0	0	0	0	0	0	0	0	0
PER Group Error (pmol/min)	StandardDeviation
Measurement:	Measurement 1	Measurement 2	Measurement 3	Measurement 4	Measurement 5	Measurement 6	Measurement 7	Measurement 8	Measurement 9	Measurement 10	Measurement 11	Measurement 12	Measurement 13	Measurement 14	Measurement 15	Measurement 16	Measurement 17	Measurement 18	Measurement 19	Measurement 20	Measurement 21	Measurement 22	Measurement 23	Measurement 24	Measurement 25	Measurement 26	Measurement 27	Measurement 28	Measurement 29
Time (min):	1.31352	7.87905	14.4435	21.045	27.6521	34.2317	40.8957	47.488	54.0843	60.6903	67.2899	73.8729	80.4691	87.0692	93.6792	100.279	106.884	113.501	120.226	126.838	133.444	140.046	146.658	153.388	160.015	166.621	173.236	179.847	186.459
Background	0	0	0	0	0	0	0	0	0	0	0	0	0	0	0	0	0	0	0	0	0	0	0	0	0	0	0	0	0
E16	0	0	0	0	0	0	0	0	0	0	0	0	0	0	0	0	0	0	0	0	0	0	0	0	0	0	0	0	0
Adult	0	0	0	0	0	0	0	0	0	0	0	0	0	0	0	0	0	0	0	0	0	0	0	0	0	0	0	0	0

## Sheet: Normalized Rate
Measurement	Well	Group	Time	OCR	ECAR	PER
1	A01	Background	1.31352	0	0	0
1	A02	Background	1.31352	0	0	0
1	A03	Background	1.31352	0	0	0
1	A04	Background	1.31352	0	0	0
1	A05	Background	1.31352	0	0	0
1	A06	Background	1.31352	0	0	0
1	A07	Background	1.31352	0	0	0
1	A08	Background	1.31352	0	0	0
1	A09	Background	1.31352	0	0	0
1	A10	Background	1.31352	0	0	0
1	A11	Background	1.31352	0	0	0
1	A12	Background	1.31352	0	0	0
1	B01	E16	1.31352	4.40133	0.888767	0
1	B02	E16	1.31352	9.21772	0.996138	0
1	B03	E16	1.31352	2.42668	0.918138	0
1	B04	E16	1.31352	5.21093	1.86796	0
1	B05	E16	1.31352	4.52642	0.602449	0
1	B06	Background	1.31352	0	0	0
1	B07	E16	1.31352	4.63009	0.779227	0
1	B08	E16	1.31352	13.475	2.53399	0
1	B09	Background	1.31352	0	0	0
1	B10	Background	1.31352	0	0	0
1	B11	Background	1.31352	0	0	0
1	B12	Background	1.31352	0	0	0
1	C01	Background	1.31352	0	0	0
1	C02	Background	1.31352	0	0	0
1	C03	Background	1.31352	0	0	0
1	C04	Background	1.31352	0	0	0
1	C05	Background	1.31352	0	0	0
1	C06	Background	1.31352	0	0	0
1	C07	Background	1.31352	0	0	0
1	C08	Background	1.31352	0	0	0
1	C09	Background	1.31352	0	0	0
1	C10	Background	1.31352	0	0	0
1	C11	Background	1.31352	0	0	0
1	C12	Background	1.31352	0	0	0
1	D01	Background	1.31352	0	0	0
1	D02	Background	1.31352	0	0	0
1	D03	Background	1.31352	0	0	0
1	D04	Background	1.31352	0	0	0
1	D05	Background	1.31352	0	0	0
1	D06	Background	1.31352	0	0	0
1	D07	Background	1.31352	0	0	0
1	D08	Background	1.31352	0	0	0
1	D09	Background	1.31352	0	0	0
1	D10	Background	1.31352	0	0	0
1	D11	Background	1.31352	0	0	0
1	D12	Background	1.31352	0	0	0
1	E01	E16	1.31352	7.74385	0.873121	0
1	E02	E16	1.31352	10.6587	2.26666	0
1	E03	E16	1.31352	5.09648	1.29589	0
1	E04	Background	1.31352	0	0	0
1	E05	Background	1.31352	0	0	0
1	E06	Background	1.31352	0	0	0
1	E07	Background	1.31352	0	0	0
1	E08	Background	1.31352	0	0	0
1	E09	Background	1.31352	0	0	0
1	E10	Background	1.31352	0	0	0
1	E11	Background	1.31352	0	0	0
1	E12	Background	1.31352	0	0	0
1	F01	E16	1.31352	4.23928	0.637748	0
1	F02	E16	1.31352	5.5836	0.50593	0
1	F03	E16	1.31352	3.71503	0.646424	0
1	F04	E16	1.31352	3.29506	0.604072	0
1	F05	E16	1.31352	3.55964	0.484588	0
1	F06	E16	1.31352	4.22186	0.690316	0
1	F07	E16	1.31352	3.02384	0.406505	0
1	F08	E16	1.31352	52.7171	6.94725	0
1	F09	E16	1.31352	3.38891	0.607885	0
1	F10	E16	1.31352	3.87713	0.51997	0
1	F11	E16	1.31352	1.15303	0.300853	0
1	F12	E16	1.31352	5.01545	0.725814	0
1	G01	Background	1.31352	0	0	0
1	G02	Adult	1.31352	8.1461	3.65741	0
1	G03	Adult	1.31352	9.07649	4.4143	0
1	G04	Adult	1.31352	4.41124	0.855432	0
1	G05	Adult	1.31352	2.82828	0.757442	0
1	G06	Adult	1.31352	14.5187	4.74238	0
1	G07	Adult	1.31352	19.7518	6.91275	0
1	G08	Adult	1.31352	3.64218	1.30101	0
1	G09	Adult	1.31352	77.5688	49.0433	0
1	G10	Background	1.31352	0	0	0
1	G11	Background	1.31352	0	0	0
1	G12	Background	1.31352	0	0	0
1	H01	Background	1.31352	0	0	0
1	H02	Background	1.31352	0	0	0
1	H03	Background	1.31352	0	0	0
1	H04	Background	1.31352	0	0	0
1	H05	Background	1.31352	0	0	0
1	H06	Background	1.31352	0	0	0
1	H07	Background	1.31352	0	0	0
1	H08	Background	1.31352	0	0	0
1	H09	Background	1.31352	0	0	0
1	H10	Background	1.31352	0	0	0
1	H11	Background	1.31352	0	0	0
1	H12	Background	1.31352	0	0	0
2	A01	Background	7.87905	0	0	0
2	A02	Background	7.87905	0	0	0
2	A03	Background	7.87905	0	0	0
2	A04	Background	7.87905	0	0	0
2	A05	Background	7.87905	0	0	0
2	A06	Background	7.87905	0	0	0
2	A07	Background	7.87905	0	0	0
2	A08	Background	7.87905	0	0	0
2	A09	Background	7.87905	0	0	0
2	A10	Background	7.87905	0	0	0
2	A11	Background	7.87905	0	0	0
2	A12	Background	7.87905	0	0	0
2	B01	E16	7.87905	4.14441	0.774828	0
2	B02	E16	7.87905	8.53516	0.869525	0
2	B03	E16	7.87905	2.45629	0.694199	0
2	B04	E16	7.87905	4.91556	1.3828	0
2	B05	E16	7.87905	4.28347	0.423667	0
2	B06	Background	7.87905	0	0	0
2	B07	E16	7.87905	4.31798	0.681939	0
2	B08	E16	7.87905	11.9086	2.14136	0
2	B09	Background	7.87905	0	0	0
2	B10	Background	7.87905	0	0	0
2	B11	Background	7.87905	0	0	0
2	B12	Background	7.87905	0	0	0
2	C01	Background	7.87905	0	0	0
2	C02	Background	7.87905	0	0	0
2	C03	Background	7.87905	0	0	0
2	C04	Background	7.87905	0	0	0
2	C05	Background	7.87905	0	0	0
2	C06	Background	7.87905	0	0	0
2	C07	Background	7.87905	0	0	0
2	C08	Background	7.87905	0	0	0
2	C09	Background	7.87905	0	0	0
2	C10	Background	7.87905	0	0	0
2	C11	Background	7.87905	0	0	0
2	C12	Background	7.87905	0	0	0
2	D01	Background	7.87905	0	0	0
2	D02	Background	7.87905	0	0	0
2	D03	Background	7.87905	0	0	0
2	D04	Background	7.87905	0	0	0
2	D05	Background	7.87905	0	0	0
2	D06	Background	7.87905	0	0	0
2	D07	Background	7.87905	0	0	0
2	D08	Background	7.87905	0	0	0
2	D09	Background	7.87905	0	0	0
2	D10	Background	7.87905	0	0	0
2	D11	Background	7.87905	0	0	0
2	D12	Background	7.87905	0	0	0
2	E01	E16	7.87905	7.89484	0.681949	0
2	E02	E16	7.87905	10.0024	2.01599	0
2	E03	E16	7.87905	4.63557	1.04712	0
2	E04	Background	7.87905	0	0	0
2	E05	Background	7.87905	0	0	0
2	E06	Background	7.87905	0	0	0
2	E07	Background	7.87905	0	0	0
2	E08	Background	7.87905	0	0	0
2	E09	Background	7.87905	0	0	0
2	E10	Background	7.87905	0	0	0
2	E11	Background	7.87905	0	0	0
2	E12	Background	7.87905	0	0	0
2	F01	E16	7.87905	3.94451	0.524692	0
2	F02	E16	7.87905	5.05712	0.447549	0
2	F03	E16	7.87905	3.42597	0.474624	0
2	F04	E16	7.87905	3.12077	0.473321	0
2	F05	E16	7.87905	3.1267	0.430686	0
2	F06	E16	7.87905	4.16628	0.584727	0
2	F07	E16	7.87905	2.73635	0.345262	0
2	F08	E16	7.87905	48.1703	6.52242	0
2	F09	E16	7.87905	3.05548	0.523064	0
2	F10	E16	7.87905	3.57517	0.443908	0
2	F11	E16	7.87905	0.806612	0.291552	0
2	F12	E16	7.87905	4.73069	0.66747	0
2	G01	Background	7.87905	0	0	0
2	G02	Adult	7.87905	7.69086	3.64499	0
2	G03	Adult	7.87905	8.69634	4.27211	0
2	G04	Adult	7.87905	4.19362	0.732949	0
2	G05	Adult	7.87905	2.57787	0.603731	0
2	G06	Adult	7.87905	13.9565	4.43185	0
2	G07	Adult	7.87905	18.8704	6.18434	0
2	G08	Adult	7.87905	3.44656	1.11823	0
2	G09	Adult	7.87905	72.4437	46.7124	0
2	G10	Background	7.87905	0	0	0
2	G11	Background	7.87905	0	0	0
2	G12	Background	7.87905	0	0	0
2	H01	Background	7.87905	0	0	0
2	H02	Background	7.87905	0	0	0
2	H03	Background	7.87905	0	0	0
2	H04	Background	7.87905	0	0	0
2	H05	Background	7.87905	0	0	0
2	H06	Background	7.87905	0	0	0
2	H07	Background	7.87905	0	0	0
2	H08	Background	7.87905	0	0	0
2	H09	Background	7.87905	0	0	0
2	H10	Background	7.87905	0	0	0
2	H11	Background	7.87905	0	0	0
2	H12	Background	7.87905	0	0	0
3	A01	Background	14.4435	0	0	0
3	A02	Background	14.4435	0	0	0
3	A03	Background	14.4435	0	0	0
3	A04	Background	14.4435	0	0	0
3	A05	Background	14.4435	0	0	0
3	A06	Background	14.4435	0	0	0
3	A07	Background	14.4435	0	0	0
3	A08	Background	14.4435	0	0	0
3	A09	Background	14.4435	0	0	0
3	A10	Background	14.4435	0	0	0
3	A11	Background	14.4435	0	0	0
3	A12	Background	14.4435	0	0	0
3	B01	E16	14.4435	4.10573	0.781464	0
3	B02	E16	14.4435	8.42701	0.89701	0
3	B03	E16	14.4435	2.47275	0.680464	0
3	B04	E16	14.4435	4.89219	1.44308	0
3	B05	E16	14.4435	4.2652	0.448199	0
3	B06	Background	14.4435	0	0	0
3	B07	E16	14.4435	4.20556	0.66451	0
3	B08	E16	14.4435	11.2574	2.04453	0
3	B09	Background	14.4435	0	0	0
3	B10	Background	14.4435	0	0	0
3	B11	Background	14.4435	0	0	0
3	B12	Background	14.4435	0	0	0
3	C01	Background	14.4435	0	0	0
3	C02	Background	14.4435	0	0	0
3	C03	Background	14.4435	0	0	0
3	C04	Background	14.4435	0	0	0
3	C05	Background	14.4435	0	0	0
3	C06	Background	14.4435	0	0	0
3	C07	Background	14.4435	0	0	0
3	C08	Background	14.4435	0	0	0
3	C09	Background	14.4435	0	0	0
3	C10	Background	14.4435	0	0	0
3	C11	Background	14.4435	0	0	0
3	C12	Background	14.4435	0	0	0
3	D01	Background	14.4435	0	0	0
3	D02	Background	14.4435	0	0	0
3	D03	Background	14.4435	0	0	0
3	D04	Background	14.4435	0	0	0
3	D05	Background	14.4435	0	0	0
3	D06	Background	14.4435	0	0	0
3	D07	Background	14.4435	0	0	0
3	D08	Background	14.4435	0	0	0
3	D09	Background	14.4435	0	0	0
3	D10	Background	14.4435	0	0	0
3	D11	Background	14.4435	0	0	0
3	D12	Background	14.4435	0	0	0
3	E01	E16	14.4435	7.65859	0.745776	0
3	E02	E16	14.4435	9.77994	1.99785	0
3	E03	E16	14.4435	4.54472	1.03933	0
3	E04	Background	14.4435	0	0	0
3	E05	Background	14.4435	0	0	0
3	E06	Background	14.4435	0	0	0
3	E07	Background	14.4435	0	0	0
3	E08	Background	14.4435	0	0	0
3	E09	Background	14.4435	0	0	0
3	E10	Background	14.4435	0	0	0
3	E11	Background	14.4435	0	0	0
3	E12	Background	14.4435	0	0	0
3	F01	E16	14.4435	3.88676	0.535494	0
3	F02	E16	14.4435	4.94755	0.438397	0
3	F03	E16	14.4435	3.50119	0.46572	0
3	F04	E16	14.4435	3.09835	0.46489	0
3	F05	E16	14.4435	3.12866	0.449742	0
3	F06	E16	14.4435	4.14781	0.571987	0
3	F07	E16	14.4435	2.67414	0.355466	0
3	F08	E16	14.4435	43.0599	6.31223	0
3	F09	E16	14.4435	2.97065	0.533699	0
3	F10	E16	14.4435	3.52337	0.442076	0
3	F11	E16	14.4435	0.753188	0.299665	0
3	F12	E16	14.4435	4.72473	0.661953	0
3	G01	Background	14.4435	0	0	0
3	G02	Adult	14.4435	7.54734	3.68353	0
3	G03	Adult	14.4435	8.57405	4.34608	0
3	G04	Adult	14.4435	4.18068	0.732823	0
3	G05	Adult	14.4435	2.7776	0.68826	0
3	G06	Adult	14.4435	13.8549	4.57201	0
3	G07	Adult	14.4435	18.6144	6.3552	0
3	G08	Adult	14.4435	3.39396	1.09797	0
3	G09	Adult	14.4435	70.8212	44.6212	0
3	G10	Background	14.4435	0	0	0
3	G11	Background	14.4435	0	0	0
3	G12	Background	14.4435	0	0	0
3	H01	Background	14.4435	0	0	0
3	H02	Background	14.4435	0	0	0
3	H03	Background	14.4435	0	0	0
3	H04	Background	14.4435	0	0	0
3	H05	Background	14.4435	0	0	0
3	H06	Background	14.4435	0	0	0
3	H07	Background	14.4435	0	0	0
3	H08	Background	14.4435	0	0	0
3	H09	Background	14.4435	0	0	0
3	H10	Background	14.4435	0	0	0
3	H11	Background	14.4435	0	0	0
3	H12	Background	14.4435	0	0	0
4	A01	Background	21.045	0	0	0
4	A02	Background	21.045	0	0	0
4	A03	Background	21.045	0	0	0
4	A04	Background	21.045	0	0	0
4	A05	Background	21.045	0	0	0
4	A06	Background	21.045	0	0	0
4	A07	Background	21.045	0	0	0
4	A08	Background	21.045	0	0	0
4	A09	Background	21.045	0	0	0
4	A10	Background	21.045	0	0	0
4	A11	Background	21.045	0	0	0
4	A12	Background	21.045	0	0	0
4	B01	E16	21.045	4.05189	0.773056	0
4	B02	E16	21.045	8.33149	0.925318	0
4	B03	E16	21.045	2.47268	0.685802	0
4	B04	E16	21.045	4.80097	1.4308	0
4	B05	E16	21.045	4.22433	0.444625	0
4	B06	Background	21.045	0	0	0
4	B07	E16	21.045	4.13544	0.656839	0
4	B08	E16	21.045	11.1563	2.05043	0
4	B09	Background	21.045	0	0	0
4	B10	Background	21.045	0	0	0
4	B11	Background	21.045	0	0	0
4	B12	Background	21.045	0	0	0
4	C01	Background	21.045	0	0	0
4	C02	Background	21.045	0	0	0
4	C03	Background	21.045	0	0	0
4	C04	Background	21.045	0	0	0
4	C05	Background	21.045	0	0	0
4	C06	Background	21.045	0	0	0
4	C07	Background	21.045	0	0	0
4	C08	Background	21.045	0	0	0
4	C09	Background	21.045	0	0	0
4	C10	Background	21.045	0	0	0
4	C11	Background	21.045	0	0	0
4	C12	Background	21.045	0	0	0
4	D01	Background	21.045	0	0	0
4	D02	Background	21.045	0	0	0
4	D03	Background	21.045	0	0	0
4	D04	Background	21.045	0	0	0
4	D05	Background	21.045	0	0	0
4	D06	Background	21.045	0	0	0
4	D07	Background	21.045	0	0	0
4	D08	Background	21.045	0	0	0
4	D09	Background	21.045	0	0	0
4	D10	Background	21.045	0	0	0
4	D11	Background	21.045	0	0	0
4	D12	Background	21.045	0	0	0
4	E01	E16	21.045	7.63947	0.751516	0
4	E02	E16	21.045	9.64651	1.94218	0
4	E03	E16	21.045	4.46644	1.0183	0
4	E04	Background	21.045	0	0	0
4	E05	Background	21.045	0	0	0
4	E06	Background	21.045	0	0	0
4	E07	Background	21.045	0	0	0
4	E08	Background	21.045	0	0	0
4	E09	Background	21.045	0	0	0
4	E10	Background	21.045	0	0	0
4	E11	Background	21.045	0	0	0
4	E12	Background	21.045	0	0	0
4	F01	E16	21.045	3.83779	0.55198	0
4	F02	E16	21.045	4.85086	0.442897	0
4	F03	E16	21.045	3.39942	0.474973	0
4	F04	E16	21.045	3.07655	0.458504	0
4	F05	E16	21.045	3.0113	0.426742	0
4	F06	E16	21.045	4.12114	0.569447	0
4	F07	E16	21.045	2.5973	0.346873	0
4	F08	E16	21.045	42.1074	6.40925	0
4	F09	E16	21.045	2.93828	0.527604	0
4	F10	E16	21.045	3.43439	0.447688	0
4	F11	E16	21.045	0.694274	0.299493	0
4	F12	E16	21.045	4.61827	0.674592	0
4	G01	Background	21.045	0	0	0
4	G02	Adult	21.045	7.48813	3.68696	0
4	G03	Adult	21.045	8.5296	4.38007	0
4	G04	Adult	21.045	4.15309	0.724262	0
4	G05	Adult	21.045	1.47597	0.241881	0
4	G06	Adult	21.045	13.7929	4.60874	0
4	G07	Adult	21.045	18.5017	6.35224	0
4	G08	Adult	21.045	3.47717	1.09144	0
4	G09	Adult	21.045	70.5543	44.5611	0
4	G10	Background	21.045	0	0	0
4	G11	Background	21.045	0	0	0
4	G12	Background	21.045	0	0	0
4	H01	Background	21.045	0	0	0
4	H02	Background	21.045	0	0	0
4	H03	Background	21.045	0	0	0
4	H04	Background	21.045	0	0	0
4	H05	Background	21.045	0	0	0
4	H06	Background	21.045	0	0	0
4	H07	Background	21.045	0	0	0
4	H08	Background	21.045	0	0	0
4	H09	Background	21.045	0	0	0
4	H10	Background	21.045	0	0	0
4	H11	Background	21.045	0	0	0
4	H12	Background	21.045	0	0	0
5	A01	Background	27.6521	0	0	0
5	A02	Background	27.6521	0	0	0
5	A03	Background	27.6521	0	0	0
5	A04	Background	27.6521	0	0	0
5	A05	Background	27.6521	0	0	0
5	A06	Background	27.6521	0	0	0
5	A07	Background	27.6521	0	0	0
5	A08	Background	27.6521	0	0	0
5	A09	Background	27.6521	0	0	0
5	A10	Background	27.6521	0	0	0
5	A11	Background	27.6521	0	0	0
5	A12	Background	27.6521	0	0	0
5	B01	E16	27.6521	4.02134	0.782689	0
5	B02	E16	27.6521	8.28265	0.967957	0
5	B03	E16	27.6521	2.47081	0.687712	0
5	B04	E16	27.6521	4.75226	1.43512	0
5	B05	E16	27.6521	4.20304	0.46992	0
5	B06	Background	27.6521	0	0	0
5	B07	E16	27.6521	2.98441	0.658028	0
5	B08	E16	27.6521	10.9571	2.14083	0
5	B09	Background	27.6521	0	0	0
5	B10	Background	27.6521	0	0	0
5	B11	Background	27.6521	0	0	0
5	B12	Background	27.6521	0	0	0
5	C01	Background	27.6521	0	0	0
5	C02	Background	27.6521	0	0	0
5	C03	Background	27.6521	0	0	0
5	C04	Background	27.6521	0	0	0
5	C05	Background	27.6521	0	0	0
5	C06	Background	27.6521	0	0	0
5	C07	Background	27.6521	0	0	0
5	C08	Background	27.6521	0	0	0
5	C09	Background	27.6521	0	0	0
5	C10	Background	27.6521	0	0	0
5	C11	Background	27.6521	0	0	0
5	C12	Background	27.6521	0	0	0
5	D01	Background	27.6521	0	0	0
5	D02	Background	27.6521	0	0	0
5	D03	Background	27.6521	0	0	0
5	D04	Background	27.6521	0	0	0
5	D05	Background	27.6521	0	0	0
5	D06	Background	27.6521	0	0	0
5	D07	Background	27.6521	0	0	0
5	D08	Background	27.6521	0	0	0
5	D09	Background	27.6521	0	0	0
5	D10	Background	27.6521	0	0	0
5	D11	Background	27.6521	0	0	0
5	D12	Background	27.6521	0	0	0
5	E01	E16	27.6521	7.53426	0.708959	0
5	E02	E16	27.6521	9.55604	1.93145	0
5	E03	E16	27.6521	4.40947	1.01043	0
5	E04	Background	27.6521	0	0	0
5	E05	Background	27.6521	0	0	0
5	E06	Background	27.6521	0	0	0
5	E07	Background	27.6521	0	0	0
5	E08	Background	27.6521	0	0	0
5	E09	Background	27.6521	0	0	0
5	E10	Background	27.6521	0	0	0
5	E11	Background	27.6521	0	0	0
5	E12	Background	27.6521	0	0	0
5	F01	E16	27.6521	3.80832	0.558656	0
5	F02	E16	27.6521	4.80156	0.448702	0
5	F03	E16	27.6521	3.45873	0.470102	0
5	F04	E16	27.6521	3.06426	0.463585	0
5	F05	E16	27.6521	3.11888	0.420103	0
5	F06	E16	27.6521	4.10607	0.560662	0
5	F07	E16	27.6521	2.57746	0.343512	0
5	F08	E16	27.6521	46.6372	6.08592	0
5	F09	E16	27.6521	2.90736	0.519244	0
5	F10	E16	27.6521	3.41592	0.455727	0
5	F11	E16	27.6521	0.631649	0.300634	0
5	F12	E16	27.6521	4.61349	0.681383	0
5	G01	Background	27.6521	0	0	0
5	G02	Adult	27.6521	7.41918	3.70032	0
5	G03	Adult	27.6521	8.47018	4.39396	0
5	G04	Adult	27.6521	4.14523	0.738441	0
5	G05	Adult	27.6521	1.4385	0.348984	0
5	G06	Adult	27.6521	13.7414	4.64851	0
5	G07	Adult	27.6521	18.2898	6.35878	0
5	G08	Adult	27.6521	3.43401	1.149	0
5	G09	Adult	27.6521	69.5309	42.654	0
5	G10	Background	27.6521	0	0	0
5	G11	Background	27.6521	0	0	0
5	G12	Background	27.6521	0	0	0
5	H01	Background	27.6521	0	0	0
5	H02	Background	27.6521	0	0	0
5	H03	Background	27.6521	0	0	0
5	H04	Background	27.6521	0	0	0
5	H05	Background	27.6521	0	0	0
5	H06	Background	27.6521	0	0	0
5	H07	Background	27.6521	0	0	0
5	H08	Background	27.6521	0	0	0
5	H09	Background	27.6521	0	0	0
5	H10	Background	27.6521	0	0	0
5	H11	Background	27.6521	0	0	0
5	H12	Background	27.6521	0	0	0
6	A01	Background	34.2317	0	0	0
6	A02	Background	34.2317	0	0	0
6	A03	Background	34.2317	0	0	0
6	A04	Background	34.2317	0	0	0
6	A05	Background	34.2317	0	0	0
6	A06	Background	34.2317	0	0	0
6	A07	Background	34.2317	0	0	0
6	A08	Background	34.2317	0	0	0
6	A09	Background	34.2317	0	0	0
6	A10	Background	34.2317	0	0	0
6	A11	Background	34.2317	0	0	0
6	A12	Background	34.2317	0	0	0
6	B01	E16	34.2317	3.89581	0.819563	0
6	B02	E16	34.2317	8.26421	0.996508	0
6	B03	E16	34.2317	2.42817	0.714188	0
6	B04	E16	34.2317	4.59668	1.44579	0
6	B05	E16	34.2317	4.23569	0.469797	0
6	B06	Background	34.2317	0	0	0
6	B07	E16	34.2317	2.95087	0.641604	0
6	B08	E16	34.2317	10.9402	2.12836	0
6	B09	Background	34.2317	0	0	0
6	B10	Background	34.2317	0	0	0
6	B11	Background	34.2317	0	0	0
6	B12	Background	34.2317	0	0	0
6	C01	Background	34.2317	0	0	0
6	C02	Background	34.2317	0	0	0
6	C03	Background	34.2317	0	0	0
6	C04	Background	34.2317	0	0	0
6	C05	Background	34.2317	0	0	0
6	C06	Background	34.2317	0	0	0
6	C07	Background	34.2317	0	0	0
6	C08	Background	34.2317	0	0	0
6	C09	Background	34.2317	0	0	0
6	C10	Background	34.2317	0	0	0
6	C11	Background	34.2317	0	0	0
6	C12	Background	34.2317	0	0	0
6	D01	Background	34.2317	0	0	0
6	D02	Background	34.2317	0	0	0
6	D03	Background	34.2317	0	0	0
6	D04	Background	34.2317	0	0	0
6	D05	Background	34.2317	0	0	0
6	D06	Background	34.2317	0	0	0
6	D07	Background	34.2317	0	0	0
6	D08	Background	34.2317	0	0	0
6	D09	Background	34.2317	0	0	0
6	D10	Background	34.2317	0	0	0
6	D11	Background	34.2317	0	0	0
6	D12	Background	34.2317	0	0	0
6	E01	E16	34.2317	7.15517	0.651125	0
6	E02	E16	34.2317	9.4764	1.93636	0
6	E03	E16	34.2317	4.37256	0.893272	0
6	E04	Background	34.2317	0	0	0
6	E05	Background	34.2317	0	0	0
6	E06	Background	34.2317	0	0	0
6	E07	Background	34.2317	0	0	0
6	E08	Background	34.2317	0	0	0
6	E09	Background	34.2317	0	0	0
6	E10	Background	34.2317	0	0	0
6	E11	Background	34.2317	0	0	0
6	E12	Background	34.2317	0	0	0
6	F01	E16	34.2317	3.82617	0.559163	0
6	F02	E16	34.2317	4.81889	0.426233	0
6	F03	E16	34.2317	3.36908	0.462013	0
6	F04	E16	34.2317	3.07498	0.441696	0
6	F05	E16	34.2317	3.19291	0.419974	0
6	F06	E16	34.2317	3.20476	0.544638	0
6	F07	E16	34.2317	2.5913	0.338156	0
6	F08	E16	34.2317	46.5109	5.88456	0
6	F09	E16	34.2317	2.90579	0.530924	0
6	F10	E16	34.2317	3.41219	0.366258	0
6	F11	E16	34.2317	0.70197	0.259099	0
6	F12	E16	34.2317	5.58153	0.802647	0
6	G01	Background	34.2317	0	0	0
6	G02	Adult	34.2317	7.42693	3.65695	0
6	G03	Adult	34.2317	8.47956	4.33714	0
6	G04	Adult	34.2317	4.16714	0.724212	0
6	G05	Adult	34.2317	1.46682	0.367216	0
6	G06	Adult	34.2317	13.9145	4.65731	0
6	G07	Adult	34.2317	18.344	6.33504	0
6	G08	Adult	34.2317	3.46306	1.14638	0
6	G09	Adult	34.2317	69.9371	41.5609	0
6	G10	Background	34.2317	0	0	0
6	G11	Background	34.2317	0	0	0
6	G12	Background	34.2317	0	0	0
6	H01	Background	34.2317	0	0	0
6	H02	Background	34.2317	0	0	0
6	H03	Background	34.2317	0	0	0
6	H04	Background	34.2317	0	0	0
6	H05	Background	34.2317	0	0	0
6	H06	Background	34.2317	0	0	0
6	H07	Background	34.2317	0	0	0
6	H08	Background	34.2317	0	0	0
6	H09	Background	34.2317	0	0	0
6	H10	Background	34.2317	0	0	0
6	H11	Background	34.2317	0	0	0
6	H12	Background	34.2317	0	0	0
7	A01	Background	40.8957	0	0	0
7	A02	Background	40.8957	0	0	0
7	A03	Background	40.8957	0	0	0
7	A04	Background	40.8957	0	0	0
7	A05	Background	40.8957	0	0	0
7	A06	Background	40.8957	0	0	0
7	A07	Background	40.8957	0	0	0
7	A08	Background	40.8957	0	0	0
7	A09	Background	40.8957	0	0	0
7	A10	Background	40.8957	0	0	0
7	A11	Background	40.8957	0	0	0
7	A12	Background	40.8957	0	0	0
7	B01	E16	40.8957	2.63446	1.38705	0
7	B02	E16	40.8957	4.8827	1.72669	0
7	B03	E16	40.8957	1.743	1.19873	0
7	B04	E16	40.8957	3.80303	1.78696	0
7	B05	E16	40.8957	3.11568	0.841043	0
7	B06	Background	40.8957	0	0	0
7	B07	E16	40.8957	2.33896	1.39125	0
7	B08	E16	40.8957	4.71265	4.29369	0
7	B09	Background	40.8957	0	0	0
7	B10	Background	40.8957	0	0	0
7	B11	Background	40.8957	0	0	0
7	B12	Background	40.8957	0	0	0
7	C01	Background	40.8957	0	0	0
7	C02	Background	40.8957	0	0	0
7	C03	Background	40.8957	0	0	0
7	C04	Background	40.8957	0	0	0
7	C05	Background	40.8957	0	0	0
7	C06	Background	40.8957	0	0	0
7	C07	Background	40.8957	0	0	0
7	C08	Background	40.8957	0	0	0
7	C09	Background	40.8957	0	0	0
7	C10	Background	40.8957	0	0	0
7	C11	Background	40.8957	0	0	0
7	C12	Background	40.8957	0	0	0
7	D01	Background	40.8957	0	0	0
7	D02	Background	40.8957	0	0	0
7	D03	Background	40.8957	0	0	0
7	D04	Background	40.8957	0	0	0
7	D05	Background	40.8957	0	0	0
7	D06	Background	40.8957	0	0	0
7	D07	Background	40.8957	0	0	0
7	D08	Background	40.8957	0	0	0
7	D09	Background	40.8957	0	0	0
7	D10	Background	40.8957	0	0	0
7	D11	Background	40.8957	0	0	0
7	D12	Background	40.8957	0	0	0
7	E01	E16	40.8957	5.11924	1.38244	0
7	E02	E16	40.8957	6.44949	3.3615	0
7	E03	E16	40.8957	3.33702	1.39733	0
7	E04	Background	40.8957	0	0	0
7	E05	Background	40.8957	0	0	0
7	E06	Background	40.8957	0	0	0
7	E07	Background	40.8957	0	0	0
7	E08	Background	40.8957	0	0	0
7	E09	Background	40.8957	0	0	0
7	E10	Background	40.8957	0	0	0
7	E11	Background	40.8957	0	0	0
7	E12	Background	40.8957	0	0	0
7	F01	E16	40.8957	2.00675	1.31799	0
7	F02	E16	40.8957	2.9176	0.967683	0
7	F03	E16	40.8957	2.77364	0.727643	0
7	F04	E16	40.8957	2.16268	0.811147	0
7	F05	E16	40.8957	1.73666	0.933232	0
7	F06	E16	40.8957	2.27641	1.0564	0
7	F07	E16	40.8957	1.6216	0.616864	0
7	F08	E16	40.8957	28.3875	14.682	0
7	F09	E16	40.8957	2.27564	0.841424	0
7	F10	E16	40.8957	2.29053	0.654956	0
7	F11	E16	40.8957	-0.00620933	0.478938	0
7	F12	E16	40.8957	2.57607	2.0215	0
7	G01	Background	40.8957	0	0	0
7	G02	Adult	40.8957	7.04504	4.17395	0
7	G03	Adult	40.8957	8.23551	4.86505	0
7	G04	Adult	40.8957	3.57596	1.12408	0
7	G05	Adult	40.8957	1.32335	0.32634	0
7	G06	Adult	40.8957	12.3321	5.61403	0
7	G07	Adult	40.8957	17.7253	7.05131	0
7	G08	Adult	40.8957	3.24548	1.3264	0
7	G09	Adult	40.8957	67.9463	43.6241	0
7	G10	Background	40.8957	0	0	0
7	G11	Background	40.8957	0	0	0
7	G12	Background	40.8957	0	0	0
7	H01	Background	40.8957	0	0	0
7	H02	Background	40.8957	0	0	0
7	H03	Background	40.8957	0	0	0
7	H04	Background	40.8957	0	0	0
7	H05	Background	40.8957	0	0	0
7	H06	Background	40.8957	0	0	0
7	H07	Background	40.8957	0	0	0
7	H08	Background	40.8957	0	0	0
7	H09	Background	40.8957	0	0	0
7	H10	Background	40.8957	0	0	0
7	H11	Background	40.8957	0	0	0
7	H12	Background	40.8957	0	0	0
8	A01	Background	47.488	0	0	0
8	A02	Background	47.488	0	0	0
8	A03	Background	47.488	0	0	0
8	A04	Background	47.488	0	0	0
8	A05	Background	47.488	0	0	0
8	A06	Background	47.488	0	0	0
8	A07	Background	47.488	0	0	0
8	A08	Background	47.488	0	0	0
8	A09	Background	47.488	0	0	0
8	A10	Background	47.488	0	0	0
8	A11	Background	47.488	0	0	0
8	A12	Background	47.488	0	0	0
8	B01	E16	47.488	1.41324	1.78839	0
8	B02	E16	47.488	3.15822	2.3866	0
8	B03	E16	47.488	1.09262	1.53569	0
8	B04	E16	47.488	3.38471	1.97222	0
8	B05	E16	47.488	1.76181	1.31888	0
8	B06	Background	47.488	0	0	0
8	B07	E16	47.488	1.36705	1.80074	0
8	B08	E16	47.488	0.608067	6.03938	0
8	B09	Background	47.488	0	0	0
8	B10	Background	47.488	0	0	0
8	B11	Background	47.488	0	0	0
8	B12	Background	47.488	0	0	0
8	C01	Background	47.488	0	0	0
8	C02	Background	47.488	0	0	0
8	C03	Background	47.488	0	0	0
8	C04	Background	47.488	0	0	0
8	C05	Background	47.488	0	0	0
8	C06	Background	47.488	0	0	0
8	C07	Background	47.488	0	0	0
8	C08	Background	47.488	0	0	0
8	C09	Background	47.488	0	0	0
8	C10	Background	47.488	0	0	0
8	C11	Background	47.488	0	0	0
8	C12	Background	47.488	0	0	0
8	D01	Background	47.488	0	0	0
8	D02	Background	47.488	0	0	0
8	D03	Background	47.488	0	0	0
8	D04	Background	47.488	0	0	0
8	D05	Background	47.488	0	0	0
8	D06	Background	47.488	0	0	0
8	D07	Background	47.488	0	0	0
8	D08	Background	47.488	0	0	0
8	D09	Background	47.488	0	0	0
8	D10	Background	47.488	0	0	0
8	D11	Background	47.488	0	0	0
8	D12	Background	47.488	0	0	0
8	E01	E16	47.488	2.98609	1.94568	0
8	E02	E16	47.488	4.02113	4.35195	0
8	E03	E16	47.488	2.55055	1.67899	0
8	E04	Background	47.488	0	0	0
8	E05	Background	47.488	0	0	0
8	E06	Background	47.488	0	0	0
8	E07	Background	47.488	0	0	0
8	E08	Background	47.488	0	0	0
8	E09	Background	47.488	0	0	0
8	E10	Background	47.488	0	0	0
8	E11	Background	47.488	0	0	0
8	E12	Background	47.488	0	0	0
8	F01	E16	47.488	1.31835	1.71075	0
8	F02	E16	47.488	1.6824	1.40952	0
8	F03	E16	47.488	1.63965	1.03766	0
8	F04	E16	47.488	1.44911	1.02068	0
8	F05	E16	47.488	1.07782	1.19065	0
8	F06	E16	47.488	1.37838	1.37274	0
8	F07	E16	47.488	0.850006	0.980347	0
8	F08	E16	47.488	15.2841	18.6437	0
8	F09	E16	47.488	1.46926	1.24188	0
8	F10	E16	47.488	1.5273	0.935841	0
8	F11	E16	47.488	-0.68893	0.699855	0
8	F12	E16	47.488	1.51483	2.2167	0
8	G01	Background	47.488	0	0	0
8	G02	Adult	47.488	6.10408	4.56351	0
8	G03	Adult	47.488	7.04599	5.39517	0
8	G04	Adult	47.488	2.53153	1.61453	0
8	G05	Adult	47.488	1.20916	0.434137	0
8	G06	Adult	47.488	9.76413	6.87417	0
8	G07	Adult	47.488	16.751	8.60267	0
8	G08	Adult	47.488	2.97433	1.63483	0
8	G09	Adult	47.488	67.0477	43.5079	0
8	G10	Background	47.488	0	0	0
8	G11	Background	47.488	0	0	0
8	G12	Background	47.488	0	0	0
8	H01	Background	47.488	0	0	0
8	H02	Background	47.488	0	0	0
8	H03	Background	47.488	0	0	0
8	H04	Background	47.488	0	0	0
8	H05	Background	47.488	0	0	0
8	H06	Background	47.488	0	0	0
8	H07	Background	47.488	0	0	0
8	H08	Background	47.488	0	0	0
8	H09	Background	47.488	0	0	0
8	H10	Background	47.488	0	0	0
8	H11	Background	47.488	0	0	0
8	H12	Background	47.488	0	0	0
9	A01	Background	54.0843	0	0	0
9	A02	Background	54.0843	0	0	0
9	A03	Background	54.0843	0	0	0
9	A04	Background	54.0843	0	0	0
9	A05	Background	54.0843	0	0	0
9	A06	Background	54.0843	0	0	0
9	A07	Background	54.0843	0	0	0
9	A08	Background	54.0843	0	0	0
9	A09	Background	54.0843	0	0	0
9	A10	Background	54.0843	0	0	0
9	A11	Background	54.0843	0	0	0
9	A12	Background	54.0843	0	0	0
9	B01	E16	54.0843	1.1647	1.86247	0
9	B02	E16	54.0843	2.76527	2.53056	0
9	B03	E16	54.0843	0.920472	1.60651	0
9	B04	E16	54.0843	2.84579	2.07954	0
9	B05	E16	54.0843	1.35725	1.47109	0
9	B06	Background	54.0843	0	0	0
9	B07	E16	54.0843	1.16034	1.84269	0
9	B08	E16	54.0843	-0.527044	6.24569	0
9	B09	Background	54.0843	0	0	0
9	B10	Background	54.0843	0	0	0
9	B11	Background	54.0843	0	0	0
9	B12	Background	54.0843	0	0	0
9	C01	Background	54.0843	0	0	0
9	C02	Background	54.0843	0	0	0
9	C03	Background	54.0843	0	0	0
9	C04	Background	54.0843	0	0	0
9	C05	Background	54.0843	0	0	0
9	C06	Background	54.0843	0	0	0
9	C07	Background	54.0843	0	0	0
9	C08	Background	54.0843	0	0	0
9	C09	Background	54.0843	0	0	0
9	C10	Background	54.0843	0	0	0
9	C11	Background	54.0843	0	0	0
9	C12	Background	54.0843	0	0	0
9	D01	Background	54.0843	0	0	0
9	D02	Background	54.0843	0	0	0
9	D03	Background	54.0843	0	0	0
9	D04	Background	54.0843	0	0	0
9	D05	Background	54.0843	0	0	0
9	D06	Background	54.0843	0	0	0
9	D07	Background	54.0843	0	0	0
9	D08	Background	54.0843	0	0	0
9	D09	Background	54.0843	0	0	0
9	D10	Background	54.0843	0	0	0
9	D11	Background	54.0843	0	0	0
9	D12	Background	54.0843	0	0	0
9	E01	E16	54.0843	2.3021	2.15922	0
9	E02	E16	54.0843	3.01617	4.71952	0
9	E03	E16	54.0843	2.04775	1.77981	0
9	E04	Background	54.0843	0	0	0
9	E05	Background	54.0843	0	0	0
9	E06	Background	54.0843	0	0	0
9	E07	Background	54.0843	0	0	0
9	E08	Background	54.0843	0	0	0
9	E09	Background	54.0843	0	0	0
9	E10	Background	54.0843	0	0	0
9	E11	Background	54.0843	0	0	0
9	E12	Background	54.0843	0	0	0
9	F01	E16	54.0843	1.07447	1.79431	0
9	F02	E16	54.0843	1.49995	1.47681	0
9	F03	E16	54.0843	1.2818	1.16812	0
9	F04	E16	54.0843	1.06688	1.13182	0
9	F05	E16	54.0843	1.03889	1.35941	0
9	F06	E16	54.0843	1.13144	1.48511	0
9	F07	E16	54.0843	0.67189	1.05351	0
9	F08	E16	54.0843	12.7563	18.9745	0
9	F09	E16	54.0843	1.11543	1.42422	0
9	F10	E16	54.0843	1.08984	1.06007	0
9	F11	E16	54.0843	-0.899775	0.769872	0
9	F12	E16	54.0843	1.19977	2.21362	0
9	G01	Background	54.0843	0	0	0
9	G02	Adult	54.0843	4.53255	4.96599	0
9	G03	Adult	54.0843	5.30656	5.8524	0
9	G04	Adult	54.0843	1.92273	1.80987	0
9	G05	Adult	54.0843	1.08698	0.488685	0
9	G06	Adult	54.0843	7.32949	7.7341	0
9	G07	Adult	54.0843	14.0022	9.81894	0
9	G08	Adult	54.0843	2.49817	1.81396	0
9	G09	Adult	54.0843	66.435	47.3206	0
9	G10	Background	54.0843	0	0	0
9	G11	Background	54.0843	0	0	0
9	G12	Background	54.0843	0	0	0
9	H01	Background	54.0843	0	0	0
9	H02	Background	54.0843	0	0	0
9	H03	Background	54.0843	0	0	0
9	H04	Background	54.0843	0	0	0
9	H05	Background	54.0843	0	0	0
9	H06	Background	54.0843	0	0	0
9	H07	Background	54.0843	0	0	0
9	H08	Background	54.0843	0	0	0
9	H09	Background	54.0843	0	0	0
9	H10	Background	54.0843	0	0	0
9	H11	Background	54.0843	0	0	0
9	H12	Background	54.0843	0	0	0
10	A01	Background	60.6903	0	0	0
10	A02	Background	60.6903	0	0	0
10	A03	Background	60.6903	0	0	0
10	A04	Background	60.6903	0	0	0
10	A05	Background	60.6903	0	0	0
10	A06	Background	60.6903	0	0	0
10	A07	Background	60.6903	0	0	0
10	A08	Background	60.6903	0	0	0
10	A09	Background	60.6903	0	0	0
10	A10	Background	60.6903	0	0	0
10	A11	Background	60.6903	0	0	0
10	A12	Background	60.6903	0	0	0
10	B01	E16	60.6903	1.04335	1.86334	0
10	B02	E16	60.6903	2.63527	2.52273	0
10	B03	E16	60.6903	0.846675	1.60271	0
10	B04	E16	60.6903	2.44837	2.14773	0
10	B05	E16	60.6903	1.25581	1.50784	0
10	B06	Background	60.6903	0	0	0
10	B07	E16	60.6903	1.09754	1.8244	0
10	B08	E16	60.6903	-1.00332	6.40715	0
10	B09	Background	60.6903	0	0	0
10	B10	Background	60.6903	0	0	0
10	B11	Background	60.6903	0	0	0
10	B12	Background	60.6903	0	0	0
10	C01	Background	60.6903	0	0	0
10	C02	Background	60.6903	0	0	0
10	C03	Background	60.6903	0	0	0
10	C04	Background	60.6903	0	0	0
10	C05	Background	60.6903	0	0	0
10	C06	Background	60.6903	0	0	0
10	C07	Background	60.6903	0	0	0
10	C08	Background	60.6903	0	0	0
10	C09	Background	60.6903	0	0	0
10	C10	Background	60.6903	0	0	0
10	C11	Background	60.6903	0	0	0
10	C12	Background	60.6903	0	0	0
10	D01	Background	60.6903	0	0	0
10	D02	Background	60.6903	0	0	0
10	D03	Background	60.6903	0	0	0
10	D04	Background	60.6903	0	0	0
10	D05	Background	60.6903	0	0	0
10	D06	Background	60.6903	0	0	0
10	D07	Background	60.6903	0	0	0
10	D08	Background	60.6903	0	0	0
10	D09	Background	60.6903	0	0	0
10	D10	Background	60.6903	0	0	0
10	D11	Background	60.6903	0	0	0
10	D12	Background	60.6903	0	0	0
10	E01	E16	60.6903	2.09694	2.21878	0
10	E02	E16	60.6903	2.62228	4.8604	0
10	E03	E16	60.6903	1.74844	1.85778	0
10	E04	Background	60.6903	0	0	0
10	E05	Background	60.6903	0	0	0
10	E06	Background	60.6903	0	0	0
10	E07	Background	60.6903	0	0	0
10	E08	Background	60.6903	0	0	0
10	E09	Background	60.6903	0	0	0
10	E10	Background	60.6903	0	0	0
10	E11	Background	60.6903	0	0	0
10	E12	Background	60.6903	0	0	0
10	F01	E16	60.6903	0.963146	1.77014	0
10	F02	E16	60.6903	1.44012	1.48751	0
10	F03	E16	60.6903	0.942725	1.21462	0
10	F04	E16	60.6903	0.875227	1.16037	0
10	F05	E16	60.6903	0.95477	1.23341	0
10	F06	E16	60.6903	1.05117	1.52178	0
10	F07	E16	60.6903	0.594789	1.05949	0
10	F08	E16	60.6903	11.7388	18.881	0
10	F09	E16	60.6903	0.95329	1.45987	0
10	F10	E16	60.6903	0.887757	1.07498	0
10	F11	E16	60.6903	-1.00537	0.777213	0
10	F12	E16	60.6903	1.1443	2.14862	0
10	G01	Background	60.6903	0	0	0
10	G02	Adult	60.6903	3.89875	5.01151	0
10	G03	Adult	60.6903	4.5206	5.9582	0
10	G04	Adult	60.6903	1.59758	1.85677	0
10	G05	Adult	60.6903	0.995588	0.53178	0
10	G06	Adult	60.6903	6.15451	7.96238	0
10	G07	Adult	60.6903	11.2201	10.443	0
10	G08	Adult	60.6903	2.24607	1.86604	0
10	G09	Adult	60.6903	63.9577	49.4936	0
10	G10	Background	60.6903	0	0	0
10	G11	Background	60.6903	0	0	0
10	G12	Background	60.6903	0	0	0
10	H01	Background	60.6903	0	0	0
10	H02	Background	60.6903	0	0	0
10	H03	Background	60.6903	0	0	0
10	H04	Background	60.6903	0	0	0
10	H05	Background	60.6903	0	0	0
10	H06	Background	60.6903	0	0	0
10	H07	Background	60.6903	0	0	0
10	H08	Background	60.6903	0	0	0
10	H09	Background	60.6903	0	0	0
10	H10	Background	60.6903	0	0	0
10	H11	Background	60.6903	0	0	0
10	H12	Background	60.6903	0	0	0
11	A01	Background	67.2899	0	0	0
11	A02	Background	67.2899	0	0	0
11	A03	Background	67.2899	0	0	0
11	A04	Background	67.2899	0	0	0
11	A05	Background	67.2899	0	0	0
11	A06	Background	67.2899	0	0	0
11	A07	Background	67.2899	0	0	0
11	A08	Background	67.2899	0	0	0
11	A09	Background	67.2899	0	0	0
11	A10	Background	67.2899	0	0	0
11	A11	Background	67.2899	0	0	0
11	A12	Background	67.2899	0	0	0
11	B01	E16	67.2899	0.97436	1.84897	0
11	B02	E16	67.2899	2.54708	2.48657	0
11	B03	E16	67.2899	0.902796	1.61832	0
11	B04	E16	67.2899	2.17475	2.17896	0
11	B05	E16	67.2899	1.21189	1.50283	0
11	B06	Background	67.2899	0	0	0
11	B07	E16	67.2899	1.06367	1.8304	0
11	B08	E16	67.2899	-0.904198	6.26192	0
11	B09	Background	67.2899	0	0	0
11	B10	Background	67.2899	0	0	0
11	B11	Background	67.2899	0	0	0
11	B12	Background	67.2899	0	0	0
11	C01	Background	67.2899	0	0	0
11	C02	Background	67.2899	0	0	0
11	C03	Background	67.2899	0	0	0
11	C04	Background	67.2899	0	0	0
11	C05	Background	67.2899	0	0	0
11	C06	Background	67.2899	0	0	0
11	C07	Background	67.2899	0	0	0
11	C08	Background	67.2899	0	0	0
11	C09	Background	67.2899	0	0	0
11	C10	Background	67.2899	0	0	0
11	C11	Background	67.2899	0	0	0
11	C12	Background	67.2899	0	0	0
11	D01	Background	67.2899	0	0	0
11	D02	Background	67.2899	0	0	0
11	D03	Background	67.2899	0	0	0
11	D04	Background	67.2899	0	0	0
11	D05	Background	67.2899	0	0	0
11	D06	Background	67.2899	0	0	0
11	D07	Background	67.2899	0	0	0
11	D08	Background	67.2899	0	0	0
11	D09	Background	67.2899	0	0	0
11	D10	Background	67.2899	0	0	0
11	D11	Background	67.2899	0	0	0
11	D12	Background	67.2899	0	0	0
11	E01	E16	67.2899	1.91607	2.14048	0
11	E02	E16	67.2899	2.41646	4.97723	0
11	E03	E16	67.2899	1.5363	1.87084	0
11	E04	Background	67.2899	0	0	0
11	E05	Background	67.2899	0	0	0
11	E06	Background	67.2899	0	0	0
11	E07	Background	67.2899	0	0	0
11	E08	Background	67.2899	0	0	0
11	E09	Background	67.2899	0	0	0
11	E10	Background	67.2899	0	0	0
11	E11	Background	67.2899	0	0	0
11	E12	Background	67.2899	0	0	0
11	F01	E16	67.2899	0.872767	1.71483	0
11	F02	E16	67.2899	1.38624	1.46447	0
11	F03	E16	67.2899	1.00224	1.22217	0
11	F04	E16	67.2899	0.769619	1.19316	0
11	F05	E16	67.2899	0.96091	1.3405	0
11	F06	E16	67.2899	1.01331	1.52948	0
11	F07	E16	67.2899	0.552743	1.04622	0
11	F08	E16	67.2899	11.1596	18.7296	0
11	F09	E16	67.2899	0.846779	1.46398	0
11	F10	E16	67.2899	0.800142	1.11441	0
11	F11	E16	67.2899	-1.05342	0.769076	0
11	F12	E16	67.2899	1.16946	1.86494	0
11	G01	Background	67.2899	0	0	0
11	G02	Adult	67.2899	3.57883	5.02371	0
11	G03	Adult	67.2899	4.1813	5.97768	0
11	G04	Adult	67.2899	1.4244	1.84921	0
11	G05	Adult	67.2899	0.905179	0.565407	0
11	G06	Adult	67.2899	5.61686	8.11959	0
11	G07	Adult	67.2899	9.84591	10.6215	0
11	G08	Adult	67.2899	2.12076	1.89593	0
11	G09	Adult	67.2899	61.5218	50.6914	0
11	G10	Background	67.2899	0	0	0
11	G11	Background	67.2899	0	0	0
11	G12	Background	67.2899	0	0	0
11	H01	Background	67.2899	0	0	0
11	H02	Background	67.2899	0	0	0
11	H03	Background	67.2899	0	0	0
11	H04	Background	67.2899	0	0	0
11	H05	Background	67.2899	0	0	0
11	H06	Background	67.2899	0	0	0
11	H07	Background	67.2899	0	0	0
11	H08	Background	67.2899	0	0	0
11	H09	Background	67.2899	0	0	0
11	H10	Background	67.2899	0	0	0
11	H11	Background	67.2899	0	0	0
11	H12	Background	67.2899	0	0	0
12	A01	Background	73.8729	0	0	0
12	A02	Background	73.8729	0	0	0
12	A03	Background	73.8729	0	0	0
12	A04	Background	73.8729	0	0	0
12	A05	Background	73.8729	0	0	0
12	A06	Background	73.8729	0	0	0
12	A07	Background	73.8729	0	0	0
12	A08	Background	73.8729	0	0	0
12	A09	Background	73.8729	0	0	0
12	A10	Background	73.8729	0	0	0
12	A11	Background	73.8729	0	0	0
12	A12	Background	73.8729	0	0	0
12	B01	E16	73.8729	0.877704	1.80067	0
12	B02	E16	73.8729	2.50759	2.45021	0
12	B03	E16	73.8729	0.889225	1.60772	0
12	B04	E16	73.8729	1.98528	2.18762	0
12	B05	E16	73.8729	1.18107	1.47101	0
12	B06	Background	73.8729	0	0	0
12	B07	E16	73.8729	1.03732	1.83097	0
12	B08	E16	73.8729	-0.334685	6.15603	0
12	B09	Background	73.8729	0	0	0
12	B10	Background	73.8729	0	0	0
12	B11	Background	73.8729	0	0	0
12	B12	Background	73.8729	0	0	0
12	C01	Background	73.8729	0	0	0
12	C02	Background	73.8729	0	0	0
12	C03	Background	73.8729	0	0	0
12	C04	Background	73.8729	0	0	0
12	C05	Background	73.8729	0	0	0
12	C06	Background	73.8729	0	0	0
12	C07	Background	73.8729	0	0	0
12	C08	Background	73.8729	0	0	0
12	C09	Background	73.8729	0	0	0
12	C10	Background	73.8729	0	0	0
12	C11	Background	73.8729	0	0	0
12	C12	Background	73.8729	0	0	0
12	D01	Background	73.8729	0	0	0
12	D02	Background	73.8729	0	0	0
12	D03	Background	73.8729	0	0	0
12	D04	Background	73.8729	0	0	0
12	D05	Background	73.8729	0	0	0
12	D06	Background	73.8729	0	0	0
12	D07	Background	73.8729	0	0	0
12	D08	Background	73.8729	0	0	0
12	D09	Background	73.8729	0	0	0
12	D10	Background	73.8729	0	0	0
12	D11	Background	73.8729	0	0	0
12	D12	Background	73.8729	0	0	0
12	E01	E16	73.8729	1.77377	2.0544	0
12	E02	E16	73.8729	2.29595	5.12933	0
12	E03	E16	73.8729	1.35341	1.85595	0
12	E04	Background	73.8729	0	0	0
12	E05	Background	73.8729	0	0	0
12	E06	Background	73.8729	0	0	0
12	E07	Background	73.8729	0	0	0
12	E08	Background	73.8729	0	0	0
12	E09	Background	73.8729	0	0	0
12	E10	Background	73.8729	0	0	0
12	E11	Background	73.8729	0	0	0
12	E12	Background	73.8729	0	0	0
12	F01	E16	73.8729	0.825836	1.66241	0
12	F02	E16	73.8729	1.32765	1.42963	0
12	F03	E16	73.8729	0.856613	1.21725	0
12	F04	E16	73.8729	0.700899	1.19637	0
12	F05	E16	73.8729	0.911422	1.23865	0
12	F06	E16	73.8729	1.00782	1.52025	0
12	F07	E16	73.8729	0.51789	1.03267	0
12	F08	E16	73.8729	10.7981	18.5594	0
12	F09	E16	73.8729	0.807978	1.43841	0
12	F10	E16	73.8729	0.76616	1.12675	0
12	F11	E16	73.8729	-1.01257	0.767517	0
12	F12	E16	73.8729	1.1553	1.70375	0
12	G01	Background	73.8729	0	0	0
12	G02	Adult	73.8729	3.37031	4.88646	0
12	G03	Adult	73.8729	3.9813	5.86586	0
12	G04	Adult	73.8729	1.32292	1.82258	0
12	G05	Adult	73.8729	0.81478	0.578998	0
12	G06	Adult	73.8729	5.32283	8.10209	0
12	G07	Adult	73.8729	9.14035	10.6419	0
12	G08	Adult	73.8729	2.03932	1.90275	0
12	G09	Adult	73.8729	58.7487	51.7963	0
12	G10	Background	73.8729	0	0	0
12	G11	Background	73.8729	0	0	0
12	G12	Background	73.8729	0	0	0
12	H01	Background	73.8729	0	0	0
12	H02	Background	73.8729	0	0	0
12	H03	Background	73.8729	0	0	0
12	H04	Background	73.8729	0	0	0
12	H05	Background	73.8729	0	0	0
12	H06	Background	73.8729	0	0	0
12	H07	Background	73.8729	0	0	0
12	H08	Background	73.8729	0	0	0
12	H09	Background	73.8729	0	0	0
12	H10	Background	73.8729	0	0	0
12	H11	Background	73.8729	0	0	0
12	H12	Background	73.8729	0	0	0
13	A01	Background	80.4691	0	0	0
13	A02	Background	80.4691	0	0	0
13	A03	Background	80.4691	0	0	0
13	A04	Background	80.4691	0	0	0
13	A05	Background	80.4691	0	0	0
13	A06	Background	80.4691	0	0	0
13	A07	Background	80.4691	0	0	0
13	A08	Background	80.4691	0	0	0
13	A09	Background	80.4691	0	0	0
13	A10	Background	80.4691	0	0	0
13	A11	Background	80.4691	0	0	0
13	A12	Background	80.4691	0	0	0
13	B01	E16	80.4691	0.826776	1.76467	0
13	B02	E16	80.4691	2.46665	2.3242	0
13	B03	E16	80.4691	0.890236	1.57084	0
13	B04	E16	80.4691	1.88574	2.17134	0
13	B05	E16	80.4691	1.16706	1.40083	0
13	B06	Background	80.4691	0	0	0
13	B07	E16	80.4691	1.02682	1.80882	0
13	B08	E16	80.4691	-0.186479	6.12114	0
13	B09	Background	80.4691	0	0	0
13	B10	Background	80.4691	0	0	0
13	B11	Background	80.4691	0	0	0
13	B12	Background	80.4691	0	0	0
13	C01	Background	80.4691	0	0	0
13	C02	Background	80.4691	0	0	0
13	C03	Background	80.4691	0	0	0
13	C04	Background	80.4691	0	0	0
13	C05	Background	80.4691	0	0	0
13	C06	Background	80.4691	0	0	0
13	C07	Background	80.4691	0	0	0
13	C08	Background	80.4691	0	0	0
13	C09	Background	80.4691	0	0	0
13	C10	Background	80.4691	0	0	0
13	C11	Background	80.4691	0	0	0
13	C12	Background	80.4691	0	0	0
13	D01	Background	80.4691	0	0	0
13	D02	Background	80.4691	0	0	0
13	D03	Background	80.4691	0	0	0
13	D04	Background	80.4691	0	0	0
13	D05	Background	80.4691	0	0	0
13	D06	Background	80.4691	0	0	0
13	D07	Background	80.4691	0	0	0
13	D08	Background	80.4691	0	0	0
13	D09	Background	80.4691	0	0	0
13	D10	Background	80.4691	0	0	0
13	D11	Background	80.4691	0	0	0
13	D12	Background	80.4691	0	0	0
13	E01	E16	80.4691	1.70581	2.01227	0
13	E02	E16	80.4691	2.10125	4.77002	0
13	E03	E16	80.4691	1.24608	1.80824	0
13	E04	Background	80.4691	0	0	0
13	E05	Background	80.4691	0	0	0
13	E06	Background	80.4691	0	0	0
13	E07	Background	80.4691	0	0	0
13	E08	Background	80.4691	0	0	0
13	E09	Background	80.4691	0	0	0
13	E10	Background	80.4691	0	0	0
13	E11	Background	80.4691	0	0	0
13	E12	Background	80.4691	0	0	0
13	F01	E16	80.4691	0.809241	1.6105	0
13	F02	E16	80.4691	1.29307	1.4038	0
13	F03	E16	80.4691	0.957648	1.20107	0
13	F04	E16	80.4691	0.66975	1.19073	0
13	F05	E16	80.4691	0.943954	1.39208	0
13	F06	E16	80.4691	1.03312	1.52021	0
13	F07	E16	80.4691	0.499722	1.01517	0
13	F08	E16	80.4691	10.7899	18.0984	0
13	F09	E16	80.4691	0.793915	1.41796	0
13	F10	E16	80.4691	0.746478	1.09217	0
13	F11	E16	80.4691	-0.964076	0.750961	0
13	F12	E16	80.4691	1.29127	1.68656	0
13	G01	Background	80.4691	0	0	0
13	G02	Adult	80.4691	3.21632	4.80968	0
13	G03	Adult	80.4691	3.89364	5.76977	0
13	G04	Adult	80.4691	1.26895	1.78855	0
13	G05	Adult	80.4691	0.738837	0.584738	0
13	G06	Adult	80.4691	5.16029	7.99557	0
13	G07	Adult	80.4691	8.78371	10.4684	0
13	G08	Adult	80.4691	1.99649	1.88644	0
13	G09	Adult	80.4691	56.5973	52.0606	0
13	G10	Background	80.4691	0	0	0
13	G11	Background	80.4691	0	0	0
13	G12	Background	80.4691	0	0	0
13	H01	Background	80.4691	0	0	0
13	H02	Background	80.4691	0	0	0
13	H03	Background	80.4691	0	0	0
13	H04	Background	80.4691	0	0	0
13	H05	Background	80.4691	0	0	0
13	H06	Background	80.4691	0	0	0
13	H07	Background	80.4691	0	0	0
13	H08	Background	80.4691	0	0	0
13	H09	Background	80.4691	0	0	0
13	H10	Background	80.4691	0	0	0
13	H11	Background	80.4691	0	0	0
13	H12	Background	80.4691	0	0	0
14	A01	Background	87.0692	0	0	0
14	A02	Background	87.0692	0	0	0
14	A03	Background	87.0692	0	0	0
14	A04	Background	87.0692	0	0	0
14	A05	Background	87.0692	0	0	0
14	A06	Background	87.0692	0	0	0
14	A07	Background	87.0692	0	0	0
14	A08	Background	87.0692	0	0	0
14	A09	Background	87.0692	0	0	0
14	A10	Background	87.0692	0	0	0
14	A11	Background	87.0692	0	0	0
14	A12	Background	87.0692	0	0	0
14	B01	E16	87.0692	0.812768	1.74067	0
14	B02	E16	87.0692	2.49878	2.24485	0
14	B03	E16	87.0692	0.940714	1.55861	0
14	B04	E16	87.0692	1.8366	2.11728	0
14	B05	E16	87.0692	1.21076	1.37757	0
14	B06	Background	87.0692	0	0	0
14	B07	E16	87.0692	1.0307	1.80573	0
14	B08	E16	87.0692	-0.685517	6.00493	0
14	B09	Background	87.0692	0	0	0
14	B10	Background	87.0692	0	0	0
14	B11	Background	87.0692	0	0	0
14	B12	Background	87.0692	0	0	0
14	C01	Background	87.0692	0	0	0
14	C02	Background	87.0692	0	0	0
14	C03	Background	87.0692	0	0	0
14	C04	Background	87.0692	0	0	0
14	C05	Background	87.0692	0	0	0
14	C06	Background	87.0692	0	0	0
14	C07	Background	87.0692	0	0	0
14	C08	Background	87.0692	0	0	0
14	C09	Background	87.0692	0	0	0
14	C10	Background	87.0692	0	0	0
14	C11	Background	87.0692	0	0	0
14	C12	Background	87.0692	0	0	0
14	D01	Background	87.0692	0	0	0
14	D02	Background	87.0692	0	0	0
14	D03	Background	87.0692	0	0	0
14	D04	Background	87.0692	0	0	0
14	D05	Background	87.0692	0	0	0
14	D06	Background	87.0692	0	0	0
14	D07	Background	87.0692	0	0	0
14	D08	Background	87.0692	0	0	0
14	D09	Background	87.0692	0	0	0
14	D10	Background	87.0692	0	0	0
14	D11	Background	87.0692	0	0	0
14	D12	Background	87.0692	0	0	0
14	E01	E16	87.0692	1.75727	1.98506	0
14	E02	E16	87.0692	2.12946	4.79407	0
14	E03	E16	87.0692	1.21309	1.80016	0
14	E04	Background	87.0692	0	0	0
14	E05	Background	87.0692	0	0	0
14	E06	Background	87.0692	0	0	0
14	E07	Background	87.0692	0	0	0
14	E08	Background	87.0692	0	0	0
14	E09	Background	87.0692	0	0	0
14	E10	Background	87.0692	0	0	0
14	E11	Background	87.0692	0	0	0
14	E12	Background	87.0692	0	0	0
14	F01	E16	87.0692	0.816437	1.58849	0
14	F02	E16	87.0692	1.28233	1.3789	0
14	F03	E16	87.0692	0.86624	1.18416	0
14	F04	E16	87.0692	0.65286	1.19484	0
14	F05	E16	87.0692	0.910839	1.23941	0
14	F06	E16	87.0692	1.08823	1.50474	0
14	F07	E16	87.0692	0.495757	1.00908	0
14	F08	E16	87.0692	11.2926	18.1166	0
14	F09	E16	87.0692	0.792245	1.42762	0
14	F10	E16	87.0692	0.715719	1.06531	0
14	F11	E16	87.0692	-1.05022	0.749471	0
14	F12	E16	87.0692	1.35247	1.69511	0
14	G01	Background	87.0692	0	0	0
14	G02	Adult	87.0692	3.09059	4.71691	0
14	G03	Adult	87.0692	3.86939	5.62987	0
14	G04	Adult	87.0692	1.2301	1.78007	0
14	G05	Adult	87.0692	0.691867	0.579351	0
14	G06	Adult	87.0692	5.09848	7.79993	0
14	G07	Adult	87.0692	8.5482	10.2008	0
14	G08	Adult	87.0692	1.9547	1.82796	0
14	G09	Adult	87.0692	55.0701	51.9865	0
14	G10	Background	87.0692	0	0	0
14	G11	Background	87.0692	0	0	0
14	G12	Background	87.0692	0	0	0
14	H01	Background	87.0692	0	0	0
14	H02	Background	87.0692	0	0	0
14	H03	Background	87.0692	0	0	0
14	H04	Background	87.0692	0	0	0
14	H05	Background	87.0692	0	0	0
14	H06	Background	87.0692	0	0	0
14	H07	Background	87.0692	0	0	0
14	H08	Background	87.0692	0	0	0
14	H09	Background	87.0692	0	0	0
14	H10	Background	87.0692	0	0	0
14	H11	Background	87.0692	0	0	0
14	H12	Background	87.0692	0	0	0
15	A01	Background	93.6792	0	0	0
15	A02	Background	93.6792	0	0	0
15	A03	Background	93.6792	0	0	0
15	A04	Background	93.6792	0	0	0
15	A05	Background	93.6792	0	0	0
15	A06	Background	93.6792	0	0	0
15	A07	Background	93.6792	0	0	0
15	A08	Background	93.6792	0	0	0
15	A09	Background	93.6792	0	0	0
15	A10	Background	93.6792	0	0	0
15	A11	Background	93.6792	0	0	0
15	A12	Background	93.6792	0	0	0
15	B01	E16	93.6792	0.800147	1.75191	0
15	B02	E16	93.6792	2.52901	2.20579	0
15	B03	E16	93.6792	0.954147	1.50312	0
15	B04	E16	93.6792	1.83184	2.06486	0
15	B05	E16	93.6792	1.24098	1.35329	0
15	B06	Background	93.6792	0	0	0
15	B07	E16	93.6792	1.02636	1.70236	0
15	B08	E16	93.6792	-0.584866	5.60069	0
15	B09	Background	93.6792	0	0	0
15	B10	Background	93.6792	0	0	0
15	B11	Background	93.6792	0	0	0
15	B12	Background	93.6792	0	0	0
15	C01	Background	93.6792	0	0	0
15	C02	Background	93.6792	0	0	0
15	C03	Background	93.6792	0	0	0
15	C04	Background	93.6792	0	0	0
15	C05	Background	93.6792	0	0	0
15	C06	Background	93.6792	0	0	0
15	C07	Background	93.6792	0	0	0
15	C08	Background	93.6792	0	0	0
15	C09	Background	93.6792	0	0	0
15	C10	Background	93.6792	0	0	0
15	C11	Background	93.6792	0	0	0
15	C12	Background	93.6792	0	0	0
15	D01	Background	93.6792	0	0	0
15	D02	Background	93.6792	0	0	0
15	D03	Background	93.6792	0	0	0
15	D04	Background	93.6792	0	0	0
15	D05	Background	93.6792	0	0	0
15	D06	Background	93.6792	0	0	0
15	D07	Background	93.6792	0	0	0
15	D08	Background	93.6792	0	0	0
15	D09	Background	93.6792	0	0	0
15	D10	Background	93.6792	0	0	0
15	D11	Background	93.6792	0	0	0
15	D12	Background	93.6792	0	0	0
15	E01	E16	93.6792	1.7634	1.9907	0
15	E02	E16	93.6792	2.15146	4.78971	0
15	E03	E16	93.6792	1.1712	1.73003	0
15	E04	Background	93.6792	0	0	0
15	E05	Background	93.6792	0	0	0
15	E06	Background	93.6792	0	0	0
15	E07	Background	93.6792	0	0	0
15	E08	Background	93.6792	0	0	0
15	E09	Background	93.6792	0	0	0
15	E10	Background	93.6792	0	0	0
15	E11	Background	93.6792	0	0	0
15	E12	Background	93.6792	0	0	0
15	F01	E16	93.6792	0.825214	1.55856	0
15	F02	E16	93.6792	1.26273	1.35562	0
15	F03	E16	93.6792	0.992024	1.17711	0
15	F04	E16	93.6792	0.647975	1.18993	0
15	F05	E16	93.6792	0.934269	1.24082	0
15	F06	E16	93.6792	1.14927	1.50932	0
15	F07	E16	93.6792	0.49804	1.0058	0
15	F08	E16	93.6792	11.5765	18.1455	0
15	F09	E16	93.6792	0.786711	1.42185	0
15	F10	E16	93.6792	0.714278	1.05418	0
15	F11	E16	93.6792	-1.01798	0.747844	0
15	F12	E16	93.6792	1.45844	1.6854	0
15	G01	Background	93.6792	0	0	0
15	G02	Adult	93.6792	3.02255	4.64478	0
15	G03	Adult	93.6792	3.84949	5.55101	0
15	G04	Adult	93.6792	1.20821	1.7608	0
15	G05	Adult	93.6792	0.633827	0.591805	0
15	G06	Adult	93.6792	5.03692	7.69257	0
15	G07	Adult	93.6792	8.44444	9.94917	0
15	G08	Adult	93.6792	1.97207	1.88943	0
15	G09	Adult	93.6792	53.9277	52.0684	0
15	G10	Background	93.6792	0	0	0
15	G11	Background	93.6792	0	0	0
15	G12	Background	93.6792	0	0	0
15	H01	Background	93.6792	0	0	0
15	H02	Background	93.6792	0	0	0
15	H03	Background	93.6792	0	0	0
15	H04	Background	93.6792	0	0	0
15	H05	Background	93.6792	0	0	0
15	H06	Background	93.6792	0	0	0
15	H07	Background	93.6792	0	0	0
15	H08	Background	93.6792	0	0	0
15	H09	Background	93.6792	0	0	0
15	H10	Background	93.6792	0	0	0
15	H11	Background	93.6792	0	0	0
15	H12	Background	93.6792	0	0	0
16	A01	Background	100.279	0	0	0
16	A02	Background	100.279	0	0	0
16	A03	Background	100.279	0	0	0
16	A04	Background	100.279	0	0	0
16	A05	Background	100.279	0	0	0
16	A06	Background	100.279	0	0	0
16	A07	Background	100.279	0	0	0
16	A08	Background	100.279	0	0	0
16	A09	Background	100.279	0	0	0
16	A10	Background	100.279	0	0	0
16	A11	Background	100.279	0	0	0
16	A12	Background	100.279	0	0	0
16	B01	E16	100.279	0.84981	1.69206	0
16	B02	E16	100.279	2.62009	2.18171	0
16	B03	E16	100.279	1.0351	1.46233	0
16	B04	E16	100.279	1.86409	2.0468	0
16	B05	E16	100.279	1.27501	1.33759	0
16	B06	Background	100.279	0	0	0
16	B07	E16	100.279	1.02182	1.61349	0
16	B08	E16	100.279	-0.712507	5.76689	0
16	B09	Background	100.279	0	0	0
16	B10	Background	100.279	0	0	0
16	B11	Background	100.279	0	0	0
16	B12	Background	100.279	0	0	0
16	C01	Background	100.279	0	0	0
16	C02	Background	100.279	0	0	0
16	C03	Background	100.279	0	0	0
16	C04	Background	100.279	0	0	0
16	C05	Background	100.279	0	0	0
16	C06	Background	100.279	0	0	0
16	C07	Background	100.279	0	0	0
16	C08	Background	100.279	0	0	0
16	C09	Background	100.279	0	0	0
16	C10	Background	100.279	0	0	0
16	C11	Background	100.279	0	0	0
16	C12	Background	100.279	0	0	0
16	D01	Background	100.279	0	0	0
16	D02	Background	100.279	0	0	0
16	D03	Background	100.279	0	0	0
16	D04	Background	100.279	0	0	0
16	D05	Background	100.279	0	0	0
16	D06	Background	100.279	0	0	0
16	D07	Background	100.279	0	0	0
16	D08	Background	100.279	0	0	0
16	D09	Background	100.279	0	0	0
16	D10	Background	100.279	0	0	0
16	D11	Background	100.279	0	0	0
16	D12	Background	100.279	0	0	0
16	E01	E16	100.279	1.81695	2.00494	0
16	E02	E16	100.279	2.219	4.78855	0
16	E03	E16	100.279	1.18095	1.71652	0
16	E04	Background	100.279	0	0	0
16	E05	Background	100.279	0	0	0
16	E06	Background	100.279	0	0	0
16	E07	Background	100.279	0	0	0
16	E08	Background	100.279	0	0	0
16	E09	Background	100.279	0	0	0
16	E10	Background	100.279	0	0	0
16	E11	Background	100.279	0	0	0
16	E12	Background	100.279	0	0	0
16	F01	E16	100.279	0.840536	1.53447	0
16	F02	E16	100.279	1.27147	1.3423	0
16	F03	E16	100.279	0.92663	1.15005	0
16	F04	E16	100.279	0.664137	1.18031	0
16	F05	E16	100.279	0.944614	1.24083	0
16	F06	E16	100.279	1.24712	1.50059	0
16	F07	E16	100.279	0.509645	0.991103	0
16	F08	E16	100.279	12.1599	17.7067	0
16	F09	E16	100.279	0.803182	1.40678	0
16	F10	E16	100.279	0.724846	1.024	0
16	F11	E16	100.279	-1.02331	0.716012	0
16	F12	E16	100.279	1.58391	1.67397	0
16	G01	Background	100.279	0	0	0
16	G02	Adult	100.279	2.98446	4.54913	0
16	G03	Adult	100.279	3.866	5.52282	0
16	G04	Adult	100.279	1.19775	1.7246	0
16	G05	Adult	100.279	0.596705	0.588437	0
16	G06	Adult	100.279	5.03301	7.64907	0
16	G07	Adult	100.279	8.3963	9.71661	0
16	G08	Adult	100.279	1.97225	1.8669	0
16	G09	Adult	100.279	53.6596	52.3792	0
16	G10	Background	100.279	0	0	0
16	G11	Background	100.279	0	0	0
16	G12	Background	100.279	0	0	0
16	H01	Background	100.279	0	0	0
16	H02	Background	100.279	0	0	0
16	H03	Background	100.279	0	0	0
16	H04	Background	100.279	0	0	0
16	H05	Background	100.279	0	0	0
16	H06	Background	100.279	0	0	0
16	H07	Background	100.279	0	0	0
16	H08	Background	100.279	0	0	0
16	H09	Background	100.279	0	0	0
16	H10	Background	100.279	0	0	0
16	H11	Background	100.279	0	0	0
16	H12	Background	100.279	0	0	0
17	A01	Background	106.884	0	0	0
17	A02	Background	106.884	0	0	0
17	A03	Background	106.884	0	0	0
17	A04	Background	106.884	0	0	0
17	A05	Background	106.884	0	0	0
17	A06	Background	106.884	0	0	0
17	A07	Background	106.884	0	0	0
17	A08	Background	106.884	0	0	0
17	A09	Background	106.884	0	0	0
17	A10	Background	106.884	0	0	0
17	A11	Background	106.884	0	0	0
17	A12	Background	106.884	0	0	0
17	B01	E16	106.884	0.890104	1.63613	0
17	B02	E16	106.884	2.71903	2.16021	0
17	B03	E16	106.884	1.0521	1.44059	0
17	B04	E16	106.884	1.92741	2.01799	0
17	B05	E16	106.884	1.31421	1.33787	0
17	B06	Background	106.884	0	0	0
17	B07	E16	106.884	1.06263	1.61564	0
17	B08	E16	106.884	-0.587488	5.68329	0
17	B09	Background	106.884	0	0	0
17	B10	Background	106.884	0	0	0
17	B11	Background	106.884	0	0	0
17	B12	Background	106.884	0	0	0
17	C01	Background	106.884	0	0	0
17	C02	Background	106.884	0	0	0
17	C03	Background	106.884	0	0	0
17	C04	Background	106.884	0	0	0
17	C05	Background	106.884	0	0	0
17	C06	Background	106.884	0	0	0
17	C07	Background	106.884	0	0	0
17	C08	Background	106.884	0	0	0
17	C09	Background	106.884	0	0	0
17	C10	Background	106.884	0	0	0
17	C11	Background	106.884	0	0	0
17	C12	Background	106.884	0	0	0
17	D01	Background	106.884	0	0	0
17	D02	Background	106.884	0	0	0
17	D03	Background	106.884	0	0	0
17	D04	Background	106.884	0	0	0
17	D05	Background	106.884	0	0	0
17	D06	Background	106.884	0	0	0
17	D07	Background	106.884	0	0	0
17	D08	Background	106.884	0	0	0
17	D09	Background	106.884	0	0	0
17	D10	Background	106.884	0	0	0
17	D11	Background	106.884	0	0	0
17	D12	Background	106.884	0	0	0
17	E01	E16	106.884	1.87677	1.99241	0
17	E02	E16	106.884	2.25075	4.78367	0
17	E03	E16	106.884	1.20461	1.69532	0
17	E04	Background	106.884	0	0	0
17	E05	Background	106.884	0	0	0
17	E06	Background	106.884	0	0	0
17	E07	Background	106.884	0	0	0
17	E08	Background	106.884	0	0	0
17	E09	Background	106.884	0	0	0
17	E10	Background	106.884	0	0	0
17	E11	Background	106.884	0	0	0
17	E12	Background	106.884	0	0	0
17	F01	E16	106.884	0.868568	1.5159	0
17	F02	E16	106.884	1.27563	1.32182	0
17	F03	E16	106.884	1.06816	1.13258	0
17	F04	E16	106.884	0.683468	1.16105	0
17	F05	E16	106.884	0.983368	1.24065	0
17	F06	E16	106.884	1.34063	1.5093	0
17	F07	E16	106.884	0.532605	0.982212	0
17	F08	E16	106.884	12.7449	17.5973	0
17	F09	E16	106.884	0.834587	1.40317	0
17	F10	E16	106.884	0.743133	1.01745	0
17	F11	E16	106.884	-0.979192	0.72365	0
17	F12	E16	106.884	1.73666	1.66616	0
17	G01	Background	106.884	0	0	0
17	G02	Adult	106.884	2.97932	4.471	0
17	G03	Adult	106.884	3.88332	5.43724	0
17	G04	Adult	106.884	1.18955	1.69564	0
17	G05	Adult	106.884	0.569762	0.577044	0
17	G06	Adult	106.884	4.98201	7.53033	0
17	G07	Adult	106.884	8.40572	9.51162	0
17	G08	Adult	106.884	1.9471	1.80562	0
17	G09	Adult	106.884	53.6171	51.5523	0
17	G10	Background	106.884	0	0	0
17	G11	Background	106.884	0	0	0
17	G12	Background	106.884	0	0	0
17	H01	Background	106.884	0	0	0
17	H02	Background	106.884	0	0	0
17	H03	Background	106.884	0	0	0
17	H04	Background	106.884	0	0	0
17	H05	Background	106.884	0	0	0
17	H06	Background	106.884	0	0	0
17	H07	Background	106.884	0	0	0
17	H08	Background	106.884	0	0	0
17	H09	Background	106.884	0	0	0
17	H10	Background	106.884	0	0	0
17	H11	Background	106.884	0	0	0
17	H12	Background	106.884	0	0	0
18	A01	Background	113.501	0	0	0
18	A02	Background	113.501	0	0	0
18	A03	Background	113.501	0	0	0
18	A04	Background	113.501	0	0	0
18	A05	Background	113.501	0	0	0
18	A06	Background	113.501	0	0	0
18	A07	Background	113.501	0	0	0
18	A08	Background	113.501	0	0	0
18	A09	Background	113.501	0	0	0
18	A10	Background	113.501	0	0	0
18	A11	Background	113.501	0	0	0
18	A12	Background	113.501	0	0	0
18	B01	E16	113.501	0.94188	1.62694	0
18	B02	E16	113.501	2.83057	2.1712	0
18	B03	E16	113.501	1.168	1.42141	0
18	B04	E16	113.501	2.0232	2.01148	0
18	B05	E16	113.501	1.36933	1.34293	0
18	B06	Background	113.501	0	0	0
18	B07	E16	113.501	1.10248	1.6104	0
18	B08	E16	113.501	-0.503655	5.60922	0
18	B09	Background	113.501	0	0	0
18	B10	Background	113.501	0	0	0
18	B11	Background	113.501	0	0	0
18	B12	Background	113.501	0	0	0
18	C01	Background	113.501	0	0	0
18	C02	Background	113.501	0	0	0
18	C03	Background	113.501	0	0	0
18	C04	Background	113.501	0	0	0
18	C05	Background	113.501	0	0	0
18	C06	Background	113.501	0	0	0
18	C07	Background	113.501	0	0	0
18	C08	Background	113.501	0	0	0
18	C09	Background	113.501	0	0	0
18	C10	Background	113.501	0	0	0
18	C11	Background	113.501	0	0	0
18	C12	Background	113.501	0	0	0
18	D01	Background	113.501	0	0	0
18	D02	Background	113.501	0	0	0
18	D03	Background	113.501	0	0	0
18	D04	Background	113.501	0	0	0
18	D05	Background	113.501	0	0	0
18	D06	Background	113.501	0	0	0
18	D07	Background	113.501	0	0	0
18	D08	Background	113.501	0	0	0
18	D09	Background	113.501	0	0	0
18	D10	Background	113.501	0	0	0
18	D11	Background	113.501	0	0	0
18	D12	Background	113.501	0	0	0
18	E01	E16	113.501	1.95645	2.02664	0
18	E02	E16	113.501	2.31572	4.74832	0
18	E03	E16	113.501	1.23	1.68151	0
18	E04	Background	113.501	0	0	0
18	E05	Background	113.501	0	0	0
18	E06	Background	113.501	0	0	0
18	E07	Background	113.501	0	0	0
18	E08	Background	113.501	0	0	0
18	E09	Background	113.501	0	0	0
18	E10	Background	113.501	0	0	0
18	E11	Background	113.501	0	0	0
18	E12	Background	113.501	0	0	0
18	F01	E16	113.501	0.898258	1.49526	0
18	F02	E16	113.501	1.26739	1.33608	0
18	F03	E16	113.501	1.00349	1.119	0
18	F04	E16	113.501	0.717021	1.16059	0
18	F05	E16	113.501	1.01095	1.24487	0
18	F06	E16	113.501	1.44429	1.51616	0
18	F07	E16	113.501	0.546508	0.975727	0
18	F08	E16	113.501	13.2652	17.586	0
18	F09	E16	113.501	0.844941	1.38146	0
18	F10	E16	113.501	0.812376	1.14056	0
18	F11	E16	113.501	-0.945126	0.724772	0
18	F12	E16	113.501	1.9306	1.72359	0
18	G01	Background	113.501	0	0	0
18	G02	Adult	113.501	2.98654	4.39861	0
18	G03	Adult	113.501	3.89601	5.35707	0
18	G04	Adult	113.501	1.19575	1.66013	0
18	G05	Adult	113.501	0.545498	0.564927	0
18	G06	Adult	113.501	4.84714	7.24422	0
18	G07	Adult	113.501	8.41493	9.36711	0
18	G08	Adult	113.501	1.96769	1.77706	0
18	G09	Adult	113.501	53.7514	50.823	0
18	G10	Background	113.501	0	0	0
18	G11	Background	113.501	0	0	0
18	G12	Background	113.501	0	0	0
18	H01	Background	113.501	0	0	0
18	H02	Background	113.501	0	0	0
18	H03	Background	113.501	0	0	0
18	H04	Background	113.501	0	0	0
18	H05	Background	113.501	0	0	0
18	H06	Background	113.501	0	0	0
18	H07	Background	113.501	0	0	0
18	H08	Background	113.501	0	0	0
18	H09	Background	113.501	0	0	0
18	H10	Background	113.501	0	0	0
18	H11	Background	113.501	0	0	0
18	H12	Background	113.501	0	0	0
19	A01	Background	120.226	0	0	0
19	A02	Background	120.226	0	0	0
19	A03	Background	120.226	0	0	0
19	A04	Background	120.226	0	0	0
19	A05	Background	120.226	0	0	0
19	A06	Background	120.226	0	0	0
19	A07	Background	120.226	0	0	0
19	A08	Background	120.226	0	0	0
19	A09	Background	120.226	0	0	0
19	A10	Background	120.226	0	0	0
19	A11	Background	120.226	0	0	0
19	A12	Background	120.226	0	0	0
19	B01	E16	120.226	2.9143	1.60988	0
19	B02	E16	120.226	6.69308	1.69938	0
19	B03	E16	120.226	2.2748	1.20785	0
19	B04	E16	120.226	4.09336	1.67643	0
19	B05	E16	120.226	4.01343	1.12102	0
19	B06	Background	120.226	0	0	0
19	B07	E16	120.226	2.12341	1.33069	0
19	B08	E16	120.226	9.10672	4.48382	0
19	B09	Background	120.226	0	0	0
19	B10	Background	120.226	0	0	0
19	B11	Background	120.226	0	0	0
19	B12	Background	120.226	0	0	0
19	C01	Background	120.226	0	0	0
19	C02	Background	120.226	0	0	0
19	C03	Background	120.226	0	0	0
19	C04	Background	120.226	0	0	0
19	C05	Background	120.226	0	0	0
19	C06	Background	120.226	0	0	0
19	C07	Background	120.226	0	0	0
19	C08	Background	120.226	0	0	0
19	C09	Background	120.226	0	0	0
19	C10	Background	120.226	0	0	0
19	C11	Background	120.226	0	0	0
19	C12	Background	120.226	0	0	0
19	D01	Background	120.226	0	0	0
19	D02	Background	120.226	0	0	0
19	D03	Background	120.226	0	0	0
19	D04	Background	120.226	0	0	0
19	D05	Background	120.226	0	0	0
19	D06	Background	120.226	0	0	0
19	D07	Background	120.226	0	0	0
19	D08	Background	120.226	0	0	0
19	D09	Background	120.226	0	0	0
19	D10	Background	120.226	0	0	0
19	D11	Background	120.226	0	0	0
19	D12	Background	120.226	0	0	0
19	E01	E16	120.226	5.59358	1.54374	0
19	E02	E16	120.226	6.19154	4.28327	0
19	E03	E16	120.226	3.69698	1.58866	0
19	E04	Background	120.226	0	0	0
19	E05	Background	120.226	0	0	0
19	E06	Background	120.226	0	0	0
19	E07	Background	120.226	0	0	0
19	E08	Background	120.226	0	0	0
19	E09	Background	120.226	0	0	0
19	E10	Background	120.226	0	0	0
19	E11	Background	120.226	0	0	0
19	E12	Background	120.226	0	0	0
19	F01	E16	120.226	2.46458	1.24916	0
19	F02	E16	120.226	2.2641	0.974079	0
19	F03	E16	120.226	2.97445	0.999677	0
19	F04	E16	120.226	2.28505	0.948022	0
19	F05	E16	120.226	2.3244	0.946866	0
19	F06	E16	120.226	3.52041	1.21063	0
19	F07	E16	120.226	1.9449	0.788923	0
19	F08	E16	120.226	38.9704	15.9374	0
19	F09	E16	120.226	2.41202	1.12724	0
19	F10	E16	120.226	2.67706	0.770928	0
19	F11	E16	120.226	0.505994	0.604645	0
19	F12	E16	120.226	6.13769	1.76985	0
19	G01	Background	120.226	0	0	0
19	G02	Adult	120.226	6.81465	4.33373	0
19	G03	Adult	120.226	8.03192	5.17716	0
19	G04	Adult	120.226	3.23852	1.6151	0
19	G05	Adult	120.226	1.18687	0.528848	0
19	G06	Adult	120.226	11.7593	6.55309	0
19	G07	Adult	120.226	17.0193	9.25212	0
19	G08	Adult	120.226	3.254	1.80417	0
19	G09	Adult	120.226	68.1434	49.3314	0
19	G10	Background	120.226	0	0	0
19	G11	Background	120.226	0	0	0
19	G12	Background	120.226	0	0	0
19	H01	Background	120.226	0	0	0
19	H02	Background	120.226	0	0	0
19	H03	Background	120.226	0	0	0
19	H04	Background	120.226	0	0	0
19	H05	Background	120.226	0	0	0
19	H06	Background	120.226	0	0	0
19	H07	Background	120.226	0	0	0
19	H08	Background	120.226	0	0	0
19	H09	Background	120.226	0	0	0
19	H10	Background	120.226	0	0	0
19	H11	Background	120.226	0	0	0
19	H12	Background	120.226	0	0	0
20	A01	Background	126.838	0	0	0
20	A02	Background	126.838	0	0	0
20	A03	Background	126.838	0	0	0
20	A04	Background	126.838	0	0	0
20	A05	Background	126.838	0	0	0
20	A06	Background	126.838	0	0	0
20	A07	Background	126.838	0	0	0
20	A08	Background	126.838	0	0	0
20	A09	Background	126.838	0	0	0
20	A10	Background	126.838	0	0	0
20	A11	Background	126.838	0	0	0
20	A12	Background	126.838	0	0	0
20	B01	E16	126.838	2.69049	1.65555	0
20	B02	E16	126.838	5.60468	2.00196	0
20	B03	E16	126.838	2.13454	1.26096	0
20	B04	E16	126.838	4.00779	1.8503	0
20	B05	E16	126.838	3.2979	1.25685	0
20	B06	Background	126.838	0	0	0
20	B07	E16	126.838	2.00645	1.63531	0
20	B08	E16	126.838	6.78673	5.20466	0
20	B09	Background	126.838	0	0	0
20	B10	Background	126.838	0	0	0
20	B11	Background	126.838	0	0	0
20	B12	Background	126.838	0	0	0
20	C01	Background	126.838	0	0	0
20	C02	Background	126.838	0	0	0
20	C03	Background	126.838	0	0	0
20	C04	Background	126.838	0	0	0
20	C05	Background	126.838	0	0	0
20	C06	Background	126.838	0	0	0
20	C07	Background	126.838	0	0	0
20	C08	Background	126.838	0	0	0
20	C09	Background	126.838	0	0	0
20	C10	Background	126.838	0	0	0
20	C11	Background	126.838	0	0	0
20	C12	Background	126.838	0	0	0
20	D01	Background	126.838	0	0	0
20	D02	Background	126.838	0	0	0
20	D03	Background	126.838	0	0	0
20	D04	Background	126.838	0	0	0
20	D05	Background	126.838	0	0	0
20	D06	Background	126.838	0	0	0
20	D07	Background	126.838	0	0	0
20	D08	Background	126.838	0	0	0
20	D09	Background	126.838	0	0	0
20	D10	Background	126.838	0	0	0
20	D11	Background	126.838	0	0	0
20	D12	Background	126.838	0	0	0
20	E01	E16	126.838	4.62237	1.75766	0
20	E02	E16	126.838	5.82223	4.50258	0
20	E03	E16	126.838	3.44114	1.63064	0
20	E04	Background	126.838	0	0	0
20	E05	Background	126.838	0	0	0
20	E06	Background	126.838	0	0	0
20	E07	Background	126.838	0	0	0
20	E08	Background	126.838	0	0	0
20	E09	Background	126.838	0	0	0
20	E10	Background	126.838	0	0	0
20	E11	Background	126.838	0	0	0
20	E12	Background	126.838	0	0	0
20	F01	E16	126.838	2.13694	1.38588	0
20	F02	E16	126.838	2.21314	1.14475	0
20	F03	E16	126.838	2.57763	1.03731	0
20	F04	E16	126.838	1.96778	1.00418	0
20	F05	E16	126.838	2.13394	1.13822	0
20	F06	E16	126.838	3.21021	1.33999	0
20	F07	E16	126.838	1.55046	0.878685	0
20	F08	E16	126.838	32.5329	17.5062	0
20	F09	E16	126.838	1.94951	1.19022	0
20	F10	E16	126.838	2.54927	0.955256	0
20	F11	E16	126.838	0.375705	0.691952	0
20	F12	E16	126.838	6.0406	1.87785	0
20	G01	Background	126.838	0	0	0
20	G02	Adult	126.838	6.75009	4.13419	0
20	G03	Adult	126.838	7.89713	5.04741	0
20	G04	Adult	126.838	2.70166	1.56184	0
20	G05	Adult	126.838	1.13177	0.534796	0
20	G06	Adult	126.838	13.5659	6.75682	0
20	G07	Adult	126.838	16.5221	8.93993	0
20	G08	Adult	126.838	3.20659	1.78231	0
20	G09	Adult	126.838	67.0247	48.8065	0
20	G10	Background	126.838	0	0	0
20	G11	Background	126.838	0	0	0
20	G12	Background	126.838	0	0	0
20	H01	Background	126.838	0	0	0
20	H02	Background	126.838	0	0	0
20	H03	Background	126.838	0	0	0
20	H04	Background	126.838	0	0	0
20	H05	Background	126.838	0	0	0
20	H06	Background	126.838	0	0	0
20	H07	Background	126.838	0	0	0
20	H08	Background	126.838	0	0	0
20	H09	Background	126.838	0	0	0
20	H10	Background	126.838	0	0	0
20	H11	Background	126.838	0	0	0
20	H12	Background	126.838	0	0	0
21	A01	Background	133.444	0	0	0
21	A02	Background	133.444	0	0	0
21	A03	Background	133.444	0	0	0
21	A04	Background	133.444	0	0	0
21	A05	Background	133.444	0	0	0
21	A06	Background	133.444	0	0	0
21	A07	Background	133.444	0	0	0
21	A08	Background	133.444	0	0	0
21	A09	Background	133.444	0	0	0
21	A10	Background	133.444	0	0	0
21	A11	Background	133.444	0	0	0
21	A12	Background	133.444	0	0	0
21	B01	E16	133.444	2.80348	1.79963	0
21	B02	E16	133.444	5.77553	2.15995	0
21	B03	E16	133.444	2.12898	1.32832	0
21	B04	E16	133.444	4.0627	1.93124	0
21	B05	E16	133.444	3.3038	1.38922	0
21	B06	Background	133.444	0	0	0
21	B07	E16	133.444	2.15416	1.82209	0
21	B08	E16	133.444	6.97121	5.48038	0
21	B09	Background	133.444	0	0	0
21	B10	Background	133.444	0	0	0
21	B11	Background	133.444	0	0	0
21	B12	Background	133.444	0	0	0
21	C01	Background	133.444	0	0	0
21	C02	Background	133.444	0	0	0
21	C03	Background	133.444	0	0	0
21	C04	Background	133.444	0	0	0
21	C05	Background	133.444	0	0	0
21	C06	Background	133.444	0	0	0
21	C07	Background	133.444	0	0	0
21	C08	Background	133.444	0	0	0
21	C09	Background	133.444	0	0	0
21	C10	Background	133.444	0	0	0
21	C11	Background	133.444	0	0	0
21	C12	Background	133.444	0	0	0
21	D01	Background	133.444	0	0	0
21	D02	Background	133.444	0	0	0
21	D03	Background	133.444	0	0	0
21	D04	Background	133.444	0	0	0
21	D05	Background	133.444	0	0	0
21	D06	Background	133.444	0	0	0
21	D07	Background	133.444	0	0	0
21	D08	Background	133.444	0	0	0
21	D09	Background	133.444	0	0	0
21	D10	Background	133.444	0	0	0
21	D11	Background	133.444	0	0	0
21	D12	Background	133.444	0	0	0
21	E01	E16	133.444	4.72207	2.03781	0
21	E02	E16	133.444	5.88187	4.71021	0
21	E03	E16	133.444	3.36445	1.72749	0
21	E04	Background	133.444	0	0	0
21	E05	Background	133.444	0	0	0
21	E06	Background	133.444	0	0	0
21	E07	Background	133.444	0	0	0
21	E08	Background	133.444	0	0	0
21	E09	Background	133.444	0	0	0
21	E10	Background	133.444	0	0	0
21	E11	Background	133.444	0	0	0
21	E12	Background	133.444	0	0	0
21	F01	E16	133.444	2.15563	1.47498	0
21	F02	E16	133.444	2.28921	1.25329	0
21	F03	E16	133.444	2.6391	1.09659	0
21	F04	E16	133.444	1.88586	1.05587	0
21	F05	E16	133.444	2.2625	1.29975	0
21	F06	E16	133.444	3.21662	1.42963	0
21	F07	E16	133.444	1.54271	0.882493	0
21	F08	E16	133.444	33.5046	18.7064	0
21	F09	E16	133.444	2.00471	1.2991	0
21	F10	E16	133.444	2.64793	1.03086	0
21	F11	E16	133.444	0.554837	0.751444	0
21	F12	E16	133.444	6.23915	1.77758	0
21	G01	Background	133.444	0	0	0
21	G02	Adult	133.444	6.69575	4.01882	0
21	G03	Adult	133.444	7.93916	5.00121	0
21	G04	Adult	133.444	2.58715	1.55607	0
21	G05	Adult	133.444	1.12265	0.542045	0
21	G06	Adult	133.444	12.8091	6.77427	0
21	G07	Adult	133.444	16.3732	8.8454	0
[truncated: 785 more rows]

## Sheet: Normalized Rate (Columns)
Unassigned Well
Unselected Well
OCR Data
ECAR Data
PER Data
OCR (pmol/min):
Time	Group Name: E16																							Group Name: Adult												Embryo													Adult
	B01	B02	B03	B04	B05	B07	B08	E01	E02	E03	F01	F02	F03	F04	F05	F06	F07	F08	F09	F10	F11	F12		G02	G03	G04	G05	G06	G07	G08	G09		Time	1	2	3	4	5	6	7	8	9	10	11	12		1	2	3
1.31352	4.40133	9.21772	2.42668	5.21093	4.52642	4.63009	13.475	7.74385	10.6587	5.09648	4.23928	5.5836	3.71503	3.29506	3.55964	4.22186	3.02384	52.7171	3.38891	3.87713	1.15303	5.01545		8.1461	9.07649	4.41124	2.82828	14.5187	19.7518	3.64218	77.5688		1.31352	6.80952	3.8188	4.52642	4.63009	4.91144	3.71503	3.42735	3.62285	3.63302	1.15303	7.74385	7.87761		8.61129	4.41124	17.1352
7.87905	4.14441	8.53516	2.45629	4.91556	4.28347	4.31798	11.9086	7.89484	10.0024	4.63557	3.94451	5.05712	3.42597	3.12077	3.1267	4.16628	2.73635	48.1703	3.05548	3.57517	0.806612	4.73069		7.69086	8.69634	4.19362	2.57787	13.9565	18.8704	3.44656	72.4437		7.87905	6.33978	3.68593	4.28347	4.31798	4.50081	3.42597	3.12373	3.45132	3.31532	0.806612	7.89484	7.31899		8.1936	4.19362	16.4135
14.4435	4.10573	8.42701	2.47275	4.89219	4.2652	4.20556	11.2574	7.65859	9.77994	4.54472	3.88676	4.94755	3.50119	3.09835	3.12866	4.14781	2.67414	43.0599	2.97065	3.52337	0.753188	4.72473		7.54734	8.57405	4.18068	2.7776	13.8549	18.6144	3.39396	70.8212		14.4435	6.26637	3.68247	4.2652	4.20556	4.41716	3.50119	3.11351	3.41098	3.24701	0.753188	7.65859	7.16233		8.0607	4.18068	16.2346
21.045	4.05189	8.33149	2.47268	4.80097	4.22433	4.13544	11.1563	7.63947	9.64651	4.46644	3.83779	4.85086	3.39942	3.07655	3.0113	4.12114	2.5973	42.1074	2.93828	3.43439	0.694274	4.61827		7.48813	8.5296	4.15309	1.47597	13.7929	18.5017	3.47717	70.5543		21.045	6.19169	3.63683	4.22433	4.13544	4.34432	3.39942	3.04392	3.35922	3.18633	0.694274	7.63947	7.05648		8.00886	4.15309	16.1473
27.6521	4.02134	8.28265	2.47081	4.75226	4.20304	2.98441	10.9571	7.53426	9.55604	4.40947	3.80832	4.80156	3.45873	3.06426	3.11888	4.10607	2.57746	46.6372	2.90736	3.41592	0.631649	4.61349		7.41918	8.47018	4.14523	1.4385	13.7414	18.2898	3.43401	69.5309		27.6521	6.15199	3.61153	4.20304	2.98441	4.30494	3.45873	3.09157	3.34177	3.16164	0.631649	7.53426	6.98276		7.94468	4.14523	16.0156
34.2317	3.89581	8.26421	2.42817	4.59668	4.23569	2.95087	10.9402	7.15517	9.4764	4.37256	3.82617	4.81889	3.36908	3.07498	3.19291	3.20476	2.5913	46.5109	2.90579	3.41219	0.70197	5.58153		7.42693	8.47956	4.16714	1.46682	13.9145	18.344	3.46306	69.9371		34.2317	6.08001	3.51243	4.23569	2.95087	4.32253	3.36908	3.13395	2.89803	3.15899	0.70197	7.15517	6.92448		7.95325	4.16714	16.1293
40.8957	2.63446	4.8827	1.743	3.80303	3.11568	2.33896	4.71265	5.11924	6.44949	3.33702	2.00675	2.9176	2.77364	2.16268	1.73666	2.27641	1.6216	28.3875	2.27564	2.29053	-0.00620933	2.57607		7.04504	8.23551	3.57596	1.32335	12.3321	17.7253	3.24548	67.9463		40.8957	3.75858	2.77302	3.11568	2.33896	2.46218	2.77364	1.94967	1.94901	2.28308	-0.00620933	5.11924	4.89326		7.64028	3.57596	15.0287
47.488	1.41324	3.15822	1.09262	3.38471	1.76181	1.36705	0.608067	2.98609	4.02113	2.55055	1.31835	1.6824	1.63965	1.44911	1.07782	1.37838	0.850006	15.2841	1.46926	1.5273	-0.68893	1.51483		6.10408	7.04599	2.53153	1.20916	9.76413	16.751	2.97433	67.0477		47.488	2.28573	2.23867	1.76181	1.36705	1.50037	1.63965	1.26346	1.11419	1.49828	-0.68893	2.98609	3.28584		6.57504	2.53153	13.2576
54.0843	1.1647	2.76527	0.920472	2.84579	1.35725	1.16034	-0.527044	2.3021	3.01617	2.04775	1.07447	1.49995	1.2818	1.06688	1.03889	1.13144	0.67189	12.7563	1.11543	1.08984	-0.899775	1.19977		4.53255	5.30656	1.92273	1.08698	7.32949	14.0022	2.49817	66.435		54.0843	1.96498	1.88313	1.35725	1.16034	1.28721	1.2818	1.05289	0.901666	1.10264	-0.899775	2.3021	2.53196		4.91956	1.92273	10.6659
60.6903	1.04335	2.63527	0.846675	2.44837	1.25581	1.09754	-1.00332	2.09694	2.62228	1.74844	0.963146	1.44012	0.942725	0.875227	0.95477	1.05117	0.594789	11.7388	0.95329	0.887757	-1.00537	1.1443		3.89875	4.5206	1.59758	0.995588	6.15451	11.2201	2.24607	63.9577		60.6903	1.83931	1.64752	1.25581	1.09754	1.20163	0.942725	0.914998	0.822981	0.920524	-1.00537	2.09694	2.18536		4.20968	1.59758	8.6873
67.2899	0.97436	2.54708	0.902796	2.17475	1.21189	1.06367	-0.904198	1.91607	2.41646	1.5363	0.872767	1.38624	1.00224	0.769619	0.96091	1.01331	0.552743	11.1596	0.846779	0.800142	-1.05342	1.16946		3.57883	4.1813	1.4244	0.905179	5.61686	9.84591	2.12076	61.5218		67.2899	1.76072	1.53877	1.21189	1.06367	1.1295	1.00224	0.865265	0.783025	0.823461	-1.05342	1.91607	1.97638		3.88006	1.4244	7.73139
73.8729	0.877704	2.50759	0.889225	1.98528	1.18107	1.03732	-0.334685	1.77377	2.29595	1.35341	0.825836	1.32765	0.856613	0.700899	0.911422	1.00782	0.51789	10.7981	0.807978	0.76616	-1.01257	1.1553		3.37031	3.9813	1.32292	0.81478	5.32283	9.14035	2.03932	58.7487		73.8729	1.69265	1.43725	1.18107	1.03732	1.07674	0.856613	0.80616	0.762854	0.787069	-1.01257	1.77377	1.82468		3.6758	1.32292	7.23159
80.4691	0.826776	2.46665	0.890236	1.88574	1.16706	1.02682	-0.186479	1.70581	2.10125	1.24608	0.809241	1.29307	0.957648	0.66975	0.943954	1.03312	0.499722	10.7899	0.793915	0.746478	-0.964076	1.29127		3.21632	3.89364	1.26895	0.738837	5.16029	8.78371	1.99649	56.5973		80.4691	1.64672	1.38799	1.16706	1.02682	1.05116	0.957648	0.806852	0.766421	0.770197	-0.964076	1.70581	1.67366		3.55498	1.26895	6.972
87.0692	0.812768	2.49878	0.940714	1.8366	1.21076	1.0307	-0.685517	1.75727	2.12946	1.21309	0.816437	1.28233	0.86624	0.65286	0.910839	1.08823	0.495757	11.2926	0.792245	0.715719	-1.05022	1.35247		3.09059	3.86939	1.2301	0.691867	5.09848	8.5482	1.9547	55.0701		87.0692	1.65578	1.38866	1.21076	1.0307	1.04939	0.86624	0.781849	0.791992	0.753982	-1.05022	1.75727	1.67128		3.47999	1.2301	6.82334
93.6792	0.800147	2.52901	0.954147	1.83184	1.24098	1.02636	-0.584866	1.7634	2.15146	1.1712	0.825214	1.26273	0.992024	0.647975	0.934269	1.14927	0.49804	11.5765	0.786711	0.714278	-1.01798	1.45844		3.02255	3.84949	1.20821	0.633827	5.03692	8.44444	1.97207	53.9277		93.6792	1.66458	1.39299	1.24098	1.02636	1.04397	0.992024	0.791122	0.823654	0.750494	-1.01798	1.7634	1.66133		3.43602	1.20821	6.74068
100.279	0.84981	2.62009	1.0351	1.86409	1.27501	1.02182	-0.712507	1.81695	2.219	1.18095	0.840536	1.27147	0.92663	0.664137	0.944614	1.24712	0.509645	12.1599	0.803182	0.724846	-1.02331	1.58391		2.98446	3.866	1.19775	0.596705	5.03301	8.3963	1.97225	53.6596		100.279	1.73495	1.4496	1.27501	1.02182	1.056	0.92663	0.804376	0.878382	0.764014	-1.02331	1.81695	1.69997		3.42523	1.19775	6.71465
106.884	0.890104	2.71903	1.0521	1.92741	1.31421	1.06263	-0.587488	1.87677	2.25075	1.20461	0.868568	1.27563	1.06816	0.683468	0.983368	1.34063	0.532605	12.7449	0.834587	0.743133	-0.979192	1.73666		2.97932	3.88332	1.18955	0.569762	4.98201	8.40572	1.9471	53.6171		106.884	1.80457	1.48976	1.31421	1.06263	1.0721	1.06816	0.833418	0.93662	0.78886	-0.979192	1.87677	1.72768		3.43132	1.18955	6.69387
113.501	0.94188	2.83057	1.168	2.0232	1.36933	1.10248	-0.503655	1.95645	2.31572	1.23	0.898258	1.26739	1.00349	0.717021	1.01095	1.44429	0.546508	13.2652	0.844941	0.812376	-0.945126	1.9306		2.98654	3.89601	1.19575	0.545498	4.84714	8.41493	1.96769	53.7514		113.501	1.88622	1.5956	1.36933	1.10248	1.08282	1.00349	0.863987	0.995401	0.828658	-0.945126	1.95645	1.77286		3.44127	1.19575	6.63103
120.226	2.9143	6.69308	2.2748	4.09336	4.01343	2.12341	9.10672	5.59358	6.19154	3.69698	2.46458	2.2641	2.97445	2.28505	2.3244	3.52041	1.9449	38.9704	2.41202	2.67706	0.505994	6.13769		6.81465	8.03192	3.23852	1.18687	11.7593	17.0193	3.254	68.1434		120.226	4.80369	3.18408	4.01343	2.12341	2.36434	2.97445	2.30472	2.73265	2.54454	0.505994	5.59358	4.94426		7.42328	3.23852	14.3893
126.838	2.69049	5.60468	2.13454	4.00779	3.2979	2.00645	6.78673	4.62237	5.82223	3.44114	2.13694	2.21314	2.57763	1.96778	2.13394	3.21021	1.55046	32.5329	1.94951	2.54927	0.375705	6.0406		6.75009	7.89713	2.70166	1.13177	13.5659	16.5221	3.20659	67.0247		126.838	4.14758	3.07116	3.2979	2.00645	2.17504	2.57763	2.05086	2.38034	2.24939	0.375705	4.62237	4.63169		7.32361	2.70166	15.044
133.444	2.80348	5.77553	2.12898	4.0627	3.3038	2.15416	6.97121	4.72207	5.88187	3.36445	2.15563	2.28921	2.6391	1.88586	2.2625	3.21662	1.54271	33.5046	2.00471	2.64793	0.554837	6.23915		6.69575	7.93916	2.58715	1.12265	12.8091	16.3732	3.19947	67.2318		133.444	4.28951	3.09584	3.3038	2.15416	2.22242	2.6391	2.07418	2.37966	2.32632	0.554837	4.72207	4.62316		7.31745	2.58715	14.5912
140.046	2.87046	6.06725	2.12988	4.12801	3.29037	1.92277	7.67628	4.83201	5.97493	3.36049	2.21738	2.4082	2.58096	1.86166	2.39518	3.26385	1.62944	35.5264	2.11484	2.83517	0.741307	6.05302		6.71751	7.97214	2.558	1.11973	14.385	16.2588	3.19912	67.4605		140.046	4.46885	3.12895	3.29037	1.92277	2.31279	2.58096	2.12842	2.44664	2.47501	0.741307	4.83201	4.66771		7.34483	2.558	15.3219
146.658	2.95022	6.3846	2.13167	4.1799	3.35721	2.85263	8.10204	4.95778	6.06042	3.42776	2.30788	2.60752	2.67818	1.84596	2.52476	3.31679	1.7238	35.9644	2.22284	2.96473	0.859545	6.07719		6.72559	7.97064	2.56119	1.11842	10.7364	16.1273	3.19954	67.3568		146.658	4.66741	3.15578	3.35721	2.85263	2.4577	2.67818	2.18536	2.5203	2.59378	0.859545	4.95778	4.74409		7.34811	2.56119	13.4318
153.388	1.42145	2.19755	1.10267	2.62346	1.1605	0.982779	0.561643	2.74187	4.77289	2.69733	0.980703	1.44508	1.76683	0.971509	0.96401	1.04334	0.643314	11.6714	1.20387	1.43672	-0.735276	1.66748		4.97004	7.51686	1.68757	0.870751	6.83208	11.6482	2.52207	65.6224		153.388	1.8095	1.86306	1.1605	0.982779	1.21289	1.76683	0.967759	0.843325	1.3203	-0.735276	2.74187	3.73511		6.24345	1.68757	9.24014
160.015	0.818038	1.67358	0.770384	1.73562	0.869928	0.757002	-1.07821	1.74176	3.31595	1.84495	0.579399	1.03193	1.00132	0.548145	0.742462	0.77723	0.373908	8.34897	0.773443	0.706874	-1.06797	0.890574		3.02229	4.51185	1.09145	0.592839	4.41275	7.88211	1.75825	58.5458		160.015	1.24581	1.253	0.869928	0.757002	0.805664	1.00132	0.645303	0.575569	0.740158	-1.06797	1.74176	2.58045		3.76707	1.09145	6.14743
166.621	0.684842	1.49384	0.668279	1.20277	0.767738	0.675726	-1.17878	1.37827	2.1496	1.25658	0.475305	0.930197	0.732861	0.406622	0.702243	0.673144	0.306459	7.17486	0.69842	0.585354	-1.064	0.789737		2.21857	3.1325	0.884546	0.435589	3.49004	6.67984	1.3272	47.361		166.621	1.08934	0.935525	0.767738	0.675726	0.702751	0.732861	0.554433	0.489801	0.641887	-1.064	1.37827	1.70309		2.67553	0.884546	5.08494
173.236	0.613128	1.35474	0.616075	1.01082	0.711914	0.644073	-1.56642	1.30224	1.69658	0.934536	0.43209	0.879491	0.652412	0.348277	0.657029	0.63375	0.273899	5.08366	0.643078	0.517364	-1.13561	0.710445		1.86772	2.5916	0.781145	0.350867	2.6864	6.06102	1.1231	35.0164		173.236	0.983933	0.813446	0.711914	0.644073	0.655791	0.652412	0.502653	0.453825	0.580221	-1.13561	1.30224	1.31556		2.22966	0.781145	4.37371
179.847	0.512466	1.211	0.562712	0.904167	0.65639	0.589603	-1.42213	1.09676	1.4551	0.756809	0.375015	0.824326	0.597351	0.307027	0.62217	0.570507	0.239213	5.6068	0.578949	0.482396	-1.11951	0.652551		1.67185	2.26236	0.704328	0.285089	3.12003	5.64975	1.00164	26.0888		179.847	0.86173	0.733439	0.65639	0.589603	0.59967	0.597351	0.464599	0.40486	0.530672	-1.11951	1.09676	1.10595		1.9671	0.704328	4.38489
186.459	0.512077	1.09741	0.532552	0.841022	0.610766	0.569294	-1.7854	1.03365	1.32634	0.678255	0.32607	0.775492	0.557274	0.270263	0.583656	0.541906	0.211918	3.52095	0.539658	0.434385	-1.19676	0.585145		1.51626	2.04584	0.651436	0.241057	2.74656	5.21206	0.921781	21.3199		186.459	0.804742	0.686787	0.610766	0.569294	0.550781	0.557274	0.426959	0.376912	0.487022	-1.19676	1.03365	1.00229		1.78105	0.651436	3.97931
ECAR (mpH/min):
Time	Group Name: E16																							Group Name: Adult
	B01	B02	B03	B04	B05	B07	B08	E01	E02	E03	F01	F02	F03	F04	F05	F06	F07	F08	F09	F10	F11	F12		G02	G03	G04	G05	G06	G07	G08	G09
1.31352	0.888767	0.996138	0.918138	1.86796	0.602449	0.779227	2.53399	0.873121	2.26666	1.29589	0.637748	0.50593	0.646424	0.604072	0.484588	0.690316	0.406505	6.94725	0.607885	0.51997	0.300853	0.725814		3.65741	4.4143	0.855432	0.757442	4.74238	6.91275	1.30101	49.0433
7.87905	0.774828	0.869525	0.694199	1.3828	0.423667	0.681939	2.14136	0.681949	2.01599	1.04712	0.524692	0.447549	0.474624	0.473321	0.430686	0.584727	0.345262	6.52242	0.523064	0.443908	0.291552	0.66747		3.64499	4.27211	0.732949	0.603731	4.43185	6.18434	1.11823	46.7124
14.4435	0.781464	0.89701	0.680464	1.44308	0.448199	0.66451	2.04453	0.745776	1.99785	1.03933	0.535494	0.438397	0.46572	0.46489	0.449742	0.571987	0.355466	6.31223	0.533699	0.442076	0.299665	0.661953		3.68353	4.34608	0.732823	0.68826	4.57201	6.3552	1.09797	44.6212
21.045	0.773056	0.925318	0.685802	1.4308	0.444625	0.656839	2.05043	0.751516	1.94218	1.0183	0.55198	0.442897	0.474973	0.458504	0.426742	0.569447	0.346873	6.40925	0.527604	0.447688	0.299493	0.674592		3.68696	4.38007	0.724262	0.241881	4.60874	6.35224	1.09144	44.5611
27.6521	0.782689	0.967957	0.687712	1.43512	0.46992	0.658028	2.14083	0.708959	1.93145	1.01043	0.558656	0.448702	0.470102	0.463585	0.420103	0.560662	0.343512	6.08592	0.519244	0.455727	0.300634	0.681383		3.70032	4.39396	0.738441	0.348984	4.64851	6.35878	1.149	42.654
34.2317	0.819563	0.996508	0.714188	1.44579	0.469797	0.641604	2.12836	0.651125	1.93636	0.893272	0.559163	0.426233	0.462013	0.441696	0.419974	0.544638	0.338156	5.88456	0.530924	0.366258	0.259099	0.802647		3.65695	4.33714	0.724212	0.367216	4.65731	6.33504	1.14638	41.5609
40.8957	1.38705	1.72669	1.19873	1.78696	0.841043	1.39125	4.29369	1.38244	3.3615	1.39733	1.31799	0.967683	0.727643	0.811147	0.933232	1.0564	0.616864	14.682	0.841424	0.654956	0.478938	2.0215		4.17395	4.86505	1.12408	0.32634	5.61403	7.05131	1.3264	43.6241
47.488	1.78839	2.3866	1.53569	1.97222	1.31888	1.80074	6.03938	1.94568	4.35195	1.67899	1.71075	1.40952	1.03766	1.02068	1.19065	1.37274	0.980347	18.6437	1.24188	0.935841	0.699855	2.2167		4.56351	5.39517	1.61453	0.434137	6.87417	8.60267	1.63483	43.5079
54.0843	1.86247	2.53056	1.60651	2.07954	1.47109	1.84269	6.24569	2.15922	4.71952	1.77981	1.79431	1.47681	1.16812	1.13182	1.35941	1.48511	1.05351	18.9745	1.42422	1.06007	0.769872	2.21362		4.96599	5.8524	1.80987	0.488685	7.7341	9.81894	1.81396	47.3206
60.6903	1.86334	2.52273	1.60271	2.14773	1.50784	1.8244	6.40715	2.21878	4.8604	1.85778	1.77014	1.48751	1.21462	1.16037	1.23341	1.52178	1.05949	18.881	1.45987	1.07498	0.777213	2.14862		5.01151	5.9582	1.85677	0.53178	7.96238	10.443	1.86604	49.4936
67.2899	1.84897	2.48657	1.61832	2.17896	1.50283	1.8304	6.26192	2.14048	4.97723	1.87084	1.71483	1.46447	1.22217	1.19316	1.3405	1.52948	1.04622	18.7296	1.46398	1.11441	0.769076	1.86494		5.02371	5.97768	1.84921	0.565407	8.11959	10.6215	1.89593	50.6914
73.8729	1.80067	2.45021	1.60772	2.18762	1.47101	1.83097	6.15603	2.0544	5.12933	1.85595	1.66241	1.42963	1.21725	1.19637	1.23865	1.52025	1.03267	18.5594	1.43841	1.12675	0.767517	1.70375		4.88646	5.86586	1.82258	0.578998	8.10209	10.6419	1.90275	51.7963
80.4691	1.76467	2.3242	1.57084	2.17134	1.40083	1.80882	6.12114	2.01227	4.77002	1.80824	1.6105	1.4038	1.20107	1.19073	1.39208	1.52021	1.01517	18.0984	1.41796	1.09217	0.750961	1.68656		4.80968	5.76977	1.78855	0.584738	7.99557	10.4684	1.88644	52.0606
87.0692	1.74067	2.24485	1.55861	2.11728	1.37757	1.80573	6.00493	1.98506	4.79407	1.80016	1.58849	1.3789	1.18416	1.19484	1.23941	1.50474	1.00908	18.1166	1.42762	1.06531	0.749471	1.69511		4.71691	5.62987	1.78007	0.579351	7.79993	10.2008	1.82796	51.9865
93.6792	1.75191	2.20579	1.50312	2.06486	1.35329	1.70236	5.60069	1.9907	4.78971	1.73003	1.55856	1.35562	1.17711	1.18993	1.24082	1.50932	1.0058	18.1455	1.42185	1.05418	0.747844	1.6854		4.64478	5.55101	1.7608	0.591805	7.69257	9.94917	1.88943	52.0684
100.279	1.69206	2.18171	1.46233	2.0468	1.33759	1.61349	5.76689	2.00494	4.78855	1.71652	1.53447	1.3423	1.15005	1.18031	1.24083	1.50059	0.991103	17.7067	1.40678	1.024	0.716012	1.67397		4.54913	5.52282	1.7246	0.588437	7.64907	9.71661	1.8669	52.3792
106.884	1.63613	2.16021	1.44059	2.01799	1.33787	1.61564	5.68329	1.99241	4.78367	1.69532	1.5159	1.32182	1.13258	1.16105	1.24065	1.5093	0.982212	17.5973	1.40317	1.01745	0.72365	1.66616		4.471	5.43724	1.69564	0.577044	7.53033	9.51162	1.80562	51.5523
113.501	1.62694	2.1712	1.42141	2.01148	1.34293	1.6104	5.60922	2.02664	4.74832	1.68151	1.49526	1.33608	1.119	1.16059	1.24487	1.51616	0.975727	17.586	1.38146	1.14056	0.724772	1.72359		4.39861	5.35707	1.66013	0.564927	7.24422	9.36711	1.77706	50.823
120.226	1.60988	1.69938	1.20785	1.67643	1.12102	1.33069	4.48382	1.54374	4.28327	1.58866	1.24916	0.974079	0.999677	0.948022	0.946866	1.21063	0.788923	15.9374	1.12724	0.770928	0.604645	1.76985		4.33373	5.17716	1.6151	0.528848	6.55309	9.25212	1.80417	49.3314
126.838	1.65555	2.00196	1.26096	1.8503	1.25685	1.63531	5.20466	1.75766	4.50258	1.63064	1.38588	1.14475	1.03731	1.00418	1.13822	1.33999	0.878685	17.5062	1.19022	0.955256	0.691952	1.87785		4.13419	5.04741	1.56184	0.534796	6.75682	8.93993	1.78231	48.8065
133.444	1.79963	2.15995	1.32832	1.93124	1.38922	1.82209	5.48038	2.03781	4.71021	1.72749	1.47498	1.25329	1.09659	1.05587	1.29975	1.42963	0.882493	18.7064	1.2991	1.03086	0.751444	1.77758		4.01882	5.00121	1.55607	0.542045	6.77427	8.8454	1.76148	48.2655
140.046	1.89847	2.25891	1.3394	1.97724	1.42503	1.77256	5.69825	2.16157	4.76504	1.70586	1.52499	1.29697	1.12557	1.09817	1.3933	1.46485	0.910055	19.1036	1.37224	1.06647	0.783884	1.64248		3.94992	4.92964	1.55094	0.544924	7.00769	8.75182	1.76204	47.4741
146.658	1.96332	2.31499	1.33508	1.99383	1.45932	0.98654	5.73673	2.23996	4.67986	1.73858	1.54131	1.30618	1.12375	1.09898	1.46093	1.47471	0.913566	17.9707	1.40081	1.09155	0.759917	1.61381		3.87235	4.82219	1.53651	0.529669	6.26044	8.62012	1.74688	46.3218
153.388	1.53728	1.90807	1.16133	1.833	1.26736	0.797416	4.70522	1.88568	4.44629	1.56533	1.27473	1.17143	0.957357	0.953844	1.39484	1.22525	0.758028	11.9537	1.25255	0.895896	0.625339	1.57539		3.66166	4.88382	1.36356	0.474178	5.88116	7.87726	1.62913	44.9465
160.015	1.53596	1.92011	1.11414	1.77602	1.29814	0.7638	4.6599	1.88165	4.22175	1.46544	1.24645	1.09811	0.871638	0.915301	1.4184	1.23311	0.748579	13.8375	1.20847	0.960364	0.629133	1.57083		3.35873	4.57562	1.26575	0.4669	5.5752	7.4457	1.56769	44.3412
166.621	1.56406	1.82292	1.09007	1.69735	1.27201	0.773943	4.46087	1.85033	4.0899	1.40072	1.23449	1.05056	0.818955	0.907912	1.44862	1.24528	0.74593	13.9956	1.20832	0.973075	0.656671	1.56115		3.10255	4.4633	1.21709	0.451713	5.24587	7.14159	1.50035	43.2371
173.236	1.61164	1.6941	1.06423	1.68077	1.27102	0.760978	4.3715	1.83702	4.06482	1.32814	1.19806	1.00521	0.783509	0.906582	1.4705	1.23188	0.726759	2.87005	1.17226	0.960845	0.628992	1.56504		2.96053	4.2961	1.18904	0.436201	3.89525	6.81754	1.4227	41.3978
179.847	2.06809	1.42818	1.05096	1.64131	1.25471	0.768036	4.17992	1.79273	4.09111	1.31282	1.1252	0.968111	0.761284	0.927255	1.47368	1.23708	0.725966	12.8333	1.18269	0.996587	0.631986	1.56927		2.84452	4.16513	1.15232	0.430065	5.70975	6.58226	1.41034	39.7581
186.459	3.03855	1.37496	1.02743	1.64732	1.24588	0.744353	4.26185	1.75579	4.02616	1.31069	1.1006	0.954388	0.729606	0.925578	1.47278	1.21874	0.713658	1.24849	1.18397	0.990597	0.638318	1.58719		2.74744	4.01192	1.11065	0.411908	5.32368	6.34254	1.37634	38.2186
PER (pmol/min)
Time	Group Name: E16																							Group Name: Adult
	B01	B02	B03	B04	B05	B07	B08	E01	E02	E03	F01	F02	F03	F04	F05	F06	F07	F08	F09	F10	F11	F12		G02	G03	G04	G05	G06	G07	G08	G09
1.31352	0	0	0	0	0	0	0	0	0	0	0	0	0	0	0	0	0	0	0	0	0	0		0	0	0	0	0	0	0	0
7.87905	0	0	0	0	0	0	0	0	0	0	0	0	0	0	0	0	0	0	0	0	0	0		0	0	0	0	0	0	0	0
14.4435	0	0	0	0	0	0	0	0	0	0	0	0	0	0	0	0	0	0	0	0	0	0		0	0	0	0	0	0	0	0
21.045	0	0	0	0	0	0	0	0	0	0	0	0	0	0	0	0	0	0	0	0	0	0		0	0	0	0	0	0	0	0
27.6521	0	0	0	0	0	0	0	0	0	0	0	0	0	0	0	0	0	0	0	0	0	0		0	0	0	0	0	0	0	0
34.2317	0	0	0	0	0	0	0	0	0	0	0	0	0	0	0	0	0	0	0	0	0	0		0	0	0	0	0	0	0	0
40.8957	0	0	0	0	0	0	0	0	0	0	0	0	0	0	0	0	0	0	0	0	0	0		0	0	0	0	0	0	0	0
47.488	0	0	0	0	0	0	0	0	0	0	0	0	0	0	0	0	0	0	0	0	0	0		0	0	0	0	0	0	0	0
54.0843	0	0	0	0	0	0	0	0	0	0	0	0	0	0	0	0	0	0	0	0	0	0		0	0	0	0	0	0	0	0
60.6903	0	0	0	0	0	0	0	0	0	0	0	0	0	0	0	0	0	0	0	0	0	0		0	0	0	0	0	0	0	0
67.2899	0	0	0	0	0	0	0	0	0	0	0	0	0	0	0	0	0	0	0	0	0	0		0	0	0	0	0	0	0	0
73.8729	0	0	0	0	0	0	0	0	0	0	0	0	0	0	0	0	0	0	0	0	0	0		0	0	0	0	0	0	0	0
80.4691	0	0	0	0	0	0	0	0	0	0	0	0	0	0	0	0	0	0	0	0	0	0		0	0	0	0	0	0	0	0
87.0692	0	0	0	0	0	0	0	0	0	0	0	0	0	0	0	0	0	0	0	0	0	0		0	0	0	0	0	0	0	0
93.6792	0	0	0	0	0	0	0	0	0	0	0	0	0	0	0	0	0	0	0	0	0	0		0	0	0	0	0	0	0	0
100.279	0	0	0	0	0	0	0	0	0	0	0	0	0	0	0	0	0	0	0	0	0	0		0	0	0	0	0	0	0	0
106.884	0	0	0	0	0	0	0	0	0	0	0	0	0	0	0	0	0	0	0	0	0	0		0	0	0	0	0	0	0	0
113.501	0	0	0	0	0	0	0	0	0	0	0	0	0	0	0	0	0	0	0	0	0	0		0	0	0	0	0	0	0	0
120.226	0	0	0	0	0	0	0	0	0	0	0	0	0	0	0	0	0	0	0	0	0	0		0	0	0	0	0	0	0	0
126.838	0	0	0	0	0	0	0	0	0	0	0	0	0	0	0	0	0	0	0	0	0	0		0	0	0	0	0	0	0	0
133.444	0	0	0	0	0	0	0	0	0	0	0	0	0	0	0	0	0	0	0	0	0	0		0	0	0	0	0	0	0	0
140.046	0	0	0	0	0	0	0	0	0	0	0	0	0	0	0	0	0	0	0	0	0	0		0	0	0	0	0	0	0	0
146.658	0	0	0	0	0	0	0	0	0	0	0	0	0	0	0	0	0	0	0	0	0	0		0	0	0	0	0	0	0	0
153.388	0	0	0	0	0	0	0	0	0	0	0	0	0	0	0	0	0	0	0	0	0	0		0	0	0	0	0	0	0	0
160.015	0	0	0	0	0	0	0	0	0	0	0	0	0	0	0	0	0	0	0	0	0	0		0	0	0	0	0	0	0	0
166.621	0	0	0	0	0	0	0	0	0	0	0	0	0	0	0	0	0	0	0	0	0	0		0	0	0	0	0	0	0	0
173.236	0	0	0	0	0	0	0	0	0	0	0	0	0	0	0	0	0	0	0	0	0	0		0	0	0	0	0	0	0	0
179.847	0	0	0	0	0	0	0	0	0	0	0	0	0	0	0	0	0	0	0	0	0	0		0	0	0	0	0	0	0	0
186.459	0	0	0	0	0	0	0	0	0	0	0	0	0	0	0	0	0	0	0	0	0	0		0	0	0	0	0	0	0	0
[truncated: 1 more columns]

## Sheet: Normalized Rate (Plates)
Unassigned Well	Unselected Well	OCR Data	ECAR Data	PER Data
OCR (pmol/min):														ECAR (mpH/min):														PER (pmol/min)
	Measurement 1														Measurement 1														Measurement 1
		1	2	3	4	5	6	7	8	9	10	11	12			1	2	3	4	5	6	7	8	9	10	11	12			1	2	3	4	5	6	7	8	9	10	11	12
	A	0	0	0	0	0	0	0	0	0	0	0	0		A	0	0	0	0	0	0	0	0	0	0	0	0		A	0	0	0	0	0	0	0	0	0	0	0	0
	B	4.40133	9.21772	2.42668	5.21093	4.52642	0	4.63009	13.475	0	0	0	0		B	0.888767	0.996138	0.918138	1.86796	0.602449	0	0.779227	2.53399	0	0	0	0		B	0	0	0	0	0	0	0	0	0	0	0	0
	C	0	0	0	0	0	0	0	0	0	0	0	0		C	0	0	0	0	0	0	0	0	0	0	0	0		C	0	0	0	0	0	0	0	0	0	0	0	0
	D	0	0	0	0	0	0	0	0	0	0	0	0		D	0	0	0	0	0	0	0	0	0	0	0	0		D	0	0	0	0	0	0	0	0	0	0	0	0
	E	7.74385	10.6587	5.09648	0	0	0	0	0	0	0	0	0		E	0.873121	2.26666	1.29589	0	0	0	0	0	0	0	0	0		E	0	0	0	0	0	0	0	0	0	0	0	0
	F	4.23928	5.5836	3.71503	3.29506	3.55964	4.22186	3.02384	52.7171	3.38891	3.87713	1.15303	5.01545		F	0.637748	0.50593	0.646424	0.604072	0.484588	0.690316	0.406505	6.94725	0.607885	0.51997	0.300853	0.725814		F	0	0	0	0	0	0	0	0	0	0	0	0
	G	0	8.1461	9.07649	4.41124	2.82828	14.5187	19.7518	3.64218	77.5688	0	0	0		G	0	3.65741	4.4143	0.855432	0.757442	4.74238	6.91275	1.30101	49.0433	0	0	0		G	0	0	0	0	0	0	0	0	0	0	0	0
	H	0	0	0	0	0	0	0	0	0	0	0	0		H	0	0	0	0	0	0	0	0	0	0	0	0		H	0	0	0	0	0	0	0	0	0	0	0	0
	Measurement 2														Measurement 2														Measurement 2
		1	2	3	4	5	6	7	8	9	10	11	12			1	2	3	4	5	6	7	8	9	10	11	12			1	2	3	4	5	6	7	8	9	10	11	12
	A	0	0	0	0	0	0	0	0	0	0	0	0		A	0	0	0	0	0	0	0	0	0	0	0	0		A	0	0	0	0	0	0	0	0	0	0	0	0
	B	4.14441	8.53516	2.45629	4.91556	4.28347	0	4.31798	11.9086	0	0	0	0		B	0.774828	0.869525	0.694199	1.3828	0.423667	0	0.681939	2.14136	0	0	0	0		B	0	0	0	0	0	0	0	0	0	0	0	0
	C	0	0	0	0	0	0	0	0	0	0	0	0		C	0	0	0	0	0	0	0	0	0	0	0	0		C	0	0	0	0	0	0	0	0	0	0	0	0
	D	0	0	0	0	0	0	0	0	0	0	0	0		D	0	0	0	0	0	0	0	0	0	0	0	0		D	0	0	0	0	0	0	0	0	0	0	0	0
	E	7.89484	10.0024	4.63557	0	0	0	0	0	0	0	0	0		E	0.681949	2.01599	1.04712	0	0	0	0	0	0	0	0	0		E	0	0	0	0	0	0	0	0	0	0	0	0
	F	3.94451	5.05712	3.42597	3.12077	3.1267	4.16628	2.73635	48.1703	3.05548	3.57517	0.806612	4.73069		F	0.524692	0.447549	0.474624	0.473321	0.430686	0.584727	0.345262	6.52242	0.523064	0.443908	0.291552	0.66747		F	0	0	0	0	0	0	0	0	0	0	0	0
	G	0	7.69086	8.69634	4.19362	2.57787	13.9565	18.8704	3.44656	72.4437	0	0	0		G	0	3.64499	4.27211	0.732949	0.603731	4.43185	6.18434	1.11823	46.7124	0	0	0		G	0	0	0	0	0	0	0	0	0	0	0	0
	H	0	0	0	0	0	0	0	0	0	0	0	0		H	0	0	0	0	0	0	0	0	0	0	0	0		H	0	0	0	0	0	0	0	0	0	0	0	0
	Measurement 3														Measurement 3														Measurement 3
		1	2	3	4	5	6	7	8	9	10	11	12			1	2	3	4	5	6	7	8	9	10	11	12			1	2	3	4	5	6	7	8	9	10	11	12
	A	0	0	0	0	0	0	0	0	0	0	0	0		A	0	0	0	0	0	0	0	0	0	0	0	0		A	0	0	0	0	0	0	0	0	0	0	0	0
	B	4.10573	8.42701	2.47275	4.89219	4.2652	0	4.20556	11.2574	0	0	0	0		B	0.781464	0.89701	0.680464	1.44308	0.448199	0	0.66451	2.04453	0	0	0	0		B	0	0	0	0	0	0	0	0	0	0	0	0
	C	0	0	0	0	0	0	0	0	0	0	0	0		C	0	0	0	0	0	0	0	0	0	0	0	0		C	0	0	0	0	0	0	0	0	0	0	0	0
	D	0	0	0	0	0	0	0	0	0	0	0	0		D	0	0	0	0	0	0	0	0	0	0	0	0		D	0	0	0	0	0	0	0	0	0	0	0	0
	E	7.65859	9.77994	4.54472	0	0	0	0	0	0	0	0	0		E	0.745776	1.99785	1.03933	0	0	0	0	0	0	0	0	0		E	0	0	0	0	0	0	0	0	0	0	0	0
	F	3.88676	4.94755	3.50119	3.09835	3.12866	4.14781	2.67414	43.0599	2.97065	3.52337	0.753188	4.72473		F	0.535494	0.438397	0.46572	0.46489	0.449742	0.571987	0.355466	6.31223	0.533699	0.442076	0.299665	0.661953		F	0	0	0	0	0	0	0	0	0	0	0	0
	G	0	7.54734	8.57405	4.18068	2.7776	13.8549	18.6144	3.39396	70.8212	0	0	0		G	0	3.68353	4.34608	0.732823	0.68826	4.57201	6.3552	1.09797	44.6212	0	0	0		G	0	0	0	0	0	0	0	0	0	0	0	0
	H	0	0	0	0	0	0	0	0	0	0	0	0		H	0	0	0	0	0	0	0	0	0	0	0	0		H	0	0	0	0	0	0	0	0	0	0	0	0
	Measurement 4														Measurement 4														Measurement 4
		1	2	3	4	5	6	7	8	9	10	11	12			1	2	3	4	5	6	7	8	9	10	11	12			1	2	3	4	5	6	7	8	9	10	11	12
	A	0	0	0	0	0	0	0	0	0	0	0	0		A	0	0	0	0	0	0	0	0	0	0	0	0		A	0	0	0	0	0	0	0	0	0	0	0	0
	B	4.05189	8.33149	2.47268	4.80097	4.22433	0	4.13544	11.1563	0	0	0	0		B	0.773056	0.925318	0.685802	1.4308	0.444625	0	0.656839	2.05043	0	0	0	0		B	0	0	0	0	0	0	0	0	0	0	0	0
	C	0	0	0	0	0	0	0	0	0	0	0	0		C	0	0	0	0	0	0	0	0	0	0	0	0		C	0	0	0	0	0	0	0	0	0	0	0	0
	D	0	0	0	0	0	0	0	0	0	0	0	0		D	0	0	0	0	0	0	0	0	0	0	0	0		D	0	0	0	0	0	0	0	0	0	0	0	0
	E	7.63947	9.64651	4.46644	0	0	0	0	0	0	0	0	0		E	0.751516	1.94218	1.0183	0	0	0	0	0	0	0	0	0		E	0	0	0	0	0	0	0	0	0	0	0	0
	F	3.83779	4.85086	3.39942	3.07655	3.0113	4.12114	2.5973	42.1074	2.93828	3.43439	0.694274	4.61827		F	0.55198	0.442897	0.474973	0.458504	0.426742	0.569447	0.346873	6.40925	0.527604	0.447688	0.299493	0.674592		F	0	0	0	0	0	0	0	0	0	0	0	0
	G	0	7.48813	8.5296	4.15309	1.47597	13.7929	18.5017	3.47717	70.5543	0	0	0		G	0	3.68696	4.38007	0.724262	0.241881	4.60874	6.35224	1.09144	44.5611	0	0	0		G	0	0	0	0	0	0	0	0	0	0	0	0
	H	0	0	0	0	0	0	0	0	0	0	0	0		H	0	0	0	0	0	0	0	0	0	0	0	0		H	0	0	0	0	0	0	0	0	0	0	0	0
	Measurement 5														Measurement 5														Measurement 5
		1	2	3	4	5	6	7	8	9	10	11	12			1	2	3	4	5	6	7	8	9	10	11	12			1	2	3	4	5	6	7	8	9	10	11	12
	A	0	0	0	0	0	0	0	0	0	0	0	0		A	0	0	0	0	0	0	0	0	0	0	0	0		A	0	0	0	0	0	0	0	0	0	0	0	0
	B	4.02134	8.28265	2.47081	4.75226	4.20304	0	2.98441	10.9571	0	0	0	0		B	0.782689	0.967957	0.687712	1.43512	0.46992	0	0.658028	2.14083	0	0	0	0		B	0	0	0	0	0	0	0	0	0	0	0	0
	C	0	0	0	0	0	0	0	0	0	0	0	0		C	0	0	0	0	0	0	0	0	0	0	0	0		C	0	0	0	0	0	0	0	0	0	0	0	0
	D	0	0	0	0	0	0	0	0	0	0	0	0		D	0	0	0	0	0	0	0	0	0	0	0	0		D	0	0	0	0	0	0	0	0	0	0	0	0
	E	7.53426	9.55604	4.40947	0	0	0	0	0	0	0	0	0		E	0.708959	1.93145	1.01043	0	0	0	0	0	0	0	0	0		E	0	0	0	0	0	0	0	0	0	0	0	0
	F	3.80832	4.80156	3.45873	3.06426	3.11888	4.10607	2.57746	46.6372	2.90736	3.41592	0.631649	4.61349		F	0.558656	0.448702	0.470102	0.463585	0.420103	0.560662	0.343512	6.08592	0.519244	0.455727	0.300634	0.681383		F	0	0	0	0	0	0	0	0	0	0	0	0
	G	0	7.41918	8.47018	4.14523	1.4385	13.7414	18.2898	3.43401	69.5309	0	0	0		G	0	3.70032	4.39396	0.738441	0.348984	4.64851	6.35878	1.149	42.654	0	0	0		G	0	0	0	0	0	0	0	0	0	0	0	0
	H	0	0	0	0	0	0	0	0	0	0	0	0		H	0	0	0	0	0	0	0	0	0	0	0	0		H	0	0	0	0	0	0	0	0	0	0	0	0
	Measurement 6														Measurement 6														Measurement 6
		1	2	3	4	5	6	7	8	9	10	11	12			1	2	3	4	5	6	7	8	9	10	11	12			1	2	3	4	5	6	7	8	9	10	11	12
	A	0	0	0	0	0	0	0	0	0	0	0	0		A	0	0	0	0	0	0	0	0	0	0	0	0		A	0	0	0	0	0	0	0	0	0	0	0	0
	B	3.89581	8.26421	2.42817	4.59668	4.23569	0	2.95087	10.9402	0	0	0	0		B	0.819563	0.996508	0.714188	1.44579	0.469797	0	0.641604	2.12836	0	0	0	0		B	0	0	0	0	0	0	0	0	0	0	0	0
	C	0	0	0	0	0	0	0	0	0	0	0	0		C	0	0	0	0	0	0	0	0	0	0	0	0		C	0	0	0	0	0	0	0	0	0	0	0	0
	D	0	0	0	0	0	0	0	0	0	0	0	0		D	0	0	0	0	0	0	0	0	0	0	0	0		D	0	0	0	0	0	0	0	0	0	0	0	0
	E	7.15517	9.4764	4.37256	0	0	0	0	0	0	0	0	0		E	0.651125	1.93636	0.893272	0	0	0	0	0	0	0	0	0		E	0	0	0	0	0	0	0	0	0	0	0	0
	F	3.82617	4.81889	3.36908	3.07498	3.19291	3.20476	2.5913	46.5109	2.90579	3.41219	0.70197	5.58153		F	0.559163	0.426233	0.462013	0.441696	0.419974	0.544638	0.338156	5.88456	0.530924	0.366258	0.259099	0.802647		F	0	0	0	0	0	0	0	0	0	0	0	0
	G	0	7.42693	8.47956	4.16714	1.46682	13.9145	18.344	3.46306	69.9371	0	0	0		G	0	3.65695	4.33714	0.724212	0.367216	4.65731	6.33504	1.14638	41.5609	0	0	0		G	0	0	0	0	0	0	0	0	0	0	0	0
	H	0	0	0	0	0	0	0	0	0	0	0	0		H	0	0	0	0	0	0	0	0	0	0	0	0		H	0	0	0	0	0	0	0	0	0	0	0	0
	Measurement 7														Measurement 7														Measurement 7
		1	2	3	4	5	6	7	8	9	10	11	12			1	2	3	4	5	6	7	8	9	10	11	12			1	2	3	4	5	6	7	8	9	10	11	12
	A	0	0	0	0	0	0	0	0	0	0	0	0		A	0	0	0	0	0	0	0	0	0	0	0	0		A	0	0	0	0	0	0	0	0	0	0	0	0
	B	2.63446	4.8827	1.743	3.80303	3.11568	0	2.33896	4.71265	0	0	0	0		B	1.38705	1.72669	1.19873	1.78696	0.841043	0	1.39125	4.29369	0	0	0	0		B	0	0	0	0	0	0	0	0	0	0	0	0
	C	0	0	0	0	0	0	0	0	0	0	0	0		C	0	0	0	0	0	0	0	0	0	0	0	0		C	0	0	0	0	0	0	0	0	0	0	0	0
	D	0	0	0	0	0	0	0	0	0	0	0	0		D	0	0	0	0	0	0	0	0	0	0	0	0		D	0	0	0	0	0	0	0	0	0	0	0	0
	E	5.11924	6.44949	3.33702	0	0	0	0	0	0	0	0	0		E	1.38244	3.3615	1.39733	0	0	0	0	0	0	0	0	0		E	0	0	0	0	0	0	0	0	0	0	0	0
	F	2.00675	2.9176	2.77364	2.16268	1.73666	2.27641	1.6216	28.3875	2.27564	2.29053	-0.00620933	2.57607		F	1.31799	0.967683	0.727643	0.811147	0.933232	1.0564	0.616864	14.682	0.841424	0.654956	0.478938	2.0215		F	0	0	0	0	0	0	0	0	0	0	0	0
	G	0	7.04504	8.23551	3.57596	1.32335	12.3321	17.7253	3.24548	67.9463	0	0	0		G	0	4.17395	4.86505	1.12408	0.32634	5.61403	7.05131	1.3264	43.6241	0	0	0		G	0	0	0	0	0	0	0	0	0	0	0	0
	H	0	0	0	0	0	0	0	0	0	0	0	0		H	0	0	0	0	0	0	0	0	0	0	0	0		H	0	0	0	0	0	0	0	0	0	0	0	0
	Measurement 8														Measurement 8														Measurement 8
		1	2	3	4	5	6	7	8	9	10	11	12			1	2	3	4	5	6	7	8	9	10	11	12			1	2	3	4	5	6	7	8	9	10	11	12
	A	0	0	0	0	0	0	0	0	0	0	0	0		A	0	0	0	0	0	0	0	0	0	0	0	0		A	0	0	0	0	0	0	0	0	0	0	0	0
	B	1.41324	3.15822	1.09262	3.38471	1.76181	0	1.36705	0.608067	0	0	0	0		B	1.78839	2.3866	1.53569	1.97222	1.31888	0	1.80074	6.03938	0	0	0	0		B	0	0	0	0	0	0	0	0	0	0	0	0
	C	0	0	0	0	0	0	0	0	0	0	0	0		C	0	0	0	0	0	0	0	0	0	0	0	0		C	0	0	0	0	0	0	0	0	0	0	0	0
	D	0	0	0	0	0	0	0	0	0	0	0	0		D	0	0	0	0	0	0	0	0	0	0	0	0		D	0	0	0	0	0	0	0	0	0	0	0	0
	E	2.98609	4.02113	2.55055	0	0	0	0	0	0	0	0	0		E	1.94568	4.35195	1.67899	0	0	0	0	0	0	0	0	0		E	0	0	0	0	0	0	0	0	0	0	0	0
	F	1.31835	1.6824	1.63965	1.44911	1.07782	1.37838	0.850006	15.2841	1.46926	1.5273	-0.68893	1.51483		F	1.71075	1.40952	1.03766	1.02068	1.19065	1.37274	0.980347	18.6437	1.24188	0.935841	0.699855	2.2167		F	0	0	0	0	0	0	0	0	0	0	0	0
	G	0	6.10408	7.04599	2.53153	1.20916	9.76413	16.751	2.97433	67.0477	0	0	0		G	0	4.56351	5.39517	1.61453	0.434137	6.87417	8.60267	1.63483	43.5079	0	0	0		G	0	0	0	0	0	0	0	0	0	0	0	0
	H	0	0	0	0	0	0	0	0	0	0	0	0		H	0	0	0	0	0	0	0	0	0	0	0	0		H	0	0	0	0	0	0	0	0	0	0	0	0
	Measurement 9														Measurement 9														Measurement 9
		1	2	3	4	5	6	7	8	9	10	11	12			1	2	3	4	5	6	7	8	9	10	11	12			1	2	3	4	5	6	7	8	9	10	11	12
	A	0	0	0	0	0	0	0	0	0	0	0	0		A	0	0	0	0	0	0	0	0	0	0	0	0		A	0	0	0	0	0	0	0	0	0	0	0	0
	B	1.1647	2.76527	0.920472	2.84579	1.35725	0	1.16034	-0.527044	0	0	0	0		B	1.86247	2.53056	1.60651	2.07954	1.47109	0	1.84269	6.24569	0	0	0	0		B	0	0	0	0	0	0	0	0	0	0	0	0
	C	0	0	0	0	0	0	0	0	0	0	0	0		C	0	0	0	0	0	0	0	0	0	0	0	0		C	0	0	0	0	0	0	0	0	0	0	0	0
	D	0	0	0	0	0	0	0	0	0	0	0	0		D	0	0	0	0	0	0	0	0	0	0	0	0		D	0	0	0	0	0	0	0	0	0	0	0	0
	E	2.3021	3.01617	2.04775	0	0	0	0	0	0	0	0	0		E	2.15922	4.71952	1.77981	0	0	0	0	0	0	0	0	0		E	0	0	0	0	0	0	0	0	0	0	0	0
	F	1.07447	1.49995	1.2818	1.06688	1.03889	1.13144	0.67189	12.7563	1.11543	1.08984	-0.899775	1.19977		F	1.79431	1.47681	1.16812	1.13182	1.35941	1.48511	1.05351	18.9745	1.42422	1.06007	0.769872	2.21362		F	0	0	0	0	0	0	0	0	0	0	0	0
	G	0	4.53255	5.30656	1.92273	1.08698	7.32949	14.0022	2.49817	66.435	0	0	0		G	0	4.96599	5.8524	1.80987	0.488685	7.7341	9.81894	1.81396	47.3206	0	0	0		G	0	0	0	0	0	0	0	0	0	0	0	0
	H	0	0	0	0	0	0	0	0	0	0	0	0		H	0	0	0	0	0	0	0	0	0	0	0	0		H	0	0	0	0	0	0	0	0	0	0	0	0
	Measurement 10														Measurement 10														Measurement 10
		1	2	3	4	5	6	7	8	9	10	11	12			1	2	3	4	5	6	7	8	9	10	11	12			1	2	3	4	5	6	7	8	9	10	11	12
	A	0	0	0	0	0	0	0	0	0	0	0	0		A	0	0	0	0	0	0	0	0	0	0	0	0		A	0	0	0	0	0	0	0	0	0	0	0	0
	B	1.04335	2.63527	0.846675	2.44837	1.25581	0	1.09754	-1.00332	0	0	0	0		B	1.86334	2.52273	1.60271	2.14773	1.50784	0	1.8244	6.40715	0	0	0	0		B	0	0	0	0	0	0	0	0	0	0	0	0
	C	0	0	0	0	0	0	0	0	0	0	0	0		C	0	0	0	0	0	0	0	0	0	0	0	0		C	0	0	0	0	0	0	0	0	0	0	0	0
	D	0	0	0	0	0	0	0	0	0	0	0	0		D	0	0	0	0	0	0	0	0	0	0	0	0		D	0	0	0	0	0	0	0	0	0	0	0	0
	E	2.09694	2.62228	1.74844	0	0	0	0	0	0	0	0	0		E	2.21878	4.8604	1.85778	0	0	0	0	0	0	0	0	0		E	0	0	0	0	0	0	0	0	0	0	0	0
	F	0.963146	1.44012	0.942725	0.875227	0.95477	1.05117	0.594789	11.7388	0.95329	0.887757	-1.00537	1.1443		F	1.77014	1.48751	1.21462	1.16037	1.23341	1.52178	1.05949	18.881	1.45987	1.07498	0.777213	2.14862		F	0	0	0	0	0	0	0	0	0	0	0	0
	G	0	3.89875	4.5206	1.59758	0.995588	6.15451	11.2201	2.24607	63.9577	0	0	0		G	0	5.01151	5.9582	1.85677	0.53178	7.96238	10.443	1.86604	49.4936	0	0	0		G	0	0	0	0	0	0	0	0	0	0	0	0
	H	0	0	0	0	0	0	0	0	0	0	0	0		H	0	0	0	0	0	0	0	0	0	0	0	0		H	0	0	0	0	0	0	0	0	0	0	0	0
	Measurement 11														Measurement 11														Measurement 11
		1	2	3	4	5	6	7	8	9	10	11	12			1	2	3	4	5	6	7	8	9	10	11	12			1	2	3	4	5	6	7	8	9	10	11	12
	A	0	0	0	0	0	0	0	0	0	0	0	0		A	0	0	0	0	0	0	0	0	0	0	0	0		A	0	0	0	0	0	0	0	0	0	0	0	0
	B	0.97436	2.54708	0.902796	2.17475	1.21189	0	1.06367	-0.904198	0	0	0	0		B	1.84897	2.48657	1.61832	2.17896	1.50283	0	1.8304	6.26192	0	0	0	0		B	0	0	0	0	0	0	0	0	0	0	0	0
	C	0	0	0	0	0	0	0	0	0	0	0	0		C	0	0	0	0	0	0	0	0	0	0	0	0		C	0	0	0	0	0	0	0	0	0	0	0	0
	D	0	0	0	0	0	0	0	0	0	0	0	0		D	0	0	0	0	0	0	0	0	0	0	0	0		D	0	0	0	0	0	0	0	0	0	0	0	0
	E	1.91607	2.41646	1.5363	0	0	0	0	0	0	0	0	0		E	2.14048	4.97723	1.87084	0	0	0	0	0	0	0	0	0		E	0	0	0	0	0	0	0	0	0	0	0	0
	F	0.872767	1.38624	1.00224	0.769619	0.96091	1.01331	0.552743	11.1596	0.846779	0.800142	-1.05342	1.16946		F	1.71483	1.46447	1.22217	1.19316	1.3405	1.52948	1.04622	18.7296	1.46398	1.11441	0.769076	1.86494		F	0	0	0	0	0	0	0	0	0	0	0	0
	G	0	3.57883	4.1813	1.4244	0.905179	5.61686	9.84591	2.12076	61.5218	0	0	0		G	0	5.02371	5.97768	1.84921	0.565407	8.11959	10.6215	1.89593	50.6914	0	0	0		G	0	0	0	0	0	0	0	0	0	0	0	0
	H	0	0	0	0	0	0	0	0	0	0	0	0		H	0	0	0	0	0	0	0	0	0	0	0	0		H	0	0	0	0	0	0	0	0	0	0	0	0
	Measurement 12														Measurement 12														Measurement 12
		1	2	3	4	5	6	7	8	9	10	11	12			1	2	3	4	5	6	7	8	9	10	11	12			1	2	3	4	5	6	7	8	9	10	11	12
	A	0	0	0	0	0	0	0	0	0	0	0	0		A	0	0	0	0	0	0	0	0	0	0	0	0		A	0	0	0	0	0	0	0	0	0	0	0	0
	B	0.877704	2.50759	0.889225	1.98528	1.18107	0	1.03732	-0.334685	0	0	0	0		B	1.80067	2.45021	1.60772	2.18762	1.47101	0	1.83097	6.15603	0	0	0	0		B	0	0	0	0	0	0	0	0	0	0	0	0
	C	0	0	0	0	0	0	0	0	0	0	0	0		C	0	0	0	0	0	0	0	0	0	0	0	0		C	0	0	0	0	0	0	0	0	0	0	0	0
	D	0	0	0	0	0	0	0	0	0	0	0	0		D	0	0	0	0	0	0	0	0	0	0	0	0		D	0	0	0	0	0	0	0	0	0	0	0	0
	E	1.77377	2.29595	1.35341	0	0	0	0	0	0	0	0	0		E	2.0544	5.12933	1.85595	0	0	0	0	0	0	0	0	0		E	0	0	0	0	0	0	0	0	0	0	0	0
	F	0.825836	1.32765	0.856613	0.700899	0.911422	1.00782	0.51789	10.7981	0.807978	0.76616	-1.01257	1.1553		F	1.66241	1.42963	1.21725	1.19637	1.23865	1.52025	1.03267	18.5594	1.43841	1.12675	0.767517	1.70375		F	0	0	0	0	0	0	0	0	0	0	0	0
	G	0	3.37031	3.9813	1.32292	0.81478	5.32283	9.14035	2.03932	58.7487	0	0	0		G	0	4.88646	5.86586	1.82258	0.578998	8.10209	10.6419	1.90275	51.7963	0	0	0		G	0	0	0	0	0	0	0	0	0	0	0	0
	H	0	0	0	0	0	0	0	0	0	0	0	0		H	0	0	0	0	0	0	0	0	0	0	0	0		H	0	0	0	0	0	0	0	0	0	0	0	0
	Measurement 13														Measurement 13														Measurement 13
		1	2	3	4	5	6	7	8	9	10	11	12			1	2	3	4	5	6	7	8	9	10	11	12			1	2	3	4	5	6	7	8	9	10	11	12
	A	0	0	0	0	0	0	0	0	0	0	0	0		A	0	0	0	0	0	0	0	0	0	0	0	0		A	0	0	0	0	0	0	0	0	0	0	0	0
	B	0.826776	2.46665	0.890236	1.88574	1.16706	0	1.02682	-0.186479	0	0	0	0		B	1.76467	2.3242	1.57084	2.17134	1.40083	0	1.80882	6.12114	0	0	0	0		B	0	0	0	0	0	0	0	0	0	0	0	0
	C	0	0	0	0	0	0	0	0	0	0	0	0		C	0	0	0	0	0	0	0	0	0	0	0	0		C	0	0	0	0	0	0	0	0	0	0	0	0
	D	0	0	0	0	0	0	0	0	0	0	0	0		D	0	0	0	0	0	0	0	0	0	0	0	0		D	0	0	0	0	0	0	0	0	0	0	0	0
	E	1.70581	2.10125	1.24608	0	0	0	0	0	0	0	0	0		E	2.01227	4.77002	1.80824	0	0	0	0	0	0	0	0	0		E	0	0	0	0	0	0	0	0	0	0	0	0
	F	0.809241	1.29307	0.957648	0.66975	0.943954	1.03312	0.499722	10.7899	0.793915	0.746478	-0.964076	1.29127		F	1.6105	1.4038	1.20107	1.19073	1.39208	1.52021	1.01517	18.0984	1.41796	1.09217	0.750961	1.68656		F	0	0	0	0	0	0	0	0	0	0	0	0
	G	0	3.21632	3.89364	1.26895	0.738837	5.16029	8.78371	1.99649	56.5973	0	0	0		G	0	4.80968	5.76977	1.78855	0.584738	7.99557	10.4684	1.88644	52.0606	0	0	0		G	0	0	0	0	0	0	0	0	0	0	0	0
	H	0	0	0	0	0	0	0	0	0	0	0	0		H	0	0	0	0	0	0	0	0	0	0	0	0		H	0	0	0	0	0	0	0	0	0	0	0	0
	Measurement 14														Measurement 14														Measurement 14
		1	2	3	4	5	6	7	8	9	10	11	12			1	2	3	4	5	6	7	8	9	10	11	12			1	2	3	4	5	6	7	8	9	10	11	12
	A	0	0	0	0	0	0	0	0	0	0	0	0		A	0	0	0	0	0	0	0	0	0	0	0	0		A	0	0	0	0	0	0	0	0	0	0	0	0
	B	0.812768	2.49878	0.940714	1.8366	1.21076	0	1.0307	-0.685517	0	0	0	0		B	1.74067	2.24485	1.55861	2.11728	1.37757	0	1.80573	6.00493	0	0	0	0		B	0	0	0	0	0	0	0	0	0	0	0	0
	C	0	0	0	0	0	0	0	0	0	0	0	0		C	0	0	0	0	0	0	0	0	0	0	0	0		C	0	0	0	0	0	0	0	0	0	0	0	0
	D	0	0	0	0	0	0	0	0	0	0	0	0		D	0	0	0	0	0	0	0	0	0	0	0	0		D	0	0	0	0	0	0	0	0	0	0	0	0
	E	1.75727	2.12946	1.21309	0	0	0	0	0	0	0	0	0		E	1.98506	4.79407	1.80016	0	0	0	0	0	0	0	0	0		E	0	0	0	0	0	0	0	0	0	0	0	0
	F	0.816437	1.28233	0.86624	0.65286	0.910839	1.08823	0.495757	11.2926	0.792245	0.715719	-1.05022	1.35247		F	1.58849	1.3789	1.18416	1.19484	1.23941	1.50474	1.00908	18.1166	1.42762	1.06531	0.749471	1.69511		F	0	0	0	0	0	0	0	0	0	0	0	0
	G	0	3.09059	3.86939	1.2301	0.691867	5.09848	8.5482	1.9547	55.0701	0	0	0		G	0	4.71691	5.62987	1.78007	0.579351	7.79993	10.2008	1.82796	51.9865	0	0	0		G	0	0	0	0	0	0	0	0	0	0	0	0
	H	0	0	0	0	0	0	0	0	0	0	0	0		H	0	0	0	0	0	0	0	0	0	0	0	0		H	0	0	0	0	0	0	0	0	0	0	0	0
	Measurement 15														Measurement 15														Measurement 15
		1	2	3	4	5	6	7	8	9	10	11	12			1	2	3	4	5	6	7	8	9	10	11	12			1	2	3	4	5	6	7	8	9	10	11	12
	A	0	0	0	0	0	0	0	0	0	0	0	0		A	0	0	0	0	0	0	0	0	0	0	0	0		A	0	0	0	0	0	0	0	0	0	0	0	0
	B	0.800147	2.52901	0.954147	1.83184	1.24098	0	1.02636	-0.584866	0	0	0	0		B	1.75191	2.20579	1.50312	2.06486	1.35329	0	1.70236	5.60069	0	0	0	0		B	0	0	0	0	0	0	0	0	0	0	0	0
	C	0	0	0	0	0	0	0	0	0	0	0	0		C	0	0	0	0	0	0	0	0	0	0	0	0		C	0	0	0	0	0	0	0	0	0	0	0	0
	D	0	0	0	0	0	0	0	0	0	0	0	0		D	0	0	0	0	0	0	0	0	0	0	0	0		D	0	0	0	0	0	0	0	0	0	0	0	0
	E	1.7634	2.15146	1.1712	0	0	0	0	0	0	0	0	0		E	1.9907	4.78971	1.73003	0	0	0	0	0	0	0	0	0		E	0	0	0	0	0	0	0	0	0	0	0	0
	F	0.825214	1.26273	0.992024	0.647975	0.934269	1.14927	0.49804	11.5765	0.786711	0.714278	-1.01798	1.45844		F	1.55856	1.35562	1.17711	1.18993	1.24082	1.50932	1.0058	18.1455	1.42185	1.05418	0.747844	1.6854		F	0	0	0	0	0	0	0	0	0	0	0	0
	G	0	3.02255	3.84949	1.20821	0.633827	5.03692	8.44444	1.97207	53.9277	0	0	0		G	0	4.64478	5.55101	1.7608	0.591805	7.69257	9.94917	1.88943	52.0684	0	0	0		G	0	0	0	0	0	0	0	0	0	0	0	0
	H	0	0	0	0	0	0	0	0	0	0	0	0		H	0	0	0	0	0	0	0	0	0	0	0	0		H	0	0	0	0	0	0	0	0	0	0	0	0
	Measurement 16														Measurement 16														Measurement 16
		1	2	3	4	5	6	7	8	9	10	11	12			1	2	3	4	5	6	7	8	9	10	11	12			1	2	3	4	5	6	7	8	9	10	11	12
	A	0	0	0	0	0	0	0	0	0	0	0	0		A	0	0	0	0	0	0	0	0	0	0	0	0		A	0	0	0	0	0	0	0	0	0	0	0	0
	B	0.84981	2.62009	1.0351	1.86409	1.27501	0	1.02182	-0.712507	0	0	0	0		B	1.69206	2.18171	1.46233	2.0468	1.33759	0	1.61349	5.76689	0	0	0	0		B	0	0	0	0	0	0	0	0	0	0	0	0
	C	0	0	0	0	0	0	0	0	0	0	0	0		C	0	0	0	0	0	0	0	0	0	0	0	0		C	0	0	0	0	0	0	0	0	0	0	0	0
	D	0	0	0	0	0	0	0	0	0	0	0	0		D	0	0	0	0	0	0	0	0	0	0	0	0		D	0	0	0	0	0	0	0	0	0	0	0	0
	E	1.81695	2.219	1.18095	0	0	0	0	0	0	0	0	0		E	2.00494	4.78855	1.71652	0	0	0	0	0	0	0	0	0		E	0	0	0	0	0	0	0	0	0	0	0	0
	F	0.840536	1.27147	0.92663	0.664137	0.944614	1.24712	0.509645	12.1599	0.803182	0.724846	-1.02331	1.58391		F	1.53447	1.3423	1.15005	1.18031	1.24083	1.50059	0.991103	17.7067	1.40678	1.024	0.716012	1.67397		F	0	0	0	0	0	0	0	0	0	0	0	0
	G	0	2.98446	3.866	1.19775	0.596705	5.03301	8.3963	1.97225	53.6596	0	0	0		G	0	4.54913	5.52282	1.7246	0.588437	7.64907	9.71661	1.8669	52.3792	0	0	0		G	0	0	0	0	0	0	0	0	0	0	0	0
	H	0	0	0	0	0	0	0	0	0	0	0	0		H	0	0	0	0	0	0	0	0	0	0	0	0		H	0	0	0	0	0	0	0	0	0	0	0	0
	Measurement 17														Measurement 17														Measurement 17
		1	2	3	4	5	6	7	8	9	10	11	12			1	2	3	4	5	6	7	8	9	10	11	12			1	2	3	4	5	6	7	8	9	10	11	12
	A	0	0	0	0	0	0	0	0	0	0	0	0		A	0	0	0	0	0	0	0	0	0	0	0	0		A	0	0	0	0	0	0	0	0	0	0	0	0
	B	0.890104	2.71903	1.0521	1.92741	1.31421	0	1.06263	-0.587488	0	0	0	0		B	1.63613	2.16021	1.44059	2.01799	1.33787	0	1.61564	5.68329	0	0	0	0		B	0	0	0	0	0	0	0	0	0	0	0	0
	C	0	0	0	0	0	0	0	0	0	0	0	0		C	0	0	0	0	0	0	0	0	0	0	0	0		C	0	0	0	0	0	0	0	0	0	0	0	0
	D	0	0	0	0	0	0	0	0	0	0	0	0		D	0	0	0	0	0	0	0	0	0	0	0	0		D	0	0	0	0	0	0	0	0	0	0	0	0
	E	1.87677	2.25075	1.20461	0	0	0	0	0	0	0	0	0		E	1.99241	4.78367	1.69532	0	0	0	0	0	0	0	0	0		E	0	0	0	0	0	0	0	0	0	0	0	0
	F	0.868568	1.27563	1.06816	0.683468	0.983368	1.34063	0.532605	12.7449	0.834587	0.743133	-0.979192	1.73666		F	1.5159	1.32182	1.13258	1.16105	1.24065	1.5093	0.982212	17.5973	1.40317	1.01745	0.72365	1.66616		F	0	0	0	0	0	0	0	0	0	0	0	0
	G	0	2.97932	3.88332	1.18955	0.569762	4.98201	8.40572	1.9471	53.6171	0	0	0		G	0	4.471	5.43724	1.69564	0.577044	7.53033	9.51162	1.80562	51.5523	0	0	0		G	0	0	0	0	0	0	0	0	0	0	0	0
	H	0	0	0	0	0	0	0	0	0	0	0	0		H	0	0	0	0	0	0	0	0	0	0	0	0		H	0	0	0	0	0	0	0	0	0	0	0	0
	Measurement 18														Measurement 18														Measurement 18
		1	2	3	4	5	6	7	8	9	10	11	12			1	2	3	4	5	6	7	8	9	10	11	12			1	2	3	4	5	6	7	8	9	10	11	12
	A	0	0	0	0	0	0	0	0	0	0	0	0		A	0	0	0	0	0	0	0	0	0	0	0	0		A	0	0	0	0	0	0	0	0	0	0	0	0
	B	0.94188	2.83057	1.168	2.0232	1.36933	0	1.10248	-0.503655	0	0	0	0		B	1.62694	2.1712	1.42141	2.01148	1.34293	0	1.6104	5.60922	0	0	0	0		B	0	0	0	0	0	0	0	0	0	0	0	0
	C	0	0	0	0	0	0	0	0	0	0	0	0		C	0	0	0	0	0	0	0	0	0	0	0	0		C	0	0	0	0	0	0	0	0	0	0	0	0
	D	0	0	0	0	0	0	0	0	0	0	0	0		D	0	0	0	0	0	0	0	0	0	0	0	0		D	0	0	0	0	0	0	0	0	0	0	0	0
	E	1.95645	2.31572	1.23	0	0	0	0	0	0	0	0	0		E	2.02664	4.74832	1.68151	0	0	0	0	0	0	0	0	0		E	0	0	0	0	0	0	0	0	0	0	0	0
	F	0.898258	1.26739	1.00349	0.717021	1.01095	1.44429	0.546508	13.2652	0.844941	0.812376	-0.945126	1.9306		F	1.49526	1.33608	1.119	1.16059	1.24487	1.51616	0.975727	17.586	1.38146	1.14056	0.724772	1.72359		F	0	0	0	0	0	0	0	0	0	0	0	0
	G	0	2.98654	3.89601	1.19575	0.545498	4.84714	8.41493	1.96769	53.7514	0	0	0		G	0	4.39861	5.35707	1.66013	0.564927	7.24422	9.36711	1.77706	50.823	0	0	0		G	0	0	0	0	0	0	0	0	0	0	0	0
	H	0	0	0	0	0	0	0	0	0	0	0	0		H	0	0	0	0	0	0	0	0	0	0	0	0		H	0	0	0	0	0	0	0	0	0	0	0	0
	Measurement 19														Measurement 19														Measurement 19
		1	2	3	4	5	6	7	8	9	10	11	12			1	2	3	4	5	6	7	8	9	10	11	12			1	2	3	4	5	6	7	8	9	10	11	12
	A	0	0	0	0	0	0	0	0	0	0	0	0		A	0	0	0	0	0	0	0	0	0	0	0	0		A	0	0	0	0	0	0	0	0	0	0	0	0
	B	2.9143	6.69308	2.2748	4.09336	4.01343	0	2.12341	9.10672	0	0	0	0		B	1.60988	1.69938	1.20785	1.67643	1.12102	0	1.33069	4.48382	0	0	0	0		B	0	0	0	0	0	0	0	0	0	0	0	0
	C	0	0	0	0	0	0	0	0	0	0	0	0		C	0	0	0	0	0	0	0	0	0	0	0	0		C	0	0	0	0	0	0	0	0	0	0	0	0
	D	0	0	0	0	0	0	0	0	0	0	0	0		D	0	0	0	0	0	0	0	0	0	0	0	0		D	0	0	0	0	0	0	0	0	0	0	0	0
	E	5.59358	6.19154	3.69698	0	0	0	0	0	0	0	0	0		E	1.54374	4.28327	1.58866	0	0	0	0	0	0	0	0	0		E	0	0	0	0	0	0	0	0	0	0	0	0
	F	2.46458	2.2641	2.97445	2.28505	2.3244	3.52041	1.9449	38.9704	2.41202	2.67706	0.505994	6.13769		F	1.24916	0.974079	0.999677	0.948022	0.946866	1.21063	0.788923	15.9374	1.12724	0.770928	0.604645	1.76985		F	0	0	0	0	0	0	0	0	0	0	0	0
	G	0	6.81465	8.03192	3.23852	1.18687	11.7593	17.0193	3.254	68.1434	0	0	0		G	0	4.33373	5.17716	1.6151	0.528848	6.55309	9.25212	1.80417	49.3314	0	0	0		G	0	0	0	0	0	0	0	0	0	0	0	0
	H	0	0	0	0	0	0	0	0	0	0	0	0		H	0	0	0	0	0	0	0	0	0	0	0	0		H	0	0	0	0	0	0	0	0	0	0	0	0
	Measurement 20														Measurement 20														Measurement 20
		1	2	3	4	5	6	7	8	9	10	11	12			1	2	3	4	5	6	7	8	9	10	11	12			1	2	3	4	5	6	7	8	9	10	11	12
	A	0	0	0	0	0	0	0	0	0	0	0	0		A	0	0	0	0	0	0	0	0	0	0	0	0		A	0	0	0	0	0	0	0	0	0	0	0	0
	B	2.69049	5.60468	2.13454	4.00779	3.2979	0	2.00645	6.78673	0	0	0	0		B	1.65555	2.00196	1.26096	1.8503	1.25685	0	1.63531	5.20466	0	0	0	0		B	0	0	0	0	0	0	0	0	0	0	0	0
	C	0	0	0	0	0	0	0	0	0	0	0	0		C	0	0	0	0	0	0	0	0	0	0	0	0		C	0	0	0	0	0	0	0	0	0	0	0	0
	D	0	0	0	0	0	0	0	0	0	0	0	0		D	0	0	0	0	0	0	0	0	0	0	0	0		D	0	0	0	0	0	0	0	0	0	0	0	0
	E	4.62237	5.82223	3.44114	0	0	0	0	0	0	0	0	0		E	1.75766	4.50258	1.63064	0	0	0	0	0	0	0	0	0		E	0	0	0	0	0	0	0	0	0	0	0	0
	F	2.13694	2.21314	2.57763	1.96778	2.13394	3.21021	1.55046	32.5329	1.94951	2.54927	0.375705	6.0406		F	1.38588	1.14475	1.03731	1.00418	1.13822	1.33999	0.878685	17.5062	1.19022	0.955256	0.691952	1.87785		F	0	0	0	0	0	0	0	0	0	0	0	0
	G	0	6.75009	7.89713	2.70166	1.13177	13.5659	16.5221	3.20659	67.0247	0	0	0		G	0	4.13419	5.04741	1.56184	0.534796	6.75682	8.93993	1.78231	48.8065	0	0	0		G	0	0	0	0	0	0	0	0	0	0	0	0
	H	0	0	0	0	0	0	0	0	0	0	0	0		H	0	0	0	0	0	0	0	0	0	0	0	0		H	0	0	0	0	0	0	0	0	0	0	0	0
	Measurement 21														Measurement 21														Measurement 21
		1	2	3	4	5	6	7	8	9	10	11	12			1	2	3	4	5	6	7	8	9	10	11	12			1	2	3	4	5	6	7	8	9	10	11	12
	A	0	0	0	0	0	0	0	0	0	0	0	0		A	0	0	0	0	0	0	0	0	0	0	0	0		A	0	0	0	0	0	0	0	0	0	0	0	0
	B	2.80348	5.77553	2.12898	4.0627	3.3038	0	2.15416	6.97121	0	0	0	0		B	1.79963	2.15995	1.32832	1.93124	1.38922	0	1.82209	5.48038	0	0	0	0		B	0	0	0	0	0	0	0	0	0	0	0	0
	C	0	0	0	0	0	0	0	0	0	0	0	0		C	0	0	0	0	0	0	0	0	0	0	0	0		C	0	0	0	0	0	0	0	0	0	0	0	0
	D	0	0	0	0	0	0	0	0	0	0	0	0		D	0	0	0	0	0	0	0	0	0	0	0	0		D	0	0	0	0	0	0	0	0	0	0	0	0
	E	4.72207	5.88187	3.36445	0	0	0	0	0	0	0	0	0		E	2.03781	4.71021	1.72749	0	0	0	0	0	0	0	0	0		E	0	0	0	0	0	0	0	0	0	0	0	0
	F	2.15563	2.28921	2.6391	1.88586	2.2625	3.21662	1.54271	33.5046	2.00471	2.64793	0.554837	6.23915		F	1.47498	1.25329	1.09659	1.05587	1.29975	1.42963	0.882493	18.7064	1.2991	1.03086	0.751444	1.77758		F	0	0	0	0	0	0	0	0	0	0	0	0
	G	0	6.69575	7.93916	2.58715	1.12265	12.8091	16.3732	3.19947	67.2318	0	0	0		G	0	4.01882	5.00121	1.55607	0.542045	6.77427	8.8454	1.76148	48.2655	0	0	0		G	0	0	0	0	0	0	0	0	0	0	0	0
	H	0	0	0	0	0	0	0	0	0	0	0	0		H	0	0	0	0	0	0	0	0	0	0	0	0		H	0	0	0	0	0	0	0	0	0	0	0	0
	Measurement 22														Measurement 22														Measurement 22
		1	2	3	4	5	6	7	8	9	10	11	12			1	2	3	4	5	6	7	8	9	10	11	12			1	2	3	4	5	6	7	8	9	10	11	12
	A	0	0	0	0	0	0	0	0	0	0	0	0		A	0	0	0	0	0	0	0	0	0	0	0	0		A	0	0	0	0	0	0	0	0	0	0	0	0
	B	2.87046	6.06725	2.12988	4.12801	3.29037	0	1.92277	7.67628	0	0	0	0		B	1.89847	2.25891	1.3394	1.97724	1.42503	0	1.77256	5.69825	0	0	0	0		B	0	0	0	0	0	0	0	0	0	0	0	0
	C	0	0	0	0	0	0	0	0	0	0	0	0		C	0	0	0	0	0	0	0	0	0	0	0	0		C	0	0	0	0	0	0	0	0	0	0	0	0
	D	0	0	0	0	0	0	0	0	0	0	0	0		D	0	0	0	0	0	0	0	0	0	0	0	0		D	0	0	0	0	0	0	0	0	0	0	0	0
	E	4.83201	5.97493	3.36049	0	0	0	0	0	0	0	0	0		E	2.16157	4.76504	1.70586	0	0	0	0	0	0	0	0	0		E	0	0	0	0	0	0	0	0	0	0	0	0
	F	2.21738	2.4082	2.58096	1.86166	2.39518	3.26385	1.62944	35.5264	2.11484	2.83517	0.741307	6.05302		F	1.52499	1.29697	1.12557	1.09817	1.3933	1.46485	0.910055	19.1036	1.37224	1.06647	0.783884	1.64248		F	0	0	0	0	0	0	0	0	0	0	0	0
	G	0	6.71751	7.97214	2.558	1.11973	14.385	16.2588	3.19912	67.4605	0	0	0		G	0	3.94992	4.92964	1.55094	0.544924	7.00769	8.75182	1.76204	47.4741	0	0	0		G	0	0	0	0	0	0	0	0	0	0	0	0
	H	0	0	0	0	0	0	0	0	0	0	0	0		H	0	0	0	0	0	0	0	0	0	0	0	0		H	0	0	0	0	0	0	0	0	0	0	0	0
	Measurement 23														Measurement 23														Measurement 23
		1	2	3	4	5	6	7	8	9	10	11	12			1	2	3	4	5	6	7	8	9	10	11	12			1	2	3	4	5	6	7	8	9	10	11	12
	A	0	0	0	0	0	0	0	0	0	0	0	0		A	0	0	0	0	0	0	0	0	0	0	0	0		A	0	0	0	0	0	0	0	0	0	0	0	0
	B	2.95022	6.3846	2.13167	4.1799	3.35721	0	2.85263	8.10204	0	0	0	0		B	1.96332	2.31499	1.33508	1.99383	1.45932	0	0.98654	5.73673	0	0	0	0		B	0	0	0	0	0	0	0	0	0	0	0	0
	C	0	0	0	0	0	0	0	0	0	0	0	0		C	0	0	0	0	0	0	0	0	0	0	0	0		C	0	0	0	0	0	0	0	0	0	0	0	0
	D	0	0	0	0	0	0	0	0	0	0	0	0		D	0	0	0	0	0	0	0	0	0	0	0	0		D	0	0	0	0	0	0	0	0	0	0	0	0
	E	4.95778	6.06042	3.42776	0	0	0	0	0	0	0	0	0		E	2.23996	4.67986	1.73858	0	0	0	0	0	0	0	0	0		E	0	0	0	0	0	0	0	0	0	0	0	0
	F	2.30788	2.60752	2.67818	1.84596	2.52476	3.31679	1.7238	35.9644	2.22284	2.96473	0.859545	6.07719		F	1.54131	1.30618	1.12375	1.09898	1.46093	1.47471	0.913566	17.9707	1.40081	1.09155	0.759917	1.61381		F	0	0	0	0	0	0	0	0	0	0	0	0
	G	0	6.72559	7.97064	2.56119	1.11842	10.7364	16.1273	3.19954	67.3568	0	0	0		G	0	3.87235	4.82219	1.53651	0.529669	6.26044	8.62012	1.74688	46.3218	0	0	0		G	0	0	0	0	0	0	0	0	0	0	0	0
	H	0	0	0	0	0	0	0	0	0	0	0	0		H	0	0	0	0	0	0	0	0	0	0	0	0		H	0	0	0	0	0	0	0	0	0	0	0	0
	Measurement 24														Measurement 24														Measurement 24
		1	2	3	4	5	6	7	8	9	10	11	12			1	2	3	4	5	6	7	8	9	10	11	12			1	2	3	4	5	6	7	8	9	10	11	12
	A	0	0	0	0	0	0	0	0	0	0	0	0		A	0	0	0	0	0	0	0	0	0	0	0	0		A	0	0	0	0	0	0	0	0	0	0	0	0
	B	1.42145	2.19755	1.10267	2.62346	1.1605	0	0.982779	0.561643	0	0	0	0		B	1.53728	1.90807	1.16133	1.833	1.26736	0	0.797416	4.70522	0	0	0	0		B	0	0	0	0	0	0	0	0	0	0	0	0
	C	0	0	0	0	0	0	0	0	0	0	0	0		C	0	0	0	0	0	0	0	0	0	0	0	0		C	0	0	0	0	0	0	0	0	0	0	0	0
	D	0	0	0	0	0	0	0	0	0	0	0	0		D	0	0	0	0	0	0	0	0	0	0	0	0		D	0	0	0	0	0	0	0	0	0	0	0	0
	E	2.74187	4.77289	2.69733	0	0	0	0	0	0	0	0	0		E	1.88568	4.44629	1.56533	0	0	0	0	0	0	0	0	0		E	0	0	0	0	0	0	0	0	0	0	0	0
	F	0.980703	1.44508	1.76683	0.971509	0.96401	1.04334	0.643314	11.6714	1.20387	1.43672	-0.735276	1.66748		F	1.27473	1.17143	0.957357	0.953844	1.39484	1.22525	0.758028	11.9537	1.25255	0.895896	0.625339	1.57539		F	0	0	0	0	0	0	0	0	0	0	0	0
	G	0	4.97004	7.51686	1.68757	0.870751	6.83208	11.6482	2.52207	65.6224	0	0	0		G	0	3.66166	4.88382	1.36356	0.474178	5.88116	7.87726	1.62913	44.9465	0	0	0		G	0	0	0	0	0	0	0	0	0	0	0	0
	H	0	0	0	0	0	0	0	0	0	0	0	0		H	0	0	0	0	0	0	0	0	0	0	0	0		H	0	0	0	0	0	0	0	0	0	0	0	0
	Measurement 25														Measurement 25														Measurement 25
		1	2	3	4	5	6	7	8	9	10	11	12			1	2	3	4	5	6	7	8	9	10	11	12			1	2	3	4	5	6	7	8	9	10	11	12
	A	0	0	0	0	0	0	0	0	0	0	0	0		A	0	0	0	0	0	0	0	0	0	0	0	0		A	0	0	0	0	0	0	0	0	0	0	0	0
	B	0.818038	1.67358	0.770384	1.73562	0.869928	0	0.757002	-1.07821	0	0	0	0		B	1.53596	1.92011	1.11414	1.77602	1.29814	0	0.7638	4.6599	0	0	0	0		B	0	0	0	0	0	0	0	0	0	0	0	0
	C	0	0	0	0	0	0	0	0	0	0	0	0		C	0	0	0	0	0	0	0	0	0	0	0	0		C	0	0	0	0	0	0	0	0	0	0	0	0
	D	0	0	0	0	0	0	0	0	0	0	0	0		D	0	0	0	0	0	0	0	0	0	0	0	0		D	0	0	0	0	0	0	0	0	0	0	0	0
	E	1.74176	3.31595	1.84495	0	0	0	0	0	0	0	0	0		E	1.88165	4.22175	1.46544	0	0	0	0	0	0	0	0	0		E	0	0	0	0	0	0	0	0	0	0	0	0
	F	0.579399	1.03193	1.00132	0.548145	0.742462	0.77723	0.373908	8.34897	0.773443	0.706874	-1.06797	0.890574		F	1.24645	1.09811	0.871638	0.915301	1.4184	1.23311	0.748579	13.8375	1.20847	0.960364	0.629133	1.57083		F	0	0	0	0	0	0	0	0	0	0	0	0
	G	0	3.02229	4.51185	1.09145	0.592839	4.41275	7.88211	1.75825	58.5458	0	0	0		G	0	3.35873	4.57562	1.26575	0.4669	5.5752	7.4457	1.56769	44.3412	0	0	0		G	0	0	0	0	0	0	0	0	0	0	0	0
	H	0	0	0	0	0	0	0	0	0	0	0	0		H	0	0	0	0	0	0	0	0	0	0	0	0		H	0	0	0	0	0	0	0	0	0	0	0	0
	Measurement 26														Measurement 26														Measurement 26
		1	2	3	4	5	6	7	8	9	10	11	12			1	2	3	4	5	6	7	8	9	10	11	12			1	2	3	4	5	6	7	8	9	10	11	12
	A	0	0	0	0	0	0	0	0	0	0	0	0		A	0	0	0	0	0	0	0	0	0	0	0	0		A	0	0	0	0	0	0	0	0	0	0	0	0
	B	0.684842	1.49384	0.668279	1.20277	0.767738	0	0.675726	-1.17878	0	0	0	0		B	1.56406	1.82292	1.09007	1.69735	1.27201	0	0.773943	4.46087	0	0	0	0		B	0	0	0	0	0	0	0	0	0	0	0	0
	C	0	0	0	0	0	0	0	0	0	0	0	0		C	0	0	0	0	0	0	0	0	0	0	0	0		C	0	0	0	0	0	0	0	0	0	0	0	0
	D	0	0	0	0	0	0	0	0	0	0	0	0		D	0	0	0	0	0	0	0	0	0	0	0	0		D	0	0	0	0	0	0	0	0	0	0	0	0
	E	1.37827	2.1496	1.25658	0	0	0	0	0	0	0	0	0		E	1.85033	4.0899	1.40072	0	0	0	0	0	0	0	0	0		E	0	0	0	0	0	0	0	0	0	0	0	0
	F	0.475305	0.930197	0.732861	0.406622	0.702243	0.673144	0.306459	7.17486	0.69842	0.585354	-1.064	0.789737		F	1.23449	1.05056	0.818955	0.907912	1.44862	1.24528	0.74593	13.9956	1.20832	0.973075	0.656671	1.56115		F	0	0	0	0	0	0	0	0	0	0	0	0
	G	0	2.21857	3.1325	0.884546	0.435589	3.49004	6.67984	1.3272	47.361	0	0	0		G	0	3.10255	4.4633	1.21709	0.451713	5.24587	7.14159	1.50035	43.2371	0	0	0		G	0	0	0	0	0	0	0	0	0	0	0	0
	H	0	0	0	0	0	0	0	0	0	0	0	0		H	0	0	0	0	0	0	0	0	0	0	0	0		H	0	0	0	0	0	0	0	0	0	0	0	0
	Measurement 27														Measurement 27														Measurement 27
		1	2	3	4	5	6	7	8	9	10	11	12			1	2	3	4	5	6	7	8	9	10	11	12			1	2	3	4	5	6	7	8	9	10	11	12
	A	0	0	0	0	0	0	0	0	0	0	0	0		A	0	0	0	0	0	0	0	0	0	0	0	0		A	0	0	0	0	0	0	0	0	0	0	0	0
	B	0.613128	1.35474	0.616075	1.01082	0.711914	0	0.644073	-1.56642	0	0	0	0		B	1.61164	1.6941	1.06423	1.68077	1.27102	0	0.760978	4.3715	0	0	0	0		B	0	0	0	0	0	0	0	0	0	0	0	0
	C	0	0	0	0	0	0	0	0	0	0	0	0		C	0	0	0	0	0	0	0	0	0	0	0	0		C	0	0	0	0	0	0	0	0	0	0	0	0
	D	0	0	0	0	0	0	0	0	0	0	0	0		D	0	0	0	0	0	0	0	0	0	0	0	0		D	0	0	0	0	0	0	0	0	0	0	0	0
	E	1.30224	1.69658	0.934536	0	0	0	0	0	0	0	0	0		E	1.83702	4.06482	1.32814	0	0	0	0	0	0	0	0	0		E	0	0	0	0	0	0	0	0	0	0	0	0
	F	0.43209	0.879491	0.652412	0.348277	0.657029	0.63375	0.273899	5.08366	0.643078	0.517364	-1.13561	0.710445		F	1.19806	1.00521	0.783509	0.906582	1.4705	1.23188	0.726759	2.87005	1.17226	0.960845	0.628992	1.56504		F	0	0	0	0	0	0	0	0	0	0	0	0
	G	0	1.86772	2.5916	0.781145	0.350867	2.6864	6.06102	1.1231	35.0164	0	0	0		G	0	2.96053	4.2961	1.18904	0.436201	3.89525	6.81754	1.4227	41.3978	0	0	0		G	0	0	0	0	0	0	0	0	0	0	0	0
	H	0	0	0	0	0	0	0	0	0	0	0	0		H	0	0	0	0	0	0	0	0	0	0	0	0		H	0	0	0	0	0	0	0	0	0	0	0	0
	Measurement 28														Measurement 28														Measurement 28
		1	2	3	4	5	6	7	8	9	10	11	12			1	2	3	4	5	6	7	8	9	10	11	12			1	2	3	4	5	6	7	8	9	10	11	12
	A	0	0	0	0	0	0	0	0	0	0	0	0		A	0	0	0	0	0	0	0	0	0	0	0	0		A	0	0	0	0	0	0	0	0	0	0	0	0
	B	0.512466	1.211	0.562712	0.904167	0.65639	0	0.589603	-1.42213	0	0	0	0		B	2.06809	1.42818	1.05096	1.64131	1.25471	0	0.768036	4.17992	0	0	0	0		B	0	0	0	0	0	0	0	0	0	0	0	0
	C	0	0	0	0	0	0	0	0	0	0	0	0		C	0	0	0	0	0	0	0	0	0	0	0	0		C	0	0	0	0	0	0	0	0	0	0	0	0
	D	0	0	0	0	0	0	0	0	0	0	0	0		D	0	0	0	0	0	0	0	0	0	0	0	0		D	0	0	0	0	0	0	0	0	0	0	0	0
	E	1.09676	1.4551	0.756809	0	0	0	0	0	0	0	0	0		E	1.79273	4.09111	1.31282	0	0	0	0	0	0	0	0	0		E	0	0	0	0	0	0	0	0	0	0	0	0
	F	0.375015	0.824326	0.597351	0.307027	0.62217	0.570507	0.239213	5.6068	0.578949	0.482396	-1.11951	0.652551		F	1.1252	0.968111	0.761284	0.927255	1.47368	1.23708	0.725966	12.8333	1.18269	0.996587	0.631986	1.56927		F	0	0	0	0	0	0	0	0	0	0	0	0
	G	0	1.67185	2.26236	0.704328	0.285089	3.12003	5.64975	1.00164	26.0888	0	0	0		G	0	2.84452	4.16513	1.15232	0.430065	5.70975	6.58226	1.41034	39.7581	0	0	0		G	0	0	0	0	0	0	0	0	0	0	0	0
	H	0	0	0	0	0	0	0	0	0	0	0	0		H	0	0	0	0	0	0	0	0	0	0	0	0		H	0	0	0	0	0	0	0	0	0	0	0	0
	Measurement 29														Measurement 29														Measurement 29
		1	2	3	4	5	6	7	8	9	10	11	12			1	2	3	4	5	6	7	8	9	10	11	12			1	2	3	4	5	6	7	8	9	10	11	12
	A	0	0	0	0	0	0	0	0	0	0	0	0		A	0	0	0	0	0	0	0	0	0	0	0	0		A	0	0	0	0	0	0	0	0	0	0	0	0
	B	0.512077	1.09741	0.532552	0.841022	0.610766	0	0.569294	-1.7854	0	0	0	0		B	3.03855	1.37496	1.02743	1.64732	1.24588	0	0.744353	4.26185	0	0	0	0		B	0	0	0	0	0	0	0	0	0	0	0	0
	C	0	0	0	0	0	0	0	0	0	0	0	0		C	0	0	0	0	0	0	0	0	0	0	0	0		C	0	0	0	0	0	0	0	0	0	0	0	0
	D	0	0	0	0	0	0	0	0	0	0	0	0		D	0	0	0	0	0	0	0	0	0	0	0	0		D	0	0	0	0	0	0	0	0	0	0	0	0
	E	1.03365	1.32634	0.678255	0	0	0	0	0	0	0	0	0		E	1.75579	4.02616	1.31069	0	0	0	0	0	0	0	0	0		E	0	0	0	0	0	0	0	0	0	0	0	0
	F	0.32607	0.775492	0.557274	0.270263	0.583656	0.541906	0.211918	3.52095	0.539658	0.434385	-1.19676	0.585145		F	1.1006	0.954388	0.729606	0.925578	1.47278	1.21874	0.713658	1.24849	1.18397	0.990597	0.638318	1.58719		F	0	0	0	0	0	0	0	0	0	0	0	0
	G	0	1.51626	2.04584	0.651436	0.241057	2.74656	5.21206	0.921781	21.3199	0	0	0		G	0	2.74744	4.01192	1.11065	0.411908	5.32368	6.34254	1.37634	38.2186	0	0	0		G	0	0	0	0	0	0	0	0	0	0	0	0
	H	0	0	0	0	0	0	0	0	0	0	0	0		H	0	0	0	0	0	0	0	0	0	0	0	0		H	0	0	0	0	0	0	0	0	0	0	0	0
OCR Group Data (pmol/min):
Measurement:	Measurement 1	Measurement 2	Measurement 3	Measurement 4	Measurement 5	Measurement 6	Measurement 7	Measurement 8	Measurement 9	Measurement 10	Measurement 11	Measurement 12	Measurement 13	Measurement 14	Measurement 15	Measurement 16	Measurement 17	Measurement 18	Measurement 19	Measurement 20	Measurement 21	Measurement 22	Measurement 23	Measurement 24	Measurement 25	Measurement 26	Measurement 27	Measurement 28	Measurement 29
Time (min):	1.31352	7.87905	14.4435	21.045	27.6521	34.2317	40.8957	47.488	54.0843	60.6903	67.2899	73.8729	80.4691	87.0692	93.6792	100.279	106.884	113.501	120.226	126.838	133.444	140.046	146.658	153.388	160.015	166.621	173.236	179.847	186.459
Background	0	0	0	0	0	0	0	0	0	0	0	0	0	0	0	0	0	0	0	0	0	0	0	0	0	0	0	0	0
E16	5.16477	4.8019	4.71264	4.6431	4.55595	4.52359	2.8937	1.69341	1.30111	1.12349	1.05524	1.02055	1.00972	0.984168	1.00641	1.03158	1.08561	1.14117	3.62913	3.19617	3.26698	3.35016	3.50159	1.50713	0.895539	0.682629	0.56809	0.497755	0.430712
Adult	9.92441	9.47572	9.36089	9.32377	9.24997	9.2992	8.69322	7.52852	5.93195	4.9396	4.46134	4.19617	4.05323	3.96524	3.92228	3.90829	3.89784	3.88467	8.35295	8.44058	8.26731	8.5151	7.88677	5.8628	3.77978	2.95545	2.5185	2.40166	2.18232
OCR Group Error (pmol/min)	StandardDeviation
Measurement:	Measurement 1	Measurement 2	Measurement 3	Measurement 4	Measurement 5	Measurement 6	Measurement 7	Measurement 8	Measurement 9	Measurement 10	Measurement 11	Measurement 12	Measurement 13	Measurement 14	Measurement 15	Measurement 16	Measurement 17	Measurement 18	Measurement 19	Measurement 20	Measurement 21	Measurement 22	Measurement 23	Measurement 24	Measurement 25	Measurement 26	Measurement 27	Measurement 28	Measurement 29
Time (min):	1.31352	7.87905	14.4435	21.045	27.6521	34.2317	40.8957	47.488	54.0843	60.6903	67.2899	73.8729	80.4691	87.0692	93.6792	100.279	106.884	113.501	120.226	126.838	133.444	140.046	146.658	153.388	160.015	166.621	173.236	179.847	186.459
Background	0	0	0	0	0	0	0	0	0	0	0	0	0	0	0	0	0	0	0	0	0	0	0	0	0	0	0	0	0
E16	2.88711	2.65565	2.53782	2.52351	2.50672	2.49815	1.44159	1.04252	0.952161	0.932748	0.873398	0.778935	0.732132	0.79793	0.790291	0.825839	0.829452	0.848279	2.04006	1.68798	1.71763	1.79317	1.82431	1.0916	0.927093	0.733592	0.726265	0.657354	0.698541
Adult	6.18753	5.93941	5.86805	5.81596	5.75736	5.79113	5.54273	5.25405	4.41127	3.48148	3.02944	2.80535	2.69486	2.63002	2.59525	2.58293	2.58769	2.57532	5.31667	5.5689	5.41956	5.68672	5.05398	3.64791	2.43529	2.08188	1.89589	1.81434	1.66688
ECAR Group Data (pmol/min)
Measurement:	Measurement 1	Measurement 2	Measurement 3	Measurement 4	Measurement 5	Measurement 6	Measurement 7	Measurement 8	Measurement 9	Measurement 10	Measurement 11	Measurement 12	Measurement 13	Measurement 14	Measurement 15	Measurement 16	Measurement 17	Measurement 18	Measurement 19	Measurement 20	Measurement 21	Measurement 22	Measurement 23	Measurement 24	Measurement 25	Measurement 26	Measurement 27	Measurement 28	Measurement 29
Time (min):	1.31352	7.87905	14.4435	21.045	27.6521	34.2317	40.8957	47.488	54.0843	60.6903	67.2899	73.8729	80.4691	87.0692	93.6792	100.279	106.884	113.501	120.226	126.838	133.444	140.046	146.658	153.388	160.015	166.621	173.236	179.847	186.459
Background	0	0	0	0	0	0	0	0	0	0	0	0	0	0	0	0	0	0	0	0	0	0	0	0	0	0	0	0	0
E16	0.912021	0.758107	0.760062	0.757127	0.762638	0.754636	1.39021	1.83977	1.96352	1.98671	1.97332	1.94655	1.90636	1.87934	1.83995	1.8272	1.81129	1.81277	1.5207	1.68575	1.79704	1.84197	1.82065	1.58055	1.5494	1.51777	1.49209	1.48509	1.52135
Adult	3.64722	3.39741	3.4646	3.47395	3.49817	3.47617	4.0258	4.78081	5.33254	5.51631	5.58126	5.53694	5.45308	5.32592	5.24796	5.17152	5.07524	4.96737	4.78923	4.70375	4.65954	4.65867	4.47641	4.2161	3.96478	3.77846	3.43019	3.64405	3.48543
ECAR Group Error (pmol/min)	StandardDeviation
Measurement:	Measurement 1	Measurement 2	Measurement 3	Measurement 4	Measurement 5	Measurement 6	Measurement 7	Measurement 8	Measurement 9	Measurement 10	Measurement 11	Measurement 12	Measurement 13	Measurement 14	Measurement 15	Measurement 16	Measurement 17	Measurement 18	Measurement 19	Measurement 20	Measurement 21	Measurement 22	Measurement 23	Measurement 24	Measurement 25	Measurement 26	Measurement 27	Measurement 28	Measurement 29
Time (min):	1.31352	7.87905	14.4435	21.045	27.6521	34.2317	40.8957	47.488	54.0843	60.6903	67.2899	73.8729	80.4691	87.0692	93.6792	100.279	106.884	113.501	120.226	126.838	133.444	140.046	146.658	153.388	160.015	166.621	173.236	179.847	186.459
Background	0	0	0	0	0	0	0	0	0	0	0	0	0	0	0	0	0	0	0	0	0	0	0	0	0	0	0	0	0
E16	0.599873	0.505452	0.492727	0.486179	0.497458	0.502861	0.918483	1.2284	1.27162	1.31181	1.29533	1.30186	1.2544	1.24246	1.17875	1.21187	1.19966	1.18081	1.00812	1.11719	1.16703	1.20041	1.21134	1.0606	1.03002	0.982229	0.971341	0.954876	1.01372
Adult	2.26938	2.09559	2.16658	2.17605	2.16723	2.16071	2.37104	2.80485	3.19654	3.38886	3.45904	3.46918	3.41415	3.32136	3.22407	3.16571	3.10861	3.03753	2.91109	2.86389	2.84784	2.85993	2.71775	2.52029	2.38669	2.28649	2.08392	2.23648	2.11905
PER Group Data (pmol/min)
Measurement:	Measurement 1	Measurement 2	Measurement 3	Measurement 4	Measurement 5	Measurement 6	Measurement 7	Measurement 8	Measurement 9	Measurement 10	Measurement 11	Measurement 12	Measurement 13	Measurement 14	Measurement 15	Measurement 16	Measurement 17	Measurement 18	Measurement 19	Measurement 20	Measurement 21	Measurement 22	Measurement 23	Measurement 24	Measurement 25	Measurement 26	Measurement 27	Measurement 28	Measurement 29
Time (min):	1.31352	7.87905	14.4435	21.045	27.6521	34.2317	40.8957	47.488	54.0843	60.6903	67.2899	73.8729	80.4691	87.0692	93.6792	100.279	106.884	113.501	120.226	126.838	133.444	140.046	146.658	153.388	160.015	166.621	173.236	179.847	186.459
Background	0	0	0	0	0	0	0	0	0	0	0	0	0	0	0	0	0	0	0	0	0	0	0	0	0	0	0	0	0
E16	0	0	0	0	0	0	0	0	0	0	0	0	0	0	0	0	0	0	0	0	0	0	0	0	0	0	0	0	0
Adult	0	0	0	0	0	0	0	0	0	0	0	0	0	0	0	0	0	0	0	0	0	0	0	0	0	0	0	0	0
PER Group Error (pmol/min)	StandardDeviation
Measurement:	Measurement 1	Measurement 2	Measurement 3	Measurement 4	Measurement 5	Measurement 6	Measurement 7	Measurement 8	Measurement 9	Measurement 10	Measurement 11	Measurement 12	Measurement 13	Measurement 14	Measurement 15	Measurement 16	Measurement 17	Measurement 18	Measurement 19	Measurement 20	Measurement 21	Measurement 22	Measurement 23	Measurement 24	Measurement 25	Measurement 26	Measurement 27	Measurement 28	Measurement 29
Time (min):	1.31352	7.87905	14.4435	21.045	27.6521	34.2317	40.8957	47.488	54.0843	60.6903	67.2899	73.8729	80.4691	87.0692	93.6792	100.279	106.884	113.501	120.226	126.838	133.444	140.046	146.658	153.388	160.015	166.621	173.236	179.847	186.459
Background	0	0	0	0	0	0	0	0	0	0	0	0	0	0	0	0	0	0	0	0	0	0	0	0	0	0	0	0	0
E16	0	0	0	0	0	0	0	0	0	0	0	0	0	0	0	0	0	0	0	0	0	0	0	0	0	0	0	0	0
Adult	0	0	0	0	0	0	0	0	0	0	0	0	0	0	0	0	0	0	0	0	0	0	0	0	0	0	0	0	0

## Sheet: Baselined Rate
Measurement	Well	Group	Time	OCR	ECAR	PER

## Sheet: Baselined Rate (Columns)
Unassigned Well
Unselected Well
OCR Data
ECAR Data
PER Data

## Sheet: Baselined Rate (Plates)
Unassigned Well	Unselected Well	OCR Data	ECAR Data	PER Data

[truncated: 4 more sheets: Raw, styles, Calibration, Operation Log]
