# Supplementary material for: Choroid plexus NKCC1 mediates cerebrospinal fluid clearance during mouse early postnatal development
Source: Nat Commun. 2021 Jan 19;12:447. doi: 10.1038/s41467-020-20666-3 (PMC7815709; doi:10.1038/s41467-020-20666-3)
Supplement: Supplementary file 7 — Source Data [file 41467_2020_20666_MOESM7_ESM.zip › Source Data_2_Seahorse studies/Seahorse Source Data/20190626_XF Cell Mito Stress Test (Report).xlsm]

## Sheet: L-Normalized Rate (Copy)
Measurement	Well	Group	Time	OCR	ECAR	PPR
1	A01	Background	1.55339	0	0	0
1	B01	Vehicle Control	1.55339	193.461	35.1252	62.4666
1	C01	Vehicle Control	1.55339	183.218	38.6958	68.8167
1	D01	Vehicle Control	1.55339	147.718	28.4069	50.5188
1	E01	UK5099	1.55339	169.818	41.3282	73.4981
1	F01	UK5099	1.55339	152.628	48.7583	86.7117
1	G01	UK5099	1.55339	154.309	49.813	88.5874
1	H01	Background	1.55339	0	0	0
2	A01	Background	7.10735	0	0	0
2	B01	Vehicle Control	7.10735	179.162	33.0901	58.8475
2	C01	Vehicle Control	7.10735	166.811	24.7646	44.0414
2	D01	Vehicle Control	7.10735	133.722	19.1111	33.9871
2	E01	UK5099	7.10735	151.827	33.6402	59.8258
2	F01	UK5099	7.10735	138.063	41.7283	74.2097
2	G01	UK5099	7.10735	139.572	47.2229	83.9813
2	H01	Background	7.10735	0	0	0
3	A01	Background	12.6285	0	0	0
3	B01	Vehicle Control	12.6285	173.574	34.8746	62.0211
3	C01	Vehicle Control	12.6285	160.767	26.1442	46.4949
3	D01	Vehicle Control	12.6285	128.977	21.7261	38.6377
3	E01	UK5099	12.6285	141.911	34.9693	62.1895
3	F01	UK5099	12.6285	133.808	43.7313	77.7717
3	G01	UK5099	12.6285	131.714	49.0186	87.1746
3	H01	Background	12.6285	0	0	0
4	A01	Background	18.2982	0	0	0
4	B01	Vehicle Control	18.2982	101.515	57.3338	101.962
4	C01	Vehicle Control	18.2982	115.727	42.0683	74.8142
4	D01	Vehicle Control	18.2982	77.7601	39.9395	71.0283
4	E01	UK5099	18.2982	95.1149	46.6071	82.886
4	F01	UK5099	18.2982	84.6734	59.6291	106.044
4	G01	UK5099	18.2982	93.0743	63.816	113.49
4	H01	Background	18.2982	0	0	0
5	A01	Background	23.8189	0	0	0
5	B01	Vehicle Control	23.8189	82.2742	56.7951	101.004
5	C01	Vehicle Control	23.8189	83.1789	49.0931	87.3072
5	D01	Vehicle Control	23.8189	65.1607	42.2852	75.2
5	E01	UK5099	23.8189	79.4965	47.1257	83.8083
5	F01	UK5099	23.8189	71.8708	62.439	111.041
5	G01	UK5099	23.8189	74.0032	66.8883	118.954
5	H01	Background	23.8189	0	0	0
6	A01	Background	29.3385	0	0	0
6	B01	Vehicle Control	29.3385	79.5757	61.871	110.031
6	C01	Vehicle Control	29.3385	76.5475	48.6601	86.5371
6	D01	Vehicle Control	29.3385	62.6737	46.4299	82.571
6	E01	UK5099	29.3385	73.9146	48.6462	86.5124
6	F01	UK5099	29.3385	67.71	67.4572	119.966
6	G01	UK5099	29.3385	67.1742	67.988	120.91
6	H01	Background	29.3385	0	0	0
7	A01	Background	35.0732	0	0	0
7	B01	Vehicle Control	35.0732	359.083	79.1146	140.697
7	C01	Vehicle Control	35.0732	338.859	70.4124	125.221
7	D01	Vehicle Control	35.0732	272.663	61.5023	109.376
7	E01	UK5099	35.0732	188.979	55.0117	97.8329
7	F01	UK5099	35.0732	201.382	76.5107	136.067
7	G01	UK5099	35.0732	186.536	74.7346	132.908
7	H01	Background	35.0732	0	0	0
8	A01	Background	40.6345	0	0	0
8	B01	Vehicle Control	40.6345	332.734	72.3015	128.581
8	C01	Vehicle Control	40.6345	310.26	62.8218	111.722
8	D01	Vehicle Control	40.6345	256.913	56.0811	99.7347
8	E01	UK5099	40.6345	184.294	51.1766	91.0124
8	F01	UK5099	40.6345	191.935	73.0609	129.932
8	G01	UK5099	40.6345	178.305	71.2598	126.728
8	H01	Background	40.6345	0	0	0
9	A01	Background	46.1563	0	0	0
9	B01	Vehicle Control	46.1563	344.503	69.2881	123.222
9	C01	Vehicle Control	46.1563	313.042	59.4386	105.706
9	D01	Vehicle Control	46.1563	260.869	52.9822	94.2236
9	E01	UK5099	46.1563	177.088	48.9807	87.1073
9	F01	UK5099	46.1563	187.619	69.6579	123.88
9	G01	UK5099	46.1563	173.299	69.2388	123.134
9	H01	Background	46.1563	0	0	0
10	A01	Background	51.8298	0	0	0
10	B01	Vehicle Control	51.8298	65.1523	56.3263	100.171
10	C01	Vehicle Control	51.8298	64.2354	45.7026	81.2776
10	D01	Vehicle Control	51.8298	54.3612	38.5366	68.5335
10	E01	UK5099	51.8298	46.0403	40.9619	72.8466
10	F01	UK5099	51.8298	48.1491	59.7101	106.189
10	G01	UK5099	51.8298	43.3907	66.108	117.566
10	H01	Background	51.8298	0	0	0
11	A01	Background	57.3921	0	0	0
11	B01	Vehicle Control	57.3921	60.7983	65.3401	116.201
11	C01	Vehicle Control	57.3921	60.9537	57.4289	102.132
11	D01	Vehicle Control	57.3921	50.4964	53.2639	94.7246
11	E01	UK5099	57.3921	45.1022	49.1909	87.481
11	F01	UK5099	57.3921	47.1184	69.1582	122.991
11	G01	UK5099	57.3921	42.4039	67.8843	120.725
11	H01	Background	57.3921	0	0	0
12	A01	Background	63.019	0	0	0
12	B01	Vehicle Control	63.019	59.1452	64.4175	114.56
12	C01	Vehicle Control	63.019	59.0957	56.8827	101.16
12	D01	Vehicle Control	63.019	49.5884	50.7394	90.235
12	E01	UK5099	63.019	42.5163	47.6028	84.6568
12	F01	UK5099	63.019	45.1641	67.2336	119.568
12	G01	UK5099	63.019	41.4155	67.749	120.485
12	H01	Background	63.019	0	0	0

## Sheet: L-Normalized Rate
Measurement	Well	Group	Time	OCR	ECAR	PPR
1	A01	Background	1.55339	0	0	0
1	B01	Vehicle Control	1.55339	193.461	35.1252	62.4666
1	C01	Vehicle Control	1.55339	183.218	38.6958	68.8167
1	D01	Vehicle Control	1.55339	147.718	28.4069	50.5188
1	E01	UK5099	1.55339	169.818	41.3282	73.4981
1	F01	UK5099	1.55339	152.628	48.7583	86.7117
1	G01	UK5099	1.55339	154.309	49.813	88.5874
1	H01	Background	1.55339	0	0	0
2	A01	Background	7.10735	0	0	0
2	B01	Vehicle Control	7.10735	179.162	33.0901	58.8475
2	C01	Vehicle Control	7.10735	166.811	24.7646	44.0414
2	D01	Vehicle Control	7.10735	133.722	19.1111	33.9871
2	E01	UK5099	7.10735	151.827	33.6402	59.8258
2	F01	UK5099	7.10735	138.063	41.7283	74.2097
2	G01	UK5099	7.10735	139.572	47.2229	83.9813
2	H01	Background	7.10735	0	0	0
3	A01	Background	12.6285	0	0	0
3	B01	Vehicle Control	12.6285	173.574	34.8746	62.0211
3	C01	Vehicle Control	12.6285	160.767	26.1442	46.4949
3	D01	Vehicle Control	12.6285	128.977	21.7261	38.6377
3	E01	UK5099	12.6285	141.911	34.9693	62.1895
3	F01	UK5099	12.6285	133.808	43.7313	77.7717
3	G01	UK5099	12.6285	131.714	49.0186	87.1746
3	H01	Background	12.6285	0	0	0
4	A01	Background	18.2982	0	0	0
4	B01	Vehicle Control	18.2982	101.515	57.3338	101.962
4	C01	Vehicle Control	18.2982	115.727	42.0683	74.8142
4	D01	Vehicle Control	18.2982	77.7601	39.9395	71.0283
4	E01	UK5099	18.2982	95.1149	46.6071	82.886
4	F01	UK5099	18.2982	84.6734	59.6291	106.044
4	G01	UK5099	18.2982	93.0743	63.816	113.49
4	H01	Background	18.2982	0	0	0
5	A01	Background	23.8189	0	0	0
5	B01	Vehicle Control	23.8189	82.2742	56.7951	101.004
5	C01	Vehicle Control	23.8189	83.1789	49.0931	87.3072
5	D01	Vehicle Control	23.8189	65.1607	42.2852	75.2
5	E01	UK5099	23.8189	79.4965	47.1257	83.8083
5	F01	UK5099	23.8189	71.8708	62.439	111.041
5	G01	UK5099	23.8189	74.0032	66.8883	118.954
5	H01	Background	23.8189	0	0	0
6	A01	Background	29.3385	0	0	0
6	B01	Vehicle Control	29.3385	79.5757	61.871	110.031
6	C01	Vehicle Control	29.3385	76.5475	48.6601	86.5371
6	D01	Vehicle Control	29.3385	62.6737	46.4299	82.571
6	E01	UK5099	29.3385	73.9146	48.6462	86.5124
6	F01	UK5099	29.3385	67.71	67.4572	119.966
6	G01	UK5099	29.3385	67.1742	67.988	120.91
6	H01	Background	29.3385	0	0	0
7	A01	Background	35.0732	0	0	0
7	B01	Vehicle Control	35.0732	359.083	79.1146	140.697
7	C01	Vehicle Control	35.0732	338.859	70.4124	125.221
7	D01	Vehicle Control	35.0732	272.663	61.5023	109.376
7	E01	UK5099	35.0732	188.979	55.0117	97.8329
7	F01	UK5099	35.0732	201.382	76.5107	136.067
7	G01	UK5099	35.0732	186.536	74.7346	132.908
7	H01	Background	35.0732	0	0	0
8	A01	Background	40.6345	0	0	0
8	B01	Vehicle Control	40.6345	332.734	72.3015	128.581
8	C01	Vehicle Control	40.6345	310.26	62.8218	111.722
8	D01	Vehicle Control	40.6345	256.913	56.0811	99.7347
8	E01	UK5099	40.6345	184.294	51.1766	91.0124
8	F01	UK5099	40.6345	191.935	73.0609	129.932
8	G01	UK5099	40.6345	178.305	71.2598	126.728
8	H01	Background	40.6345	0	0	0
9	A01	Background	46.1563	0	0	0
9	B01	Vehicle Control	46.1563	344.503	69.2881	123.222
9	C01	Vehicle Control	46.1563	313.042	59.4386	105.706
9	D01	Vehicle Control	46.1563	260.869	52.9822	94.2236
9	E01	UK5099	46.1563	177.088	48.9807	87.1073
9	F01	UK5099	46.1563	187.619	69.6579	123.88
9	G01	UK5099	46.1563	173.299	69.2388	123.134
9	H01	Background	46.1563	0	0	0
10	A01	Background	51.8298	0	0	0
10	B01	Vehicle Control	51.8298	65.1523	56.3263	100.171
10	C01	Vehicle Control	51.8298	64.2354	45.7026	81.2776
10	D01	Vehicle Control	51.8298	54.3612	38.5366	68.5335
10	E01	UK5099	51.8298	46.0403	40.9619	72.8466
10	F01	UK5099	51.8298	48.1491	59.7101	106.189
10	G01	UK5099	51.8298	43.3907	66.108	117.566
10	H01	Background	51.8298	0	0	0
11	A01	Background	57.3921	0	0	0
11	B01	Vehicle Control	57.3921	60.7983	65.3401	116.201
11	C01	Vehicle Control	57.3921	60.9537	57.4289	102.132
11	D01	Vehicle Control	57.3921	50.4964	53.2639	94.7246
11	E01	UK5099	57.3921	45.1022	49.1909	87.481
11	F01	UK5099	57.3921	47.1184	69.1582	122.991
11	G01	UK5099	57.3921	42.4039	67.8843	120.725
11	H01	Background	57.3921	0	0	0
12	A01	Background	63.019	0	0	0
12	B01	Vehicle Control	63.019	59.1452	64.4175	114.56
12	C01	Vehicle Control	63.019	59.0957	56.8827	101.16
12	D01	Vehicle Control	63.019	49.5884	50.7394	90.235
12	E01	UK5099	63.019	42.5163	47.6028	84.6568
12	F01	UK5099	63.019	45.1641	67.2336	119.568
12	G01	UK5099	63.019	41.4155	67.749	120.485
12	H01	Background	63.019	0	0	0

## Sheet: L-Rate
Measurement	Well	Group	Time	OCR	ECAR	PPR
1	A01	Background	1.55339	0	0	0
1	B01	Vehicle Control	1.55339	193.461	35.1252	62.4666
1	C01	Vehicle Control	1.55339	183.218	38.6958	68.8167
1	D01	Vehicle Control	1.55339	147.718	28.4069	50.5188
1	E01	UK5099	1.55339	169.818	41.3282	73.4981
1	F01	UK5099	1.55339	152.628	48.7583	86.7117
1	G01	UK5099	1.55339	154.309	49.813	88.5874
1	H01	Background	1.55339	0	0	0
2	A01	Background	7.10735	0	0	0
2	B01	Vehicle Control	7.10735	179.162	33.0901	58.8475
2	C01	Vehicle Control	7.10735	166.811	24.7646	44.0414
2	D01	Vehicle Control	7.10735	133.722	19.1111	33.9871
2	E01	UK5099	7.10735	151.827	33.6402	59.8258
2	F01	UK5099	7.10735	138.063	41.7283	74.2097
2	G01	UK5099	7.10735	139.572	47.2229	83.9813
2	H01	Background	7.10735	0	0	0
3	A01	Background	12.6285	0	0	0
3	B01	Vehicle Control	12.6285	173.574	34.8746	62.0211
3	C01	Vehicle Control	12.6285	160.767	26.1442	46.4949
3	D01	Vehicle Control	12.6285	128.977	21.7261	38.6377
3	E01	UK5099	12.6285	141.911	34.9693	62.1895
3	F01	UK5099	12.6285	133.808	43.7313	77.7717
3	G01	UK5099	12.6285	131.714	49.0186	87.1746
3	H01	Background	12.6285	0	0	0
4	A01	Background	18.2982	0	0	0
4	B01	Vehicle Control	18.2982	101.515	57.3338	101.962
4	C01	Vehicle Control	18.2982	115.727	42.0683	74.8142
4	D01	Vehicle Control	18.2982	77.7601	39.9395	71.0283
4	E01	UK5099	18.2982	95.1149	46.6071	82.886
4	F01	UK5099	18.2982	84.6734	59.6291	106.044
4	G01	UK5099	18.2982	93.0743	63.816	113.49
4	H01	Background	18.2982	0	0	0
5	A01	Background	23.8189	0	0	0
5	B01	Vehicle Control	23.8189	82.2742	56.7951	101.004
5	C01	Vehicle Control	23.8189	83.1789	49.0931	87.3072
5	D01	Vehicle Control	23.8189	65.1607	42.2852	75.2
5	E01	UK5099	23.8189	79.4965	47.1257	83.8083
5	F01	UK5099	23.8189	71.8708	62.439	111.041
5	G01	UK5099	23.8189	74.0032	66.8883	118.954
5	H01	Background	23.8189	0	0	0
6	A01	Background	29.3385	0	0	0
6	B01	Vehicle Control	29.3385	79.5757	61.871	110.031
6	C01	Vehicle Control	29.3385	76.5475	48.6601	86.5371
6	D01	Vehicle Control	29.3385	62.6737	46.4299	82.571
6	E01	UK5099	29.3385	73.9146	48.6462	86.5124
6	F01	UK5099	29.3385	67.71	67.4572	119.966
6	G01	UK5099	29.3385	67.1742	67.988	120.91
6	H01	Background	29.3385	0	0	0
7	A01	Background	35.0732	0	0	0
7	B01	Vehicle Control	35.0732	359.083	79.1146	140.697
7	C01	Vehicle Control	35.0732	338.859	70.4124	125.221
7	D01	Vehicle Control	35.0732	272.663	61.5023	109.376
7	E01	UK5099	35.0732	188.979	55.0117	97.8329
7	F01	UK5099	35.0732	201.382	76.5107	136.067
7	G01	UK5099	35.0732	186.536	74.7346	132.908
7	H01	Background	35.0732	0	0	0
8	A01	Background	40.6345	0	0	0
8	B01	Vehicle Control	40.6345	332.734	72.3015	128.581
8	C01	Vehicle Control	40.6345	310.26	62.8218	111.722
8	D01	Vehicle Control	40.6345	256.913	56.0811	99.7347
8	E01	UK5099	40.6345	184.294	51.1766	91.0124
8	F01	UK5099	40.6345	191.935	73.0609	129.932
8	G01	UK5099	40.6345	178.305	71.2598	126.728
8	H01	Background	40.6345	0	0	0
9	A01	Background	46.1563	0	0	0
9	B01	Vehicle Control	46.1563	344.503	69.2881	123.222
9	C01	Vehicle Control	46.1563	313.042	59.4386	105.706
9	D01	Vehicle Control	46.1563	260.869	52.9822	94.2236
9	E01	UK5099	46.1563	177.088	48.9807	87.1073
9	F01	UK5099	46.1563	187.619	69.6579	123.88
9	G01	UK5099	46.1563	173.299	69.2388	123.134
9	H01	Background	46.1563	0	0	0
10	A01	Background	51.8298	0	0	0
10	B01	Vehicle Control	51.8298	65.1523	56.3263	100.171
10	C01	Vehicle Control	51.8298	64.2354	45.7026	81.2776
10	D01	Vehicle Control	51.8298	54.3612	38.5366	68.5335
10	E01	UK5099	51.8298	46.0403	40.9619	72.8466
10	F01	UK5099	51.8298	48.1491	59.7101	106.189
10	G01	UK5099	51.8298	43.3907	66.108	117.566
10	H01	Background	51.8298	0	0	0
11	A01	Background	57.3921	0	0	0
11	B01	Vehicle Control	57.3921	60.7983	65.3401	116.201
11	C01	Vehicle Control	57.3921	60.9537	57.4289	102.132
11	D01	Vehicle Control	57.3921	50.4964	53.2639	94.7246
11	E01	UK5099	57.3921	45.1022	49.1909	87.481
11	F01	UK5099	57.3921	47.1184	69.1582	122.991
11	G01	UK5099	57.3921	42.4039	67.8843	120.725
11	H01	Background	57.3921	0	0	0
12	A01	Background	63.019	0	0	0
12	B01	Vehicle Control	63.019	59.1452	64.4175	114.56
12	C01	Vehicle Control	63.019	59.0957	56.8827	101.16
12	D01	Vehicle Control	63.019	49.5884	50.7394	90.235
12	E01	UK5099	63.019	42.5163	47.6028	84.6568
12	F01	UK5099	63.019	45.1641	67.2336	119.568
12	G01	UK5099	63.019	41.4155	67.749	120.485
12	H01	Background	63.019	0	0	0

## Sheet: Rate (Copy)
Measurement	Well	Group	Time	OCR	ECAR	PPR
1	A01	Background	1.31352	0	0	0
1	A02	Background	1.31352	0	0	0
1	A03	Background	1.31352	0	0	0
1	A04	Background	1.31352	0	0	0
1	A05	Background	1.31352	0	0	0
1	A06	Background	1.31352	0	0	0
1	A07	Background	1.31352	0	0	0
1	A08	Background	1.31352	0	0	0
1	A09	Background	1.31352	0	0	0
1	A10	Background	1.31352	0	0	0
1	A11	Background	1.31352	0	0	0
1	A12	Background	1.31352	0	0	0
1	B01	E16	1.31352	121.037	24.4411	0
1	B02	E16	1.31352	95.9288	10.3668	0
1	B03	E16	1.31352	116.961	44.2524	0
1	B04	E16	1.31352	169.11	60.6211	0
1	B05	E16	1.31352	109.064	14.516	0
1	B06	Background	1.31352	0	0	0
1	B07	E16	1.31352	134.212	22.5874	0
1	B08	E16	1.31352	52.8759	9.94337	0
1	B09	Background	1.31352	0	0	0
1	B10	Background	1.31352	0	0	0
1	B11	Background	1.31352	0	0	0
1	B12	Background	1.31352	0	0	0
1	C01	Background	1.31352	0	0	0
1	C02	Background	1.31352	0	0	0
1	C03	Background	1.31352	0	0	0
1	C04	Background	1.31352	0	0	0
1	C05	Background	1.31352	0	0	0
1	C06	Background	1.31352	0	0	0
1	C07	Background	1.31352	0	0	0
1	C08	Background	1.31352	0	0	0
1	C09	Background	1.31352	0	0	0
1	C10	Background	1.31352	0	0	0
1	C11	Background	1.31352	0	0	0
1	C12	Background	1.31352	0	0	0
1	D01	Background	1.31352	0	0	0
1	D02	Background	1.31352	0	0	0
1	D03	Background	1.31352	0	0	0
1	D04	Background	1.31352	0	0	0
1	D05	Background	1.31352	0	0	0
1	D06	Background	1.31352	0	0	0
1	D07	Background	1.31352	0	0	0
1	D08	Background	1.31352	0	0	0
1	D09	Background	1.31352	0	0	0
1	D10	Background	1.31352	0	0	0
1	D11	Background	1.31352	0	0	0
1	D12	Background	1.31352	0	0	0
1	E01	E16	1.31352	78.1122	8.80717	0
1	E02	E16	1.31352	128.8	27.3903	0
1	E03	E16	1.31352	53.7679	13.6716	0
1	E04	Background	1.31352	0	0	0
1	E05	Background	1.31352	0	0	0
1	E06	Background	1.31352	0	0	0
1	E07	Background	1.31352	0	0	0
1	E08	Background	1.31352	0	0	0
1	E09	Background	1.31352	0	0	0
1	E10	Background	1.31352	0	0	0
1	E11	Background	1.31352	0	0	0
1	E12	Background	1.31352	0	0	0
1	F01	E16	1.31352	98.2709	14.7836	0
1	F02	E16	1.31352	73.1563	6.62869	0
1	F03	E16	1.31352	137.716	23.9629	0
1	F04	E16	1.31352	124.046	22.7409	0
1	F05	E16	1.31352	121.537	16.5453	0
1	F06	E16	1.31352	128.843	21.0671	0
1	F07	E16	1.31352	91.196	12.2598	0
1	F08	E16	1.31352	101.322	13.3526	0
1	F09	E16	1.31352	60.2684	10.8106	0
1	F10	E16	1.31352	95.1679	12.7632	0
1	F11	E16	1.31352	19.1853	5.00589	0
1	F12	E16	1.31352	143.552	20.7742	0
1	G01	Background	1.31352	0	0	0
1	G02	Adult	1.31352	188.02	84.4167	0
1	G03	Adult	1.31352	201.071	97.79	0
1	G04	Adult	1.31352	131.6	25.5201	0
1	G05	Adult	1.31352	93.585	25.063	0
1	G06	Adult	1.31352	173.658	56.7237	0
1	G07	Adult	1.31352	175.455	61.406	0
1	G08	Adult	1.31352	171.139	61.132	0
1	G09	Adult	1.31352	205.092	129.67	0
1	G10	Background	1.31352	0	0	0
1	G11	Background	1.31352	0	0	0
1	G12	Background	1.31352	0	0	0
1	H01	Background	1.31352	0	0	0
1	H02	Background	1.31352	0	0	0
1	H03	Background	1.31352	0	0	0
1	H04	Background	1.31352	0	0	0
1	H05	Background	1.31352	0	0	0
1	H06	Background	1.31352	0	0	0
1	H07	Background	1.31352	0	0	0
1	H08	Background	1.31352	0	0	0
1	H09	Background	1.31352	0	0	0
1	H10	Background	1.31352	0	0	0
1	H11	Background	1.31352	0	0	0
1	H12	Background	1.31352	0	0	0
2	A01	Background	7.87905	0	0	0
2	A02	Background	7.87905	0	0	0
2	A03	Background	7.87905	0	0	0
2	A04	Background	7.87905	0	0	0
2	A05	Background	7.87905	0	0	0
2	A06	Background	7.87905	0	0	0
2	A07	Background	7.87905	0	0	0
2	A08	Background	7.87905	0	0	0
2	A09	Background	7.87905	0	0	0
2	A10	Background	7.87905	0	0	0
2	A11	Background	7.87905	0	0	0
2	A12	Background	7.87905	0	0	0
2	B01	E16	7.87905	113.971	21.3078	0
2	B02	E16	7.87905	88.8254	9.04914	0
2	B03	E16	7.87905	118.388	33.459	0
2	B04	E16	7.87905	159.525	44.8761	0
2	B05	E16	7.87905	103.21	10.2083	0
2	B06	Background	7.87905	0	0	0
2	B07	E16	7.87905	125.165	19.7674	0
2	B08	E16	7.87905	46.7292	8.40269	0
2	B09	Background	7.87905	0	0	0
2	B10	Background	7.87905	0	0	0
2	B11	Background	7.87905	0	0	0
2	B12	Background	7.87905	0	0	0
2	C01	Background	7.87905	0	0	0
2	C02	Background	7.87905	0	0	0
2	C03	Background	7.87905	0	0	0
2	C04	Background	7.87905	0	0	0
2	C05	Background	7.87905	0	0	0
2	C06	Background	7.87905	0	0	0
2	C07	Background	7.87905	0	0	0
2	C08	Background	7.87905	0	0	0
2	C09	Background	7.87905	0	0	0
2	C10	Background	7.87905	0	0	0
2	C11	Background	7.87905	0	0	0
2	C12	Background	7.87905	0	0	0
2	D01	Background	7.87905	0	0	0
2	D02	Background	7.87905	0	0	0
2	D03	Background	7.87905	0	0	0
2	D04	Background	7.87905	0	0	0
2	D05	Background	7.87905	0	0	0
2	D06	Background	7.87905	0	0	0
2	D07	Background	7.87905	0	0	0
2	D08	Background	7.87905	0	0	0
2	D09	Background	7.87905	0	0	0
2	D10	Background	7.87905	0	0	0
2	D11	Background	7.87905	0	0	0
2	D12	Background	7.87905	0	0	0
2	E01	E16	7.87905	79.6352	6.87882	0
2	E02	E16	7.87905	120.869	24.3613	0
2	E03	E16	7.87905	48.9053	11.0471	0
2	E04	Background	7.87905	0	0	0
2	E05	Background	7.87905	0	0	0
2	E06	Background	7.87905	0	0	0
2	E07	Background	7.87905	0	0	0
2	E08	Background	7.87905	0	0	0
2	E09	Background	7.87905	0	0	0
2	E10	Background	7.87905	0	0	0
2	E11	Background	7.87905	0	0	0
2	E12	Background	7.87905	0	0	0
2	F01	E16	7.87905	91.4377	12.1629	0
2	F02	E16	7.87905	66.2583	5.86379	0
2	F03	E16	7.87905	127.001	17.5943	0
2	F04	E16	7.87905	117.484	17.8187	0
2	F05	E16	7.87905	106.755	14.7049	0
2	F06	E16	7.87905	127.147	17.8447	0
2	F07	E16	7.87905	82.5256	10.4128	0
2	F08	E16	7.87905	92.5832	12.5361	0
2	F09	E16	7.87905	54.3386	9.30216	0
2	F10	E16	7.87905	87.7561	10.8962	0
2	F11	E16	7.87905	13.4212	4.85114	0
2	F12	E16	7.87905	135.402	19.1043	0
2	G01	Background	7.87905	0	0	0
2	G02	Adult	7.87905	177.513	84.13	0
2	G03	Adult	7.87905	192.65	94.64	0
2	G04	Adult	7.87905	125.108	21.8661	0
2	G05	Adult	7.87905	85.299	19.9768	0
2	G06	Adult	7.87905	166.934	53.0093	0
2	G07	Adult	7.87905	167.626	54.9355	0
2	G08	Adult	7.87905	161.947	52.5436	0
2	G09	Adult	7.87905	191.541	123.508	0
2	G10	Background	7.87905	0	0	0
2	G11	Background	7.87905	0	0	0
2	G12	Background	7.87905	0	0	0
2	H01	Background	7.87905	0	0	0
2	H02	Background	7.87905	0	0	0
2	H03	Background	7.87905	0	0	0
2	H04	Background	7.87905	0	0	0
2	H05	Background	7.87905	0	0	0
2	H06	Background	7.87905	0	0	0
2	H07	Background	7.87905	0	0	0
2	H08	Background	7.87905	0	0	0
2	H09	Background	7.87905	0	0	0
2	H10	Background	7.87905	0	0	0
2	H11	Background	7.87905	0	0	0
2	H12	Background	7.87905	0	0	0
3	A01	Background	14.4435	0	0	0
3	A02	Background	14.4435	0	0	0
3	A03	Background	14.4435	0	0	0
3	A04	Background	14.4435	0	0	0
3	A05	Background	14.4435	0	0	0
3	A06	Background	14.4435	0	0	0
3	A07	Background	14.4435	0	0	0
3	A08	Background	14.4435	0	0	0
3	A09	Background	14.4435	0	0	0
3	A10	Background	14.4435	0	0	0
3	A11	Background	14.4435	0	0	0
3	A12	Background	14.4435	0	0	0
3	B01	E16	14.4435	112.908	21.4903	0
3	B02	E16	14.4435	87.6998	9.33518	0
3	B03	E16	14.4435	119.182	32.797	0
3	B04	E16	14.4435	158.766	46.8323	0
3	B05	E16	14.4435	102.77	10.7994	0
3	B06	Background	14.4435	0	0	0
3	B07	E16	14.4435	121.907	19.2621	0
3	B08	E16	14.4435	44.1741	8.02274	0
3	B09	Background	14.4435	0	0	0
3	B10	Background	14.4435	0	0	0
3	B11	Background	14.4435	0	0	0
3	B12	Background	14.4435	0	0	0
3	C01	Background	14.4435	0	0	0
3	C02	Background	14.4435	0	0	0
3	C03	Background	14.4435	0	0	0
3	C04	Background	14.4435	0	0	0
3	C05	Background	14.4435	0	0	0
3	C06	Background	14.4435	0	0	0
3	C07	Background	14.4435	0	0	0
3	C08	Background	14.4435	0	0	0
3	C09	Background	14.4435	0	0	0
3	C10	Background	14.4435	0	0	0
3	C11	Background	14.4435	0	0	0
3	C12	Background	14.4435	0	0	0
3	D01	Background	14.4435	0	0	0
3	D02	Background	14.4435	0	0	0
3	D03	Background	14.4435	0	0	0
3	D04	Background	14.4435	0	0	0
3	D05	Background	14.4435	0	0	0
3	D06	Background	14.4435	0	0	0
3	D07	Background	14.4435	0	0	0
3	D08	Background	14.4435	0	0	0
3	D09	Background	14.4435	0	0	0
3	D10	Background	14.4435	0	0	0
3	D11	Background	14.4435	0	0	0
3	D12	Background	14.4435	0	0	0
3	E01	E16	14.4435	77.2522	7.52264	0
3	E02	E16	14.4435	118.181	24.142	0
3	E03	E16	14.4435	47.9468	10.9649	0
3	E04	Background	14.4435	0	0	0
3	E05	Background	14.4435	0	0	0
3	E06	Background	14.4435	0	0	0
3	E07	Background	14.4435	0	0	0
3	E08	Background	14.4435	0	0	0
3	E09	Background	14.4435	0	0	0
3	E10	Background	14.4435	0	0	0
3	E11	Background	14.4435	0	0	0
3	E12	Background	14.4435	0	0	0
3	F01	E16	14.4435	90.0991	12.4133	0
3	F02	E16	14.4435	64.8228	5.74387	0
3	F03	E16	14.4435	129.789	17.2643	0
3	F04	E16	14.4435	116.64	17.5013	0
3	F05	E16	14.4435	106.822	15.3555	0
3	F06	E16	14.4435	126.583	17.4559	0
3	F07	E16	14.4435	80.6495	10.7205	0
3	F08	E16	14.4435	82.7611	12.1321	0
3	F09	E16	14.4435	52.83	9.49131	0
3	F10	E16	14.4435	86.4847	10.8512	0
3	F11	E16	14.4435	12.5323	4.98613	0
3	F12	E16	14.4435	135.231	18.9464	0
3	G01	Background	14.4435	0	0	0
3	G02	Adult	14.4435	174.2	85.0196	0
3	G03	Adult	14.4435	189.941	96.2788	0
3	G04	Adult	14.4435	124.722	21.8623	0
3	G05	Adult	14.4435	91.9081	22.7738	0
3	G06	Adult	14.4435	165.719	54.6858	0
3	G07	Adult	14.4435	165.351	56.4533	0
3	G08	Adult	14.4435	159.476	51.5913	0
3	G09	Adult	14.4435	187.251	117.978	0
3	G10	Background	14.4435	0	0	0
3	G11	Background	14.4435	0	0	0
3	G12	Background	14.4435	0	0	0
3	H01	Background	14.4435	0	0	0
3	H02	Background	14.4435	0	0	0
3	H03	Background	14.4435	0	0	0
3	H04	Background	14.4435	0	0	0
3	H05	Background	14.4435	0	0	0
3	H06	Background	14.4435	0	0	0
3	H07	Background	14.4435	0	0	0
3	H08	Background	14.4435	0	0	0
3	H09	Background	14.4435	0	0	0
3	H10	Background	14.4435	0	0	0
3	H11	Background	14.4435	0	0	0
3	H12	Background	14.4435	0	0	0
4	A01	Background	21.045	0	0	0
4	A02	Background	21.045	0	0	0
4	A03	Background	21.045	0	0	0
4	A04	Background	21.045	0	0	0
4	A05	Background	21.045	0	0	0
4	A06	Background	21.045	0	0	0
4	A07	Background	21.045	0	0	0
4	A08	Background	21.045	0	0	0
4	A09	Background	21.045	0	0	0
4	A10	Background	21.045	0	0	0
4	A11	Background	21.045	0	0	0
4	A12	Background	21.045	0	0	0
4	B01	E16	21.045	111.427	21.259	0
4	B02	E16	21.045	86.7058	9.62978	0
4	B03	E16	21.045	119.178	33.0543	0
4	B04	E16	21.045	155.806	46.4339	0
4	B05	E16	21.045	101.785	10.7132	0
4	B06	Background	21.045	0	0	0
4	B07	E16	21.045	119.874	19.0398	0
4	B08	E16	21.045	43.7773	8.0459	0
4	B09	Background	21.045	0	0	0
4	B10	Background	21.045	0	0	0
4	B11	Background	21.045	0	0	0
4	B12	Background	21.045	0	0	0
4	C01	Background	21.045	0	0	0
4	C02	Background	21.045	0	0	0
4	C03	Background	21.045	0	0	0
4	C04	Background	21.045	0	0	0
4	C05	Background	21.045	0	0	0
4	C06	Background	21.045	0	0	0
4	C07	Background	21.045	0	0	0
4	C08	Background	21.045	0	0	0
4	C09	Background	21.045	0	0	0
4	C10	Background	21.045	0	0	0
4	C11	Background	21.045	0	0	0
4	C12	Background	21.045	0	0	0
4	D01	Background	21.045	0	0	0
4	D02	Background	21.045	0	0	0
4	D03	Background	21.045	0	0	0
4	D04	Background	21.045	0	0	0
4	D05	Background	21.045	0	0	0
4	D06	Background	21.045	0	0	0
4	D07	Background	21.045	0	0	0
4	D08	Background	21.045	0	0	0
4	D09	Background	21.045	0	0	0
4	D10	Background	21.045	0	0	0
4	D11	Background	21.045	0	0	0
4	D12	Background	21.045	0	0	0
4	E01	E16	21.045	77.0593	7.58054	0
4	E02	E16	21.045	116.568	23.4693	0
4	E03	E16	21.045	47.121	10.743	0
4	E04	Background	21.045	0	0	0
4	E05	Background	21.045	0	0	0
4	E06	Background	21.045	0	0	0
4	E07	Background	21.045	0	0	0
4	E08	Background	21.045	0	0	0
4	E09	Background	21.045	0	0	0
4	E10	Background	21.045	0	0	0
4	E11	Background	21.045	0	0	0
4	E12	Background	21.045	0	0	0
4	F01	E16	21.045	88.9638	12.7954	0
4	F02	E16	21.045	63.5559	5.80283	0
4	F03	E16	21.045	126.016	17.6073	0
4	F04	E16	21.045	115.82	17.2608	0
4	F05	E16	21.045	102.815	14.5702	0
4	F06	E16	21.045	125.769	17.3784	0
4	F07	E16	21.045	78.332	10.4613	0
4	F08	E16	21.045	80.9305	12.3186	0
4	F09	E16	21.045	52.2544	9.3829	0
4	F10	E16	21.045	84.3004	10.989	0
4	F11	E16	21.045	11.552	4.98326	0
4	F12	E16	21.045	132.184	19.3082	0
4	G01	Background	21.045	0	0	0
4	G02	Adult	21.045	172.834	85.0986	0
4	G03	Adult	21.045	188.956	97.0317	0
4	G04	Adult	21.045	123.899	21.6069	0
4	G05	Adult	21.045	48.8384	8.00359	0
4	G06	Adult	21.045	164.977	55.1252	0
4	G07	Adult	21.045	164.351	56.4269	0
4	G08	Adult	21.045	163.385	51.2845	0
4	G09	Adult	21.045	186.546	117.82	0
4	G10	Background	21.045	0	0	0
4	G11	Background	21.045	0	0	0
4	G12	Background	21.045	0	0	0
4	H01	Background	21.045	0	0	0
4	H02	Background	21.045	0	0	0
4	H03	Background	21.045	0	0	0
4	H04	Background	21.045	0	0	0
4	H05	Background	21.045	0	0	0
4	H06	Background	21.045	0	0	0
4	H07	Background	21.045	0	0	0
4	H08	Background	21.045	0	0	0
4	H09	Background	21.045	0	0	0
4	H10	Background	21.045	0	0	0
4	H11	Background	21.045	0	0	0
4	H12	Background	21.045	0	0	0
5	A01	Background	27.6521	0	0	0
5	A02	Background	27.6521	0	0	0
5	A03	Background	27.6521	0	0	0
5	A04	Background	27.6521	0	0	0
5	A05	Background	27.6521	0	0	0
5	A06	Background	27.6521	0	0	0
5	A07	Background	27.6521	0	0	0
5	A08	Background	27.6521	0	0	0
5	A09	Background	27.6521	0	0	0
5	A10	Background	27.6521	0	0	0
5	A11	Background	27.6521	0	0	0
5	A12	Background	27.6521	0	0	0
5	B01	E16	27.6521	110.587	21.5239	0
5	B02	E16	27.6521	86.1975	10.0735	0
5	B03	E16	27.6521	119.088	33.1463	0
5	B04	E16	27.6521	154.225	46.5738	0
5	B05	E16	27.6521	101.272	11.3227	0
5	B06	Background	27.6521	0	0	0
5	B07	E16	27.6521	86.5091	19.0742	0
5	B08	E16	27.6521	42.9955	8.40061	0
5	B09	Background	27.6521	0	0	0
5	B10	Background	27.6521	0	0	0
5	B11	Background	27.6521	0	0	0
5	B12	Background	27.6521	0	0	0
5	C01	Background	27.6521	0	0	0
5	C02	Background	27.6521	0	0	0
5	C03	Background	27.6521	0	0	0
5	C04	Background	27.6521	0	0	0
5	C05	Background	27.6521	0	0	0
5	C06	Background	27.6521	0	0	0
5	C07	Background	27.6521	0	0	0
5	C08	Background	27.6521	0	0	0
5	C09	Background	27.6521	0	0	0
5	C10	Background	27.6521	0	0	0
5	C11	Background	27.6521	0	0	0
5	C12	Background	27.6521	0	0	0
5	D01	Background	27.6521	0	0	0
5	D02	Background	27.6521	0	0	0
5	D03	Background	27.6521	0	0	0
5	D04	Background	27.6521	0	0	0
5	D05	Background	27.6521	0	0	0
5	D06	Background	27.6521	0	0	0
5	D07	Background	27.6521	0	0	0
5	D08	Background	27.6521	0	0	0
5	D09	Background	27.6521	0	0	0
5	D10	Background	27.6521	0	0	0
5	D11	Background	27.6521	0	0	0
5	D12	Background	27.6521	0	0	0
5	E01	E16	27.6521	75.9981	7.15127	0
5	E02	E16	27.6521	115.475	23.3397	0
5	E03	E16	27.6521	46.52	10.6601	0
5	E04	Background	27.6521	0	0	0
5	E05	Background	27.6521	0	0	0
5	E06	Background	27.6521	0	0	0
5	E07	Background	27.6521	0	0	0
5	E08	Background	27.6521	0	0	0
5	E09	Background	27.6521	0	0	0
5	E10	Background	27.6521	0	0	0
5	E11	Background	27.6521	0	0	0
5	E12	Background	27.6521	0	0	0
5	F01	E16	27.6521	88.2807	12.9502	0
5	F02	E16	27.6521	62.91	5.8789	0
5	F03	E16	27.6521	128.215	17.4267	0
5	F04	E16	27.6521	115.357	17.4521	0
5	F05	E16	27.6521	106.488	14.3436	0
5	F06	E16	27.6521	125.309	17.1103	0
5	F07	E16	27.6521	77.7336	10.36	0
5	F08	E16	27.6521	89.6367	11.6971	0
5	F09	E16	27.6521	51.7044	9.23424	0
5	F10	E16	27.6521	83.8472	11.1863	0
5	F11	E16	27.6521	10.51	5.00225	0
5	F12	E16	27.6521	132.047	19.5025	0
5	G01	Background	27.6521	0	0	0
5	G02	Adult	27.6521	171.242	85.4072	0
5	G03	Adult	27.6521	187.64	97.3394	0
5	G04	Adult	27.6521	123.665	22.0299	0
5	G05	Adult	27.6521	47.5987	11.5475	0
5	G06	Adult	27.6521	164.361	55.6008	0
5	G07	Adult	27.6521	162.469	56.4851	0
5	G08	Adult	27.6521	161.357	53.9891	0
5	G09	Adult	27.6521	183.84	112.777	0
5	G10	Background	27.6521	0	0	0
5	G11	Background	27.6521	0	0	0
5	G12	Background	27.6521	0	0	0
5	H01	Background	27.6521	0	0	0
5	H02	Background	27.6521	0	0	0
5	H03	Background	27.6521	0	0	0
5	H04	Background	27.6521	0	0	0
5	H05	Background	27.6521	0	0	0
5	H06	Background	27.6521	0	0	0
5	H07	Background	27.6521	0	0	0
5	H08	Background	27.6521	0	0	0
5	H09	Background	27.6521	0	0	0
5	H10	Background	27.6521	0	0	0
5	H11	Background	27.6521	0	0	0
5	H12	Background	27.6521	0	0	0
6	A01	Background	34.2317	0	0	0
6	A02	Background	34.2317	0	0	0
6	A03	Background	34.2317	0	0	0
6	A04	Background	34.2317	0	0	0
6	A05	Background	34.2317	0	0	0
6	A06	Background	34.2317	0	0	0
6	A07	Background	34.2317	0	0	0
6	A08	Background	34.2317	0	0	0
6	A09	Background	34.2317	0	0	0
6	A10	Background	34.2317	0	0	0
6	A11	Background	34.2317	0	0	0
6	A12	Background	34.2317	0	0	0
6	B01	E16	34.2317	107.135	22.538	0
6	B02	E16	34.2317	86.0056	10.3707	0
6	B03	E16	34.2317	117.033	34.4224	0
6	B04	E16	34.2317	149.176	46.9201	0
6	B05	E16	34.2317	102.059	11.3197	0
6	B06	Background	34.2317	0	0	0
6	B07	E16	34.2317	85.537	18.5982	0
6	B08	E16	34.2317	42.9294	8.35167	0
6	B09	Background	34.2317	0	0	0
6	B10	Background	34.2317	0	0	0
6	B11	Background	34.2317	0	0	0
6	B12	Background	34.2317	0	0	0
6	C01	Background	34.2317	0	0	0
6	C02	Background	34.2317	0	0	0
6	C03	Background	34.2317	0	0	0
6	C04	Background	34.2317	0	0	0
6	C05	Background	34.2317	0	0	0
6	C06	Background	34.2317	0	0	0
6	C07	Background	34.2317	0	0	0
6	C08	Background	34.2317	0	0	0
6	C09	Background	34.2317	0	0	0
6	C10	Background	34.2317	0	0	0
6	C11	Background	34.2317	0	0	0
6	C12	Background	34.2317	0	0	0
6	D01	Background	34.2317	0	0	0
6	D02	Background	34.2317	0	0	0
6	D03	Background	34.2317	0	0	0
6	D04	Background	34.2317	0	0	0
6	D05	Background	34.2317	0	0	0
6	D06	Background	34.2317	0	0	0
6	D07	Background	34.2317	0	0	0
6	D08	Background	34.2317	0	0	0
6	D09	Background	34.2317	0	0	0
6	D10	Background	34.2317	0	0	0
6	D11	Background	34.2317	0	0	0
6	D12	Background	34.2317	0	0	0
6	E01	E16	34.2317	72.1742	6.56789	0
6	E02	E16	34.2317	114.513	23.399	0
6	E03	E16	34.2317	46.1305	9.42402	0
6	E04	Background	34.2317	0	0	0
6	E05	Background	34.2317	0	0	0
6	E06	Background	34.2317	0	0	0
6	E07	Background	34.2317	0	0	0
6	E08	Background	34.2317	0	0	0
6	E09	Background	34.2317	0	0	0
6	E10	Background	34.2317	0	0	0
6	E11	Background	34.2317	0	0	0
6	E12	Background	34.2317	0	0	0
6	F01	E16	34.2317	88.6945	12.962	0
6	F02	E16	34.2317	63.1371	5.58451	0
6	F03	E16	34.2317	124.892	17.1268	0
6	F04	E16	34.2317	115.761	16.6281	0
6	F05	E16	34.2317	109.016	14.3392	0
6	F06	E16	34.2317	97.8028	16.6213	0
6	F07	E16	34.2317	78.151	10.1985	0
6	F08	E16	34.2317	89.394	11.3101	0
6	F09	E16	34.2317	51.6765	9.44195	0
6	F10	E16	34.2317	83.7556	8.99016	0
6	F11	E16	34.2317	11.6801	4.31114	0
6	F12	E16	34.2317	159.755	22.9734	0
6	G01	Background	34.2317	0	0	0
6	G02	Adult	34.2317	171.421	84.406	0
6	G03	Adult	34.2317	187.848	96.0806	0
6	G04	Adult	34.2317	124.318	21.6054	0
6	G05	Adult	34.2317	48.5355	12.1508	0
6	G06	Adult	34.2317	166.431	55.7061	0
6	G07	Adult	34.2317	162.95	56.2741	0
6	G08	Adult	34.2317	162.722	53.8663	0
6	G09	Adult	34.2317	184.914	109.887	0
6	G10	Background	34.2317	0	0	0
6	G11	Background	34.2317	0	0	0
6	G12	Background	34.2317	0	0	0
6	H01	Background	34.2317	0	0	0
6	H02	Background	34.2317	0	0	0
6	H03	Background	34.2317	0	0	0
6	H04	Background	34.2317	0	0	0
6	H05	Background	34.2317	0	0	0
6	H06	Background	34.2317	0	0	0
6	H07	Background	34.2317	0	0	0
6	H08	Background	34.2317	0	0	0
6	H09	Background	34.2317	0	0	0
6	H10	Background	34.2317	0	0	0
6	H11	Background	34.2317	0	0	0
6	H12	Background	34.2317	0	0	0
7	A01	Background	40.8957	0	0	0
7	A02	Background	40.8957	0	0	0
7	A03	Background	40.8957	0	0	0
7	A04	Background	40.8957	0	0	0
7	A05	Background	40.8957	0	0	0
7	A06	Background	40.8957	0	0	0
7	A07	Background	40.8957	0	0	0
7	A08	Background	40.8957	0	0	0
7	A09	Background	40.8957	0	0	0
7	A10	Background	40.8957	0	0	0
7	A11	Background	40.8957	0	0	0
7	A12	Background	40.8957	0	0	0
7	B01	E16	40.8957	72.4477	38.1439	0
7	B02	E16	40.8957	50.8142	17.9697	0
7	B03	E16	40.8957	84.0091	57.7763	0
7	B04	E16	40.8957	123.42	57.9921	0
7	B05	E16	40.8957	75.0724	20.2649	0
7	B06	Background	40.8957	0	0	0
7	B07	E16	40.8957	67.7996	40.3281	0
7	B08	E16	40.8957	18.4924	16.8484	0
7	B09	Background	40.8957	0	0	0
7	B10	Background	40.8957	0	0	0
7	B11	Background	40.8957	0	0	0
7	B12	Background	40.8957	0	0	0
7	C01	Background	40.8957	0	0	0
7	C02	Background	40.8957	0	0	0
7	C03	Background	40.8957	0	0	0
7	C04	Background	40.8957	0	0	0
7	C05	Background	40.8957	0	0	0
7	C06	Background	40.8957	0	0	0
7	C07	Background	40.8957	0	0	0
7	C08	Background	40.8957	0	0	0
7	C09	Background	40.8957	0	0	0
7	C10	Background	40.8957	0	0	0
7	C11	Background	40.8957	0	0	0
7	C12	Background	40.8957	0	0	0
7	D01	Background	40.8957	0	0	0
7	D02	Background	40.8957	0	0	0
7	D03	Background	40.8957	0	0	0
7	D04	Background	40.8957	0	0	0
7	D05	Background	40.8957	0	0	0
7	D06	Background	40.8957	0	0	0
7	D07	Background	40.8957	0	0	0
7	D08	Background	40.8957	0	0	0
7	D09	Background	40.8957	0	0	0
7	D10	Background	40.8957	0	0	0
7	D11	Background	40.8957	0	0	0
7	D12	Background	40.8957	0	0	0
7	E01	E16	40.8957	51.6378	13.9446	0
7	E02	E16	40.8957	77.9357	40.6203	0
7	E03	E16	40.8957	35.2056	14.7418	0
7	E04	Background	40.8957	0	0	0
7	E05	Background	40.8957	0	0	0
7	E06	Background	40.8957	0	0	0
7	E07	Background	40.8957	0	0	0
7	E08	Background	40.8957	0	0	0
7	E09	Background	40.8957	0	0	0
7	E10	Background	40.8957	0	0	0
7	E11	Background	40.8957	0	0	0
7	E12	Background	40.8957	0	0	0
7	F01	E16	40.8957	46.5185	30.5523	0
7	F02	E16	40.8957	38.2264	12.6786	0
7	F03	E16	40.8957	102.819	26.9737	0
7	F04	E16	40.8957	81.4161	30.5365	0
7	F05	E16	40.8957	59.2948	31.8633	0
7	F06	E16	40.8957	69.4716	32.2393	0
7	F07	E16	40.8957	48.9059	18.604	0
7	F08	E16	40.8957	54.5607	28.2189	0
7	F09	E16	40.8957	40.4699	14.9639	0
7	F10	E16	40.8957	56.2234	16.0766	0
7	F11	E16	40.8957	-0.103317	7.96905	0
7	F12	E16	40.8957	73.7324	57.8593	0
7	G01	Background	40.8957	0	0	0
7	G02	Adult	40.8957	162.607	96.3388	0
7	G03	Adult	40.8957	182.441	107.776	0
7	G04	Adult	40.8957	106.681	33.5347	0
7	G05	Adult	40.8957	43.7883	10.7983	0
7	G06	Adult	40.8957	147.504	67.1494	0
7	G07	Adult	40.8957	157.453	62.6368	0
7	G08	Adult	40.8957	152.499	62.3248	0
7	G09	Adult	40.8957	179.65	115.342	0
7	G10	Background	40.8957	0	0	0
7	G11	Background	40.8957	0	0	0
7	G12	Background	40.8957	0	0	0
7	H01	Background	40.8957	0	0	0
7	H02	Background	40.8957	0	0	0
7	H03	Background	40.8957	0	0	0
7	H04	Background	40.8957	0	0	0
7	H05	Background	40.8957	0	0	0
7	H06	Background	40.8957	0	0	0
7	H07	Background	40.8957	0	0	0
7	H08	Background	40.8957	0	0	0
7	H09	Background	40.8957	0	0	0
7	H10	Background	40.8957	0	0	0
7	H11	Background	40.8957	0	0	0
7	H12	Background	40.8957	0	0	0
8	A01	Background	47.488	0	0	0
8	A02	Background	47.488	0	0	0
8	A03	Background	47.488	0	0	0
8	A04	Background	47.488	0	0	0
8	A05	Background	47.488	0	0	0
8	A06	Background	47.488	0	0	0
8	A07	Background	47.488	0	0	0
8	A08	Background	47.488	0	0	0
8	A09	Background	47.488	0	0	0
8	A10	Background	47.488	0	0	0
8	A11	Background	47.488	0	0	0
8	A12	Background	47.488	0	0	0
8	B01	E16	47.488	38.864	49.1808	0
8	B02	E16	47.488	32.8676	24.8374	0
8	B03	E16	47.488	52.6622	74.0172	0
8	B04	E16	47.488	109.844	64.0045	0
8	B05	E16	47.488	42.4509	31.7784	0
8	B06	Background	47.488	0	0	0
8	B07	E16	47.488	39.6267	52.1981	0
8	B08	E16	47.488	2.38605	23.6985	0
8	B09	Background	47.488	0	0	0
8	B10	Background	47.488	0	0	0
8	B11	Background	47.488	0	0	0
8	B12	Background	47.488	0	0	0
8	C01	Background	47.488	0	0	0
8	C02	Background	47.488	0	0	0
8	C03	Background	47.488	0	0	0
8	C04	Background	47.488	0	0	0
8	C05	Background	47.488	0	0	0
8	C06	Background	47.488	0	0	0
8	C07	Background	47.488	0	0	0
8	C08	Background	47.488	0	0	0
8	C09	Background	47.488	0	0	0
8	C10	Background	47.488	0	0	0
8	C11	Background	47.488	0	0	0
8	C12	Background	47.488	0	0	0
8	D01	Background	47.488	0	0	0
8	D02	Background	47.488	0	0	0
8	D03	Background	47.488	0	0	0
8	D04	Background	47.488	0	0	0
8	D05	Background	47.488	0	0	0
8	D06	Background	47.488	0	0	0
8	D07	Background	47.488	0	0	0
8	D08	Background	47.488	0	0	0
8	D09	Background	47.488	0	0	0
8	D10	Background	47.488	0	0	0
8	D11	Background	47.488	0	0	0
8	D12	Background	47.488	0	0	0
8	E01	E16	47.488	30.1207	19.626	0
8	E02	E16	47.488	48.5913	52.5889	0
8	E03	E16	47.488	26.9083	17.7134	0
8	E04	Background	47.488	0	0	0
8	E05	Background	47.488	0	0	0
8	E06	Background	47.488	0	0	0
8	E07	Background	47.488	0	0	0
8	E08	Background	47.488	0	0	0
8	E09	Background	47.488	0	0	0
8	E10	Background	47.488	0	0	0
8	E11	Background	47.488	0	0	0
8	E12	Background	47.488	0	0	0
8	F01	E16	47.488	30.5606	39.657	0
8	F02	E16	47.488	22.0428	18.4676	0
8	F03	E16	47.488	60.7818	38.466	0
8	F04	E16	47.488	54.5531	38.4244	0
8	F05	E16	47.488	36.8001	40.6525	0
8	F06	E16	47.488	42.0653	41.8933	0
8	F07	E16	47.488	25.6353	29.5663	0
8	F08	E16	47.488	29.3761	35.8332	0
8	F09	E16	47.488	26.1293	22.0856	0
8	F10	E16	47.488	37.4891	22.9712	0
8	F11	E16	47.488	-11.4631	11.6449	0
8	F12	E16	47.488	43.3573	63.4464	0
8	G01	Background	47.488	0	0	0
8	G02	Adult	47.488	140.888	105.33	0
8	G03	Adult	47.488	156.09	119.519	0
8	G04	Adult	47.488	75.5232	48.1664	0
8	G05	Adult	47.488	40.01	14.3652	0
8	G06	Adult	47.488	116.789	82.2219	0
8	G07	Adult	47.488	148.799	76.4175	0
8	G08	Adult	47.488	139.758	76.8174	0
8	G09	Adult	47.488	177.274	115.035	0
8	G10	Background	47.488	0	0	0
8	G11	Background	47.488	0	0	0
8	G12	Background	47.488	0	0	0
8	H01	Background	47.488	0	0	0
8	H02	Background	47.488	0	0	0
8	H03	Background	47.488	0	0	0
8	H04	Background	47.488	0	0	0
8	H05	Background	47.488	0	0	0
8	H06	Background	47.488	0	0	0
8	H07	Background	47.488	0	0	0
8	H08	Background	47.488	0	0	0
8	H09	Background	47.488	0	0	0
8	H10	Background	47.488	0	0	0
8	H11	Background	47.488	0	0	0
8	H12	Background	47.488	0	0	0
9	A01	Background	54.0843	0	0	0
9	A02	Background	54.0843	0	0	0
9	A03	Background	54.0843	0	0	0
9	A04	Background	54.0843	0	0	0
9	A05	Background	54.0843	0	0	0
9	A06	Background	54.0843	0	0	0
9	A07	Background	54.0843	0	0	0
9	A08	Background	54.0843	0	0	0
9	A09	Background	54.0843	0	0	0
9	A10	Background	54.0843	0	0	0
9	A11	Background	54.0843	0	0	0
9	A12	Background	54.0843	0	0	0
9	B01	E16	54.0843	32.0292	51.218	0
9	B02	E16	54.0843	28.7782	26.3356	0
9	B03	E16	54.0843	44.3649	77.4303	0
9	B04	E16	54.0843	92.3545	67.4875	0
9	B05	E16	54.0843	32.7029	35.4459	0
9	B06	Background	54.0843	0	0	0
9	B07	E16	54.0843	33.6347	53.414	0
9	B08	E16	54.0843	-2.06812	24.5081	0
9	B09	Background	54.0843	0	0	0
9	B10	Background	54.0843	0	0	0
9	B11	Background	54.0843	0	0	0
9	B12	Background	54.0843	0	0	0
9	C01	Background	54.0843	0	0	0
9	C02	Background	54.0843	0	0	0
9	C03	Background	54.0843	0	0	0
9	C04	Background	54.0843	0	0	0
9	C05	Background	54.0843	0	0	0
9	C06	Background	54.0843	0	0	0
9	C07	Background	54.0843	0	0	0
9	C08	Background	54.0843	0	0	0
9	C09	Background	54.0843	0	0	0
9	C10	Background	54.0843	0	0	0
9	C11	Background	54.0843	0	0	0
9	C12	Background	54.0843	0	0	0
9	D01	Background	54.0843	0	0	0
9	D02	Background	54.0843	0	0	0
9	D03	Background	54.0843	0	0	0
9	D04	Background	54.0843	0	0	0
9	D05	Background	54.0843	0	0	0
9	D06	Background	54.0843	0	0	0
9	D07	Background	54.0843	0	0	0
9	D08	Background	54.0843	0	0	0
9	D09	Background	54.0843	0	0	0
9	D10	Background	54.0843	0	0	0
9	D11	Background	54.0843	0	0	0
9	D12	Background	54.0843	0	0	0
9	E01	E16	54.0843	23.2213	21.7801	0
9	E02	E16	54.0843	36.4474	57.0306	0
9	E03	E16	54.0843	21.6038	18.777	0
9	E04	Background	54.0843	0	0	0
9	E05	Background	54.0843	0	0	0
9	E06	Background	54.0843	0	0	0
9	E07	Background	54.0843	0	0	0
9	E08	Background	54.0843	0	0	0
9	E09	Background	54.0843	0	0	0
9	E10	Background	54.0843	0	0	0
9	E11	Background	54.0843	0	0	0
9	E12	Background	54.0843	0	0	0
9	F01	E16	54.0843	24.9074	41.5939	0
9	F02	E16	54.0843	19.6523	19.3492	0
9	F03	E16	54.0843	47.5165	43.3021	0
9	F04	E16	54.0843	40.1637	42.6084	0
9	F05	E16	54.0843	35.471	46.4144	0
9	F06	E16	54.0843	34.5293	45.3226	0
9	F07	E16	54.0843	20.2635	31.7729	0
9	F08	E16	54.0843	24.5177	36.4689	0
9	F09	E16	54.0843	19.8369	25.3283	0
9	F10	E16	54.0843	26.7512	26.0204	0
9	F11	E16	54.0843	-14.9713	12.8099	0
9	F12	E16	54.0843	34.3398	63.3583	0
9	G01	Background	54.0843	0	0	0
9	G02	Adult	54.0843	104.616	114.62	0
9	G03	Adult	54.0843	117.556	129.648	0
9	G04	Adult	54.0843	57.3607	53.9939	0
9	G05	Adult	54.0843	35.9671	16.1701	0
9	G06	Adult	54.0843	87.6681	92.5075	0
9	G07	Adult	54.0843	124.382	87.2217	0
9	G08	Adult	54.0843	117.384	85.2345	0
9	G09	Adult	54.0843	175.654	125.116	0
9	G10	Background	54.0843	0	0	0
9	G11	Background	54.0843	0	0	0
9	G12	Background	54.0843	0	0	0
9	H01	Background	54.0843	0	0	0
9	H02	Background	54.0843	0	0	0
9	H03	Background	54.0843	0	0	0
9	H04	Background	54.0843	0	0	0
9	H05	Background	54.0843	0	0	0
9	H06	Background	54.0843	0	0	0
9	H07	Background	54.0843	0	0	0
9	H08	Background	54.0843	0	0	0
9	H09	Background	54.0843	0	0	0
9	H10	Background	54.0843	0	0	0
9	H11	Background	54.0843	0	0	0
9	H12	Background	54.0843	0	0	0
10	A01	Background	60.6903	0	0	0
10	A02	Background	60.6903	0	0	0
10	A03	Background	60.6903	0	0	0
10	A04	Background	60.6903	0	0	0
10	A05	Background	60.6903	0	0	0
10	A06	Background	60.6903	0	0	0
10	A07	Background	60.6903	0	0	0
10	A08	Background	60.6903	0	0	0
10	A09	Background	60.6903	0	0	0
10	A10	Background	60.6903	0	0	0
10	A11	Background	60.6903	0	0	0
10	A12	Background	60.6903	0	0	0
10	B01	E16	60.6903	28.692	51.2418	0
10	B02	E16	60.6903	27.4252	26.2541	0
10	B03	E16	60.6903	40.808	77.2473	0
10	B04	E16	60.6903	79.457	69.7002	0
10	B05	E16	60.6903	30.2587	36.3314	0
10	B06	Background	60.6903	0	0	0
10	B07	E16	60.6903	31.8144	52.884	0
10	B08	E16	60.6903	-3.93705	25.1417	0
10	B09	Background	60.6903	0	0	0
10	B10	Background	60.6903	0	0	0
10	B11	Background	60.6903	0	0	0
10	B12	Background	60.6903	0	0	0
10	C01	Background	60.6903	0	0	0
10	C02	Background	60.6903	0	0	0
10	C03	Background	60.6903	0	0	0
10	C04	Background	60.6903	0	0	0
10	C05	Background	60.6903	0	0	0
10	C06	Background	60.6903	0	0	0
10	C07	Background	60.6903	0	0	0
10	C08	Background	60.6903	0	0	0
10	C09	Background	60.6903	0	0	0
10	C10	Background	60.6903	0	0	0
10	C11	Background	60.6903	0	0	0
10	C12	Background	60.6903	0	0	0
10	D01	Background	60.6903	0	0	0
10	D02	Background	60.6903	0	0	0
10	D03	Background	60.6903	0	0	0
10	D04	Background	60.6903	0	0	0
10	D05	Background	60.6903	0	0	0
10	D06	Background	60.6903	0	0	0
10	D07	Background	60.6903	0	0	0
10	D08	Background	60.6903	0	0	0
10	D09	Background	60.6903	0	0	0
10	D10	Background	60.6903	0	0	0
10	D11	Background	60.6903	0	0	0
10	D12	Background	60.6903	0	0	0
10	E01	E16	60.6903	21.1518	22.3809	0
10	E02	E16	60.6903	31.6876	58.733	0
10	E03	E16	60.6903	18.446	19.5995	0
10	E04	Background	60.6903	0	0	0
10	E05	Background	60.6903	0	0	0
10	E06	Background	60.6903	0	0	0
10	E07	Background	60.6903	0	0	0
10	E08	Background	60.6903	0	0	0
10	E09	Background	60.6903	0	0	0
10	E10	Background	60.6903	0	0	0
10	E11	Background	60.6903	0	0	0
10	E12	Background	60.6903	0	0	0
10	F01	E16	60.6903	22.3267	41.0337	0
10	F02	E16	60.6903	18.8685	19.4894	0
10	F03	E16	60.6903	34.9468	45.0261	0
10	F04	E16	60.6903	32.9488	43.6832	0
10	F05	E16	60.6903	32.5987	42.1124	0
10	F06	E16	60.6903	32.0797	46.4416	0
10	F07	E16	60.6903	17.9382	31.9533	0
10	F08	E16	60.6903	22.562	36.2892	0
10	F09	E16	60.6903	16.9533	25.9624	0
10	F10	E16	60.6903	21.7909	26.3865	0
10	F11	E16	60.6903	-16.7284	12.9321	0
10	F12	E16	60.6903	32.7523	61.4979	0
10	G01	Background	60.6903	0	0	0
10	G02	Adult	60.6903	89.9871	115.671	0
10	G03	Adult	60.6903	100.145	131.992	0
10	G04	Adult	60.6903	47.6607	55.3929	0
10	G05	Adult	60.6903	32.943	17.5961	0
10	G06	Adult	60.6903	73.6141	95.238	0
10	G07	Adult	60.6903	99.668	92.7648	0
10	G08	Adult	60.6903	105.538	87.6817	0
10	G09	Adult	60.6903	169.104	130.861	0
10	G10	Background	60.6903	0	0	0
10	G11	Background	60.6903	0	0	0
10	G12	Background	60.6903	0	0	0
10	H01	Background	60.6903	0	0	0
10	H02	Background	60.6903	0	0	0
10	H03	Background	60.6903	0	0	0
10	H04	Background	60.6903	0	0	0
10	H05	Background	60.6903	0	0	0
10	H06	Background	60.6903	0	0	0
10	H07	Background	60.6903	0	0	0
10	H08	Background	60.6903	0	0	0
10	H09	Background	60.6903	0	0	0
10	H10	Background	60.6903	0	0	0
10	H11	Background	60.6903	0	0	0
10	H12	Background	60.6903	0	0	0
11	A01	Background	67.2899	0	0	0
11	A02	Background	67.2899	0	0	0
11	A03	Background	67.2899	0	0	0
11	A04	Background	67.2899	0	0	0
11	A05	Background	67.2899	0	0	0
11	A06	Background	67.2899	0	0	0
11	A07	Background	67.2899	0	0	0
11	A08	Background	67.2899	0	0	0
11	A09	Background	67.2899	0	0	0
11	A10	Background	67.2899	0	0	0
11	A11	Background	67.2899	0	0	0
11	A12	Background	67.2899	0	0	0
11	B01	E16	67.2899	26.7949	50.8466	0
11	B02	E16	67.2899	26.5075	25.8777	0
11	B03	E16	67.2899	43.513	77.9997	0
11	B04	E16	67.2899	70.5772	70.7138	0
11	B05	E16	67.2899	29.2004	36.2108	0
11	B06	Background	67.2899	0	0	0
11	B07	E16	67.2899	30.8327	53.0578	0
11	B08	E16	67.2899	-3.54807	24.5718	0
11	B09	Background	67.2899	0	0	0
11	B10	Background	67.2899	0	0	0
11	B11	Background	67.2899	0	0	0
11	B12	Background	67.2899	0	0	0
11	C01	Background	67.2899	0	0	0
11	C02	Background	67.2899	0	0	0
11	C03	Background	67.2899	0	0	0
11	C04	Background	67.2899	0	0	0
11	C05	Background	67.2899	0	0	0
11	C06	Background	67.2899	0	0	0
11	C07	Background	67.2899	0	0	0
11	C08	Background	67.2899	0	0	0
11	C09	Background	67.2899	0	0	0
11	C10	Background	67.2899	0	0	0
11	C11	Background	67.2899	0	0	0
11	C12	Background	67.2899	0	0	0
11	D01	Background	67.2899	0	0	0
11	D02	Background	67.2899	0	0	0
11	D03	Background	67.2899	0	0	0
11	D04	Background	67.2899	0	0	0
11	D05	Background	67.2899	0	0	0
11	D06	Background	67.2899	0	0	0
11	D07	Background	67.2899	0	0	0
11	D08	Background	67.2899	0	0	0
11	D09	Background	67.2899	0	0	0
11	D10	Background	67.2899	0	0	0
11	D11	Background	67.2899	0	0	0
11	D12	Background	67.2899	0	0	0
11	E01	E16	67.2899	19.3274	21.591	0
11	E02	E16	67.2899	29.2005	60.1448	0
11	E03	E16	67.2899	16.208	19.7374	0
11	E04	Background	67.2899	0	0	0
11	E05	Background	67.2899	0	0	0
11	E06	Background	67.2899	0	0	0
11	E07	Background	67.2899	0	0	0
11	E08	Background	67.2899	0	0	0
11	E09	Background	67.2899	0	0	0
11	E10	Background	67.2899	0	0	0
11	E11	Background	67.2899	0	0	0
11	E12	Background	67.2899	0	0	0
11	F01	E16	67.2899	20.2316	39.7515	0
11	F02	E16	67.2899	18.1625	19.1875	0
11	F03	E16	67.2899	37.1529	45.306	0
11	F04	E16	67.2899	28.9731	44.9177	0
11	F05	E16	67.2899	32.8084	45.7688	0
11	F06	E16	67.2899	30.9241	46.6767	0
11	F07	E16	67.2899	16.6702	31.5529	0
11	F08	E16	67.2899	21.4487	35.9984	0
11	F09	E16	67.2899	15.0591	26.0354	0
11	F10	E16	67.2899	19.6403	27.3542	0
11	F11	E16	67.2899	-17.5278	12.7967	0
11	F12	E16	67.2899	33.4722	53.3782	0
11	G01	Background	67.2899	0	0	0
11	G02	Adult	67.2899	82.6029	115.952	0
11	G03	Adult	67.2899	92.6283	132.424	0
11	G04	Adult	67.2899	42.4942	55.1675	0
11	G05	Adult	67.2899	29.9515	18.7088	0
11	G06	Adult	67.2899	67.1833	97.1184	0
11	G07	Adult	67.2899	87.4613	94.3505	0
11	G08	Adult	67.2899	99.6503	89.0858	0
11	G09	Adult	67.2899	162.664	134.028	0
11	G10	Background	67.2899	0	0	0
11	G11	Background	67.2899	0	0	0
11	G12	Background	67.2899	0	0	0
11	H01	Background	67.2899	0	0	0
11	H02	Background	67.2899	0	0	0
11	H03	Background	67.2899	0	0	0
11	H04	Background	67.2899	0	0	0
11	H05	Background	67.2899	0	0	0
11	H06	Background	67.2899	0	0	0
11	H07	Background	67.2899	0	0	0
11	H08	Background	67.2899	0	0	0
11	H09	Background	67.2899	0	0	0
11	H10	Background	67.2899	0	0	0
11	H11	Background	67.2899	0	0	0
11	H12	Background	67.2899	0	0	0
12	A01	Background	73.8729	0	0	0
12	A02	Background	73.8729	0	0	0
12	A03	Background	73.8729	0	0	0
12	A04	Background	73.8729	0	0	0
12	A05	Background	73.8729	0	0	0
12	A06	Background	73.8729	0	0	0
12	A07	Background	73.8729	0	0	0
12	A08	Background	73.8729	0	0	0
12	A09	Background	73.8729	0	0	0
12	A10	Background	73.8729	0	0	0
12	A11	Background	73.8729	0	0	0
12	A12	Background	73.8729	0	0	0
12	B01	E16	73.8729	24.1369	49.5183	0
12	B02	E16	73.8729	26.0965	25.4993	0
12	B03	E16	73.8729	42.8589	77.4888	0
12	B04	E16	73.8729	64.4283	70.9949	0
12	B05	E16	73.8729	28.4579	35.4439	0
12	B06	Background	73.8729	0	0	0
12	B07	E16	73.8729	30.0688	53.0744	0
12	B08	E16	73.8729	-1.3133	24.1563	0
12	B09	Background	73.8729	0	0	0
12	B10	Background	73.8729	0	0	0
12	B11	Background	73.8729	0	0	0
12	B12	Background	73.8729	0	0	0
12	C01	Background	73.8729	0	0	0
12	C02	Background	73.8729	0	0	0
12	C03	Background	73.8729	0	0	0
12	C04	Background	73.8729	0	0	0
12	C05	Background	73.8729	0	0	0
12	C06	Background	73.8729	0	0	0
12	C07	Background	73.8729	0	0	0
12	C08	Background	73.8729	0	0	0
12	C09	Background	73.8729	0	0	0
12	C10	Background	73.8729	0	0	0
12	C11	Background	73.8729	0	0	0
12	C12	Background	73.8729	0	0	0
12	D01	Background	73.8729	0	0	0
12	D02	Background	73.8729	0	0	0
12	D03	Background	73.8729	0	0	0
12	D04	Background	73.8729	0	0	0
12	D05	Background	73.8729	0	0	0
12	D06	Background	73.8729	0	0	0
12	D07	Background	73.8729	0	0	0
12	D08	Background	73.8729	0	0	0
12	D09	Background	73.8729	0	0	0
12	D10	Background	73.8729	0	0	0
12	D11	Background	73.8729	0	0	0
12	D12	Background	73.8729	0	0	0
12	E01	E16	73.8729	17.892	20.7227	0
12	E02	E16	73.8729	27.7443	61.9828	0
12	E03	E16	73.8729	14.2785	19.5803	0
12	E04	Background	73.8729	0	0	0
12	E05	Background	73.8729	0	0	0
12	E06	Background	73.8729	0	0	0
12	E07	Background	73.8729	0	0	0
12	E08	Background	73.8729	0	0	0
12	E09	Background	73.8729	0	0	0
12	E10	Background	73.8729	0	0	0
12	E11	Background	73.8729	0	0	0
12	E12	Background	73.8729	0	0	0
12	F01	E16	73.8729	19.1437	38.5364	0
12	F02	E16	73.8729	17.3949	18.731	0
12	F03	E16	73.8729	31.7547	45.1234	0
12	F04	E16	73.8729	26.3861	45.0387	0
12	F05	E16	73.8729	31.1187	42.2913	0
12	F06	E16	73.8729	30.7566	46.3949	0
12	F07	E16	73.8729	15.6191	31.1444	0
12	F08	E16	73.8729	20.754	35.6711	0
12	F09	E16	73.8729	14.3691	25.5807	0
12	F10	E16	73.8729	18.8062	27.6573	0
12	F11	E16	73.8729	-16.8482	12.7707	0
12	F12	E16	73.8729	33.0671	48.7647	0
12	G01	Background	73.8729	0	0	0
12	G02	Adult	73.8729	77.7902	112.784	0
12	G03	Adult	73.8729	88.1977	129.946	0
12	G04	Adult	73.8729	39.4667	54.3731	0
12	G05	Adult	73.8729	26.9603	19.1585	0
12	G06	Adult	73.8729	63.6664	96.9091	0
12	G07	Adult	73.8729	81.1937	94.5321	0
12	G08	Adult	73.8729	95.8237	89.4062	0
12	G09	Adult	73.8729	155.332	136.949	0
12	G10	Background	73.8729	0	0	0
12	G11	Background	73.8729	0	0	0
12	G12	Background	73.8729	0	0	0
12	H01	Background	73.8729	0	0	0
12	H02	Background	73.8729	0	0	0
12	H03	Background	73.8729	0	0	0
12	H04	Background	73.8729	0	0	0
12	H05	Background	73.8729	0	0	0
12	H06	Background	73.8729	0	0	0
12	H07	Background	73.8729	0	0	0
12	H08	Background	73.8729	0	0	0
12	H09	Background	73.8729	0	0	0
12	H10	Background	73.8729	0	0	0
12	H11	Background	73.8729	0	0	0
12	H12	Background	73.8729	0	0	0
13	A01	Background	80.4691	0	0	0
13	A02	Background	80.4691	0	0	0
13	A03	Background	80.4691	0	0	0
13	A04	Background	80.4691	0	0	0
13	A05	Background	80.4691	0	0	0
13	A06	Background	80.4691	0	0	0
13	A07	Background	80.4691	0	0	0
13	A08	Background	80.4691	0	0	0
13	A09	Background	80.4691	0	0	0
13	A10	Background	80.4691	0	0	0
13	A11	Background	80.4691	0	0	0
13	A12	Background	80.4691	0	0	0
13	B01	E16	80.4691	22.7363	48.5284	0
13	B02	E16	80.4691	25.6705	24.1879	0
13	B03	E16	80.4691	42.9076	75.7115	0
13	B04	E16	80.4691	61.1978	70.4666	0
13	B05	E16	80.4691	28.1204	33.7531	0
13	B06	Background	80.4691	0	0	0
13	B07	E16	80.4691	29.7644	52.4323	0
13	B08	E16	80.4691	-0.731744	24.0193	0
13	B09	Background	80.4691	0	0	0
13	B10	Background	80.4691	0	0	0
13	B11	Background	80.4691	0	0	0
13	B12	Background	80.4691	0	0	0
13	C01	Background	80.4691	0	0	0
13	C02	Background	80.4691	0	0	0
13	C03	Background	80.4691	0	0	0
13	C04	Background	80.4691	0	0	0
13	C05	Background	80.4691	0	0	0
13	C06	Background	80.4691	0	0	0
13	C07	Background	80.4691	0	0	0
13	C08	Background	80.4691	0	0	0
13	C09	Background	80.4691	0	0	0
13	C10	Background	80.4691	0	0	0
13	C11	Background	80.4691	0	0	0
13	C12	Background	80.4691	0	0	0
13	D01	Background	80.4691	0	0	0
13	D02	Background	80.4691	0	0	0
13	D03	Background	80.4691	0	0	0
13	D04	Background	80.4691	0	0	0
13	D05	Background	80.4691	0	0	0
13	D06	Background	80.4691	0	0	0
13	D07	Background	80.4691	0	0	0
13	D08	Background	80.4691	0	0	0
13	D09	Background	80.4691	0	0	0
13	D10	Background	80.4691	0	0	0
13	D11	Background	80.4691	0	0	0
13	D12	Background	80.4691	0	0	0
13	E01	E16	80.4691	17.2065	20.2978	0
13	E02	E16	80.4691	25.3914	57.641	0
13	E03	E16	80.4691	13.1461	19.0769	0
13	E04	Background	80.4691	0	0	0
13	E05	Background	80.4691	0	0	0
13	E06	Background	80.4691	0	0	0
13	E07	Background	80.4691	0	0	0
13	E08	Background	80.4691	0	0	0
13	E09	Background	80.4691	0	0	0
13	E10	Background	80.4691	0	0	0
13	E11	Background	80.4691	0	0	0
13	E12	Background	80.4691	0	0	0
13	F01	E16	80.4691	18.759	37.3331	0
13	F02	E16	80.4691	16.9419	18.3926	0
13	F03	E16	80.4691	35.5	44.5235	0
13	F04	E16	80.4691	25.2134	44.8264	0
13	F05	E16	80.4691	32.2294	47.5298	0
13	F06	E16	80.4691	31.5287	46.3937	0
13	F07	E16	80.4691	15.0711	30.6166	0
13	F08	E16	80.4691	20.7382	34.785	0
13	F09	E16	80.4691	14.119	25.2171	0
13	F10	E16	80.4691	18.3231	26.8085	0
13	F11	E16	80.4691	-16.0413	12.4952	0
13	F12	E16	80.4691	36.9588	48.2729	0
13	G01	Background	80.4691	0	0	0
13	G02	Adult	80.4691	74.2359	111.012	0
13	G03	Adult	80.4691	86.2557	127.818	0
13	G04	Adult	80.4691	37.8566	53.3578	0
13	G05	Adult	80.4691	24.4474	19.3484	0
13	G06	Adult	80.4691	61.7222	95.635	0
13	G07	Adult	80.4691	78.0257	92.9911	0
13	G08	Adult	80.4691	93.8109	88.6403	0
13	G09	Adult	80.4691	149.643	137.648	0
13	G10	Background	80.4691	0	0	0
13	G11	Background	80.4691	0	0	0
13	G12	Background	80.4691	0	0	0
13	H01	Background	80.4691	0	0	0
13	H02	Background	80.4691	0	0	0
13	H03	Background	80.4691	0	0	0
13	H04	Background	80.4691	0	0	0
13	H05	Background	80.4691	0	0	0
13	H06	Background	80.4691	0	0	0
13	H07	Background	80.4691	0	0	0
13	H08	Background	80.4691	0	0	0
13	H09	Background	80.4691	0	0	0
13	H10	Background	80.4691	0	0	0
13	H11	Background	80.4691	0	0	0
13	H12	Background	80.4691	0	0	0
14	A01	Background	87.0692	0	0	0
14	A02	Background	87.0692	0	0	0
14	A03	Background	87.0692	0	0	0
14	A04	Background	87.0692	0	0	0
14	A05	Background	87.0692	0	0	0
14	A06	Background	87.0692	0	0	0
14	A07	Background	87.0692	0	0	0
14	A08	Background	87.0692	0	0	0
14	A09	Background	87.0692	0	0	0
14	A10	Background	87.0692	0	0	0
14	A11	Background	87.0692	0	0	0
14	A12	Background	87.0692	0	0	0
14	B01	E16	87.0692	22.3511	47.8685	0
14	B02	E16	87.0692	26.0048	23.3622	0
14	B03	E16	87.0692	45.3405	75.1217	0
14	B04	E16	87.0692	59.6032	68.7122	0
14	B05	E16	87.0692	29.1732	33.1926	0
14	B06	Background	87.0692	0	0	0
14	B07	E16	87.0692	29.8768	52.3426	0
14	B08	E16	87.0692	-2.68997	23.5633	0
14	B09	Background	87.0692	0	0	0
14	B10	Background	87.0692	0	0	0
14	B11	Background	87.0692	0	0	0
14	B12	Background	87.0692	0	0	0
14	C01	Background	87.0692	0	0	0
14	C02	Background	87.0692	0	0	0
14	C03	Background	87.0692	0	0	0
14	C04	Background	87.0692	0	0	0
14	C05	Background	87.0692	0	0	0
14	C06	Background	87.0692	0	0	0
14	C07	Background	87.0692	0	0	0
14	C08	Background	87.0692	0	0	0
14	C09	Background	87.0692	0	0	0
14	C10	Background	87.0692	0	0	0
14	C11	Background	87.0692	0	0	0
14	C12	Background	87.0692	0	0	0
14	D01	Background	87.0692	0	0	0
14	D02	Background	87.0692	0	0	0
14	D03	Background	87.0692	0	0	0
14	D04	Background	87.0692	0	0	0
14	D05	Background	87.0692	0	0	0
14	D06	Background	87.0692	0	0	0
14	D07	Background	87.0692	0	0	0
14	D08	Background	87.0692	0	0	0
14	D09	Background	87.0692	0	0	0
14	D10	Background	87.0692	0	0	0
14	D11	Background	87.0692	0	0	0
14	D12	Background	87.0692	0	0	0
14	E01	E16	87.0692	17.7256	20.0233	0
14	E02	E16	87.0692	25.7324	57.9315	0
14	E03	E16	87.0692	12.7981	18.9917	0
14	E04	Background	87.0692	0	0	0
14	E05	Background	87.0692	0	0	0
14	E06	Background	87.0692	0	0	0
14	E07	Background	87.0692	0	0	0
14	E08	Background	87.0692	0	0	0
14	E09	Background	87.0692	0	0	0
14	E10	Background	87.0692	0	0	0
14	E11	Background	87.0692	0	0	0
14	E12	Background	87.0692	0	0	0
14	F01	E16	87.0692	18.9258	36.8229	0
14	F02	E16	87.0692	16.8011	18.0664	0
14	F03	E16	87.0692	32.1115	43.8967	0
14	F04	E16	87.0692	24.5776	44.9809	0
14	F05	E16	87.0692	31.0988	42.3171	0
14	F06	E16	87.0692	33.2105	45.9216	0
14	F07	E16	87.0692	14.9515	30.4328	0
14	F08	E16	87.0692	21.7043	34.82	0
14	F09	E16	87.0692	14.0893	25.3888	0
14	F10	E16	87.0692	17.568	26.1492	0
14	F11	E16	87.0692	-17.4746	12.4705	0
14	F12	E16	87.0692	38.7104	48.5175	0
14	G01	Background	87.0692	0	0	0
14	G02	Adult	87.0692	71.3339	108.871	0
14	G03	Adult	87.0692	85.7186	124.719	0
14	G04	Adult	87.0692	36.6977	53.1049	0
14	G05	Adult	87.0692	22.8932	19.1701	0
14	G06	Adult	87.0692	60.9829	93.295	0
14	G07	Adult	87.0692	75.9336	90.6138	0
14	G08	Adult	87.0692	91.8476	85.892	0
14	G09	Adult	87.0692	145.605	137.452	0
14	G10	Background	87.0692	0	0	0
14	G11	Background	87.0692	0	0	0
14	G12	Background	87.0692	0	0	0
14	H01	Background	87.0692	0	0	0
14	H02	Background	87.0692	0	0	0
14	H03	Background	87.0692	0	0	0
14	H04	Background	87.0692	0	0	0
14	H05	Background	87.0692	0	0	0
14	H06	Background	87.0692	0	0	0
14	H07	Background	87.0692	0	0	0
14	H08	Background	87.0692	0	0	0
14	H09	Background	87.0692	0	0	0
14	H10	Background	87.0692	0	0	0
14	H11	Background	87.0692	0	0	0
14	H12	Background	87.0692	0	0	0
15	A01	Background	93.6792	0	0	0
15	A02	Background	93.6792	0	0	0
15	A03	Background	93.6792	0	0	0
15	A04	Background	93.6792	0	0	0
15	A05	Background	93.6792	0	0	0
15	A06	Background	93.6792	0	0	0
15	A07	Background	93.6792	0	0	0
15	A08	Background	93.6792	0	0	0
15	A09	Background	93.6792	0	0	0
15	A10	Background	93.6792	0	0	0
15	A11	Background	93.6792	0	0	0
15	A12	Background	93.6792	0	0	0
15	B01	E16	93.6792	22.0041	48.1775	0
15	B02	E16	93.6792	26.3194	22.9557	0
15	B03	E16	93.6792	45.988	72.4476	0
15	B04	E16	93.6792	59.4488	67.0109	0
15	B05	E16	93.6792	29.9014	32.6076	0
15	B06	Background	93.6792	0	0	0
15	B07	E16	93.6792	29.751	49.3464	0
15	B08	E16	93.6792	-2.29502	21.9771	0
15	B09	Background	93.6792	0	0	0
15	B10	Background	93.6792	0	0	0
15	B11	Background	93.6792	0	0	0
15	B12	Background	93.6792	0	0	0
15	C01	Background	93.6792	0	0	0
15	C02	Background	93.6792	0	0	0
15	C03	Background	93.6792	0	0	0
15	C04	Background	93.6792	0	0	0
15	C05	Background	93.6792	0	0	0
15	C06	Background	93.6792	0	0	0
15	C07	Background	93.6792	0	0	0
15	C08	Background	93.6792	0	0	0
15	C09	Background	93.6792	0	0	0
15	C10	Background	93.6792	0	0	0
15	C11	Background	93.6792	0	0	0
15	C12	Background	93.6792	0	0	0
15	D01	Background	93.6792	0	0	0
15	D02	Background	93.6792	0	0	0
15	D03	Background	93.6792	0	0	0
15	D04	Background	93.6792	0	0	0
15	D05	Background	93.6792	0	0	0
15	D06	Background	93.6792	0	0	0
15	D07	Background	93.6792	0	0	0
15	D08	Background	93.6792	0	0	0
15	D09	Background	93.6792	0	0	0
15	D10	Background	93.6792	0	0	0
15	D11	Background	93.6792	0	0	0
15	D12	Background	93.6792	0	0	0
15	E01	E16	93.6792	17.7874	20.0802	0
15	E02	E16	93.6792	25.9983	57.8788	0
15	E03	E16	93.6792	12.3561	18.2518	0
15	E04	Background	93.6792	0	0	0
15	E05	Background	93.6792	0	0	0
15	E06	Background	93.6792	0	0	0
15	E07	Background	93.6792	0	0	0
15	E08	Background	93.6792	0	0	0
15	E09	Background	93.6792	0	0	0
15	E10	Background	93.6792	0	0	0
15	E11	Background	93.6792	0	0	0
15	E12	Background	93.6792	0	0	0
15	F01	E16	93.6792	19.1293	36.129	0
15	F02	E16	93.6792	16.5443	17.7614	0
15	F03	E16	93.6792	36.7743	43.6356	0
15	F04	E16	93.6792	24.3937	44.7961	0
15	F05	E16	93.6792	31.8987	42.3655	0
15	F06	E16	93.6792	35.0734	46.0615	0
15	F07	E16	93.6792	15.0204	30.3339	0
15	F08	E16	93.6792	22.25	34.8756	0
15	F09	E16	93.6792	13.9909	25.2861	0
15	F10	E16	93.6792	17.5327	25.8758	0
15	F11	E16	93.6792	-16.9381	12.4434	0
15	F12	E16	93.6792	41.7434	48.2395	0
15	G01	Background	93.6792	0	0	0
15	G02	Adult	93.6792	69.7634	107.206	0
15	G03	Adult	93.6792	85.2778	122.971	0
15	G04	Adult	93.6792	36.0444	52.5299	0
15	G05	Adult	93.6792	20.9727	19.5822	0
15	G06	Adult	93.6792	60.2467	92.0108	0
15	G07	Adult	93.6792	75.0119	88.3785	0
15	G08	Adult	93.6792	92.6634	88.7808	0
15	G09	Adult	93.6792	142.585	137.669	0
15	G10	Background	93.6792	0	0	0
15	G11	Background	93.6792	0	0	0
15	G12	Background	93.6792	0	0	0
15	H01	Background	93.6792	0	0	0
15	H02	Background	93.6792	0	0	0
15	H03	Background	93.6792	0	0	0
15	H04	Background	93.6792	0	0	0
15	H05	Background	93.6792	0	0	0
15	H06	Background	93.6792	0	0	0
15	H07	Background	93.6792	0	0	0
15	H08	Background	93.6792	0	0	0
15	H09	Background	93.6792	0	0	0
15	H10	Background	93.6792	0	0	0
15	H11	Background	93.6792	0	0	0
15	H12	Background	93.6792	0	0	0
16	A01	Background	100.279	0	0	0
16	A02	Background	100.279	0	0	0
16	A03	Background	100.279	0	0	0
16	A04	Background	100.279	0	0	0
16	A05	Background	100.279	0	0	0
16	A06	Background	100.279	0	0	0
16	A07	Background	100.279	0	0	0
16	A08	Background	100.279	0	0	0
16	A09	Background	100.279	0	0	0
16	A10	Background	100.279	0	0	0
16	A11	Background	100.279	0	0	0
16	A12	Background	100.279	0	0	0
16	B01	E16	100.279	23.3698	46.5315	0
16	B02	E16	100.279	27.2672	22.705	0
16	B03	E16	100.279	49.8899	70.4812	0
16	B04	E16	100.279	60.4955	66.4247	0
16	B05	E16	100.279	30.7214	32.2293	0
16	B06	Background	100.279	0	0	0
16	B07	E16	100.279	29.6194	46.7702	0
16	B08	E16	100.279	-2.79588	22.6293	0
16	B09	Background	100.279	0	0	0
16	B10	Background	100.279	0	0	0
16	B11	Background	100.279	0	0	0
16	B12	Background	100.279	0	0	0
16	C01	Background	100.279	0	0	0
16	C02	Background	100.279	0	0	0
16	C03	Background	100.279	0	0	0
16	C04	Background	100.279	0	0	0
16	C05	Background	100.279	0	0	0
16	C06	Background	100.279	0	0	0
16	C07	Background	100.279	0	0	0
16	C08	Background	100.279	0	0	0
16	C09	Background	100.279	0	0	0
16	C10	Background	100.279	0	0	0
16	C11	Background	100.279	0	0	0
16	C12	Background	100.279	0	0	0
16	D01	Background	100.279	0	0	0
16	D02	Background	100.279	0	0	0
16	D03	Background	100.279	0	0	0
16	D04	Background	100.279	0	0	0
16	D05	Background	100.279	0	0	0
16	D06	Background	100.279	0	0	0
16	D07	Background	100.279	0	0	0
16	D08	Background	100.279	0	0	0
16	D09	Background	100.279	0	0	0
16	D10	Background	100.279	0	0	0
16	D11	Background	100.279	0	0	0
16	D12	Background	100.279	0	0	0
16	E01	E16	100.279	18.3276	20.2238	0
16	E02	E16	100.279	26.8144	57.8648	0
16	E03	E16	100.279	12.459	18.1093	0
16	E04	Background	100.279	0	0	0
16	E05	Background	100.279	0	0	0
16	E06	Background	100.279	0	0	0
16	E07	Background	100.279	0	0	0
16	E08	Background	100.279	0	0	0
16	E09	Background	100.279	0	0	0
16	E10	Background	100.279	0	0	0
16	E11	Background	100.279	0	0	0
16	E12	Background	100.279	0	0	0
16	F01	E16	100.279	19.4845	35.5705	0
16	F02	E16	100.279	16.6588	17.5869	0
16	F03	E16	100.279	34.3502	42.6322	0
16	F04	E16	100.279	25.0021	44.4338	0
16	F05	E16	100.279	32.2519	42.3658	0
16	F06	E16	100.279	38.0596	45.795	0
16	F07	E16	100.279	15.3704	29.8907	0
16	F08	E16	100.279	23.3714	34.0322	0
16	F09	E16	100.279	14.2838	25.0182	0
16	F10	E16	100.279	17.7921	25.1352	0
16	F11	E16	100.279	-17.0269	11.9137	0
16	F12	E16	100.279	45.3348	47.9124	0
16	G01	Background	100.279	0	0	0
16	G02	Adult	100.279	68.8843	104.998	0
16	G03	Adult	100.279	85.6435	122.347	0
16	G04	Adult	100.279	35.7324	51.45	0
16	G05	Adult	100.279	19.7444	19.4708	0
16	G06	Adult	100.279	60.1999	91.4905	0
16	G07	Adult	100.279	74.5843	86.3127	0
16	G08	Adult	100.279	92.672	87.7221	0
16	G09	Adult	100.279	141.876	138.491	0
16	G10	Background	100.279	0	0	0
16	G11	Background	100.279	0	0	0
16	G12	Background	100.279	0	0	0
16	H01	Background	100.279	0	0	0
16	H02	Background	100.279	0	0	0
16	H03	Background	100.279	0	0	0
16	H04	Background	100.279	0	0	0
16	H05	Background	100.279	0	0	0
16	H06	Background	100.279	0	0	0
16	H07	Background	100.279	0	0	0
16	H08	Background	100.279	0	0	0
16	H09	Background	100.279	0	0	0
16	H10	Background	100.279	0	0	0
16	H11	Background	100.279	0	0	0
16	H12	Background	100.279	0	0	0
17	A01	Background	106.884	0	0	0
17	A02	Background	106.884	0	0	0
17	A03	Background	106.884	0	0	0
17	A04	Background	106.884	0	0	0
17	A05	Background	106.884	0	0	0
17	A06	Background	106.884	0	0	0
17	A07	Background	106.884	0	0	0
17	A08	Background	106.884	0	0	0
17	A09	Background	106.884	0	0	0
17	A10	Background	106.884	0	0	0
17	A11	Background	106.884	0	0	0
17	A12	Background	106.884	0	0	0
17	B01	E16	106.884	24.4779	44.9936	0
17	B02	E16	106.884	28.2969	22.4813	0
17	B03	E16	106.884	50.7093	69.4338	0
17	B04	E16	106.884	62.5502	65.4899	0
17	B05	E16	106.884	31.6659	32.236	0
17	B06	Background	106.884	0	0	0
17	B07	E16	106.884	30.8025	46.8324	0
17	B08	E16	106.884	-2.3053	22.3012	0
17	B09	Background	106.884	0	0	0
17	B10	Background	106.884	0	0	0
17	B11	Background	106.884	0	0	0
17	B12	Background	106.884	0	0	0
17	C01	Background	106.884	0	0	0
17	C02	Background	106.884	0	0	0
17	C03	Background	106.884	0	0	0
17	C04	Background	106.884	0	0	0
17	C05	Background	106.884	0	0	0
17	C06	Background	106.884	0	0	0
17	C07	Background	106.884	0	0	0
17	C08	Background	106.884	0	0	0
17	C09	Background	106.884	0	0	0
17	C10	Background	106.884	0	0	0
17	C11	Background	106.884	0	0	0
17	C12	Background	106.884	0	0	0
17	D01	Background	106.884	0	0	0
17	D02	Background	106.884	0	0	0
17	D03	Background	106.884	0	0	0
17	D04	Background	106.884	0	0	0
17	D05	Background	106.884	0	0	0
17	D06	Background	106.884	0	0	0
17	D07	Background	106.884	0	0	0
17	D08	Background	106.884	0	0	0
17	D09	Background	106.884	0	0	0
17	D10	Background	106.884	0	0	0
17	D11	Background	106.884	0	0	0
17	D12	Background	106.884	0	0	0
17	E01	E16	106.884	18.931	20.0975	0
17	E02	E16	106.884	27.198	57.8059	0
17	E03	E16	106.884	12.7087	17.8856	0
17	E04	Background	106.884	0	0	0
17	E05	Background	106.884	0	0	0
17	E06	Background	106.884	0	0	0
17	E07	Background	106.884	0	0	0
17	E08	Background	106.884	0	0	0
17	E09	Background	106.884	0	0	0
17	E10	Background	106.884	0	0	0
17	E11	Background	106.884	0	0	0
17	E12	Background	106.884	0	0	0
17	F01	E16	106.884	20.1343	35.1401	0
17	F02	E16	106.884	16.7133	17.3185	0
17	F03	E16	106.884	39.5968	41.9848	0
17	F04	E16	106.884	25.7298	43.709	0
17	F05	E16	106.884	33.5751	42.3596	0
17	F06	E16	106.884	40.9135	46.0608	0
17	F07	E16	106.884	16.0628	29.6225	0
17	F08	E16	106.884	24.4956	33.8219	0
17	F09	E16	106.884	14.8423	24.9539	0
17	F10	E16	106.884	18.2409	24.9743	0
17	F11	E16	106.884	-16.2928	12.0408	0
17	F12	E16	106.884	49.7066	47.6888	0
17	G01	Background	106.884	0	0	0
17	G02	Adult	106.884	68.7658	103.195	0
17	G03	Adult	106.884	86.0272	120.451	0
17	G04	Adult	106.884	35.4878	50.5859	0
17	G05	Adult	106.884	18.8528	19.0938	0
17	G06	Adult	106.884	59.5899	90.0703	0
17	G07	Adult	106.884	74.668	84.4917	0
17	G08	Adult	106.884	91.4901	84.8423	0
17	G09	Adult	106.884	141.764	136.304	0
17	G10	Background	106.884	0	0	0
17	G11	Background	106.884	0	0	0
17	G12	Background	106.884	0	0	0
17	H01	Background	106.884	0	0	0
17	H02	Background	106.884	0	0	0
17	H03	Background	106.884	0	0	0
17	H04	Background	106.884	0	0	0
17	H05	Background	106.884	0	0	0
17	H06	Background	106.884	0	0	0
17	H07	Background	106.884	0	0	0
17	H08	Background	106.884	0	0	0
17	H09	Background	106.884	0	0	0
17	H10	Background	106.884	0	0	0
17	H11	Background	106.884	0	0	0
17	H12	Background	106.884	0	0	0
18	A01	Background	113.501	0	0	0
18	A02	Background	113.501	0	0	0
18	A03	Background	113.501	0	0	0
18	A04	Background	113.501	0	0	0
18	A05	Background	113.501	0	0	0
18	A06	Background	113.501	0	0	0
18	A07	Background	113.501	0	0	0
18	A08	Background	113.501	0	0	0
18	A09	Background	113.501	0	0	0
18	A10	Background	113.501	0	0	0
18	A11	Background	113.501	0	0	0
18	A12	Background	113.501	0	0	0
18	B01	E16	113.501	25.9017	44.7408	0
18	B02	E16	113.501	29.4577	22.5957	0
18	B03	E16	113.501	56.2953	68.5091	0
18	B04	E16	113.501	65.659	65.2785	0
18	B05	E16	113.501	32.994	32.3579	0
18	B06	Background	113.501	0	0	0
18	B07	E16	113.501	31.9576	46.6808	0
18	B08	E16	113.501	-1.97634	22.0106	0
18	B09	Background	113.501	0	0	0
18	B10	Background	113.501	0	0	0
18	B11	Background	113.501	0	0	0
18	B12	Background	113.501	0	0	0
18	C01	Background	113.501	0	0	0
18	C02	Background	113.501	0	0	0
18	C03	Background	113.501	0	0	0
18	C04	Background	113.501	0	0	0
18	C05	Background	113.501	0	0	0
18	C06	Background	113.501	0	0	0
18	C07	Background	113.501	0	0	0
18	C08	Background	113.501	0	0	0
18	C09	Background	113.501	0	0	0
18	C10	Background	113.501	0	0	0
18	C11	Background	113.501	0	0	0
18	C12	Background	113.501	0	0	0
18	D01	Background	113.501	0	0	0
18	D02	Background	113.501	0	0	0
18	D03	Background	113.501	0	0	0
18	D04	Background	113.501	0	0	0
18	D05	Background	113.501	0	0	0
18	D06	Background	113.501	0	0	0
18	D07	Background	113.501	0	0	0
18	D08	Background	113.501	0	0	0
18	D09	Background	113.501	0	0	0
18	D10	Background	113.501	0	0	0
18	D11	Background	113.501	0	0	0
18	D12	Background	113.501	0	0	0
18	E01	E16	113.501	19.7347	20.4427	0
18	E02	E16	113.501	27.9831	57.3787	0
18	E03	E16	113.501	12.9765	17.74	0
18	E04	Background	113.501	0	0	0
18	E05	Background	113.501	0	0	0
18	E06	Background	113.501	0	0	0
18	E07	Background	113.501	0	0	0
18	E08	Background	113.501	0	0	0
18	E09	Background	113.501	0	0	0
18	E10	Background	113.501	0	0	0
18	E11	Background	113.501	0	0	0
18	E12	Background	113.501	0	0	0
18	F01	E16	113.501	20.8225	34.6616	0
18	F02	E16	113.501	16.6053	17.5054	0
18	F03	E16	113.501	37.1994	41.4815	0
18	F04	E16	113.501	26.993	43.6916	0
18	F05	E16	113.501	34.517	42.5035	0
18	F06	E16	113.501	44.0769	46.27	0
18	F07	E16	113.501	16.4821	29.427	0
18	F08	E16	113.501	25.4956	33.8003	0
18	F09	E16	113.501	15.0264	24.5679	0
18	F10	E16	113.501	19.9406	27.9962	0
18	F11	E16	113.501	-15.7259	12.0595	0
18	F12	E16	113.501	55.2575	49.3325	0
18	G01	Background	113.501	0	0	0
18	G02	Adult	113.501	68.9322	101.524	0
18	G03	Adult	113.501	86.3084	118.675	0
18	G04	Adult	113.501	35.6727	49.5268	0
18	G05	Adult	113.501	18.05	18.6929	0
18	G06	Adult	113.501	57.9766	86.6481	0
18	G07	Adult	113.501	74.7498	83.2081	0
18	G08	Adult	113.501	92.4579	83.5005	0
18	G09	Adult	113.501	142.119	134.376	0
18	G10	Background	113.501	0	0	0
18	G11	Background	113.501	0	0	0
18	G12	Background	113.501	0	0	0
18	H01	Background	113.501	0	0	0
18	H02	Background	113.501	0	0	0
18	H03	Background	113.501	0	0	0
18	H04	Background	113.501	0	0	0
18	H05	Background	113.501	0	0	0
18	H06	Background	113.501	0	0	0
18	H07	Background	113.501	0	0	0
18	H08	Background	113.501	0	0	0
18	H09	Background	113.501	0	0	0
18	H10	Background	113.501	0	0	0
18	H11	Background	113.501	0	0	0
18	H12	Background	113.501	0	0	0
19	A01	Background	120.226	0	0	0
19	A02	Background	120.226	0	0	0
19	A03	Background	120.226	0	0	0
19	A04	Background	120.226	0	0	0
19	A05	Background	120.226	0	0	0
19	A06	Background	120.226	0	0	0
19	A07	Background	120.226	0	0	0
19	A08	Background	120.226	0	0	0
19	A09	Background	120.226	0	0	0
19	A10	Background	120.226	0	0	0
19	A11	Background	120.226	0	0	0
19	A12	Background	120.226	0	0	0
19	B01	E16	120.226	80.1432	44.2716	0
19	B02	E16	120.226	69.6549	17.6854	0
19	B03	E16	120.226	109.641	58.2162	0
19	B04	E16	120.226	132.842	54.4052	0
19	B05	E16	120.226	96.7037	27.011	0
19	B06	Background	120.226	0	0	0
19	B07	E16	120.226	61.5513	38.5727	0
19	B08	E16	120.226	35.7348	17.5945	0
19	B09	Background	120.226	0	0	0
19	B10	Background	120.226	0	0	0
19	B11	Background	120.226	0	0	0
19	B12	Background	120.226	0	0	0
19	C01	Background	120.226	0	0	0
19	C02	Background	120.226	0	0	0
19	C03	Background	120.226	0	0	0
19	C04	Background	120.226	0	0	0
19	C05	Background	120.226	0	0	0
19	C06	Background	120.226	0	0	0
19	C07	Background	120.226	0	0	0
19	C08	Background	120.226	0	0	0
19	C09	Background	120.226	0	0	0
19	C10	Background	120.226	0	0	0
19	C11	Background	120.226	0	0	0
19	C12	Background	120.226	0	0	0
19	D01	Background	120.226	0	0	0
19	D02	Background	120.226	0	0	0
19	D03	Background	120.226	0	0	0
19	D04	Background	120.226	0	0	0
19	D05	Background	120.226	0	0	0
19	D06	Background	120.226	0	0	0
19	D07	Background	120.226	0	0	0
19	D08	Background	120.226	0	0	0
19	D09	Background	120.226	0	0	0
19	D10	Background	120.226	0	0	0
19	D11	Background	120.226	0	0	0
19	D12	Background	120.226	0	0	0
19	E01	E16	120.226	56.4224	15.5717	0
19	E02	E16	120.226	74.8186	51.759	0
19	E03	E16	120.226	39.0032	16.7603	0
19	E04	Background	120.226	0	0	0
19	E05	Background	120.226	0	0	0
19	E06	Background	120.226	0	0	0
19	E07	Background	120.226	0	0	0
19	E08	Background	120.226	0	0	0
19	E09	Background	120.226	0	0	0
19	E10	Background	120.226	0	0	0
19	E11	Background	120.226	0	0	0
19	E12	Background	120.226	0	0	0
19	F01	E16	120.226	57.1314	28.9567	0
19	F02	E16	120.226	29.6642	12.7624	0
19	F03	E16	120.226	110.263	37.058	0
19	F04	E16	120.226	86.023	35.6892	0
19	F05	E16	120.226	79.3619	32.3289	0
19	F06	E16	120.226	107.436	36.9459	0
19	F07	E16	120.226	58.6561	23.7931	0
19	F08	E16	120.226	74.901	30.6316	0
19	F09	E16	120.226	42.8953	20.0469	0
19	F10	E16	120.226	65.711	18.9232	0
19	F11	E16	120.226	8.41924	10.0607	0
19	F12	E16	120.226	175.673	50.6568	0
19	G01	Background	120.226	0	0	0
19	G02	Adult	120.226	157.289	100.027	0
19	G03	Adult	120.226	177.931	114.69	0
19	G04	Adult	120.226	96.6148	48.1833	0
19	G05	Adult	120.226	39.2723	17.499	0
19	G06	Adult	120.226	140.653	78.3815	0
19	G07	Adult	120.226	151.182	82.1866	0
19	G08	Adult	120.226	152.899	84.7743	0
19	G09	Adult	120.226	180.171	130.432	0
19	G10	Background	120.226	0	0	0
19	G11	Background	120.226	0	0	0
19	G12	Background	120.226	0	0	0
19	H01	Background	120.226	0	0	0
19	H02	Background	120.226	0	0	0
19	H03	Background	120.226	0	0	0
19	H04	Background	120.226	0	0	0
19	H05	Background	120.226	0	0	0
19	H06	Background	120.226	0	0	0
19	H07	Background	120.226	0	0	0
19	H08	Background	120.226	0	0	0
19	H09	Background	120.226	0	0	0
19	H10	Background	120.226	0	0	0
19	H11	Background	120.226	0	0	0
19	H12	Background	120.226	0	0	0
20	A01	Background	126.838	0	0	0
20	A02	Background	126.838	0	0	0
20	A03	Background	126.838	0	0	0
20	A04	Background	126.838	0	0	0
20	A05	Background	126.838	0	0	0
20	A06	Background	126.838	0	0	0
20	A07	Background	126.838	0	0	0
20	A08	Background	126.838	0	0	0
20	A09	Background	126.838	0	0	0
20	A10	Background	126.838	0	0	0
20	A11	Background	126.838	0	0	0
20	A12	Background	126.838	0	0	0
20	B01	E16	126.838	73.9884	45.5275	0
20	B02	E16	126.838	58.3279	20.8344	0
20	B03	E16	126.838	102.88	60.7757	0
20	B04	E16	126.838	130.065	60.0477	0
20	B05	E16	126.838	79.463	30.2837	0
20	B06	Background	126.838	0	0	0
20	B07	E16	126.838	58.1609	47.4026	0
20	B08	E16	126.838	26.6311	20.4231	0
20	B09	Background	126.838	0	0	0
20	B10	Background	126.838	0	0	0
20	B11	Background	126.838	0	0	0
20	B12	Background	126.838	0	0	0
20	C01	Background	126.838	0	0	0
20	C02	Background	126.838	0	0	0
20	C03	Background	126.838	0	0	0
20	C04	Background	126.838	0	0	0
20	C05	Background	126.838	0	0	0
20	C06	Background	126.838	0	0	0
20	C07	Background	126.838	0	0	0
20	C08	Background	126.838	0	0	0
20	C09	Background	126.838	0	0	0
20	C10	Background	126.838	0	0	0
20	C11	Background	126.838	0	0	0
20	C12	Background	126.838	0	0	0
20	D01	Background	126.838	0	0	0
20	D02	Background	126.838	0	0	0
20	D03	Background	126.838	0	0	0
20	D04	Background	126.838	0	0	0
20	D05	Background	126.838	0	0	0
20	D06	Background	126.838	0	0	0
20	D07	Background	126.838	0	0	0
20	D08	Background	126.838	0	0	0
20	D09	Background	126.838	0	0	0
20	D10	Background	126.838	0	0	0
20	D11	Background	126.838	0	0	0
20	D12	Background	126.838	0	0	0
20	E01	E16	126.838	46.6258	17.7295	0
20	E02	E16	126.838	70.3559	54.4092	0
20	E03	E16	126.838	36.304	17.2033	0
20	E04	Background	126.838	0	0	0
20	E05	Background	126.838	0	0	0
20	E06	Background	126.838	0	0	0
20	E07	Background	126.838	0	0	0
20	E08	Background	126.838	0	0	0
20	E09	Background	126.838	0	0	0
20	E10	Background	126.838	0	0	0
20	E11	Background	126.838	0	0	0
20	E12	Background	126.838	0	0	0
20	F01	E16	126.838	49.5365	32.1261	0
20	F02	E16	126.838	28.9966	14.9985	0
20	F03	E16	126.838	95.5528	38.4529	0
20	F04	E16	126.838	74.079	37.8033	0
20	F05	E16	126.838	72.8591	38.8622	0
20	F06	E16	126.838	97.9693	40.8938	0
20	F07	E16	126.838	46.7605	26.5003	0
20	F08	E16	126.838	62.5282	33.647	0
20	F09	E16	126.838	34.6701	21.1669	0
20	F10	E16	126.838	62.5745	23.4477	0
20	F11	E16	126.838	6.25136	11.5134	0
20	F12	E16	126.838	172.894	53.7478	0
20	G01	Background	126.838	0	0	0
20	G02	Adult	126.838	155.799	95.4212	0
20	G03	Adult	126.838	174.945	111.815	0
20	G04	Adult	126.838	80.5986	46.5942	0
20	G05	Adult	126.838	37.4491	17.6959	0
20	G06	Adult	126.838	162.261	80.8183	0
20	G07	Adult	126.838	146.766	79.4134	0
20	G08	Adult	126.838	150.671	83.7472	0
20	G09	Adult	126.838	177.213	129.044	0
20	G10	Background	126.838	0	0	0
20	G11	Background	126.838	0	0	0
20	G12	Background	126.838	0	0	0
20	H01	Background	126.838	0	0	0
20	H02	Background	126.838	0	0	0
20	H03	Background	126.838	0	0	0
20	H04	Background	126.838	0	0	0
20	H05	Background	126.838	0	0	0
20	H06	Background	126.838	0	0	0
20	H07	Background	126.838	0	0	0
20	H08	Background	126.838	0	0	0
20	H09	Background	126.838	0	0	0
20	H10	Background	126.838	0	0	0
20	H11	Background	126.838	0	0	0
20	H12	Background	126.838	0	0	0
21	A01	Background	133.444	0	0	0
21	A02	Background	133.444	0	0	0
21	A03	Background	133.444	0	0	0
21	A04	Background	133.444	0	0	0
21	A05	Background	133.444	0	0	0
21	A06	Background	133.444	0	0	0
21	A07	Background	133.444	0	0	0
21	A08	Background	133.444	0	0	0
21	A09	Background	133.444	0	0	0
21	A10	Background	133.444	0	0	0
21	A11	Background	133.444	0	0	0
21	A12	Background	133.444	0	0	0
21	B01	E16	133.444	77.0958	49.4898	0
21	B02	E16	133.444	60.1059	22.4786	0
21	B03	E16	133.444	102.613	64.0222	0
21	B04	E16	133.444	131.847	62.6744	0
21	B05	E16	133.444	79.605	33.4733	0
21	B06	Background	133.444	0	0	0
21	B07	E16	133.444	62.4427	52.8171	0
21	B08	E16	133.444	27.355	21.505	0
21	B09	Background	133.444	0	0	0
21	B10	Background	133.444	0	0	0
21	B11	Background	133.444	0	0	0
21	B12	Background	133.444	0	0	0
21	C01	Background	133.444	0	0	0
21	C02	Background	133.444	0	0	0
21	C03	Background	133.444	0	0	0
21	C04	Background	133.444	0	0	0
21	C05	Background	133.444	0	0	0
21	C06	Background	133.444	0	0	0
21	C07	Background	133.444	0	0	0
21	C08	Background	133.444	0	0	0
21	C09	Background	133.444	0	0	0
21	C10	Background	133.444	0	0	0
21	C11	Background	133.444	0	0	0
21	C12	Background	133.444	0	0	0
21	D01	Background	133.444	0	0	0
21	D02	Background	133.444	0	0	0
21	D03	Background	133.444	0	0	0
21	D04	Background	133.444	0	0	0
21	D05	Background	133.444	0	0	0
21	D06	Background	133.444	0	0	0
21	D07	Background	133.444	0	0	0
21	D08	Background	133.444	0	0	0
21	D09	Background	133.444	0	0	0
21	D10	Background	133.444	0	0	0
21	D11	Background	133.444	0	0	0
21	D12	Background	133.444	0	0	0
21	E01	E16	133.444	47.6315	20.5554	0
21	E02	E16	133.444	71.0766	56.9182	0
21	E03	E16	133.444	35.495	18.2251	0
21	E04	Background	133.444	0	0	0
21	E05	Background	133.444	0	0	0
21	E06	Background	133.444	0	0	0
21	E07	Background	133.444	0	0	0
21	E08	Background	133.444	0	0	0
21	E09	Background	133.444	0	0	0
21	E10	Background	133.444	0	0	0
21	E11	Background	133.444	0	0	0
21	E12	Background	133.444	0	0	0
21	F01	E16	133.444	49.9697	34.1915	0
21	F02	E16	133.444	29.9932	16.4206	0
21	F03	E16	133.444	97.8314	40.6506	0
21	F04	E16	133.444	70.9952	39.7491	0
21	F05	E16	133.444	77.2485	44.3773	0
21	F06	E16	133.444	98.1647	43.6294	0
21	F07	E16	133.444	46.5266	26.6151	0
21	F08	E16	133.444	64.3959	35.9538	0
21	F09	E16	133.444	35.6518	23.1032	0
21	F10	E16	133.444	64.996	25.3035	0
21	F11	E16	133.444	9.23193	12.5033	0
21	F12	E16	133.444	178.577	50.878	0
21	G01	Background	133.444	0	0	0
21	G02	Adult	133.444	154.545	92.7583	0
21	G03	Adult	133.444	175.876	110.792	0
21	G04	Adult	133.444	77.1825	46.4221	0
21	G05	Adult	133.444	37.1472	17.9357	0
21	G06	Adult	133.444	153.209	81.027	0
21	G07	Adult	133.444	145.443	78.5737	0
[truncated: 785 more rows]

## Sheet: Summary Printout
	Seahorse XF Cell Mito Stress Test
	Single-File Summary Report
	Assay Name:	20190626_XF Cell Mito Stress Test	Last Run:	6/26/2019 7:35 PM
	Project Name:	20190626_E16-Adult_CN
	Principal Investigator:
													File Name:
													For MST Report Generator.xlsx
													Report Generator Version: 3.0.5
		20190626_XF Cell Mito Stress Test		6/26/2019 7:35 PM
		20190626_E16-Adult_CN		For MST Report Generator.xlsx
				5/12/2014 5:37:14 PM
																										Time (min)	Adult	E16	Unselected		Time (min)	Adult	E16	Unselected		Time (min)	Adult	E16	Unselected		Time (min)	Adult	E16	Unselected		Time (min)	Adult	E16	Unselected
																										1.31352	9.92441	5.16477	0		1.31352	6.18753	2.88711	0		1.31352	2.52605	0.63002	0		1.31352	3.64722	0.912021	0		1.31352	2.26938	0.599873	0
																										7.87905	9.47572	4.8019	0		7.87905	5.93941	2.65565	0		7.87905	2.42475	0.57951	0		7.87905	3.39741	0.758107	0		7.87905	2.09559	0.505452	0
																										14.4435	9.36089	4.71264	0		14.4435	5.86805	2.53782	0		14.4435	2.39562	0.553797	0		14.4435	3.4646	0.760062	0		14.4435	2.16658	0.492727	0
																										21.045	9.32377	4.6431	0		21.045	5.81596	2.52351	0		21.045	2.37435	0.550675	0		21.045	3.47395	0.757127	0		21.045	2.17605	0.486179	0
																										27.6521	9.24997	4.55595	0		27.6521	5.75736	2.50672	0		27.6521	2.35043	0.547011	0		27.6521	3.49817	0.762638	0		27.6521	2.16723	0.497458	0
																										34.2317	9.2992	4.52359	0		34.2317	5.79113	2.49815	0		34.2317	2.36422	0.545142	0		34.2317	3.47617	0.754636	0		34.2317	2.16071	0.502861	0
																										40.8957	8.69322	2.8937	0		40.8957	5.54273	1.44159	0		40.8957	2.26281	0.31458	0		40.8957	4.0258	1.39021	0		40.8957	2.37104	0.918483	0
																										47.488	7.52852	1.69341	0		47.488	5.25405	1.04252	0		47.488	2.14496	0.227496	0		47.488	4.78081	1.83977	0		47.488	2.80485	1.2284	0
																										54.0843	5.93195	1.30111	0		54.0843	4.41127	0.952161	0		54.0843	1.80089	0.207778	0		54.0843	5.33254	1.96352	0		54.0843	3.19654	1.27162	0
																										60.6903	4.9396	1.12349	0		60.6903	3.48148	0.932748	0		60.6903	1.42131	0.203542	0		60.6903	5.51631	1.98671	0		60.6903	3.38886	1.31181	0
																										67.2899	4.46134	1.05524	0		67.2899	3.02944	0.873398	0		67.2899	1.23676	0.190591	0		67.2899	5.58126	1.97332	0		67.2899	3.45904	1.29533	0
																										73.8729	4.19617	1.02055	0		73.8729	2.80535	0.778935	0		73.8729	1.14528	0.169978	0		73.8729	5.53694	1.94655	0		73.8729	3.46918	1.30186	0
																										80.4691	4.05323	1.00972	0		80.4691	2.69486	0.732132	0		80.4691	1.10017	0.159764	0		80.4691	5.45308	1.90636	0		80.4691	3.41415	1.2544	0
																										87.0692	3.96524	0.984168	0		87.0692	2.63002	0.79793	0		87.0692	1.0737	0.174123	0		87.0692	5.32592	1.87934	0		87.0692	3.32136	1.24246	0
																										93.6792	3.92228	1.00641	0		93.6792	2.59525	0.790291	0		93.6792	1.05951	0.172456	0		93.6792	5.24796	1.83995	0		93.6792	3.22407	1.17875	0
																										100.279	3.90829	1.03158	0		100.279	2.58293	0.825839	0		100.279	1.05448	0.180213	0		100.279	5.17152	1.8272	0		100.279	3.16571	1.21187	0
																										106.884	3.89784	1.08561	0		106.884	2.58769	0.829452	0		106.884	1.05642	0.181001	0		106.884	5.07524	1.81129	0		106.884	3.10861	1.19966	0
																										113.501	3.88467	1.14117	0		113.501	2.57532	0.848279	0		113.501	1.05137	0.18511	0		113.501	4.96737	1.81277	0		113.501	3.03753	1.18081	0
																										120.226	8.35295	3.62913	0		120.226	5.31667	2.04006	0		120.226	2.17052	0.445178	0		120.226	4.78923	1.5207	0		120.226	2.91109	1.00812	0
																										126.838	8.44058	3.19617	0		126.838	5.5689	1.68798	0		126.838	2.27349	0.368348	0		126.838	4.70375	1.68575	0		126.838	2.86389	1.11719	0
																										133.444	8.26731	3.26698	0		133.444	5.41956	1.71763	0		133.444	2.21253	0.374817	0		133.444	4.65954	1.79704	0		133.444	2.84784	1.16703	0
																										140.046	8.5151	3.35016	0		140.046	5.68672	1.79317	0		140.046	2.32159	0.391303	0		140.046	4.65867	1.84197	0		140.046	2.85993	1.20041	0
																										146.658	7.88677	3.50159	0		146.658	5.05398	1.82431	0		146.658	2.06328	0.398097	0		146.658	4.47641	1.82065	0		146.658	2.71775	1.21134	0
																										153.388	5.8628	1.50713	0		153.388	3.64791	1.0916	0		153.388	1.48925	0.238207	0		153.388	4.2161	1.58055	0		153.388	2.52029	1.0606	0
																										160.015	3.77978	0.895539	0		160.015	2.43529	0.927093	0		160.015	0.994203	0.202308	0		160.015	3.96478	1.5494	0		160.015	2.38669	1.03002	0
																										166.621	2.95545	0.682629	0		166.621	2.08188	0.733592	0		166.621	0.849922	0.160083	0		166.621	3.77846	1.51777	0		166.621	2.28649	0.982229	0
																										173.236	2.5185	0.56809	0		173.236	1.89589	0.726265	0		173.236	0.773995	0.158484	0		173.236	3.43019	1.49209	0		173.236	2.08392	0.971341	0
																										179.847	2.40166	0.497755	0		179.847	1.81434	0.657354	0		179.847	0.740701	0.143446	0		179.847	3.64405	1.48509	0		179.847	2.23648	0.954876	0
																										186.459	2.18232	0.430712	0		186.459	1.66688	0.698541	0		186.459	0.680503	0.152434	0		186.459	3.48543	1.52135	0		186.459	2.11905	1.01372	0
	TRUE
	FALSE
	FALSE
	TRUE
	FALSE
	TRUE
	3
																										1
																										2
																										3
																										4
																										5
																										6
																										7
																										8
																										9
																										10
																										11
																										12
																										13
																										14
																										15
																										16
																										17
																										18
																										19
																										20
																										21
																										22
																										23
																										24
																										25
																										26
																										27
																										28
																										29
																										Group Name: Adult
																										Measurement	Time (min)	OCR (pmol/min)	StDev	ECAR (mpH/min)	StDev
																										1	1.31352	9.92441	6.18753	3.64722	2.26938
																										2	7.87905	9.47572	5.93941	3.39741	2.09559
																										3	14.4435	9.36089	5.86805	3.4646	2.16658
																										4	21.045	9.32377	5.81596	3.47395	2.17605
																										5	27.6521	9.24997	5.75736	3.49817	2.16723
																										6	34.2317	9.2992	5.79113	3.47617	2.16071
																										7	40.8957	8.69322	5.54273	4.0258	2.37104
																										8	47.488	7.52852	5.25405	4.78081	2.80485
																										9	54.0843	5.93195	4.41127	5.33254	3.19654
																										10	60.6903	4.9396	3.48148	5.51631	3.38886
																										11	67.2899	4.46134	3.02944	5.58126	3.45904
																										12	73.8729	4.19617	2.80535	5.53694	3.46918
																										13	80.4691	4.05323	2.69486	5.45308	3.41415
																										14	87.0692	3.96524	2.63002	5.32592	3.32136
																										15	93.6792	3.92228	2.59525	5.24796	3.22407
																										16	100.279	3.90829	2.58293	5.17152	3.16571
																										17	106.884	3.89784	2.58769	5.07524	3.10861
																										18	113.501	3.88467	2.57532	4.96737	3.03753
																										19	120.226	8.35295	5.31667	4.78923	2.91109
																										20	126.838	8.44058	5.5689	4.70375	2.86389
																										21	133.444	8.26731	5.41956	4.65954	2.84784
																										22	140.046	8.5151	5.68672	4.65867	2.85993
																										23	146.658	7.88677	5.05398	4.47641	2.71775
																										24	153.388	5.8628	3.64791	4.2161	2.52029
																										25	160.015	3.77978	2.43529	3.96478	2.38669
																										26	166.621	2.95545	2.08188	3.77846	2.28649
																										27	173.236	2.5185	1.89589	3.43019	2.08392
																										28	179.847	2.40166	1.81434	3.64405	2.23648
																										29	186.459	2.18232	1.66688	3.48543	2.11905
																										Group Name: E16
																										Measurement	Time (min)	OCR (pmol/min)	StDev	ECAR (mpH/min)	StDev
																										1	1.31352	5.16477	2.88711	0.912021	0.599873
																										2	7.87905	4.8019	2.65565	0.758107	0.505452
																										3	14.4435	4.71264	2.53782	0.760062	0.492727
																										4	21.045	4.6431	2.52351	0.757127	0.486179
																										5	27.6521	4.55595	2.50672	0.762638	0.497458
																										6	34.2317	4.52359	2.49815	0.754636	0.502861
																										7	40.8957	2.8937	1.44159	1.39021	0.918483
																										8	47.488	1.69341	1.04252	1.83977	1.2284
																										9	54.0843	1.30111	0.952161	1.96352	1.27162
																										10	60.6903	1.12349	0.932748	1.98671	1.31181
																										11	67.2899	1.05524	0.873398	1.97332	1.29533
																										12	73.8729	1.02055	0.778935	1.94655	1.30186
																										13	80.4691	1.00972	0.732132	1.90636	1.2544
																										14	87.0692	0.984168	0.79793	1.87934	1.24246
																										15	93.6792	1.00641	0.790291	1.83995	1.17875
																										16	100.279	1.03158	0.825839	1.8272	1.21187
																										17	106.884	1.08561	0.829452	1.81129	1.19966
																										18	113.501	1.14117	0.848279	1.81277	1.18081
																										19	120.226	3.62913	2.04006	1.5207	1.00812
																										20	126.838	3.19617	1.68798	1.68575	1.11719
																										21	133.444	3.26698	1.71763	1.79704	1.16703
																										22	140.046	3.35016	1.79317	1.84197	1.20041
																										23	146.658	3.50159	1.82431	1.82065	1.21134
																										24	153.388	1.50713	1.0916	1.58055	1.0606
																										25	160.015	0.895539	0.927093	1.5494	1.03002
																										26	166.621	0.682629	0.733592	1.51777	0.982229
																										27	173.236	0.56809	0.726265	1.49209	0.971341
																										28	179.847	0.497755	0.657354	1.48509	0.954876
																										29	186.459	0.430712	0.698541	1.52135	1.01372
															W0021209419B**+396-6+116-2300F+233-2***000A+202-4**+450-1125&	W0021209419B**+396-6+116-2300F+233-2***000A+202-4**+450-1125&
															B0017719018V	B0017719018V
															20190626_E16-Adult_CN	20190626_E16-Adult_CN
	Group Name	Assay Wells	Non-Mitochondrial Oxygen Consumption	Basal Respiration	Maximal Respiration	Proton Leak	ATP Production	Spare Respiratory Capacity	Spare Respiratory Capacity as a %	Coupling Efficiency	Acute Response							Assay Name	Last Run	Project Name	Plate Barcode	Cartridge Barcode
	Adult	G02	1.51626	5.91067	5.20125	1.47028	4.4404	-0.709418	0.879977	0.751251								20190626_XF Cell Mito Stress Test	6/26/2019 7:35 PM	20190626_E16-Adult_CN	B0017719018V	W0021209419B**+396-6+116-2300F+233-2***000A+202-4**+450-1125&
		G03	2.04584	6.43372	5.9263	1.85017	4.58355	-0.507422	0.921131	0.712426
		G04	0.651436	3.51571	1.90657	0.544311	2.9714	-1.60914	0.542299	0.845177
		G06	2.74656	11.1679	11.6385	2.10057	9.06734	0.470548	1.04213	0.81191
		G07	5.21206	13.132	11.0468	3.20287	9.92912	-2.08523	0.84121	0.756102
		G08	0.921781	2.54128	2.27734	1.04591	1.49537	-0.263937	0.89614	0.588431
	Group Name	Assay Wells	Non-Mitochondrial Oxygen Consumption	Basal Respiration	Maximal Respiration	Proton Leak	ATP Production	Spare Respiratory Capacity	Spare Respiratory Capacity as a %	Coupling Efficiency	Acute Response
	E16	B01	0.512077	3.38373	2.40222	0.300691	3.08304	-0.981511	0.709933	0.911136
		B02	1.09741	7.1668	5.59567	1.40138	5.76542	-1.57113	0.780777	0.804463
		B03	0.532552	1.89562	1.74225	0.408163	1.48746	-0.153377	0.919089	0.784681
		B04	0.841022	3.75566	3.25233	0.995579	2.76008	-0.503323	0.865983	0.734912
		B05	0.610766	3.62492	3.40267	0.599992	3.02493	-0.222254	0.938687	0.834481
		B07	0.569294	2.38158	1.55412	0.461404	1.92018	-0.827464	0.652557	0.806261
		B08	-1.7854	12.7256	10.8921	1.09989	11.6257	-1.8335	0.855921	0.913569
		E01	1.03365	6.12152	4.55993	0.723621	5.3979	-1.56159	0.744901	0.881791
		E02	1.32634	8.15007	4.8652	0.803126	7.34694	-3.28486	0.596953	0.901458
		E03	0.678255	3.69431	3.01873	0.534837	3.15947	-0.675578	0.81713	0.855227
		F01	0.32607	3.5001	2.13851	0.490367	3.00974	-1.3616	0.610984	0.859899
		F02	0.775492	4.0434	1.4886	0.506841	3.53656	-2.55479	0.368157	0.87465
		F03	0.557274	2.8118	2.41718	0.308966	2.50284	-0.394627	0.859653	0.890118
		F04	0.270263	2.80472	2.01479	0.382596	2.42212	-0.789933	0.718356	0.863588
		F05	0.583656	2.60926	1.74074	0.327183	2.28207	-0.868517	0.66714	0.874607
		F06	0.541906	2.66285	2.9785	0.546321	2.11653	0.315651	1.11854	0.794836
		F07	0.211918	2.37938	1.73298	0.283839	2.09554	-0.646404	0.728331	0.880709
		F09	0.539658	2.36613	1.87236	0.252587	2.11354	-0.493771	0.791317	0.893249
		F10	0.434385	2.9778	2.24267	0.281333	2.69647	-0.735135	0.753129	0.905523
		F11	-1.19676	1.89874	1.70276	0.146544	1.75219	-0.195976	0.896786	0.92282
		F12	0.585145	4.99639	5.55255	0.767325	4.22906	0.556157	1.11131	0.846424

## Sheet: Bar Charts
	Seahorse XF Cell Mito Stress Test Bar Charts

## Sheet: Normalize
	1	2	3	4	5	6	7	8	9	10	11	12
A	0	0	0	0	0	0	0	0	0	0	0	0
B	27500	10407	48198	32453	24095	0	28987	3924	0	0	0	0
C	0	0	0	0	0	0	0	0	0	0	0	0
D	0	0	0	0	0	0	0	0	0	0	0	0
E	10087	12084	10550	0	0	0	0	0	0	0	0	0
F	23181	13102	37070	37646	34143	30518	30159	1922	17784	24546	16639	28622
G	0	23081	22153	29833	33089	11961	8883	46988	2644	0	0	0
H	0	0	0	0	0	0	0	0	0	0	0	0
		Normalization Unit:		Calecein
		Scale Factor:		1000

## Sheet: Measures Sheet
	1. Average Assay Parameter Calculations:
		Adult		E16
	Parameter	Average	StDev	Average	StDev
	Basal	7.11688	4.2052	4.09288	2.58836
	Proton Leak	1.70235	0.922801	0.553456	0.315853
	Maximal Respiration	6.33278	4.19179	3.19842	2.19017
	Spare Respiratory Capacity	0	0	0	0
	Non Mitochondrial Oxygen Consumption	2.18232	1.66688	0.430712	0.698541
	ATP Production	5.41453	3.36728	3.53942	2.35647
	Coupling Efficiency (%)	0.744216	0.0897174	0.858781	0.0494695
	Spare Respiratory Capacity (%)	0.853815	0.167136	0.785982	0.169823
	Acute Response
	2. ECAR Kinetic Graph:
	3. Kinetic Rate Data:
	Group Name: Adult
	Measurement	Time (min)	OCR (pmol/min)	StDev	ECAR (mpH/min)	StDev
	1	1.31352	9.92441	6.18753	3.64722	2.26938
	2	7.87905	9.47572	5.93941	3.39741	2.09559
	3	14.4435	9.36089	5.86805	3.4646	2.16658
	4	21.045	9.32377	5.81596	3.47395	2.17605
	5	27.6521	9.24997	5.75736	3.49817	2.16723
	6	34.2317	9.2992	5.79113	3.47617	2.16071
	7	40.8957	8.69322	5.54273	4.0258	2.37104
	8	47.488	7.52852	5.25405	4.78081	2.80485
	9	54.0843	5.93195	4.41127	5.33254	3.19654
	10	60.6903	4.9396	3.48148	5.51631	3.38886
	11	67.2899	4.46134	3.02944	5.58126	3.45904
	12	73.8729	4.19617	2.80535	5.53694	3.46918
	13	80.4691	4.05323	2.69486	5.45308	3.41415
	14	87.0692	3.96524	2.63002	5.32592	3.32136
	15	93.6792	3.92228	2.59525	5.24796	3.22407
	16	100.279	3.90829	2.58293	5.17152	3.16571
	17	106.884	3.89784	2.58769	5.07524	3.10861
	18	113.501	3.88467	2.57532	4.96737	3.03753
	19	120.226	8.35295	5.31667	4.78923	2.91109
	20	126.838	8.44058	5.5689	4.70375	2.86389
	21	133.444	8.26731	5.41956	4.65954	2.84784
	22	140.046	8.5151	5.68672	4.65867	2.85993
	23	146.658	7.88677	5.05398	4.47641	2.71775
	24	153.388	5.8628	3.64791	4.2161	2.52029
	25	160.015	3.77978	2.43529	3.96478	2.38669
	26	166.621	2.95545	2.08188	3.77846	2.28649
	27	173.236	2.5185	1.89589	3.43019	2.08392
	28	179.847	2.40166	1.81434	3.64405	2.23648
	29	186.459	2.18232	1.66688	3.48543	2.11905
	Group Name: E16
	Measurement	Time (min)	OCR (pmol/min)	StDev	ECAR (mpH/min)	StDev
	1	1.31352	5.16477	2.88711	0.912021	0.599873
	2	7.87905	4.8019	2.65565	0.758107	0.505452
	3	14.4435	4.71264	2.53782	0.760062	0.492727
	4	21.045	4.6431	2.52351	0.757127	0.486179
	5	27.6521	4.55595	2.50672	0.762638	0.497458
	6	34.2317	4.52359	2.49815	0.754636	0.502861
	7	40.8957	2.8937	1.44159	1.39021	0.918483
	8	47.488	1.69341	1.04252	1.83977	1.2284
	9	54.0843	1.30111	0.952161	1.96352	1.27162
	10	60.6903	1.12349	0.932748	1.98671	1.31181
	11	67.2899	1.05524	0.873398	1.97332	1.29533
	12	73.8729	1.02055	0.778935	1.94655	1.30186
	13	80.4691	1.00972	0.732132	1.90636	1.2544
	14	87.0692	0.984168	0.79793	1.87934	1.24246
	15	93.6792	1.00641	0.790291	1.83995	1.17875
	16	100.279	1.03158	0.825839	1.8272	1.21187
	17	106.884	1.08561	0.829452	1.81129	1.19966
	18	113.501	1.14117	0.848279	1.81277	1.18081
	19	120.226	3.62913	2.04006	1.5207	1.00812
	20	126.838	3.19617	1.68798	1.68575	1.11719
	21	133.444	3.26698	1.71763	1.79704	1.16703
	22	140.046	3.35016	1.79317	1.84197	1.20041
	23	146.658	3.50159	1.82431	1.82065	1.21134
	24	153.388	1.50713	1.0916	1.58055	1.0606
	25	160.015	0.895539	0.927093	1.5494	1.03002
	26	166.621	0.682629	0.733592	1.51777	0.982229
	27	173.236	0.56809	0.726265	1.49209	0.971341
	28	179.847	0.497755	0.657354	1.48509	0.954876
	29	186.459	0.430712	0.698541	1.52135	1.01372

## Sheet: Assay Parameter per Well
	Assay Well Parameter Calculations
	Group Name	Assay Wells	Non-Mitochondrial Oxygen Consumption	Basal Respiration	Maximal Respiration	Proton Leak	ATP Production	Spare Respiratory Capacity	Spare Respiratory Capacity as a %	Coupling Efficiency	Acute Response		Group Name	Assay Wells	Non-Mitochondrial Oxygen Consumption	Basal Respiration	Maximal Respiration	Proton Leak	ATP Production	Spare Respiratory Capacity	Spare Respiratory Capacity as a %	Coupling Efficiency	Acute Response
	Adult	G02	1.51626	5.91067	5.20125	1.47028	4.4404	-0.709418	0.879977	0.751251		A1	Adult (AVG)	A1	1.78105	6.1722	5.56378	1.66022	4.51197	-0.60842	0.900554	0.731838
		G03	2.04584	6.43372	5.9263	1.85017	4.58355	-0.507422	0.921131	0.712426		A2
		G04	0.651436	3.51571	1.90657	0.544311	2.9714	-1.60914	0.542299	0.845177		A3		A2	0.651436	3.51571	1.90657	0.544311	2.9714	-1.60914	0.542299	0.845177
		G06	2.74656	11.1679	11.6385	2.10057	9.06734	0.470548	1.04213	0.81191		A4		A3	2.74656	11.1679	11.6385	2.10057	9.06734	0.470548	1.04213	0.81191
		G07	5.21206	13.132	11.0468	3.20287	9.92912	-2.08523	0.84121	0.756102		Avg		A4	3.06692	7.83663	6.66205	2.12439	5.71224	-1.17459	0.868675	0.672266
		G08	0.921781	2.54128	2.27734	1.04591	1.49537	-0.263937	0.89614	0.588431		SEM
		SE	1.19799											SE	0.845249	2.32916	2.70754	0.531532	1.82405	0.661463	0.148058	0.0632457
		SEM	0.489078											SEM	0.422625	1.16458	1.35377	0.265766	0.912027	0.330732	0.074029	0.0316228
	Group Name	Assay Wells	Non-Mitochondrial Oxygen Consumption	Basal Respiration	Maximal Respiration	Proton Leak	ATP Production	Spare Respiratory Capacity	Spare Respiratory Capacity as a %	Coupling Efficiency	Acute Response			AVG	2.06149	7.17311	6.44271	1.60737	5.56574	-0.7304	0.838415	0.765298	#DIV/0!		Group Name	Assay Wells	Non-Mitochondrial Oxygen Consumption	Basal Respiration	Maximal Respiration	Proton Leak	ATP Production	Spare Respiratory Capacity	Spare Respiratory Capacity as a %	Coupling Efficiency	Acute Response
	E16	B01	0.512077	3.38373	2.40222	0.300691	3.08304	-0.981511	0.709933	0.911136															E16 (AVG)	E1	0.804742	5.27527	3.99895	0.851034	4.42423	-1.27632	0.745355	0.8578
		B02	1.09741	7.1668	5.59567	1.40138	5.76542	-1.57113	0.780777	0.804463
		B03	0.532552	1.89562	1.74225	0.408163	1.48746	-0.153377	0.919089	0.784681																E2	0.686787	2.82564	2.49729	0.701871	2.12377	-0.32835	0.892536	0.759797
		B04	0.841022	3.75566	3.25233	0.995579	2.76008	-0.503323	0.865983	0.734912
		B05	0.610766	3.62492	3.40267	0.599992	3.02493	-0.222254	0.938687	0.834481																E3	0.610766	3.62492	3.40267	0.599992	3.02493	-0.222254	0.938687	0.834481
		B07	0.569294	2.38158	1.55412	0.461404	1.92018	-0.827464	0.652557	0.806261																E4	-0.608055	7.5536	6.22312	0.780646	6.77296	-1.33048	0.754239	0.859915
		B08	-1.7854	12.7256	10.8921	1.09989	11.6257	-1.8335	0.855921	0.913569
		E01	1.03365	6.12152	4.55993	0.723621	5.3979	-1.56159	0.744901	0.881791																E8R	1.03365	6.12152	4.55993	0.723621	5.3979	-1.56159	0.744901	0.881791
		E02	1.32634	8.15007	4.8652	0.803126	7.34694	-3.28486	0.596953	0.901458																E9R	1.00229	5.92219	3.94197	0.668982	5.2532	-1.98022	0.707041	0.878342
		E03	0.678255	3.69431	3.01873	0.534837	3.15947	-0.675578	0.81713	0.855227
		F01	0.32607	3.5001	2.13851	0.490367	3.00974	-1.3616	0.610984	0.859899																E1R	0.550781	3.77175	1.81356	0.498604	3.27315	-1.9582	0.48957	0.867274
		F02	0.775492	4.0434	1.4886	0.506841	3.53656	-2.55479	0.368157	0.87465
		F03	0.557274	2.8118	2.41718	0.308966	2.50284	-0.394627	0.859653	0.890118																E2R	0.557274	2.8118	2.41718	0.308966	2.50284	-0.394627	0.859653	0.890118
		F04	0.270263	2.80472	2.01479	0.382596	2.42212	-0.789933	0.718356	0.863588																E3R	0.426959	2.70699	1.87776	0.35489	2.3521	-0.829225	0.692748	0.869098
		F05	0.583656	2.60926	1.74074	0.327183	2.28207	-0.868517	0.66714	0.874607
		F06	0.541906	2.66285	2.9785	0.546321	2.11653	0.315651	1.11854	0.794836																E4R	0.376912	2.52112	2.35574	0.41508	2.10604	-0.165377	0.923435	0.837772
		F07	0.211918	2.37938	1.73298	0.283839	2.09554	-0.646404	0.728331	0.880709
		F09	0.539658	2.36613	1.87236	0.252587	2.11354	-0.493771	0.791317	0.893249																E6R	0.487022	2.67197	2.05751	0.26696	2.40501	-0.614453	0.772223	0.899386
		F10	0.434385	2.9778	2.24267	0.281333	2.69647	-0.735135	0.753129	0.905523
		F11	-1.19676	1.89874	1.70276	0.146544	1.75219	-0.195976	0.896786	0.92282																E7R	-0.30581	3.44756	3.62765	0.456935	2.99063	0.180091	1.00405	0.884622
		F12	0.585145	4.99639	5.55255	0.767325	4.22906	0.556157	1.11131	0.846424
																										SE	0.330739	1.40908	1.06127	0.168726	1.27323	0.623287	0.108307	0.0250666
																										SM	0.0954762	0.406766	0.306362	0.0487069	0.36755	0.179927	0.0312657	0.00723611
																										AVG	0.46861	4.10453	3.23111	0.552298	3.55223	-0.873417	0.793703	0.860033
																							Non-Mitochondrial Oxygen Consumption	Basal Respiration	Maximal Respiration	Proton Leak	ATP Production	Spare Respiratory Capacity	Spare Respiratory Capacity as a %	Coupling Efficiency	Acute Response
																						E16	0.46861	4.10453	3.23111	0.552298	3.55223	-0.873417	0.793703	0.860033	0
																						Adult	2.06149	7.17311	6.44271	1.60737	5.56574	-0.7304	0.838415	0.765298	#DIV/0!
																						E16 SEM	0.0954762	0.406766	0.306362	0.0487069	0.36755	0.179927	0.0312657	0.00723611	0
																						Adult SEM	0.422625	1.16458	1.35377	0.265766	0.912027	0.330732	0.074029	0.0316228	0

## Sheet: Sample Calculations
	Seahorse XF Cell Mito Stress Test Equations & Example Calculations
	The parameter values and error bars in the Seahorse XF Report Generators represent the average of the individual well calculations for each
	group on the plate map. This is sample data only - not real assay result data.

[truncated: 11 more sheets: Project Information, styles, Baselined Rate, Normalized Rate, Rate, Assay Configuration, copyrate, groups, Unselectedwell, Image, Version]
