# Supplementary material for: Choroid plexus NKCC1 mediates cerebrospinal fluid clearance during mouse early postnatal development
Source: Nat Commun. 2021 Jan 19;12:447. doi: 10.1038/s41467-020-20666-3 (PMC7815709; doi:10.1038/s41467-020-20666-3)
Supplement: Supplementary file 7 — Source Data [file 41467_2020_20666_MOESM7_ESM.zip › Source Data_2_Seahorse studies/Seahorse Source Data/20190703_XF Cell Mito Stress Test (Data).xlsx]

## Sheet: Assay Configuration
XFe Assay Version	2.6.0.31
Assay Name	20190703_XF Cell Mito Stress Test (Calcein normalization)
Project Info
Project Name	20190703EmbryoAdultChP
Project Number
Principal Investigator															Groups		Conditions
															Group #	Group Name	Injection Strategy	Pretreatments	Cell Type	XF Assay Medium
Group Layout		1	2	3	4	5	6	7	8	9	10	11	12		1	Background
	A	Background	Background	Background	Background	Background	Background	Background	Background	Background	Background	Background	Background		2	Embryo	Injections Undefined	Pretreatments Undefined	BioMaterial Undefined	Media Undefined
	B	Embryo	Embryo	Embryo	Embryo	Embryo	Embryo	Background	Background	Background	Background	Background	Background		3	Adult	Injections Undefined	Pretreatments Undefined	BioMaterial Undefined	Media Undefined
	C	Background	Background	Background	Background	Background	Background	Background	Background	Background	Background	Background	Background
	D	Background	Embryo	Embryo	Embryo	Background	Background	Background	Background	Background	Background	Background	Background
	E	Embryo	Embryo	Embryo	Embryo	Embryo	Embryo	Embryo	Embryo	Embryo	Embryo	Embryo	Embryo
	F	Adult	Adult	Adult	Adult	Adult	Adult	Adult	Adult	Background	Background	Background	Background
	G	Background	Background	Background	Background	Background	Background	Background	Background	Background	Background	Background	Background
	H	Background	Background	Background	Background	Background	Background	Background	Background	Background	Background	Background	Background
		Unassigned Well	Unselected Well	Assigned Well
Run Info
Plated On
Last Run	7/3/2019 7:26 PM
Cartridge Barcode	W0034209419B**+396-6+116-2300F+233-2***000A+202-4**+450-1125&
Cartridge Type	W
Cartridge Serial	00342
Cartridge Lot	09419
Cartridge Validity	Valid
Plate Barcode	B0017819018V	Port A: 25 µL	Port B: 25 µL	Port C: 25 µL	Port D: 25 µL
Plate Type	B
Plate Serial	00178
Plate Lot	19018
Plate Orientation	V
Instrument Serial	410497
Protocol Summary
	Calibration	Baseline	2uM Oligomycin	FCCP	Rot/AA
			Port(s): A	Port(s): B	Port(s): C
	Equilibration: Yes	Mix: 00:03:00	Mix: 00:03:00	Mix: 00:03:00	Mix: 00:03:00
		Wait: 00:00:00	Wait: 00:00:00	Wait: 00:00:00	Wait: 00:00:00
		Measure: 00:03:00	Measure: 00:03:00	Measure: 00:03:00	Measure: 00:03:00
		Cycles: 6	Cycles: 12	Cycles: 5	Cycles: 9
		Duration: 00:36:00	Duration: 01:12:00	Duration: 00:30:00	Duration: 00:54:00
Calculation Settings
Atmospheric Pressure	760
Background Correction	Yes
% O2	100
O2 Settings
Calculation Method	AKOS
ksv	0.0202
Ksv Temp Correction	False
Corrected Ksv	0.0202
Calculated FO	50801.7
Pseudo Volume	1.88
TAC	137
TAW	0
TW	296
TC	246
TP	60.9
pH Settings
Gain Equation	0	0	0.000396	1.16
ECAR Technique	Line Fit
Edge Offset	3
Temperature Gain Correction	False
Proton Efflux Settings
Default Buffer Factor	0
Calibration pH	7.4
Plate Volume	3.54
kVol	0
Normalization Settings
Normalization Unit:	Calcein
Norm. Scale Factor:	1000
Normalization Values:		1	2	3	4	5	6	7	8	9	10	11	12
	A	0	0	0	0	0	0	0	0	0	0	0	0
	B	24625.2	164.25	16995.2	799.25	31392.2	0	0	0	0	0	0	0
	C	0	0	0	0	0	0	0	0	0	0	0	0
	D	0	0	20974.2	20737.2	0	0	0	0	0	0	0	0
	E	14418.2	7156.25	21785.2	16376.2	13742.2	8400.25	2406.25	11633.2	13939.2	50134.2	21430.2	42760.2
	F	32168.2	6981.25	8369.25	27777.2	20435.2	8661.25	19763.2	24447.2	0	0	0	0
	G	0	0	0	0	0	0	0	0	0	0	0	0
	H	0	0	0	0	0	0	0	0	0	0	0	0
Buffer Factor Settings
Buffer Factor :		1	2	3	4	5	6	7	8	9	10	11	12
	A	0	0	0	0	0	0	0	0	0	0	0	0
	B	0	0	0	0	0	0	0	0	0	0	0	0
	C	0	0	0	0	0	0	0	0	0	0	0	0
	D	0	0	0	0	0	0	0	0	0	0	0	0
	E	0	0	0	0	0	0	0	0	0	0	0	0
	F	0	0	0	0	0	0	0	0	0	0	0	0
	G	0	0	0	0	0	0	0	0	0	0	0	0
	H	0	0	0	0	0	0	0	0	0	0	0	0

## Sheet: Rate
Measurement	Well	Group	Time	OCR	ECAR	PER
1	A01	Background	1.31196	0	0	0
1	A02	Background	1.31196	0	0	0
1	A03	Background	1.31196	0	0	0
1	A04	Background	1.31196	0	0	0
1	A05	Background	1.31196	0	0	0
1	A06	Background	1.31196	0	0	0
1	A07	Background	1.31196	0	0	0
1	A08	Background	1.31196	0	0	0
1	A09	Background	1.31196	0	0	0
1	A10	Background	1.31196	0	0	0
1	A11	Background	1.31196	0	0	0
1	A12	Background	1.31196	0	0	0
1	B01	Embryo	1.31196	72.515	12.619	0
1	B02	Embryo	1.31196	-1.37649	-0.705687	0
1	B03	Embryo	1.31196	44.8986	10.2457	0
1	B04	Embryo	1.31196	-1.3663	1.87764	0
1	B05	Embryo	1.31196	202.004	42.5545	0
1	B06	Embryo	1.31196	-0.936173	0.948177	0
1	B07	Background	1.31196	0	0	0
1	B08	Background	1.31196	0	0	0
1	B09	Background	1.31196	0	0	0
1	B10	Background	1.31196	0	0	0
1	B11	Background	1.31196	0	0	0
1	B12	Background	1.31196	0	0	0
1	C01	Background	1.31196	0	0	0
1	C02	Background	1.31196	0	0	0
1	C03	Background	1.31196	0	0	0
1	C04	Background	1.31196	0	0	0
1	C05	Background	1.31196	0	0	0
1	C06	Background	1.31196	0	0	0
1	C07	Background	1.31196	0	0	0
1	C08	Background	1.31196	0	0	0
1	C09	Background	1.31196	0	0	0
1	C10	Background	1.31196	0	0	0
1	C11	Background	1.31196	0	0	0
1	C12	Background	1.31196	0	0	0
1	D01	Background	1.31196	0	0	0
1	D02	Embryo	1.31196	122.684	19.8749	0
1	D03	Embryo	1.31196	122.762	24.124	0
1	D04	Embryo	1.31196	168.475	30.7536	0
1	D05	Background	1.31196	0	0	0
1	D06	Background	1.31196	0	0	0
1	D07	Background	1.31196	0	0	0
1	D08	Background	1.31196	0	0	0
1	D09	Background	1.31196	0	0	0
1	D10	Background	1.31196	0	0	0
1	D11	Background	1.31196	0	0	0
1	D12	Background	1.31196	0	0	0
1	E01	Embryo	1.31196	66.0307	8.36233	0
1	E02	Embryo	1.31196	92.5646	15.0604	0
1	E03	Embryo	1.31196	97.7499	12.0633	0
1	E04	Embryo	1.31196	119.748	14.3207	0
1	E05	Embryo	1.31196	87.3316	10.7004	0
1	E06	Embryo	1.31196	128.368	31.1034	0
1	E07	Embryo	1.31196	29.8015	2.64723	0
1	E08	Embryo	1.31196	54.0604	4.95979	0
1	E09	Embryo	1.31196	106.586	17.4004	0
1	E10	Embryo	1.31196	171.255	33.9717	0
1	E11	Embryo	1.31196	186.298	44.4346	0
1	E12	Embryo	1.31196	25.9625	0.486362	0
1	F01	Adult	1.31196	190.963	83.9206	0
1	F02	Adult	1.31196	115.891	29.7769	0
1	F03	Adult	1.31196	208.037	91.8822	0
1	F04	Adult	1.31196	213.5	90.6783	0
1	F05	Adult	1.31196	167.531	43.7002	0
1	F06	Adult	1.31196	156.275	51.6125	0
1	F07	Adult	1.31196	217.071	87.265	0
1	F08	Adult	1.31196	183.061	94.5736	0
1	F09	Background	1.31196	0	0	0
1	F10	Background	1.31196	0	0	0
1	F11	Background	1.31196	0	0	0
1	F12	Background	1.31196	0	0	0
1	G01	Background	1.31196	0	0	0
1	G02	Background	1.31196	0	0	0
1	G03	Background	1.31196	0	0	0
1	G04	Background	1.31196	0	0	0
1	G05	Background	1.31196	0	0	0
1	G06	Background	1.31196	0	0	0
1	G07	Background	1.31196	0	0	0
1	G08	Background	1.31196	0	0	0
1	G09	Background	1.31196	0	0	0
1	G10	Background	1.31196	0	0	0
1	G11	Background	1.31196	0	0	0
1	G12	Background	1.31196	0	0	0
1	H01	Background	1.31196	0	0	0
1	H02	Background	1.31196	0	0	0
1	H03	Background	1.31196	0	0	0
1	H04	Background	1.31196	0	0	0
1	H05	Background	1.31196	0	0	0
1	H06	Background	1.31196	0	0	0
1	H07	Background	1.31196	0	0	0
1	H08	Background	1.31196	0	0	0
1	H09	Background	1.31196	0	0	0
1	H10	Background	1.31196	0	0	0
1	H11	Background	1.31196	0	0	0
1	H12	Background	1.31196	0	0	0
2	A01	Background	7.90401	0	0	0
2	A02	Background	7.90401	0	0	0
2	A03	Background	7.90401	0	0	0
2	A04	Background	7.90401	0	0	0
2	A05	Background	7.90401	0	0	0
2	A06	Background	7.90401	0	0	0
2	A07	Background	7.90401	0	0	0
2	A08	Background	7.90401	0	0	0
2	A09	Background	7.90401	0	0	0
2	A10	Background	7.90401	0	0	0
2	A11	Background	7.90401	0	0	0
2	A12	Background	7.90401	0	0	0
2	B01	Embryo	7.90401	74.145	10.6767	0
2	B02	Embryo	7.90401	0.703184	-0.83858	0
2	B03	Embryo	7.90401	40.9828	9.46825	0
2	B04	Embryo	7.90401	-1.06405	0.525178	0
2	B05	Embryo	7.90401	193.739	30.1305	0
2	B06	Embryo	7.90401	0.102406	-0.0998358	0
2	B07	Background	7.90401	0	0	0
2	B08	Background	7.90401	0	0	0
2	B09	Background	7.90401	0	0	0
2	B10	Background	7.90401	0	0	0
2	B11	Background	7.90401	0	0	0
2	B12	Background	7.90401	0	0	0
2	C01	Background	7.90401	0	0	0
2	C02	Background	7.90401	0	0	0
2	C03	Background	7.90401	0	0	0
2	C04	Background	7.90401	0	0	0
2	C05	Background	7.90401	0	0	0
2	C06	Background	7.90401	0	0	0
2	C07	Background	7.90401	0	0	0
2	C08	Background	7.90401	0	0	0
2	C09	Background	7.90401	0	0	0
2	C10	Background	7.90401	0	0	0
2	C11	Background	7.90401	0	0	0
2	C12	Background	7.90401	0	0	0
2	D01	Background	7.90401	0	0	0
2	D02	Embryo	7.90401	116.212	17.59	0
2	D03	Embryo	7.90401	116.743	20.4541	0
2	D04	Embryo	7.90401	162.394	25.2321	0
2	D05	Background	7.90401	0	0	0
2	D06	Background	7.90401	0	0	0
2	D07	Background	7.90401	0	0	0
2	D08	Background	7.90401	0	0	0
2	D09	Background	7.90401	0	0	0
2	D10	Background	7.90401	0	0	0
2	D11	Background	7.90401	0	0	0
2	D12	Background	7.90401	0	0	0
2	E01	Embryo	7.90401	60.9264	8.80032	0
2	E02	Embryo	7.90401	84.7904	13.5631	0
2	E03	Embryo	7.90401	91.4133	9.99816	0
2	E04	Embryo	7.90401	108.836	12.4621	0
2	E05	Embryo	7.90401	81.1355	10.4661	0
2	E06	Embryo	7.90401	121.726	29.0432	0
2	E07	Embryo	7.90401	26.4512	2.24272	0
2	E08	Embryo	7.90401	48.4106	4.07301	0
2	E09	Embryo	7.90401	102.352	14.1092	0
2	E10	Embryo	7.90401	166.348	27.9571	0
2	E11	Embryo	7.90401	176.354	41.0662	0
2	E12	Embryo	7.90401	24.8035	0.806237	0
2	F01	Adult	7.90401	181.765	77.1653	0
2	F02	Adult	7.90401	111.078	22.9552	0
2	F03	Adult	7.90401	197.018	74.7921	0
2	F04	Adult	7.90401	193.413	63.6969	0
2	F05	Adult	7.90401	159.652	35.835	0
2	F06	Adult	7.90401	148.897	44.7462	0
2	F07	Adult	7.90401	206.733	73.8872	0
2	F08	Adult	7.90401	173.703	78.5275	0
2	F09	Background	7.90401	0	0	0
2	F10	Background	7.90401	0	0	0
2	F11	Background	7.90401	0	0	0
2	F12	Background	7.90401	0	0	0
2	G01	Background	7.90401	0	0	0
2	G02	Background	7.90401	0	0	0
2	G03	Background	7.90401	0	0	0
2	G04	Background	7.90401	0	0	0
2	G05	Background	7.90401	0	0	0
2	G06	Background	7.90401	0	0	0
2	G07	Background	7.90401	0	0	0
2	G08	Background	7.90401	0	0	0
2	G09	Background	7.90401	0	0	0
2	G10	Background	7.90401	0	0	0
2	G11	Background	7.90401	0	0	0
2	G12	Background	7.90401	0	0	0
2	H01	Background	7.90401	0	0	0
2	H02	Background	7.90401	0	0	0
2	H03	Background	7.90401	0	0	0
2	H04	Background	7.90401	0	0	0
2	H05	Background	7.90401	0	0	0
2	H06	Background	7.90401	0	0	0
2	H07	Background	7.90401	0	0	0
2	H08	Background	7.90401	0	0	0
2	H09	Background	7.90401	0	0	0
2	H10	Background	7.90401	0	0	0
2	H11	Background	7.90401	0	0	0
2	H12	Background	7.90401	0	0	0
3	A01	Background	14.4646	0	0	0
3	A02	Background	14.4646	0	0	0
3	A03	Background	14.4646	0	0	0
3	A04	Background	14.4646	0	0	0
3	A05	Background	14.4646	0	0	0
3	A06	Background	14.4646	0	0	0
3	A07	Background	14.4646	0	0	0
3	A08	Background	14.4646	0	0	0
3	A09	Background	14.4646	0	0	0
3	A10	Background	14.4646	0	0	0
3	A11	Background	14.4646	0	0	0
3	A12	Background	14.4646	0	0	0
3	B01	Embryo	14.4646	73.0052	10.5742	0
3	B02	Embryo	14.4646	1.45984	-0.509993	0
3	B03	Embryo	14.4646	40.033	9.41341	0
3	B04	Embryo	14.4646	-1.46365	0.430835	0
3	B05	Embryo	14.4646	189.831	31.4882	0
3	B06	Embryo	14.4646	-0.109891	0.0484811	0
3	B07	Background	14.4646	0	0	0
3	B08	Background	14.4646	0	0	0
3	B09	Background	14.4646	0	0	0
3	B10	Background	14.4646	0	0	0
3	B11	Background	14.4646	0	0	0
3	B12	Background	14.4646	0	0	0
3	C01	Background	14.4646	0	0	0
3	C02	Background	14.4646	0	0	0
3	C03	Background	14.4646	0	0	0
3	C04	Background	14.4646	0	0	0
3	C05	Background	14.4646	0	0	0
3	C06	Background	14.4646	0	0	0
3	C07	Background	14.4646	0	0	0
3	C08	Background	14.4646	0	0	0
3	C09	Background	14.4646	0	0	0
3	C10	Background	14.4646	0	0	0
3	C11	Background	14.4646	0	0	0
3	C12	Background	14.4646	0	0	0
3	D01	Background	14.4646	0	0	0
3	D02	Embryo	14.4646	113.583	16.9522	0
3	D03	Embryo	14.4646	114.962	19.8455	0
3	D04	Embryo	14.4646	160.478	24.3712	0
3	D05	Background	14.4646	0	0	0
3	D06	Background	14.4646	0	0	0
3	D07	Background	14.4646	0	0	0
3	D08	Background	14.4646	0	0	0
3	D09	Background	14.4646	0	0	0
3	D10	Background	14.4646	0	0	0
3	D11	Background	14.4646	0	0	0
3	D12	Background	14.4646	0	0	0
3	E01	Embryo	14.4646	59.6219	8.47988	0
3	E02	Embryo	14.4646	82.4216	14.0105	0
3	E03	Embryo	14.4646	89.4216	9.80144	0
3	E04	Embryo	14.4646	101.507	10.6847	0
3	E05	Embryo	14.4646	78.4778	10.1483	0
3	E06	Embryo	14.4646	119.095	28.9856	0
3	E07	Embryo	14.4646	25.1996	2.50485	0
3	E08	Embryo	14.4646	46.8855	4.51452	0
3	E09	Embryo	14.4646	93.5556	11.9757	0
3	E10	Embryo	14.4646	164.961	27.283	0
3	E11	Embryo	14.4646	172.841	40.8674	0
3	E12	Embryo	14.4646	24.1154	1.08683	0
3	F01	Adult	14.4646	178.66	77.5285	0
3	F02	Adult	14.4646	109.421	22.8355	0
3	F03	Adult	14.4646	192.265	74.1013	0
3	F04	Adult	14.4646	191.914	65.5026	0
3	F05	Adult	14.4646	156.608	36.7203	0
3	F06	Adult	14.4646	145.407	44.4766	0
3	F07	Adult	14.4646	202.86	74.2536	0
3	F08	Adult	14.4646	169.838	78.5898	0
3	F09	Background	14.4646	0	0	0
3	F10	Background	14.4646	0	0	0
3	F11	Background	14.4646	0	0	0
3	F12	Background	14.4646	0	0	0
3	G01	Background	14.4646	0	0	0
3	G02	Background	14.4646	0	0	0
3	G03	Background	14.4646	0	0	0
3	G04	Background	14.4646	0	0	0
3	G05	Background	14.4646	0	0	0
3	G06	Background	14.4646	0	0	0
3	G07	Background	14.4646	0	0	0
3	G08	Background	14.4646	0	0	0
3	G09	Background	14.4646	0	0	0
3	G10	Background	14.4646	0	0	0
3	G11	Background	14.4646	0	0	0
3	G12	Background	14.4646	0	0	0
3	H01	Background	14.4646	0	0	0
3	H02	Background	14.4646	0	0	0
3	H03	Background	14.4646	0	0	0
3	H04	Background	14.4646	0	0	0
3	H05	Background	14.4646	0	0	0
3	H06	Background	14.4646	0	0	0
3	H07	Background	14.4646	0	0	0
3	H08	Background	14.4646	0	0	0
3	H09	Background	14.4646	0	0	0
3	H10	Background	14.4646	0	0	0
3	H11	Background	14.4646	0	0	0
3	H12	Background	14.4646	0	0	0
4	A01	Background	21.0619	0	0	0
4	A02	Background	21.0619	0	0	0
4	A03	Background	21.0619	0	0	0
4	A04	Background	21.0619	0	0	0
4	A05	Background	21.0619	0	0	0
4	A06	Background	21.0619	0	0	0
4	A07	Background	21.0619	0	0	0
4	A08	Background	21.0619	0	0	0
4	A09	Background	21.0619	0	0	0
4	A10	Background	21.0619	0	0	0
4	A11	Background	21.0619	0	0	0
4	A12	Background	21.0619	0	0	0
4	B01	Embryo	21.0619	70.5537	9.95503	0
4	B02	Embryo	21.0619	2.83067	-0.399216	0
4	B03	Embryo	21.0619	39.4946	9.13409	0
4	B04	Embryo	21.0619	-1.49558	0.528674	0
4	B05	Embryo	21.0619	188.426	31.2804	0
4	B06	Embryo	21.0619	-0.408597	0.0523081	0
4	B07	Background	21.0619	0	0	0
4	B08	Background	21.0619	0	0	0
4	B09	Background	21.0619	0	0	0
4	B10	Background	21.0619	0	0	0
4	B11	Background	21.0619	0	0	0
4	B12	Background	21.0619	0	0	0
4	C01	Background	21.0619	0	0	0
4	C02	Background	21.0619	0	0	0
4	C03	Background	21.0619	0	0	0
4	C04	Background	21.0619	0	0	0
4	C05	Background	21.0619	0	0	0
4	C06	Background	21.0619	0	0	0
4	C07	Background	21.0619	0	0	0
4	C08	Background	21.0619	0	0	0
4	C09	Background	21.0619	0	0	0
4	C10	Background	21.0619	0	0	0
4	C11	Background	21.0619	0	0	0
4	C12	Background	21.0619	0	0	0
4	D01	Background	21.0619	0	0	0
4	D02	Embryo	21.0619	112.707	16.9639	0
4	D03	Embryo	21.0619	114.428	19.6686	0
4	D04	Embryo	21.0619	159.57	24.2801	0
4	D05	Background	21.0619	0	0	0
4	D06	Background	21.0619	0	0	0
4	D07	Background	21.0619	0	0	0
4	D08	Background	21.0619	0	0	0
4	D09	Background	21.0619	0	0	0
4	D10	Background	21.0619	0	0	0
4	D11	Background	21.0619	0	0	0
4	D12	Background	21.0619	0	0	0
4	E01	Embryo	21.0619	58.737	8.4617	0
4	E02	Embryo	21.0619	80.3681	14.229	0
4	E03	Embryo	21.0619	88.3019	10.0999	0
4	E04	Embryo	21.0619	101.226	10.6356	0
4	E05	Embryo	21.0619	77.6965	10.6682	0
4	E06	Embryo	21.0619	118.026	28.7099	0
4	E07	Embryo	21.0619	24.7367	2.69302	0
4	E08	Embryo	21.0619	46.0265	4.1395	0
4	E09	Embryo	21.0619	91.6102	13.1878	0
4	E10	Embryo	21.0619	163.711	27.0425	0
4	E11	Embryo	21.0619	171.273	40.9395	0
4	E12	Embryo	21.0619	24.6019	0.868832	0
4	F01	Adult	21.0619	177.187	77.3862	0
4	F02	Adult	21.0619	109.099	23.3291	0
4	F03	Adult	21.0619	190.26	74.2296	0
4	F04	Adult	21.0619	191.433	67.3087	0
4	F05	Adult	21.0619	154.958	37.2893	0
4	F06	Adult	21.0619	144.051	44.2341	0
4	F07	Adult	21.0619	201.478	74.0228	0
4	F08	Adult	21.0619	168.216	78.6852	0
4	F09	Background	21.0619	0	0	0
4	F10	Background	21.0619	0	0	0
4	F11	Background	21.0619	0	0	0
4	F12	Background	21.0619	0	0	0
4	G01	Background	21.0619	0	0	0
4	G02	Background	21.0619	0	0	0
4	G03	Background	21.0619	0	0	0
4	G04	Background	21.0619	0	0	0
4	G05	Background	21.0619	0	0	0
4	G06	Background	21.0619	0	0	0
4	G07	Background	21.0619	0	0	0
4	G08	Background	21.0619	0	0	0
4	G09	Background	21.0619	0	0	0
4	G10	Background	21.0619	0	0	0
4	G11	Background	21.0619	0	0	0
4	G12	Background	21.0619	0	0	0
4	H01	Background	21.0619	0	0	0
4	H02	Background	21.0619	0	0	0
4	H03	Background	21.0619	0	0	0
4	H04	Background	21.0619	0	0	0
4	H05	Background	21.0619	0	0	0
4	H06	Background	21.0619	0	0	0
4	H07	Background	21.0619	0	0	0
4	H08	Background	21.0619	0	0	0
4	H09	Background	21.0619	0	0	0
4	H10	Background	21.0619	0	0	0
4	H11	Background	21.0619	0	0	0
4	H12	Background	21.0619	0	0	0
5	A01	Background	27.6388	0	0	0
5	A02	Background	27.6388	0	0	0
5	A03	Background	27.6388	0	0	0
5	A04	Background	27.6388	0	0	0
5	A05	Background	27.6388	0	0	0
5	A06	Background	27.6388	0	0	0
5	A07	Background	27.6388	0	0	0
5	A08	Background	27.6388	0	0	0
5	A09	Background	27.6388	0	0	0
5	A10	Background	27.6388	0	0	0
5	A11	Background	27.6388	0	0	0
5	A12	Background	27.6388	0	0	0
5	B01	Embryo	27.6388	71.2965	9.97876	0
5	B02	Embryo	27.6388	3.3906	-0.525427	0
5	B03	Embryo	27.6388	38.9586	8.84545	0
5	B04	Embryo	27.6388	-1.76924	0.958738	0
5	B05	Embryo	27.6388	187.047	31.0301	0
5	B06	Embryo	27.6388	-0.548445	0.177587	0
5	B07	Background	27.6388	0	0	0
5	B08	Background	27.6388	0	0	0
5	B09	Background	27.6388	0	0	0
5	B10	Background	27.6388	0	0	0
5	B11	Background	27.6388	0	0	0
5	B12	Background	27.6388	0	0	0
5	C01	Background	27.6388	0	0	0
5	C02	Background	27.6388	0	0	0
5	C03	Background	27.6388	0	0	0
5	C04	Background	27.6388	0	0	0
5	C05	Background	27.6388	0	0	0
5	C06	Background	27.6388	0	0	0
5	C07	Background	27.6388	0	0	0
5	C08	Background	27.6388	0	0	0
5	C09	Background	27.6388	0	0	0
5	C10	Background	27.6388	0	0	0
5	C11	Background	27.6388	0	0	0
5	C12	Background	27.6388	0	0	0
5	D01	Background	27.6388	0	0	0
5	D02	Embryo	27.6388	111.715	16.7962	0
5	D03	Embryo	27.6388	113.985	19.5681	0
5	D04	Embryo	27.6388	159.486	24.8038	0
5	D05	Background	27.6388	0	0	0
5	D06	Background	27.6388	0	0	0
5	D07	Background	27.6388	0	0	0
5	D08	Background	27.6388	0	0	0
5	D09	Background	27.6388	0	0	0
5	D10	Background	27.6388	0	0	0
5	D11	Background	27.6388	0	0	0
5	D12	Background	27.6388	0	0	0
5	E01	Embryo	27.6388	58.2626	8.43215	0
5	E02	Embryo	27.6388	80.6994	14.0113	0
5	E03	Embryo	27.6388	87.9117	10.0055	0
5	E04	Embryo	27.6388	101.235	10.8088	0
5	E05	Embryo	27.6388	76.9529	10.5801	0
5	E06	Embryo	27.6388	117.529	28.8554	0
5	E07	Embryo	27.6388	24.5082	2.72741	0
5	E08	Embryo	27.6388	45.5815	4.30471	0
5	E09	Embryo	27.6388	90.9459	13.4901	0
5	E10	Embryo	27.6388	162.82	27.0091	0
5	E11	Embryo	27.6388	170.878	40.4834	0
5	E12	Embryo	27.6388	24.3717	1.02918	0
5	F01	Adult	27.6388	176.865	77.7679	0
5	F02	Adult	27.6388	108.921	23.4812	0
5	F03	Adult	27.6388	189.616	73.7213	0
5	F04	Adult	27.6388	192.235	68.0821	0
5	F05	Adult	27.6388	154.361	37.825	0
5	F06	Adult	27.6388	143.737	44.2391	0
5	F07	Adult	27.6388	200.518	72.8219	0
5	F08	Adult	27.6388	167.543	77.9809	0
5	F09	Background	27.6388	0	0	0
5	F10	Background	27.6388	0	0	0
5	F11	Background	27.6388	0	0	0
5	F12	Background	27.6388	0	0	0
5	G01	Background	27.6388	0	0	0
5	G02	Background	27.6388	0	0	0
5	G03	Background	27.6388	0	0	0
5	G04	Background	27.6388	0	0	0
5	G05	Background	27.6388	0	0	0
5	G06	Background	27.6388	0	0	0
5	G07	Background	27.6388	0	0	0
5	G08	Background	27.6388	0	0	0
5	G09	Background	27.6388	0	0	0
5	G10	Background	27.6388	0	0	0
5	G11	Background	27.6388	0	0	0
5	G12	Background	27.6388	0	0	0
5	H01	Background	27.6388	0	0	0
5	H02	Background	27.6388	0	0	0
5	H03	Background	27.6388	0	0	0
5	H04	Background	27.6388	0	0	0
5	H05	Background	27.6388	0	0	0
5	H06	Background	27.6388	0	0	0
5	H07	Background	27.6388	0	0	0
5	H08	Background	27.6388	0	0	0
5	H09	Background	27.6388	0	0	0
5	H10	Background	27.6388	0	0	0
5	H11	Background	27.6388	0	0	0
5	H12	Background	27.6388	0	0	0
6	A01	Background	34.2405	0	0	0
6	A02	Background	34.2405	0	0	0
6	A03	Background	34.2405	0	0	0
6	A04	Background	34.2405	0	0	0
6	A05	Background	34.2405	0	0	0
6	A06	Background	34.2405	0	0	0
6	A07	Background	34.2405	0	0	0
6	A08	Background	34.2405	0	0	0
6	A09	Background	34.2405	0	0	0
6	A10	Background	34.2405	0	0	0
6	A11	Background	34.2405	0	0	0
6	A12	Background	34.2405	0	0	0
6	B01	Embryo	34.2405	71.2771	10.0192	0
6	B02	Embryo	34.2405	4.00917	-0.283748	0
6	B03	Embryo	34.2405	36.8293	8.3552	0
6	B04	Embryo	34.2405	-1.84465	0.429759	0
6	B05	Embryo	34.2405	186.289	31.0091	0
6	B06	Embryo	34.2405	-0.451475	0.285383	0
6	B07	Background	34.2405	0	0	0
6	B08	Background	34.2405	0	0	0
6	B09	Background	34.2405	0	0	0
6	B10	Background	34.2405	0	0	0
6	B11	Background	34.2405	0	0	0
6	B12	Background	34.2405	0	0	0
6	C01	Background	34.2405	0	0	0
6	C02	Background	34.2405	0	0	0
6	C03	Background	34.2405	0	0	0
6	C04	Background	34.2405	0	0	0
6	C05	Background	34.2405	0	0	0
6	C06	Background	34.2405	0	0	0
6	C07	Background	34.2405	0	0	0
6	C08	Background	34.2405	0	0	0
6	C09	Background	34.2405	0	0	0
6	C10	Background	34.2405	0	0	0
6	C11	Background	34.2405	0	0	0
6	C12	Background	34.2405	0	0	0
6	D01	Background	34.2405	0	0	0
6	D02	Embryo	34.2405	111.65	16.829	0
6	D03	Embryo	34.2405	113.993	19.3224	0
6	D04	Embryo	34.2405	159.786	24.8201	0
6	D05	Background	34.2405	0	0	0
6	D06	Background	34.2405	0	0	0
6	D07	Background	34.2405	0	0	0
6	D08	Background	34.2405	0	0	0
6	D09	Background	34.2405	0	0	0
6	D10	Background	34.2405	0	0	0
6	D11	Background	34.2405	0	0	0
6	D12	Background	34.2405	0	0	0
6	E01	Embryo	34.2405	58.3296	8.31173	0
6	E02	Embryo	34.2405	81.3005	13.9758	0
6	E03	Embryo	34.2405	87.8076	9.79101	0
6	E04	Embryo	34.2405	101.247	10.5961	0
6	E05	Embryo	34.2405	77.2406	10.7725	0
6	E06	Embryo	34.2405	117.506	29.017	0
6	E07	Embryo	34.2405	24.3133	2.82488	0
6	E08	Embryo	34.2405	45.1712	3.75596	0
6	E09	Embryo	34.2405	90.9734	13.3519	0
6	E10	Embryo	34.2405	163.602	27.3322	0
6	E11	Embryo	34.2405	170.852	40.6399	0
6	E12	Embryo	34.2405	24.244	0.664833	0
6	F01	Adult	34.2405	176.663	77.1245	0
6	F02	Adult	34.2405	108.984	23.7369	0
6	F03	Adult	34.2405	189.383	73.8429	0
6	F04	Adult	34.2405	182.972	59.8165	0
6	F05	Adult	34.2405	153.867	37.9688	0
6	F06	Adult	34.2405	145.242	44.7001	0
6	F07	Adult	34.2405	198.452	72.6513	0
6	F08	Adult	34.2405	168.484	78.7149	0
6	F09	Background	34.2405	0	0	0
6	F10	Background	34.2405	0	0	0
6	F11	Background	34.2405	0	0	0
6	F12	Background	34.2405	0	0	0
6	G01	Background	34.2405	0	0	0
6	G02	Background	34.2405	0	0	0
6	G03	Background	34.2405	0	0	0
6	G04	Background	34.2405	0	0	0
6	G05	Background	34.2405	0	0	0
6	G06	Background	34.2405	0	0	0
6	G07	Background	34.2405	0	0	0
6	G08	Background	34.2405	0	0	0
6	G09	Background	34.2405	0	0	0
6	G10	Background	34.2405	0	0	0
6	G11	Background	34.2405	0	0	0
6	G12	Background	34.2405	0	0	0
6	H01	Background	34.2405	0	0	0
6	H02	Background	34.2405	0	0	0
6	H03	Background	34.2405	0	0	0
6	H04	Background	34.2405	0	0	0
6	H05	Background	34.2405	0	0	0
6	H06	Background	34.2405	0	0	0
6	H07	Background	34.2405	0	0	0
6	H08	Background	34.2405	0	0	0
6	H09	Background	34.2405	0	0	0
6	H10	Background	34.2405	0	0	0
6	H11	Background	34.2405	0	0	0
6	H12	Background	34.2405	0	0	0
7	A01	Background	40.9282	0	0	0
7	A02	Background	40.9282	0	0	0
7	A03	Background	40.9282	0	0	0
7	A04	Background	40.9282	0	0	0
7	A05	Background	40.9282	0	0	0
7	A06	Background	40.9282	0	0	0
7	A07	Background	40.9282	0	0	0
7	A08	Background	40.9282	0	0	0
7	A09	Background	40.9282	0	0	0
7	A10	Background	40.9282	0	0	0
7	A11	Background	40.9282	0	0	0
7	A12	Background	40.9282	0	0	0
7	B01	Embryo	40.9282	62.302	15.1138	0
7	B02	Embryo	40.9282	4.79686	0.0950856	0
7	B03	Embryo	40.9282	16.2624	25.4105	0
7	B04	Embryo	40.9282	-2.21305	0.749429	0
7	B05	Embryo	40.9282	122.718	47.8205	0
7	B06	Embryo	40.9282	-0.286282	0.318708	0
7	B07	Background	40.9282	0	0	0
7	B08	Background	40.9282	0	0	0
7	B09	Background	40.9282	0	0	0
7	B10	Background	40.9282	0	0	0
7	B11	Background	40.9282	0	0	0
7	B12	Background	40.9282	0	0	0
7	C01	Background	40.9282	0	0	0
7	C02	Background	40.9282	0	0	0
7	C03	Background	40.9282	0	0	0
7	C04	Background	40.9282	0	0	0
7	C05	Background	40.9282	0	0	0
7	C06	Background	40.9282	0	0	0
7	C07	Background	40.9282	0	0	0
7	C08	Background	40.9282	0	0	0
7	C09	Background	40.9282	0	0	0
7	C10	Background	40.9282	0	0	0
7	C11	Background	40.9282	0	0	0
7	C12	Background	40.9282	0	0	0
7	D01	Background	40.9282	0	0	0
7	D02	Embryo	40.9282	64.0821	34.6296	0
7	D03	Embryo	40.9282	78.1059	31.0413	0
7	D04	Embryo	40.9282	88.3623	50.4751	0
7	D05	Background	40.9282	0	0	0
7	D06	Background	40.9282	0	0	0
7	D07	Background	40.9282	0	0	0
7	D08	Background	40.9282	0	0	0
7	D09	Background	40.9282	0	0	0
7	D10	Background	40.9282	0	0	0
7	D11	Background	40.9282	0	0	0
7	D12	Background	40.9282	0	0	0
7	E01	Embryo	40.9282	34.7872	13.1865	0
7	E02	Embryo	40.9282	59.6889	22.1421	0
7	E03	Embryo	40.9282	44.6163	22.6507	0
7	E04	Embryo	40.9282	49.82	24.7849	0
7	E05	Embryo	40.9282	39.7498	26.0278	0
7	E06	Embryo	40.9282	57.0391	63.3914	0
7	E07	Embryo	40.9282	16.2559	4.79313	0
7	E08	Embryo	40.9282	20.5788	11.055	0
7	E09	Embryo	40.9282	61.6238	21.6665	0
7	E10	Embryo	40.9282	131.196	36.8722	0
7	E11	Embryo	40.9282	133.029	74.6278	0
7	E12	Embryo	40.9282	27.92	39.5875	0
7	F01	Adult	40.9282	167.806	80.313	0
7	F02	Adult	40.9282	99.7637	27.5551	0
7	F03	Adult	40.9282	172.886	79.8952	0
7	F04	Adult	40.9282	170.306	62.2207	0
7	F05	Adult	40.9282	129.826	49.5766	0
7	F06	Adult	40.9282	119.466	57.6686	0
7	F07	Adult	40.9282	189.257	81.9916	0
7	F08	Adult	40.9282	157.669	85.4241	0
7	F09	Background	40.9282	0	0	0
7	F10	Background	40.9282	0	0	0
7	F11	Background	40.9282	0	0	0
7	F12	Background	40.9282	0	0	0
7	G01	Background	40.9282	0	0	0
7	G02	Background	40.9282	0	0	0
7	G03	Background	40.9282	0	0	0
7	G04	Background	40.9282	0	0	0
7	G05	Background	40.9282	0	0	0
7	G06	Background	40.9282	0	0	0
7	G07	Background	40.9282	0	0	0
7	G08	Background	40.9282	0	0	0
7	G09	Background	40.9282	0	0	0
7	G10	Background	40.9282	0	0	0
7	G11	Background	40.9282	0	0	0
7	G12	Background	40.9282	0	0	0
7	H01	Background	40.9282	0	0	0
7	H02	Background	40.9282	0	0	0
7	H03	Background	40.9282	0	0	0
7	H04	Background	40.9282	0	0	0
7	H05	Background	40.9282	0	0	0
7	H06	Background	40.9282	0	0	0
7	H07	Background	40.9282	0	0	0
7	H08	Background	40.9282	0	0	0
7	H09	Background	40.9282	0	0	0
7	H10	Background	40.9282	0	0	0
7	H11	Background	40.9282	0	0	0
7	H12	Background	40.9282	0	0	0
8	A01	Background	47.5432	0	0	0
8	A02	Background	47.5432	0	0	0
8	A03	Background	47.5432	0	0	0
8	A04	Background	47.5432	0	0	0
8	A05	Background	47.5432	0	0	0
8	A06	Background	47.5432	0	0	0
8	A07	Background	47.5432	0	0	0
8	A08	Background	47.5432	0	0	0
8	A09	Background	47.5432	0	0	0
8	A10	Background	47.5432	0	0	0
8	A11	Background	47.5432	0	0	0
8	A12	Background	47.5432	0	0	0
8	B01	Embryo	47.5432	49.8425	19.7823	0
8	B02	Embryo	47.5432	4.62228	-0.211274	0
8	B03	Embryo	47.5432	7.24925	30.5723	0
8	B04	Embryo	47.5432	-2.3826	0.72085	0
8	B05	Embryo	47.5432	82.637	63.4338	0
8	B06	Embryo	47.5432	-0.83735	0.490027	0
8	B07	Background	47.5432	0	0	0
8	B08	Background	47.5432	0	0	0
8	B09	Background	47.5432	0	0	0
8	B10	Background	47.5432	0	0	0
8	B11	Background	47.5432	0	0	0
8	B12	Background	47.5432	0	0	0
8	C01	Background	47.5432	0	0	0
8	C02	Background	47.5432	0	0	0
8	C03	Background	47.5432	0	0	0
8	C04	Background	47.5432	0	0	0
8	C05	Background	47.5432	0	0	0
8	C06	Background	47.5432	0	0	0
8	C07	Background	47.5432	0	0	0
8	C08	Background	47.5432	0	0	0
8	C09	Background	47.5432	0	0	0
8	C10	Background	47.5432	0	0	0
8	C11	Background	47.5432	0	0	0
8	C12	Background	47.5432	0	0	0
8	D01	Background	47.5432	0	0	0
8	D02	Embryo	47.5432	29.3647	45.331	0
8	D03	Embryo	47.5432	42.8568	44.5549	0
8	D04	Embryo	47.5432	59.2679	58.1864	0
8	D05	Background	47.5432	0	0	0
8	D06	Background	47.5432	0	0	0
8	D07	Background	47.5432	0	0	0
8	D08	Background	47.5432	0	0	0
8	D09	Background	47.5432	0	0	0
8	D10	Background	47.5432	0	0	0
8	D11	Background	47.5432	0	0	0
8	D12	Background	47.5432	0	0	0
8	E01	Embryo	47.5432	16.2003	20.0491	0
8	E02	Embryo	47.5432	30.0048	35.9373	0
8	E03	Embryo	47.5432	26.1299	31.2545	0
8	E04	Embryo	47.5432	27.3251	33.8781	0
8	E05	Embryo	47.5432	26.9227	32.9563	0
8	E06	Embryo	47.5432	33.7721	78.8454	0
8	E07	Embryo	47.5432	8.21469	8.42079	0
8	E08	Embryo	47.5432	14.6842	14.1244	0
8	E09	Embryo	47.5432	33.0177	33.1453	0
8	E10	Embryo	47.5432	92.0544	48.733	0
8	E11	Embryo	47.5432	69.4751	89.3824	0
8	E12	Embryo	47.5432	16.2908	36.0722	0
8	F01	Adult	47.5432	162.238	91.876	0
8	F02	Adult	47.5432	84.8516	38.9335	0
8	F03	Adult	47.5432	157.173	98.9691	0
8	F04	Adult	47.5432	150.958	79.891	0
8	F05	Adult	47.5432	98.9616	67.9454	0
8	F06	Adult	47.5432	105.225	64.9972	0
8	F07	Adult	47.5432	163.054	99.7249	0
8	F08	Adult	47.5432	148.537	97.2567	0
8	F09	Background	47.5432	0	0	0
8	F10	Background	47.5432	0	0	0
8	F11	Background	47.5432	0	0	0
8	F12	Background	47.5432	0	0	0
8	G01	Background	47.5432	0	0	0
8	G02	Background	47.5432	0	0	0
8	G03	Background	47.5432	0	0	0
8	G04	Background	47.5432	0	0	0
8	G05	Background	47.5432	0	0	0
8	G06	Background	47.5432	0	0	0
8	G07	Background	47.5432	0	0	0
8	G08	Background	47.5432	0	0	0
8	G09	Background	47.5432	0	0	0
8	G10	Background	47.5432	0	0	0
8	G11	Background	47.5432	0	0	0
8	G12	Background	47.5432	0	0	0
8	H01	Background	47.5432	0	0	0
8	H02	Background	47.5432	0	0	0
8	H03	Background	47.5432	0	0	0
8	H04	Background	47.5432	0	0	0
8	H05	Background	47.5432	0	0	0
8	H06	Background	47.5432	0	0	0
8	H07	Background	47.5432	0	0	0
8	H08	Background	47.5432	0	0	0
8	H09	Background	47.5432	0	0	0
8	H10	Background	47.5432	0	0	0
8	H11	Background	47.5432	0	0	0
8	H12	Background	47.5432	0	0	0
9	A01	Background	54.124	0	0	0
9	A02	Background	54.124	0	0	0
9	A03	Background	54.124	0	0	0
9	A04	Background	54.124	0	0	0
9	A05	Background	54.124	0	0	0
9	A06	Background	54.124	0	0	0
9	A07	Background	54.124	0	0	0
9	A08	Background	54.124	0	0	0
9	A09	Background	54.124	0	0	0
9	A10	Background	54.124	0	0	0
9	A11	Background	54.124	0	0	0
9	A12	Background	54.124	0	0	0
9	B01	Embryo	54.124	40.4422	22.2519	0
9	B02	Embryo	54.124	5.25793	0.271431	0
9	B03	Embryo	54.124	5.46675	27.8686	0
9	B04	Embryo	54.124	-2.56926	0.56714	0
9	B05	Embryo	54.124	62.435	68.5561	0
9	B06	Embryo	54.124	-0.647941	0.796409	0
9	B07	Background	54.124	0	0	0
9	B08	Background	54.124	0	0	0
9	B09	Background	54.124	0	0	0
9	B10	Background	54.124	0	0	0
9	B11	Background	54.124	0	0	0
9	B12	Background	54.124	0	0	0
9	C01	Background	54.124	0	0	0
9	C02	Background	54.124	0	0	0
9	C03	Background	54.124	0	0	0
9	C04	Background	54.124	0	0	0
9	C05	Background	54.124	0	0	0
9	C06	Background	54.124	0	0	0
9	C07	Background	54.124	0	0	0
9	C08	Background	54.124	0	0	0
9	C09	Background	54.124	0	0	0
9	C10	Background	54.124	0	0	0
9	C11	Background	54.124	0	0	0
9	C12	Background	54.124	0	0	0
9	D01	Background	54.124	0	0	0
9	D02	Embryo	54.124	21.7571	45.9153	0
9	D03	Embryo	54.124	32.9672	47.0966	0
9	D04	Embryo	54.124	49.2733	59.2739	0
9	D05	Background	54.124	0	0	0
9	D06	Background	54.124	0	0	0
9	D07	Background	54.124	0	0	0
9	D08	Background	54.124	0	0	0
9	D09	Background	54.124	0	0	0
9	D10	Background	54.124	0	0	0
9	D11	Background	54.124	0	0	0
9	D12	Background	54.124	0	0	0
9	E01	Embryo	54.124	10.8978	23.0571	0
9	E02	Embryo	54.124	20.1386	42.4817	0
9	E03	Embryo	54.124	20.8309	31.8815	0
9	E04	Embryo	54.124	22.8915	36.2332	0
9	E05	Embryo	54.124	24.6338	33.6982	0
9	E06	Embryo	54.124	28.0719	81.5657	0
9	E07	Embryo	54.124	4.40436	9.37356	0
9	E08	Embryo	54.124	13.128	15.4952	0
9	E09	Embryo	54.124	26.579	35.4106	0
9	E10	Embryo	54.124	69.7054	54.866	0
9	E11	Embryo	54.124	50.6482	93.7091	0
9	E12	Embryo	54.124	14.5292	37.6986	0
9	F01	Adult	54.124	152.643	102.605	0
9	F02	Adult	54.124	70.5436	45.9071	0
9	F03	Adult	54.124	132.59	111.674	0
9	F04	Adult	54.124	126.096	116.597	0
9	F05	Adult	54.124	76.1643	78.0679	0
9	F06	Adult	54.124	91.091	71.0618	0
9	F07	Adult	54.124	131.377	113.947	0
9	F08	Adult	54.124	120.339	107.715	0
9	F09	Background	54.124	0	0	0
9	F10	Background	54.124	0	0	0
9	F11	Background	54.124	0	0	0
9	F12	Background	54.124	0	0	0
9	G01	Background	54.124	0	0	0
9	G02	Background	54.124	0	0	0
9	G03	Background	54.124	0	0	0
9	G04	Background	54.124	0	0	0
9	G05	Background	54.124	0	0	0
9	G06	Background	54.124	0	0	0
9	G07	Background	54.124	0	0	0
9	G08	Background	54.124	0	0	0
9	G09	Background	54.124	0	0	0
9	G10	Background	54.124	0	0	0
9	G11	Background	54.124	0	0	0
9	G12	Background	54.124	0	0	0
9	H01	Background	54.124	0	0	0
9	H02	Background	54.124	0	0	0
9	H03	Background	54.124	0	0	0
9	H04	Background	54.124	0	0	0
9	H05	Background	54.124	0	0	0
9	H06	Background	54.124	0	0	0
9	H07	Background	54.124	0	0	0
9	H08	Background	54.124	0	0	0
9	H09	Background	54.124	0	0	0
9	H10	Background	54.124	0	0	0
9	H11	Background	54.124	0	0	0
9	H12	Background	54.124	0	0	0
10	A01	Background	60.7252	0	0	0
10	A02	Background	60.7252	0	0	0
10	A03	Background	60.7252	0	0	0
10	A04	Background	60.7252	0	0	0
10	A05	Background	60.7252	0	0	0
10	A06	Background	60.7252	0	0	0
10	A07	Background	60.7252	0	0	0
10	A08	Background	60.7252	0	0	0
10	A09	Background	60.7252	0	0	0
10	A10	Background	60.7252	0	0	0
10	A11	Background	60.7252	0	0	0
10	A12	Background	60.7252	0	0	0
10	B01	Embryo	60.7252	34.7583	22.1148	0
10	B02	Embryo	60.7252	4.81688	0.322908	0
10	B03	Embryo	60.7252	4.61509	30.1395	0
10	B04	Embryo	60.7252	-3.10282	0.691383	0
10	B05	Embryo	60.7252	52.3109	71.0225	0
10	B06	Embryo	60.7252	-1.56651	0.787516	0
10	B07	Background	60.7252	0	0	0
10	B08	Background	60.7252	0	0	0
10	B09	Background	60.7252	0	0	0
10	B10	Background	60.7252	0	0	0
10	B11	Background	60.7252	0	0	0
10	B12	Background	60.7252	0	0	0
10	C01	Background	60.7252	0	0	0
10	C02	Background	60.7252	0	0	0
10	C03	Background	60.7252	0	0	0
10	C04	Background	60.7252	0	0	0
10	C05	Background	60.7252	0	0	0
10	C06	Background	60.7252	0	0	0
10	C07	Background	60.7252	0	0	0
10	C08	Background	60.7252	0	0	0
10	C09	Background	60.7252	0	0	0
10	C10	Background	60.7252	0	0	0
10	C11	Background	60.7252	0	0	0
10	C12	Background	60.7252	0	0	0
10	D01	Background	60.7252	0	0	0
10	D02	Embryo	60.7252	18.6643	46.4482	0
10	D03	Embryo	60.7252	28.3576	47.2941	0
10	D04	Embryo	60.7252	44.7465	59.2819	0
10	D05	Background	60.7252	0	0	0
10	D06	Background	60.7252	0	0	0
10	D07	Background	60.7252	0	0	0
10	D08	Background	60.7252	0	0	0
10	D09	Background	60.7252	0	0	0
10	D10	Background	60.7252	0	0	0
10	D11	Background	60.7252	0	0	0
10	D12	Background	60.7252	0	0	0
10	E01	Embryo	60.7252	8.55377	23.458	0
10	E02	Embryo	60.7252	16.4293	44.4144	0
10	E03	Embryo	60.7252	17.984	32	0
10	E04	Embryo	60.7252	21.2462	36.3984	0
10	E05	Embryo	60.7252	22.3056	33.254	0
10	E06	Embryo	60.7252	24.6425	82.3279	0
10	E07	Embryo	60.7252	2.30779	9.8035	0
10	E08	Embryo	60.7252	12.5113	14.8056	0
10	E09	Embryo	60.7252	22.494	35.3925	0
10	E10	Embryo	60.7252	56.71	57.5281	0
10	E11	Embryo	60.7252	43.3804	93.7929	0
10	E12	Embryo	60.7252	13.6096	37.4531	0
10	F01	Adult	60.7252	143.03	110.043	0
10	F02	Adult	60.7252	58.3163	49.3302	0
10	F03	Adult	60.7252	116.33	118.661	0
10	F04	Adult	60.7252	107.04	119.324	0
10	F05	Adult	60.7252	63.5613	80.7636	0
10	F06	Adult	60.7252	79.1794	74.5447	0
10	F07	Adult	60.7252	113.061	119.92	0
10	F08	Adult	60.7252	106.149	114.861	0
10	F09	Background	60.7252	0	0	0
10	F10	Background	60.7252	0	0	0
10	F11	Background	60.7252	0	0	0
10	F12	Background	60.7252	0	0	0
10	G01	Background	60.7252	0	0	0
10	G02	Background	60.7252	0	0	0
10	G03	Background	60.7252	0	0	0
10	G04	Background	60.7252	0	0	0
10	G05	Background	60.7252	0	0	0
10	G06	Background	60.7252	0	0	0
10	G07	Background	60.7252	0	0	0
10	G08	Background	60.7252	0	0	0
10	G09	Background	60.7252	0	0	0
10	G10	Background	60.7252	0	0	0
10	G11	Background	60.7252	0	0	0
10	G12	Background	60.7252	0	0	0
10	H01	Background	60.7252	0	0	0
10	H02	Background	60.7252	0	0	0
10	H03	Background	60.7252	0	0	0
10	H04	Background	60.7252	0	0	0
10	H05	Background	60.7252	0	0	0
10	H06	Background	60.7252	0	0	0
10	H07	Background	60.7252	0	0	0
10	H08	Background	60.7252	0	0	0
10	H09	Background	60.7252	0	0	0
10	H10	Background	60.7252	0	0	0
10	H11	Background	60.7252	0	0	0
10	H12	Background	60.7252	0	0	0
11	A01	Background	67.3352	0	0	0
11	A02	Background	67.3352	0	0	0
11	A03	Background	67.3352	0	0	0
11	A04	Background	67.3352	0	0	0
11	A05	Background	67.3352	0	0	0
11	A06	Background	67.3352	0	0	0
11	A07	Background	67.3352	0	0	0
11	A08	Background	67.3352	0	0	0
11	A09	Background	67.3352	0	0	0
11	A10	Background	67.3352	0	0	0
11	A11	Background	67.3352	0	0	0
11	A12	Background	67.3352	0	0	0
11	B01	Embryo	67.3352	30.4198	21.7915	0
11	B02	Embryo	67.3352	4.78137	0.155786	0
11	B03	Embryo	67.3352	3.78872	29.3193	0
11	B04	Embryo	67.3352	-3.36795	0.678283	0
11	B05	Embryo	67.3352	49.5447	70.5628	0
11	B06	Embryo	67.3352	-1.62275	1.13096	0
11	B07	Background	67.3352	0	0	0
11	B08	Background	67.3352	0	0	0
11	B09	Background	67.3352	0	0	0
11	B10	Background	67.3352	0	0	0
11	B11	Background	67.3352	0	0	0
11	B12	Background	67.3352	0	0	0
11	C01	Background	67.3352	0	0	0
11	C02	Background	67.3352	0	0	0
11	C03	Background	67.3352	0	0	0
11	C04	Background	67.3352	0	0	0
11	C05	Background	67.3352	0	0	0
11	C06	Background	67.3352	0	0	0
11	C07	Background	67.3352	0	0	0
11	C08	Background	67.3352	0	0	0
11	C09	Background	67.3352	0	0	0
11	C10	Background	67.3352	0	0	0
11	C11	Background	67.3352	0	0	0
11	C12	Background	67.3352	0	0	0
11	D01	Background	67.3352	0	0	0
11	D02	Embryo	67.3352	17.3567	44.3756	0
11	D03	Embryo	67.3352	26.1039	47.0459	0
11	D04	Embryo	67.3352	42.7575	58.8282	0
11	D05	Background	67.3352	0	0	0
11	D06	Background	67.3352	0	0	0
11	D07	Background	67.3352	0	0	0
11	D08	Background	67.3352	0	0	0
11	D09	Background	67.3352	0	0	0
11	D10	Background	67.3352	0	0	0
11	D11	Background	67.3352	0	0	0
11	D12	Background	67.3352	0	0	0
11	E01	Embryo	67.3352	7.43059	23.8185	0
11	E02	Embryo	67.3352	14.9032	44.7703	0
11	E03	Embryo	67.3352	16.1122	32.2011	0
11	E04	Embryo	67.3352	20.4478	36.2459	0
11	E05	Embryo	67.3352	21.2417	32.3806	0
11	E06	Embryo	67.3352	23.0314	81.4283	0
11	E07	Embryo	67.3352	1.58348	9.89631	0
11	E08	Embryo	67.3352	11.7889	14.9069	0
11	E09	Embryo	67.3352	20.9881	34.9841	0
11	E10	Embryo	67.3352	49.5345	58.0928	0
11	E11	Embryo	67.3352	40.3019	92.6495	0
11	E12	Embryo	67.3352	13.3865	37.3059	0
11	F01	Adult	67.3352	135.8	111.767	0
11	F02	Adult	67.3352	50.6356	50.0857	0
11	F03	Adult	67.3352	106.913	120.012	0
11	F04	Adult	67.3352	93.315	111.982	0
11	F05	Adult	67.3352	57.7444	80.8134	0
11	F06	Adult	67.3352	71.7221	75.563	0
11	F07	Adult	67.3352	104.294	121.732	0
11	F08	Adult	67.3352	97.9332	115.654	0
11	F09	Background	67.3352	0	0	0
11	F10	Background	67.3352	0	0	0
11	F11	Background	67.3352	0	0	0
11	F12	Background	67.3352	0	0	0
11	G01	Background	67.3352	0	0	0
11	G02	Background	67.3352	0	0	0
11	G03	Background	67.3352	0	0	0
11	G04	Background	67.3352	0	0	0
11	G05	Background	67.3352	0	0	0
11	G06	Background	67.3352	0	0	0
11	G07	Background	67.3352	0	0	0
11	G08	Background	67.3352	0	0	0
11	G09	Background	67.3352	0	0	0
11	G10	Background	67.3352	0	0	0
11	G11	Background	67.3352	0	0	0
11	G12	Background	67.3352	0	0	0
11	H01	Background	67.3352	0	0	0
11	H02	Background	67.3352	0	0	0
11	H03	Background	67.3352	0	0	0
11	H04	Background	67.3352	0	0	0
11	H05	Background	67.3352	0	0	0
11	H06	Background	67.3352	0	0	0
11	H07	Background	67.3352	0	0	0
11	H08	Background	67.3352	0	0	0
11	H09	Background	67.3352	0	0	0
11	H10	Background	67.3352	0	0	0
11	H11	Background	67.3352	0	0	0
11	H12	Background	67.3352	0	0	0
12	A01	Background	73.896	0	0	0
12	A02	Background	73.896	0	0	0
12	A03	Background	73.896	0	0	0
12	A04	Background	73.896	0	0	0
12	A05	Background	73.896	0	0	0
12	A06	Background	73.896	0	0	0
12	A07	Background	73.896	0	0	0
12	A08	Background	73.896	0	0	0
12	A09	Background	73.896	0	0	0
12	A10	Background	73.896	0	0	0
12	A11	Background	73.896	0	0	0
12	A12	Background	73.896	0	0	0
12	B01	Embryo	73.896	27.9693	20.7085	0
12	B02	Embryo	73.896	4.61467	0.500238	0
12	B03	Embryo	73.896	2.93037	29.1685	0
12	B04	Embryo	73.896	-3.43135	0.538171	0
12	B05	Embryo	73.896	50.2805	70.622	0
12	B06	Embryo	73.896	-1.60067	1.09137	0
12	B07	Background	73.896	0	0	0
12	B08	Background	73.896	0	0	0
12	B09	Background	73.896	0	0	0
12	B10	Background	73.896	0	0	0
12	B11	Background	73.896	0	0	0
12	B12	Background	73.896	0	0	0
12	C01	Background	73.896	0	0	0
12	C02	Background	73.896	0	0	0
12	C03	Background	73.896	0	0	0
12	C04	Background	73.896	0	0	0
12	C05	Background	73.896	0	0	0
12	C06	Background	73.896	0	0	0
12	C07	Background	73.896	0	0	0
12	C08	Background	73.896	0	0	0
12	C09	Background	73.896	0	0	0
12	C10	Background	73.896	0	0	0
12	C11	Background	73.896	0	0	0
12	C12	Background	73.896	0	0	0
12	D01	Background	73.896	0	0	0
12	D02	Embryo	73.896	16.9651	43.6963	0
12	D03	Embryo	73.896	25.4498	45.6847	0
12	D04	Embryo	73.896	42.7734	57.9246	0
12	D05	Background	73.896	0	0	0
12	D06	Background	73.896	0	0	0
12	D07	Background	73.896	0	0	0
12	D08	Background	73.896	0	0	0
12	D09	Background	73.896	0	0	0
12	D10	Background	73.896	0	0	0
12	D11	Background	73.896	0	0	0
12	D12	Background	73.896	0	0	0
12	E01	Embryo	73.896	7.08988	22.4497	0
12	E02	Embryo	73.896	14.1609	44.4823	0
12	E03	Embryo	73.896	15.3227	31.3555	0
12	E04	Embryo	73.896	20.6918	35.9694	0
12	E05	Embryo	73.896	20.8865	31.5642	0
12	E06	Embryo	73.896	22.8185	81.5533	0
12	E07	Embryo	73.896	1.52875	9.82892	0
12	E08	Embryo	73.896	11.6645	14.6817	0
12	E09	Embryo	73.896	20.5961	34.336	0
12	E10	Embryo	73.896	47.0963	57.5753	0
12	E11	Embryo	73.896	39.9292	91.7813	0
12	E12	Embryo	73.896	13.51	36.8598	0
12	F01	Adult	73.896	129.936	109.742	0
12	F02	Adult	73.896	45.8108	50.3083	0
12	F03	Adult	73.896	100.332	119.769	0
12	F04	Adult	73.896	79.9016	84.0185	0
12	F05	Adult	73.896	54.7413	80.3064	0
12	F06	Adult	73.896	66.3564	76.4279	0
12	F07	Adult	73.896	100.502	122.196	0
12	F08	Adult	73.896	94.025	117.259	0
12	F09	Background	73.896	0	0	0
12	F10	Background	73.896	0	0	0
12	F11	Background	73.896	0	0	0
12	F12	Background	73.896	0	0	0
12	G01	Background	73.896	0	0	0
12	G02	Background	73.896	0	0	0
12	G03	Background	73.896	0	0	0
12	G04	Background	73.896	0	0	0
12	G05	Background	73.896	0	0	0
12	G06	Background	73.896	0	0	0
12	G07	Background	73.896	0	0	0
12	G08	Background	73.896	0	0	0
12	G09	Background	73.896	0	0	0
12	G10	Background	73.896	0	0	0
12	G11	Background	73.896	0	0	0
12	G12	Background	73.896	0	0	0
12	H01	Background	73.896	0	0	0
12	H02	Background	73.896	0	0	0
12	H03	Background	73.896	0	0	0
12	H04	Background	73.896	0	0	0
12	H05	Background	73.896	0	0	0
12	H06	Background	73.896	0	0	0
12	H07	Background	73.896	0	0	0
12	H08	Background	73.896	0	0	0
12	H09	Background	73.896	0	0	0
12	H10	Background	73.896	0	0	0
12	H11	Background	73.896	0	0	0
12	H12	Background	73.896	0	0	0
13	A01	Background	80.499	0	0	0
13	A02	Background	80.499	0	0	0
13	A03	Background	80.499	0	0	0
13	A04	Background	80.499	0	0	0
13	A05	Background	80.499	0	0	0
13	A06	Background	80.499	0	0	0
13	A07	Background	80.499	0	0	0
13	A08	Background	80.499	0	0	0
13	A09	Background	80.499	0	0	0
13	A10	Background	80.499	0	0	0
13	A11	Background	80.499	0	0	0
13	A12	Background	80.499	0	0	0
13	B01	Embryo	80.499	25.6508	20.441	0
13	B02	Embryo	80.499	4.99497	0.543156	0
13	B03	Embryo	80.499	3.16948	28.8375	0
13	B04	Embryo	80.499	-3.18117	0.931876	0
13	B05	Embryo	80.499	52.5642	70.147	0
13	B06	Embryo	80.499	-1.43568	1.27275	0
13	B07	Background	80.499	0	0	0
13	B08	Background	80.499	0	0	0
13	B09	Background	80.499	0	0	0
13	B10	Background	80.499	0	0	0
13	B11	Background	80.499	0	0	0
13	B12	Background	80.499	0	0	0
13	C01	Background	80.499	0	0	0
13	C02	Background	80.499	0	0	0
13	C03	Background	80.499	0	0	0
13	C04	Background	80.499	0	0	0
13	C05	Background	80.499	0	0	0
13	C06	Background	80.499	0	0	0
13	C07	Background	80.499	0	0	0
13	C08	Background	80.499	0	0	0
13	C09	Background	80.499	0	0	0
13	C10	Background	80.499	0	0	0
13	C11	Background	80.499	0	0	0
13	C12	Background	80.499	0	0	0
13	D01	Background	80.499	0	0	0
13	D02	Embryo	80.499	17.2574	42.9292	0
13	D03	Embryo	80.499	26.1055	45.585	0
13	D04	Embryo	80.499	44.4671	57.4305	0
13	D05	Background	80.499	0	0	0
13	D06	Background	80.499	0	0	0
13	D07	Background	80.499	0	0	0
13	D08	Background	80.499	0	0	0
13	D09	Background	80.499	0	0	0
13	D10	Background	80.499	0	0	0
13	D11	Background	80.499	0	0	0
13	D12	Background	80.499	0	0	0
13	E01	Embryo	80.499	7.22879	21.8699	0
13	E02	Embryo	80.499	15.8335	50.4437	0
13	E03	Embryo	80.499	15.7638	30.6243	0
13	E04	Embryo	80.499	21.9515	35.4792	0
13	E05	Embryo	80.499	21.0274	30.6596	0
13	E06	Embryo	80.499	23.155	80.0818	0
13	E07	Embryo	80.499	1.58799	9.36441	0
13	E08	Embryo	80.499	12.082	14.6043	0
13	E09	Embryo	80.499	21.4446	33.774	0
13	E10	Embryo	80.499	46.3061	55.1449	0
13	E11	Embryo	80.499	40.9521	90.4393	0
13	E12	Embryo	80.499	13.6256	36.501	0
13	F01	Adult	80.499	125.426	109.751	0
13	F02	Adult	80.499	42.4106	50.1699	0
13	F03	Adult	80.499	96.7142	118.238	0
13	F04	Adult	80.499	76.8031	80.8957	0
13	F05	Adult	80.499	52.673	79.2574	0
13	F06	Adult	80.499	62.8035	75.2576	0
13	F07	Adult	80.499	98.6799	120.791	0
13	F08	Adult	80.499	91.4364	116.148	0
13	F09	Background	80.499	0	0	0
13	F10	Background	80.499	0	0	0
13	F11	Background	80.499	0	0	0
13	F12	Background	80.499	0	0	0
13	G01	Background	80.499	0	0	0
13	G02	Background	80.499	0	0	0
13	G03	Background	80.499	0	0	0
13	G04	Background	80.499	0	0	0
13	G05	Background	80.499	0	0	0
13	G06	Background	80.499	0	0	0
13	G07	Background	80.499	0	0	0
13	G08	Background	80.499	0	0	0
13	G09	Background	80.499	0	0	0
13	G10	Background	80.499	0	0	0
13	G11	Background	80.499	0	0	0
13	G12	Background	80.499	0	0	0
13	H01	Background	80.499	0	0	0
13	H02	Background	80.499	0	0	0
13	H03	Background	80.499	0	0	0
13	H04	Background	80.499	0	0	0
13	H05	Background	80.499	0	0	0
13	H06	Background	80.499	0	0	0
13	H07	Background	80.499	0	0	0
13	H08	Background	80.499	0	0	0
13	H09	Background	80.499	0	0	0
13	H10	Background	80.499	0	0	0
13	H11	Background	80.499	0	0	0
13	H12	Background	80.499	0	0	0
14	A01	Background	87.1098	0	0	0
14	A02	Background	87.1098	0	0	0
14	A03	Background	87.1098	0	0	0
14	A04	Background	87.1098	0	0	0
14	A05	Background	87.1098	0	0	0
14	A06	Background	87.1098	0	0	0
14	A07	Background	87.1098	0	0	0
14	A08	Background	87.1098	0	0	0
14	A09	Background	87.1098	0	0	0
14	A10	Background	87.1098	0	0	0
14	A11	Background	87.1098	0	0	0
14	A12	Background	87.1098	0	0	0
14	B01	Embryo	87.1098	25.3594	20.4787	0
14	B02	Embryo	87.1098	4.92834	0.495552	0
14	B03	Embryo	87.1098	3.28939	27.613	0
14	B04	Embryo	87.1098	-3.58862	0.601221	0
14	B05	Embryo	87.1098	55.4265	68.4863	0
14	B06	Embryo	87.1098	-1.55868	0.759441	0
14	B07	Background	87.1098	0	0	0
14	B08	Background	87.1098	0	0	0
14	B09	Background	87.1098	0	0	0
14	B10	Background	87.1098	0	0	0
14	B11	Background	87.1098	0	0	0
14	B12	Background	87.1098	0	0	0
14	C01	Background	87.1098	0	0	0
14	C02	Background	87.1098	0	0	0
14	C03	Background	87.1098	0	0	0
14	C04	Background	87.1098	0	0	0
14	C05	Background	87.1098	0	0	0
14	C06	Background	87.1098	0	0	0
14	C07	Background	87.1098	0	0	0
14	C08	Background	87.1098	0	0	0
14	C09	Background	87.1098	0	0	0
14	C10	Background	87.1098	0	0	0
14	C11	Background	87.1098	0	0	0
14	C12	Background	87.1098	0	0	0
14	D01	Background	87.1098	0	0	0
14	D02	Embryo	87.1098	18.1979	42.1042	0
14	D03	Embryo	87.1098	27.2322	44.7189	0
14	D04	Embryo	87.1098	46.8554	56.6073	0
14	D05	Background	87.1098	0	0	0
14	D06	Background	87.1098	0	0	0
14	D07	Background	87.1098	0	0	0
14	D08	Background	87.1098	0	0	0
14	D09	Background	87.1098	0	0	0
14	D10	Background	87.1098	0	0	0
14	D11	Background	87.1098	0	0	0
14	D12	Background	87.1098	0	0	0
14	E01	Embryo	87.1098	7.77427	21.1536	0
14	E02	Embryo	87.1098	15.2171	40.7554	0
14	E03	Embryo	87.1098	16.3972	29.5611	0
14	E04	Embryo	87.1098	23.2454	34.6958	0
14	E05	Embryo	87.1098	21.2264	29.8011	0
14	E06	Embryo	87.1098	23.9328	79.4941	0
14	E07	Embryo	87.1098	1.8778	9.47186	0
14	E08	Embryo	87.1098	12.2013	14.4289	0
14	E09	Embryo	87.1098	22.6411	33.0936	0
14	E10	Embryo	87.1098	47.925	55.4613	0
14	E11	Embryo	87.1098	43.2878	89.4418	0
14	E12	Embryo	87.1098	14.0888	35.9174	0
14	F01	Adult	87.1098	120.933	107.921	0
14	F02	Adult	87.1098	39.7444	48.778	0
14	F03	Adult	87.1098	93.992	115.369	0
14	F04	Adult	87.1098	76.5606	81.8258	0
14	F05	Adult	87.1098	51.4647	77.3825	0
14	F06	Adult	87.1098	59.7492	73.9694	0
14	F07	Adult	87.1098	97.6622	118.479	0
14	F08	Adult	87.1098	89.8983	113.624	0
14	F09	Background	87.1098	0	0	0
14	F10	Background	87.1098	0	0	0
14	F11	Background	87.1098	0	0	0
14	F12	Background	87.1098	0	0	0
14	G01	Background	87.1098	0	0	0
14	G02	Background	87.1098	0	0	0
14	G03	Background	87.1098	0	0	0
14	G04	Background	87.1098	0	0	0
14	G05	Background	87.1098	0	0	0
14	G06	Background	87.1098	0	0	0
14	G07	Background	87.1098	0	0	0
14	G08	Background	87.1098	0	0	0
14	G09	Background	87.1098	0	0	0
14	G10	Background	87.1098	0	0	0
14	G11	Background	87.1098	0	0	0
14	G12	Background	87.1098	0	0	0
14	H01	Background	87.1098	0	0	0
14	H02	Background	87.1098	0	0	0
14	H03	Background	87.1098	0	0	0
14	H04	Background	87.1098	0	0	0
14	H05	Background	87.1098	0	0	0
14	H06	Background	87.1098	0	0	0
14	H07	Background	87.1098	0	0	0
14	H08	Background	87.1098	0	0	0
14	H09	Background	87.1098	0	0	0
14	H10	Background	87.1098	0	0	0
14	H11	Background	87.1098	0	0	0
14	H12	Background	87.1098	0	0	0
15	A01	Background	93.6984	0	0	0
15	A02	Background	93.6984	0	0	0
15	A03	Background	93.6984	0	0	0
15	A04	Background	93.6984	0	0	0
15	A05	Background	93.6984	0	0	0
15	A06	Background	93.6984	0	0	0
15	A07	Background	93.6984	0	0	0
15	A08	Background	93.6984	0	0	0
15	A09	Background	93.6984	0	0	0
15	A10	Background	93.6984	0	0	0
15	A11	Background	93.6984	0	0	0
15	A12	Background	93.6984	0	0	0
15	B01	Embryo	93.6984	24.9784	19.9647	0
15	B02	Embryo	93.6984	5.16315	-0.145749	0
15	B03	Embryo	93.6984	3.65844	27.7914	0
15	B04	Embryo	93.6984	-3.25623	0.527378	0
15	B05	Embryo	93.6984	59.4903	66.9309	0
15	B06	Embryo	93.6984	-1.49971	0.860399	0
15	B07	Background	93.6984	0	0	0
15	B08	Background	93.6984	0	0	0
15	B09	Background	93.6984	0	0	0
15	B10	Background	93.6984	0	0	0
15	B11	Background	93.6984	0	0	0
15	B12	Background	93.6984	0	0	0
15	C01	Background	93.6984	0	0	0
15	C02	Background	93.6984	0	0	0
15	C03	Background	93.6984	0	0	0
15	C04	Background	93.6984	0	0	0
15	C05	Background	93.6984	0	0	0
15	C06	Background	93.6984	0	0	0
15	C07	Background	93.6984	0	0	0
15	C08	Background	93.6984	0	0	0
15	C09	Background	93.6984	0	0	0
15	C10	Background	93.6984	0	0	0
15	C11	Background	93.6984	0	0	0
15	C12	Background	93.6984	0	0	0
15	D01	Background	93.6984	0	0	0
15	D02	Embryo	93.6984	19.9381	41.7986	0
15	D03	Embryo	93.6984	28.4646	44.2777	0
15	D04	Embryo	93.6984	50.2001	56.0471	0
15	D05	Background	93.6984	0	0	0
15	D06	Background	93.6984	0	0	0
15	D07	Background	93.6984	0	0	0
15	D08	Background	93.6984	0	0	0
15	D09	Background	93.6984	0	0	0
15	D10	Background	93.6984	0	0	0
15	D11	Background	93.6984	0	0	0
15	D12	Background	93.6984	0	0	0
15	E01	Embryo	93.6984	8.3715	21.2381	0
15	E02	Embryo	93.6984	14.4009	44.3419	0
15	E03	Embryo	93.6984	17.1727	28.99	0
15	E04	Embryo	93.6984	25.6904	34.489	0
15	E05	Embryo	93.6984	21.338	28.5188	0
15	E06	Embryo	93.6984	25.1293	79.7146	0
15	E07	Embryo	93.6984	2.45736	9.1334	0
15	E08	Embryo	93.6984	12.3976	13.562	0
15	E09	Embryo	93.6984	24.479	32.5685	0
15	E10	Embryo	93.6984	50.5871	54.7894	0
15	E11	Embryo	93.6984	46.5498	89.3696	0
15	E12	Embryo	93.6984	14.423	36.1437	0
15	F01	Adult	93.6984	117.069	106.867	0
15	F02	Adult	93.6984	38.2082	48.0746	0
15	F03	Adult	93.6984	92.1655	112.432	0
15	F04	Adult	93.6984	78.4687	83.1144	0
15	F05	Adult	93.6984	50.7519	74.8965	0
15	F06	Adult	93.6984	57.9489	72.9175	0
15	F07	Adult	93.6984	97.8705	116.341	0
15	F08	Adult	93.6984	89.1481	111.109	0
15	F09	Background	93.6984	0	0	0
15	F10	Background	93.6984	0	0	0
15	F11	Background	93.6984	0	0	0
15	F12	Background	93.6984	0	0	0
15	G01	Background	93.6984	0	0	0
15	G02	Background	93.6984	0	0	0
15	G03	Background	93.6984	0	0	0
15	G04	Background	93.6984	0	0	0
15	G05	Background	93.6984	0	0	0
15	G06	Background	93.6984	0	0	0
15	G07	Background	93.6984	0	0	0
15	G08	Background	93.6984	0	0	0
15	G09	Background	93.6984	0	0	0
15	G10	Background	93.6984	0	0	0
15	G11	Background	93.6984	0	0	0
15	G12	Background	93.6984	0	0	0
15	H01	Background	93.6984	0	0	0
15	H02	Background	93.6984	0	0	0
15	H03	Background	93.6984	0	0	0
15	H04	Background	93.6984	0	0	0
15	H05	Background	93.6984	0	0	0
15	H06	Background	93.6984	0	0	0
15	H07	Background	93.6984	0	0	0
15	H08	Background	93.6984	0	0	0
15	H09	Background	93.6984	0	0	0
15	H10	Background	93.6984	0	0	0
15	H11	Background	93.6984	0	0	0
15	H12	Background	93.6984	0	0	0
16	A01	Background	100.298	0	0	0
16	A02	Background	100.298	0	0	0
16	A03	Background	100.298	0	0	0
16	A04	Background	100.298	0	0	0
16	A05	Background	100.298	0	0	0
16	A06	Background	100.298	0	0	0
16	A07	Background	100.298	0	0	0
16	A08	Background	100.298	0	0	0
16	A09	Background	100.298	0	0	0
16	A10	Background	100.298	0	0	0
16	A11	Background	100.298	0	0	0
16	A12	Background	100.298	0	0	0
16	B01	Embryo	100.298	24.6207	20.3105	0
16	B02	Embryo	100.298	4.81982	0.196634	0
16	B03	Embryo	100.298	3.81652	27.0833	0
16	B04	Embryo	100.298	-3.36611	0.303406	0
16	B05	Embryo	100.298	64.6462	65.7371	0
16	B06	Embryo	100.298	-1.26884	0.961785	0
16	B07	Background	100.298	0	0	0
16	B08	Background	100.298	0	0	0
16	B09	Background	100.298	0	0	0
16	B10	Background	100.298	0	0	0
16	B11	Background	100.298	0	0	0
16	B12	Background	100.298	0	0	0
16	C01	Background	100.298	0	0	0
16	C02	Background	100.298	0	0	0
16	C03	Background	100.298	0	0	0
16	C04	Background	100.298	0	0	0
16	C05	Background	100.298	0	0	0
16	C06	Background	100.298	0	0	0
16	C07	Background	100.298	0	0	0
16	C08	Background	100.298	0	0	0
16	C09	Background	100.298	0	0	0
16	C10	Background	100.298	0	0	0
16	C11	Background	100.298	0	0	0
16	C12	Background	100.298	0	0	0
16	D01	Background	100.298	0	0	0
16	D02	Embryo	100.298	21.9802	41.5509	0
16	D03	Embryo	100.298	30.4339	43.422	0
16	D04	Embryo	100.298	53.7923	56.0052	0
16	D05	Background	100.298	0	0	0
16	D06	Background	100.298	0	0	0
16	D07	Background	100.298	0	0	0
16	D08	Background	100.298	0	0	0
16	D09	Background	100.298	0	0	0
16	D10	Background	100.298	0	0	0
16	D11	Background	100.298	0	0	0
16	D12	Background	100.298	0	0	0
16	E01	Embryo	100.298	9.36889	20.7826	0
16	E02	Embryo	100.298	15.5291	42.9258	0
16	E03	Embryo	100.298	18.7084	28.0735	0
16	E04	Embryo	100.298	27.8413	34.0761	0
16	E05	Embryo	100.298	22.4921	27.4145	0
16	E06	Embryo	100.298	26.9676	78.6955	0
16	E07	Embryo	100.298	3.00197	8.93086	0
16	E08	Embryo	100.298	12.8769	13.9444	0
16	E09	Embryo	100.298	26.1949	32.0862	0
16	E10	Embryo	100.298	53.1243	53.1897	0
16	E11	Embryo	100.298	50.5654	87.7004	0
16	E12	Embryo	100.298	14.4535	36.1928	0
16	F01	Adult	100.298	114.844	105.21	0
16	F02	Adult	100.298	37.0622	46.3831	0
16	F03	Adult	100.298	90.924	109.391	0
16	F04	Adult	100.298	80.2103	82.505	0
16	F05	Adult	100.298	51.0066	73.5354	0
16	F06	Adult	100.298	57.0816	71.2775	0
16	F07	Adult	100.298	98.0851	113.705	0
16	F08	Adult	100.298	89.0713	108.413	0
16	F09	Background	100.298	0	0	0
16	F10	Background	100.298	0	0	0
16	F11	Background	100.298	0	0	0
16	F12	Background	100.298	0	0	0
16	G01	Background	100.298	0	0	0
16	G02	Background	100.298	0	0	0
16	G03	Background	100.298	0	0	0
16	G04	Background	100.298	0	0	0
16	G05	Background	100.298	0	0	0
16	G06	Background	100.298	0	0	0
16	G07	Background	100.298	0	0	0
16	G08	Background	100.298	0	0	0
16	G09	Background	100.298	0	0	0
16	G10	Background	100.298	0	0	0
16	G11	Background	100.298	0	0	0
16	G12	Background	100.298	0	0	0
16	H01	Background	100.298	0	0	0
16	H02	Background	100.298	0	0	0
16	H03	Background	100.298	0	0	0
16	H04	Background	100.298	0	0	0
16	H05	Background	100.298	0	0	0
16	H06	Background	100.298	0	0	0
16	H07	Background	100.298	0	0	0
16	H08	Background	100.298	0	0	0
16	H09	Background	100.298	0	0	0
16	H10	Background	100.298	0	0	0
16	H11	Background	100.298	0	0	0
16	H12	Background	100.298	0	0	0
17	A01	Background	106.901	0	0	0
17	A02	Background	106.901	0	0	0
17	A03	Background	106.901	0	0	0
17	A04	Background	106.901	0	0	0
17	A05	Background	106.901	0	0	0
17	A06	Background	106.901	0	0	0
17	A07	Background	106.901	0	0	0
17	A08	Background	106.901	0	0	0
17	A09	Background	106.901	0	0	0
17	A10	Background	106.901	0	0	0
17	A11	Background	106.901	0	0	0
17	A12	Background	106.901	0	0	0
17	B01	Embryo	106.901	25.5944	20.2404	0
17	B02	Embryo	106.901	5.62397	0.188974	0
17	B03	Embryo	106.901	4.93428	26.7796	0
17	B04	Embryo	106.901	-2.83908	0.441939	0
17	B05	Embryo	106.901	70.6941	63.4857	0
17	B06	Embryo	106.901	-0.853447	0.88224	0
17	B07	Background	106.901	0	0	0
17	B08	Background	106.901	0	0	0
17	B09	Background	106.901	0	0	0
17	B10	Background	106.901	0	0	0
17	B11	Background	106.901	0	0	0
17	B12	Background	106.901	0	0	0
17	C01	Background	106.901	0	0	0
17	C02	Background	106.901	0	0	0
17	C03	Background	106.901	0	0	0
17	C04	Background	106.901	0	0	0
17	C05	Background	106.901	0	0	0
17	C06	Background	106.901	0	0	0
17	C07	Background	106.901	0	0	0
17	C08	Background	106.901	0	0	0
17	C09	Background	106.901	0	0	0
17	C10	Background	106.901	0	0	0
17	C11	Background	106.901	0	0	0
17	C12	Background	106.901	0	0	0
17	D01	Background	106.901	0	0	0
17	D02	Embryo	106.901	25.3875	40.488	0
17	D03	Embryo	106.901	32.8819	42.3778	0
17	D04	Embryo	106.901	57.9095	54.9276	0
17	D05	Background	106.901	0	0	0
17	D06	Background	106.901	0	0	0
17	D07	Background	106.901	0	0	0
17	D08	Background	106.901	0	0	0
17	D09	Background	106.901	0	0	0
17	D10	Background	106.901	0	0	0
17	D11	Background	106.901	0	0	0
17	D12	Background	106.901	0	0	0
17	E01	Embryo	106.901	11.0635	20.7213	0
17	E02	Embryo	106.901	17.029	42.552	0
17	E03	Embryo	106.901	20.4834	27.8352	0
17	E04	Embryo	106.901	31.1638	34.039	0
17	E05	Embryo	106.901	24.0264	26.4705	0
17	E06	Embryo	106.901	28.924	76.9992	0
17	E07	Embryo	106.901	4.41934	8.46027	0
17	E08	Embryo	106.901	13.9613	13.6918	0
17	E09	Embryo	106.901	28.1431	31.4608	0
17	E10	Embryo	106.901	56.8594	51.7797	0
17	E11	Embryo	106.901	55.4873	85.4699	0
17	E12	Embryo	106.901	15.2849	36.0364	0
17	F01	Adult	106.901	115.084	103.098	0
17	F02	Adult	106.901	37.6342	45.3997	0
17	F03	Adult	106.901	91.7054	106.454	0
17	F04	Adult	106.901	82.2733	80.8566	0
17	F05	Adult	106.901	51.694	72.0513	0
17	F06	Adult	106.901	57.3192	69.9055	0
17	F07	Adult	106.901	99.6526	111.37	0
17	F08	Adult	106.901	90.3919	105.789	0
17	F09	Background	106.901	0	0	0
17	F10	Background	106.901	0	0	0
17	F11	Background	106.901	0	0	0
17	F12	Background	106.901	0	0	0
17	G01	Background	106.901	0	0	0
17	G02	Background	106.901	0	0	0
17	G03	Background	106.901	0	0	0
17	G04	Background	106.901	0	0	0
17	G05	Background	106.901	0	0	0
17	G06	Background	106.901	0	0	0
17	G07	Background	106.901	0	0	0
17	G08	Background	106.901	0	0	0
17	G09	Background	106.901	0	0	0
17	G10	Background	106.901	0	0	0
17	G11	Background	106.901	0	0	0
17	G12	Background	106.901	0	0	0
17	H01	Background	106.901	0	0	0
17	H02	Background	106.901	0	0	0
17	H03	Background	106.901	0	0	0
17	H04	Background	106.901	0	0	0
17	H05	Background	106.901	0	0	0
17	H06	Background	106.901	0	0	0
17	H07	Background	106.901	0	0	0
17	H08	Background	106.901	0	0	0
17	H09	Background	106.901	0	0	0
17	H10	Background	106.901	0	0	0
17	H11	Background	106.901	0	0	0
17	H12	Background	106.901	0	0	0
18	A01	Background	113.507	0	0	0
18	A02	Background	113.507	0	0	0
18	A03	Background	113.507	0	0	0
18	A04	Background	113.507	0	0	0
18	A05	Background	113.507	0	0	0
18	A06	Background	113.507	0	0	0
18	A07	Background	113.507	0	0	0
18	A08	Background	113.507	0	0	0
18	A09	Background	113.507	0	0	0
18	A10	Background	113.507	0	0	0
18	A11	Background	113.507	0	0	0
18	A12	Background	113.507	0	0	0
18	B01	Embryo	113.507	26.6015	19.832	0
18	B02	Embryo	113.507	5.28298	0.0299461	0
18	B03	Embryo	113.507	5.31411	26.1672	0
18	B04	Embryo	113.507	-3.08069	0.346639	0
18	B05	Embryo	113.507	76.0613	63.5293	0
18	B06	Embryo	113.507	-0.59456	0.555438	0
18	B07	Background	113.507	0	0	0
18	B08	Background	113.507	0	0	0
18	B09	Background	113.507	0	0	0
18	B10	Background	113.507	0	0	0
18	B11	Background	113.507	0	0	0
18	B12	Background	113.507	0	0	0
18	C01	Background	113.507	0	0	0
18	C02	Background	113.507	0	0	0
18	C03	Background	113.507	0	0	0
18	C04	Background	113.507	0	0	0
18	C05	Background	113.507	0	0	0
18	C06	Background	113.507	0	0	0
18	C07	Background	113.507	0	0	0
18	C08	Background	113.507	0	0	0
18	C09	Background	113.507	0	0	0
18	C10	Background	113.507	0	0	0
18	C11	Background	113.507	0	0	0
18	C12	Background	113.507	0	0	0
18	D01	Background	113.507	0	0	0
18	D02	Embryo	113.507	27.8835	39.4577	0
18	D03	Embryo	113.507	35.191	40.922	0
18	D04	Embryo	113.507	61.6507	53.6447	0
18	D05	Background	113.507	0	0	0
18	D06	Background	113.507	0	0	0
18	D07	Background	113.507	0	0	0
18	D08	Background	113.507	0	0	0
18	D09	Background	113.507	0	0	0
18	D10	Background	113.507	0	0	0
18	D11	Background	113.507	0	0	0
18	D12	Background	113.507	0	0	0
18	E01	Embryo	113.507	12.4679	20.4747	0
18	E02	Embryo	113.507	17.7889	40.7995	0
18	E03	Embryo	113.507	22.2443	27.1863	0
18	E04	Embryo	113.507	33.2407	33.5724	0
18	E05	Embryo	113.507	24.5978	25.2113	0
18	E06	Embryo	113.507	30.9706	75.0805	0
18	E07	Embryo	113.507	5.39196	8.25207	0
18	E08	Embryo	113.507	14.4311	13.8668	0
18	E09	Embryo	113.507	30.2046	30.3515	0
18	E10	Embryo	113.507	59.7579	49.9274	0
18	E11	Embryo	113.507	60.2252	82.5586	0
18	E12	Embryo	113.507	15.5536	34.5114	0
18	F01	Adult	113.507	116.81	101.368	0
18	F02	Adult	113.507	37.6685	43.4567	0
18	F03	Adult	113.507	92.957	103.65	0
18	F04	Adult	113.507	84.4881	79.2175	0
18	F05	Adult	113.507	52.0411	70.3642	0
18	F06	Adult	113.507	57.6368	68.7227	0
18	F07	Adult	113.507	100.922	108.799	0
18	F08	Adult	113.507	91.6104	103.503	0
18	F09	Background	113.507	0	0	0
18	F10	Background	113.507	0	0	0
18	F11	Background	113.507	0	0	0
18	F12	Background	113.507	0	0	0
18	G01	Background	113.507	0	0	0
18	G02	Background	113.507	0	0	0
18	G03	Background	113.507	0	0	0
18	G04	Background	113.507	0	0	0
18	G05	Background	113.507	0	0	0
18	G06	Background	113.507	0	0	0
18	G07	Background	113.507	0	0	0
18	G08	Background	113.507	0	0	0
18	G09	Background	113.507	0	0	0
18	G10	Background	113.507	0	0	0
18	G11	Background	113.507	0	0	0
18	G12	Background	113.507	0	0	0
18	H01	Background	113.507	0	0	0
18	H02	Background	113.507	0	0	0
18	H03	Background	113.507	0	0	0
18	H04	Background	113.507	0	0	0
18	H05	Background	113.507	0	0	0
18	H06	Background	113.507	0	0	0
18	H07	Background	113.507	0	0	0
18	H08	Background	113.507	0	0	0
18	H09	Background	113.507	0	0	0
18	H10	Background	113.507	0	0	0
18	H11	Background	113.507	0	0	0
18	H12	Background	113.507	0	0	0
19	A01	Background	120.209	0	0	0
19	A02	Background	120.209	0	0	0
19	A03	Background	120.209	0	0	0
19	A04	Background	120.209	0	0	0
19	A05	Background	120.209	0	0	0
19	A06	Background	120.209	0	0	0
19	A07	Background	120.209	0	0	0
19	A08	Background	120.209	0	0	0
19	A09	Background	120.209	0	0	0
19	A10	Background	120.209	0	0	0
19	A11	Background	120.209	0	0	0
19	A12	Background	120.209	0	0	0
19	B01	Embryo	120.209	58.5699	21.0018	0
19	B02	Embryo	120.209	5.29695	-0.0907852	0
19	B03	Embryo	120.209	17.1541	23.0756	0
19	B04	Embryo	120.209	-2.6402	0.391613	0
19	B05	Embryo	120.209	180.142	55.3353	0
19	B06	Embryo	120.209	0.27091	0.152012	0
19	B07	Background	120.209	0	0	0
19	B08	Background	120.209	0	0	0
19	B09	Background	120.209	0	0	0
19	B10	Background	120.209	0	0	0
19	B11	Background	120.209	0	0	0
19	B12	Background	120.209	0	0	0
19	C01	Background	120.209	0	0	0
19	C02	Background	120.209	0	0	0
19	C03	Background	120.209	0	0	0
19	C04	Background	120.209	0	0	0
19	C05	Background	120.209	0	0	0
19	C06	Background	120.209	0	0	0
19	C07	Background	120.209	0	0	0
19	C08	Background	120.209	0	0	0
19	C09	Background	120.209	0	0	0
19	C10	Background	120.209	0	0	0
19	C11	Background	120.209	0	0	0
19	C12	Background	120.209	0	0	0
19	D01	Background	120.209	0	0	0
19	D02	Embryo	120.209	84.7668	30.389	0
19	D03	Embryo	120.209	86.7305	27.9574	0
19	D04	Embryo	120.209	134.99	39.419	0
19	D05	Background	120.209	0	0	0
19	D06	Background	120.209	0	0	0
19	D07	Background	120.209	0	0	0
19	D08	Background	120.209	0	0	0
19	D09	Background	120.209	0	0	0
19	D10	Background	120.209	0	0	0
19	D11	Background	120.209	0	0	0
19	D12	Background	120.209	0	0	0
19	E01	Embryo	120.209	38.3478	15.7573	0
19	E02	Embryo	120.209	62.3543	40.2528	0
19	E03	Embryo	120.209	60.1992	20.0888	0
19	E04	Embryo	120.209	77.5565	22.7207	0
19	E05	Embryo	120.209	52.0066	17.9291	0
19	E06	Embryo	120.209	89.7581	62.8198	0
19	E07	Embryo	120.209	26.9632	7.11228	0
19	E08	Embryo	120.209	41.2268	10.2151	0
19	E09	Embryo	120.209	83.0107	23.7736	0
19	E10	Embryo	120.209	158.621	48.5471	0
19	E11	Embryo	120.209	161.578	80.132	0
19	E12	Embryo	120.209	40.3259	36.7046	0
19	F01	Adult	120.209	180.687	100.491	0
19	F02	Adult	120.209	104.767	45.4344	0
19	F03	Adult	120.209	174.488	102.917	0
19	F04	Adult	120.209	172.827	83.7467	0
19	F05	Adult	120.209	137.688	65.8513	0
19	F06	Adult	120.209	125.515	66.2655	0
19	F07	Adult	120.209	190.048	112.634	0
19	F08	Adult	120.209	154.985	102.515	0
19	F09	Background	120.209	0	0	0
19	F10	Background	120.209	0	0	0
19	F11	Background	120.209	0	0	0
19	F12	Background	120.209	0	0	0
19	G01	Background	120.209	0	0	0
19	G02	Background	120.209	0	0	0
19	G03	Background	120.209	0	0	0
19	G04	Background	120.209	0	0	0
19	G05	Background	120.209	0	0	0
19	G06	Background	120.209	0	0	0
19	G07	Background	120.209	0	0	0
19	G08	Background	120.209	0	0	0
19	G09	Background	120.209	0	0	0
19	G10	Background	120.209	0	0	0
19	G11	Background	120.209	0	0	0
19	G12	Background	120.209	0	0	0
19	H01	Background	120.209	0	0	0
19	H02	Background	120.209	0	0	0
19	H03	Background	120.209	0	0	0
19	H04	Background	120.209	0	0	0
19	H05	Background	120.209	0	0	0
19	H06	Background	120.209	0	0	0
19	H07	Background	120.209	0	0	0
19	H08	Background	120.209	0	0	0
19	H09	Background	120.209	0	0	0
19	H10	Background	120.209	0	0	0
19	H11	Background	120.209	0	0	0
19	H12	Background	120.209	0	0	0
20	A01	Background	126.809	0	0	0
20	A02	Background	126.809	0	0	0
20	A03	Background	126.809	0	0	0
20	A04	Background	126.809	0	0	0
20	A05	Background	126.809	0	0	0
20	A06	Background	126.809	0	0	0
20	A07	Background	126.809	0	0	0
20	A08	Background	126.809	0	0	0
20	A09	Background	126.809	0	0	0
20	A10	Background	126.809	0	0	0
20	A11	Background	126.809	0	0	0
20	A12	Background	126.809	0	0	0
20	B01	Embryo	126.809	56.8915	24.0002	0
20	B02	Embryo	126.809	4.6055	0.180705	0
20	B03	Embryo	126.809	17.7137	26.211	0
20	B04	Embryo	126.809	-2.88817	0.391282	0
20	B05	Embryo	126.809	174.044	60.5999	0
20	B06	Embryo	126.809	-0.113723	0.661046	0
20	B07	Background	126.809	0	0	0
20	B08	Background	126.809	0	0	0
20	B09	Background	126.809	0	0	0
20	B10	Background	126.809	0	0	0
20	B11	Background	126.809	0	0	0
20	B12	Background	126.809	0	0	0
20	C01	Background	126.809	0	0	0
20	C02	Background	126.809	0	0	0
20	C03	Background	126.809	0	0	0
20	C04	Background	126.809	0	0	0
20	C05	Background	126.809	0	0	0
20	C06	Background	126.809	0	0	0
20	C07	Background	126.809	0	0	0
20	C08	Background	126.809	0	0	0
20	C09	Background	126.809	0	0	0
20	C10	Background	126.809	0	0	0
20	C11	Background	126.809	0	0	0
20	C12	Background	126.809	0	0	0
20	D01	Background	126.809	0	0	0
20	D02	Embryo	126.809	70.8137	34.3348	0
20	D03	Embryo	126.809	77.352	33.5543	0
20	D04	Embryo	126.809	127.02	44.6206	0
20	D05	Background	126.809	0	0	0
20	D06	Background	126.809	0	0	0
20	D07	Background	126.809	0	0	0
20	D08	Background	126.809	0	0	0
20	D09	Background	126.809	0	0	0
20	D10	Background	126.809	0	0	0
20	D11	Background	126.809	0	0	0
20	D12	Background	126.809	0	0	0
20	E01	Embryo	126.809	33.6311	18.4021	0
20	E02	Embryo	126.809	51.4121	43.2537	0
20	E03	Embryo	126.809	51.3749	23.6822	0
20	E04	Embryo	126.809	73.6935	28.5254	0
20	E05	Embryo	126.809	48.7826	22.431	0
20	E06	Embryo	126.809	84.2604	69.5179	0
20	E07	Embryo	126.809	21.486	8.22609	0
20	E08	Embryo	126.809	37.4134	12.1646	0
20	E09	Embryo	126.809	79.1319	28.2911	0
20	E10	Embryo	126.809	155.253	49.8224	0
20	E11	Embryo	126.809	158.339	83.1557	0
20	E12	Embryo	126.809	43.374	37.8345	0
20	F01	Adult	126.809	176.981	98.4073	0
20	F02	Adult	126.809	98.6866	45.8805	0
20	F03	Adult	126.809	172.588	99.2231	0
20	F04	Adult	126.809	170.513	82.4437	0
20	F05	Adult	126.809	126.661	63.4537	0
20	F06	Adult	126.809	120.083	66.1016	0
20	F07	Adult	126.809	196.251	109.511	0
20	F08	Adult	126.809	153.559	101.667	0
20	F09	Background	126.809	0	0	0
20	F10	Background	126.809	0	0	0
20	F11	Background	126.809	0	0	0
20	F12	Background	126.809	0	0	0
20	G01	Background	126.809	0	0	0
20	G02	Background	126.809	0	0	0
20	G03	Background	126.809	0	0	0
20	G04	Background	126.809	0	0	0
20	G05	Background	126.809	0	0	0
20	G06	Background	126.809	0	0	0
20	G07	Background	126.809	0	0	0
20	G08	Background	126.809	0	0	0
20	G09	Background	126.809	0	0	0
20	G10	Background	126.809	0	0	0
20	G11	Background	126.809	0	0	0
20	G12	Background	126.809	0	0	0
20	H01	Background	126.809	0	0	0
20	H02	Background	126.809	0	0	0
20	H03	Background	126.809	0	0	0
20	H04	Background	126.809	0	0	0
20	H05	Background	126.809	0	0	0
20	H06	Background	126.809	0	0	0
20	H07	Background	126.809	0	0	0
20	H08	Background	126.809	0	0	0
20	H09	Background	126.809	0	0	0
20	H10	Background	126.809	0	0	0
20	H11	Background	126.809	0	0	0
20	H12	Background	126.809	0	0	0
21	A01	Background	133.428	0	0	0
21	A02	Background	133.428	0	0	0
21	A03	Background	133.428	0	0	0
21	A04	Background	133.428	0	0	0
21	A05	Background	133.428	0	0	0
21	A06	Background	133.428	0	0	0
21	A07	Background	133.428	0	0	0
21	A08	Background	133.428	0	0	0
21	A09	Background	133.428	0	0	0
21	A10	Background	133.428	0	0	0
21	A11	Background	133.428	0	0	0
21	A12	Background	133.428	0	0	0
21	B01	Embryo	133.428	57.3102	24.8629	0
21	B02	Embryo	133.428	4.30913	0.102587	0
21	B03	Embryo	133.428	19.7926	27.0703	0
21	B04	Embryo	133.428	-3.0237	0.0917271	0
21	B05	Embryo	133.428	169.756	62.7225	0
21	B06	Embryo	133.428	0.00293836	0.56736	0
21	B07	Background	133.428	0	0	0
21	B08	Background	133.428	0	0	0
21	B09	Background	133.428	0	0	0
21	B10	Background	133.428	0	0	0
21	B11	Background	133.428	0	0	0
21	B12	Background	133.428	0	0	0
21	C01	Background	133.428	0	0	0
21	C02	Background	133.428	0	0	0
21	C03	Background	133.428	0	0	0
21	C04	Background	133.428	0	0	0
21	C05	Background	133.428	0	0	0
21	C06	Background	133.428	0	0	0
21	C07	Background	133.428	0	0	0
21	C08	Background	133.428	0	0	0
21	C09	Background	133.428	0	0	0
21	C10	Background	133.428	0	0	0
21	C11	Background	133.428	0	0	0
21	C12	Background	133.428	0	0	0
21	D01	Background	133.428	0	0	0
21	D02	Embryo	133.428	72.8655	35.4257	0
21	D03	Embryo	133.428	76.7959	34.9017	0
21	D04	Embryo	133.428	126.768	46.3517	0
21	D05	Background	133.428	0	0	0
21	D06	Background	133.428	0	0	0
21	D07	Background	133.428	0	0	0
21	D08	Background	133.428	0	0	0
21	D09	Background	133.428	0	0	0
21	D10	Background	133.428	0	0	0
21	D11	Background	133.428	0	0	0
21	D12	Background	133.428	0	0	0
21	E01	Embryo	133.428	36.4386	20.4595	0
21	E02	Embryo	133.428	52.6756	46.0473	0
21	E03	Embryo	133.428	54.5859	26.0954	0
21	E04	Embryo	133.428	79.4319	31.7972	0
21	E05	Embryo	133.428	51.9186	24.3519	0
21	E06	Embryo	133.428	91.8428	71.3196	0
21	E07	Embryo	133.428	21.017	9.06461	0
21	E08	Embryo	133.428	40.5467	13.7771	0
21	E09	Embryo	133.428	81.36	28.9488	0
21	E10	Embryo	133.428	153.209	51.0099	0
21	E11	Embryo	133.428	156.239	77.8308	0
21	E12	Embryo	133.428	47.7313	35.953	0
21	F01	Adult	133.428	174.925	96.4738	0
21	F02	Adult	133.428	96.579	44.7643	0
21	F03	Adult	133.428	170.498	96.4912	0
21	F04	Adult	133.428	168.79	81.2469	0
21	F05	Adult	133.428	125.577	62.739	0
21	F06	Adult	133.428	119.07	65.6904	0
21	F07	Adult	133.428	197.211	107.034	0
21	F08	Adult	133.428	152.312	100.489	0
21	F09	Background	133.428	0	0	0
21	F10	Background	133.428	0	0	0
21	F11	Background	133.428	0	0	0
21	F12	Background	133.428	0	0	0
21	G01	Background	133.428	0	0	0
21	G02	Background	133.428	0	0	0
21	G03	Background	133.428	0	0	0
21	G04	Background	133.428	0	0	0
21	G05	Background	133.428	0	0	0
21	G06	Background	133.428	0	0	0
21	G07	Background	133.428	0	0	0
[truncated: 1,073 more rows]

## Sheet: Rate (Columns)
Unassigned Well
Unselected Well
OCR Data
ECAR Data
PER Data
OCR (pmol/min):
Time	Group Name: Embryo																						Group Name: Adult
	B01	B02	B03	B04	B05	B06	D02	D03	D04	E01	E02	E03	E04	E05	E06	E07	E08	E09	E10	E11	E12		F01	F02	F03	F04	F05	F06	F07	F08
1.31196	72.515	-1.37649	44.8986	-1.3663	202.004	-0.936173	122.684	122.762	168.475	66.0307	92.5646	97.7499	119.748	87.3316	128.368	29.8015	54.0604	106.586	171.255	186.298	25.9625		190.963	115.891	208.037	213.5	167.531	156.275	217.071	183.061
7.90401	74.145	0.703184	40.9828	-1.06405	193.739	0.102406	116.212	116.743	162.394	60.9264	84.7904	91.4133	108.836	81.1355	121.726	26.4512	48.4106	102.352	166.348	176.354	24.8035		181.765	111.078	197.018	193.413	159.652	148.897	206.733	173.703
14.4646	73.0052	1.45984	40.033	-1.46365	189.831	-0.109891	113.583	114.962	160.478	59.6219	82.4216	89.4216	101.507	78.4778	119.095	25.1996	46.8855	93.5556	164.961	172.841	24.1154		178.66	109.421	192.265	191.914	156.608	145.407	202.86	169.838
21.0619	70.5537	2.83067	39.4946	-1.49558	188.426	-0.408597	112.707	114.428	159.57	58.737	80.3681	88.3019	101.226	77.6965	118.026	24.7367	46.0265	91.6102	163.711	171.273	24.6019		177.187	109.099	190.26	191.433	154.958	144.051	201.478	168.216
27.6388	71.2965	3.3906	38.9586	-1.76924	187.047	-0.548445	111.715	113.985	159.486	58.2626	80.6994	87.9117	101.235	76.9529	117.529	24.5082	45.5815	90.9459	162.82	170.878	24.3717		176.865	108.921	189.616	192.235	154.361	143.737	200.518	167.543
34.2405	71.2771	4.00917	36.8293	-1.84465	186.289	-0.451475	111.65	113.993	159.786	58.3296	81.3005	87.8076	101.247	77.2406	117.506	24.3133	45.1712	90.9734	163.602	170.852	24.244		176.663	108.984	189.383	182.972	153.867	145.242	198.452	168.484
40.9282	62.302	4.79686	16.2624	-2.21305	122.718	-0.286282	64.0821	78.1059	88.3623	34.7872	59.6889	44.6163	49.82	39.7498	57.0391	16.2559	20.5788	61.6238	131.196	133.029	27.92		167.806	99.7637	172.886	170.306	129.826	119.466	189.257	157.669
47.5432	49.8425	4.62228	7.24925	-2.3826	82.637	-0.83735	29.3647	42.8568	59.2679	16.2003	30.0048	26.1299	27.3251	26.9227	33.7721	8.21469	14.6842	33.0177	92.0544	69.4751	16.2908		162.238	84.8516	157.173	150.958	98.9616	105.225	163.054	148.537
54.124	40.4422	5.25793	5.46675	-2.56926	62.435	-0.647941	21.7571	32.9672	49.2733	10.8978	20.1386	20.8309	22.8915	24.6338	28.0719	4.40436	13.128	26.579	69.7054	50.6482	14.5292		152.643	70.5436	132.59	126.096	76.1643	91.091	131.377	120.339
60.7252	34.7583	4.81688	4.61509	-3.10282	52.3109	-1.56651	18.6643	28.3576	44.7465	8.55377	16.4293	17.984	21.2462	22.3056	24.6425	2.30779	12.5113	22.494	56.71	43.3804	13.6096		143.03	58.3163	116.33	107.04	63.5613	79.1794	113.061	106.149
67.3352	30.4198	4.78137	3.78872	-3.36795	49.5447	-1.62275	17.3567	26.1039	42.7575	7.43059	14.9032	16.1122	20.4478	21.2417	23.0314	1.58348	11.7889	20.9881	49.5345	40.3019	13.3865		135.8	50.6356	106.913	93.315	57.7444	71.7221	104.294	97.9332
73.896	27.9693	4.61467	2.93037	-3.43135	50.2805	-1.60067	16.9651	25.4498	42.7734	7.08988	14.1609	15.3227	20.6918	20.8865	22.8185	1.52875	11.6645	20.5961	47.0963	39.9292	13.51		129.936	45.8108	100.332	79.9016	54.7413	66.3564	100.502	94.025
80.499	25.6508	4.99497	3.16948	-3.18117	52.5642	-1.43568	17.2574	26.1055	44.4671	7.22879	15.8335	15.7638	21.9515	21.0274	23.155	1.58799	12.082	21.4446	46.3061	40.9521	13.6256		125.426	42.4106	96.7142	76.8031	52.673	62.8035	98.6799	91.4364
87.1098	25.3594	4.92834	3.28939	-3.58862	55.4265	-1.55868	18.1979	27.2322	46.8554	7.77427	15.2171	16.3972	23.2454	21.2264	23.9328	1.8778	12.2013	22.6411	47.925	43.2878	14.0888		120.933	39.7444	93.992	76.5606	51.4647	59.7492	97.6622	89.8983
93.6984	24.9784	5.16315	3.65844	-3.25623	59.4903	-1.49971	19.9381	28.4646	50.2001	8.3715	14.4009	17.1727	25.6904	21.338	25.1293	2.45736	12.3976	24.479	50.5871	46.5498	14.423		117.069	38.2082	92.1655	78.4687	50.7519	57.9489	97.8705	89.1481
100.298	24.6207	4.81982	3.81652	-3.36611	64.6462	-1.26884	21.9802	30.4339	53.7923	9.36889	15.5291	18.7084	27.8413	22.4921	26.9676	3.00197	12.8769	26.1949	53.1243	50.5654	14.4535		114.844	37.0622	90.924	80.2103	51.0066	57.0816	98.0851	89.0713
106.901	25.5944	5.62397	4.93428	-2.83908	70.6941	-0.853447	25.3875	32.8819	57.9095	11.0635	17.029	20.4834	31.1638	24.0264	28.924	4.41934	13.9613	28.1431	56.8594	55.4873	15.2849		115.084	37.6342	91.7054	82.2733	51.694	57.3192	99.6526	90.3919
113.507	26.6015	5.28298	5.31411	-3.08069	76.0613	-0.59456	27.8835	35.191	61.6507	12.4679	17.7889	22.2443	33.2407	24.5978	30.9706	5.39196	14.4311	30.2046	59.7579	60.2252	15.5536		116.81	37.6685	92.957	84.4881	52.0411	57.6368	100.922	91.6104
120.209	58.5699	5.29695	17.1541	-2.6402	180.142	0.27091	84.7668	86.7305	134.99	38.3478	62.3543	60.1992	77.5565	52.0066	89.7581	26.9632	41.2268	83.0107	158.621	161.578	40.3259		180.687	104.767	174.488	172.827	137.688	125.515	190.048	154.985
126.809	56.8915	4.6055	17.7137	-2.88817	174.044	-0.113723	70.8137	77.352	127.02	33.6311	51.4121	51.3749	73.6935	48.7826	84.2604	21.486	37.4134	79.1319	155.253	158.339	43.374		176.981	98.6866	172.588	170.513	126.661	120.083	196.251	153.559
133.428	57.3102	4.30913	19.7926	-3.0237	169.756	0.00293836	72.8655	76.7959	126.768	36.4386	52.6756	54.5859	79.4319	51.9186	91.8428	21.017	40.5467	81.36	153.209	156.239	47.7313		174.925	96.579	170.498	168.79	125.577	119.07	197.211	152.312
140.039	57.8144	3.72806	22.6597	-2.98539	168.152	-0.173418	77.0784	77.4747	127.999	40.0527	56.7755	59.2432	87.1815	55.212	100.233	21.5791	42.829	83.3111	152.113	156.027	50.747		174.868	96.5908	170.455	168.699	127.108	119.331	197.991	152.365
146.649	59.4685	3.26721	25.5555	-3.14558	167.322	-0.133085	80.3258	78.2543	128.599	44.4996	59.4912	64.8934	93.3864	58.8212	106.132	22.2501	44.3828	83.9317	150.944	155.489	52.6229		174.48	97.6171	169.352	167.956	129.251	120.041	196.954	152.042
153.352	43.2299	3.06726	5.02304	-3.49373	55.8808	-0.018037	27.5591	37.9566	59.2913	13.464	31.4461	33.5993	26.1118	27.6366	38.2626	7.56686	11.9311	28.9185	74.0398	53.6627	24.5301		144.522	70.0995	123.878	117.7	79.4937	83.9966	128.905	113.936
159.939	27.2522	2.5697	2.05123	-3.14869	37.3581	0.313231	11.9176	19.3931	35.9374	5.5749	14.0246	15.8378	16.196	18.3558	19.6724	2.10489	9.93275	17.1062	37.5672	30.248	14.9808		115.083	46.2178	91.9036	73.1322	53.5189	62.16	81.6058	82.624
166.528	20.8697	1.6389	0.792403	-3.24297	33.9634	0.259687	8.40694	13.8074	29.7622	3.45027	10.1785	10.9484	13.5313	16.5422	15.5914	1.21082	9.22438	13.8644	30.8714	26.7457	11.8356		89.4369	32.7044	73.6151	57.9468	41.524	47.7789	64.522	65.3575
173.145	17.965	1.14811	-0.0272212	-3.5231	31.7348	-0.0308451	6.6954	11.5731	26.6429	2.38753	8.67379	9.47876	11.9619	15.4545	13.0017	0.897855	8.61862	12.0892	27.9242	24.7587	10.3915		67.9939	26.1617	60.8897	50.2316	35.1944	37.6978	56.6913	52.8377
179.764	16.4364	0.546175	-0.366828	-3.66102	29.8258	-0.172918	5.07175	9.98571	24.5456	1.08533	7.22638	7.78143	10.7539	14.5711	11.4361	0.180147	8.30248	10.7565	25.8696	22.6971	9.46906		57.6281	21.9971	50.2381	45.1797	31.2101	30.4102	51.1829	45.0183
186.38	15.4297	0.170603	-0.555872	-3.59308	28.4276	-0.0115088	3.69471	8.95757	23.1352	0.532849	6.73113	7.01492	10.0687	13.8986	10.7945	-0.317572	8.23109	9.97276	21.2225	21.5108	8.61356		51.8377	19.3291	42.6887	41.3528	28.5266	26.175	47.2419	40.4996
192.979	14.3747	-0.172837	-1.00388	-3.76474	27.5043	0.0768551	2.62542	8.18305	21.8251	0.136765	6.02679	6.26467	9.09158	13.6007	9.6932	-0.3345	7.79882	8.89137	20.4928	20.1189	8.00734		47.0023	17.1788	37.7965	38.4182	26.8691	23.1488	44.1368	37.2451
199.603	14.4569	-0.396114	-1.28387	-3.84695	26.5327	0.175629	1.96064	7.27566	20.368	-0.118759	5.51401	5.8971	8.67817	13.5583	9.20629	-0.240244	7.90792	8.20205	19.5918	19.1001	7.21334		43.2134	15.5576	34.0657	36.0596	25.2046	20.9818	41.3802	35.0402
206.226	13.6556	-0.564404	-1.71103	-3.7559	25.6428	0.202613	1.23424	6.65963	19.503	-0.712728	4.88401	5.24998	8.22126	12.7947	8.42839	-0.448962	7.47734	7.84194	19.0043	18.145	7.04138		40.1059	14.0189	31.1672	34.0239	23.9098	19.345	39.093	32.7658
ECAR (mpH/min):
Time	Group Name: Embryo																						Group Name: Adult
	B01	B02	B03	B04	B05	B06	D02	D03	D04	E01	E02	E03	E04	E05	E06	E07	E08	E09	E10	E11	E12		F01	F02	F03	F04	F05	F06	F07	F08
1.31196	12.619	-0.705687	10.2457	1.87764	42.5545	0.948177	19.8749	24.124	30.7536	8.36233	15.0604	12.0633	14.3207	10.7004	31.1034	2.64723	4.95979	17.4004	33.9717	44.4346	0.486362		83.9206	29.7769	91.8822	90.6783	43.7002	51.6125	87.265	94.5736
7.90401	10.6767	-0.83858	9.46825	0.525178	30.1305	-0.0998358	17.59	20.4541	25.2321	8.80032	13.5631	9.99816	12.4621	10.4661	29.0432	2.24272	4.07301	14.1092	27.9571	41.0662	0.806237		77.1653	22.9552	74.7921	63.6969	35.835	44.7462	73.8872	78.5275
14.4646	10.5742	-0.509993	9.41341	0.430835	31.4882	0.0484811	16.9522	19.8455	24.3712	8.47988	14.0105	9.80144	10.6847	10.1483	28.9856	2.50485	4.51452	11.9757	27.283	40.8674	1.08683		77.5285	22.8355	74.1013	65.5026	36.7203	44.4766	74.2536	78.5898
21.0619	9.95503	-0.399216	9.13409	0.528674	31.2804	0.0523081	16.9639	19.6686	24.2801	8.4617	14.229	10.0999	10.6356	10.6682	28.7099	2.69302	4.1395	13.1878	27.0425	40.9395	0.868832		77.3862	23.3291	74.2296	67.3087	37.2893	44.2341	74.0228	78.6852
27.6388	9.97876	-0.525427	8.84545	0.958738	31.0301	0.177587	16.7962	19.5681	24.8038	8.43215	14.0113	10.0055	10.8088	10.5801	28.8554	2.72741	4.30471	13.4901	27.0091	40.4834	1.02918		77.7679	23.4812	73.7213	68.0821	37.825	44.2391	72.8219	77.9809
34.2405	10.0192	-0.283748	8.3552	0.429759	31.0091	0.285383	16.829	19.3224	24.8201	8.31173	13.9758	9.79101	10.5961	10.7725	29.017	2.82488	3.75596	13.3519	27.3322	40.6399	0.664833		77.1245	23.7369	73.8429	59.8165	37.9688	44.7001	72.6513	78.7149
40.9282	15.1138	0.0950856	25.4105	0.749429	47.8205	0.318708	34.6296	31.0413	50.4751	13.1865	22.1421	22.6507	24.7849	26.0278	63.3914	4.79313	11.055	21.6665	36.8722	74.6278	39.5875		80.313	27.5551	79.8952	62.2207	49.5766	57.6686	81.9916	85.4241
47.5432	19.7823	-0.211274	30.5723	0.72085	63.4338	0.490027	45.331	44.5549	58.1864	20.0491	35.9373	31.2545	33.8781	32.9563	78.8454	8.42079	14.1244	33.1453	48.733	89.3824	36.0722		91.876	38.9335	98.9691	79.891	67.9454	64.9972	99.7249	97.2567
54.124	22.2519	0.271431	27.8686	0.56714	68.5561	0.796409	45.9153	47.0966	59.2739	23.0571	42.4817	31.8815	36.2332	33.6982	81.5657	9.37356	15.4952	35.4106	54.866	93.7091	37.6986		102.605	45.9071	111.674	116.597	78.0679	71.0618	113.947	107.715
60.7252	22.1148	0.322908	30.1395	0.691383	71.0225	0.787516	46.4482	47.2941	59.2819	23.458	44.4144	32	36.3984	33.254	82.3279	9.8035	14.8056	35.3925	57.5281	93.7929	37.4531		110.043	49.3302	118.661	119.324	80.7636	74.5447	119.92	114.861
67.3352	21.7915	0.155786	29.3193	0.678283	70.5628	1.13096	44.3756	47.0459	58.8282	23.8185	44.7703	32.2011	36.2459	32.3806	81.4283	9.89631	14.9069	34.9841	58.0928	92.6495	37.3059		111.767	50.0857	120.012	111.982	80.8134	75.563	121.732	115.654
73.896	20.7085	0.500238	29.1685	0.538171	70.622	1.09137	43.6963	45.6847	57.9246	22.4497	44.4823	31.3555	35.9694	31.5642	81.5533	9.82892	14.6817	34.336	57.5753	91.7813	36.8598		109.742	50.3083	119.769	84.0185	80.3064	76.4279	122.196	117.259
80.499	20.441	0.543156	28.8375	0.931876	70.147	1.27275	42.9292	45.585	57.4305	21.8699	50.4437	30.6243	35.4792	30.6596	80.0818	9.36441	14.6043	33.774	55.1449	90.4393	36.501		109.751	50.1699	118.238	80.8957	79.2574	75.2576	120.791	116.148
87.1098	20.4787	0.495552	27.613	0.601221	68.4863	0.759441	42.1042	44.7189	56.6073	21.1536	40.7554	29.5611	34.6958	29.8011	79.4941	9.47186	14.4289	33.0936	55.4613	89.4418	35.9174		107.921	48.778	115.369	81.8258	77.3825	73.9694	118.479	113.624
93.6984	19.9647	-0.145749	27.7914	0.527378	66.9309	0.860399	41.7986	44.2777	56.0471	21.2381	44.3419	28.99	34.489	28.5188	79.7146	9.1334	13.562	32.5685	54.7894	89.3696	36.1437		106.867	48.0746	112.432	83.1144	74.8965	72.9175	116.341	111.109
100.298	20.3105	0.196634	27.0833	0.303406	65.7371	0.961785	41.5509	43.422	56.0052	20.7826	42.9258	28.0735	34.0761	27.4145	78.6955	8.93086	13.9444	32.0862	53.1897	87.7004	36.1928		105.21	46.3831	109.391	82.505	73.5354	71.2775	113.705	108.413
106.901	20.2404	0.188974	26.7796	0.441939	63.4857	0.88224	40.488	42.3778	54.9276	20.7213	42.552	27.8352	34.039	26.4705	76.9992	8.46027	13.6918	31.4608	51.7797	85.4699	36.0364		103.098	45.3997	106.454	80.8566	72.0513	69.9055	111.37	105.789
113.507	19.832	0.0299461	26.1672	0.346639	63.5293	0.555438	39.4577	40.922	53.6447	20.4747	40.7995	27.1863	33.5724	25.2113	75.0805	8.25207	13.8668	30.3515	49.9274	82.5586	34.5114		101.368	43.4567	103.65	79.2175	70.3642	68.7227	108.799	103.503
120.209	21.0018	-0.0907852	23.0756	0.391613	55.3353	0.152012	30.389	27.9574	39.419	15.7573	40.2528	20.0888	22.7207	17.9291	62.8198	7.11228	10.2151	23.7736	48.5471	80.132	36.7046		100.491	45.4344	102.917	83.7467	65.8513	66.2655	112.634	102.515
126.809	24.0002	0.180705	26.211	0.391282	60.5999	0.661046	34.3348	33.5543	44.6206	18.4021	43.2537	23.6822	28.5254	22.431	69.5179	8.22609	12.1646	28.2911	49.8224	83.1557	37.8345		98.4073	45.8805	99.2231	82.4437	63.4537	66.1016	109.511	101.667
133.428	24.8629	0.102587	27.0703	0.0917271	62.7225	0.56736	35.4257	34.9017	46.3517	20.4595	46.0473	26.0954	31.7972	24.3519	71.3196	9.06461	13.7771	28.9488	51.0099	77.8308	35.953		96.4738	44.7643	96.4912	81.2469	62.739	65.6904	107.034	100.489
140.039	24.5095	-0.0528668	26.923	0.0371124	63.4763	0.540812	34.1468	34.695	46.6001	20.9346	44.9464	27.6305	32.8901	24.0681	71.9226	9.08976	13.4122	28.7114	50.7795	74.2104	33.4167		94.732	44.2422	94.8269	79.9575	61.8865	65.1797	104.409	99.2328
146.649	23.9114	-0.124908	26.686	-0.117087	63.6257	0.947344	32.4811	34.0044	46.3972	20.9396	52.5299	28.0841	33.1265	24.2612	71.1957	9.1534	13.3628	28.227	49.793	72.2073	31.5455		91.7429	43.0294	93.0613	77.9947	60.4631	63.7278	102.515	97.0186
153.352	19.2683	0.639996	20.2505	0.28801	52.4906	0.25582	25.064	27.2444	36.5636	14.6179	40.5128	23.6069	26.2306	19.3306	60.7728	6.9831	10.2014	20.8512	40.2942	60.5755	25.1306		84.5008	35.4869	88.2195	69.6354	56.0162	58.4011	94.9127	90.4908
159.939	17.7768	0.222047	19.3295	0.160493	50.3521	0.473785	21.638	25.0458	35.3863	14.5402	37.3294	19.9554	26	16.9967	56.4009	6.38407	10.723	19.867	37.3619	57.2341	22.5082		80.6469	32.692	82.7456	64.9132	53.0175	54.6427	90.8482	86.4822
166.528	16.0813	-0.434693	18.7575	-0.212895	50.3946	0.326714	20.0867	24.008	34.6791	14.5887	35.1424	18.6533	25.4438	15.6342	55.4281	6.01672	10.2739	19.4669	37.1151	56.1966	20.8637		76.9697	30.8523	78.5843	61.1669	51.0542	51.9441	86.8882	82.2363
173.145	15.0772	-0.497847	18.2742	-0.0552949	50.281	0.625422	19.1676	23.9122	33.6904	13.9846	34.8172	18.2578	25.7655	15.8102	54.8272	5.83552	10.257	19.3405	36.8933	54.6447	20.4861		73.4692	29.5587	75.273	58.2384	49.7523	49.5874	83.3638	78.3852
179.764	14.9021	-0.362764	17.3089	-0.153231	50.0285	0.435038	17.8794	23.4126	32.748	13.1835	34.6004	18.1073	25.6604	15.6555	54.0477	6.02656	10.255	19.39	33.8718	54.2146	19.9353		71.9272	28.6059	72.2451	55.7693	48.6822	47.6811	80.4689	75.3657
186.38	12.2553	-0.680346	16.8484	-0.235857	49.9613	0.531319	14.1012	22.7668	31.8908	12.2291	34.7689	17.7776	25.1409	15.4733	53.3785	5.42122	9.78777	19.1728	27.6592	53.168	19.069		68.4444	27.5244	69.2505	53.3218	47.9025	46.784	77.8139	71.9547
192.979	11.6459	-0.589275	16.0633	0.111994	49.092	0.301879	13.1576	21.7326	30.708	11.6487	35.4655	17.3333	24.8165	14.9727	52.8002	5.32068	9.94035	18.7964	27.7315	52.6418	18.7214		65.9948	26.6773	67.2278	51.3122	46.5265	44.9742	75.382	68.9366
199.603	10.8517	-0.901806	15.375	-0.157815	48.5795	0.330072	12.6187	20.7702	29.6595	11.4933	35.1484	17.3324	24.3813	15.0755	51.2763	5.07147	9.76476	18.1556	27.0021	51.1454	18.7443		64.3341	26.349	64.996	49.8646	45.8623	43.9293	72.5337	67.0582
206.226	10.6338	-0.650301	14.8519	0.331975	47.8501	0.376024	11.836	20.1629	28.859	11.0374	35.2992	16.775	23.9082	14.6491	51.1444	4.82821	9.41384	18.1177	26.8509	50.3751	17.6624		63.4318	26.1358	62.6424	48.1323	44.9388	42.6859	70.5245	64.8112
PER (pmol/min)
Time	Group Name: Embryo																						Group Name: Adult
	B01	B02	B03	B04	B05	B06	D02	D03	D04	E01	E02	E03	E04	E05	E06	E07	E08	E09	E10	E11	E12		F01	F02	F03	F04	F05	F06	F07	F08
1.31196	0	0	0	0	0	0	0	0	0	0	0	0	0	0	0	0	0	0	0	0	0		0	0	0	0	0	0	0	0
7.90401	0	0	0	0	0	0	0	0	0	0	0	0	0	0	0	0	0	0	0	0	0		0	0	0	0	0	0	0	0
14.4646	0	0	0	0	0	0	0	0	0	0	0	0	0	0	0	0	0	0	0	0	0		0	0	0	0	0	0	0	0
21.0619	0	0	0	0	0	0	0	0	0	0	0	0	0	0	0	0	0	0	0	0	0		0	0	0	0	0	0	0	0
27.6388	0	0	0	0	0	0	0	0	0	0	0	0	0	0	0	0	0	0	0	0	0		0	0	0	0	0	0	0	0
34.2405	0	0	0	0	0	0	0	0	0	0	0	0	0	0	0	0	0	0	0	0	0		0	0	0	0	0	0	0	0
40.9282	0	0	0	0	0	0	0	0	0	0	0	0	0	0	0	0	0	0	0	0	0		0	0	0	0	0	0	0	0
47.5432	0	0	0	0	0	0	0	0	0	0	0	0	0	0	0	0	0	0	0	0	0		0	0	0	0	0	0	0	0
54.124	0	0	0	0	0	0	0	0	0	0	0	0	0	0	0	0	0	0	0	0	0		0	0	0	0	0	0	0	0
60.7252	0	0	0	0	0	0	0	0	0	0	0	0	0	0	0	0	0	0	0	0	0		0	0	0	0	0	0	0	0
67.3352	0	0	0	0	0	0	0	0	0	0	0	0	0	0	0	0	0	0	0	0	0		0	0	0	0	0	0	0	0
73.896	0	0	0	0	0	0	0	0	0	0	0	0	0	0	0	0	0	0	0	0	0		0	0	0	0	0	0	0	0
80.499	0	0	0	0	0	0	0	0	0	0	0	0	0	0	0	0	0	0	0	0	0		0	0	0	0	0	0	0	0
87.1098	0	0	0	0	0	0	0	0	0	0	0	0	0	0	0	0	0	0	0	0	0		0	0	0	0	0	0	0	0
93.6984	0	0	0	0	0	0	0	0	0	0	0	0	0	0	0	0	0	0	0	0	0		0	0	0	0	0	0	0	0
100.298	0	0	0	0	0	0	0	0	0	0	0	0	0	0	0	0	0	0	0	0	0		0	0	0	0	0	0	0	0
106.901	0	0	0	0	0	0	0	0	0	0	0	0	0	0	0	0	0	0	0	0	0		0	0	0	0	0	0	0	0
113.507	0	0	0	0	0	0	0	0	0	0	0	0	0	0	0	0	0	0	0	0	0		0	0	0	0	0	0	0	0
120.209	0	0	0	0	0	0	0	0	0	0	0	0	0	0	0	0	0	0	0	0	0		0	0	0	0	0	0	0	0
126.809	0	0	0	0	0	0	0	0	0	0	0	0	0	0	0	0	0	0	0	0	0		0	0	0	0	0	0	0	0
133.428	0	0	0	0	0	0	0	0	0	0	0	0	0	0	0	0	0	0	0	0	0		0	0	0	0	0	0	0	0
140.039	0	0	0	0	0	0	0	0	0	0	0	0	0	0	0	0	0	0	0	0	0		0	0	0	0	0	0	0	0
146.649	0	0	0	0	0	0	0	0	0	0	0	0	0	0	0	0	0	0	0	0	0		0	0	0	0	0	0	0	0
153.352	0	0	0	0	0	0	0	0	0	0	0	0	0	0	0	0	0	0	0	0	0		0	0	0	0	0	0	0	0
159.939	0	0	0	0	0	0	0	0	0	0	0	0	0	0	0	0	0	0	0	0	0		0	0	0	0	0	0	0	0
166.528	0	0	0	0	0	0	0	0	0	0	0	0	0	0	0	0	0	0	0	0	0		0	0	0	0	0	0	0	0
173.145	0	0	0	0	0	0	0	0	0	0	0	0	0	0	0	0	0	0	0	0	0		0	0	0	0	0	0	0	0
179.764	0	0	0	0	0	0	0	0	0	0	0	0	0	0	0	0	0	0	0	0	0		0	0	0	0	0	0	0	0
186.38	0	0	0	0	0	0	0	0	0	0	0	0	0	0	0	0	0	0	0	0	0		0	0	0	0	0	0	0	0
192.979	0	0	0	0	0	0	0	0	0	0	0	0	0	0	0	0	0	0	0	0	0		0	0	0	0	0	0	0	0
199.603	0	0	0	0	0	0	0	0	0	0	0	0	0	0	0	0	0	0	0	0	0		0	0	0	0	0	0	0	0
206.226	0	0	0	0	0	0	0	0	0	0	0	0	0	0	0	0	0	0	0	0	0		0	0	0	0	0	0	0	0

## Sheet: Rate (Plates)
Unassigned Well	Unselected Well	OCR Data	ECAR Data	PER Data
OCR (pmol/min):														ECAR (mpH/min):														PER (pmol/min)
	Measurement 1														Measurement 1														Measurement 1
		1	2	3	4	5	6	7	8	9	10	11	12			1	2	3	4	5	6	7	8	9	10	11	12			1	2	3	4	5	6	7	8	9	10	11	12
	A	0	0	0	0	0	0	0	0	0	0	0	0		A	0	0	0	0	0	0	0	0	0	0	0	0		A	0	0	0	0	0	0	0	0	0	0	0	0
	B	72.515	-1.37649	44.8986	-1.3663	202.004	-0.936173	0	0	0	0	0	0		B	12.619	-0.705687	10.2457	1.87764	42.5545	0.948177	0	0	0	0	0	0		B	0	0	0	0	0	0	0	0	0	0	0	0
	C	0	0	0	0	0	0	0	0	0	0	0	0		C	0	0	0	0	0	0	0	0	0	0	0	0		C	0	0	0	0	0	0	0	0	0	0	0	0
	D	0	122.684	122.762	168.475	0	0	0	0	0	0	0	0		D	0	19.8749	24.124	30.7536	0	0	0	0	0	0	0	0		D	0	0	0	0	0	0	0	0	0	0	0	0
	E	66.0307	92.5646	97.7499	119.748	87.3316	128.368	29.8015	54.0604	106.586	171.255	186.298	25.9625		E	8.36233	15.0604	12.0633	14.3207	10.7004	31.1034	2.64723	4.95979	17.4004	33.9717	44.4346	0.486362		E	0	0	0	0	0	0	0	0	0	0	0	0
	F	190.963	115.891	208.037	213.5	167.531	156.275	217.071	183.061	0	0	0	0		F	83.9206	29.7769	91.8822	90.6783	43.7002	51.6125	87.265	94.5736	0	0	0	0		F	0	0	0	0	0	0	0	0	0	0	0	0
	G	0	0	0	0	0	0	0	0	0	0	0	0		G	0	0	0	0	0	0	0	0	0	0	0	0		G	0	0	0	0	0	0	0	0	0	0	0	0
	H	0	0	0	0	0	0	0	0	0	0	0	0		H	0	0	0	0	0	0	0	0	0	0	0	0		H	0	0	0	0	0	0	0	0	0	0	0	0
	Measurement 2														Measurement 2														Measurement 2
		1	2	3	4	5	6	7	8	9	10	11	12			1	2	3	4	5	6	7	8	9	10	11	12			1	2	3	4	5	6	7	8	9	10	11	12
	A	0	0	0	0	0	0	0	0	0	0	0	0		A	0	0	0	0	0	0	0	0	0	0	0	0		A	0	0	0	0	0	0	0	0	0	0	0	0
	B	74.145	0.703184	40.9828	-1.06405	193.739	0.102406	0	0	0	0	0	0		B	10.6767	-0.83858	9.46825	0.525178	30.1305	-0.0998358	0	0	0	0	0	0		B	0	0	0	0	0	0	0	0	0	0	0	0
	C	0	0	0	0	0	0	0	0	0	0	0	0		C	0	0	0	0	0	0	0	0	0	0	0	0		C	0	0	0	0	0	0	0	0	0	0	0	0
	D	0	116.212	116.743	162.394	0	0	0	0	0	0	0	0		D	0	17.59	20.4541	25.2321	0	0	0	0	0	0	0	0		D	0	0	0	0	0	0	0	0	0	0	0	0
	E	60.9264	84.7904	91.4133	108.836	81.1355	121.726	26.4512	48.4106	102.352	166.348	176.354	24.8035		E	8.80032	13.5631	9.99816	12.4621	10.4661	29.0432	2.24272	4.07301	14.1092	27.9571	41.0662	0.806237		E	0	0	0	0	0	0	0	0	0	0	0	0
	F	181.765	111.078	197.018	193.413	159.652	148.897	206.733	173.703	0	0	0	0		F	77.1653	22.9552	74.7921	63.6969	35.835	44.7462	73.8872	78.5275	0	0	0	0		F	0	0	0	0	0	0	0	0	0	0	0	0
	G	0	0	0	0	0	0	0	0	0	0	0	0		G	0	0	0	0	0	0	0	0	0	0	0	0		G	0	0	0	0	0	0	0	0	0	0	0	0
	H	0	0	0	0	0	0	0	0	0	0	0	0		H	0	0	0	0	0	0	0	0	0	0	0	0		H	0	0	0	0	0	0	0	0	0	0	0	0
	Measurement 3														Measurement 3														Measurement 3
		1	2	3	4	5	6	7	8	9	10	11	12			1	2	3	4	5	6	7	8	9	10	11	12			1	2	3	4	5	6	7	8	9	10	11	12
	A	0	0	0	0	0	0	0	0	0	0	0	0		A	0	0	0	0	0	0	0	0	0	0	0	0		A	0	0	0	0	0	0	0	0	0	0	0	0
	B	73.0052	1.45984	40.033	-1.46365	189.831	-0.109891	0	0	0	0	0	0		B	10.5742	-0.509993	9.41341	0.430835	31.4882	0.0484811	0	0	0	0	0	0		B	0	0	0	0	0	0	0	0	0	0	0	0
	C	0	0	0	0	0	0	0	0	0	0	0	0		C	0	0	0	0	0	0	0	0	0	0	0	0		C	0	0	0	0	0	0	0	0	0	0	0	0
	D	0	113.583	114.962	160.478	0	0	0	0	0	0	0	0		D	0	16.9522	19.8455	24.3712	0	0	0	0	0	0	0	0		D	0	0	0	0	0	0	0	0	0	0	0	0
	E	59.6219	82.4216	89.4216	101.507	78.4778	119.095	25.1996	46.8855	93.5556	164.961	172.841	24.1154		E	8.47988	14.0105	9.80144	10.6847	10.1483	28.9856	2.50485	4.51452	11.9757	27.283	40.8674	1.08683		E	0	0	0	0	0	0	0	0	0	0	0	0
	F	178.66	109.421	192.265	191.914	156.608	145.407	202.86	169.838	0	0	0	0		F	77.5285	22.8355	74.1013	65.5026	36.7203	44.4766	74.2536	78.5898	0	0	0	0		F	0	0	0	0	0	0	0	0	0	0	0	0
	G	0	0	0	0	0	0	0	0	0	0	0	0		G	0	0	0	0	0	0	0	0	0	0	0	0		G	0	0	0	0	0	0	0	0	0	0	0	0
	H	0	0	0	0	0	0	0	0	0	0	0	0		H	0	0	0	0	0	0	0	0	0	0	0	0		H	0	0	0	0	0	0	0	0	0	0	0	0
	Measurement 4														Measurement 4														Measurement 4
		1	2	3	4	5	6	7	8	9	10	11	12			1	2	3	4	5	6	7	8	9	10	11	12			1	2	3	4	5	6	7	8	9	10	11	12
	A	0	0	0	0	0	0	0	0	0	0	0	0		A	0	0	0	0	0	0	0	0	0	0	0	0		A	0	0	0	0	0	0	0	0	0	0	0	0
	B	70.5537	2.83067	39.4946	-1.49558	188.426	-0.408597	0	0	0	0	0	0		B	9.95503	-0.399216	9.13409	0.528674	31.2804	0.0523081	0	0	0	0	0	0		B	0	0	0	0	0	0	0	0	0	0	0	0
	C	0	0	0	0	0	0	0	0	0	0	0	0		C	0	0	0	0	0	0	0	0	0	0	0	0		C	0	0	0	0	0	0	0	0	0	0	0	0
	D	0	112.707	114.428	159.57	0	0	0	0	0	0	0	0		D	0	16.9639	19.6686	24.2801	0	0	0	0	0	0	0	0		D	0	0	0	0	0	0	0	0	0	0	0	0
	E	58.737	80.3681	88.3019	101.226	77.6965	118.026	24.7367	46.0265	91.6102	163.711	171.273	24.6019		E	8.4617	14.229	10.0999	10.6356	10.6682	28.7099	2.69302	4.1395	13.1878	27.0425	40.9395	0.868832		E	0	0	0	0	0	0	0	0	0	0	0	0
	F	177.187	109.099	190.26	191.433	154.958	144.051	201.478	168.216	0	0	0	0		F	77.3862	23.3291	74.2296	67.3087	37.2893	44.2341	74.0228	78.6852	0	0	0	0		F	0	0	0	0	0	0	0	0	0	0	0	0
	G	0	0	0	0	0	0	0	0	0	0	0	0		G	0	0	0	0	0	0	0	0	0	0	0	0		G	0	0	0	0	0	0	0	0	0	0	0	0
	H	0	0	0	0	0	0	0	0	0	0	0	0		H	0	0	0	0	0	0	0	0	0	0	0	0		H	0	0	0	0	0	0	0	0	0	0	0	0
	Measurement 5														Measurement 5														Measurement 5
		1	2	3	4	5	6	7	8	9	10	11	12			1	2	3	4	5	6	7	8	9	10	11	12			1	2	3	4	5	6	7	8	9	10	11	12
	A	0	0	0	0	0	0	0	0	0	0	0	0		A	0	0	0	0	0	0	0	0	0	0	0	0		A	0	0	0	0	0	0	0	0	0	0	0	0
	B	71.2965	3.3906	38.9586	-1.76924	187.047	-0.548445	0	0	0	0	0	0		B	9.97876	-0.525427	8.84545	0.958738	31.0301	0.177587	0	0	0	0	0	0		B	0	0	0	0	0	0	0	0	0	0	0	0
	C	0	0	0	0	0	0	0	0	0	0	0	0		C	0	0	0	0	0	0	0	0	0	0	0	0		C	0	0	0	0	0	0	0	0	0	0	0	0
	D	0	111.715	113.985	159.486	0	0	0	0	0	0	0	0		D	0	16.7962	19.5681	24.8038	0	0	0	0	0	0	0	0		D	0	0	0	0	0	0	0	0	0	0	0	0
	E	58.2626	80.6994	87.9117	101.235	76.9529	117.529	24.5082	45.5815	90.9459	162.82	170.878	24.3717		E	8.43215	14.0113	10.0055	10.8088	10.5801	28.8554	2.72741	4.30471	13.4901	27.0091	40.4834	1.02918		E	0	0	0	0	0	0	0	0	0	0	0	0
	F	176.865	108.921	189.616	192.235	154.361	143.737	200.518	167.543	0	0	0	0		F	77.7679	23.4812	73.7213	68.0821	37.825	44.2391	72.8219	77.9809	0	0	0	0		F	0	0	0	0	0	0	0	0	0	0	0	0
	G	0	0	0	0	0	0	0	0	0	0	0	0		G	0	0	0	0	0	0	0	0	0	0	0	0		G	0	0	0	0	0	0	0	0	0	0	0	0
	H	0	0	0	0	0	0	0	0	0	0	0	0		H	0	0	0	0	0	0	0	0	0	0	0	0		H	0	0	0	0	0	0	0	0	0	0	0	0
	Measurement 6														Measurement 6														Measurement 6
		1	2	3	4	5	6	7	8	9	10	11	12			1	2	3	4	5	6	7	8	9	10	11	12			1	2	3	4	5	6	7	8	9	10	11	12
	A	0	0	0	0	0	0	0	0	0	0	0	0		A	0	0	0	0	0	0	0	0	0	0	0	0		A	0	0	0	0	0	0	0	0	0	0	0	0
	B	71.2771	4.00917	36.8293	-1.84465	186.289	-0.451475	0	0	0	0	0	0		B	10.0192	-0.283748	8.3552	0.429759	31.0091	0.285383	0	0	0	0	0	0		B	0	0	0	0	0	0	0	0	0	0	0	0
	C	0	0	0	0	0	0	0	0	0	0	0	0		C	0	0	0	0	0	0	0	0	0	0	0	0		C	0	0	0	0	0	0	0	0	0	0	0	0
	D	0	111.65	113.993	159.786	0	0	0	0	0	0	0	0		D	0	16.829	19.3224	24.8201	0	0	0	0	0	0	0	0		D	0	0	0	0	0	0	0	0	0	0	0	0
	E	58.3296	81.3005	87.8076	101.247	77.2406	117.506	24.3133	45.1712	90.9734	163.602	170.852	24.244		E	8.31173	13.9758	9.79101	10.5961	10.7725	29.017	2.82488	3.75596	13.3519	27.3322	40.6399	0.664833		E	0	0	0	0	0	0	0	0	0	0	0	0
	F	176.663	108.984	189.383	182.972	153.867	145.242	198.452	168.484	0	0	0	0		F	77.1245	23.7369	73.8429	59.8165	37.9688	44.7001	72.6513	78.7149	0	0	0	0		F	0	0	0	0	0	0	0	0	0	0	0	0
	G	0	0	0	0	0	0	0	0	0	0	0	0		G	0	0	0	0	0	0	0	0	0	0	0	0		G	0	0	0	0	0	0	0	0	0	0	0	0
	H	0	0	0	0	0	0	0	0	0	0	0	0		H	0	0	0	0	0	0	0	0	0	0	0	0		H	0	0	0	0	0	0	0	0	0	0	0	0
	Measurement 7														Measurement 7														Measurement 7
		1	2	3	4	5	6	7	8	9	10	11	12			1	2	3	4	5	6	7	8	9	10	11	12			1	2	3	4	5	6	7	8	9	10	11	12
	A	0	0	0	0	0	0	0	0	0	0	0	0		A	0	0	0	0	0	0	0	0	0	0	0	0		A	0	0	0	0	0	0	0	0	0	0	0	0
	B	62.302	4.79686	16.2624	-2.21305	122.718	-0.286282	0	0	0	0	0	0		B	15.1138	0.0950856	25.4105	0.749429	47.8205	0.318708	0	0	0	0	0	0		B	0	0	0	0	0	0	0	0	0	0	0	0
	C	0	0	0	0	0	0	0	0	0	0	0	0		C	0	0	0	0	0	0	0	0	0	0	0	0		C	0	0	0	0	0	0	0	0	0	0	0	0
	D	0	64.0821	78.1059	88.3623	0	0	0	0	0	0	0	0		D	0	34.6296	31.0413	50.4751	0	0	0	0	0	0	0	0		D	0	0	0	0	0	0	0	0	0	0	0	0
	E	34.7872	59.6889	44.6163	49.82	39.7498	57.0391	16.2559	20.5788	61.6238	131.196	133.029	27.92		E	13.1865	22.1421	22.6507	24.7849	26.0278	63.3914	4.79313	11.055	21.6665	36.8722	74.6278	39.5875		E	0	0	0	0	0	0	0	0	0	0	0	0
	F	167.806	99.7637	172.886	170.306	129.826	119.466	189.257	157.669	0	0	0	0		F	80.313	27.5551	79.8952	62.2207	49.5766	57.6686	81.9916	85.4241	0	0	0	0		F	0	0	0	0	0	0	0	0	0	0	0	0
	G	0	0	0	0	0	0	0	0	0	0	0	0		G	0	0	0	0	0	0	0	0	0	0	0	0		G	0	0	0	0	0	0	0	0	0	0	0	0
	H	0	0	0	0	0	0	0	0	0	0	0	0		H	0	0	0	0	0	0	0	0	0	0	0	0		H	0	0	0	0	0	0	0	0	0	0	0	0
	Measurement 8														Measurement 8														Measurement 8
		1	2	3	4	5	6	7	8	9	10	11	12			1	2	3	4	5	6	7	8	9	10	11	12			1	2	3	4	5	6	7	8	9	10	11	12
	A	0	0	0	0	0	0	0	0	0	0	0	0		A	0	0	0	0	0	0	0	0	0	0	0	0		A	0	0	0	0	0	0	0	0	0	0	0	0
	B	49.8425	4.62228	7.24925	-2.3826	82.637	-0.83735	0	0	0	0	0	0		B	19.7823	-0.211274	30.5723	0.72085	63.4338	0.490027	0	0	0	0	0	0		B	0	0	0	0	0	0	0	0	0	0	0	0
	C	0	0	0	0	0	0	0	0	0	0	0	0		C	0	0	0	0	0	0	0	0	0	0	0	0		C	0	0	0	0	0	0	0	0	0	0	0	0
	D	0	29.3647	42.8568	59.2679	0	0	0	0	0	0	0	0		D	0	45.331	44.5549	58.1864	0	0	0	0	0	0	0	0		D	0	0	0	0	0	0	0	0	0	0	0	0
	E	16.2003	30.0048	26.1299	27.3251	26.9227	33.7721	8.21469	14.6842	33.0177	92.0544	69.4751	16.2908		E	20.0491	35.9373	31.2545	33.8781	32.9563	78.8454	8.42079	14.1244	33.1453	48.733	89.3824	36.0722		E	0	0	0	0	0	0	0	0	0	0	0	0
	F	162.238	84.8516	157.173	150.958	98.9616	105.225	163.054	148.537	0	0	0	0		F	91.876	38.9335	98.9691	79.891	67.9454	64.9972	99.7249	97.2567	0	0	0	0		F	0	0	0	0	0	0	0	0	0	0	0	0
	G	0	0	0	0	0	0	0	0	0	0	0	0		G	0	0	0	0	0	0	0	0	0	0	0	0		G	0	0	0	0	0	0	0	0	0	0	0	0
	H	0	0	0	0	0	0	0	0	0	0	0	0		H	0	0	0	0	0	0	0	0	0	0	0	0		H	0	0	0	0	0	0	0	0	0	0	0	0
	Measurement 9														Measurement 9														Measurement 9
		1	2	3	4	5	6	7	8	9	10	11	12			1	2	3	4	5	6	7	8	9	10	11	12			1	2	3	4	5	6	7	8	9	10	11	12
	A	0	0	0	0	0	0	0	0	0	0	0	0		A	0	0	0	0	0	0	0	0	0	0	0	0		A	0	0	0	0	0	0	0	0	0	0	0	0
	B	40.4422	5.25793	5.46675	-2.56926	62.435	-0.647941	0	0	0	0	0	0		B	22.2519	0.271431	27.8686	0.56714	68.5561	0.796409	0	0	0	0	0	0		B	0	0	0	0	0	0	0	0	0	0	0	0
	C	0	0	0	0	0	0	0	0	0	0	0	0		C	0	0	0	0	0	0	0	0	0	0	0	0		C	0	0	0	0	0	0	0	0	0	0	0	0
	D	0	21.7571	32.9672	49.2733	0	0	0	0	0	0	0	0		D	0	45.9153	47.0966	59.2739	0	0	0	0	0	0	0	0		D	0	0	0	0	0	0	0	0	0	0	0	0
	E	10.8978	20.1386	20.8309	22.8915	24.6338	28.0719	4.40436	13.128	26.579	69.7054	50.6482	14.5292		E	23.0571	42.4817	31.8815	36.2332	33.6982	81.5657	9.37356	15.4952	35.4106	54.866	93.7091	37.6986		E	0	0	0	0	0	0	0	0	0	0	0	0
	F	152.643	70.5436	132.59	126.096	76.1643	91.091	131.377	120.339	0	0	0	0		F	102.605	45.9071	111.674	116.597	78.0679	71.0618	113.947	107.715	0	0	0	0		F	0	0	0	0	0	0	0	0	0	0	0	0
	G	0	0	0	0	0	0	0	0	0	0	0	0		G	0	0	0	0	0	0	0	0	0	0	0	0		G	0	0	0	0	0	0	0	0	0	0	0	0
	H	0	0	0	0	0	0	0	0	0	0	0	0		H	0	0	0	0	0	0	0	0	0	0	0	0		H	0	0	0	0	0	0	0	0	0	0	0	0
	Measurement 10														Measurement 10														Measurement 10
		1	2	3	4	5	6	7	8	9	10	11	12			1	2	3	4	5	6	7	8	9	10	11	12			1	2	3	4	5	6	7	8	9	10	11	12
	A	0	0	0	0	0	0	0	0	0	0	0	0		A	0	0	0	0	0	0	0	0	0	0	0	0		A	0	0	0	0	0	0	0	0	0	0	0	0
	B	34.7583	4.81688	4.61509	-3.10282	52.3109	-1.56651	0	0	0	0	0	0		B	22.1148	0.322908	30.1395	0.691383	71.0225	0.787516	0	0	0	0	0	0		B	0	0	0	0	0	0	0	0	0	0	0	0
	C	0	0	0	0	0	0	0	0	0	0	0	0		C	0	0	0	0	0	0	0	0	0	0	0	0		C	0	0	0	0	0	0	0	0	0	0	0	0
	D	0	18.6643	28.3576	44.7465	0	0	0	0	0	0	0	0		D	0	46.4482	47.2941	59.2819	0	0	0	0	0	0	0	0		D	0	0	0	0	0	0	0	0	0	0	0	0
	E	8.55377	16.4293	17.984	21.2462	22.3056	24.6425	2.30779	12.5113	22.494	56.71	43.3804	13.6096		E	23.458	44.4144	32	36.3984	33.254	82.3279	9.8035	14.8056	35.3925	57.5281	93.7929	37.4531		E	0	0	0	0	0	0	0	0	0	0	0	0
	F	143.03	58.3163	116.33	107.04	63.5613	79.1794	113.061	106.149	0	0	0	0		F	110.043	49.3302	118.661	119.324	80.7636	74.5447	119.92	114.861	0	0	0	0		F	0	0	0	0	0	0	0	0	0	0	0	0
	G	0	0	0	0	0	0	0	0	0	0	0	0		G	0	0	0	0	0	0	0	0	0	0	0	0		G	0	0	0	0	0	0	0	0	0	0	0	0
	H	0	0	0	0	0	0	0	0	0	0	0	0		H	0	0	0	0	0	0	0	0	0	0	0	0		H	0	0	0	0	0	0	0	0	0	0	0	0
	Measurement 11														Measurement 11														Measurement 11
		1	2	3	4	5	6	7	8	9	10	11	12			1	2	3	4	5	6	7	8	9	10	11	12			1	2	3	4	5	6	7	8	9	10	11	12
	A	0	0	0	0	0	0	0	0	0	0	0	0		A	0	0	0	0	0	0	0	0	0	0	0	0		A	0	0	0	0	0	0	0	0	0	0	0	0
	B	30.4198	4.78137	3.78872	-3.36795	49.5447	-1.62275	0	0	0	0	0	0		B	21.7915	0.155786	29.3193	0.678283	70.5628	1.13096	0	0	0	0	0	0		B	0	0	0	0	0	0	0	0	0	0	0	0
	C	0	0	0	0	0	0	0	0	0	0	0	0		C	0	0	0	0	0	0	0	0	0	0	0	0		C	0	0	0	0	0	0	0	0	0	0	0	0
	D	0	17.3567	26.1039	42.7575	0	0	0	0	0	0	0	0		D	0	44.3756	47.0459	58.8282	0	0	0	0	0	0	0	0		D	0	0	0	0	0	0	0	0	0	0	0	0
	E	7.43059	14.9032	16.1122	20.4478	21.2417	23.0314	1.58348	11.7889	20.9881	49.5345	40.3019	13.3865		E	23.8185	44.7703	32.2011	36.2459	32.3806	81.4283	9.89631	14.9069	34.9841	58.0928	92.6495	37.3059		E	0	0	0	0	0	0	0	0	0	0	0	0
	F	135.8	50.6356	106.913	93.315	57.7444	71.7221	104.294	97.9332	0	0	0	0		F	111.767	50.0857	120.012	111.982	80.8134	75.563	121.732	115.654	0	0	0	0		F	0	0	0	0	0	0	0	0	0	0	0	0
	G	0	0	0	0	0	0	0	0	0	0	0	0		G	0	0	0	0	0	0	0	0	0	0	0	0		G	0	0	0	0	0	0	0	0	0	0	0	0
	H	0	0	0	0	0	0	0	0	0	0	0	0		H	0	0	0	0	0	0	0	0	0	0	0	0		H	0	0	0	0	0	0	0	0	0	0	0	0
	Measurement 12														Measurement 12														Measurement 12
		1	2	3	4	5	6	7	8	9	10	11	12			1	2	3	4	5	6	7	8	9	10	11	12			1	2	3	4	5	6	7	8	9	10	11	12
	A	0	0	0	0	0	0	0	0	0	0	0	0		A	0	0	0	0	0	0	0	0	0	0	0	0		A	0	0	0	0	0	0	0	0	0	0	0	0
	B	27.9693	4.61467	2.93037	-3.43135	50.2805	-1.60067	0	0	0	0	0	0		B	20.7085	0.500238	29.1685	0.538171	70.622	1.09137	0	0	0	0	0	0		B	0	0	0	0	0	0	0	0	0	0	0	0
	C	0	0	0	0	0	0	0	0	0	0	0	0		C	0	0	0	0	0	0	0	0	0	0	0	0		C	0	0	0	0	0	0	0	0	0	0	0	0
	D	0	16.9651	25.4498	42.7734	0	0	0	0	0	0	0	0		D	0	43.6963	45.6847	57.9246	0	0	0	0	0	0	0	0		D	0	0	0	0	0	0	0	0	0	0	0	0
	E	7.08988	14.1609	15.3227	20.6918	20.8865	22.8185	1.52875	11.6645	20.5961	47.0963	39.9292	13.51		E	22.4497	44.4823	31.3555	35.9694	31.5642	81.5533	9.82892	14.6817	34.336	57.5753	91.7813	36.8598		E	0	0	0	0	0	0	0	0	0	0	0	0
	F	129.936	45.8108	100.332	79.9016	54.7413	66.3564	100.502	94.025	0	0	0	0		F	109.742	50.3083	119.769	84.0185	80.3064	76.4279	122.196	117.259	0	0	0	0		F	0	0	0	0	0	0	0	0	0	0	0	0
	G	0	0	0	0	0	0	0	0	0	0	0	0		G	0	0	0	0	0	0	0	0	0	0	0	0		G	0	0	0	0	0	0	0	0	0	0	0	0
	H	0	0	0	0	0	0	0	0	0	0	0	0		H	0	0	0	0	0	0	0	0	0	0	0	0		H	0	0	0	0	0	0	0	0	0	0	0	0
	Measurement 13														Measurement 13														Measurement 13
		1	2	3	4	5	6	7	8	9	10	11	12			1	2	3	4	5	6	7	8	9	10	11	12			1	2	3	4	5	6	7	8	9	10	11	12
	A	0	0	0	0	0	0	0	0	0	0	0	0		A	0	0	0	0	0	0	0	0	0	0	0	0		A	0	0	0	0	0	0	0	0	0	0	0	0
	B	25.6508	4.99497	3.16948	-3.18117	52.5642	-1.43568	0	0	0	0	0	0		B	20.441	0.543156	28.8375	0.931876	70.147	1.27275	0	0	0	0	0	0		B	0	0	0	0	0	0	0	0	0	0	0	0
	C	0	0	0	0	0	0	0	0	0	0	0	0		C	0	0	0	0	0	0	0	0	0	0	0	0		C	0	0	0	0	0	0	0	0	0	0	0	0
	D	0	17.2574	26.1055	44.4671	0	0	0	0	0	0	0	0		D	0	42.9292	45.585	57.4305	0	0	0	0	0	0	0	0		D	0	0	0	0	0	0	0	0	0	0	0	0
	E	7.22879	15.8335	15.7638	21.9515	21.0274	23.155	1.58799	12.082	21.4446	46.3061	40.9521	13.6256		E	21.8699	50.4437	30.6243	35.4792	30.6596	80.0818	9.36441	14.6043	33.774	55.1449	90.4393	36.501		E	0	0	0	0	0	0	0	0	0	0	0	0
	F	125.426	42.4106	96.7142	76.8031	52.673	62.8035	98.6799	91.4364	0	0	0	0		F	109.751	50.1699	118.238	80.8957	79.2574	75.2576	120.791	116.148	0	0	0	0		F	0	0	0	0	0	0	0	0	0	0	0	0
	G	0	0	0	0	0	0	0	0	0	0	0	0		G	0	0	0	0	0	0	0	0	0	0	0	0		G	0	0	0	0	0	0	0	0	0	0	0	0
	H	0	0	0	0	0	0	0	0	0	0	0	0		H	0	0	0	0	0	0	0	0	0	0	0	0		H	0	0	0	0	0	0	0	0	0	0	0	0
	Measurement 14														Measurement 14														Measurement 14
		1	2	3	4	5	6	7	8	9	10	11	12			1	2	3	4	5	6	7	8	9	10	11	12			1	2	3	4	5	6	7	8	9	10	11	12
	A	0	0	0	0	0	0	0	0	0	0	0	0		A	0	0	0	0	0	0	0	0	0	0	0	0		A	0	0	0	0	0	0	0	0	0	0	0	0
	B	25.3594	4.92834	3.28939	-3.58862	55.4265	-1.55868	0	0	0	0	0	0		B	20.4787	0.495552	27.613	0.601221	68.4863	0.759441	0	0	0	0	0	0		B	0	0	0	0	0	0	0	0	0	0	0	0
	C	0	0	0	0	0	0	0	0	0	0	0	0		C	0	0	0	0	0	0	0	0	0	0	0	0		C	0	0	0	0	0	0	0	0	0	0	0	0
	D	0	18.1979	27.2322	46.8554	0	0	0	0	0	0	0	0		D	0	42.1042	44.7189	56.6073	0	0	0	0	0	0	0	0		D	0	0	0	0	0	0	0	0	0	0	0	0
	E	7.77427	15.2171	16.3972	23.2454	21.2264	23.9328	1.8778	12.2013	22.6411	47.925	43.2878	14.0888		E	21.1536	40.7554	29.5611	34.6958	29.8011	79.4941	9.47186	14.4289	33.0936	55.4613	89.4418	35.9174		E	0	0	0	0	0	0	0	0	0	0	0	0
	F	120.933	39.7444	93.992	76.5606	51.4647	59.7492	97.6622	89.8983	0	0	0	0		F	107.921	48.778	115.369	81.8258	77.3825	73.9694	118.479	113.624	0	0	0	0		F	0	0	0	0	0	0	0	0	0	0	0	0
	G	0	0	0	0	0	0	0	0	0	0	0	0		G	0	0	0	0	0	0	0	0	0	0	0	0		G	0	0	0	0	0	0	0	0	0	0	0	0
	H	0	0	0	0	0	0	0	0	0	0	0	0		H	0	0	0	0	0	0	0	0	0	0	0	0		H	0	0	0	0	0	0	0	0	0	0	0	0
	Measurement 15														Measurement 15														Measurement 15
		1	2	3	4	5	6	7	8	9	10	11	12			1	2	3	4	5	6	7	8	9	10	11	12			1	2	3	4	5	6	7	8	9	10	11	12
	A	0	0	0	0	0	0	0	0	0	0	0	0		A	0	0	0	0	0	0	0	0	0	0	0	0		A	0	0	0	0	0	0	0	0	0	0	0	0
	B	24.9784	5.16315	3.65844	-3.25623	59.4903	-1.49971	0	0	0	0	0	0		B	19.9647	-0.145749	27.7914	0.527378	66.9309	0.860399	0	0	0	0	0	0		B	0	0	0	0	0	0	0	0	0	0	0	0
	C	0	0	0	0	0	0	0	0	0	0	0	0		C	0	0	0	0	0	0	0	0	0	0	0	0		C	0	0	0	0	0	0	0	0	0	0	0	0
	D	0	19.9381	28.4646	50.2001	0	0	0	0	0	0	0	0		D	0	41.7986	44.2777	56.0471	0	0	0	0	0	0	0	0		D	0	0	0	0	0	0	0	0	0	0	0	0
	E	8.3715	14.4009	17.1727	25.6904	21.338	25.1293	2.45736	12.3976	24.479	50.5871	46.5498	14.423		E	21.2381	44.3419	28.99	34.489	28.5188	79.7146	9.1334	13.562	32.5685	54.7894	89.3696	36.1437		E	0	0	0	0	0	0	0	0	0	0	0	0
	F	117.069	38.2082	92.1655	78.4687	50.7519	57.9489	97.8705	89.1481	0	0	0	0		F	106.867	48.0746	112.432	83.1144	74.8965	72.9175	116.341	111.109	0	0	0	0		F	0	0	0	0	0	0	0	0	0	0	0	0
	G	0	0	0	0	0	0	0	0	0	0	0	0		G	0	0	0	0	0	0	0	0	0	0	0	0		G	0	0	0	0	0	0	0	0	0	0	0	0
	H	0	0	0	0	0	0	0	0	0	0	0	0		H	0	0	0	0	0	0	0	0	0	0	0	0		H	0	0	0	0	0	0	0	0	0	0	0	0
	Measurement 16														Measurement 16														Measurement 16
		1	2	3	4	5	6	7	8	9	10	11	12			1	2	3	4	5	6	7	8	9	10	11	12			1	2	3	4	5	6	7	8	9	10	11	12
	A	0	0	0	0	0	0	0	0	0	0	0	0		A	0	0	0	0	0	0	0	0	0	0	0	0		A	0	0	0	0	0	0	0	0	0	0	0	0
	B	24.6207	4.81982	3.81652	-3.36611	64.6462	-1.26884	0	0	0	0	0	0		B	20.3105	0.196634	27.0833	0.303406	65.7371	0.961785	0	0	0	0	0	0		B	0	0	0	0	0	0	0	0	0	0	0	0
	C	0	0	0	0	0	0	0	0	0	0	0	0		C	0	0	0	0	0	0	0	0	0	0	0	0		C	0	0	0	0	0	0	0	0	0	0	0	0
	D	0	21.9802	30.4339	53.7923	0	0	0	0	0	0	0	0		D	0	41.5509	43.422	56.0052	0	0	0	0	0	0	0	0		D	0	0	0	0	0	0	0	0	0	0	0	0
	E	9.36889	15.5291	18.7084	27.8413	22.4921	26.9676	3.00197	12.8769	26.1949	53.1243	50.5654	14.4535		E	20.7826	42.9258	28.0735	34.0761	27.4145	78.6955	8.93086	13.9444	32.0862	53.1897	87.7004	36.1928		E	0	0	0	0	0	0	0	0	0	0	0	0
	F	114.844	37.0622	90.924	80.2103	51.0066	57.0816	98.0851	89.0713	0	0	0	0		F	105.21	46.3831	109.391	82.505	73.5354	71.2775	113.705	108.413	0	0	0	0		F	0	0	0	0	0	0	0	0	0	0	0	0
	G	0	0	0	0	0	0	0	0	0	0	0	0		G	0	0	0	0	0	0	0	0	0	0	0	0		G	0	0	0	0	0	0	0	0	0	0	0	0
	H	0	0	0	0	0	0	0	0	0	0	0	0		H	0	0	0	0	0	0	0	0	0	0	0	0		H	0	0	0	0	0	0	0	0	0	0	0	0
	Measurement 17														Measurement 17														Measurement 17
		1	2	3	4	5	6	7	8	9	10	11	12			1	2	3	4	5	6	7	8	9	10	11	12			1	2	3	4	5	6	7	8	9	10	11	12
	A	0	0	0	0	0	0	0	0	0	0	0	0		A	0	0	0	0	0	0	0	0	0	0	0	0		A	0	0	0	0	0	0	0	0	0	0	0	0
	B	25.5944	5.62397	4.93428	-2.83908	70.6941	-0.853447	0	0	0	0	0	0		B	20.2404	0.188974	26.7796	0.441939	63.4857	0.88224	0	0	0	0	0	0		B	0	0	0	0	0	0	0	0	0	0	0	0
	C	0	0	0	0	0	0	0	0	0	0	0	0		C	0	0	0	0	0	0	0	0	0	0	0	0		C	0	0	0	0	0	0	0	0	0	0	0	0
	D	0	25.3875	32.8819	57.9095	0	0	0	0	0	0	0	0		D	0	40.488	42.3778	54.9276	0	0	0	0	0	0	0	0		D	0	0	0	0	0	0	0	0	0	0	0	0
	E	11.0635	17.029	20.4834	31.1638	24.0264	28.924	4.41934	13.9613	28.1431	56.8594	55.4873	15.2849		E	20.7213	42.552	27.8352	34.039	26.4705	76.9992	8.46027	13.6918	31.4608	51.7797	85.4699	36.0364		E	0	0	0	0	0	0	0	0	0	0	0	0
	F	115.084	37.6342	91.7054	82.2733	51.694	57.3192	99.6526	90.3919	0	0	0	0		F	103.098	45.3997	106.454	80.8566	72.0513	69.9055	111.37	105.789	0	0	0	0		F	0	0	0	0	0	0	0	0	0	0	0	0
	G	0	0	0	0	0	0	0	0	0	0	0	0		G	0	0	0	0	0	0	0	0	0	0	0	0		G	0	0	0	0	0	0	0	0	0	0	0	0
	H	0	0	0	0	0	0	0	0	0	0	0	0		H	0	0	0	0	0	0	0	0	0	0	0	0		H	0	0	0	0	0	0	0	0	0	0	0	0
	Measurement 18														Measurement 18														Measurement 18
		1	2	3	4	5	6	7	8	9	10	11	12			1	2	3	4	5	6	7	8	9	10	11	12			1	2	3	4	5	6	7	8	9	10	11	12
	A	0	0	0	0	0	0	0	0	0	0	0	0		A	0	0	0	0	0	0	0	0	0	0	0	0		A	0	0	0	0	0	0	0	0	0	0	0	0
	B	26.6015	5.28298	5.31411	-3.08069	76.0613	-0.59456	0	0	0	0	0	0		B	19.832	0.0299461	26.1672	0.346639	63.5293	0.555438	0	0	0	0	0	0		B	0	0	0	0	0	0	0	0	0	0	0	0
	C	0	0	0	0	0	0	0	0	0	0	0	0		C	0	0	0	0	0	0	0	0	0	0	0	0		C	0	0	0	0	0	0	0	0	0	0	0	0
	D	0	27.8835	35.191	61.6507	0	0	0	0	0	0	0	0		D	0	39.4577	40.922	53.6447	0	0	0	0	0	0	0	0		D	0	0	0	0	0	0	0	0	0	0	0	0
	E	12.4679	17.7889	22.2443	33.2407	24.5978	30.9706	5.39196	14.4311	30.2046	59.7579	60.2252	15.5536		E	20.4747	40.7995	27.1863	33.5724	25.2113	75.0805	8.25207	13.8668	30.3515	49.9274	82.5586	34.5114		E	0	0	0	0	0	0	0	0	0	0	0	0
	F	116.81	37.6685	92.957	84.4881	52.0411	57.6368	100.922	91.6104	0	0	0	0		F	101.368	43.4567	103.65	79.2175	70.3642	68.7227	108.799	103.503	0	0	0	0		F	0	0	0	0	0	0	0	0	0	0	0	0
	G	0	0	0	0	0	0	0	0	0	0	0	0		G	0	0	0	0	0	0	0	0	0	0	0	0		G	0	0	0	0	0	0	0	0	0	0	0	0
	H	0	0	0	0	0	0	0	0	0	0	0	0		H	0	0	0	0	0	0	0	0	0	0	0	0		H	0	0	0	0	0	0	0	0	0	0	0	0
	Measurement 19														Measurement 19														Measurement 19
		1	2	3	4	5	6	7	8	9	10	11	12			1	2	3	4	5	6	7	8	9	10	11	12			1	2	3	4	5	6	7	8	9	10	11	12
	A	0	0	0	0	0	0	0	0	0	0	0	0		A	0	0	0	0	0	0	0	0	0	0	0	0		A	0	0	0	0	0	0	0	0	0	0	0	0
	B	58.5699	5.29695	17.1541	-2.6402	180.142	0.27091	0	0	0	0	0	0		B	21.0018	-0.0907852	23.0756	0.391613	55.3353	0.152012	0	0	0	0	0	0		B	0	0	0	0	0	0	0	0	0	0	0	0
	C	0	0	0	0	0	0	0	0	0	0	0	0		C	0	0	0	0	0	0	0	0	0	0	0	0		C	0	0	0	0	0	0	0	0	0	0	0	0
	D	0	84.7668	86.7305	134.99	0	0	0	0	0	0	0	0		D	0	30.389	27.9574	39.419	0	0	0	0	0	0	0	0		D	0	0	0	0	0	0	0	0	0	0	0	0
	E	38.3478	62.3543	60.1992	77.5565	52.0066	89.7581	26.9632	41.2268	83.0107	158.621	161.578	40.3259		E	15.7573	40.2528	20.0888	22.7207	17.9291	62.8198	7.11228	10.2151	23.7736	48.5471	80.132	36.7046		E	0	0	0	0	0	0	0	0	0	0	0	0
	F	180.687	104.767	174.488	172.827	137.688	125.515	190.048	154.985	0	0	0	0		F	100.491	45.4344	102.917	83.7467	65.8513	66.2655	112.634	102.515	0	0	0	0		F	0	0	0	0	0	0	0	0	0	0	0	0
	G	0	0	0	0	0	0	0	0	0	0	0	0		G	0	0	0	0	0	0	0	0	0	0	0	0		G	0	0	0	0	0	0	0	0	0	0	0	0
	H	0	0	0	0	0	0	0	0	0	0	0	0		H	0	0	0	0	0	0	0	0	0	0	0	0		H	0	0	0	0	0	0	0	0	0	0	0	0
	Measurement 20														Measurement 20														Measurement 20
		1	2	3	4	5	6	7	8	9	10	11	12			1	2	3	4	5	6	7	8	9	10	11	12			1	2	3	4	5	6	7	8	9	10	11	12
	A	0	0	0	0	0	0	0	0	0	0	0	0		A	0	0	0	0	0	0	0	0	0	0	0	0		A	0	0	0	0	0	0	0	0	0	0	0	0
	B	56.8915	4.6055	17.7137	-2.88817	174.044	-0.113723	0	0	0	0	0	0		B	24.0002	0.180705	26.211	0.391282	60.5999	0.661046	0	0	0	0	0	0		B	0	0	0	0	0	0	0	0	0	0	0	0
	C	0	0	0	0	0	0	0	0	0	0	0	0		C	0	0	0	0	0	0	0	0	0	0	0	0		C	0	0	0	0	0	0	0	0	0	0	0	0
	D	0	70.8137	77.352	127.02	0	0	0	0	0	0	0	0		D	0	34.3348	33.5543	44.6206	0	0	0	0	0	0	0	0		D	0	0	0	0	0	0	0	0	0	0	0	0
	E	33.6311	51.4121	51.3749	73.6935	48.7826	84.2604	21.486	37.4134	79.1319	155.253	158.339	43.374		E	18.4021	43.2537	23.6822	28.5254	22.431	69.5179	8.22609	12.1646	28.2911	49.8224	83.1557	37.8345		E	0	0	0	0	0	0	0	0	0	0	0	0
	F	176.981	98.6866	172.588	170.513	126.661	120.083	196.251	153.559	0	0	0	0		F	98.4073	45.8805	99.2231	82.4437	63.4537	66.1016	109.511	101.667	0	0	0	0		F	0	0	0	0	0	0	0	0	0	0	0	0
	G	0	0	0	0	0	0	0	0	0	0	0	0		G	0	0	0	0	0	0	0	0	0	0	0	0		G	0	0	0	0	0	0	0	0	0	0	0	0
	H	0	0	0	0	0	0	0	0	0	0	0	0		H	0	0	0	0	0	0	0	0	0	0	0	0		H	0	0	0	0	0	0	0	0	0	0	0	0
	Measurement 21														Measurement 21														Measurement 21
		1	2	3	4	5	6	7	8	9	10	11	12			1	2	3	4	5	6	7	8	9	10	11	12			1	2	3	4	5	6	7	8	9	10	11	12
	A	0	0	0	0	0	0	0	0	0	0	0	0		A	0	0	0	0	0	0	0	0	0	0	0	0		A	0	0	0	0	0	0	0	0	0	0	0	0
	B	57.3102	4.30913	19.7926	-3.0237	169.756	0.00293836	0	0	0	0	0	0		B	24.8629	0.102587	27.0703	0.0917271	62.7225	0.56736	0	0	0	0	0	0		B	0	0	0	0	0	0	0	0	0	0	0	0
	C	0	0	0	0	0	0	0	0	0	0	0	0		C	0	0	0	0	0	0	0	0	0	0	0	0		C	0	0	0	0	0	0	0	0	0	0	0	0
	D	0	72.8655	76.7959	126.768	0	0	0	0	0	0	0	0		D	0	35.4257	34.9017	46.3517	0	0	0	0	0	0	0	0		D	0	0	0	0	0	0	0	0	0	0	0	0
	E	36.4386	52.6756	54.5859	79.4319	51.9186	91.8428	21.017	40.5467	81.36	153.209	156.239	47.7313		E	20.4595	46.0473	26.0954	31.7972	24.3519	71.3196	9.06461	13.7771	28.9488	51.0099	77.8308	35.953		E	0	0	0	0	0	0	0	0	0	0	0	0
	F	174.925	96.579	170.498	168.79	125.577	119.07	197.211	152.312	0	0	0	0		F	96.4738	44.7643	96.4912	81.2469	62.739	65.6904	107.034	100.489	0	0	0	0		F	0	0	0	0	0	0	0	0	0	0	0	0
	G	0	0	0	0	0	0	0	0	0	0	0	0		G	0	0	0	0	0	0	0	0	0	0	0	0		G	0	0	0	0	0	0	0	0	0	0	0	0
	H	0	0	0	0	0	0	0	0	0	0	0	0		H	0	0	0	0	0	0	0	0	0	0	0	0		H	0	0	0	0	0	0	0	0	0	0	0	0
	Measurement 22														Measurement 22														Measurement 22
		1	2	3	4	5	6	7	8	9	10	11	12			1	2	3	4	5	6	7	8	9	10	11	12			1	2	3	4	5	6	7	8	9	10	11	12
	A	0	0	0	0	0	0	0	0	0	0	0	0		A	0	0	0	0	0	0	0	0	0	0	0	0		A	0	0	0	0	0	0	0	0	0	0	0	0
	B	57.8144	3.72806	22.6597	-2.98539	168.152	-0.173418	0	0	0	0	0	0		B	24.5095	-0.0528668	26.923	0.0371124	63.4763	0.540812	0	0	0	0	0	0		B	0	0	0	0	0	0	0	0	0	0	0	0
	C	0	0	0	0	0	0	0	0	0	0	0	0		C	0	0	0	0	0	0	0	0	0	0	0	0		C	0	0	0	0	0	0	0	0	0	0	0	0
	D	0	77.0784	77.4747	127.999	0	0	0	0	0	0	0	0		D	0	34.1468	34.695	46.6001	0	0	0	0	0	0	0	0		D	0	0	0	0	0	0	0	0	0	0	0	0
	E	40.0527	56.7755	59.2432	87.1815	55.212	100.233	21.5791	42.829	83.3111	152.113	156.027	50.747		E	20.9346	44.9464	27.6305	32.8901	24.0681	71.9226	9.08976	13.4122	28.7114	50.7795	74.2104	33.4167		E	0	0	0	0	0	0	0	0	0	0	0	0
	F	174.868	96.5908	170.455	168.699	127.108	119.331	197.991	152.365	0	0	0	0		F	94.732	44.2422	94.8269	79.9575	61.8865	65.1797	104.409	99.2328	0	0	0	0		F	0	0	0	0	0	0	0	0	0	0	0	0
	G	0	0	0	0	0	0	0	0	0	0	0	0		G	0	0	0	0	0	0	0	0	0	0	0	0		G	0	0	0	0	0	0	0	0	0	0	0	0
	H	0	0	0	0	0	0	0	0	0	0	0	0		H	0	0	0	0	0	0	0	0	0	0	0	0		H	0	0	0	0	0	0	0	0	0	0	0	0
	Measurement 23														Measurement 23														Measurement 23
		1	2	3	4	5	6	7	8	9	10	11	12			1	2	3	4	5	6	7	8	9	10	11	12			1	2	3	4	5	6	7	8	9	10	11	12
	A	0	0	0	0	0	0	0	0	0	0	0	0		A	0	0	0	0	0	0	0	0	0	0	0	0		A	0	0	0	0	0	0	0	0	0	0	0	0
	B	59.4685	3.26721	25.5555	-3.14558	167.322	-0.133085	0	0	0	0	0	0		B	23.9114	-0.124908	26.686	-0.117087	63.6257	0.947344	0	0	0	0	0	0		B	0	0	0	0	0	0	0	0	0	0	0	0
	C	0	0	0	0	0	0	0	0	0	0	0	0		C	0	0	0	0	0	0	0	0	0	0	0	0		C	0	0	0	0	0	0	0	0	0	0	0	0
	D	0	80.3258	78.2543	128.599	0	0	0	0	0	0	0	0		D	0	32.4811	34.0044	46.3972	0	0	0	0	0	0	0	0		D	0	0	0	0	0	0	0	0	0	0	0	0
	E	44.4996	59.4912	64.8934	93.3864	58.8212	106.132	22.2501	44.3828	83.9317	150.944	155.489	52.6229		E	20.9396	52.5299	28.0841	33.1265	24.2612	71.1957	9.1534	13.3628	28.227	49.793	72.2073	31.5455		E	0	0	0	0	0	0	0	0	0	0	0	0
	F	174.48	97.6171	169.352	167.956	129.251	120.041	196.954	152.042	0	0	0	0		F	91.7429	43.0294	93.0613	77.9947	60.4631	63.7278	102.515	97.0186	0	0	0	0		F	0	0	0	0	0	0	0	0	0	0	0	0
	G	0	0	0	0	0	0	0	0	0	0	0	0		G	0	0	0	0	0	0	0	0	0	0	0	0		G	0	0	0	0	0	0	0	0	0	0	0	0
	H	0	0	0	0	0	0	0	0	0	0	0	0		H	0	0	0	0	0	0	0	0	0	0	0	0		H	0	0	0	0	0	0	0	0	0	0	0	0
	Measurement 24														Measurement 24														Measurement 24
		1	2	3	4	5	6	7	8	9	10	11	12			1	2	3	4	5	6	7	8	9	10	11	12			1	2	3	4	5	6	7	8	9	10	11	12
	A	0	0	0	0	0	0	0	0	0	0	0	0		A	0	0	0	0	0	0	0	0	0	0	0	0		A	0	0	0	0	0	0	0	0	0	0	0	0
	B	43.2299	3.06726	5.02304	-3.49373	55.8808	-0.018037	0	0	0	0	0	0		B	19.2683	0.639996	20.2505	0.28801	52.4906	0.25582	0	0	0	0	0	0		B	0	0	0	0	0	0	0	0	0	0	0	0
	C	0	0	0	0	0	0	0	0	0	0	0	0		C	0	0	0	0	0	0	0	0	0	0	0	0		C	0	0	0	0	0	0	0	0	0	0	0	0
	D	0	27.5591	37.9566	59.2913	0	0	0	0	0	0	0	0		D	0	25.064	27.2444	36.5636	0	0	0	0	0	0	0	0		D	0	0	0	0	0	0	0	0	0	0	0	0
	E	13.464	31.4461	33.5993	26.1118	27.6366	38.2626	7.56686	11.9311	28.9185	74.0398	53.6627	24.5301		E	14.6179	40.5128	23.6069	26.2306	19.3306	60.7728	6.9831	10.2014	20.8512	40.2942	60.5755	25.1306		E	0	0	0	0	0	0	0	0	0	0	0	0
	F	144.522	70.0995	123.878	117.7	79.4937	83.9966	128.905	113.936	0	0	0	0		F	84.5008	35.4869	88.2195	69.6354	56.0162	58.4011	94.9127	90.4908	0	0	0	0		F	0	0	0	0	0	0	0	0	0	0	0	0
	G	0	0	0	0	0	0	0	0	0	0	0	0		G	0	0	0	0	0	0	0	0	0	0	0	0		G	0	0	0	0	0	0	0	0	0	0	0	0
	H	0	0	0	0	0	0	0	0	0	0	0	0		H	0	0	0	0	0	0	0	0	0	0	0	0		H	0	0	0	0	0	0	0	0	0	0	0	0
	Measurement 25														Measurement 25														Measurement 25
		1	2	3	4	5	6	7	8	9	10	11	12			1	2	3	4	5	6	7	8	9	10	11	12			1	2	3	4	5	6	7	8	9	10	11	12
	A	0	0	0	0	0	0	0	0	0	0	0	0		A	0	0	0	0	0	0	0	0	0	0	0	0		A	0	0	0	0	0	0	0	0	0	0	0	0
	B	27.2522	2.5697	2.05123	-3.14869	37.3581	0.313231	0	0	0	0	0	0		B	17.7768	0.222047	19.3295	0.160493	50.3521	0.473785	0	0	0	0	0	0		B	0	0	0	0	0	0	0	0	0	0	0	0
	C	0	0	0	0	0	0	0	0	0	0	0	0		C	0	0	0	0	0	0	0	0	0	0	0	0		C	0	0	0	0	0	0	0	0	0	0	0	0
	D	0	11.9176	19.3931	35.9374	0	0	0	0	0	0	0	0		D	0	21.638	25.0458	35.3863	0	0	0	0	0	0	0	0		D	0	0	0	0	0	0	0	0	0	0	0	0
	E	5.5749	14.0246	15.8378	16.196	18.3558	19.6724	2.10489	9.93275	17.1062	37.5672	30.248	14.9808		E	14.5402	37.3294	19.9554	26	16.9967	56.4009	6.38407	10.723	19.867	37.3619	57.2341	22.5082		E	0	0	0	0	0	0	0	0	0	0	0	0
	F	115.083	46.2178	91.9036	73.1322	53.5189	62.16	81.6058	82.624	0	0	0	0		F	80.6469	32.692	82.7456	64.9132	53.0175	54.6427	90.8482	86.4822	0	0	0	0		F	0	0	0	0	0	0	0	0	0	0	0	0
	G	0	0	0	0	0	0	0	0	0	0	0	0		G	0	0	0	0	0	0	0	0	0	0	0	0		G	0	0	0	0	0	0	0	0	0	0	0	0
	H	0	0	0	0	0	0	0	0	0	0	0	0		H	0	0	0	0	0	0	0	0	0	0	0	0		H	0	0	0	0	0	0	0	0	0	0	0	0
	Measurement 26														Measurement 26														Measurement 26
		1	2	3	4	5	6	7	8	9	10	11	12			1	2	3	4	5	6	7	8	9	10	11	12			1	2	3	4	5	6	7	8	9	10	11	12
	A	0	0	0	0	0	0	0	0	0	0	0	0		A	0	0	0	0	0	0	0	0	0	0	0	0		A	0	0	0	0	0	0	0	0	0	0	0	0
	B	20.8697	1.6389	0.792403	-3.24297	33.9634	0.259687	0	0	0	0	0	0		B	16.0813	-0.434693	18.7575	-0.212895	50.3946	0.326714	0	0	0	0	0	0		B	0	0	0	0	0	0	0	0	0	0	0	0
	C	0	0	0	0	0	0	0	0	0	0	0	0		C	0	0	0	0	0	0	0	0	0	0	0	0		C	0	0	0	0	0	0	0	0	0	0	0	0
	D	0	8.40694	13.8074	29.7622	0	0	0	0	0	0	0	0		D	0	20.0867	24.008	34.6791	0	0	0	0	0	0	0	0		D	0	0	0	0	0	0	0	0	0	0	0	0
	E	3.45027	10.1785	10.9484	13.5313	16.5422	15.5914	1.21082	9.22438	13.8644	30.8714	26.7457	11.8356		E	14.5887	35.1424	18.6533	25.4438	15.6342	55.4281	6.01672	10.2739	19.4669	37.1151	56.1966	20.8637		E	0	0	0	0	0	0	0	0	0	0	0	0
	F	89.4369	32.7044	73.6151	57.9468	41.524	47.7789	64.522	65.3575	0	0	0	0		F	76.9697	30.8523	78.5843	61.1669	51.0542	51.9441	86.8882	82.2363	0	0	0	0		F	0	0	0	0	0	0	0	0	0	0	0	0
	G	0	0	0	0	0	0	0	0	0	0	0	0		G	0	0	0	0	0	0	0	0	0	0	0	0		G	0	0	0	0	0	0	0	0	0	0	0	0
	H	0	0	0	0	0	0	0	0	0	0	0	0		H	0	0	0	0	0	0	0	0	0	0	0	0		H	0	0	0	0	0	0	0	0	0	0	0	0
	Measurement 27														Measurement 27														Measurement 27
		1	2	3	4	5	6	7	8	9	10	11	12			1	2	3	4	5	6	7	8	9	10	11	12			1	2	3	4	5	6	7	8	9	10	11	12
	A	0	0	0	0	0	0	0	0	0	0	0	0		A	0	0	0	0	0	0	0	0	0	0	0	0		A	0	0	0	0	0	0	0	0	0	0	0	0
	B	17.965	1.14811	-0.0272212	-3.5231	31.7348	-0.0308451	0	0	0	0	0	0		B	15.0772	-0.497847	18.2742	-0.0552949	50.281	0.625422	0	0	0	0	0	0		B	0	0	0	0	0	0	0	0	0	0	0	0
	C	0	0	0	0	0	0	0	0	0	0	0	0		C	0	0	0	0	0	0	0	0	0	0	0	0		C	0	0	0	0	0	0	0	0	0	0	0	0
	D	0	6.6954	11.5731	26.6429	0	0	0	0	0	0	0	0		D	0	19.1676	23.9122	33.6904	0	0	0	0	0	0	0	0		D	0	0	0	0	0	0	0	0	0	0	0	0
	E	2.38753	8.67379	9.47876	11.9619	15.4545	13.0017	0.897855	8.61862	12.0892	27.9242	24.7587	10.3915		E	13.9846	34.8172	18.2578	25.7655	15.8102	54.8272	5.83552	10.257	19.3405	36.8933	54.6447	20.4861		E	0	0	0	0	0	0	0	0	0	0	0	0
	F	67.9939	26.1617	60.8897	50.2316	35.1944	37.6978	56.6913	52.8377	0	0	0	0		F	73.4692	29.5587	75.273	58.2384	49.7523	49.5874	83.3638	78.3852	0	0	0	0		F	0	0	0	0	0	0	0	0	0	0	0	0
	G	0	0	0	0	0	0	0	0	0	0	0	0		G	0	0	0	0	0	0	0	0	0	0	0	0		G	0	0	0	0	0	0	0	0	0	0	0	0
	H	0	0	0	0	0	0	0	0	0	0	0	0		H	0	0	0	0	0	0	0	0	0	0	0	0		H	0	0	0	0	0	0	0	0	0	0	0	0
	Measurement 28														Measurement 28														Measurement 28
		1	2	3	4	5	6	7	8	9	10	11	12			1	2	3	4	5	6	7	8	9	10	11	12			1	2	3	4	5	6	7	8	9	10	11	12
	A	0	0	0	0	0	0	0	0	0	0	0	0		A	0	0	0	0	0	0	0	0	0	0	0	0		A	0	0	0	0	0	0	0	0	0	0	0	0
	B	16.4364	0.546175	-0.366828	-3.66102	29.8258	-0.172918	0	0	0	0	0	0		B	14.9021	-0.362764	17.3089	-0.153231	50.0285	0.435038	0	0	0	0	0	0		B	0	0	0	0	0	0	0	0	0	0	0	0
	C	0	0	0	0	0	0	0	0	0	0	0	0		C	0	0	0	0	0	0	0	0	0	0	0	0		C	0	0	0	0	0	0	0	0	0	0	0	0
	D	0	5.07175	9.98571	24.5456	0	0	0	0	0	0	0	0		D	0	17.8794	23.4126	32.748	0	0	0	0	0	0	0	0		D	0	0	0	0	0	0	0	0	0	0	0	0
	E	1.08533	7.22638	7.78143	10.7539	14.5711	11.4361	0.180147	8.30248	10.7565	25.8696	22.6971	9.46906		E	13.1835	34.6004	18.1073	25.6604	15.6555	54.0477	6.02656	10.255	19.39	33.8718	54.2146	19.9353		E	0	0	0	0	0	0	0	0	0	0	0	0
	F	57.6281	21.9971	50.2381	45.1797	31.2101	30.4102	51.1829	45.0183	0	0	0	0		F	71.9272	28.6059	72.2451	55.7693	48.6822	47.6811	80.4689	75.3657	0	0	0	0		F	0	0	0	0	0	0	0	0	0	0	0	0
	G	0	0	0	0	0	0	0	0	0	0	0	0		G	0	0	0	0	0	0	0	0	0	0	0	0		G	0	0	0	0	0	0	0	0	0	0	0	0
	H	0	0	0	0	0	0	0	0	0	0	0	0		H	0	0	0	0	0	0	0	0	0	0	0	0		H	0	0	0	0	0	0	0	0	0	0	0	0
	Measurement 29														Measurement 29														Measurement 29
		1	2	3	4	5	6	7	8	9	10	11	12			1	2	3	4	5	6	7	8	9	10	11	12			1	2	3	4	5	6	7	8	9	10	11	12
	A	0	0	0	0	0	0	0	0	0	0	0	0		A	0	0	0	0	0	0	0	0	0	0	0	0		A	0	0	0	0	0	0	0	0	0	0	0	0
	B	15.4297	0.170603	-0.555872	-3.59308	28.4276	-0.0115088	0	0	0	0	0	0		B	12.2553	-0.680346	16.8484	-0.235857	49.9613	0.531319	0	0	0	0	0	0		B	0	0	0	0	0	0	0	0	0	0	0	0
	C	0	0	0	0	0	0	0	0	0	0	0	0		C	0	0	0	0	0	0	0	0	0	0	0	0		C	0	0	0	0	0	0	0	0	0	0	0	0
	D	0	3.69471	8.95757	23.1352	0	0	0	0	0	0	0	0		D	0	14.1012	22.7668	31.8908	0	0	0	0	0	0	0	0		D	0	0	0	0	0	0	0	0	0	0	0	0
	E	0.532849	6.73113	7.01492	10.0687	13.8986	10.7945	-0.317572	8.23109	9.97276	21.2225	21.5108	8.61356		E	12.2291	34.7689	17.7776	25.1409	15.4733	53.3785	5.42122	9.78777	19.1728	27.6592	53.168	19.069		E	0	0	0	0	0	0	0	0	0	0	0	0
	F	51.8377	19.3291	42.6887	41.3528	28.5266	26.175	47.2419	40.4996	0	0	0	0		F	68.4444	27.5244	69.2505	53.3218	47.9025	46.784	77.8139	71.9547	0	0	0	0		F	0	0	0	0	0	0	0	0	0	0	0	0
	G	0	0	0	0	0	0	0	0	0	0	0	0		G	0	0	0	0	0	0	0	0	0	0	0	0		G	0	0	0	0	0	0	0	0	0	0	0	0
	H	0	0	0	0	0	0	0	0	0	0	0	0		H	0	0	0	0	0	0	0	0	0	0	0	0		H	0	0	0	0	0	0	0	0	0	0	0	0
	Measurement 30														Measurement 30														Measurement 30
		1	2	3	4	5	6	7	8	9	10	11	12			1	2	3	4	5	6	7	8	9	10	11	12			1	2	3	4	5	6	7	8	9	10	11	12
	A	0	0	0	0	0	0	0	0	0	0	0	0		A	0	0	0	0	0	0	0	0	0	0	0	0		A	0	0	0	0	0	0	0	0	0	0	0	0
	B	14.3747	-0.172837	-1.00388	-3.76474	27.5043	0.0768551	0	0	0	0	0	0		B	11.6459	-0.589275	16.0633	0.111994	49.092	0.301879	0	0	0	0	0	0		B	0	0	0	0	0	0	0	0	0	0	0	0
	C	0	0	0	0	0	0	0	0	0	0	0	0		C	0	0	0	0	0	0	0	0	0	0	0	0		C	0	0	0	0	0	0	0	0	0	0	0	0
	D	0	2.62542	8.18305	21.8251	0	0	0	0	0	0	0	0		D	0	13.1576	21.7326	30.708	0	0	0	0	0	0	0	0		D	0	0	0	0	0	0	0	0	0	0	0	0
	E	0.136765	6.02679	6.26467	9.09158	13.6007	9.6932	-0.3345	7.79882	8.89137	20.4928	20.1189	8.00734		E	11.6487	35.4655	17.3333	24.8165	14.9727	52.8002	5.32068	9.94035	18.7964	27.7315	52.6418	18.7214		E	0	0	0	0	0	0	0	0	0	0	0	0
	F	47.0023	17.1788	37.7965	38.4182	26.8691	23.1488	44.1368	37.2451	0	0	0	0		F	65.9948	26.6773	67.2278	51.3122	46.5265	44.9742	75.382	68.9366	0	0	0	0		F	0	0	0	0	0	0	0	0	0	0	0	0
	G	0	0	0	0	0	0	0	0	0	0	0	0		G	0	0	0	0	0	0	0	0	0	0	0	0		G	0	0	0	0	0	0	0	0	0	0	0	0
	H	0	0	0	0	0	0	0	0	0	0	0	0		H	0	0	0	0	0	0	0	0	0	0	0	0		H	0	0	0	0	0	0	0	0	0	0	0	0
	Measurement 31														Measurement 31														Measurement 31
		1	2	3	4	5	6	7	8	9	10	11	12			1	2	3	4	5	6	7	8	9	10	11	12			1	2	3	4	5	6	7	8	9	10	11	12
	A	0	0	0	0	0	0	0	0	0	0	0	0		A	0	0	0	0	0	0	0	0	0	0	0	0		A	0	0	0	0	0	0	0	0	0	0	0	0
	B	14.4569	-0.396114	-1.28387	-3.84695	26.5327	0.175629	0	0	0	0	0	0		B	10.8517	-0.901806	15.375	-0.157815	48.5795	0.330072	0	0	0	0	0	0		B	0	0	0	0	0	0	0	0	0	0	0	0
	C	0	0	0	0	0	0	0	0	0	0	0	0		C	0	0	0	0	0	0	0	0	0	0	0	0		C	0	0	0	0	0	0	0	0	0	0	0	0
	D	0	1.96064	7.27566	20.368	0	0	0	0	0	0	0	0		D	0	12.6187	20.7702	29.6595	0	0	0	0	0	0	0	0		D	0	0	0	0	0	0	0	0	0	0	0	0
	E	-0.118759	5.51401	5.8971	8.67817	13.5583	9.20629	-0.240244	7.90792	8.20205	19.5918	19.1001	7.21334		E	11.4933	35.1484	17.3324	24.3813	15.0755	51.2763	5.07147	9.76476	18.1556	27.0021	51.1454	18.7443		E	0	0	0	0	0	0	0	0	0	0	0	0
	F	43.2134	15.5576	34.0657	36.0596	25.2046	20.9818	41.3802	35.0402	0	0	0	0		F	64.3341	26.349	64.996	49.8646	45.8623	43.9293	72.5337	67.0582	0	0	0	0		F	0	0	0	0	0	0	0	0	0	0	0	0
	G	0	0	0	0	0	0	0	0	0	0	0	0		G	0	0	0	0	0	0	0	0	0	0	0	0		G	0	0	0	0	0	0	0	0	0	0	0	0
	H	0	0	0	0	0	0	0	0	0	0	0	0		H	0	0	0	0	0	0	0	0	0	0	0	0		H	0	0	0	0	0	0	0	0	0	0	0	0
	Measurement 32														Measurement 32														Measurement 32
		1	2	3	4	5	6	7	8	9	10	11	12			1	2	3	4	5	6	7	8	9	10	11	12			1	2	3	4	5	6	7	8	9	10	11	12
	A	0	0	0	0	0	0	0	0	0	0	0	0		A	0	0	0	0	0	0	0	0	0	0	0	0		A	0	0	0	0	0	0	0	0	0	0	0	0
	B	13.6556	-0.564404	-1.71103	-3.7559	25.6428	0.202613	0	0	0	0	0	0		B	10.6338	-0.650301	14.8519	0.331975	47.8501	0.376024	0	0	0	0	0	0		B	0	0	0	0	0	0	0	0	0	0	0	0
	C	0	0	0	0	0	0	0	0	0	0	0	0		C	0	0	0	0	0	0	0	0	0	0	0	0		C	0	0	0	0	0	0	0	0	0	0	0	0
	D	0	1.23424	6.65963	19.503	0	0	0	0	0	0	0	0		D	0	11.836	20.1629	28.859	0	0	0	0	0	0	0	0		D	0	0	0	0	0	0	0	0	0	0	0	0
	E	-0.712728	4.88401	5.24998	8.22126	12.7947	8.42839	-0.448962	7.47734	7.84194	19.0043	18.145	7.04138		E	11.0374	35.2992	16.775	23.9082	14.6491	51.1444	4.82821	9.41384	18.1177	26.8509	50.3751	17.6624		E	0	0	0	0	0	0	0	0	0	0	0	0
	F	40.1059	14.0189	31.1672	34.0239	23.9098	19.345	39.093	32.7658	0	0	0	0		F	63.4318	26.1358	62.6424	48.1323	44.9388	42.6859	70.5245	64.8112	0	0	0	0		F	0	0	0	0	0	0	0	0	0	0	0	0
	G	0	0	0	0	0	0	0	0	0	0	0	0		G	0	0	0	0	0	0	0	0	0	0	0	0		G	0	0	0	0	0	0	0	0	0	0	0	0
	H	0	0	0	0	0	0	0	0	0	0	0	0		H	0	0	0	0	0	0	0	0	0	0	0	0		H	0	0	0	0	0	0	0	0	0	0	0	0
OCR Group Data (pmol/min):
Measurement:	Measurement 1	Measurement 2	Measurement 3	Measurement 4	Measurement 5	Measurement 6	Measurement 7	Measurement 8	Measurement 9	Measurement 10	Measurement 11	Measurement 12	Measurement 13	Measurement 14	Measurement 15	Measurement 16	Measurement 17	Measurement 18	Measurement 19	Measurement 20	Measurement 21	Measurement 22	Measurement 23	Measurement 24	Measurement 25	Measurement 26	Measurement 27	Measurement 28	Measurement 29	Measurement 30	Measurement 31	Measurement 32
Time (min):	1.31196	7.90401	14.4646	21.0619	27.6388	34.2405	40.9282	47.5432	54.124	60.7252	67.3352	73.896	80.499	87.1098	93.6984	100.298	106.901	113.507	120.209	126.809	133.428	140.039	146.649	153.352	159.939	166.528	173.145	179.764	186.38	192.979	199.603	206.226
Background	0	0	0	0	0	0	0	0	0	0	0	0	0	0	0	0	0	0	0	0	0	0	0	0	0	0	0	0	0	0	0	0
Embryo	104.495	98.9148	96.2596	95.2227	94.8511	94.7507	61.4151	37.4085	29.2378	25.1155	23.1391	22.6293	23.1127	23.9987	25.2817	26.9667	29.3447	31.2761	80.5609	75.9514	77.4952	79.965	82.1202	33.6795	19.0349	15.4817	13.7369	12.3856	11.3922	10.6277	10.1094	9.51039
Adult	181.541	171.533	168.372	167.085	166.725	165.506	150.873	133.875	112.606	98.3332	89.7946	83.9507	80.8684	78.7505	77.7039	77.2856	78.2193	79.2668	155.126	151.915	150.62	150.926	150.962	107.816	75.7806	59.1107	48.4623	41.608	37.2064	33.9744	31.4379	29.3037
OCR Group Error (pmol/min)	StandardDeviation
Measurement:	Measurement 1	Measurement 2	Measurement 3	Measurement 4	Measurement 5	Measurement 6	Measurement 7	Measurement 8	Measurement 9	Measurement 10	Measurement 11	Measurement 12	Measurement 13	Measurement 14	Measurement 15	Measurement 16	Measurement 17	Measurement 18	Measurement 19	Measurement 20	Measurement 21	Measurement 22	Measurement 23	Measurement 24	Measurement 25	Measurement 26	Measurement 27	Measurement 28	Measurement 29	Measurement 30	Measurement 31	Measurement 32
Time (min):	1.31196	7.90401	14.4646	21.0619	27.6388	34.2405	40.9282	47.5432	54.124	60.7252	67.3352	73.896	80.499	87.1098	93.6984	100.298	106.901	113.507	120.209	126.809	133.428	140.039	146.649	153.352	159.939	166.528	173.145	179.764	186.38	192.979	199.603	206.226
Background	0	0	0	0	0	0	0	0	0	0	0	0	0	0	0	0	0	0	0	0	0	0	0	0	0	0	0	0	0	0	0	0
Embryo	54.0355	52.3167	51.6366	51.3789	51.2002	51.3835	38.117	25.3997	19.2943	16.2453	14.9534	14.8302	15.0737	15.8722	17.0532	18.36	19.7514	21.1493	49.7242	48.9873	47.2735	46.1955	45.152	19.1989	11.3517	10.0434	9.38556	8.96389	8.35224	8.11366	7.84487	7.68894
Adult	34.2707	31.1336	30.621	30.3695	30.3384	28.8713	30.9609	31.9566	29.6566	28.9155	28.248	27.7547	27.4702	27.0592	26.6555	26.4397	26.5987	27.2161	29.9479	33.4968	33.8748	33.8178	32.8844	26.6654	22.1922	18.2628	14.2184	12.3363	11.2727	10.4733	9.84975	9.35148
ECAR Group Data (pmol/min)
Measurement:	Measurement 1	Measurement 2	Measurement 3	Measurement 4	Measurement 5	Measurement 6	Measurement 7	Measurement 8	Measurement 9	Measurement 10	Measurement 11	Measurement 12	Measurement 13	Measurement 14	Measurement 15	Measurement 16	Measurement 17	Measurement 18	Measurement 19	Measurement 20	Measurement 21	Measurement 22	Measurement 23	Measurement 24	Measurement 25	Measurement 26	Measurement 27	Measurement 28	Measurement 29	Measurement 30	Measurement 31	Measurement 32
Time (min):	1.31196	7.90401	14.4646	21.0619	27.6388	34.2405	40.9282	47.5432	54.124	60.7252	67.3352	73.896	80.499	87.1098	93.6984	100.298	106.901	113.507	120.209	126.809	133.428	140.039	146.649	153.352	159.939	166.528	173.145	179.764	186.38	192.979	199.603	206.226
Background	0	0	0	0	0	0	0	0	0	0	0	0	0	0	0	0	0	0	0	0	0	0	0	0	0	0	0	0	0	0	0	0
Embryo	18.5769	15.9147	15.6491	15.6467	15.6449	15.5623	31.2145	39.9605	42.3834	42.9695	42.7193	42.1498	41.8487	40.6577	40.463	39.7983	39.0192	37.9934	32.5201	36.1349	37.2097	36.9539	37.003	29.7015	27.8348	26.9849	26.5973	26.0793	25.1041	24.6724	24.1075	23.6717
Adult	71.6762	58.9507	59.251	59.5606	59.4899	58.5695	65.5806	79.9492	93.4468	98.4308	98.4513	95.0034	93.8136	92.1685	90.7191	88.8025	86.8656	84.8852	84.9819	83.336	81.8662	80.5584	78.694	72.2079	68.2485	64.962	62.2035	60.0932	57.8745	55.8789	54.3659	52.9128
ECAR Group Error (pmol/min)	StandardDeviation
Measurement:	Measurement 1	Measurement 2	Measurement 3	Measurement 4	Measurement 5	Measurement 6	Measurement 7	Measurement 8	Measurement 9	Measurement 10	Measurement 11	Measurement 12	Measurement 13	Measurement 14	Measurement 15	Measurement 16	Measurement 17	Measurement 18	Measurement 19	Measurement 20	Measurement 21	Measurement 22	Measurement 23	Measurement 24	Measurement 25	Measurement 26	Measurement 27	Measurement 28	Measurement 29	Measurement 30	Measurement 31	Measurement 32
Time (min):	1.31196	7.90401	14.4646	21.0619	27.6388	34.2405	40.9282	47.5432	54.124	60.7252	67.3352	73.896	80.499	87.1098	93.6984	100.298	106.901	113.507	120.209	126.809	133.428	140.039	146.649	153.352	159.939	166.528	173.145	179.764	186.38	192.979	199.603	206.226
Background	0	0	0	0	0	0	0	0	0	0	0	0	0	0	0	0	0	0	0	0	0	0	0	0	0	0	0	0	0	0	0	0
Embryo	13.5289	11.2359	11.2468	11.2058	11.1361	11.275	18.8852	21.9793	22.9321	23.234	22.9941	23.0524	22.832	22.5377	22.5795	22.1721	21.5412	20.9626	19.8336	20.34	19.5047	19.1379	19.1266	16.3902	15.4334	15.4138	15.2302	15.0164	14.9905	14.9239	14.6014	14.5746
Adult	25.7109	21.5253	21.5299	21.4193	21.1413	20.7478	20.2167	21.5293	25.5608	26.7418	26.2881	26.0349	25.9257	25.294	24.6348	24.1338	23.5081	23.1851	23.6524	22.6676	22.0777	21.4691	21.0737	20.9254	20.3526	19.4557	18.5277	17.8508	16.9084	16.3094	15.5378	14.9528
PER Group Data (pmol/min)
Measurement:	Measurement 1	Measurement 2	Measurement 3	Measurement 4	Measurement 5	Measurement 6	Measurement 7	Measurement 8	Measurement 9	Measurement 10	Measurement 11	Measurement 12	Measurement 13	Measurement 14	Measurement 15	Measurement 16	Measurement 17	Measurement 18	Measurement 19	Measurement 20	Measurement 21	Measurement 22	Measurement 23	Measurement 24	Measurement 25	Measurement 26	Measurement 27	Measurement 28	Measurement 29	Measurement 30	Measurement 31	Measurement 32
Time (min):	1.31196	7.90401	14.4646	21.0619	27.6388	34.2405	40.9282	47.5432	54.124	60.7252	67.3352	73.896	80.499	87.1098	93.6984	100.298	106.901	113.507	120.209	126.809	133.428	140.039	146.649	153.352	159.939	166.528	173.145	179.764	186.38	192.979	199.603	206.226
Background	0	0	0	0	0	0	0	0	0	0	0	0	0	0	0	0	0	0	0	0	0	0	0	0	0	0	0	0	0	0	0	0
Embryo	0	0	0	0	0	0	0	0	0	0	0	0	0	0	0	0	0	0	0	0	0	0	0	0	0	0	0	0	0	0	0	0
Adult	0	0	0	0	0	0	0	0	0	0	0	0	0	0	0	0	0	0	0	0	0	0	0	0	0	0	0	0	0	0	0	0
PER Group Error (pmol/min)	StandardDeviation
Measurement:	Measurement 1	Measurement 2	Measurement 3	Measurement 4	Measurement 5	Measurement 6	Measurement 7	Measurement 8	Measurement 9	Measurement 10	Measurement 11	Measurement 12	Measurement 13	Measurement 14	Measurement 15	Measurement 16	Measurement 17	Measurement 18	Measurement 19	Measurement 20	Measurement 21	Measurement 22	Measurement 23	Measurement 24	Measurement 25	Measurement 26	Measurement 27	Measurement 28	Measurement 29	Measurement 30	Measurement 31	Measurement 32
Time (min):	1.31196	7.90401	14.4646	21.0619	27.6388	34.2405	40.9282	47.5432	54.124	60.7252	67.3352	73.896	80.499	87.1098	93.6984	100.298	106.901	113.507	120.209	126.809	133.428	140.039	146.649	153.352	159.939	166.528	173.145	179.764	186.38	192.979	199.603	206.226
Background	0	0	0	0	0	0	0	0	0	0	0	0	0	0	0	0	0	0	0	0	0	0	0	0	0	0	0	0	0	0	0	0
Embryo	0	0	0	0	0	0	0	0	0	0	0	0	0	0	0	0	0	0	0	0	0	0	0	0	0	0	0	0	0	0	0	0
Adult	0	0	0	0	0	0	0	0	0	0	0	0	0	0	0	0	0	0	0	0	0	0	0	0	0	0	0	0	0	0	0	0

## Sheet: Normalized Rate
Measurement	Well	Group	Time	OCR	ECAR	PER
1	A01	Background	1.31196	0	0	0
1	A02	Background	1.31196	0	0	0
1	A03	Background	1.31196	0	0	0
1	A04	Background	1.31196	0	0	0
1	A05	Background	1.31196	0	0	0
1	A06	Background	1.31196	0	0	0
1	A07	Background	1.31196	0	0	0
1	A08	Background	1.31196	0	0	0
1	A09	Background	1.31196	0	0	0
1	A10	Background	1.31196	0	0	0
1	A11	Background	1.31196	0	0	0
1	A12	Background	1.31196	0	0	0
1	B01	Embryo	1.31196	2.94474	0.512442	0
1	B02	Embryo	1.31196	-8.38044	-4.29642	0
1	B03	Embryo	1.31196	2.64183	0.602857	0
1	B04	Embryo	1.31196	-1.70948	2.34926	0
1	B05	Embryo	1.31196	6.43484	1.35557	0
1	B06	Embryo	1.31196	0	0	0
1	B07	Background	1.31196	0	0	0
1	B08	Background	1.31196	0	0	0
1	B09	Background	1.31196	0	0	0
1	B10	Background	1.31196	0	0	0
1	B11	Background	1.31196	0	0	0
1	B12	Background	1.31196	0	0	0
1	C01	Background	1.31196	0	0	0
1	C02	Background	1.31196	0	0	0
1	C03	Background	1.31196	0	0	0
1	C04	Background	1.31196	0	0	0
1	C05	Background	1.31196	0	0	0
1	C06	Background	1.31196	0	0	0
1	C07	Background	1.31196	0	0	0
1	C08	Background	1.31196	0	0	0
1	C09	Background	1.31196	0	0	0
1	C10	Background	1.31196	0	0	0
1	C11	Background	1.31196	0	0	0
1	C12	Background	1.31196	0	0	0
1	D01	Background	1.31196	0	0	0
1	D02	Embryo	1.31196	0	0	0
1	D03	Embryo	1.31196	5.85299	1.15017	0
1	D04	Embryo	1.31196	8.12427	1.48301	0
1	D05	Background	1.31196	0	0	0
1	D06	Background	1.31196	0	0	0
1	D07	Background	1.31196	0	0	0
1	D08	Background	1.31196	0	0	0
1	D09	Background	1.31196	0	0	0
1	D10	Background	1.31196	0	0	0
1	D11	Background	1.31196	0	0	0
1	D12	Background	1.31196	0	0	0
1	E01	Embryo	1.31196	4.57966	0.579982	0
1	E02	Embryo	1.31196	12.9348	2.10451	0
1	E03	Embryo	1.31196	4.48698	0.553738	0
1	E04	Embryo	1.31196	7.31229	0.874481	0
1	E05	Embryo	1.31196	6.35497	0.778653	0
1	E06	Embryo	1.31196	15.2815	3.70268	0
1	E07	Embryo	1.31196	12.385	1.10015	0
1	E08	Embryo	1.31196	4.64706	0.426346	0
1	E09	Embryo	1.31196	7.64647	1.2483	0
1	E10	Embryo	1.31196	3.41594	0.677614	0
1	E11	Embryo	1.31196	8.69324	2.07345	0
1	E12	Embryo	1.31196	0.607163	0.0113742	0
1	F01	Adult	1.31196	5.93637	2.6088	0
1	F02	Adult	1.31196	16.6004	4.26526	0
1	F03	Adult	1.31196	24.8573	10.9785	0
1	F04	Adult	1.31196	7.68613	3.26448	0
1	F05	Adult	1.31196	8.19813	2.13847	0
1	F06	Adult	1.31196	18.0431	5.95901	0
1	F07	Adult	1.31196	10.9836	4.41552	0
1	F08	Adult	1.31196	7.488	3.86847	0
1	F09	Background	1.31196	0	0	0
1	F10	Background	1.31196	0	0	0
1	F11	Background	1.31196	0	0	0
1	F12	Background	1.31196	0	0	0
1	G01	Background	1.31196	0	0	0
1	G02	Background	1.31196	0	0	0
1	G03	Background	1.31196	0	0	0
1	G04	Background	1.31196	0	0	0
1	G05	Background	1.31196	0	0	0
1	G06	Background	1.31196	0	0	0
1	G07	Background	1.31196	0	0	0
1	G08	Background	1.31196	0	0	0
1	G09	Background	1.31196	0	0	0
1	G10	Background	1.31196	0	0	0
1	G11	Background	1.31196	0	0	0
1	G12	Background	1.31196	0	0	0
1	H01	Background	1.31196	0	0	0
1	H02	Background	1.31196	0	0	0
1	H03	Background	1.31196	0	0	0
1	H04	Background	1.31196	0	0	0
1	H05	Background	1.31196	0	0	0
1	H06	Background	1.31196	0	0	0
1	H07	Background	1.31196	0	0	0
1	H08	Background	1.31196	0	0	0
1	H09	Background	1.31196	0	0	0
1	H10	Background	1.31196	0	0	0
1	H11	Background	1.31196	0	0	0
1	H12	Background	1.31196	0	0	0
2	A01	Background	7.90401	0	0	0
2	A02	Background	7.90401	0	0	0
2	A03	Background	7.90401	0	0	0
2	A04	Background	7.90401	0	0	0
2	A05	Background	7.90401	0	0	0
2	A06	Background	7.90401	0	0	0
2	A07	Background	7.90401	0	0	0
2	A08	Background	7.90401	0	0	0
2	A09	Background	7.90401	0	0	0
2	A10	Background	7.90401	0	0	0
2	A11	Background	7.90401	0	0	0
2	A12	Background	7.90401	0	0	0
2	B01	Embryo	7.90401	3.01093	0.433568	0
2	B02	Embryo	7.90401	4.28118	-5.10551	0
2	B03	Embryo	7.90401	2.41143	0.557112	0
2	B04	Embryo	7.90401	-1.33131	0.657088	0
2	B05	Embryo	7.90401	6.17157	0.959808	0
2	B06	Embryo	7.90401	0	0	0
2	B07	Background	7.90401	0	0	0
2	B08	Background	7.90401	0	0	0
2	B09	Background	7.90401	0	0	0
2	B10	Background	7.90401	0	0	0
2	B11	Background	7.90401	0	0	0
2	B12	Background	7.90401	0	0	0
2	C01	Background	7.90401	0	0	0
2	C02	Background	7.90401	0	0	0
2	C03	Background	7.90401	0	0	0
2	C04	Background	7.90401	0	0	0
2	C05	Background	7.90401	0	0	0
2	C06	Background	7.90401	0	0	0
2	C07	Background	7.90401	0	0	0
2	C08	Background	7.90401	0	0	0
2	C09	Background	7.90401	0	0	0
2	C10	Background	7.90401	0	0	0
2	C11	Background	7.90401	0	0	0
2	C12	Background	7.90401	0	0	0
2	D01	Background	7.90401	0	0	0
2	D02	Embryo	7.90401	0	0	0
2	D03	Embryo	7.90401	5.56602	0.975202	0
2	D04	Embryo	7.90401	7.83104	1.21675	0
2	D05	Background	7.90401	0	0	0
2	D06	Background	7.90401	0	0	0
2	D07	Background	7.90401	0	0	0
2	D08	Background	7.90401	0	0	0
2	D09	Background	7.90401	0	0	0
2	D10	Background	7.90401	0	0	0
2	D11	Background	7.90401	0	0	0
2	D12	Background	7.90401	0	0	0
2	E01	Embryo	7.90401	4.22564	0.610359	0
2	E02	Embryo	7.90401	11.8484	1.89528	0
2	E03	Embryo	7.90401	4.19611	0.458942	0
2	E04	Embryo	7.90401	6.64597	0.760986	0
2	E05	Embryo	7.90401	5.90409	0.761603	0
2	E06	Embryo	7.90401	14.4908	3.45742	0
2	E07	Embryo	7.90401	10.9927	0.932039	0
2	E08	Embryo	7.90401	4.1614	0.350118	0
2	E09	Embryo	7.90401	7.34273	1.01219	0
2	E10	Embryo	7.90401	3.31805	0.557645	0
2	E11	Embryo	7.90401	8.2292	1.91627	0
2	E12	Embryo	7.90401	0.580059	0.0188548	0
2	F01	Adult	7.90401	5.65045	2.3988	0
2	F02	Adult	7.90401	15.9109	3.28813	0
2	F03	Adult	7.90401	23.5407	8.93653	0
2	F04	Adult	7.90401	6.96302	2.29313	0
2	F05	Adult	7.90401	7.8126	1.75359	0
2	F06	Adult	7.90401	17.1912	5.16625	0
2	F07	Adult	7.90401	10.4605	3.73862	0
2	F08	Adult	7.90401	7.10522	3.21212	0
2	F09	Background	7.90401	0	0	0
2	F10	Background	7.90401	0	0	0
2	F11	Background	7.90401	0	0	0
2	F12	Background	7.90401	0	0	0
2	G01	Background	7.90401	0	0	0
2	G02	Background	7.90401	0	0	0
2	G03	Background	7.90401	0	0	0
2	G04	Background	7.90401	0	0	0
2	G05	Background	7.90401	0	0	0
2	G06	Background	7.90401	0	0	0
2	G07	Background	7.90401	0	0	0
2	G08	Background	7.90401	0	0	0
2	G09	Background	7.90401	0	0	0
2	G10	Background	7.90401	0	0	0
2	G11	Background	7.90401	0	0	0
2	G12	Background	7.90401	0	0	0
2	H01	Background	7.90401	0	0	0
2	H02	Background	7.90401	0	0	0
2	H03	Background	7.90401	0	0	0
2	H04	Background	7.90401	0	0	0
2	H05	Background	7.90401	0	0	0
2	H06	Background	7.90401	0	0	0
2	H07	Background	7.90401	0	0	0
2	H08	Background	7.90401	0	0	0
2	H09	Background	7.90401	0	0	0
2	H10	Background	7.90401	0	0	0
2	H11	Background	7.90401	0	0	0
2	H12	Background	7.90401	0	0	0
3	A01	Background	14.4646	0	0	0
3	A02	Background	14.4646	0	0	0
3	A03	Background	14.4646	0	0	0
3	A04	Background	14.4646	0	0	0
3	A05	Background	14.4646	0	0	0
3	A06	Background	14.4646	0	0	0
3	A07	Background	14.4646	0	0	0
3	A08	Background	14.4646	0	0	0
3	A09	Background	14.4646	0	0	0
3	A10	Background	14.4646	0	0	0
3	A11	Background	14.4646	0	0	0
3	A12	Background	14.4646	0	0	0
3	B01	Embryo	14.4646	2.96465	0.429407	0
3	B02	Embryo	14.4646	8.88793	-3.10498	0
3	B03	Embryo	14.4646	2.35554	0.553885	0
3	B04	Embryo	14.4646	-1.83128	0.539049	0
3	B05	Embryo	14.4646	6.04705	1.00306	0
3	B06	Embryo	14.4646	0	0	0
3	B07	Background	14.4646	0	0	0
3	B08	Background	14.4646	0	0	0
3	B09	Background	14.4646	0	0	0
3	B10	Background	14.4646	0	0	0
3	B11	Background	14.4646	0	0	0
3	B12	Background	14.4646	0	0	0
3	C01	Background	14.4646	0	0	0
3	C02	Background	14.4646	0	0	0
3	C03	Background	14.4646	0	0	0
3	C04	Background	14.4646	0	0	0
3	C05	Background	14.4646	0	0	0
3	C06	Background	14.4646	0	0	0
3	C07	Background	14.4646	0	0	0
3	C08	Background	14.4646	0	0	0
3	C09	Background	14.4646	0	0	0
3	C10	Background	14.4646	0	0	0
3	C11	Background	14.4646	0	0	0
3	C12	Background	14.4646	0	0	0
3	D01	Background	14.4646	0	0	0
3	D02	Embryo	14.4646	0	0	0
3	D03	Embryo	14.4646	5.48112	0.946184	0
3	D04	Embryo	14.4646	7.73864	1.17524	0
3	D05	Background	14.4646	0	0	0
3	D06	Background	14.4646	0	0	0
3	D07	Background	14.4646	0	0	0
3	D08	Background	14.4646	0	0	0
3	D09	Background	14.4646	0	0	0
3	D10	Background	14.4646	0	0	0
3	D11	Background	14.4646	0	0	0
3	D12	Background	14.4646	0	0	0
3	E01	Embryo	14.4646	4.13517	0.588135	0
3	E02	Embryo	14.4646	11.5174	1.9578	0
3	E03	Embryo	14.4646	4.10469	0.449912	0
3	E04	Embryo	14.4646	6.19844	0.652454	0
3	E05	Embryo	14.4646	5.7107	0.738472	0
3	E06	Embryo	14.4646	14.1776	3.45056	0
3	E07	Embryo	14.4646	10.4726	1.04098	0
3	E08	Embryo	14.4646	4.0303	0.388071	0
3	E09	Embryo	14.4646	6.71167	0.859139	0
3	E10	Embryo	14.4646	3.29038	0.544199	0
3	E11	Embryo	14.4646	8.0653	1.907	0
3	E12	Embryo	14.4646	0.563967	0.0254167	0
3	F01	Adult	14.4646	5.55392	2.41009	0
3	F02	Adult	14.4646	15.6735	3.27097	0
3	F03	Adult	14.4646	22.9728	8.85399	0
3	F04	Adult	14.4646	6.90903	2.35814	0
3	F05	Adult	14.4646	7.66364	1.79691	0
3	F06	Adult	14.4646	16.7882	5.13512	0
3	F07	Adult	14.4646	10.2645	3.75715	0
3	F08	Adult	14.4646	6.94712	3.21467	0
3	F09	Background	14.4646	0	0	0
3	F10	Background	14.4646	0	0	0
3	F11	Background	14.4646	0	0	0
3	F12	Background	14.4646	0	0	0
3	G01	Background	14.4646	0	0	0
3	G02	Background	14.4646	0	0	0
3	G03	Background	14.4646	0	0	0
3	G04	Background	14.4646	0	0	0
3	G05	Background	14.4646	0	0	0
3	G06	Background	14.4646	0	0	0
3	G07	Background	14.4646	0	0	0
3	G08	Background	14.4646	0	0	0
3	G09	Background	14.4646	0	0	0
3	G10	Background	14.4646	0	0	0
3	G11	Background	14.4646	0	0	0
3	G12	Background	14.4646	0	0	0
3	H01	Background	14.4646	0	0	0
3	H02	Background	14.4646	0	0	0
3	H03	Background	14.4646	0	0	0
3	H04	Background	14.4646	0	0	0
3	H05	Background	14.4646	0	0	0
3	H06	Background	14.4646	0	0	0
3	H07	Background	14.4646	0	0	0
3	H08	Background	14.4646	0	0	0
3	H09	Background	14.4646	0	0	0
3	H10	Background	14.4646	0	0	0
3	H11	Background	14.4646	0	0	0
3	H12	Background	14.4646	0	0	0
4	A01	Background	21.0619	0	0	0
4	A02	Background	21.0619	0	0	0
4	A03	Background	21.0619	0	0	0
4	A04	Background	21.0619	0	0	0
4	A05	Background	21.0619	0	0	0
4	A06	Background	21.0619	0	0	0
4	A07	Background	21.0619	0	0	0
4	A08	Background	21.0619	0	0	0
4	A09	Background	21.0619	0	0	0
4	A10	Background	21.0619	0	0	0
4	A11	Background	21.0619	0	0	0
4	A12	Background	21.0619	0	0	0
4	B01	Embryo	21.0619	2.86509	0.404261	0
4	B02	Embryo	21.0619	17.2339	-2.43054	0
4	B03	Embryo	21.0619	2.32386	0.537449	0
4	B04	Embryo	21.0619	-1.87123	0.661463	0
4	B05	Embryo	21.0619	6.00232	0.996437	0
4	B06	Embryo	21.0619	0	0	0
4	B07	Background	21.0619	0	0	0
4	B08	Background	21.0619	0	0	0
4	B09	Background	21.0619	0	0	0
4	B10	Background	21.0619	0	0	0
4	B11	Background	21.0619	0	0	0
4	B12	Background	21.0619	0	0	0
4	C01	Background	21.0619	0	0	0
4	C02	Background	21.0619	0	0	0
4	C03	Background	21.0619	0	0	0
4	C04	Background	21.0619	0	0	0
4	C05	Background	21.0619	0	0	0
4	C06	Background	21.0619	0	0	0
4	C07	Background	21.0619	0	0	0
4	C08	Background	21.0619	0	0	0
4	C09	Background	21.0619	0	0	0
4	C10	Background	21.0619	0	0	0
4	C11	Background	21.0619	0	0	0
4	C12	Background	21.0619	0	0	0
4	D01	Background	21.0619	0	0	0
4	D02	Embryo	21.0619	0	0	0
4	D03	Embryo	21.0619	5.45564	0.93775	0
4	D04	Embryo	21.0619	7.69487	1.17084	0
4	D05	Background	21.0619	0	0	0
4	D06	Background	21.0619	0	0	0
4	D07	Background	21.0619	0	0	0
4	D08	Background	21.0619	0	0	0
4	D09	Background	21.0619	0	0	0
4	D10	Background	21.0619	0	0	0
4	D11	Background	21.0619	0	0	0
4	D12	Background	21.0619	0	0	0
4	E01	Embryo	21.0619	4.0738	0.586874	0
4	E02	Embryo	21.0619	11.2305	1.98833	0
4	E03	Embryo	21.0619	4.05329	0.463612	0
4	E04	Embryo	21.0619	6.18125	0.649451	0
4	E05	Embryo	21.0619	5.65384	0.776309	0
4	E06	Embryo	21.0619	14.0502	3.41775	0
4	E07	Embryo	21.0619	10.2802	1.11918	0
4	E08	Embryo	21.0619	3.95646	0.355834	0
4	E09	Embryo	21.0619	6.5721	0.94609	0
4	E10	Embryo	21.0619	3.26545	0.539403	0
4	E11	Embryo	21.0619	7.99211	1.91036	0
4	E12	Embryo	21.0619	0.575345	0.0203187	0
4	F01	Adult	21.0619	5.50812	2.40567	0
4	F02	Adult	21.0619	15.6274	3.34168	0
4	F03	Adult	21.0619	22.7332	8.86932	0
4	F04	Adult	21.0619	6.89171	2.42316	0
4	F05	Adult	21.0619	7.58288	1.82475	0
4	F06	Adult	21.0619	16.6317	5.10713	0
4	F07	Adult	21.0619	10.1946	3.74548	0
4	F08	Adult	21.0619	6.88079	3.21857	0
4	F09	Background	21.0619	0	0	0
4	F10	Background	21.0619	0	0	0
4	F11	Background	21.0619	0	0	0
4	F12	Background	21.0619	0	0	0
4	G01	Background	21.0619	0	0	0
4	G02	Background	21.0619	0	0	0
4	G03	Background	21.0619	0	0	0
4	G04	Background	21.0619	0	0	0
4	G05	Background	21.0619	0	0	0
4	G06	Background	21.0619	0	0	0
4	G07	Background	21.0619	0	0	0
4	G08	Background	21.0619	0	0	0
4	G09	Background	21.0619	0	0	0
4	G10	Background	21.0619	0	0	0
4	G11	Background	21.0619	0	0	0
4	G12	Background	21.0619	0	0	0
4	H01	Background	21.0619	0	0	0
4	H02	Background	21.0619	0	0	0
4	H03	Background	21.0619	0	0	0
4	H04	Background	21.0619	0	0	0
4	H05	Background	21.0619	0	0	0
4	H06	Background	21.0619	0	0	0
4	H07	Background	21.0619	0	0	0
4	H08	Background	21.0619	0	0	0
4	H09	Background	21.0619	0	0	0
4	H10	Background	21.0619	0	0	0
4	H11	Background	21.0619	0	0	0
4	H12	Background	21.0619	0	0	0
5	A01	Background	27.6388	0	0	0
5	A02	Background	27.6388	0	0	0
5	A03	Background	27.6388	0	0	0
5	A04	Background	27.6388	0	0	0
5	A05	Background	27.6388	0	0	0
5	A06	Background	27.6388	0	0	0
5	A07	Background	27.6388	0	0	0
5	A08	Background	27.6388	0	0	0
5	A09	Background	27.6388	0	0	0
5	A10	Background	27.6388	0	0	0
5	A11	Background	27.6388	0	0	0
5	A12	Background	27.6388	0	0	0
5	B01	Embryo	27.6388	2.89526	0.405225	0
5	B02	Embryo	27.6388	20.6429	-3.19894	0
5	B03	Embryo	27.6388	2.29232	0.520466	0
5	B04	Embryo	27.6388	-2.21362	1.19955	0
5	B05	Embryo	27.6388	5.95837	0.988463	0
5	B06	Embryo	27.6388	0	0	0
5	B07	Background	27.6388	0	0	0
5	B08	Background	27.6388	0	0	0
5	B09	Background	27.6388	0	0	0
5	B10	Background	27.6388	0	0	0
5	B11	Background	27.6388	0	0	0
5	B12	Background	27.6388	0	0	0
5	C01	Background	27.6388	0	0	0
5	C02	Background	27.6388	0	0	0
5	C03	Background	27.6388	0	0	0
5	C04	Background	27.6388	0	0	0
5	C05	Background	27.6388	0	0	0
5	C06	Background	27.6388	0	0	0
5	C07	Background	27.6388	0	0	0
5	C08	Background	27.6388	0	0	0
5	C09	Background	27.6388	0	0	0
5	C10	Background	27.6388	0	0	0
5	C11	Background	27.6388	0	0	0
5	C12	Background	27.6388	0	0	0
5	D01	Background	27.6388	0	0	0
5	D02	Embryo	27.6388	0	0	0
5	D03	Embryo	27.6388	5.4345	0.932957	0
5	D04	Embryo	27.6388	7.69082	1.1961	0
5	D05	Background	27.6388	0	0	0
5	D06	Background	27.6388	0	0	0
5	D07	Background	27.6388	0	0	0
5	D08	Background	27.6388	0	0	0
5	D09	Background	27.6388	0	0	0
5	D10	Background	27.6388	0	0	0
5	D11	Background	27.6388	0	0	0
5	D12	Background	27.6388	0	0	0
5	E01	Embryo	27.6388	4.04089	0.584825	0
5	E02	Embryo	27.6388	11.2768	1.95792	0
5	E03	Embryo	27.6388	4.03538	0.459278	0
5	E04	Embryo	27.6388	6.18185	0.660026	0
5	E05	Embryo	27.6388	5.59973	0.769899	0
5	E06	Embryo	27.6388	13.9911	3.43506	0
5	E07	Embryo	27.6388	10.1852	1.13347	0
5	E08	Embryo	27.6388	3.91821	0.370035	0
5	E09	Embryo	27.6388	6.52445	0.967779	0
5	E10	Embryo	27.6388	3.24768	0.538736	0
5	E11	Embryo	27.6388	7.97369	1.88908	0
5	E12	Embryo	27.6388	0.56996	0.0240686	0
5	F01	Adult	27.6388	5.49812	2.41754	0
5	F02	Adult	27.6388	15.6019	3.36346	0
5	F03	Adult	27.6388	22.6563	8.80859	0
5	F04	Adult	27.6388	6.9206	2.451	0
5	F05	Adult	27.6388	7.55365	1.85097	0
5	F06	Adult	27.6388	16.5954	5.1077	0
5	F07	Adult	27.6388	10.146	3.68471	0
5	F08	Adult	27.6388	6.85325	3.18976	0
5	F09	Background	27.6388	0	0	0
5	F10	Background	27.6388	0	0	0
5	F11	Background	27.6388	0	0	0
5	F12	Background	27.6388	0	0	0
5	G01	Background	27.6388	0	0	0
5	G02	Background	27.6388	0	0	0
5	G03	Background	27.6388	0	0	0
5	G04	Background	27.6388	0	0	0
5	G05	Background	27.6388	0	0	0
5	G06	Background	27.6388	0	0	0
5	G07	Background	27.6388	0	0	0
5	G08	Background	27.6388	0	0	0
5	G09	Background	27.6388	0	0	0
5	G10	Background	27.6388	0	0	0
5	G11	Background	27.6388	0	0	0
5	G12	Background	27.6388	0	0	0
5	H01	Background	27.6388	0	0	0
5	H02	Background	27.6388	0	0	0
5	H03	Background	27.6388	0	0	0
5	H04	Background	27.6388	0	0	0
5	H05	Background	27.6388	0	0	0
5	H06	Background	27.6388	0	0	0
5	H07	Background	27.6388	0	0	0
5	H08	Background	27.6388	0	0	0
5	H09	Background	27.6388	0	0	0
5	H10	Background	27.6388	0	0	0
5	H11	Background	27.6388	0	0	0
5	H12	Background	27.6388	0	0	0
6	A01	Background	34.2405	0	0	0
6	A02	Background	34.2405	0	0	0
6	A03	Background	34.2405	0	0	0
6	A04	Background	34.2405	0	0	0
6	A05	Background	34.2405	0	0	0
6	A06	Background	34.2405	0	0	0
6	A07	Background	34.2405	0	0	0
6	A08	Background	34.2405	0	0	0
6	A09	Background	34.2405	0	0	0
6	A10	Background	34.2405	0	0	0
6	A11	Background	34.2405	0	0	0
6	A12	Background	34.2405	0	0	0
6	B01	Embryo	34.2405	2.89447	0.406868	0
6	B02	Embryo	34.2405	24.4089	-1.72754	0
6	B03	Embryo	34.2405	2.16704	0.49162	0
6	B04	Embryo	34.2405	-2.30797	0.537702	0
6	B05	Embryo	34.2405	5.93424	0.987796	0
6	B06	Embryo	34.2405	0	0	0
6	B07	Background	34.2405	0	0	0
6	B08	Background	34.2405	0	0	0
6	B09	Background	34.2405	0	0	0
6	B10	Background	34.2405	0	0	0
6	B11	Background	34.2405	0	0	0
6	B12	Background	34.2405	0	0	0
6	C01	Background	34.2405	0	0	0
6	C02	Background	34.2405	0	0	0
6	C03	Background	34.2405	0	0	0
6	C04	Background	34.2405	0	0	0
6	C05	Background	34.2405	0	0	0
6	C06	Background	34.2405	0	0	0
6	C07	Background	34.2405	0	0	0
6	C08	Background	34.2405	0	0	0
6	C09	Background	34.2405	0	0	0
6	C10	Background	34.2405	0	0	0
6	C11	Background	34.2405	0	0	0
6	C12	Background	34.2405	0	0	0
6	D01	Background	34.2405	0	0	0
6	D02	Embryo	34.2405	0	0	0
6	D03	Embryo	34.2405	5.43489	0.921244	0
6	D04	Embryo	34.2405	7.70527	1.19688	0
6	D05	Background	34.2405	0	0	0
6	D06	Background	34.2405	0	0	0
6	D07	Background	34.2405	0	0	0
6	D08	Background	34.2405	0	0	0
6	D09	Background	34.2405	0	0	0
6	D10	Background	34.2405	0	0	0
6	D11	Background	34.2405	0	0	0
6	D12	Background	34.2405	0	0	0
6	E01	Embryo	34.2405	4.04554	0.576473	0
6	E02	Embryo	34.2405	11.3608	1.95295	0
6	E03	Embryo	34.2405	4.0306	0.449433	0
6	E04	Embryo	34.2405	6.18256	0.647038	0
6	E05	Embryo	34.2405	5.62067	0.783893	0
6	E06	Embryo	34.2405	13.9884	3.45431	0
6	E07	Embryo	34.2405	10.1042	1.17398	0
6	E08	Embryo	34.2405	3.88294	0.322864	0
6	E09	Embryo	34.2405	6.52642	0.957862	0
6	E10	Embryo	34.2405	3.26328	0.54518	0
6	E11	Embryo	34.2405	7.97249	1.89638	0
6	E12	Embryo	34.2405	0.566976	0.0155479	0
6	F01	Adult	34.2405	5.49185	2.39753	0
6	F02	Adult	34.2405	15.6109	3.40009	0
6	F03	Adult	34.2405	22.6285	8.82312	0
6	F04	Adult	34.2405	6.58713	2.15344	0
6	F05	Adult	34.2405	7.5295	1.85801	0
6	F06	Adult	34.2405	16.7691	5.16093	0
6	F07	Adult	34.2405	10.0415	3.67608	0
6	F08	Adult	34.2405	6.89175	3.21978	0
6	F09	Background	34.2405	0	0	0
6	F10	Background	34.2405	0	0	0
6	F11	Background	34.2405	0	0	0
6	F12	Background	34.2405	0	0	0
6	G01	Background	34.2405	0	0	0
6	G02	Background	34.2405	0	0	0
6	G03	Background	34.2405	0	0	0
6	G04	Background	34.2405	0	0	0
6	G05	Background	34.2405	0	0	0
6	G06	Background	34.2405	0	0	0
6	G07	Background	34.2405	0	0	0
6	G08	Background	34.2405	0	0	0
6	G09	Background	34.2405	0	0	0
6	G10	Background	34.2405	0	0	0
6	G11	Background	34.2405	0	0	0
6	G12	Background	34.2405	0	0	0
6	H01	Background	34.2405	0	0	0
6	H02	Background	34.2405	0	0	0
6	H03	Background	34.2405	0	0	0
6	H04	Background	34.2405	0	0	0
6	H05	Background	34.2405	0	0	0
6	H06	Background	34.2405	0	0	0
6	H07	Background	34.2405	0	0	0
6	H08	Background	34.2405	0	0	0
6	H09	Background	34.2405	0	0	0
6	H10	Background	34.2405	0	0	0
6	H11	Background	34.2405	0	0	0
6	H12	Background	34.2405	0	0	0
7	A01	Background	40.9282	0	0	0
7	A02	Background	40.9282	0	0	0
7	A03	Background	40.9282	0	0	0
7	A04	Background	40.9282	0	0	0
7	A05	Background	40.9282	0	0	0
7	A06	Background	40.9282	0	0	0
7	A07	Background	40.9282	0	0	0
7	A08	Background	40.9282	0	0	0
7	A09	Background	40.9282	0	0	0
7	A10	Background	40.9282	0	0	0
7	A11	Background	40.9282	0	0	0
7	A12	Background	40.9282	0	0	0
7	B01	Embryo	40.9282	2.53	0.613754	0
7	B02	Embryo	40.9282	29.2046	0.578908	0
7	B03	Embryo	40.9282	0.95688	1.49516	0
7	B04	Embryo	40.9282	-2.76891	0.937665	0
7	B05	Embryo	40.9282	3.9092	1.52332	0
7	B06	Embryo	40.9282	0	0	0
7	B07	Background	40.9282	0	0	0
7	B08	Background	40.9282	0	0	0
7	B09	Background	40.9282	0	0	0
7	B10	Background	40.9282	0	0	0
7	B11	Background	40.9282	0	0	0
7	B12	Background	40.9282	0	0	0
7	C01	Background	40.9282	0	0	0
7	C02	Background	40.9282	0	0	0
7	C03	Background	40.9282	0	0	0
7	C04	Background	40.9282	0	0	0
7	C05	Background	40.9282	0	0	0
7	C06	Background	40.9282	0	0	0
7	C07	Background	40.9282	0	0	0
7	C08	Background	40.9282	0	0	0
7	C09	Background	40.9282	0	0	0
7	C10	Background	40.9282	0	0	0
7	C11	Background	40.9282	0	0	0
7	C12	Background	40.9282	0	0	0
7	D01	Background	40.9282	0	0	0
7	D02	Embryo	40.9282	0	0	0
7	D03	Embryo	40.9282	3.7239	1.47997	0
7	D04	Embryo	40.9282	4.26104	2.43403	0
7	D05	Background	40.9282	0	0	0
7	D06	Background	40.9282	0	0	0
7	D07	Background	40.9282	0	0	0
7	D08	Background	40.9282	0	0	0
7	D09	Background	40.9282	0	0	0
7	D10	Background	40.9282	0	0	0
7	D11	Background	40.9282	0	0	0
7	D12	Background	40.9282	0	0	0
7	E01	Embryo	40.9282	2.41272	0.91457	0
7	E02	Embryo	40.9282	8.34081	3.0941	0
7	E03	Embryo	40.9282	2.048	1.03973	0
7	E04	Embryo	40.9282	3.04221	1.51346	0
7	E05	Embryo	40.9282	2.89252	1.894	0
7	E06	Embryo	40.9282	6.79017	7.54637	0
7	E07	Embryo	40.9282	6.75569	1.99195	0
7	E08	Embryo	40.9282	1.76897	0.950291	0
7	E09	Embryo	40.9282	4.42088	1.55435	0
7	E10	Embryo	40.9282	2.6169	0.735469	0
7	E11	Embryo	40.9282	6.20754	3.48236	0
7	E12	Embryo	40.9282	0.652943	0.925801	0
7	F01	Adult	40.9282	5.21651	2.49666	0
7	F02	Adult	40.9282	14.2902	3.94701	0
7	F03	Adult	40.9282	20.6573	9.54628	0
7	F04	Adult	40.9282	6.13114	2.23999	0
7	F05	Adult	40.9282	6.35306	2.42603	0
7	F06	Adult	40.9282	13.7931	6.65823	0
7	F07	Adult	40.9282	9.57622	4.14869	0
7	F08	Adult	40.9282	6.44934	3.49422	0
7	F09	Background	40.9282	0	0	0
7	F10	Background	40.9282	0	0	0
7	F11	Background	40.9282	0	0	0
7	F12	Background	40.9282	0	0	0
7	G01	Background	40.9282	0	0	0
7	G02	Background	40.9282	0	0	0
7	G03	Background	40.9282	0	0	0
7	G04	Background	40.9282	0	0	0
7	G05	Background	40.9282	0	0	0
7	G06	Background	40.9282	0	0	0
7	G07	Background	40.9282	0	0	0
7	G08	Background	40.9282	0	0	0
7	G09	Background	40.9282	0	0	0
7	G10	Background	40.9282	0	0	0
7	G11	Background	40.9282	0	0	0
7	G12	Background	40.9282	0	0	0
7	H01	Background	40.9282	0	0	0
7	H02	Background	40.9282	0	0	0
7	H03	Background	40.9282	0	0	0
7	H04	Background	40.9282	0	0	0
7	H05	Background	40.9282	0	0	0
7	H06	Background	40.9282	0	0	0
7	H07	Background	40.9282	0	0	0
7	H08	Background	40.9282	0	0	0
7	H09	Background	40.9282	0	0	0
7	H10	Background	40.9282	0	0	0
7	H11	Background	40.9282	0	0	0
7	H12	Background	40.9282	0	0	0
8	A01	Background	47.5432	0	0	0
8	A02	Background	47.5432	0	0	0
8	A03	Background	47.5432	0	0	0
8	A04	Background	47.5432	0	0	0
8	A05	Background	47.5432	0	0	0
8	A06	Background	47.5432	0	0	0
8	A07	Background	47.5432	0	0	0
8	A08	Background	47.5432	0	0	0
8	A09	Background	47.5432	0	0	0
8	A10	Background	47.5432	0	0	0
8	A11	Background	47.5432	0	0	0
8	A12	Background	47.5432	0	0	0
8	B01	Embryo	47.5432	2.02404	0.803332	0
8	B02	Embryo	47.5432	28.1418	-1.28629	0
8	B03	Embryo	47.5432	0.426546	1.79888	0
8	B04	Embryo	47.5432	-2.98104	0.901908	0
8	B05	Embryo	47.5432	2.6324	2.02068	0
8	B06	Embryo	47.5432	0	0	0
8	B07	Background	47.5432	0	0	0
8	B08	Background	47.5432	0	0	0
8	B09	Background	47.5432	0	0	0
8	B10	Background	47.5432	0	0	0
8	B11	Background	47.5432	0	0	0
8	B12	Background	47.5432	0	0	0
8	C01	Background	47.5432	0	0	0
8	C02	Background	47.5432	0	0	0
8	C03	Background	47.5432	0	0	0
8	C04	Background	47.5432	0	0	0
8	C05	Background	47.5432	0	0	0
8	C06	Background	47.5432	0	0	0
8	C07	Background	47.5432	0	0	0
8	C08	Background	47.5432	0	0	0
8	C09	Background	47.5432	0	0	0
8	C10	Background	47.5432	0	0	0
8	C11	Background	47.5432	0	0	0
8	C12	Background	47.5432	0	0	0
8	D01	Background	47.5432	0	0	0
8	D02	Embryo	47.5432	0	0	0
8	D03	Embryo	47.5432	2.0433	2.12427	0
8	D04	Embryo	47.5432	2.85804	2.80589	0
8	D05	Background	47.5432	0	0	0
8	D06	Background	47.5432	0	0	0
8	D07	Background	47.5432	0	0	0
8	D08	Background	47.5432	0	0	0
8	D09	Background	47.5432	0	0	0
8	D10	Background	47.5432	0	0	0
8	D11	Background	47.5432	0	0	0
8	D12	Background	47.5432	0	0	0
8	E01	Embryo	47.5432	1.1236	1.39054	0
8	E02	Embryo	47.5432	4.1928	5.02181	0
8	E03	Embryo	47.5432	1.19943	1.43467	0
8	E04	Embryo	47.5432	1.66858	2.06874	0
8	E05	Embryo	47.5432	1.95912	2.39817	0
8	E06	Embryo	47.5432	4.02037	9.38607	0
8	E07	Embryo	47.5432	3.4139	3.49955	0
8	E08	Embryo	47.5432	1.26226	1.21414	0
8	E09	Embryo	47.5432	2.36868	2.37784	0
8	E10	Embryo	47.5432	1.83616	0.97205	0
8	E11	Embryo	47.5432	3.24192	4.17085	0
8	E12	Embryo	47.5432	0.380981	0.843591	0
8	F01	Adult	47.5432	5.04342	2.85611	0
8	F02	Adult	47.5432	12.1542	5.57686	0
8	F03	Adult	47.5432	18.7798	11.8253	0
8	F04	Adult	47.5432	5.4346	2.87613	0
8	F05	Adult	47.5432	4.84269	3.32491	0
8	F06	Adult	47.5432	12.1489	7.50437	0
8	F07	Adult	47.5432	8.25038	5.04598	0
8	F08	Adult	47.5432	6.07583	3.97823	0
8	F09	Background	47.5432	0	0	0
8	F10	Background	47.5432	0	0	0
8	F11	Background	47.5432	0	0	0
8	F12	Background	47.5432	0	0	0
8	G01	Background	47.5432	0	0	0
8	G02	Background	47.5432	0	0	0
8	G03	Background	47.5432	0	0	0
8	G04	Background	47.5432	0	0	0
8	G05	Background	47.5432	0	0	0
8	G06	Background	47.5432	0	0	0
8	G07	Background	47.5432	0	0	0
8	G08	Background	47.5432	0	0	0
8	G09	Background	47.5432	0	0	0
8	G10	Background	47.5432	0	0	0
8	G11	Background	47.5432	0	0	0
8	G12	Background	47.5432	0	0	0
8	H01	Background	47.5432	0	0	0
8	H02	Background	47.5432	0	0	0
8	H03	Background	47.5432	0	0	0
8	H04	Background	47.5432	0	0	0
8	H05	Background	47.5432	0	0	0
8	H06	Background	47.5432	0	0	0
8	H07	Background	47.5432	0	0	0
8	H08	Background	47.5432	0	0	0
8	H09	Background	47.5432	0	0	0
8	H10	Background	47.5432	0	0	0
8	H11	Background	47.5432	0	0	0
8	H12	Background	47.5432	0	0	0
9	A01	Background	54.124	0	0	0
9	A02	Background	54.124	0	0	0
9	A03	Background	54.124	0	0	0
9	A04	Background	54.124	0	0	0
9	A05	Background	54.124	0	0	0
9	A06	Background	54.124	0	0	0
9	A07	Background	54.124	0	0	0
9	A08	Background	54.124	0	0	0
9	A09	Background	54.124	0	0	0
9	A10	Background	54.124	0	0	0
9	A11	Background	54.124	0	0	0
9	A12	Background	54.124	0	0	0
9	B01	Embryo	54.124	1.6423	0.903621	0
9	B02	Embryo	54.124	32.0117	1.65255	0
9	B03	Embryo	54.124	0.321664	1.63979	0
9	B04	Embryo	54.124	-3.21458	0.70959	0
9	B05	Embryo	54.124	1.98887	2.18385	0
9	B06	Embryo	54.124	0	0	0
9	B07	Background	54.124	0	0	0
9	B08	Background	54.124	0	0	0
9	B09	Background	54.124	0	0	0
9	B10	Background	54.124	0	0	0
9	B11	Background	54.124	0	0	0
9	B12	Background	54.124	0	0	0
9	C01	Background	54.124	0	0	0
9	C02	Background	54.124	0	0	0
9	C03	Background	54.124	0	0	0
9	C04	Background	54.124	0	0	0
9	C05	Background	54.124	0	0	0
9	C06	Background	54.124	0	0	0
9	C07	Background	54.124	0	0	0
9	C08	Background	54.124	0	0	0
9	C09	Background	54.124	0	0	0
9	C10	Background	54.124	0	0	0
9	C11	Background	54.124	0	0	0
9	C12	Background	54.124	0	0	0
9	D01	Background	54.124	0	0	0
9	D02	Embryo	54.124	0	0	0
9	D03	Embryo	54.124	1.5718	2.24545	0
9	D04	Embryo	54.124	2.37608	2.85833	0
9	D05	Background	54.124	0	0	0
9	D06	Background	54.124	0	0	0
9	D07	Background	54.124	0	0	0
9	D08	Background	54.124	0	0	0
9	D09	Background	54.124	0	0	0
9	D10	Background	54.124	0	0	0
9	D11	Background	54.124	0	0	0
9	D12	Background	54.124	0	0	0
9	E01	Embryo	54.124	0.755831	1.59916	0
9	E02	Embryo	54.124	2.81412	5.9363	0
9	E03	Embryo	54.124	0.956192	1.46344	0
9	E04	Embryo	54.124	1.39785	2.21255	0
9	E05	Embryo	54.124	1.79256	2.45216	0
9	E06	Embryo	54.124	3.3418	9.70991	0
9	E07	Embryo	54.124	1.83038	3.8955	0
9	E08	Embryo	54.124	1.12849	1.33197	0
9	E09	Embryo	54.124	1.90677	2.54035	0
9	E10	Embryo	54.124	1.39037	1.09438	0
9	E11	Embryo	54.124	2.3634	4.37275	0
9	E12	Embryo	54.124	0.339783	0.881628	0
9	F01	Adult	54.124	4.74515	3.18963	0
9	F02	Adult	54.124	10.1047	6.57578	0
9	F03	Adult	54.124	15.8425	13.3434	0
9	F04	Adult	54.124	4.53953	4.19756	0
9	F05	Adult	54.124	3.7271	3.82026	0
9	F06	Adult	54.124	10.5171	8.20457	0
9	F07	Adult	54.124	6.64756	5.7656	0
9	F08	Adult	54.124	4.92238	4.40603	0
9	F09	Background	54.124	0	0	0
9	F10	Background	54.124	0	0	0
9	F11	Background	54.124	0	0	0
9	F12	Background	54.124	0	0	0
9	G01	Background	54.124	0	0	0
9	G02	Background	54.124	0	0	0
9	G03	Background	54.124	0	0	0
9	G04	Background	54.124	0	0	0
9	G05	Background	54.124	0	0	0
9	G06	Background	54.124	0	0	0
9	G07	Background	54.124	0	0	0
9	G08	Background	54.124	0	0	0
9	G09	Background	54.124	0	0	0
9	G10	Background	54.124	0	0	0
9	G11	Background	54.124	0	0	0
9	G12	Background	54.124	0	0	0
9	H01	Background	54.124	0	0	0
9	H02	Background	54.124	0	0	0
9	H03	Background	54.124	0	0	0
9	H04	Background	54.124	0	0	0
9	H05	Background	54.124	0	0	0
9	H06	Background	54.124	0	0	0
9	H07	Background	54.124	0	0	0
9	H08	Background	54.124	0	0	0
9	H09	Background	54.124	0	0	0
9	H10	Background	54.124	0	0	0
9	H11	Background	54.124	0	0	0
9	H12	Background	54.124	0	0	0
10	A01	Background	60.7252	0	0	0
10	A02	Background	60.7252	0	0	0
10	A03	Background	60.7252	0	0	0
10	A04	Background	60.7252	0	0	0
10	A05	Background	60.7252	0	0	0
10	A06	Background	60.7252	0	0	0
10	A07	Background	60.7252	0	0	0
10	A08	Background	60.7252	0	0	0
10	A09	Background	60.7252	0	0	0
10	A10	Background	60.7252	0	0	0
10	A11	Background	60.7252	0	0	0
10	A12	Background	60.7252	0	0	0
10	B01	Embryo	60.7252	1.41149	0.898054	0
10	B02	Embryo	60.7252	29.3265	1.96596	0
10	B03	Embryo	60.7252	0.271552	1.77341	0
10	B04	Embryo	60.7252	-3.88216	0.86504	0
10	B05	Embryo	60.7252	1.66636	2.26242	0
10	B06	Embryo	60.7252	0	0	0
10	B07	Background	60.7252	0	0	0
10	B08	Background	60.7252	0	0	0
10	B09	Background	60.7252	0	0	0
10	B10	Background	60.7252	0	0	0
10	B11	Background	60.7252	0	0	0
10	B12	Background	60.7252	0	0	0
10	C01	Background	60.7252	0	0	0
10	C02	Background	60.7252	0	0	0
10	C03	Background	60.7252	0	0	0
10	C04	Background	60.7252	0	0	0
10	C05	Background	60.7252	0	0	0
10	C06	Background	60.7252	0	0	0
10	C07	Background	60.7252	0	0	0
10	C08	Background	60.7252	0	0	0
10	C09	Background	60.7252	0	0	0
10	C10	Background	60.7252	0	0	0
10	C11	Background	60.7252	0	0	0
10	C12	Background	60.7252	0	0	0
10	D01	Background	60.7252	0	0	0
10	D02	Embryo	60.7252	0	0	0
10	D03	Embryo	60.7252	1.35202	2.25486	0
10	D04	Embryo	60.7252	2.15778	2.85872	0
10	D05	Background	60.7252	0	0	0
10	D06	Background	60.7252	0	0	0
10	D07	Background	60.7252	0	0	0
10	D08	Background	60.7252	0	0	0
10	D09	Background	60.7252	0	0	0
10	D10	Background	60.7252	0	0	0
10	D11	Background	60.7252	0	0	0
10	D12	Background	60.7252	0	0	0
10	E01	Embryo	60.7252	0.59326	1.62696	0
10	E02	Embryo	60.7252	2.29579	6.20638	0
10	E03	Embryo	60.7252	0.825514	1.46888	0
10	E04	Embryo	60.7252	1.29738	2.22264	0
10	E05	Embryo	60.7252	1.62314	2.41983	0
10	E06	Embryo	60.7252	2.93354	9.80065	0
10	E07	Embryo	60.7252	0.959082	4.07418	0
10	E08	Embryo	60.7252	1.07547	1.2727	0
10	E09	Embryo	60.7252	1.61371	2.53905	0
10	E10	Embryo	60.7252	1.13116	1.14748	0
10	E11	Embryo	60.7252	2.02426	4.37666	0
10	E12	Embryo	60.7252	0.318277	0.875886	0
10	F01	Adult	60.7252	4.4463	3.42084	0
10	F02	Adult	60.7252	8.35327	7.0661	0
10	F03	Adult	60.7252	13.8996	14.1782	0
10	F04	Adult	60.7252	3.85351	4.29574	0
10	F05	Adult	60.7252	3.11038	3.95217	0
10	F06	Adult	60.7252	9.14179	8.60669	0
10	F07	Adult	60.7252	5.72078	6.06781	0
10	F08	Adult	60.7252	4.34195	4.6983	0
10	F09	Background	60.7252	0	0	0
10	F10	Background	60.7252	0	0	0
10	F11	Background	60.7252	0	0	0
10	F12	Background	60.7252	0	0	0
10	G01	Background	60.7252	0	0	0
10	G02	Background	60.7252	0	0	0
10	G03	Background	60.7252	0	0	0
10	G04	Background	60.7252	0	0	0
10	G05	Background	60.7252	0	0	0
10	G06	Background	60.7252	0	0	0
10	G07	Background	60.7252	0	0	0
10	G08	Background	60.7252	0	0	0
10	G09	Background	60.7252	0	0	0
10	G10	Background	60.7252	0	0	0
10	G11	Background	60.7252	0	0	0
10	G12	Background	60.7252	0	0	0
10	H01	Background	60.7252	0	0	0
10	H02	Background	60.7252	0	0	0
10	H03	Background	60.7252	0	0	0
10	H04	Background	60.7252	0	0	0
10	H05	Background	60.7252	0	0	0
10	H06	Background	60.7252	0	0	0
10	H07	Background	60.7252	0	0	0
10	H08	Background	60.7252	0	0	0
10	H09	Background	60.7252	0	0	0
10	H10	Background	60.7252	0	0	0
10	H11	Background	60.7252	0	0	0
10	H12	Background	60.7252	0	0	0
11	A01	Background	67.3352	0	0	0
11	A02	Background	67.3352	0	0	0
11	A03	Background	67.3352	0	0	0
11	A04	Background	67.3352	0	0	0
11	A05	Background	67.3352	0	0	0
11	A06	Background	67.3352	0	0	0
11	A07	Background	67.3352	0	0	0
11	A08	Background	67.3352	0	0	0
11	A09	Background	67.3352	0	0	0
11	A10	Background	67.3352	0	0	0
11	A11	Background	67.3352	0	0	0
11	A12	Background	67.3352	0	0	0
11	B01	Embryo	67.3352	1.23531	0.884926	0
11	B02	Embryo	67.3352	29.1103	0.948468	0
11	B03	Embryo	67.3352	0.222928	1.72514	0
11	B04	Embryo	67.3352	-4.21389	0.84865	0
11	B05	Embryo	67.3352	1.57825	2.24778	0
11	B06	Embryo	67.3352	0	0	0
11	B07	Background	67.3352	0	0	0
11	B08	Background	67.3352	0	0	0
11	B09	Background	67.3352	0	0	0
11	B10	Background	67.3352	0	0	0
11	B11	Background	67.3352	0	0	0
11	B12	Background	67.3352	0	0	0
11	C01	Background	67.3352	0	0	0
11	C02	Background	67.3352	0	0	0
11	C03	Background	67.3352	0	0	0
11	C04	Background	67.3352	0	0	0
11	C05	Background	67.3352	0	0	0
11	C06	Background	67.3352	0	0	0
11	C07	Background	67.3352	0	0	0
11	C08	Background	67.3352	0	0	0
11	C09	Background	67.3352	0	0	0
11	C10	Background	67.3352	0	0	0
11	C11	Background	67.3352	0	0	0
11	C12	Background	67.3352	0	0	0
11	D01	Background	67.3352	0	0	0
11	D02	Embryo	67.3352	0	0	0
11	D03	Embryo	67.3352	1.24457	2.24303	0
11	D04	Embryo	67.3352	2.06187	2.83684	0
11	D05	Background	67.3352	0	0	0
11	D06	Background	67.3352	0	0	0
11	D07	Background	67.3352	0	0	0
11	D08	Background	67.3352	0	0	0
11	D09	Background	67.3352	0	0	0
11	D10	Background	67.3352	0	0	0
11	D11	Background	67.3352	0	0	0
11	D12	Background	67.3352	0	0	0
11	E01	Embryo	67.3352	0.51536	1.65197	0
11	E02	Embryo	67.3352	2.08255	6.25611	0
11	E03	Embryo	67.3352	0.739591	1.47812	0
11	E04	Embryo	67.3352	1.24862	2.21332	0
11	E05	Embryo	67.3352	1.54572	2.35628	0
11	E06	Embryo	67.3352	2.74175	9.69355	0
11	E07	Embryo	67.3352	0.65807	4.11275	0
11	E08	Embryo	67.3352	1.01338	1.28141	0
11	E09	Embryo	67.3352	1.50568	2.50976	0
11	E10	Embryo	67.3352	0.988037	1.15875	0
11	E11	Embryo	67.3352	1.88061	4.3233	0
11	E12	Embryo	67.3352	0.31306	0.872444	0
11	F01	Adult	67.3352	4.22155	3.47447	0
11	F02	Adult	67.3352	7.25308	7.17431	0
11	F03	Adult	67.3352	12.7745	14.3397	0
11	F04	Adult	67.3352	3.3594	4.03142	0
11	F05	Adult	67.3352	2.82572	3.95461	0
11	F06	Adult	67.3352	8.2808	8.72426	0
11	F07	Adult	67.3352	5.27717	6.15954	0
11	F08	Adult	67.3352	4.0059	4.73077	0
11	F09	Background	67.3352	0	0	0
11	F10	Background	67.3352	0	0	0
11	F11	Background	67.3352	0	0	0
11	F12	Background	67.3352	0	0	0
11	G01	Background	67.3352	0	0	0
11	G02	Background	67.3352	0	0	0
11	G03	Background	67.3352	0	0	0
11	G04	Background	67.3352	0	0	0
11	G05	Background	67.3352	0	0	0
11	G06	Background	67.3352	0	0	0
11	G07	Background	67.3352	0	0	0
11	G08	Background	67.3352	0	0	0
11	G09	Background	67.3352	0	0	0
11	G10	Background	67.3352	0	0	0
11	G11	Background	67.3352	0	0	0
11	G12	Background	67.3352	0	0	0
11	H01	Background	67.3352	0	0	0
11	H02	Background	67.3352	0	0	0
11	H03	Background	67.3352	0	0	0
11	H04	Background	67.3352	0	0	0
11	H05	Background	67.3352	0	0	0
11	H06	Background	67.3352	0	0	0
11	H07	Background	67.3352	0	0	0
11	H08	Background	67.3352	0	0	0
11	H09	Background	67.3352	0	0	0
11	H10	Background	67.3352	0	0	0
11	H11	Background	67.3352	0	0	0
11	H12	Background	67.3352	0	0	0
12	A01	Background	73.896	0	0	0
12	A02	Background	73.896	0	0	0
12	A03	Background	73.896	0	0	0
12	A04	Background	73.896	0	0	0
12	A05	Background	73.896	0	0	0
12	A06	Background	73.896	0	0	0
12	A07	Background	73.896	0	0	0
12	A08	Background	73.896	0	0	0
12	A09	Background	73.896	0	0	0
12	A10	Background	73.896	0	0	0
12	A11	Background	73.896	0	0	0
12	A12	Background	73.896	0	0	0
12	B01	Embryo	73.896	1.1358	0.840947	0
12	B02	Embryo	73.896	28.0954	3.04559	0
12	B03	Embryo	73.896	0.172423	1.71627	0
12	B04	Embryo	73.896	-4.29321	0.673345	0
12	B05	Embryo	73.896	1.60169	2.24966	0
12	B06	Embryo	73.896	0	0	0
12	B07	Background	73.896	0	0	0
12	B08	Background	73.896	0	0	0
12	B09	Background	73.896	0	0	0
12	B10	Background	73.896	0	0	0
12	B11	Background	73.896	0	0	0
12	B12	Background	73.896	0	0	0
12	C01	Background	73.896	0	0	0
12	C02	Background	73.896	0	0	0
12	C03	Background	73.896	0	0	0
12	C04	Background	73.896	0	0	0
12	C05	Background	73.896	0	0	0
12	C06	Background	73.896	0	0	0
12	C07	Background	73.896	0	0	0
12	C08	Background	73.896	0	0	0
12	C09	Background	73.896	0	0	0
12	C10	Background	73.896	0	0	0
12	C11	Background	73.896	0	0	0
12	C12	Background	73.896	0	0	0
12	D01	Background	73.896	0	0	0
12	D02	Embryo	73.896	0	0	0
12	D03	Embryo	73.896	1.21338	2.17813	0
12	D04	Embryo	73.896	2.06263	2.79326	0
12	D05	Background	73.896	0	0	0
12	D06	Background	73.896	0	0	0
12	D07	Background	73.896	0	0	0
12	D08	Background	73.896	0	0	0
12	D09	Background	73.896	0	0	0
12	D10	Background	73.896	0	0	0
12	D11	Background	73.896	0	0	0
12	D12	Background	73.896	0	0	0
12	E01	Embryo	73.896	0.49173	1.55703	0
12	E02	Embryo	73.896	1.97882	6.21587	0
12	E03	Embryo	73.896	0.703353	1.4393	0
12	E04	Embryo	73.896	1.26352	2.19643	0
12	E05	Embryo	73.896	1.51987	2.29687	0
12	E06	Embryo	73.896	2.7164	9.70843	0
12	E07	Embryo	73.896	0.635323	4.08474	0
12	E08	Embryo	73.896	1.00269	1.26205	0
12	E09	Embryo	73.896	1.47756	2.46326	0
12	E10	Embryo	73.896	0.939404	1.14842	0
12	E11	Embryo	73.896	1.86322	4.28279	0
12	E12	Embryo	73.896	0.315948	0.862011	0
12	F01	Adult	73.896	4.03926	3.41149	0
12	F02	Adult	73.896	6.56198	7.20621	0
12	F03	Adult	73.896	11.9882	14.3107	0
12	F04	Adult	73.896	2.87651	3.02473	0
12	F05	Adult	73.896	2.67877	3.9298	0
12	F06	Adult	73.896	7.66129	8.82412	0
12	F07	Adult	73.896	5.0853	6.18301	0
12	F08	Adult	73.896	3.84604	4.7964	0
12	F09	Background	73.896	0	0	0
12	F10	Background	73.896	0	0	0
12	F11	Background	73.896	0	0	0
12	F12	Background	73.896	0	0	0
12	G01	Background	73.896	0	0	0
12	G02	Background	73.896	0	0	0
12	G03	Background	73.896	0	0	0
12	G04	Background	73.896	0	0	0
12	G05	Background	73.896	0	0	0
12	G06	Background	73.896	0	0	0
12	G07	Background	73.896	0	0	0
12	G08	Background	73.896	0	0	0
12	G09	Background	73.896	0	0	0
12	G10	Background	73.896	0	0	0
12	G11	Background	73.896	0	0	0
12	G12	Background	73.896	0	0	0
12	H01	Background	73.896	0	0	0
12	H02	Background	73.896	0	0	0
12	H03	Background	73.896	0	0	0
12	H04	Background	73.896	0	0	0
12	H05	Background	73.896	0	0	0
12	H06	Background	73.896	0	0	0
12	H07	Background	73.896	0	0	0
12	H08	Background	73.896	0	0	0
12	H09	Background	73.896	0	0	0
12	H10	Background	73.896	0	0	0
12	H11	Background	73.896	0	0	0
12	H12	Background	73.896	0	0	0
13	A01	Background	80.499	0	0	0
13	A02	Background	80.499	0	0	0
13	A03	Background	80.499	0	0	0
13	A04	Background	80.499	0	0	0
13	A05	Background	80.499	0	0	0
13	A06	Background	80.499	0	0	0
13	A07	Background	80.499	0	0	0
13	A08	Background	80.499	0	0	0
13	A09	Background	80.499	0	0	0
13	A10	Background	80.499	0	0	0
13	A11	Background	80.499	0	0	0
13	A12	Background	80.499	0	0	0
13	B01	Embryo	80.499	1.04165	0.830083	0
13	B02	Embryo	80.499	30.4108	3.30689	0
13	B03	Embryo	80.499	0.186492	1.6968	0
13	B04	Embryo	80.499	-3.98019	1.16594	0
13	B05	Embryo	80.499	1.67443	2.23453	0
13	B06	Embryo	80.499	0	0	0
13	B07	Background	80.499	0	0	0
13	B08	Background	80.499	0	0	0
13	B09	Background	80.499	0	0	0
13	B10	Background	80.499	0	0	0
13	B11	Background	80.499	0	0	0
13	B12	Background	80.499	0	0	0
13	C01	Background	80.499	0	0	0
13	C02	Background	80.499	0	0	0
13	C03	Background	80.499	0	0	0
13	C04	Background	80.499	0	0	0
13	C05	Background	80.499	0	0	0
13	C06	Background	80.499	0	0	0
13	C07	Background	80.499	0	0	0
13	C08	Background	80.499	0	0	0
13	C09	Background	80.499	0	0	0
13	C10	Background	80.499	0	0	0
13	C11	Background	80.499	0	0	0
13	C12	Background	80.499	0	0	0
13	D01	Background	80.499	0	0	0
13	D02	Embryo	80.499	0	0	0
13	D03	Embryo	80.499	1.24464	2.17338	0
13	D04	Embryo	80.499	2.14431	2.76944	0
13	D05	Background	80.499	0	0	0
13	D06	Background	80.499	0	0	0
13	D07	Background	80.499	0	0	0
13	D08	Background	80.499	0	0	0
13	D09	Background	80.499	0	0	0
13	D10	Background	80.499	0	0	0
13	D11	Background	80.499	0	0	0
13	D12	Background	80.499	0	0	0
13	E01	Embryo	80.499	0.501364	1.51682	0
13	E02	Embryo	80.499	2.21254	7.0489	0
13	E03	Embryo	80.499	0.723598	1.40574	0
13	E04	Embryo	80.499	1.34045	2.1665	0
13	E05	Embryo	80.499	1.53013	2.23105	0
13	E06	Embryo	80.499	2.75647	9.53326	0
13	E07	Embryo	80.499	0.659943	3.8917	0
13	E08	Embryo	80.499	1.03858	1.25539	0
13	E09	Embryo	80.499	1.53843	2.42294	0
13	E10	Embryo	80.499	0.923641	1.09994	0
13	E11	Embryo	80.499	1.91095	4.22017	0
13	E12	Embryo	80.499	0.318652	0.853619	0
13	F01	Adult	80.499	3.89907	3.41178	0
13	F02	Adult	80.499	6.07493	7.18638	0
13	F03	Adult	80.499	11.5559	14.1277	0
13	F04	Adult	80.499	2.76496	2.9123	0
13	F05	Adult	80.499	2.57756	3.87847	0
13	F06	Adult	80.499	7.25109	8.689	0
13	F07	Adult	80.499	4.9931	6.1119	0
13	F08	Adult	80.499	3.74015	4.75095	0
13	F09	Background	80.499	0	0	0
13	F10	Background	80.499	0	0	0
13	F11	Background	80.499	0	0	0
13	F12	Background	80.499	0	0	0
13	G01	Background	80.499	0	0	0
13	G02	Background	80.499	0	0	0
13	G03	Background	80.499	0	0	0
13	G04	Background	80.499	0	0	0
13	G05	Background	80.499	0	0	0
13	G06	Background	80.499	0	0	0
13	G07	Background	80.499	0	0	0
13	G08	Background	80.499	0	0	0
13	G09	Background	80.499	0	0	0
13	G10	Background	80.499	0	0	0
13	G11	Background	80.499	0	0	0
13	G12	Background	80.499	0	0	0
13	H01	Background	80.499	0	0	0
13	H02	Background	80.499	0	0	0
13	H03	Background	80.499	0	0	0
13	H04	Background	80.499	0	0	0
13	H05	Background	80.499	0	0	0
13	H06	Background	80.499	0	0	0
13	H07	Background	80.499	0	0	0
13	H08	Background	80.499	0	0	0
13	H09	Background	80.499	0	0	0
13	H10	Background	80.499	0	0	0
13	H11	Background	80.499	0	0	0
13	H12	Background	80.499	0	0	0
14	A01	Background	87.1098	0	0	0
14	A02	Background	87.1098	0	0	0
14	A03	Background	87.1098	0	0	0
14	A04	Background	87.1098	0	0	0
14	A05	Background	87.1098	0	0	0
14	A06	Background	87.1098	0	0	0
14	A07	Background	87.1098	0	0	0
14	A08	Background	87.1098	0	0	0
14	A09	Background	87.1098	0	0	0
14	A10	Background	87.1098	0	0	0
14	A11	Background	87.1098	0	0	0
14	A12	Background	87.1098	0	0	0
14	B01	Embryo	87.1098	1.02981	0.831615	0
14	B02	Embryo	87.1098	30.0051	3.01706	0
14	B03	Embryo	87.1098	0.193547	1.62475	0
14	B04	Embryo	87.1098	-4.48999	0.752231	0
14	B05	Embryo	87.1098	1.76561	2.18163	0
14	B06	Embryo	87.1098	0	0	0
14	B07	Background	87.1098	0	0	0
14	B08	Background	87.1098	0	0	0
14	B09	Background	87.1098	0	0	0
14	B10	Background	87.1098	0	0	0
14	B11	Background	87.1098	0	0	0
14	B12	Background	87.1098	0	0	0
14	C01	Background	87.1098	0	0	0
14	C02	Background	87.1098	0	0	0
14	C03	Background	87.1098	0	0	0
14	C04	Background	87.1098	0	0	0
14	C05	Background	87.1098	0	0	0
14	C06	Background	87.1098	0	0	0
14	C07	Background	87.1098	0	0	0
14	C08	Background	87.1098	0	0	0
14	C09	Background	87.1098	0	0	0
14	C10	Background	87.1098	0	0	0
14	C11	Background	87.1098	0	0	0
14	C12	Background	87.1098	0	0	0
14	D01	Background	87.1098	0	0	0
14	D02	Embryo	87.1098	0	0	0
14	D03	Embryo	87.1098	1.29836	2.13209	0
14	D04	Embryo	87.1098	2.25948	2.72974	0
14	D05	Background	87.1098	0	0	0
14	D06	Background	87.1098	0	0	0
14	D07	Background	87.1098	0	0	0
14	D08	Background	87.1098	0	0	0
14	D09	Background	87.1098	0	0	0
14	D10	Background	87.1098	0	0	0
14	D11	Background	87.1098	0	0	0
14	D12	Background	87.1098	0	0	0
14	E01	Embryo	87.1098	0.539197	1.46714	0
14	E02	Embryo	87.1098	2.12641	5.69508	0
14	E03	Embryo	87.1098	0.752673	1.35693	0
14	E04	Embryo	87.1098	1.41946	2.11867	0
14	E05	Embryo	87.1098	1.54461	2.16857	0
14	E06	Embryo	87.1098	2.84906	9.4633	0
14	E07	Embryo	87.1098	0.780384	3.93636	0
14	E08	Embryo	87.1098	1.04883	1.24031	0
14	E09	Embryo	87.1098	1.62427	2.37413	0
14	E10	Embryo	87.1098	0.955934	1.10626	0
14	E11	Embryo	87.1098	2.01994	4.17363	0
14	E12	Embryo	87.1098	0.329483	0.839971	0
14	F01	Adult	87.1098	3.75938	3.35488	0
14	F02	Adult	87.1098	5.69302	6.987	0
14	F03	Adult	87.1098	11.2306	13.7848	0
14	F04	Adult	87.1098	2.75623	2.94579	0
14	F05	Adult	87.1098	2.51843	3.78672	0
14	F06	Adult	87.1098	6.89845	8.54026	0
14	F07	Adult	87.1098	4.94161	5.9949	0
14	F08	Adult	87.1098	3.67723	4.64774	0
14	F09	Background	87.1098	0	0	0
14	F10	Background	87.1098	0	0	0
14	F11	Background	87.1098	0	0	0
14	F12	Background	87.1098	0	0	0
14	G01	Background	87.1098	0	0	0
14	G02	Background	87.1098	0	0	0
14	G03	Background	87.1098	0	0	0
14	G04	Background	87.1098	0	0	0
14	G05	Background	87.1098	0	0	0
14	G06	Background	87.1098	0	0	0
14	G07	Background	87.1098	0	0	0
14	G08	Background	87.1098	0	0	0
14	G09	Background	87.1098	0	0	0
14	G10	Background	87.1098	0	0	0
14	G11	Background	87.1098	0	0	0
14	G12	Background	87.1098	0	0	0
14	H01	Background	87.1098	0	0	0
14	H02	Background	87.1098	0	0	0
14	H03	Background	87.1098	0	0	0
14	H04	Background	87.1098	0	0	0
14	H05	Background	87.1098	0	0	0
14	H06	Background	87.1098	0	0	0
14	H07	Background	87.1098	0	0	0
14	H08	Background	87.1098	0	0	0
14	H09	Background	87.1098	0	0	0
14	H10	Background	87.1098	0	0	0
14	H11	Background	87.1098	0	0	0
14	H12	Background	87.1098	0	0	0
15	A01	Background	93.6984	0	0	0
15	A02	Background	93.6984	0	0	0
15	A03	Background	93.6984	0	0	0
15	A04	Background	93.6984	0	0	0
15	A05	Background	93.6984	0	0	0
15	A06	Background	93.6984	0	0	0
15	A07	Background	93.6984	0	0	0
15	A08	Background	93.6984	0	0	0
15	A09	Background	93.6984	0	0	0
15	A10	Background	93.6984	0	0	0
15	A11	Background	93.6984	0	0	0
15	A12	Background	93.6984	0	0	0
15	B01	Embryo	93.6984	1.01434	0.81074	0
15	B02	Embryo	93.6984	31.4347	-0.88736	0
15	B03	Embryo	93.6984	0.215262	1.63524	0
15	B04	Embryo	93.6984	-4.07411	0.659841	0
15	B05	Embryo	93.6984	1.89506	2.13208	0
15	B06	Embryo	93.6984	0	0	0
15	B07	Background	93.6984	0	0	0
15	B08	Background	93.6984	0	0	0
15	B09	Background	93.6984	0	0	0
15	B10	Background	93.6984	0	0	0
15	B11	Background	93.6984	0	0	0
15	B12	Background	93.6984	0	0	0
15	C01	Background	93.6984	0	0	0
15	C02	Background	93.6984	0	0	0
15	C03	Background	93.6984	0	0	0
15	C04	Background	93.6984	0	0	0
15	C05	Background	93.6984	0	0	0
15	C06	Background	93.6984	0	0	0
15	C07	Background	93.6984	0	0	0
15	C08	Background	93.6984	0	0	0
15	C09	Background	93.6984	0	0	0
15	C10	Background	93.6984	0	0	0
15	C11	Background	93.6984	0	0	0
15	C12	Background	93.6984	0	0	0
15	D01	Background	93.6984	0	0	0
15	D02	Embryo	93.6984	0	0	0
15	D03	Embryo	93.6984	1.35712	2.11105	0
15	D04	Embryo	93.6984	2.42077	2.70273	0
15	D05	Background	93.6984	0	0	0
15	D06	Background	93.6984	0	0	0
15	D07	Background	93.6984	0	0	0
15	D08	Background	93.6984	0	0	0
15	D09	Background	93.6984	0	0	0
15	D10	Background	93.6984	0	0	0
15	D11	Background	93.6984	0	0	0
15	D12	Background	93.6984	0	0	0
15	E01	Embryo	93.6984	0.580618	1.473	0
15	E02	Embryo	93.6984	2.01235	6.19625	0
15	E03	Embryo	93.6984	0.788274	1.33072	0
15	E04	Embryo	93.6984	1.56876	2.10604	0
15	E05	Embryo	93.6984	1.55273	2.07527	0
15	E06	Embryo	93.6984	2.99149	9.48955	0
15	E07	Embryo	93.6984	1.02124	3.7957	0
15	E08	Embryo	93.6984	1.0657	1.1658	0
15	E09	Embryo	93.6984	1.75612	2.33646	0
15	E10	Embryo	93.6984	1.00903	1.09285	0
15	E11	Embryo	93.6984	2.17215	4.17025	0
15	E12	Embryo	93.6984	0.3373	0.845263	0
15	F01	Adult	93.6984	3.63928	3.32213	0
15	F02	Adult	93.6984	5.47298	6.88625	0
15	F03	Adult	93.6984	11.0124	13.4339	0
15	F04	Adult	93.6984	2.82493	2.99218	0
15	F05	Adult	93.6984	2.48355	3.66506	0
15	F06	Adult	93.6984	6.69059	8.41882	0
15	F07	Adult	93.6984	4.95214	5.88674	0
15	F08	Adult	93.6984	3.64655	4.54486	0
15	F09	Background	93.6984	0	0	0
15	F10	Background	93.6984	0	0	0
15	F11	Background	93.6984	0	0	0
15	F12	Background	93.6984	0	0	0
15	G01	Background	93.6984	0	0	0
15	G02	Background	93.6984	0	0	0
15	G03	Background	93.6984	0	0	0
15	G04	Background	93.6984	0	0	0
15	G05	Background	93.6984	0	0	0
15	G06	Background	93.6984	0	0	0
15	G07	Background	93.6984	0	0	0
15	G08	Background	93.6984	0	0	0
15	G09	Background	93.6984	0	0	0
15	G10	Background	93.6984	0	0	0
15	G11	Background	93.6984	0	0	0
15	G12	Background	93.6984	0	0	0
15	H01	Background	93.6984	0	0	0
15	H02	Background	93.6984	0	0	0
15	H03	Background	93.6984	0	0	0
15	H04	Background	93.6984	0	0	0
15	H05	Background	93.6984	0	0	0
15	H06	Background	93.6984	0	0	0
15	H07	Background	93.6984	0	0	0
15	H08	Background	93.6984	0	0	0
15	H09	Background	93.6984	0	0	0
15	H10	Background	93.6984	0	0	0
15	H11	Background	93.6984	0	0	0
15	H12	Background	93.6984	0	0	0
16	A01	Background	100.298	0	0	0
16	A02	Background	100.298	0	0	0
16	A03	Background	100.298	0	0	0
16	A04	Background	100.298	0	0	0
16	A05	Background	100.298	0	0	0
16	A06	Background	100.298	0	0	0
16	A07	Background	100.298	0	0	0
16	A08	Background	100.298	0	0	0
16	A09	Background	100.298	0	0	0
16	A10	Background	100.298	0	0	0
16	A11	Background	100.298	0	0	0
16	A12	Background	100.298	0	0	0
16	B01	Embryo	100.298	0.999817	0.824785	0
16	B02	Embryo	100.298	29.3444	1.19716	0
16	B03	Embryo	100.298	0.224564	1.59358	0
16	B04	Embryo	100.298	-4.21158	0.379613	0
16	B05	Embryo	100.298	2.0593	2.09406	0
16	B06	Embryo	100.298	0	0	0
16	B07	Background	100.298	0	0	0
16	B08	Background	100.298	0	0	0
16	B09	Background	100.298	0	0	0
16	B10	Background	100.298	0	0	0
16	B11	Background	100.298	0	0	0
16	B12	Background	100.298	0	0	0
16	C01	Background	100.298	0	0	0
16	C02	Background	100.298	0	0	0
16	C03	Background	100.298	0	0	0
16	C04	Background	100.298	0	0	0
16	C05	Background	100.298	0	0	0
16	C06	Background	100.298	0	0	0
16	C07	Background	100.298	0	0	0
16	C08	Background	100.298	0	0	0
16	C09	Background	100.298	0	0	0
16	C10	Background	100.298	0	0	0
16	C11	Background	100.298	0	0	0
16	C12	Background	100.298	0	0	0
16	D01	Background	100.298	0	0	0
16	D02	Embryo	100.298	0	0	0
16	D03	Embryo	100.298	1.45101	2.07025	0
16	D04	Embryo	100.298	2.59399	2.7007	0
16	D05	Background	100.298	0	0	0
16	D06	Background	100.298	0	0	0
16	D07	Background	100.298	0	0	0
16	D08	Background	100.298	0	0	0
16	D09	Background	100.298	0	0	0
16	D10	Background	100.298	0	0	0
16	D11	Background	100.298	0	0	0
16	D12	Background	100.298	0	0	0
16	E01	Embryo	100.298	0.649794	1.44141	0
16	E02	Embryo	100.298	2.17001	5.99837	0
16	E03	Embryo	100.298	0.858763	1.28865	0
16	E04	Embryo	100.298	1.7001	2.08082	0
16	E05	Embryo	100.298	1.63671	1.9949	0
16	E06	Embryo	100.298	3.21033	9.36823	0
16	E07	Embryo	100.298	1.24757	3.71153	0
16	E08	Embryo	100.298	1.1069	1.19867	0
16	E09	Embryo	100.298	1.87922	2.30186	0
16	E10	Embryo	100.298	1.05964	1.06095	0
16	E11	Embryo	100.298	2.35953	4.09236	0
16	E12	Embryo	100.298	0.338012	0.846412	0
16	F01	Adult	100.298	3.5701	3.27063	0
16	F02	Adult	100.298	5.30883	6.64395	0
16	F03	Adult	100.298	10.8641	13.0706	0
16	F04	Adult	100.298	2.88762	2.97024	0
16	F05	Adult	100.298	2.49601	3.59846	0
16	F06	Adult	100.298	6.59046	8.22947	0
16	F07	Adult	100.298	4.963	5.75335	0
16	F08	Adult	100.298	3.64341	4.43457	0
16	F09	Background	100.298	0	0	0
16	F10	Background	100.298	0	0	0
16	F11	Background	100.298	0	0	0
16	F12	Background	100.298	0	0	0
16	G01	Background	100.298	0	0	0
16	G02	Background	100.298	0	0	0
16	G03	Background	100.298	0	0	0
16	G04	Background	100.298	0	0	0
16	G05	Background	100.298	0	0	0
16	G06	Background	100.298	0	0	0
16	G07	Background	100.298	0	0	0
16	G08	Background	100.298	0	0	0
16	G09	Background	100.298	0	0	0
16	G10	Background	100.298	0	0	0
16	G11	Background	100.298	0	0	0
16	G12	Background	100.298	0	0	0
16	H01	Background	100.298	0	0	0
16	H02	Background	100.298	0	0	0
16	H03	Background	100.298	0	0	0
16	H04	Background	100.298	0	0	0
16	H05	Background	100.298	0	0	0
16	H06	Background	100.298	0	0	0
16	H07	Background	100.298	0	0	0
16	H08	Background	100.298	0	0	0
16	H09	Background	100.298	0	0	0
16	H10	Background	100.298	0	0	0
16	H11	Background	100.298	0	0	0
16	H12	Background	100.298	0	0	0
17	A01	Background	106.901	0	0	0
17	A02	Background	106.901	0	0	0
17	A03	Background	106.901	0	0	0
17	A04	Background	106.901	0	0	0
17	A05	Background	106.901	0	0	0
17	A06	Background	106.901	0	0	0
17	A07	Background	106.901	0	0	0
17	A08	Background	106.901	0	0	0
17	A09	Background	106.901	0	0	0
17	A10	Background	106.901	0	0	0
17	A11	Background	106.901	0	0	0
17	A12	Background	106.901	0	0	0
17	B01	Embryo	106.901	1.03935	0.821935	0
17	B02	Embryo	106.901	34.2403	1.15053	0
17	B03	Embryo	106.901	0.290333	1.57571	0
17	B04	Embryo	106.901	-3.55218	0.552942	0
17	B05	Embryo	106.901	2.25196	2.02234	0
17	B06	Embryo	106.901	0	0	0
17	B07	Background	106.901	0	0	0
17	B08	Background	106.901	0	0	0
17	B09	Background	106.901	0	0	0
17	B10	Background	106.901	0	0	0
17	B11	Background	106.901	0	0	0
17	B12	Background	106.901	0	0	0
17	C01	Background	106.901	0	0	0
17	C02	Background	106.901	0	0	0
17	C03	Background	106.901	0	0	0
17	C04	Background	106.901	0	0	0
17	C05	Background	106.901	0	0	0
17	C06	Background	106.901	0	0	0
17	C07	Background	106.901	0	0	0
17	C08	Background	106.901	0	0	0
17	C09	Background	106.901	0	0	0
17	C10	Background	106.901	0	0	0
17	C11	Background	106.901	0	0	0
17	C12	Background	106.901	0	0	0
17	D01	Background	106.901	0	0	0
17	D02	Embryo	106.901	0	0	0
17	D03	Embryo	106.901	1.56772	2.02047	0
17	D04	Embryo	106.901	2.79253	2.64874	0
17	D05	Background	106.901	0	0	0
17	D06	Background	106.901	0	0	0
17	D07	Background	106.901	0	0	0
17	D08	Background	106.901	0	0	0
17	D09	Background	106.901	0	0	0
17	D10	Background	106.901	0	0	0
17	D11	Background	106.901	0	0	0
17	D12	Background	106.901	0	0	0
17	E01	Embryo	106.901	0.767328	1.43716	0
17	E02	Embryo	106.901	2.3796	5.94614	0
17	E03	Embryo	106.901	0.940243	1.27771	0
17	E04	Embryo	106.901	1.90299	2.07856	0
17	E05	Embryo	106.901	1.74836	1.92621	0
17	E06	Embryo	106.901	3.44323	9.1663	0
17	E07	Embryo	106.901	1.83661	3.51596	0
17	E08	Embryo	106.901	1.20012	1.17695	0
17	E09	Embryo	106.901	2.01898	2.257	0
17	E10	Embryo	106.901	1.13414	1.03282	0
17	E11	Embryo	106.901	2.5892	3.98828	0
17	E12	Embryo	106.901	0.357457	0.842755	0
17	F01	Adult	106.901	3.57756	3.20497	0
17	F02	Adult	106.901	5.39076	6.50309	0
17	F03	Adult	106.901	10.9574	12.7197	0
17	F04	Adult	106.901	2.96189	2.91089	0
17	F05	Adult	106.901	2.52965	3.52583	0
17	F06	Adult	106.901	6.61788	8.07106	0
17	F07	Adult	106.901	5.04232	5.63523	0
17	F08	Adult	106.901	3.69742	4.32723	0
17	F09	Background	106.901	0	0	0
17	F10	Background	106.901	0	0	0
17	F11	Background	106.901	0	0	0
17	F12	Background	106.901	0	0	0
17	G01	Background	106.901	0	0	0
17	G02	Background	106.901	0	0	0
17	G03	Background	106.901	0	0	0
17	G04	Background	106.901	0	0	0
17	G05	Background	106.901	0	0	0
17	G06	Background	106.901	0	0	0
17	G07	Background	106.901	0	0	0
17	G08	Background	106.901	0	0	0
17	G09	Background	106.901	0	0	0
17	G10	Background	106.901	0	0	0
17	G11	Background	106.901	0	0	0
17	G12	Background	106.901	0	0	0
17	H01	Background	106.901	0	0	0
17	H02	Background	106.901	0	0	0
17	H03	Background	106.901	0	0	0
17	H04	Background	106.901	0	0	0
17	H05	Background	106.901	0	0	0
17	H06	Background	106.901	0	0	0
17	H07	Background	106.901	0	0	0
17	H08	Background	106.901	0	0	0
17	H09	Background	106.901	0	0	0
17	H10	Background	106.901	0	0	0
17	H11	Background	106.901	0	0	0
17	H12	Background	106.901	0	0	0
18	A01	Background	113.507	0	0	0
18	A02	Background	113.507	0	0	0
18	A03	Background	113.507	0	0	0
18	A04	Background	113.507	0	0	0
18	A05	Background	113.507	0	0	0
18	A06	Background	113.507	0	0	0
18	A07	Background	113.507	0	0	0
18	A08	Background	113.507	0	0	0
18	A09	Background	113.507	0	0	0
18	A10	Background	113.507	0	0	0
18	A11	Background	113.507	0	0	0
18	A12	Background	113.507	0	0	0
18	B01	Embryo	113.507	1.08025	0.805353	0
18	B02	Embryo	113.507	32.1643	0.18232	0
18	B03	Embryo	113.507	0.312682	1.53968	0
18	B04	Embryo	113.507	-3.85448	0.433705	0
18	B05	Embryo	113.507	2.42293	2.02373	0
18	B06	Embryo	113.507	0	0	0
18	B07	Background	113.507	0	0	0
18	B08	Background	113.507	0	0	0
18	B09	Background	113.507	0	0	0
18	B10	Background	113.507	0	0	0
18	B11	Background	113.507	0	0	0
18	B12	Background	113.507	0	0	0
18	C01	Background	113.507	0	0	0
18	C02	Background	113.507	0	0	0
18	C03	Background	113.507	0	0	0
18	C04	Background	113.507	0	0	0
18	C05	Background	113.507	0	0	0
18	C06	Background	113.507	0	0	0
18	C07	Background	113.507	0	0	0
18	C08	Background	113.507	0	0	0
18	C09	Background	113.507	0	0	0
18	C10	Background	113.507	0	0	0
18	C11	Background	113.507	0	0	0
18	C12	Background	113.507	0	0	0
18	D01	Background	113.507	0	0	0
18	D02	Embryo	113.507	0	0	0
18	D03	Embryo	113.507	1.67782	1.95106	0
18	D04	Embryo	113.507	2.97295	2.58688	0
18	D05	Background	113.507	0	0	0
18	D06	Background	113.507	0	0	0
18	D07	Background	113.507	0	0	0
18	D08	Background	113.507	0	0	0
18	D09	Background	113.507	0	0	0
18	D10	Background	113.507	0	0	0
18	D11	Background	113.507	0	0	0
18	D12	Background	113.507	0	0	0
18	E01	Embryo	113.507	0.864729	1.42006	0
18	E02	Embryo	113.507	2.48579	5.70125	0
18	E03	Embryo	113.507	1.02107	1.24792	0
18	E04	Embryo	113.507	2.02981	2.05006	0
18	E05	Embryo	113.507	1.78994	1.83459	0
18	E06	Embryo	113.507	3.68686	8.93789	0
18	E07	Embryo	113.507	2.24082	3.42943	0
18	E08	Embryo	113.507	1.24051	1.192	0
18	E09	Embryo	113.507	2.16687	2.17741	0
18	E10	Embryo	113.507	1.19196	0.995873	0
18	E11	Embryo	113.507	2.81029	3.85243	0
18	E12	Embryo	113.507	0.36374	0.807091	0
18	F01	Adult	113.507	3.63123	3.15118	0
18	F02	Adult	113.507	5.39566	6.22477	0
18	F03	Adult	113.507	11.107	12.3846	0
18	F04	Adult	113.507	3.04163	2.85189	0
18	F05	Adult	113.507	2.54663	3.44328	0
18	F06	Adult	113.507	6.65456	7.9345	0
18	F07	Adult	113.507	5.10654	5.50512	0
18	F08	Adult	113.507	3.74727	4.23373	0
18	F09	Background	113.507	0	0	0
18	F10	Background	113.507	0	0	0
18	F11	Background	113.507	0	0	0
18	F12	Background	113.507	0	0	0
18	G01	Background	113.507	0	0	0
18	G02	Background	113.507	0	0	0
18	G03	Background	113.507	0	0	0
18	G04	Background	113.507	0	0	0
18	G05	Background	113.507	0	0	0
18	G06	Background	113.507	0	0	0
18	G07	Background	113.507	0	0	0
18	G08	Background	113.507	0	0	0
18	G09	Background	113.507	0	0	0
18	G10	Background	113.507	0	0	0
18	G11	Background	113.507	0	0	0
18	G12	Background	113.507	0	0	0
18	H01	Background	113.507	0	0	0
18	H02	Background	113.507	0	0	0
18	H03	Background	113.507	0	0	0
18	H04	Background	113.507	0	0	0
18	H05	Background	113.507	0	0	0
18	H06	Background	113.507	0	0	0
18	H07	Background	113.507	0	0	0
18	H08	Background	113.507	0	0	0
18	H09	Background	113.507	0	0	0
18	H10	Background	113.507	0	0	0
18	H11	Background	113.507	0	0	0
18	H12	Background	113.507	0	0	0
19	A01	Background	120.209	0	0	0
19	A02	Background	120.209	0	0	0
19	A03	Background	120.209	0	0	0
19	A04	Background	120.209	0	0	0
19	A05	Background	120.209	0	0	0
19	A06	Background	120.209	0	0	0
19	A07	Background	120.209	0	0	0
19	A08	Background	120.209	0	0	0
19	A09	Background	120.209	0	0	0
19	A10	Background	120.209	0	0	0
19	A11	Background	120.209	0	0	0
19	A12	Background	120.209	0	0	0
19	B01	Embryo	120.209	2.37845	0.852857	0
19	B02	Embryo	120.209	32.2493	-0.552726	0
19	B03	Embryo	120.209	1.00935	1.35777	0
19	B04	Embryo	120.209	-3.30335	0.489975	0
19	B05	Embryo	120.209	5.73843	1.76271	0
19	B06	Embryo	120.209	0	0	0
19	B07	Background	120.209	0	0	0
19	B08	Background	120.209	0	0	0
19	B09	Background	120.209	0	0	0
19	B10	Background	120.209	0	0	0
19	B11	Background	120.209	0	0	0
19	B12	Background	120.209	0	0	0
19	C01	Background	120.209	0	0	0
19	C02	Background	120.209	0	0	0
19	C03	Background	120.209	0	0	0
19	C04	Background	120.209	0	0	0
19	C05	Background	120.209	0	0	0
19	C06	Background	120.209	0	0	0
19	C07	Background	120.209	0	0	0
19	C08	Background	120.209	0	0	0
19	C09	Background	120.209	0	0	0
19	C10	Background	120.209	0	0	0
19	C11	Background	120.209	0	0	0
19	C12	Background	120.209	0	0	0
19	D01	Background	120.209	0	0	0
19	D02	Embryo	120.209	0	0	0
19	D03	Embryo	120.209	4.13509	1.33294	0
19	D04	Embryo	120.209	6.50956	1.90088	0
19	D05	Background	120.209	0	0	0
19	D06	Background	120.209	0	0	0
19	D07	Background	120.209	0	0	0
19	D08	Background	120.209	0	0	0
19	D09	Background	120.209	0	0	0
19	D10	Background	120.209	0	0	0
19	D11	Background	120.209	0	0	0
19	D12	Background	120.209	0	0	0
19	E01	Embryo	120.209	2.65967	1.09287	0
19	E02	Embryo	120.209	8.71327	5.62484	0
19	E03	Embryo	120.209	2.7633	0.922126	0
19	E04	Embryo	120.209	4.73591	1.38742	0
19	E05	Embryo	120.209	3.78443	1.30467	0
19	E06	Embryo	120.209	10.6852	7.47833	0
19	E07	Embryo	120.209	11.2055	2.95575	0
19	E08	Embryo	120.209	3.54388	0.878095	0
19	E09	Embryo	120.209	5.95518	1.70552	0
19	E10	Embryo	120.209	3.16392	0.968341	0
19	E11	Embryo	120.209	7.53972	3.7392	0
19	E12	Embryo	120.209	0.943069	0.858381	0
19	F01	Adult	120.209	5.61693	3.12391	0
19	F02	Adult	120.209	15.0069	6.50806	0
19	F03	Adult	120.209	20.8487	12.2971	0
19	F04	Adult	120.209	6.22188	3.01494	0
19	F05	Adult	120.209	6.73776	3.22244	0
19	F06	Adult	120.209	14.4916	7.6508	0
19	F07	Adult	120.209	9.61626	5.69915	0
19	F08	Adult	120.209	6.33958	4.19332	0
19	F09	Background	120.209	0	0	0
19	F10	Background	120.209	0	0	0
19	F11	Background	120.209	0	0	0
19	F12	Background	120.209	0	0	0
19	G01	Background	120.209	0	0	0
19	G02	Background	120.209	0	0	0
19	G03	Background	120.209	0	0	0
19	G04	Background	120.209	0	0	0
19	G05	Background	120.209	0	0	0
19	G06	Background	120.209	0	0	0
19	G07	Background	120.209	0	0	0
19	G08	Background	120.209	0	0	0
19	G09	Background	120.209	0	0	0
19	G10	Background	120.209	0	0	0
19	G11	Background	120.209	0	0	0
19	G12	Background	120.209	0	0	0
19	H01	Background	120.209	0	0	0
19	H02	Background	120.209	0	0	0
19	H03	Background	120.209	0	0	0
19	H04	Background	120.209	0	0	0
19	H05	Background	120.209	0	0	0
19	H06	Background	120.209	0	0	0
19	H07	Background	120.209	0	0	0
19	H08	Background	120.209	0	0	0
19	H09	Background	120.209	0	0	0
19	H10	Background	120.209	0	0	0
19	H11	Background	120.209	0	0	0
19	H12	Background	120.209	0	0	0
20	A01	Background	126.809	0	0	0
20	A02	Background	126.809	0	0	0
20	A03	Background	126.809	0	0	0
20	A04	Background	126.809	0	0	0
20	A05	Background	126.809	0	0	0
20	A06	Background	126.809	0	0	0
20	A07	Background	126.809	0	0	0
20	A08	Background	126.809	0	0	0
20	A09	Background	126.809	0	0	0
20	A10	Background	126.809	0	0	0
20	A11	Background	126.809	0	0	0
20	A12	Background	126.809	0	0	0
20	B01	Embryo	126.809	2.31029	0.974616	0
20	B02	Embryo	126.809	28.0395	1.10018	0
20	B03	Embryo	126.809	1.04227	1.54225	0
20	B04	Embryo	126.809	-3.6136	0.489562	0
20	B05	Embryo	126.809	5.54416	1.93041	0
20	B06	Embryo	126.809	0	0	0
20	B07	Background	126.809	0	0	0
20	B08	Background	126.809	0	0	0
20	B09	Background	126.809	0	0	0
20	B10	Background	126.809	0	0	0
20	B11	Background	126.809	0	0	0
20	B12	Background	126.809	0	0	0
20	C01	Background	126.809	0	0	0
20	C02	Background	126.809	0	0	0
20	C03	Background	126.809	0	0	0
20	C04	Background	126.809	0	0	0
20	C05	Background	126.809	0	0	0
20	C06	Background	126.809	0	0	0
20	C07	Background	126.809	0	0	0
20	C08	Background	126.809	0	0	0
20	C09	Background	126.809	0	0	0
20	C10	Background	126.809	0	0	0
20	C11	Background	126.809	0	0	0
20	C12	Background	126.809	0	0	0
20	D01	Background	126.809	0	0	0
20	D02	Embryo	126.809	0	0	0
20	D03	Embryo	126.809	3.68795	1.59979	0
20	D04	Embryo	126.809	6.12521	2.15171	0
20	D05	Background	126.809	0	0	0
20	D06	Background	126.809	0	0	0
20	D07	Background	126.809	0	0	0
20	D08	Background	126.809	0	0	0
20	D09	Background	126.809	0	0	0
20	D10	Background	126.809	0	0	0
20	D11	Background	126.809	0	0	0
20	D12	Background	126.809	0	0	0
20	E01	Embryo	126.809	2.33254	1.27631	0
20	E02	Embryo	126.809	7.18423	6.04419	0
20	E03	Embryo	126.809	2.35824	1.08708	0
20	E04	Embryo	126.809	4.50002	1.74188	0
20	E05	Embryo	126.809	3.54983	1.63227	0
20	E06	Embryo	126.809	10.0307	8.27569	0
20	E07	Embryo	126.809	8.92923	3.41863	0
20	E08	Embryo	126.809	3.21607	1.04567	0
20	E09	Embryo	126.809	5.67691	2.0296	0
20	E10	Embryo	126.809	3.09675	0.99378	0
20	E11	Embryo	126.809	7.38859	3.88029	0
20	E12	Embryo	126.809	1.01435	0.884804	0
20	F01	Adult	126.809	5.50172	3.05914	0
20	F02	Adult	126.809	14.136	6.57196	0
20	F03	Adult	126.809	20.6216	11.8557	0
20	F04	Adult	126.809	6.13859	2.96803	0
20	F05	Adult	126.809	6.19816	3.10511	0
20	F06	Adult	126.809	13.8644	7.63188	0
20	F07	Adult	126.809	9.93011	5.54116	0
20	F08	Adult	126.809	6.28123	4.15861	0
20	F09	Background	126.809	0	0	0
20	F10	Background	126.809	0	0	0
20	F11	Background	126.809	0	0	0
20	F12	Background	126.809	0	0	0
20	G01	Background	126.809	0	0	0
20	G02	Background	126.809	0	0	0
20	G03	Background	126.809	0	0	0
20	G04	Background	126.809	0	0	0
20	G05	Background	126.809	0	0	0
20	G06	Background	126.809	0	0	0
20	G07	Background	126.809	0	0	0
20	G08	Background	126.809	0	0	0
20	G09	Background	126.809	0	0	0
20	G10	Background	126.809	0	0	0
20	G11	Background	126.809	0	0	0
20	G12	Background	126.809	0	0	0
20	H01	Background	126.809	0	0	0
20	H02	Background	126.809	0	0	0
20	H03	Background	126.809	0	0	0
20	H04	Background	126.809	0	0	0
20	H05	Background	126.809	0	0	0
20	H06	Background	126.809	0	0	0
20	H07	Background	126.809	0	0	0
20	H08	Background	126.809	0	0	0
20	H09	Background	126.809	0	0	0
20	H10	Background	126.809	0	0	0
20	H11	Background	126.809	0	0	0
20	H12	Background	126.809	0	0	0
21	A01	Background	133.428	0	0	0
21	A02	Background	133.428	0	0	0
21	A03	Background	133.428	0	0	0
21	A04	Background	133.428	0	0	0
21	A05	Background	133.428	0	0	0
21	A06	Background	133.428	0	0	0
21	A07	Background	133.428	0	0	0
21	A08	Background	133.428	0	0	0
21	A09	Background	133.428	0	0	0
21	A10	Background	133.428	0	0	0
21	A11	Background	133.428	0	0	0
21	A12	Background	133.428	0	0	0
21	B01	Embryo	133.428	2.32729	1.00965	0
21	B02	Embryo	133.428	26.2352	0.624578	0
21	B03	Embryo	133.428	1.16459	1.59282	0
21	B04	Embryo	133.428	-3.78317	0.114766	0
21	B05	Embryo	133.428	5.40757	1.99803	0
21	B06	Embryo	133.428	0	0	0
21	B07	Background	133.428	0	0	0
21	B08	Background	133.428	0	0	0
21	B09	Background	133.428	0	0	0
21	B10	Background	133.428	0	0	0
21	B11	Background	133.428	0	0	0
21	B12	Background	133.428	0	0	0
21	C01	Background	133.428	0	0	0
21	C02	Background	133.428	0	0	0
21	C03	Background	133.428	0	0	0
21	C04	Background	133.428	0	0	0
21	C05	Background	133.428	0	0	0
21	C06	Background	133.428	0	0	0
21	C07	Background	133.428	0	0	0
21	C08	Background	133.428	0	0	0
21	C09	Background	133.428	0	0	0
21	C10	Background	133.428	0	0	0
21	C11	Background	133.428	0	0	0
21	C12	Background	133.428	0	0	0
21	D01	Background	133.428	0	0	0
21	D02	Embryo	133.428	0	0	0
21	D03	Embryo	133.428	3.66144	1.66403	0
21	D04	Embryo	133.428	6.11304	2.23519	0
21	D05	Background	133.428	0	0	0
21	D06	Background	133.428	0	0	0
21	D07	Background	133.428	0	0	0
21	D08	Background	133.428	0	0	0
21	D09	Background	133.428	0	0	0
21	D10	Background	133.428	0	0	0
21	D11	Background	133.428	0	0	0
21	D12	Background	133.428	0	0	0
21	E01	Embryo	133.428	2.52726	1.419	0
21	E02	Embryo	133.428	7.36078	6.43455	0
21	E03	Embryo	133.428	2.50563	1.19785	0
21	E04	Embryo	133.428	4.85044	1.94167	0
21	E05	Embryo	133.428	3.77803	1.77205	0
21	E06	Embryo	133.428	10.9333	8.49017	0
21	E07	Embryo	133.428	8.73434	3.76711	0
21	E08	Embryo	133.428	3.48541	1.18429	0
21	E09	Embryo	133.428	5.83675	2.07678	0
21	E10	Embryo	133.428	3.05597	1.01747	0
21	E11	Embryo	133.428	7.29056	3.63182	0
21	E12	Embryo	133.428	1.11626	0.840805	0
21	F01	Adult	133.428	5.43781	2.99904	0
21	F02	Adult	133.428	13.8341	6.41207	0
21	F03	Adult	133.428	20.372	11.5293	0
21	F04	Adult	133.428	6.07655	2.92494	0
21	F05	Adult	133.428	6.14514	3.07014	0
21	F06	Adult	133.428	13.7475	7.5844	0
21	F07	Adult	133.428	9.97867	5.41583	0
21	F08	Adult	133.428	6.23022	4.11046	0
21	F09	Background	133.428	0	0	0
21	F10	Background	133.428	0	0	0
21	F11	Background	133.428	0	0	0
21	F12	Background	133.428	0	0	0
21	G01	Background	133.428	0	0	0
21	G02	Background	133.428	0	0	0
21	G03	Background	133.428	0	0	0
21	G04	Background	133.428	0	0	0
21	G05	Background	133.428	0	0	0
21	G06	Background	133.428	0	0	0
21	G07	Background	133.428	0	0	0
[truncated: 1,073 more rows]

## Sheet: Normalized Rate (Columns)
Unassigned Well
Unselected Well
OCR Data
ECAR Data
PER Data
OCR (pmol/min):
Time	Group Name: Embryo																						Group Name: Adult													Embryo												Adult
	B01	B02	B03	B04	B05	B06	D02	D03	D04	E01	E02	E03	E04	E05	E06	E07	E08	E09	E10	E11	E12		F01	F02	F03	F04	F05	F06	F07	F08			Time	1	2	3	4	5	6	7	8	9	10				1	2	3
1.31196	2.94474	-8.38044	2.64183	-1.70948	6.43484	0	0	5.85299	8.12427	4.57966	12.9348	4.48698	7.31229	6.35497	15.2815	12.385	4.64706	7.64647	3.41594	8.69324	0.607163		5.93637	16.6004	24.8573	7.68613	8.19813	18.0431	10.9836	7.488			1.31196	2.94474	2.64183	6.43484	6.98863	8.75722	5.89963	10.8182	8.51604	5.5312	4.6502				11.2684	16.2717	13.1206
7.90401	3.01093	4.28118	2.41143	-1.33131	6.17157	0	0	5.56602	7.83104	4.22564	11.8484	4.19611	6.64597	5.90409	14.4908	10.9927	4.1614	7.34273	3.31805	8.2292	0.580059		5.65045	15.9109	23.5407	6.96302	7.8126	17.1912	10.4605	7.10522			7.90401	3.01093	2.41143	6.17157	6.69853	8.03704	5.42104	10.1974	7.57704	5.33039	4.40463				10.7807	15.2519	12.5019
14.4646	2.96465	8.88793	2.35554	-1.83128	6.04705	0	0	5.48112	7.73864	4.13517	11.5174	4.10469	6.19844	5.7107	14.1776	10.4726	4.0303	6.71167	3.29038	8.0653	0.563967		5.55392	15.6735	22.9728	6.90903	7.66364	16.7882	10.2645	6.94712			14.4646	2.96465	2.35554	6.04705	6.60988	7.8263	5.15157	9.94412	7.25142	5.00102	4.31463				10.6137	14.9409	12.2259
21.0619	2.86509	17.2339	2.32386	-1.87123	6.00232	0	0	5.45564	7.69487	4.0738	11.2305	4.05329	6.18125	5.65384	14.0502	10.2802	3.95646	6.5721	3.26545	7.99211	0.575345		5.50812	15.6274	22.7332	6.89171	7.58288	16.6317	10.1946	6.88079			21.0619	2.86509	2.32386	6.00232	6.57525	7.65214	5.11727	9.85204	7.11833	4.91878	4.28373				10.5677	14.8125	12.1073
27.6388	2.89526	20.6429	2.29232	-2.21362	5.95837	0	0	5.4345	7.69082	4.04089	11.2768	4.03538	6.18185	5.59973	13.9911	10.1852	3.91821	6.52445	3.24768	7.97369	0.56996		5.49812	15.6019	22.6563	6.9206	7.55365	16.5954	10.146	6.85325			27.6388	2.89526	2.29232	5.95837	6.56266	7.65883	5.10861	9.79542	7.05172	4.88607	4.27182				10.55	14.7885	12.0745
34.2405	2.89447	24.4089	2.16704	-2.30797	5.93424	0	0	5.43489	7.70527	4.04554	11.3608	4.0306	6.18256	5.62067	13.9884	10.1042	3.88294	6.52642	3.26328	7.97249	0.566976		5.49185	15.6109	22.6285	6.58713	7.5295	16.7691	10.0415	6.89175			34.2405	2.89447	2.16704	5.93424	6.57008	7.70316	5.10658	9.80453	6.99359	4.89485	4.26973				10.5514	14.6078	12.1493
40.9282	2.53	29.2046	0.95688	-2.76891	3.9092	0	0	3.7239	4.26104	2.41272	8.34081	2.048	3.04221	2.89252	6.79017	6.75569	1.76897	4.42088	2.6169	6.20754	0.652943		5.21651	14.2902	20.6573	6.13114	6.35306	13.7931	9.57622	6.44934			40.9282	2.53	0.95688	3.9092	3.99247	5.37676	2.54511	4.84135	4.26233	3.51889	3.43024				9.75337	13.3942	10.0731
47.5432	2.02404	28.1418	0.426546	-2.98104	2.6324	0	0	2.0433	2.85804	1.1236	4.1928	1.19943	1.66858	1.95912	4.02037	3.4139	1.26226	2.36868	1.83616	3.24192	0.380981		5.04342	12.1542	18.7798	5.4346	4.84269	12.1489	8.25038	6.07583			47.5432	2.02404	0.426546	2.6324	2.45067	2.6582	1.43401	2.98975	2.33808	2.10242	1.81145				8.59882	12.1072	8.49579
54.124	1.6423	32.0117	0.321664	-3.21458	1.98887	0	0	1.5718	2.37608	0.755831	2.81412	0.956192	1.39785	1.79256	3.3418	1.83038	1.12849	1.90677	1.39037	2.3634	0.339783		4.74515	10.1047	15.8425	4.53953	3.7271	10.5171	6.64756	4.92238			54.124	1.6423	0.321664	1.98887	1.97394	1.78498	1.17702	2.56718	1.47944	1.64857	1.35159				7.42494	10.191	7.12209
60.7252	1.41149	29.3265	0.271552	-3.88216	1.66636	0	0	1.35202	2.15778	0.59326	2.29579	0.825514	1.29738	1.62314	2.93354	0.959082	1.07547	1.61371	1.13116	2.02426	0.318277		4.4463	8.35327	13.8996	3.85351	3.11038	9.14179	5.72078	4.34195			60.7252	1.41149	0.271552	1.66636	1.7549	1.44453	1.06145	2.27834	1.01728	1.37244	1.17127				6.39978	8.87657	6.12609
67.3352	1.23531	29.1103	0.222928	-4.21389	1.57825	0	0	1.24457	2.06187	0.51536	2.08255	0.739591	1.24862	1.54572	2.74175	0.65807	1.01338	1.50568	0.988037	1.88061	0.31306		4.22155	7.25308	12.7745	3.3594	2.82572	8.2808	5.27717	4.0059			67.3352	1.23531	0.222928	1.57825	1.65322	1.29895	0.994107	2.14374	0.835725	1.24686	1.09683				5.73731	8.06693	5.55326
73.896	1.1358	28.0954	0.172423	-4.29321	1.60169	0	0	1.21338	2.06263	0.49173	1.97882	0.703353	1.26352	1.51987	2.7164	0.635323	1.00269	1.47756	0.939404	1.86322	0.315948		4.03926	6.56198	11.9882	2.87651	2.67877	7.66129	5.0853	3.84604			73.896	1.1358	0.172423	1.60169	1.63801	1.23527	0.983438	2.11814	0.819006	1.20848	1.08958				5.30062	7.43237	5.17003
80.499	1.04165	30.4108	0.186492	-3.98019	1.67443	0	0	1.24464	2.14431	0.501364	2.21254	0.723598	1.34045	1.53013	2.75647	0.659943	1.03858	1.53843	0.923641	1.91095	0.318652		3.89907	6.07493	11.5559	2.76496	2.57756	7.25109	4.9931	3.74015			80.499	1.04165	0.186492	1.67443	1.69448	1.35695	1.03202	2.1433	0.849259	1.23104	1.1148				4.987	7.16043	4.91432
87.1098	1.02981	30.0051	0.193547	-4.48999	1.76561	0	0	1.29836	2.25948	0.539197	2.12641	0.752673	1.41946	1.54461	2.84906	0.780384	1.04883	1.62427	0.955934	2.01994	0.329483		3.75938	5.69302	11.2306	2.75623	2.51843	6.89845	4.94161	3.67723			87.1098	1.02981	0.193547	1.76561	1.77892	1.3328	1.08606	2.19683	0.914606	1.2901	1.17471				4.7262	6.99343	4.70844
93.6984	1.01434	31.4347	0.215262	-4.07411	1.89506	0	0	1.35712	2.42077	0.580618	2.01235	0.788274	1.56876	1.55273	2.99149	1.02124	1.0657	1.75612	1.00903	2.17215	0.3373		3.63928	5.47298	11.0124	2.82493	2.48355	6.69059	4.95214	3.64655			93.6984	1.01434	0.215262	1.89506	1.88894	1.29648	1.17852	2.27211	1.04347	1.38258	1.25473				4.55613	6.91866	4.58707
100.298	0.999817	29.3444	0.224564	-4.21158	2.0593	0	0	1.45101	2.59399	0.649794	2.17001	0.858763	1.7001	1.63671	3.21033	1.24757	1.1069	1.87922	1.05964	2.35953	0.338012		3.5701	5.30883	10.8641	2.88762	2.49601	6.59046	4.963	3.64341			100.298	0.999817	0.224564	2.0593	2.0225	1.4099	1.27943	2.42352	1.17724	1.46943	1.34877				4.43946	6.87584	4.54324
106.901	1.03935	34.2403	0.290333	-3.55218	2.25196	0	0	1.56772	2.79253	0.767328	2.3796	0.940243	1.90299	1.74836	3.44323	1.83661	1.20012	2.01898	1.13414	2.5892	0.357457		3.57756	5.39076	10.9574	2.96189	2.52965	6.61788	5.04232	3.69742			106.901	1.03935	0.290333	2.25196	2.18013	1.57346	1.42162	2.59579	1.51836	1.57656	1.47333				4.48416	6.95966	4.57377
113.507	1.08025	32.1643	0.312682	-3.85448	2.42293	0	0	1.67782	2.97295	0.864729	2.48579	1.02107	2.02981	1.78994	3.68686	2.24082	1.24051	2.16687	1.19196	2.81029	0.36374		3.63123	5.39566	11.107	3.04163	2.54663	6.65456	5.10654	3.74727			113.507	1.08025	0.312682	2.42293	2.32538	1.67526	1.52544	2.7384	1.74066	1.67942	1.58701				4.51345	7.0743	4.6006
120.209	2.37845	32.2493	1.00935	-3.30335	5.73843	0	0	4.13509	6.50956	2.65967	8.71327	2.7633	4.73591	3.78443	10.6852	11.2055	3.54388	5.95518	3.16392	7.53972	0.943069		5.61693	15.0069	20.8487	6.22188	6.73776	14.4916	9.61626	6.33958			120.209	2.37845	1.00935	5.73843	5.32233	5.68647	3.7496	7.2348	7.37469	4.55955	4.24139				10.3119	13.5353	10.6147
126.809	2.31029	28.0395	1.04227	-3.6136	5.54416	0	0	3.68795	6.12521	2.33254	7.18423	2.35824	4.50002	3.54983	10.0307	8.92923	3.21607	5.67691	3.09675	7.38859	1.01435		5.50172	14.136	20.6216	6.13859	6.19816	13.8644	9.93011	6.28123			126.809	2.31029	1.04227	5.54416	4.90658	4.75838	3.42913	6.79026	6.07265	4.38683	4.20147				9.81884	13.3801	10.0313
133.428	2.32729	26.2352	1.16459	-3.78317	5.40757	0	0	3.66144	6.11304	2.52726	7.36078	2.50563	4.85044	3.77803	10.9333	8.73434	3.48541	5.83675	3.05597	7.29056	1.11626		5.43781	13.8341	20.372	6.07655	6.14514	13.7475	9.97867	6.23022			133.428	2.32729	1.16459	5.40757	4.88724	4.94402	3.67803	7.35568	6.10988	4.44636	4.20341				9.63593	13.2243	9.94631
140.039	2.34777	22.6975	1.3333	-3.73523	5.35649	0	0	3.6938	6.17242	2.77791	7.9337	2.71942	5.32365	4.01769	11.9322	8.96792	3.6816	5.97673	3.03412	7.28067	1.18678		5.43604	13.8357	20.3668	6.07327	6.22006	13.7775	10.0181	6.23241			140.039	2.34777	1.3333	5.35649	4.93311	5.35581	4.02153	7.97494	6.32476	4.50542	4.23372				9.63589	13.22	9.9988
146.649	2.41494	19.8917	1.50369	-3.93566	5.33004	0	0	3.73097	6.20136	3.08634	8.31318	2.97878	5.70255	4.28032	12.6343	9.24679	3.81517	6.02125	3.01079	7.25559	1.23065		5.42398	13.9827	20.235	6.04653	6.3249	13.8595	9.96566	6.21919			146.649	2.41494	1.50369	5.33004	4.96616	5.69976	4.34066	8.45732	6.53098	4.51602	4.24312				9.70336	13.1408	10.0922
153.352	1.75551	18.6743	0.295556	-4.37126	1.78008	0	0	1.80968	2.85917	0.933813	4.39421	1.5423	1.59449	2.01107	4.55494	3.14467	1.02561	2.07461	1.47683	2.50406	0.573667		4.49271	10.0411	14.8015	4.23729	3.89003	9.69798	6.52246	4.66046			153.352	1.75551	0.295556	1.78008	2.33442	2.66401	1.5684	3.283	2.08514	1.77572	1.53887				7.26691	9.51942	6.794
159.939	1.10668	15.6451	0.120695	-3.93955	1.19004	0	0	0.924615	1.73299	0.386656	1.95976	0.726999	0.988994	1.33572	2.34189	0.87476	0.853824	1.2272	0.749332	1.41146	0.350344		3.57752	6.62027	10.9811	2.63281	2.61895	7.17679	4.12917	3.37969			159.939	1.10668	0.120695	1.19004	1.3288	1.17321	0.857996	1.8388	0.864292	0.988265	0.880904				5.0989	6.80695	4.89787
166.528	0.847491	9.97811	0.046625	-4.05752	1.0819	0	0	0.658303	1.43521	0.239299	1.42233	0.502561	0.826278	1.20375	1.85606	0.503198	0.792932	0.99463	0.615775	1.24804	0.276789		2.78029	4.68461	8.7959	2.08613	2.03198	5.5164	3.26475	2.67341			166.528	0.847491	0.046625	1.0819	1.04675	0.830812	0.66442	1.5299	0.648065	0.805202	0.762412				3.73245	5.44101	3.77419
173.145	0.729535	6.99004	-0.0016017	-4.408	1.01091	0	0	0.551778	1.28478	0.165591	1.21206	0.4351	0.730439	1.1246	1.54777	0.373134	0.74086	0.867281	0.556989	1.15532	0.243018		2.1137	3.74742	7.27541	1.80837	1.72224	4.35247	2.86852	2.16129			173.145	0.729535	-0.0016017	1.01091	0.918281	0.688825	0.58277	1.33619	0.556997	0.712135	0.699168				2.93056	4.54189	3.03736
179.764	0.667463	3.32526	-0.0215842	-4.58056	0.950099	0	0	0.476094	1.18365	0.0752747	1.0098	0.357188	0.656679	1.06032	1.3614	0.0748663	0.713685	0.771668	0.516007	1.05911	0.221445		1.79146	3.15088	6.0027	1.6265	1.52727	3.51106	2.5898	1.84144			179.764	0.667463	-0.0215842	0.950099	0.829871	0.542537	0.506933	1.21086	0.394276	0.643838	0.64028				2.47117	3.8146	2.51916
186.38	0.626581	1.03868	-0.0327075	-4.49557	0.90556	0	0	0.427074	1.11563	0.0369566	0.940594	0.322003	0.614834	1.01138	1.28503	-0.131978	0.707549	0.715445	0.423314	1.00376	0.201438		1.61146	2.76872	5.10066	1.48873	1.39595	3.02208	2.39039	1.65661			186.38	0.626581	-0.0327075	0.90556	0.771354	0.488775	0.468419	1.1482	0.287786	0.569379	0.6026				2.19009	3.2947	2.20902
192.979	0.583739	-1.05228	-0.0590681	-4.71034	0.876151	0	0	0.390148	1.05246	0.00948558	0.842171	0.287565	0.555169	0.989697	1.15392	-0.139013	0.67039	0.637865	0.408758	0.938808	0.187261		1.46114	2.4607	4.51612	1.38308	1.31484	2.67268	2.23327	1.52349
199.603	0.587078	-2.41166	-0.0755427	-4.81319	0.845199	0	0	0.346885	0.982192	-0.00823668	0.770516	0.270692	0.529924	0.986611	1.09595	-0.0998416	0.679769	0.588414	0.390788	0.891268	0.168693		1.34336	2.22848	4.07035	1.29817	1.23339	2.42249	2.09379	1.4333
206.226	0.554538	-3.43625	-0.100677	-4.69928	0.816853	0	0	0.317514	0.940482	-0.0494323	0.682481	0.240988	0.502023	0.931052	1.00335	-0.186581	0.642756	0.56258	0.379067	0.846699	0.164671		1.24675	2.00808	3.72402	1.22488	1.17003	2.23351	1.97807	1.34027
ECAR (mpH/min):
Time	Group Name: Embryo																						Group Name: Adult
	B01	B02	B03	B04	B05	B06	D02	D03	D04	E01	E02	E03	E04	E05	E06	E07	E08	E09	E10	E11	E12		F01	F02	F03	F04	F05	F06	F07	F08
1.31196	0.512442	-4.29642	0.602857	2.34926	1.35557	0	0	1.15017	1.48301	0.579982	2.10451	0.553738	0.874481	0.778653	3.70268	1.10015	0.426346	1.2483	0.677614	2.07345	0.0113742		2.6088	4.26526	10.9785	3.26448	2.13847	5.95901	4.41552	3.86847
7.90401	0.433568	-5.10551	0.557112	0.657088	0.959808	0	0	0.975202	1.21675	0.610359	1.89528	0.458942	0.760986	0.761603	3.45742	0.932039	0.350118	1.01219	0.557645	1.91627	0.0188548		2.3988	3.28813	8.93653	2.29313	1.75359	5.16625	3.73862	3.21212
14.4646	0.429407	-3.10498	0.553885	0.539049	1.00306	0	0	0.946184	1.17524	0.588135	1.9578	0.449912	0.652454	0.738472	3.45056	1.04098	0.388071	0.859139	0.544199	1.907	0.0254167		2.41009	3.27097	8.85399	2.35814	1.79691	5.13512	3.75715	3.21467
21.0619	0.404261	-2.43054	0.537449	0.661463	0.996437	0	0	0.93775	1.17084	0.586874	1.98833	0.463612	0.649451	0.776309	3.41775	1.11918	0.355834	0.94609	0.539403	1.91036	0.0203187		2.40567	3.34168	8.86932	2.42316	1.82475	5.10713	3.74548	3.21857
27.6388	0.405225	-3.19894	0.520466	1.19955	0.988463	0	0	0.932957	1.1961	0.584825	1.95792	0.459278	0.660026	0.769899	3.43506	1.13347	0.370035	0.967779	0.538736	1.88908	0.0240686		2.41754	3.36346	8.80859	2.451	1.85097	5.1077	3.68471	3.18976
34.2405	0.406868	-1.72754	0.49162	0.537702	0.987796	0	0	0.921244	1.19688	0.576473	1.95295	0.449433	0.647038	0.783893	3.45431	1.17398	0.322864	0.957862	0.54518	1.89638	0.0155479		2.39753	3.40009	8.82312	2.15344	1.85801	5.16093	3.67608	3.21978
40.9282	0.613754	0.578908	1.49516	0.937665	1.52332	0	0	1.47997	2.43403	0.91457	3.0941	1.03973	1.51346	1.894	7.54637	1.99195	0.950291	1.55435	0.735469	3.48236	0.925801		2.49666	3.94701	9.54628	2.23999	2.42603	6.65823	4.14869	3.49422
47.5432	0.803332	-1.28629	1.79888	0.901908	2.02068	0	0	2.12427	2.80589	1.39054	5.02181	1.43467	2.06874	2.39817	9.38607	3.49955	1.21414	2.37784	0.97205	4.17085	0.843591		2.85611	5.57686	11.8253	2.87613	3.32491	7.50437	5.04598	3.97823
54.124	0.903621	1.65255	1.63979	0.70959	2.18385	0	0	2.24545	2.85833	1.59916	5.9363	1.46344	2.21255	2.45216	9.70991	3.8955	1.33197	2.54035	1.09438	4.37275	0.881628		3.18963	6.57578	13.3434	4.19756	3.82026	8.20457	5.7656	4.40603
60.7252	0.898054	1.96596	1.77341	0.86504	2.26242	0	0	2.25486	2.85872	1.62696	6.20638	1.46888	2.22264	2.41983	9.80065	4.07418	1.2727	2.53905	1.14748	4.37666	0.875886		3.42084	7.0661	14.1782	4.29574	3.95217	8.60669	6.06781	4.6983
67.3352	0.884926	0.948468	1.72514	0.84865	2.24778	0	0	2.24303	2.83684	1.65197	6.25611	1.47812	2.21332	2.35628	9.69355	4.11275	1.28141	2.50976	1.15875	4.3233	0.872444		3.47447	7.17431	14.3397	4.03142	3.95461	8.72426	6.15954	4.73077
73.896	0.840947	3.04559	1.71627	0.673345	2.24966	0	0	2.17813	2.79326	1.55703	6.21587	1.4393	2.19643	2.29687	9.70843	4.08474	1.26205	2.46326	1.14842	4.28279	0.862011		3.41149	7.20621	14.3107	3.02473	3.9298	8.82412	6.18301	4.7964
80.499	0.830083	3.30689	1.6968	1.16594	2.23453	0	0	2.17338	2.76944	1.51682	7.0489	1.40574	2.1665	2.23105	9.53326	3.8917	1.25539	2.42294	1.09994	4.22017	0.853619		3.41178	7.18638	14.1277	2.9123	3.87847	8.689	6.1119	4.75095
87.1098	0.831615	3.01706	1.62475	0.752231	2.18163	0	0	2.13209	2.72974	1.46714	5.69508	1.35693	2.11867	2.16857	9.4633	3.93636	1.24031	2.37413	1.10626	4.17363	0.839971		3.35488	6.987	13.7848	2.94579	3.78672	8.54026	5.9949	4.64774
93.6984	0.81074	-0.88736	1.63524	0.659841	2.13208	0	0	2.11105	2.70273	1.473	6.19625	1.33072	2.10604	2.07527	9.48955	3.7957	1.1658	2.33646	1.09285	4.17025	0.845263		3.32213	6.88625	13.4339	2.99218	3.66506	8.41882	5.88674	4.54486
100.298	0.824785	1.19716	1.59358	0.379613	2.09406	0	0	2.07025	2.7007	1.44141	5.99837	1.28865	2.08082	1.9949	9.36823	3.71153	1.19867	2.30186	1.06095	4.09236	0.846412		3.27063	6.64395	13.0706	2.97024	3.59846	8.22947	5.75335	4.43457
106.901	0.821935	1.15053	1.57571	0.552942	2.02234	0	0	2.02047	2.64874	1.43716	5.94614	1.27771	2.07856	1.92621	9.1663	3.51596	1.17695	2.257	1.03282	3.98828	0.842755		3.20497	6.50309	12.7197	2.91089	3.52583	8.07106	5.63523	4.32723
113.507	0.805353	0.18232	1.53968	0.433705	2.02373	0	0	1.95106	2.58688	1.42006	5.70125	1.24792	2.05006	1.83459	8.93789	3.42943	1.192	2.17741	0.995873	3.85243	0.807091		3.15118	6.22477	12.3846	2.85189	3.44328	7.9345	5.50512	4.23373
120.209	0.852857	-0.552726	1.35777	0.489975	1.76271	0	0	1.33294	1.90088	1.09287	5.62484	0.922126	1.38742	1.30467	7.47833	2.95575	0.878095	1.70552	0.968341	3.7392	0.858381		3.12391	6.50806	12.2971	3.01494	3.22244	7.6508	5.69915	4.19332
126.809	0.974616	1.10018	1.54225	0.489562	1.93041	0	0	1.59979	2.15171	1.27631	6.04419	1.08708	1.74188	1.63227	8.27569	3.41863	1.04567	2.0296	0.99378	3.88029	0.884804		3.05914	6.57196	11.8557	2.96803	3.10511	7.63188	5.54116	4.15861
133.428	1.00965	0.624578	1.59282	0.114766	1.99803	0	0	1.66403	2.23519	1.419	6.43455	1.19785	1.94167	1.77205	8.49017	3.76711	1.18429	2.07678	1.01747	3.63182	0.840805		2.99904	6.41207	11.5293	2.92494	3.07014	7.5844	5.41583	4.11046
140.039	0.995299	-0.321868	1.58415	0.0464341	2.02204	0	0	1.65417	2.24717	1.45195	6.28072	1.26831	2.0084	1.75139	8.56196	3.77756	1.15292	2.05975	1.01287	3.46288	0.781491		2.94489	6.33728	11.3304	2.87852	3.02842	7.52544	5.283	4.05906
146.649	0.97101	-0.760476	1.5702	-0.146496	2.0268	0	0	1.62125	2.23738	1.4523	7.34043	1.28913	2.02284	1.76545	8.47543	3.80401	1.14868	2.025	0.993194	3.36941	0.737729		2.85197	6.16356	11.1194	2.80786	2.95877	7.35781	5.18714	3.96849
153.352	0.782461	3.89648	1.19154	0.36035	1.67209	0	0	1.29894	1.76319	1.01385	5.66117	1.08362	1.60175	1.40665	7.23465	2.90207	0.876919	1.49586	0.803726	2.82663	0.587708		2.62684	5.08317	10.5409	2.50692	2.74116	6.7428	4.80248	3.70147
159.939	0.721894	1.35189	1.13735	0.200804	1.60397	0	0	1.19412	1.70641	1.00845	5.21633	0.916007	1.58767	1.23682	6.71419	2.65312	0.921757	1.42525	0.745237	2.67072	0.526382		2.50704	4.68283	9.88686	2.33692	2.59441	6.30887	4.59683	3.5375
166.528	0.653039	-2.64653	1.10369	-0.266369	1.60532	0	0	1.14464	1.67231	1.01182	4.91073	0.856234	1.5537	1.13767	6.59839	2.50045	0.883149	1.39656	0.740314	2.6223	0.487922		2.39272	4.41931	9.38965	2.20205	2.49834	5.99729	4.39646	3.36383
173.145	0.612265	-3.03103	1.07525	-0.0691835	1.6017	0	0	1.14007	1.62463	0.969923	4.86529	0.838081	1.57335	1.15048	6.52686	2.42515	0.881697	1.38748	0.73589	2.54989	0.479091		2.28391	4.23402	8.99399	2.09662	2.43463	5.7252	4.21812	3.2063
179.764	0.605157	-2.20861	1.01845	-0.191719	1.59366	0	0	1.11626	1.57919	0.914365	4.83499	0.831171	1.56693	1.13922	6.43406	2.50454	0.881528	1.39104	0.675622	2.52982	0.466211		2.23597	4.09754	8.63221	2.00773	2.38226	5.5051	4.07164	3.08279
186.38	0.497672	-4.14214	0.991358	-0.295097	1.59152	0	0	1.08546	1.53785	0.84817	4.85854	0.816036	1.5352	1.12597	6.3544	2.25298	0.841362	1.37545	0.551704	2.48098	0.445951		2.1277	3.94261	8.27439	1.91962	2.34411	5.40153	3.9373	2.94327
192.979	0.472926	-3.58767	0.945166	0.140124	1.56383	0	0	1.03616	1.48081	0.807917	4.95588	0.795645	1.5154	1.08954	6.28555	2.21119	0.854478	1.34845	0.553145	2.45642	0.437824		2.05155	3.82128	8.03272	1.84727	2.27678	5.19258	3.81425	2.81981
199.603	0.440675	-5.49045	0.904667	-0.197454	1.5475	0	0	0.990273	1.43025	0.797138	4.91156	0.795604	1.48882	1.09702	6.10414	2.10762	0.839384	1.30248	0.538597	2.3866	0.438358		1.99993	3.77426	7.76604	1.79516	2.24427	5.07193	3.67013	2.74297
206.226	0.431825	-3.95922	0.873884	0.415359	1.52426	0	0	0.961318	1.39165	0.765518	4.93264	0.770017	1.45993	1.06599	6.08844	2.00653	0.809218	1.29976	0.53558	2.35065	0.413055		1.97188	3.74371	7.48483	1.7328	2.19908	4.92838	3.56847	2.65106
PER (pmol/min)
Time	Group Name: Embryo																						Group Name: Adult
	B01	B02	B03	B04	B05	B06	D02	D03	D04	E01	E02	E03	E04	E05	E06	E07	E08	E09	E10	E11	E12		F01	F02	F03	F04	F05	F06	F07	F08
1.31196	0	0	0	0	0	0	0	0	0	0	0	0	0	0	0	0	0	0	0	0	0		0	0	0	0	0	0	0	0
7.90401	0	0	0	0	0	0	0	0	0	0	0	0	0	0	0	0	0	0	0	0	0		0	0	0	0	0	0	0	0
14.4646	0	0	0	0	0	0	0	0	0	0	0	0	0	0	0	0	0	0	0	0	0		0	0	0	0	0	0	0	0
21.0619	0	0	0	0	0	0	0	0	0	0	0	0	0	0	0	0	0	0	0	0	0		0	0	0	0	0	0	0	0
27.6388	0	0	0	0	0	0	0	0	0	0	0	0	0	0	0	0	0	0	0	0	0		0	0	0	0	0	0	0	0
34.2405	0	0	0	0	0	0	0	0	0	0	0	0	0	0	0	0	0	0	0	0	0		0	0	0	0	0	0	0	0
40.9282	0	0	0	0	0	0	0	0	0	0	0	0	0	0	0	0	0	0	0	0	0		0	0	0	0	0	0	0	0
47.5432	0	0	0	0	0	0	0	0	0	0	0	0	0	0	0	0	0	0	0	0	0		0	0	0	0	0	0	0	0
54.124	0	0	0	0	0	0	0	0	0	0	0	0	0	0	0	0	0	0	0	0	0		0	0	0	0	0	0	0	0
60.7252	0	0	0	0	0	0	0	0	0	0	0	0	0	0	0	0	0	0	0	0	0		0	0	0	0	0	0	0	0
67.3352	0	0	0	0	0	0	0	0	0	0	0	0	0	0	0	0	0	0	0	0	0		0	0	0	0	0	0	0	0
73.896	0	0	0	0	0	0	0	0	0	0	0	0	0	0	0	0	0	0	0	0	0		0	0	0	0	0	0	0	0
80.499	0	0	0	0	0	0	0	0	0	0	0	0	0	0	0	0	0	0	0	0	0		0	0	0	0	0	0	0	0
87.1098	0	0	0	0	0	0	0	0	0	0	0	0	0	0	0	0	0	0	0	0	0		0	0	0	0	0	0	0	0
93.6984	0	0	0	0	0	0	0	0	0	0	0	0	0	0	0	0	0	0	0	0	0		0	0	0	0	0	0	0	0
100.298	0	0	0	0	0	0	0	0	0	0	0	0	0	0	0	0	0	0	0	0	0		0	0	0	0	0	0	0	0
106.901	0	0	0	0	0	0	0	0	0	0	0	0	0	0	0	0	0	0	0	0	0		0	0	0	0	0	0	0	0
113.507	0	0	0	0	0	0	0	0	0	0	0	0	0	0	0	0	0	0	0	0	0		0	0	0	0	0	0	0	0
120.209	0	0	0	0	0	0	0	0	0	0	0	0	0	0	0	0	0	0	0	0	0		0	0	0	0	0	0	0	0
126.809	0	0	0	0	0	0	0	0	0	0	0	0	0	0	0	0	0	0	0	0	0		0	0	0	0	0	0	0	0
133.428	0	0	0	0	0	0	0	0	0	0	0	0	0	0	0	0	0	0	0	0	0		0	0	0	0	0	0	0	0
140.039	0	0	0	0	0	0	0	0	0	0	0	0	0	0	0	0	0	0	0	0	0		0	0	0	0	0	0	0	0
146.649	0	0	0	0	0	0	0	0	0	0	0	0	0	0	0	0	0	0	0	0	0		0	0	0	0	0	0	0	0
153.352	0	0	0	0	0	0	0	0	0	0	0	0	0	0	0	0	0	0	0	0	0		0	0	0	0	0	0	0	0
159.939	0	0	0	0	0	0	0	0	0	0	0	0	0	0	0	0	0	0	0	0	0		0	0	0	0	0	0	0	0
166.528	0	0	0	0	0	0	0	0	0	0	0	0	0	0	0	0	0	0	0	0	0		0	0	0	0	0	0	0	0
173.145	0	0	0	0	0	0	0	0	0	0	0	0	0	0	0	0	0	0	0	0	0		0	0	0	0	0	0	0	0
179.764	0	0	0	0	0	0	0	0	0	0	0	0	0	0	0	0	0	0	0	0	0		0	0	0	0	0	0	0	0
186.38	0	0	0	0	0	0	0	0	0	0	0	0	0	0	0	0	0	0	0	0	0		0	0	0	0	0	0	0	0
192.979	0	0	0	0	0	0	0	0	0	0	0	0	0	0	0	0	0	0	0	0	0		0	0	0	0	0	0	0	0
199.603	0	0	0	0	0	0	0	0	0	0	0	0	0	0	0	0	0	0	0	0	0		0	0	0	0	0	0	0	0
206.226	0	0	0	0	0	0	0	0	0	0	0	0	0	0	0	0	0	0	0	0	0		0	0	0	0	0	0	0	0
[truncated: 1 more columns]

## Sheet: Normalized Rate (Plates)
Unassigned Well	Unselected Well	OCR Data	ECAR Data	PER Data
OCR (pmol/min):														ECAR (mpH/min):														PER (pmol/min)
	Measurement 1														Measurement 1														Measurement 1
		1	2	3	4	5	6	7	8	9	10	11	12			1	2	3	4	5	6	7	8	9	10	11	12			1	2	3	4	5	6	7	8	9	10	11	12
	A	0	0	0	0	0	0	0	0	0	0	0	0		A	0	0	0	0	0	0	0	0	0	0	0	0		A	0	0	0	0	0	0	0	0	0	0	0	0
	B	2.94474	-8.38044	2.64183	-1.70948	6.43484	0	0	0	0	0	0	0		B	0.512442	-4.29642	0.602857	2.34926	1.35557	0	0	0	0	0	0	0		B	0	0	0	0	0	0	0	0	0	0	0	0
	C	0	0	0	0	0	0	0	0	0	0	0	0		C	0	0	0	0	0	0	0	0	0	0	0	0		C	0	0	0	0	0	0	0	0	0	0	0	0
	D	0	0	5.85299	8.12427	0	0	0	0	0	0	0	0		D	0	0	1.15017	1.48301	0	0	0	0	0	0	0	0		D	0	0	0	0	0	0	0	0	0	0	0	0
	E	4.57966	12.9348	4.48698	7.31229	6.35497	15.2815	12.385	4.64706	7.64647	3.41594	8.69324	0.607163		E	0.579982	2.10451	0.553738	0.874481	0.778653	3.70268	1.10015	0.426346	1.2483	0.677614	2.07345	0.0113742		E	0	0	0	0	0	0	0	0	0	0	0	0
	F	5.93637	16.6004	24.8573	7.68613	8.19813	18.0431	10.9836	7.488	0	0	0	0		F	2.6088	4.26526	10.9785	3.26448	2.13847	5.95901	4.41552	3.86847	0	0	0	0		F	0	0	0	0	0	0	0	0	0	0	0	0
	G	0	0	0	0	0	0	0	0	0	0	0	0		G	0	0	0	0	0	0	0	0	0	0	0	0		G	0	0	0	0	0	0	0	0	0	0	0	0
	H	0	0	0	0	0	0	0	0	0	0	0	0		H	0	0	0	0	0	0	0	0	0	0	0	0		H	0	0	0	0	0	0	0	0	0	0	0	0
	Measurement 2														Measurement 2														Measurement 2
		1	2	3	4	5	6	7	8	9	10	11	12			1	2	3	4	5	6	7	8	9	10	11	12			1	2	3	4	5	6	7	8	9	10	11	12
	A	0	0	0	0	0	0	0	0	0	0	0	0		A	0	0	0	0	0	0	0	0	0	0	0	0		A	0	0	0	0	0	0	0	0	0	0	0	0
	B	3.01093	4.28118	2.41143	-1.33131	6.17157	0	0	0	0	0	0	0		B	0.433568	-5.10551	0.557112	0.657088	0.959808	0	0	0	0	0	0	0		B	0	0	0	0	0	0	0	0	0	0	0	0
	C	0	0	0	0	0	0	0	0	0	0	0	0		C	0	0	0	0	0	0	0	0	0	0	0	0		C	0	0	0	0	0	0	0	0	0	0	0	0
	D	0	0	5.56602	7.83104	0	0	0	0	0	0	0	0		D	0	0	0.975202	1.21675	0	0	0	0	0	0	0	0		D	0	0	0	0	0	0	0	0	0	0	0	0
	E	4.22564	11.8484	4.19611	6.64597	5.90409	14.4908	10.9927	4.1614	7.34273	3.31805	8.2292	0.580059		E	0.610359	1.89528	0.458942	0.760986	0.761603	3.45742	0.932039	0.350118	1.01219	0.557645	1.91627	0.0188548		E	0	0	0	0	0	0	0	0	0	0	0	0
	F	5.65045	15.9109	23.5407	6.96302	7.8126	17.1912	10.4605	7.10522	0	0	0	0		F	2.3988	3.28813	8.93653	2.29313	1.75359	5.16625	3.73862	3.21212	0	0	0	0		F	0	0	0	0	0	0	0	0	0	0	0	0
	G	0	0	0	0	0	0	0	0	0	0	0	0		G	0	0	0	0	0	0	0	0	0	0	0	0		G	0	0	0	0	0	0	0	0	0	0	0	0
	H	0	0	0	0	0	0	0	0	0	0	0	0		H	0	0	0	0	0	0	0	0	0	0	0	0		H	0	0	0	0	0	0	0	0	0	0	0	0
	Measurement 3														Measurement 3														Measurement 3
		1	2	3	4	5	6	7	8	9	10	11	12			1	2	3	4	5	6	7	8	9	10	11	12			1	2	3	4	5	6	7	8	9	10	11	12
	A	0	0	0	0	0	0	0	0	0	0	0	0		A	0	0	0	0	0	0	0	0	0	0	0	0		A	0	0	0	0	0	0	0	0	0	0	0	0
	B	2.96465	8.88793	2.35554	-1.83128	6.04705	0	0	0	0	0	0	0		B	0.429407	-3.10498	0.553885	0.539049	1.00306	0	0	0	0	0	0	0		B	0	0	0	0	0	0	0	0	0	0	0	0
	C	0	0	0	0	0	0	0	0	0	0	0	0		C	0	0	0	0	0	0	0	0	0	0	0	0		C	0	0	0	0	0	0	0	0	0	0	0	0
	D	0	0	5.48112	7.73864	0	0	0	0	0	0	0	0		D	0	0	0.946184	1.17524	0	0	0	0	0	0	0	0		D	0	0	0	0	0	0	0	0	0	0	0	0
	E	4.13517	11.5174	4.10469	6.19844	5.7107	14.1776	10.4726	4.0303	6.71167	3.29038	8.0653	0.563967		E	0.588135	1.9578	0.449912	0.652454	0.738472	3.45056	1.04098	0.388071	0.859139	0.544199	1.907	0.0254167		E	0	0	0	0	0	0	0	0	0	0	0	0
	F	5.55392	15.6735	22.9728	6.90903	7.66364	16.7882	10.2645	6.94712	0	0	0	0		F	2.41009	3.27097	8.85399	2.35814	1.79691	5.13512	3.75715	3.21467	0	0	0	0		F	0	0	0	0	0	0	0	0	0	0	0	0
	G	0	0	0	0	0	0	0	0	0	0	0	0		G	0	0	0	0	0	0	0	0	0	0	0	0		G	0	0	0	0	0	0	0	0	0	0	0	0
	H	0	0	0	0	0	0	0	0	0	0	0	0		H	0	0	0	0	0	0	0	0	0	0	0	0		H	0	0	0	0	0	0	0	0	0	0	0	0
	Measurement 4														Measurement 4														Measurement 4
		1	2	3	4	5	6	7	8	9	10	11	12			1	2	3	4	5	6	7	8	9	10	11	12			1	2	3	4	5	6	7	8	9	10	11	12
	A	0	0	0	0	0	0	0	0	0	0	0	0		A	0	0	0	0	0	0	0	0	0	0	0	0		A	0	0	0	0	0	0	0	0	0	0	0	0
	B	2.86509	17.2339	2.32386	-1.87123	6.00232	0	0	0	0	0	0	0		B	0.404261	-2.43054	0.537449	0.661463	0.996437	0	0	0	0	0	0	0		B	0	0	0	0	0	0	0	0	0	0	0	0
	C	0	0	0	0	0	0	0	0	0	0	0	0		C	0	0	0	0	0	0	0	0	0	0	0	0		C	0	0	0	0	0	0	0	0	0	0	0	0
	D	0	0	5.45564	7.69487	0	0	0	0	0	0	0	0		D	0	0	0.93775	1.17084	0	0	0	0	0	0	0	0		D	0	0	0	0	0	0	0	0	0	0	0	0
	E	4.0738	11.2305	4.05329	6.18125	5.65384	14.0502	10.2802	3.95646	6.5721	3.26545	7.99211	0.575345		E	0.586874	1.98833	0.463612	0.649451	0.776309	3.41775	1.11918	0.355834	0.94609	0.539403	1.91036	0.0203187		E	0	0	0	0	0	0	0	0	0	0	0	0
	F	5.50812	15.6274	22.7332	6.89171	7.58288	16.6317	10.1946	6.88079	0	0	0	0		F	2.40567	3.34168	8.86932	2.42316	1.82475	5.10713	3.74548	3.21857	0	0	0	0		F	0	0	0	0	0	0	0	0	0	0	0	0
	G	0	0	0	0	0	0	0	0	0	0	0	0		G	0	0	0	0	0	0	0	0	0	0	0	0		G	0	0	0	0	0	0	0	0	0	0	0	0
	H	0	0	0	0	0	0	0	0	0	0	0	0		H	0	0	0	0	0	0	0	0	0	0	0	0		H	0	0	0	0	0	0	0	0	0	0	0	0
	Measurement 5														Measurement 5														Measurement 5
		1	2	3	4	5	6	7	8	9	10	11	12			1	2	3	4	5	6	7	8	9	10	11	12			1	2	3	4	5	6	7	8	9	10	11	12
	A	0	0	0	0	0	0	0	0	0	0	0	0		A	0	0	0	0	0	0	0	0	0	0	0	0		A	0	0	0	0	0	0	0	0	0	0	0	0
	B	2.89526	20.6429	2.29232	-2.21362	5.95837	0	0	0	0	0	0	0		B	0.405225	-3.19894	0.520466	1.19955	0.988463	0	0	0	0	0	0	0		B	0	0	0	0	0	0	0	0	0	0	0	0
	C	0	0	0	0	0	0	0	0	0	0	0	0		C	0	0	0	0	0	0	0	0	0	0	0	0		C	0	0	0	0	0	0	0	0	0	0	0	0
	D	0	0	5.4345	7.69082	0	0	0	0	0	0	0	0		D	0	0	0.932957	1.1961	0	0	0	0	0	0	0	0		D	0	0	0	0	0	0	0	0	0	0	0	0
	E	4.04089	11.2768	4.03538	6.18185	5.59973	13.9911	10.1852	3.91821	6.52445	3.24768	7.97369	0.56996		E	0.584825	1.95792	0.459278	0.660026	0.769899	3.43506	1.13347	0.370035	0.967779	0.538736	1.88908	0.0240686		E	0	0	0	0	0	0	0	0	0	0	0	0
	F	5.49812	15.6019	22.6563	6.9206	7.55365	16.5954	10.146	6.85325	0	0	0	0		F	2.41754	3.36346	8.80859	2.451	1.85097	5.1077	3.68471	3.18976	0	0	0	0		F	0	0	0	0	0	0	0	0	0	0	0	0
	G	0	0	0	0	0	0	0	0	0	0	0	0		G	0	0	0	0	0	0	0	0	0	0	0	0		G	0	0	0	0	0	0	0	0	0	0	0	0
	H	0	0	0	0	0	0	0	0	0	0	0	0		H	0	0	0	0	0	0	0	0	0	0	0	0		H	0	0	0	0	0	0	0	0	0	0	0	0
	Measurement 6														Measurement 6														Measurement 6
		1	2	3	4	5	6	7	8	9	10	11	12			1	2	3	4	5	6	7	8	9	10	11	12			1	2	3	4	5	6	7	8	9	10	11	12
	A	0	0	0	0	0	0	0	0	0	0	0	0		A	0	0	0	0	0	0	0	0	0	0	0	0		A	0	0	0	0	0	0	0	0	0	0	0	0
	B	2.89447	24.4089	2.16704	-2.30797	5.93424	0	0	0	0	0	0	0		B	0.406868	-1.72754	0.49162	0.537702	0.987796	0	0	0	0	0	0	0		B	0	0	0	0	0	0	0	0	0	0	0	0
	C	0	0	0	0	0	0	0	0	0	0	0	0		C	0	0	0	0	0	0	0	0	0	0	0	0		C	0	0	0	0	0	0	0	0	0	0	0	0
	D	0	0	5.43489	7.70527	0	0	0	0	0	0	0	0		D	0	0	0.921244	1.19688	0	0	0	0	0	0	0	0		D	0	0	0	0	0	0	0	0	0	0	0	0
	E	4.04554	11.3608	4.0306	6.18256	5.62067	13.9884	10.1042	3.88294	6.52642	3.26328	7.97249	0.566976		E	0.576473	1.95295	0.449433	0.647038	0.783893	3.45431	1.17398	0.322864	0.957862	0.54518	1.89638	0.0155479		E	0	0	0	0	0	0	0	0	0	0	0	0
	F	5.49185	15.6109	22.6285	6.58713	7.5295	16.7691	10.0415	6.89175	0	0	0	0		F	2.39753	3.40009	8.82312	2.15344	1.85801	5.16093	3.67608	3.21978	0	0	0	0		F	0	0	0	0	0	0	0	0	0	0	0	0
	G	0	0	0	0	0	0	0	0	0	0	0	0		G	0	0	0	0	0	0	0	0	0	0	0	0		G	0	0	0	0	0	0	0	0	0	0	0	0
	H	0	0	0	0	0	0	0	0	0	0	0	0		H	0	0	0	0	0	0	0	0	0	0	0	0		H	0	0	0	0	0	0	0	0	0	0	0	0
	Measurement 7														Measurement 7														Measurement 7
		1	2	3	4	5	6	7	8	9	10	11	12			1	2	3	4	5	6	7	8	9	10	11	12			1	2	3	4	5	6	7	8	9	10	11	12
	A	0	0	0	0	0	0	0	0	0	0	0	0		A	0	0	0	0	0	0	0	0	0	0	0	0		A	0	0	0	0	0	0	0	0	0	0	0	0
	B	2.53	29.2046	0.95688	-2.76891	3.9092	0	0	0	0	0	0	0		B	0.613754	0.578908	1.49516	0.937665	1.52332	0	0	0	0	0	0	0		B	0	0	0	0	0	0	0	0	0	0	0	0
	C	0	0	0	0	0	0	0	0	0	0	0	0		C	0	0	0	0	0	0	0	0	0	0	0	0		C	0	0	0	0	0	0	0	0	0	0	0	0
	D	0	0	3.7239	4.26104	0	0	0	0	0	0	0	0		D	0	0	1.47997	2.43403	0	0	0	0	0	0	0	0		D	0	0	0	0	0	0	0	0	0	0	0	0
	E	2.41272	8.34081	2.048	3.04221	2.89252	6.79017	6.75569	1.76897	4.42088	2.6169	6.20754	0.652943		E	0.91457	3.0941	1.03973	1.51346	1.894	7.54637	1.99195	0.950291	1.55435	0.735469	3.48236	0.925801		E	0	0	0	0	0	0	0	0	0	0	0	0
	F	5.21651	14.2902	20.6573	6.13114	6.35306	13.7931	9.57622	6.44934	0	0	0	0		F	2.49666	3.94701	9.54628	2.23999	2.42603	6.65823	4.14869	3.49422	0	0	0	0		F	0	0	0	0	0	0	0	0	0	0	0	0
	G	0	0	0	0	0	0	0	0	0	0	0	0		G	0	0	0	0	0	0	0	0	0	0	0	0		G	0	0	0	0	0	0	0	0	0	0	0	0
	H	0	0	0	0	0	0	0	0	0	0	0	0		H	0	0	0	0	0	0	0	0	0	0	0	0		H	0	0	0	0	0	0	0	0	0	0	0	0
	Measurement 8														Measurement 8														Measurement 8
		1	2	3	4	5	6	7	8	9	10	11	12			1	2	3	4	5	6	7	8	9	10	11	12			1	2	3	4	5	6	7	8	9	10	11	12
	A	0	0	0	0	0	0	0	0	0	0	0	0		A	0	0	0	0	0	0	0	0	0	0	0	0		A	0	0	0	0	0	0	0	0	0	0	0	0
	B	2.02404	28.1418	0.426546	-2.98104	2.6324	0	0	0	0	0	0	0		B	0.803332	-1.28629	1.79888	0.901908	2.02068	0	0	0	0	0	0	0		B	0	0	0	0	0	0	0	0	0	0	0	0
	C	0	0	0	0	0	0	0	0	0	0	0	0		C	0	0	0	0	0	0	0	0	0	0	0	0		C	0	0	0	0	0	0	0	0	0	0	0	0
	D	0	0	2.0433	2.85804	0	0	0	0	0	0	0	0		D	0	0	2.12427	2.80589	0	0	0	0	0	0	0	0		D	0	0	0	0	0	0	0	0	0	0	0	0
	E	1.1236	4.1928	1.19943	1.66858	1.95912	4.02037	3.4139	1.26226	2.36868	1.83616	3.24192	0.380981		E	1.39054	5.02181	1.43467	2.06874	2.39817	9.38607	3.49955	1.21414	2.37784	0.97205	4.17085	0.843591		E	0	0	0	0	0	0	0	0	0	0	0	0
	F	5.04342	12.1542	18.7798	5.4346	4.84269	12.1489	8.25038	6.07583	0	0	0	0		F	2.85611	5.57686	11.8253	2.87613	3.32491	7.50437	5.04598	3.97823	0	0	0	0		F	0	0	0	0	0	0	0	0	0	0	0	0
	G	0	0	0	0	0	0	0	0	0	0	0	0		G	0	0	0	0	0	0	0	0	0	0	0	0		G	0	0	0	0	0	0	0	0	0	0	0	0
	H	0	0	0	0	0	0	0	0	0	0	0	0		H	0	0	0	0	0	0	0	0	0	0	0	0		H	0	0	0	0	0	0	0	0	0	0	0	0
	Measurement 9														Measurement 9														Measurement 9
		1	2	3	4	5	6	7	8	9	10	11	12			1	2	3	4	5	6	7	8	9	10	11	12			1	2	3	4	5	6	7	8	9	10	11	12
	A	0	0	0	0	0	0	0	0	0	0	0	0		A	0	0	0	0	0	0	0	0	0	0	0	0		A	0	0	0	0	0	0	0	0	0	0	0	0
	B	1.6423	32.0117	0.321664	-3.21458	1.98887	0	0	0	0	0	0	0		B	0.903621	1.65255	1.63979	0.70959	2.18385	0	0	0	0	0	0	0		B	0	0	0	0	0	0	0	0	0	0	0	0
	C	0	0	0	0	0	0	0	0	0	0	0	0		C	0	0	0	0	0	0	0	0	0	0	0	0		C	0	0	0	0	0	0	0	0	0	0	0	0
	D	0	0	1.5718	2.37608	0	0	0	0	0	0	0	0		D	0	0	2.24545	2.85833	0	0	0	0	0	0	0	0		D	0	0	0	0	0	0	0	0	0	0	0	0
	E	0.755831	2.81412	0.956192	1.39785	1.79256	3.3418	1.83038	1.12849	1.90677	1.39037	2.3634	0.339783		E	1.59916	5.9363	1.46344	2.21255	2.45216	9.70991	3.8955	1.33197	2.54035	1.09438	4.37275	0.881628		E	0	0	0	0	0	0	0	0	0	0	0	0
	F	4.74515	10.1047	15.8425	4.53953	3.7271	10.5171	6.64756	4.92238	0	0	0	0		F	3.18963	6.57578	13.3434	4.19756	3.82026	8.20457	5.7656	4.40603	0	0	0	0		F	0	0	0	0	0	0	0	0	0	0	0	0
	G	0	0	0	0	0	0	0	0	0	0	0	0		G	0	0	0	0	0	0	0	0	0	0	0	0		G	0	0	0	0	0	0	0	0	0	0	0	0
	H	0	0	0	0	0	0	0	0	0	0	0	0		H	0	0	0	0	0	0	0	0	0	0	0	0		H	0	0	0	0	0	0	0	0	0	0	0	0
	Measurement 10														Measurement 10														Measurement 10
		1	2	3	4	5	6	7	8	9	10	11	12			1	2	3	4	5	6	7	8	9	10	11	12			1	2	3	4	5	6	7	8	9	10	11	12
	A	0	0	0	0	0	0	0	0	0	0	0	0		A	0	0	0	0	0	0	0	0	0	0	0	0		A	0	0	0	0	0	0	0	0	0	0	0	0
	B	1.41149	29.3265	0.271552	-3.88216	1.66636	0	0	0	0	0	0	0		B	0.898054	1.96596	1.77341	0.86504	2.26242	0	0	0	0	0	0	0		B	0	0	0	0	0	0	0	0	0	0	0	0
	C	0	0	0	0	0	0	0	0	0	0	0	0		C	0	0	0	0	0	0	0	0	0	0	0	0		C	0	0	0	0	0	0	0	0	0	0	0	0
	D	0	0	1.35202	2.15778	0	0	0	0	0	0	0	0		D	0	0	2.25486	2.85872	0	0	0	0	0	0	0	0		D	0	0	0	0	0	0	0	0	0	0	0	0
	E	0.59326	2.29579	0.825514	1.29738	1.62314	2.93354	0.959082	1.07547	1.61371	1.13116	2.02426	0.318277		E	1.62696	6.20638	1.46888	2.22264	2.41983	9.80065	4.07418	1.2727	2.53905	1.14748	4.37666	0.875886		E	0	0	0	0	0	0	0	0	0	0	0	0
	F	4.4463	8.35327	13.8996	3.85351	3.11038	9.14179	5.72078	4.34195	0	0	0	0		F	3.42084	7.0661	14.1782	4.29574	3.95217	8.60669	6.06781	4.6983	0	0	0	0		F	0	0	0	0	0	0	0	0	0	0	0	0
	G	0	0	0	0	0	0	0	0	0	0	0	0		G	0	0	0	0	0	0	0	0	0	0	0	0		G	0	0	0	0	0	0	0	0	0	0	0	0
	H	0	0	0	0	0	0	0	0	0	0	0	0		H	0	0	0	0	0	0	0	0	0	0	0	0		H	0	0	0	0	0	0	0	0	0	0	0	0
	Measurement 11														Measurement 11														Measurement 11
		1	2	3	4	5	6	7	8	9	10	11	12			1	2	3	4	5	6	7	8	9	10	11	12			1	2	3	4	5	6	7	8	9	10	11	12
	A	0	0	0	0	0	0	0	0	0	0	0	0		A	0	0	0	0	0	0	0	0	0	0	0	0		A	0	0	0	0	0	0	0	0	0	0	0	0
	B	1.23531	29.1103	0.222928	-4.21389	1.57825	0	0	0	0	0	0	0		B	0.884926	0.948468	1.72514	0.84865	2.24778	0	0	0	0	0	0	0		B	0	0	0	0	0	0	0	0	0	0	0	0
	C	0	0	0	0	0	0	0	0	0	0	0	0		C	0	0	0	0	0	0	0	0	0	0	0	0		C	0	0	0	0	0	0	0	0	0	0	0	0
	D	0	0	1.24457	2.06187	0	0	0	0	0	0	0	0		D	0	0	2.24303	2.83684	0	0	0	0	0	0	0	0		D	0	0	0	0	0	0	0	0	0	0	0	0
	E	0.51536	2.08255	0.739591	1.24862	1.54572	2.74175	0.65807	1.01338	1.50568	0.988037	1.88061	0.31306		E	1.65197	6.25611	1.47812	2.21332	2.35628	9.69355	4.11275	1.28141	2.50976	1.15875	4.3233	0.872444		E	0	0	0	0	0	0	0	0	0	0	0	0
	F	4.22155	7.25308	12.7745	3.3594	2.82572	8.2808	5.27717	4.0059	0	0	0	0		F	3.47447	7.17431	14.3397	4.03142	3.95461	8.72426	6.15954	4.73077	0	0	0	0		F	0	0	0	0	0	0	0	0	0	0	0	0
	G	0	0	0	0	0	0	0	0	0	0	0	0		G	0	0	0	0	0	0	0	0	0	0	0	0		G	0	0	0	0	0	0	0	0	0	0	0	0
	H	0	0	0	0	0	0	0	0	0	0	0	0		H	0	0	0	0	0	0	0	0	0	0	0	0		H	0	0	0	0	0	0	0	0	0	0	0	0
	Measurement 12														Measurement 12														Measurement 12
		1	2	3	4	5	6	7	8	9	10	11	12			1	2	3	4	5	6	7	8	9	10	11	12			1	2	3	4	5	6	7	8	9	10	11	12
	A	0	0	0	0	0	0	0	0	0	0	0	0		A	0	0	0	0	0	0	0	0	0	0	0	0		A	0	0	0	0	0	0	0	0	0	0	0	0
	B	1.1358	28.0954	0.172423	-4.29321	1.60169	0	0	0	0	0	0	0		B	0.840947	3.04559	1.71627	0.673345	2.24966	0	0	0	0	0	0	0		B	0	0	0	0	0	0	0	0	0	0	0	0
	C	0	0	0	0	0	0	0	0	0	0	0	0		C	0	0	0	0	0	0	0	0	0	0	0	0		C	0	0	0	0	0	0	0	0	0	0	0	0
	D	0	0	1.21338	2.06263	0	0	0	0	0	0	0	0		D	0	0	2.17813	2.79326	0	0	0	0	0	0	0	0		D	0	0	0	0	0	0	0	0	0	0	0	0
	E	0.49173	1.97882	0.703353	1.26352	1.51987	2.7164	0.635323	1.00269	1.47756	0.939404	1.86322	0.315948		E	1.55703	6.21587	1.4393	2.19643	2.29687	9.70843	4.08474	1.26205	2.46326	1.14842	4.28279	0.862011		E	0	0	0	0	0	0	0	0	0	0	0	0
	F	4.03926	6.56198	11.9882	2.87651	2.67877	7.66129	5.0853	3.84604	0	0	0	0		F	3.41149	7.20621	14.3107	3.02473	3.9298	8.82412	6.18301	4.7964	0	0	0	0		F	0	0	0	0	0	0	0	0	0	0	0	0
	G	0	0	0	0	0	0	0	0	0	0	0	0		G	0	0	0	0	0	0	0	0	0	0	0	0		G	0	0	0	0	0	0	0	0	0	0	0	0
	H	0	0	0	0	0	0	0	0	0	0	0	0		H	0	0	0	0	0	0	0	0	0	0	0	0		H	0	0	0	0	0	0	0	0	0	0	0	0
	Measurement 13														Measurement 13														Measurement 13
		1	2	3	4	5	6	7	8	9	10	11	12			1	2	3	4	5	6	7	8	9	10	11	12			1	2	3	4	5	6	7	8	9	10	11	12
	A	0	0	0	0	0	0	0	0	0	0	0	0		A	0	0	0	0	0	0	0	0	0	0	0	0		A	0	0	0	0	0	0	0	0	0	0	0	0
	B	1.04165	30.4108	0.186492	-3.98019	1.67443	0	0	0	0	0	0	0		B	0.830083	3.30689	1.6968	1.16594	2.23453	0	0	0	0	0	0	0		B	0	0	0	0	0	0	0	0	0	0	0	0
	C	0	0	0	0	0	0	0	0	0	0	0	0		C	0	0	0	0	0	0	0	0	0	0	0	0		C	0	0	0	0	0	0	0	0	0	0	0	0
	D	0	0	1.24464	2.14431	0	0	0	0	0	0	0	0		D	0	0	2.17338	2.76944	0	0	0	0	0	0	0	0		D	0	0	0	0	0	0	0	0	0	0	0	0
	E	0.501364	2.21254	0.723598	1.34045	1.53013	2.75647	0.659943	1.03858	1.53843	0.923641	1.91095	0.318652		E	1.51682	7.0489	1.40574	2.1665	2.23105	9.53326	3.8917	1.25539	2.42294	1.09994	4.22017	0.853619		E	0	0	0	0	0	0	0	0	0	0	0	0
	F	3.89907	6.07493	11.5559	2.76496	2.57756	7.25109	4.9931	3.74015	0	0	0	0		F	3.41178	7.18638	14.1277	2.9123	3.87847	8.689	6.1119	4.75095	0	0	0	0		F	0	0	0	0	0	0	0	0	0	0	0	0
	G	0	0	0	0	0	0	0	0	0	0	0	0		G	0	0	0	0	0	0	0	0	0	0	0	0		G	0	0	0	0	0	0	0	0	0	0	0	0
	H	0	0	0	0	0	0	0	0	0	0	0	0		H	0	0	0	0	0	0	0	0	0	0	0	0		H	0	0	0	0	0	0	0	0	0	0	0	0
	Measurement 14														Measurement 14														Measurement 14
		1	2	3	4	5	6	7	8	9	10	11	12			1	2	3	4	5	6	7	8	9	10	11	12			1	2	3	4	5	6	7	8	9	10	11	12
	A	0	0	0	0	0	0	0	0	0	0	0	0		A	0	0	0	0	0	0	0	0	0	0	0	0		A	0	0	0	0	0	0	0	0	0	0	0	0
	B	1.02981	30.0051	0.193547	-4.48999	1.76561	0	0	0	0	0	0	0		B	0.831615	3.01706	1.62475	0.752231	2.18163	0	0	0	0	0	0	0		B	0	0	0	0	0	0	0	0	0	0	0	0
	C	0	0	0	0	0	0	0	0	0	0	0	0		C	0	0	0	0	0	0	0	0	0	0	0	0		C	0	0	0	0	0	0	0	0	0	0	0	0
	D	0	0	1.29836	2.25948	0	0	0	0	0	0	0	0		D	0	0	2.13209	2.72974	0	0	0	0	0	0	0	0		D	0	0	0	0	0	0	0	0	0	0	0	0
	E	0.539197	2.12641	0.752673	1.41946	1.54461	2.84906	0.780384	1.04883	1.62427	0.955934	2.01994	0.329483		E	1.46714	5.69508	1.35693	2.11867	2.16857	9.4633	3.93636	1.24031	2.37413	1.10626	4.17363	0.839971		E	0	0	0	0	0	0	0	0	0	0	0	0
	F	3.75938	5.69302	11.2306	2.75623	2.51843	6.89845	4.94161	3.67723	0	0	0	0		F	3.35488	6.987	13.7848	2.94579	3.78672	8.54026	5.9949	4.64774	0	0	0	0		F	0	0	0	0	0	0	0	0	0	0	0	0
	G	0	0	0	0	0	0	0	0	0	0	0	0		G	0	0	0	0	0	0	0	0	0	0	0	0		G	0	0	0	0	0	0	0	0	0	0	0	0
	H	0	0	0	0	0	0	0	0	0	0	0	0		H	0	0	0	0	0	0	0	0	0	0	0	0		H	0	0	0	0	0	0	0	0	0	0	0	0
	Measurement 15														Measurement 15														Measurement 15
		1	2	3	4	5	6	7	8	9	10	11	12			1	2	3	4	5	6	7	8	9	10	11	12			1	2	3	4	5	6	7	8	9	10	11	12
	A	0	0	0	0	0	0	0	0	0	0	0	0		A	0	0	0	0	0	0	0	0	0	0	0	0		A	0	0	0	0	0	0	0	0	0	0	0	0
	B	1.01434	31.4347	0.215262	-4.07411	1.89506	0	0	0	0	0	0	0		B	0.81074	-0.88736	1.63524	0.659841	2.13208	0	0	0	0	0	0	0		B	0	0	0	0	0	0	0	0	0	0	0	0
	C	0	0	0	0	0	0	0	0	0	0	0	0		C	0	0	0	0	0	0	0	0	0	0	0	0		C	0	0	0	0	0	0	0	0	0	0	0	0
	D	0	0	1.35712	2.42077	0	0	0	0	0	0	0	0		D	0	0	2.11105	2.70273	0	0	0	0	0	0	0	0		D	0	0	0	0	0	0	0	0	0	0	0	0
	E	0.580618	2.01235	0.788274	1.56876	1.55273	2.99149	1.02124	1.0657	1.75612	1.00903	2.17215	0.3373		E	1.473	6.19625	1.33072	2.10604	2.07527	9.48955	3.7957	1.1658	2.33646	1.09285	4.17025	0.845263		E	0	0	0	0	0	0	0	0	0	0	0	0
	F	3.63928	5.47298	11.0124	2.82493	2.48355	6.69059	4.95214	3.64655	0	0	0	0		F	3.32213	6.88625	13.4339	2.99218	3.66506	8.41882	5.88674	4.54486	0	0	0	0		F	0	0	0	0	0	0	0	0	0	0	0	0
	G	0	0	0	0	0	0	0	0	0	0	0	0		G	0	0	0	0	0	0	0	0	0	0	0	0		G	0	0	0	0	0	0	0	0	0	0	0	0
	H	0	0	0	0	0	0	0	0	0	0	0	0		H	0	0	0	0	0	0	0	0	0	0	0	0		H	0	0	0	0	0	0	0	0	0	0	0	0
	Measurement 16														Measurement 16														Measurement 16
		1	2	3	4	5	6	7	8	9	10	11	12			1	2	3	4	5	6	7	8	9	10	11	12			1	2	3	4	5	6	7	8	9	10	11	12
	A	0	0	0	0	0	0	0	0	0	0	0	0		A	0	0	0	0	0	0	0	0	0	0	0	0		A	0	0	0	0	0	0	0	0	0	0	0	0
	B	0.999817	29.3444	0.224564	-4.21158	2.0593	0	0	0	0	0	0	0		B	0.824785	1.19716	1.59358	0.379613	2.09406	0	0	0	0	0	0	0		B	0	0	0	0	0	0	0	0	0	0	0	0
	C	0	0	0	0	0	0	0	0	0	0	0	0		C	0	0	0	0	0	0	0	0	0	0	0	0		C	0	0	0	0	0	0	0	0	0	0	0	0
	D	0	0	1.45101	2.59399	0	0	0	0	0	0	0	0		D	0	0	2.07025	2.7007	0	0	0	0	0	0	0	0		D	0	0	0	0	0	0	0	0	0	0	0	0
	E	0.649794	2.17001	0.858763	1.7001	1.63671	3.21033	1.24757	1.1069	1.87922	1.05964	2.35953	0.338012		E	1.44141	5.99837	1.28865	2.08082	1.9949	9.36823	3.71153	1.19867	2.30186	1.06095	4.09236	0.846412		E	0	0	0	0	0	0	0	0	0	0	0	0
	F	3.5701	5.30883	10.8641	2.88762	2.49601	6.59046	4.963	3.64341	0	0	0	0		F	3.27063	6.64395	13.0706	2.97024	3.59846	8.22947	5.75335	4.43457	0	0	0	0		F	0	0	0	0	0	0	0	0	0	0	0	0
	G	0	0	0	0	0	0	0	0	0	0	0	0		G	0	0	0	0	0	0	0	0	0	0	0	0		G	0	0	0	0	0	0	0	0	0	0	0	0
	H	0	0	0	0	0	0	0	0	0	0	0	0		H	0	0	0	0	0	0	0	0	0	0	0	0		H	0	0	0	0	0	0	0	0	0	0	0	0
	Measurement 17														Measurement 17														Measurement 17
		1	2	3	4	5	6	7	8	9	10	11	12			1	2	3	4	5	6	7	8	9	10	11	12			1	2	3	4	5	6	7	8	9	10	11	12
	A	0	0	0	0	0	0	0	0	0	0	0	0		A	0	0	0	0	0	0	0	0	0	0	0	0		A	0	0	0	0	0	0	0	0	0	0	0	0
	B	1.03935	34.2403	0.290333	-3.55218	2.25196	0	0	0	0	0	0	0		B	0.821935	1.15053	1.57571	0.552942	2.02234	0	0	0	0	0	0	0		B	0	0	0	0	0	0	0	0	0	0	0	0
	C	0	0	0	0	0	0	0	0	0	0	0	0		C	0	0	0	0	0	0	0	0	0	0	0	0		C	0	0	0	0	0	0	0	0	0	0	0	0
	D	0	0	1.56772	2.79253	0	0	0	0	0	0	0	0		D	0	0	2.02047	2.64874	0	0	0	0	0	0	0	0		D	0	0	0	0	0	0	0	0	0	0	0	0
	E	0.767328	2.3796	0.940243	1.90299	1.74836	3.44323	1.83661	1.20012	2.01898	1.13414	2.5892	0.357457		E	1.43716	5.94614	1.27771	2.07856	1.92621	9.1663	3.51596	1.17695	2.257	1.03282	3.98828	0.842755		E	0	0	0	0	0	0	0	0	0	0	0	0
	F	3.57756	5.39076	10.9574	2.96189	2.52965	6.61788	5.04232	3.69742	0	0	0	0		F	3.20497	6.50309	12.7197	2.91089	3.52583	8.07106	5.63523	4.32723	0	0	0	0		F	0	0	0	0	0	0	0	0	0	0	0	0
	G	0	0	0	0	0	0	0	0	0	0	0	0		G	0	0	0	0	0	0	0	0	0	0	0	0		G	0	0	0	0	0	0	0	0	0	0	0	0
	H	0	0	0	0	0	0	0	0	0	0	0	0		H	0	0	0	0	0	0	0	0	0	0	0	0		H	0	0	0	0	0	0	0	0	0	0	0	0
	Measurement 18														Measurement 18														Measurement 18
		1	2	3	4	5	6	7	8	9	10	11	12			1	2	3	4	5	6	7	8	9	10	11	12			1	2	3	4	5	6	7	8	9	10	11	12
	A	0	0	0	0	0	0	0	0	0	0	0	0		A	0	0	0	0	0	0	0	0	0	0	0	0		A	0	0	0	0	0	0	0	0	0	0	0	0
	B	1.08025	32.1643	0.312682	-3.85448	2.42293	0	0	0	0	0	0	0		B	0.805353	0.18232	1.53968	0.433705	2.02373	0	0	0	0	0	0	0		B	0	0	0	0	0	0	0	0	0	0	0	0
	C	0	0	0	0	0	0	0	0	0	0	0	0		C	0	0	0	0	0	0	0	0	0	0	0	0		C	0	0	0	0	0	0	0	0	0	0	0	0
	D	0	0	1.67782	2.97295	0	0	0	0	0	0	0	0		D	0	0	1.95106	2.58688	0	0	0	0	0	0	0	0		D	0	0	0	0	0	0	0	0	0	0	0	0
	E	0.864729	2.48579	1.02107	2.02981	1.78994	3.68686	2.24082	1.24051	2.16687	1.19196	2.81029	0.36374		E	1.42006	5.70125	1.24792	2.05006	1.83459	8.93789	3.42943	1.192	2.17741	0.995873	3.85243	0.807091		E	0	0	0	0	0	0	0	0	0	0	0	0
	F	3.63123	5.39566	11.107	3.04163	2.54663	6.65456	5.10654	3.74727	0	0	0	0		F	3.15118	6.22477	12.3846	2.85189	3.44328	7.9345	5.50512	4.23373	0	0	0	0		F	0	0	0	0	0	0	0	0	0	0	0	0
	G	0	0	0	0	0	0	0	0	0	0	0	0		G	0	0	0	0	0	0	0	0	0	0	0	0		G	0	0	0	0	0	0	0	0	0	0	0	0
	H	0	0	0	0	0	0	0	0	0	0	0	0		H	0	0	0	0	0	0	0	0	0	0	0	0		H	0	0	0	0	0	0	0	0	0	0	0	0
	Measurement 19														Measurement 19														Measurement 19
		1	2	3	4	5	6	7	8	9	10	11	12			1	2	3	4	5	6	7	8	9	10	11	12			1	2	3	4	5	6	7	8	9	10	11	12
	A	0	0	0	0	0	0	0	0	0	0	0	0		A	0	0	0	0	0	0	0	0	0	0	0	0		A	0	0	0	0	0	0	0	0	0	0	0	0
	B	2.37845	32.2493	1.00935	-3.30335	5.73843	0	0	0	0	0	0	0		B	0.852857	-0.552726	1.35777	0.489975	1.76271	0	0	0	0	0	0	0		B	0	0	0	0	0	0	0	0	0	0	0	0
	C	0	0	0	0	0	0	0	0	0	0	0	0		C	0	0	0	0	0	0	0	0	0	0	0	0		C	0	0	0	0	0	0	0	0	0	0	0	0
	D	0	0	4.13509	6.50956	0	0	0	0	0	0	0	0		D	0	0	1.33294	1.90088	0	0	0	0	0	0	0	0		D	0	0	0	0	0	0	0	0	0	0	0	0
	E	2.65967	8.71327	2.7633	4.73591	3.78443	10.6852	11.2055	3.54388	5.95518	3.16392	7.53972	0.943069		E	1.09287	5.62484	0.922126	1.38742	1.30467	7.47833	2.95575	0.878095	1.70552	0.968341	3.7392	0.858381		E	0	0	0	0	0	0	0	0	0	0	0	0
	F	5.61693	15.0069	20.8487	6.22188	6.73776	14.4916	9.61626	6.33958	0	0	0	0		F	3.12391	6.50806	12.2971	3.01494	3.22244	7.6508	5.69915	4.19332	0	0	0	0		F	0	0	0	0	0	0	0	0	0	0	0	0
	G	0	0	0	0	0	0	0	0	0	0	0	0		G	0	0	0	0	0	0	0	0	0	0	0	0		G	0	0	0	0	0	0	0	0	0	0	0	0
	H	0	0	0	0	0	0	0	0	0	0	0	0		H	0	0	0	0	0	0	0	0	0	0	0	0		H	0	0	0	0	0	0	0	0	0	0	0	0
	Measurement 20														Measurement 20														Measurement 20
		1	2	3	4	5	6	7	8	9	10	11	12			1	2	3	4	5	6	7	8	9	10	11	12			1	2	3	4	5	6	7	8	9	10	11	12
	A	0	0	0	0	0	0	0	0	0	0	0	0		A	0	0	0	0	0	0	0	0	0	0	0	0		A	0	0	0	0	0	0	0	0	0	0	0	0
	B	2.31029	28.0395	1.04227	-3.6136	5.54416	0	0	0	0	0	0	0		B	0.974616	1.10018	1.54225	0.489562	1.93041	0	0	0	0	0	0	0		B	0	0	0	0	0	0	0	0	0	0	0	0
	C	0	0	0	0	0	0	0	0	0	0	0	0		C	0	0	0	0	0	0	0	0	0	0	0	0		C	0	0	0	0	0	0	0	0	0	0	0	0
	D	0	0	3.68795	6.12521	0	0	0	0	0	0	0	0		D	0	0	1.59979	2.15171	0	0	0	0	0	0	0	0		D	0	0	0	0	0	0	0	0	0	0	0	0
	E	2.33254	7.18423	2.35824	4.50002	3.54983	10.0307	8.92923	3.21607	5.67691	3.09675	7.38859	1.01435		E	1.27631	6.04419	1.08708	1.74188	1.63227	8.27569	3.41863	1.04567	2.0296	0.99378	3.88029	0.884804		E	0	0	0	0	0	0	0	0	0	0	0	0
	F	5.50172	14.136	20.6216	6.13859	6.19816	13.8644	9.93011	6.28123	0	0	0	0		F	3.05914	6.57196	11.8557	2.96803	3.10511	7.63188	5.54116	4.15861	0	0	0	0		F	0	0	0	0	0	0	0	0	0	0	0	0
	G	0	0	0	0	0	0	0	0	0	0	0	0		G	0	0	0	0	0	0	0	0	0	0	0	0		G	0	0	0	0	0	0	0	0	0	0	0	0
	H	0	0	0	0	0	0	0	0	0	0	0	0		H	0	0	0	0	0	0	0	0	0	0	0	0		H	0	0	0	0	0	0	0	0	0	0	0	0
	Measurement 21														Measurement 21														Measurement 21
		1	2	3	4	5	6	7	8	9	10	11	12			1	2	3	4	5	6	7	8	9	10	11	12			1	2	3	4	5	6	7	8	9	10	11	12
	A	0	0	0	0	0	0	0	0	0	0	0	0		A	0	0	0	0	0	0	0	0	0	0	0	0		A	0	0	0	0	0	0	0	0	0	0	0	0
	B	2.32729	26.2352	1.16459	-3.78317	5.40757	0	0	0	0	0	0	0		B	1.00965	0.624578	1.59282	0.114766	1.99803	0	0	0	0	0	0	0		B	0	0	0	0	0	0	0	0	0	0	0	0
	C	0	0	0	0	0	0	0	0	0	0	0	0		C	0	0	0	0	0	0	0	0	0	0	0	0		C	0	0	0	0	0	0	0	0	0	0	0	0
	D	0	0	3.66144	6.11304	0	0	0	0	0	0	0	0		D	0	0	1.66403	2.23519	0	0	0	0	0	0	0	0		D	0	0	0	0	0	0	0	0	0	0	0	0
	E	2.52726	7.36078	2.50563	4.85044	3.77803	10.9333	8.73434	3.48541	5.83675	3.05597	7.29056	1.11626		E	1.419	6.43455	1.19785	1.94167	1.77205	8.49017	3.76711	1.18429	2.07678	1.01747	3.63182	0.840805		E	0	0	0	0	0	0	0	0	0	0	0	0
	F	5.43781	13.8341	20.372	6.07655	6.14514	13.7475	9.97867	6.23022	0	0	0	0		F	2.99904	6.41207	11.5293	2.92494	3.07014	7.5844	5.41583	4.11046	0	0	0	0		F	0	0	0	0	0	0	0	0	0	0	0	0
	G	0	0	0	0	0	0	0	0	0	0	0	0		G	0	0	0	0	0	0	0	0	0	0	0	0		G	0	0	0	0	0	0	0	0	0	0	0	0
	H	0	0	0	0	0	0	0	0	0	0	0	0		H	0	0	0	0	0	0	0	0	0	0	0	0		H	0	0	0	0	0	0	0	0	0	0	0	0
	Measurement 22														Measurement 22														Measurement 22
		1	2	3	4	5	6	7	8	9	10	11	12			1	2	3	4	5	6	7	8	9	10	11	12			1	2	3	4	5	6	7	8	9	10	11	12
	A	0	0	0	0	0	0	0	0	0	0	0	0		A	0	0	0	0	0	0	0	0	0	0	0	0		A	0	0	0	0	0	0	0	0	0	0	0	0
	B	2.34777	22.6975	1.3333	-3.73523	5.35649	0	0	0	0	0	0	0		B	0.995299	-0.321868	1.58415	0.0464341	2.02204	0	0	0	0	0	0	0		B	0	0	0	0	0	0	0	0	0	0	0	0
	C	0	0	0	0	0	0	0	0	0	0	0	0		C	0	0	0	0	0	0	0	0	0	0	0	0		C	0	0	0	0	0	0	0	0	0	0	0	0
	D	0	0	3.6938	6.17242	0	0	0	0	0	0	0	0		D	0	0	1.65417	2.24717	0	0	0	0	0	0	0	0		D	0	0	0	0	0	0	0	0	0	0	0	0
	E	2.77791	7.9337	2.71942	5.32365	4.01769	11.9322	8.96792	3.6816	5.97673	3.03412	7.28067	1.18678		E	1.45195	6.28072	1.26831	2.0084	1.75139	8.56196	3.77756	1.15292	2.05975	1.01287	3.46288	0.781491		E	0	0	0	0	0	0	0	0	0	0	0	0
	F	5.43604	13.8357	20.3668	6.07327	6.22006	13.7775	10.0181	6.23241	0	0	0	0		F	2.94489	6.33728	11.3304	2.87852	3.02842	7.52544	5.283	4.05906	0	0	0	0		F	0	0	0	0	0	0	0	0	0	0	0	0
	G	0	0	0	0	0	0	0	0	0	0	0	0		G	0	0	0	0	0	0	0	0	0	0	0	0		G	0	0	0	0	0	0	0	0	0	0	0	0
	H	0	0	0	0	0	0	0	0	0	0	0	0		H	0	0	0	0	0	0	0	0	0	0	0	0		H	0	0	0	0	0	0	0	0	0	0	0	0
	Measurement 23														Measurement 23														Measurement 23
		1	2	3	4	5	6	7	8	9	10	11	12			1	2	3	4	5	6	7	8	9	10	11	12			1	2	3	4	5	6	7	8	9	10	11	12
	A	0	0	0	0	0	0	0	0	0	0	0	0		A	0	0	0	0	0	0	0	0	0	0	0	0		A	0	0	0	0	0	0	0	0	0	0	0	0
	B	2.41494	19.8917	1.50369	-3.93566	5.33004	0	0	0	0	0	0	0		B	0.97101	-0.760476	1.5702	-0.146496	2.0268	0	0	0	0	0	0	0		B	0	0	0	0	0	0	0	0	0	0	0	0
	C	0	0	0	0	0	0	0	0	0	0	0	0		C	0	0	0	0	0	0	0	0	0	0	0	0		C	0	0	0	0	0	0	0	0	0	0	0	0
	D	0	0	3.73097	6.20136	0	0	0	0	0	0	0	0		D	0	0	1.62125	2.23738	0	0	0	0	0	0	0	0		D	0	0	0	0	0	0	0	0	0	0	0	0
	E	3.08634	8.31318	2.97878	5.70255	4.28032	12.6343	9.24679	3.81517	6.02125	3.01079	7.25559	1.23065		E	1.4523	7.34043	1.28913	2.02284	1.76545	8.47543	3.80401	1.14868	2.025	0.993194	3.36941	0.737729		E	0	0	0	0	0	0	0	0	0	0	0	0
	F	5.42398	13.9827	20.235	6.04653	6.3249	13.8595	9.96566	6.21919	0	0	0	0		F	2.85197	6.16356	11.1194	2.80786	2.95877	7.35781	5.18714	3.96849	0	0	0	0		F	0	0	0	0	0	0	0	0	0	0	0	0
	G	0	0	0	0	0	0	0	0	0	0	0	0		G	0	0	0	0	0	0	0	0	0	0	0	0		G	0	0	0	0	0	0	0	0	0	0	0	0
	H	0	0	0	0	0	0	0	0	0	0	0	0		H	0	0	0	0	0	0	0	0	0	0	0	0		H	0	0	0	0	0	0	0	0	0	0	0	0
	Measurement 24														Measurement 24														Measurement 24
		1	2	3	4	5	6	7	8	9	10	11	12			1	2	3	4	5	6	7	8	9	10	11	12			1	2	3	4	5	6	7	8	9	10	11	12
	A	0	0	0	0	0	0	0	0	0	0	0	0		A	0	0	0	0	0	0	0	0	0	0	0	0		A	0	0	0	0	0	0	0	0	0	0	0	0
	B	1.75551	18.6743	0.295556	-4.37126	1.78008	0	0	0	0	0	0	0		B	0.782461	3.89648	1.19154	0.36035	1.67209	0	0	0	0	0	0	0		B	0	0	0	0	0	0	0	0	0	0	0	0
	C	0	0	0	0	0	0	0	0	0	0	0	0		C	0	0	0	0	0	0	0	0	0	0	0	0		C	0	0	0	0	0	0	0	0	0	0	0	0
	D	0	0	1.80968	2.85917	0	0	0	0	0	0	0	0		D	0	0	1.29894	1.76319	0	0	0	0	0	0	0	0		D	0	0	0	0	0	0	0	0	0	0	0	0
	E	0.933813	4.39421	1.5423	1.59449	2.01107	4.55494	3.14467	1.02561	2.07461	1.47683	2.50406	0.573667		E	1.01385	5.66117	1.08362	1.60175	1.40665	7.23465	2.90207	0.876919	1.49586	0.803726	2.82663	0.587708		E	0	0	0	0	0	0	0	0	0	0	0	0
	F	4.49271	10.0411	14.8015	4.23729	3.89003	9.69798	6.52246	4.66046	0	0	0	0		F	2.62684	5.08317	10.5409	2.50692	2.74116	6.7428	4.80248	3.70147	0	0	0	0		F	0	0	0	0	0	0	0	0	0	0	0	0
	G	0	0	0	0	0	0	0	0	0	0	0	0		G	0	0	0	0	0	0	0	0	0	0	0	0		G	0	0	0	0	0	0	0	0	0	0	0	0
	H	0	0	0	0	0	0	0	0	0	0	0	0		H	0	0	0	0	0	0	0	0	0	0	0	0		H	0	0	0	0	0	0	0	0	0	0	0	0
	Measurement 25														Measurement 25														Measurement 25
		1	2	3	4	5	6	7	8	9	10	11	12			1	2	3	4	5	6	7	8	9	10	11	12			1	2	3	4	5	6	7	8	9	10	11	12
	A	0	0	0	0	0	0	0	0	0	0	0	0		A	0	0	0	0	0	0	0	0	0	0	0	0		A	0	0	0	0	0	0	0	0	0	0	0	0
	B	1.10668	15.6451	0.120695	-3.93955	1.19004	0	0	0	0	0	0	0		B	0.721894	1.35189	1.13735	0.200804	1.60397	0	0	0	0	0	0	0		B	0	0	0	0	0	0	0	0	0	0	0	0
	C	0	0	0	0	0	0	0	0	0	0	0	0		C	0	0	0	0	0	0	0	0	0	0	0	0		C	0	0	0	0	0	0	0	0	0	0	0	0
	D	0	0	0.924615	1.73299	0	0	0	0	0	0	0	0		D	0	0	1.19412	1.70641	0	0	0	0	0	0	0	0		D	0	0	0	0	0	0	0	0	0	0	0	0
	E	0.386656	1.95976	0.726999	0.988994	1.33572	2.34189	0.87476	0.853824	1.2272	0.749332	1.41146	0.350344		E	1.00845	5.21633	0.916007	1.58767	1.23682	6.71419	2.65312	0.921757	1.42525	0.745237	2.67072	0.526382		E	0	0	0	0	0	0	0	0	0	0	0	0
	F	3.57752	6.62027	10.9811	2.63281	2.61895	7.17679	4.12917	3.37969	0	0	0	0		F	2.50704	4.68283	9.88686	2.33692	2.59441	6.30887	4.59683	3.5375	0	0	0	0		F	0	0	0	0	0	0	0	0	0	0	0	0
	G	0	0	0	0	0	0	0	0	0	0	0	0		G	0	0	0	0	0	0	0	0	0	0	0	0		G	0	0	0	0	0	0	0	0	0	0	0	0
	H	0	0	0	0	0	0	0	0	0	0	0	0		H	0	0	0	0	0	0	0	0	0	0	0	0		H	0	0	0	0	0	0	0	0	0	0	0	0
	Measurement 26														Measurement 26														Measurement 26
		1	2	3	4	5	6	7	8	9	10	11	12			1	2	3	4	5	6	7	8	9	10	11	12			1	2	3	4	5	6	7	8	9	10	11	12
	A	0	0	0	0	0	0	0	0	0	0	0	0		A	0	0	0	0	0	0	0	0	0	0	0	0		A	0	0	0	0	0	0	0	0	0	0	0	0
	B	0.847491	9.97811	0.046625	-4.05752	1.0819	0	0	0	0	0	0	0		B	0.653039	-2.64653	1.10369	-0.266369	1.60532	0	0	0	0	0	0	0		B	0	0	0	0	0	0	0	0	0	0	0	0
	C	0	0	0	0	0	0	0	0	0	0	0	0		C	0	0	0	0	0	0	0	0	0	0	0	0		C	0	0	0	0	0	0	0	0	0	0	0	0
	D	0	0	0.658303	1.43521	0	0	0	0	0	0	0	0		D	0	0	1.14464	1.67231	0	0	0	0	0	0	0	0		D	0	0	0	0	0	0	0	0	0	0	0	0
	E	0.239299	1.42233	0.502561	0.826278	1.20375	1.85606	0.503198	0.792932	0.99463	0.615775	1.24804	0.276789		E	1.01182	4.91073	0.856234	1.5537	1.13767	6.59839	2.50045	0.883149	1.39656	0.740314	2.6223	0.487922		E	0	0	0	0	0	0	0	0	0	0	0	0
	F	2.78029	4.68461	8.7959	2.08613	2.03198	5.5164	3.26475	2.67341	0	0	0	0		F	2.39272	4.41931	9.38965	2.20205	2.49834	5.99729	4.39646	3.36383	0	0	0	0		F	0	0	0	0	0	0	0	0	0	0	0	0
	G	0	0	0	0	0	0	0	0	0	0	0	0		G	0	0	0	0	0	0	0	0	0	0	0	0		G	0	0	0	0	0	0	0	0	0	0	0	0
	H	0	0	0	0	0	0	0	0	0	0	0	0		H	0	0	0	0	0	0	0	0	0	0	0	0		H	0	0	0	0	0	0	0	0	0	0	0	0
	Measurement 27														Measurement 27														Measurement 27
		1	2	3	4	5	6	7	8	9	10	11	12			1	2	3	4	5	6	7	8	9	10	11	12			1	2	3	4	5	6	7	8	9	10	11	12
	A	0	0	0	0	0	0	0	0	0	0	0	0		A	0	0	0	0	0	0	0	0	0	0	0	0		A	0	0	0	0	0	0	0	0	0	0	0	0
	B	0.729535	6.99004	-0.0016017	-4.408	1.01091	0	0	0	0	0	0	0		B	0.612265	-3.03103	1.07525	-0.0691835	1.6017	0	0	0	0	0	0	0		B	0	0	0	0	0	0	0	0	0	0	0	0
	C	0	0	0	0	0	0	0	0	0	0	0	0		C	0	0	0	0	0	0	0	0	0	0	0	0		C	0	0	0	0	0	0	0	0	0	0	0	0
	D	0	0	0.551778	1.28478	0	0	0	0	0	0	0	0		D	0	0	1.14007	1.62463	0	0	0	0	0	0	0	0		D	0	0	0	0	0	0	0	0	0	0	0	0
	E	0.165591	1.21206	0.4351	0.730439	1.1246	1.54777	0.373134	0.74086	0.867281	0.556989	1.15532	0.243018		E	0.969923	4.86529	0.838081	1.57335	1.15048	6.52686	2.42515	0.881697	1.38748	0.73589	2.54989	0.479091		E	0	0	0	0	0	0	0	0	0	0	0	0
	F	2.1137	3.74742	7.27541	1.80837	1.72224	4.35247	2.86852	2.16129	0	0	0	0		F	2.28391	4.23402	8.99399	2.09662	2.43463	5.7252	4.21812	3.2063	0	0	0	0		F	0	0	0	0	0	0	0	0	0	0	0	0
	G	0	0	0	0	0	0	0	0	0	0	0	0		G	0	0	0	0	0	0	0	0	0	0	0	0		G	0	0	0	0	0	0	0	0	0	0	0	0
	H	0	0	0	0	0	0	0	0	0	0	0	0		H	0	0	0	0	0	0	0	0	0	0	0	0		H	0	0	0	0	0	0	0	0	0	0	0	0
	Measurement 28														Measurement 28														Measurement 28
		1	2	3	4	5	6	7	8	9	10	11	12			1	2	3	4	5	6	7	8	9	10	11	12			1	2	3	4	5	6	7	8	9	10	11	12
	A	0	0	0	0	0	0	0	0	0	0	0	0		A	0	0	0	0	0	0	0	0	0	0	0	0		A	0	0	0	0	0	0	0	0	0	0	0	0
	B	0.667463	3.32526	-0.0215842	-4.58056	0.950099	0	0	0	0	0	0	0		B	0.605157	-2.20861	1.01845	-0.191719	1.59366	0	0	0	0	0	0	0		B	0	0	0	0	0	0	0	0	0	0	0	0
	C	0	0	0	0	0	0	0	0	0	0	0	0		C	0	0	0	0	0	0	0	0	0	0	0	0		C	0	0	0	0	0	0	0	0	0	0	0	0
	D	0	0	0.476094	1.18365	0	0	0	0	0	0	0	0		D	0	0	1.11626	1.57919	0	0	0	0	0	0	0	0		D	0	0	0	0	0	0	0	0	0	0	0	0
	E	0.0752747	1.0098	0.357188	0.656679	1.06032	1.3614	0.0748663	0.713685	0.771668	0.516007	1.05911	0.221445		E	0.914365	4.83499	0.831171	1.56693	1.13922	6.43406	2.50454	0.881528	1.39104	0.675622	2.52982	0.466211		E	0	0	0	0	0	0	0	0	0	0	0	0
	F	1.79146	3.15088	6.0027	1.6265	1.52727	3.51106	2.5898	1.84144	0	0	0	0		F	2.23597	4.09754	8.63221	2.00773	2.38226	5.5051	4.07164	3.08279	0	0	0	0		F	0	0	0	0	0	0	0	0	0	0	0	0
	G	0	0	0	0	0	0	0	0	0	0	0	0		G	0	0	0	0	0	0	0	0	0	0	0	0		G	0	0	0	0	0	0	0	0	0	0	0	0
	H	0	0	0	0	0	0	0	0	0	0	0	0		H	0	0	0	0	0	0	0	0	0	0	0	0		H	0	0	0	0	0	0	0	0	0	0	0	0
	Measurement 29														Measurement 29														Measurement 29
		1	2	3	4	5	6	7	8	9	10	11	12			1	2	3	4	5	6	7	8	9	10	11	12			1	2	3	4	5	6	7	8	9	10	11	12
	A	0	0	0	0	0	0	0	0	0	0	0	0		A	0	0	0	0	0	0	0	0	0	0	0	0		A	0	0	0	0	0	0	0	0	0	0	0	0
	B	0.626581	1.03868	-0.0327075	-4.49557	0.90556	0	0	0	0	0	0	0		B	0.497672	-4.14214	0.991358	-0.295097	1.59152	0	0	0	0	0	0	0		B	0	0	0	0	0	0	0	0	0	0	0	0
	C	0	0	0	0	0	0	0	0	0	0	0	0		C	0	0	0	0	0	0	0	0	0	0	0	0		C	0	0	0	0	0	0	0	0	0	0	0	0
	D	0	0	0.427074	1.11563	0	0	0	0	0	0	0	0		D	0	0	1.08546	1.53785	0	0	0	0	0	0	0	0		D	0	0	0	0	0	0	0	0	0	0	0	0
	E	0.0369566	0.940594	0.322003	0.614834	1.01138	1.28503	-0.131978	0.707549	0.715445	0.423314	1.00376	0.201438		E	0.84817	4.85854	0.816036	1.5352	1.12597	6.3544	2.25298	0.841362	1.37545	0.551704	2.48098	0.445951		E	0	0	0	0	0	0	0	0	0	0	0	0
	F	1.61146	2.76872	5.10066	1.48873	1.39595	3.02208	2.39039	1.65661	0	0	0	0		F	2.1277	3.94261	8.27439	1.91962	2.34411	5.40153	3.9373	2.94327	0	0	0	0		F	0	0	0	0	0	0	0	0	0	0	0	0
	G	0	0	0	0	0	0	0	0	0	0	0	0		G	0	0	0	0	0	0	0	0	0	0	0	0		G	0	0	0	0	0	0	0	0	0	0	0	0
	H	0	0	0	0	0	0	0	0	0	0	0	0		H	0	0	0	0	0	0	0	0	0	0	0	0		H	0	0	0	0	0	0	0	0	0	0	0	0
	Measurement 30														Measurement 30														Measurement 30
		1	2	3	4	5	6	7	8	9	10	11	12			1	2	3	4	5	6	7	8	9	10	11	12			1	2	3	4	5	6	7	8	9	10	11	12
	A	0	0	0	0	0	0	0	0	0	0	0	0		A	0	0	0	0	0	0	0	0	0	0	0	0		A	0	0	0	0	0	0	0	0	0	0	0	0
	B	0.583739	-1.05228	-0.0590681	-4.71034	0.876151	0	0	0	0	0	0	0		B	0.472926	-3.58767	0.945166	0.140124	1.56383	0	0	0	0	0	0	0		B	0	0	0	0	0	0	0	0	0	0	0	0
	C	0	0	0	0	0	0	0	0	0	0	0	0		C	0	0	0	0	0	0	0	0	0	0	0	0		C	0	0	0	0	0	0	0	0	0	0	0	0
	D	0	0	0.390148	1.05246	0	0	0	0	0	0	0	0		D	0	0	1.03616	1.48081	0	0	0	0	0	0	0	0		D	0	0	0	0	0	0	0	0	0	0	0	0
	E	0.00948558	0.842171	0.287565	0.555169	0.989697	1.15392	-0.139013	0.67039	0.637865	0.408758	0.938808	0.187261		E	0.807917	4.95588	0.795645	1.5154	1.08954	6.28555	2.21119	0.854478	1.34845	0.553145	2.45642	0.437824		E	0	0	0	0	0	0	0	0	0	0	0	0
	F	1.46114	2.4607	4.51612	1.38308	1.31484	2.67268	2.23327	1.52349	0	0	0	0		F	2.05155	3.82128	8.03272	1.84727	2.27678	5.19258	3.81425	2.81981	0	0	0	0		F	0	0	0	0	0	0	0	0	0	0	0	0
	G	0	0	0	0	0	0	0	0	0	0	0	0		G	0	0	0	0	0	0	0	0	0	0	0	0		G	0	0	0	0	0	0	0	0	0	0	0	0
	H	0	0	0	0	0	0	0	0	0	0	0	0		H	0	0	0	0	0	0	0	0	0	0	0	0		H	0	0	0	0	0	0	0	0	0	0	0	0
	Measurement 31														Measurement 31														Measurement 31
		1	2	3	4	5	6	7	8	9	10	11	12			1	2	3	4	5	6	7	8	9	10	11	12			1	2	3	4	5	6	7	8	9	10	11	12
	A	0	0	0	0	0	0	0	0	0	0	0	0		A	0	0	0	0	0	0	0	0	0	0	0	0		A	0	0	0	0	0	0	0	0	0	0	0	0
	B	0.587078	-2.41166	-0.0755427	-4.81319	0.845199	0	0	0	0	0	0	0		B	0.440675	-5.49045	0.904667	-0.197454	1.5475	0	0	0	0	0	0	0		B	0	0	0	0	0	0	0	0	0	0	0	0
	C	0	0	0	0	0	0	0	0	0	0	0	0		C	0	0	0	0	0	0	0	0	0	0	0	0		C	0	0	0	0	0	0	0	0	0	0	0	0
	D	0	0	0.346885	0.982192	0	0	0	0	0	0	0	0		D	0	0	0.990273	1.43025	0	0	0	0	0	0	0	0		D	0	0	0	0	0	0	0	0	0	0	0	0
	E	-0.00823668	0.770516	0.270692	0.529924	0.986611	1.09595	-0.0998416	0.679769	0.588414	0.390788	0.891268	0.168693		E	0.797138	4.91156	0.795604	1.48882	1.09702	6.10414	2.10762	0.839384	1.30248	0.538597	2.3866	0.438358		E	0	0	0	0	0	0	0	0	0	0	0	0
	F	1.34336	2.22848	4.07035	1.29817	1.23339	2.42249	2.09379	1.4333	0	0	0	0		F	1.99993	3.77426	7.76604	1.79516	2.24427	5.07193	3.67013	2.74297	0	0	0	0		F	0	0	0	0	0	0	0	0	0	0	0	0
	G	0	0	0	0	0	0	0	0	0	0	0	0		G	0	0	0	0	0	0	0	0	0	0	0	0		G	0	0	0	0	0	0	0	0	0	0	0	0
	H	0	0	0	0	0	0	0	0	0	0	0	0		H	0	0	0	0	0	0	0	0	0	0	0	0		H	0	0	0	0	0	0	0	0	0	0	0	0
	Measurement 32														Measurement 32														Measurement 32
		1	2	3	4	5	6	7	8	9	10	11	12			1	2	3	4	5	6	7	8	9	10	11	12			1	2	3	4	5	6	7	8	9	10	11	12
	A	0	0	0	0	0	0	0	0	0	0	0	0		A	0	0	0	0	0	0	0	0	0	0	0	0		A	0	0	0	0	0	0	0	0	0	0	0	0
	B	0.554538	-3.43625	-0.100677	-4.69928	0.816853	0	0	0	0	0	0	0		B	0.431825	-3.95922	0.873884	0.415359	1.52426	0	0	0	0	0	0	0		B	0	0	0	0	0	0	0	0	0	0	0	0
	C	0	0	0	0	0	0	0	0	0	0	0	0		C	0	0	0	0	0	0	0	0	0	0	0	0		C	0	0	0	0	0	0	0	0	0	0	0	0
	D	0	0	0.317514	0.940482	0	0	0	0	0	0	0	0		D	0	0	0.961318	1.39165	0	0	0	0	0	0	0	0		D	0	0	0	0	0	0	0	0	0	0	0	0
	E	-0.0494323	0.682481	0.240988	0.502023	0.931052	1.00335	-0.186581	0.642756	0.56258	0.379067	0.846699	0.164671		E	0.765518	4.93264	0.770017	1.45993	1.06599	6.08844	2.00653	0.809218	1.29976	0.53558	2.35065	0.413055		E	0	0	0	0	0	0	0	0	0	0	0	0
	F	1.24675	2.00808	3.72402	1.22488	1.17003	2.23351	1.97807	1.34027	0	0	0	0		F	1.97188	3.74371	7.48483	1.7328	2.19908	4.92838	3.56847	2.65106	0	0	0	0		F	0	0	0	0	0	0	0	0	0	0	0	0
	G	0	0	0	0	0	0	0	0	0	0	0	0		G	0	0	0	0	0	0	0	0	0	0	0	0		G	0	0	0	0	0	0	0	0	0	0	0	0
	H	0	0	0	0	0	0	0	0	0	0	0	0		H	0	0	0	0	0	0	0	0	0	0	0	0		H	0	0	0	0	0	0	0	0	0	0	0	0
OCR Group Data (pmol/min):
Measurement:	Measurement 1	Measurement 2	Measurement 3	Measurement 4	Measurement 5	Measurement 6	Measurement 7	Measurement 8	Measurement 9	Measurement 10	Measurement 11	Measurement 12	Measurement 13	Measurement 14	Measurement 15	Measurement 16	Measurement 17	Measurement 18	Measurement 19	Measurement 20	Measurement 21	Measurement 22	Measurement 23	Measurement 24	Measurement 25	Measurement 26	Measurement 27	Measurement 28	Measurement 29	Measurement 30	Measurement 31	Measurement 32
Time (min):	1.31196	7.90401	14.4646	21.0619	27.6388	34.2405	40.9282	47.5432	54.124	60.7252	67.3352	73.896	80.499	87.1098	93.6984	100.298	106.901	113.507	120.209	126.809	133.428	140.039	146.649	153.352	159.939	166.528	173.145	179.764	186.38	192.979	199.603	206.226
Background	0	0	0	0	0	0	0	0	0	0	0	0	0	0	0	0	0	0	0	0	0	0	0	0	0	0	0	0	0	0	0	0
Embryo	6.7261	6.28977	6.09207	6.01331	5.98919	5.98122	3.72532	2.15601	1.64225	1.38528	1.26914	1.24081	1.27919	1.32571	1.39755	1.50266	1.66236	1.78582	5.02729	4.58749	4.71463	4.92566	5.10334	2.01943	1.07541	0.85595	0.74868	0.654892	0.59838	0.552089	0.526492	0.485198
Adult	12.4741	11.8293	11.5966	11.5063	11.4782	11.4438	10.3084	9.09123	7.63076	6.60845	5.99976	5.59217	5.35709	5.18437	5.0903	5.04044	5.09686	5.15381	10.6099	10.334	10.2277	10.245	10.2572	7.29295	5.13954	3.97918	3.25618	2.75514	2.42933	2.19567	2.01542	1.8657
OCR Group Error (pmol/min)	StandardDeviation
Measurement:	Measurement 1	Measurement 2	Measurement 3	Measurement 4	Measurement 5	Measurement 6	Measurement 7	Measurement 8	Measurement 9	Measurement 10	Measurement 11	Measurement 12	Measurement 13	Measurement 14	Measurement 15	Measurement 16	Measurement 17	Measurement 18	Measurement 19	Measurement 20	Measurement 21	Measurement 22	Measurement 23	Measurement 24	Measurement 25	Measurement 26	Measurement 27	Measurement 28	Measurement 29	Measurement 30	Measurement 31	Measurement 32
Time (min):	1.31196	7.90401	14.4646	21.0619	27.6388	34.2405	40.9282	47.5432	54.124	60.7252	67.3352	73.896	80.499	87.1098	93.6984	100.298	106.901	113.507	120.209	126.809	133.428	140.039	146.649	153.352	159.939	166.528	173.145	179.764	186.38	192.979	199.603	206.226
Background	0	0	0	0	0	0	0	0	0	0	0	0	0	0	0	0	0	0	0	0	0	0	0	0	0	0	0	0	0	0	0	0
Embryo	3.91382	3.61187	3.49733	3.4462	3.4391	3.45047	2.18132	1.1314	0.816137	0.711082	0.681807	0.681095	0.713569	0.727807	0.754436	0.813969	0.872864	0.940931	3.0854	2.67053	2.73112	2.88863	2.99626	1.18267	0.575281	0.48239	0.433332	0.417929	0.422265	0.400043	0.383541	0.376844
Adult	6.68063	6.37797	6.21451	6.15371	6.13236	6.18574	5.47134	4.93102	4.19707	3.64593	3.32472	3.11015	2.97238	2.85652	2.77526	2.7155	2.72985	2.75962	5.57591	5.44321	5.36104	5.35464	5.33662	3.89134	2.91943	2.30185	1.87848	1.50461	1.24342	1.07645	0.952929	0.859843
ECAR Group Data (pmol/min)
Measurement:	Measurement 1	Measurement 2	Measurement 3	Measurement 4	Measurement 5	Measurement 6	Measurement 7	Measurement 8	Measurement 9	Measurement 10	Measurement 11	Measurement 12	Measurement 13	Measurement 14	Measurement 15	Measurement 16	Measurement 17	Measurement 18	Measurement 19	Measurement 20	Measurement 21	Measurement 22	Measurement 23	Measurement 24	Measurement 25	Measurement 26	Measurement 27	Measurement 28	Measurement 29	Measurement 30	Measurement 31	Measurement 32
Time (min):	1.31196	7.90401	14.4646	21.0619	27.6388	34.2405	40.9282	47.5432	54.124	60.7252	67.3352	73.896	80.499	87.1098	93.6984	100.298	106.901	113.507	120.209	126.809	133.428	140.039	146.649	153.352	159.939	166.528	173.145	179.764	186.38	192.979	199.603	206.226
Background	0	0	0	0	0	0	0	0	0	0	0	0	0	0	0	0	0	0	0	0	0	0	0	0	0	0	0	0	0	0	0	0
Embryo	1.13149	0.992597	0.982935	0.989426	0.990199	0.987078	1.95228	2.60771	2.7836	2.82816	2.81444	2.78209	2.78531	2.67295	2.67465	2.6275	2.57265	2.5031	2.12486	2.38288	2.48666	2.47489	2.5206	2.01193	1.88151	1.81637	1.79042	1.76954	1.71709	1.69473	1.65416	1.62825
Adult	4.68732	3.8484	3.84963	3.86697	3.85922	3.83612	4.36964	5.37349	6.18785	6.53573	6.57363	6.4608	6.38356	6.25526	6.14375	5.99641	5.86225	5.71614	5.71371	5.61145	5.50577	5.42338	5.30188	4.84322	4.55641	4.33246	4.1491	4.00191	3.86132	3.73203	3.63309	3.53503
ECAR Group Error (pmol/min)	StandardDeviation
Measurement:	Measurement 1	Measurement 2	Measurement 3	Measurement 4	Measurement 5	Measurement 6	Measurement 7	Measurement 8	Measurement 9	Measurement 10	Measurement 11	Measurement 12	Measurement 13	Measurement 14	Measurement 15	Measurement 16	Measurement 17	Measurement 18	Measurement 19	Measurement 20	Measurement 21	Measurement 22	Measurement 23	Measurement 24	Measurement 25	Measurement 26	Measurement 27	Measurement 28	Measurement 29	Measurement 30	Measurement 31	Measurement 32
Time (min):	1.31196	7.90401	14.4646	21.0619	27.6388	34.2405	40.9282	47.5432	54.124	60.7252	67.3352	73.896	80.499	87.1098	93.6984	100.298	106.901	113.507	120.209	126.809	133.428	140.039	146.649	153.352	159.939	166.528	173.145	179.764	186.38	192.979	199.603	206.226
Background	0	0	0	0	0	0	0	0	0	0	0	0	0	0	0	0	0	0	0	0	0	0	0	0	0	0	0	0	0	0	0	0
Embryo	0.869011	0.805808	0.810613	0.809567	0.809202	0.818082	1.64663	2.09933	2.22755	2.26976	2.25487	2.26269	2.31744	2.17687	2.23156	2.18964	2.14275	2.07725	1.86448	2.01512	2.07482	2.06596	2.18819	1.80893	1.67007	1.62031	1.60294	1.59225	1.59122	1.59709	1.56147	1.56653
Adult	2.80206	2.30729	2.26631	2.25716	2.23204	2.26888	2.53124	3.04802	3.3237	3.54497	3.62121	3.74394	3.69994	3.59686	3.4956	3.38666	3.29398	3.20356	3.16754	3.06814	2.98224	2.93703	2.88634	2.73141	2.54996	2.41903	2.31421	2.21284	2.13074	2.06916	1.99783	1.92148
PER Group Data (pmol/min)
Measurement:	Measurement 1	Measurement 2	Measurement 3	Measurement 4	Measurement 5	Measurement 6	Measurement 7	Measurement 8	Measurement 9	Measurement 10	Measurement 11	Measurement 12	Measurement 13	Measurement 14	Measurement 15	Measurement 16	Measurement 17	Measurement 18	Measurement 19	Measurement 20	Measurement 21	Measurement 22	Measurement 23	Measurement 24	Measurement 25	Measurement 26	Measurement 27	Measurement 28	Measurement 29	Measurement 30	Measurement 31	Measurement 32
Time (min):	1.31196	7.90401	14.4646	21.0619	27.6388	34.2405	40.9282	47.5432	54.124	60.7252	67.3352	73.896	80.499	87.1098	93.6984	100.298	106.901	113.507	120.209	126.809	133.428	140.039	146.649	153.352	159.939	166.528	173.145	179.764	186.38	192.979	199.603	206.226
Background	0	0	0	0	0	0	0	0	0	0	0	0	0	0	0	0	0	0	0	0	0	0	0	0	0	0	0	0	0	0	0	0
Embryo	0	0	0	0	0	0	0	0	0	0	0	0	0	0	0	0	0	0	0	0	0	0	0	0	0	0	0	0	0	0	0	0
Adult	0	0	0	0	0	0	0	0	0	0	0	0	0	0	0	0	0	0	0	0	0	0	0	0	0	0	0	0	0	0	0	0
PER Group Error (pmol/min)	StandardDeviation
Measurement:	Measurement 1	Measurement 2	Measurement 3	Measurement 4	Measurement 5	Measurement 6	Measurement 7	Measurement 8	Measurement 9	Measurement 10	Measurement 11	Measurement 12	Measurement 13	Measurement 14	Measurement 15	Measurement 16	Measurement 17	Measurement 18	Measurement 19	Measurement 20	Measurement 21	Measurement 22	Measurement 23	Measurement 24	Measurement 25	Measurement 26	Measurement 27	Measurement 28	Measurement 29	Measurement 30	Measurement 31	Measurement 32
Time (min):	1.31196	7.90401	14.4646	21.0619	27.6388	34.2405	40.9282	47.5432	54.124	60.7252	67.3352	73.896	80.499	87.1098	93.6984	100.298	106.901	113.507	120.209	126.809	133.428	140.039	146.649	153.352	159.939	166.528	173.145	179.764	186.38	192.979	199.603	206.226
Background	0	0	0	0	0	0	0	0	0	0	0	0	0	0	0	0	0	0	0	0	0	0	0	0	0	0	0	0	0	0	0	0
Embryo	0	0	0	0	0	0	0	0	0	0	0	0	0	0	0	0	0	0	0	0	0	0	0	0	0	0	0	0	0	0	0	0
Adult	0	0	0	0	0	0	0	0	0	0	0	0	0	0	0	0	0	0	0	0	0	0	0	0	0	0	0	0	0	0	0	0

## Sheet: Baselined Rate
Measurement	Well	Group	Time	OCR	ECAR	PER

## Sheet: Baselined Rate (Columns)
Unassigned Well
Unselected Well
OCR Data
ECAR Data
PER Data

## Sheet: Baselined Rate (Plates)
Unassigned Well	Unselected Well	OCR Data	ECAR Data	PER Data

[truncated: 4 more sheets: Raw, styles, Calibration, Operation Log]
