# Supplementary material for: Choroid plexus NKCC1 mediates cerebrospinal fluid clearance during mouse early postnatal development
Source: Nat Commun. 2021 Jan 19;12:447. doi: 10.1038/s41467-020-20666-3 (PMC7815709; doi:10.1038/s41467-020-20666-3)
Supplement: Supplementary file 7 — Source Data [file 41467_2020_20666_MOESM7_ESM.zip › Source Data_2_Seahorse studies/Seahorse Source Data/20190703_XF Cell Mito Stress Test (Report).xlsm]

## Sheet: L-Normalized Rate (Copy)
Measurement	Well	Group	Time	OCR	ECAR	PPR
1	A01	Background	1.55339	0	0	0
1	B01	Vehicle Control	1.55339	193.461	35.1252	62.4666
1	C01	Vehicle Control	1.55339	183.218	38.6958	68.8167
1	D01	Vehicle Control	1.55339	147.718	28.4069	50.5188
1	E01	UK5099	1.55339	169.818	41.3282	73.4981
1	F01	UK5099	1.55339	152.628	48.7583	86.7117
1	G01	UK5099	1.55339	154.309	49.813	88.5874
1	H01	Background	1.55339	0	0	0
2	A01	Background	7.10735	0	0	0
2	B01	Vehicle Control	7.10735	179.162	33.0901	58.8475
2	C01	Vehicle Control	7.10735	166.811	24.7646	44.0414
2	D01	Vehicle Control	7.10735	133.722	19.1111	33.9871
2	E01	UK5099	7.10735	151.827	33.6402	59.8258
2	F01	UK5099	7.10735	138.063	41.7283	74.2097
2	G01	UK5099	7.10735	139.572	47.2229	83.9813
2	H01	Background	7.10735	0	0	0
3	A01	Background	12.6285	0	0	0
3	B01	Vehicle Control	12.6285	173.574	34.8746	62.0211
3	C01	Vehicle Control	12.6285	160.767	26.1442	46.4949
3	D01	Vehicle Control	12.6285	128.977	21.7261	38.6377
3	E01	UK5099	12.6285	141.911	34.9693	62.1895
3	F01	UK5099	12.6285	133.808	43.7313	77.7717
3	G01	UK5099	12.6285	131.714	49.0186	87.1746
3	H01	Background	12.6285	0	0	0
4	A01	Background	18.2982	0	0	0
4	B01	Vehicle Control	18.2982	101.515	57.3338	101.962
4	C01	Vehicle Control	18.2982	115.727	42.0683	74.8142
4	D01	Vehicle Control	18.2982	77.7601	39.9395	71.0283
4	E01	UK5099	18.2982	95.1149	46.6071	82.886
4	F01	UK5099	18.2982	84.6734	59.6291	106.044
4	G01	UK5099	18.2982	93.0743	63.816	113.49
4	H01	Background	18.2982	0	0	0
5	A01	Background	23.8189	0	0	0
5	B01	Vehicle Control	23.8189	82.2742	56.7951	101.004
5	C01	Vehicle Control	23.8189	83.1789	49.0931	87.3072
5	D01	Vehicle Control	23.8189	65.1607	42.2852	75.2
5	E01	UK5099	23.8189	79.4965	47.1257	83.8083
5	F01	UK5099	23.8189	71.8708	62.439	111.041
5	G01	UK5099	23.8189	74.0032	66.8883	118.954
5	H01	Background	23.8189	0	0	0
6	A01	Background	29.3385	0	0	0
6	B01	Vehicle Control	29.3385	79.5757	61.871	110.031
6	C01	Vehicle Control	29.3385	76.5475	48.6601	86.5371
6	D01	Vehicle Control	29.3385	62.6737	46.4299	82.571
6	E01	UK5099	29.3385	73.9146	48.6462	86.5124
6	F01	UK5099	29.3385	67.71	67.4572	119.966
6	G01	UK5099	29.3385	67.1742	67.988	120.91
6	H01	Background	29.3385	0	0	0
7	A01	Background	35.0732	0	0	0
7	B01	Vehicle Control	35.0732	359.083	79.1146	140.697
7	C01	Vehicle Control	35.0732	338.859	70.4124	125.221
7	D01	Vehicle Control	35.0732	272.663	61.5023	109.376
7	E01	UK5099	35.0732	188.979	55.0117	97.8329
7	F01	UK5099	35.0732	201.382	76.5107	136.067
7	G01	UK5099	35.0732	186.536	74.7346	132.908
7	H01	Background	35.0732	0	0	0
8	A01	Background	40.6345	0	0	0
8	B01	Vehicle Control	40.6345	332.734	72.3015	128.581
8	C01	Vehicle Control	40.6345	310.26	62.8218	111.722
8	D01	Vehicle Control	40.6345	256.913	56.0811	99.7347
8	E01	UK5099	40.6345	184.294	51.1766	91.0124
8	F01	UK5099	40.6345	191.935	73.0609	129.932
8	G01	UK5099	40.6345	178.305	71.2598	126.728
8	H01	Background	40.6345	0	0	0
9	A01	Background	46.1563	0	0	0
9	B01	Vehicle Control	46.1563	344.503	69.2881	123.222
9	C01	Vehicle Control	46.1563	313.042	59.4386	105.706
9	D01	Vehicle Control	46.1563	260.869	52.9822	94.2236
9	E01	UK5099	46.1563	177.088	48.9807	87.1073
9	F01	UK5099	46.1563	187.619	69.6579	123.88
9	G01	UK5099	46.1563	173.299	69.2388	123.134
9	H01	Background	46.1563	0	0	0
10	A01	Background	51.8298	0	0	0
10	B01	Vehicle Control	51.8298	65.1523	56.3263	100.171
10	C01	Vehicle Control	51.8298	64.2354	45.7026	81.2776
10	D01	Vehicle Control	51.8298	54.3612	38.5366	68.5335
10	E01	UK5099	51.8298	46.0403	40.9619	72.8466
10	F01	UK5099	51.8298	48.1491	59.7101	106.189
10	G01	UK5099	51.8298	43.3907	66.108	117.566
10	H01	Background	51.8298	0	0	0
11	A01	Background	57.3921	0	0	0
11	B01	Vehicle Control	57.3921	60.7983	65.3401	116.201
11	C01	Vehicle Control	57.3921	60.9537	57.4289	102.132
11	D01	Vehicle Control	57.3921	50.4964	53.2639	94.7246
11	E01	UK5099	57.3921	45.1022	49.1909	87.481
11	F01	UK5099	57.3921	47.1184	69.1582	122.991
11	G01	UK5099	57.3921	42.4039	67.8843	120.725
11	H01	Background	57.3921	0	0	0
12	A01	Background	63.019	0	0	0
12	B01	Vehicle Control	63.019	59.1452	64.4175	114.56
12	C01	Vehicle Control	63.019	59.0957	56.8827	101.16
12	D01	Vehicle Control	63.019	49.5884	50.7394	90.235
12	E01	UK5099	63.019	42.5163	47.6028	84.6568
12	F01	UK5099	63.019	45.1641	67.2336	119.568
12	G01	UK5099	63.019	41.4155	67.749	120.485
12	H01	Background	63.019	0	0	0

## Sheet: L-Normalized Rate
Measurement	Well	Group	Time	OCR	ECAR	PPR
1	A01	Background	1.55339	0	0	0
1	B01	Vehicle Control	1.55339	193.461	35.1252	62.4666
1	C01	Vehicle Control	1.55339	183.218	38.6958	68.8167
1	D01	Vehicle Control	1.55339	147.718	28.4069	50.5188
1	E01	UK5099	1.55339	169.818	41.3282	73.4981
1	F01	UK5099	1.55339	152.628	48.7583	86.7117
1	G01	UK5099	1.55339	154.309	49.813	88.5874
1	H01	Background	1.55339	0	0	0
2	A01	Background	7.10735	0	0	0
2	B01	Vehicle Control	7.10735	179.162	33.0901	58.8475
2	C01	Vehicle Control	7.10735	166.811	24.7646	44.0414
2	D01	Vehicle Control	7.10735	133.722	19.1111	33.9871
2	E01	UK5099	7.10735	151.827	33.6402	59.8258
2	F01	UK5099	7.10735	138.063	41.7283	74.2097
2	G01	UK5099	7.10735	139.572	47.2229	83.9813
2	H01	Background	7.10735	0	0	0
3	A01	Background	12.6285	0	0	0
3	B01	Vehicle Control	12.6285	173.574	34.8746	62.0211
3	C01	Vehicle Control	12.6285	160.767	26.1442	46.4949
3	D01	Vehicle Control	12.6285	128.977	21.7261	38.6377
3	E01	UK5099	12.6285	141.911	34.9693	62.1895
3	F01	UK5099	12.6285	133.808	43.7313	77.7717
3	G01	UK5099	12.6285	131.714	49.0186	87.1746
3	H01	Background	12.6285	0	0	0
4	A01	Background	18.2982	0	0	0
4	B01	Vehicle Control	18.2982	101.515	57.3338	101.962
4	C01	Vehicle Control	18.2982	115.727	42.0683	74.8142
4	D01	Vehicle Control	18.2982	77.7601	39.9395	71.0283
4	E01	UK5099	18.2982	95.1149	46.6071	82.886
4	F01	UK5099	18.2982	84.6734	59.6291	106.044
4	G01	UK5099	18.2982	93.0743	63.816	113.49
4	H01	Background	18.2982	0	0	0
5	A01	Background	23.8189	0	0	0
5	B01	Vehicle Control	23.8189	82.2742	56.7951	101.004
5	C01	Vehicle Control	23.8189	83.1789	49.0931	87.3072
5	D01	Vehicle Control	23.8189	65.1607	42.2852	75.2
5	E01	UK5099	23.8189	79.4965	47.1257	83.8083
5	F01	UK5099	23.8189	71.8708	62.439	111.041
5	G01	UK5099	23.8189	74.0032	66.8883	118.954
5	H01	Background	23.8189	0	0	0
6	A01	Background	29.3385	0	0	0
6	B01	Vehicle Control	29.3385	79.5757	61.871	110.031
6	C01	Vehicle Control	29.3385	76.5475	48.6601	86.5371
6	D01	Vehicle Control	29.3385	62.6737	46.4299	82.571
6	E01	UK5099	29.3385	73.9146	48.6462	86.5124
6	F01	UK5099	29.3385	67.71	67.4572	119.966
6	G01	UK5099	29.3385	67.1742	67.988	120.91
6	H01	Background	29.3385	0	0	0
7	A01	Background	35.0732	0	0	0
7	B01	Vehicle Control	35.0732	359.083	79.1146	140.697
7	C01	Vehicle Control	35.0732	338.859	70.4124	125.221
7	D01	Vehicle Control	35.0732	272.663	61.5023	109.376
7	E01	UK5099	35.0732	188.979	55.0117	97.8329
7	F01	UK5099	35.0732	201.382	76.5107	136.067
7	G01	UK5099	35.0732	186.536	74.7346	132.908
7	H01	Background	35.0732	0	0	0
8	A01	Background	40.6345	0	0	0
8	B01	Vehicle Control	40.6345	332.734	72.3015	128.581
8	C01	Vehicle Control	40.6345	310.26	62.8218	111.722
8	D01	Vehicle Control	40.6345	256.913	56.0811	99.7347
8	E01	UK5099	40.6345	184.294	51.1766	91.0124
8	F01	UK5099	40.6345	191.935	73.0609	129.932
8	G01	UK5099	40.6345	178.305	71.2598	126.728
8	H01	Background	40.6345	0	0	0
9	A01	Background	46.1563	0	0	0
9	B01	Vehicle Control	46.1563	344.503	69.2881	123.222
9	C01	Vehicle Control	46.1563	313.042	59.4386	105.706
9	D01	Vehicle Control	46.1563	260.869	52.9822	94.2236
9	E01	UK5099	46.1563	177.088	48.9807	87.1073
9	F01	UK5099	46.1563	187.619	69.6579	123.88
9	G01	UK5099	46.1563	173.299	69.2388	123.134
9	H01	Background	46.1563	0	0	0
10	A01	Background	51.8298	0	0	0
10	B01	Vehicle Control	51.8298	65.1523	56.3263	100.171
10	C01	Vehicle Control	51.8298	64.2354	45.7026	81.2776
10	D01	Vehicle Control	51.8298	54.3612	38.5366	68.5335
10	E01	UK5099	51.8298	46.0403	40.9619	72.8466
10	F01	UK5099	51.8298	48.1491	59.7101	106.189
10	G01	UK5099	51.8298	43.3907	66.108	117.566
10	H01	Background	51.8298	0	0	0
11	A01	Background	57.3921	0	0	0
11	B01	Vehicle Control	57.3921	60.7983	65.3401	116.201
11	C01	Vehicle Control	57.3921	60.9537	57.4289	102.132
11	D01	Vehicle Control	57.3921	50.4964	53.2639	94.7246
11	E01	UK5099	57.3921	45.1022	49.1909	87.481
11	F01	UK5099	57.3921	47.1184	69.1582	122.991
11	G01	UK5099	57.3921	42.4039	67.8843	120.725
11	H01	Background	57.3921	0	0	0
12	A01	Background	63.019	0	0	0
12	B01	Vehicle Control	63.019	59.1452	64.4175	114.56
12	C01	Vehicle Control	63.019	59.0957	56.8827	101.16
12	D01	Vehicle Control	63.019	49.5884	50.7394	90.235
12	E01	UK5099	63.019	42.5163	47.6028	84.6568
12	F01	UK5099	63.019	45.1641	67.2336	119.568
12	G01	UK5099	63.019	41.4155	67.749	120.485
12	H01	Background	63.019	0	0	0

## Sheet: L-Rate
Measurement	Well	Group	Time	OCR	ECAR	PPR
1	A01	Background	1.55339	0	0	0
1	B01	Vehicle Control	1.55339	193.461	35.1252	62.4666
1	C01	Vehicle Control	1.55339	183.218	38.6958	68.8167
1	D01	Vehicle Control	1.55339	147.718	28.4069	50.5188
1	E01	UK5099	1.55339	169.818	41.3282	73.4981
1	F01	UK5099	1.55339	152.628	48.7583	86.7117
1	G01	UK5099	1.55339	154.309	49.813	88.5874
1	H01	Background	1.55339	0	0	0
2	A01	Background	7.10735	0	0	0
2	B01	Vehicle Control	7.10735	179.162	33.0901	58.8475
2	C01	Vehicle Control	7.10735	166.811	24.7646	44.0414
2	D01	Vehicle Control	7.10735	133.722	19.1111	33.9871
2	E01	UK5099	7.10735	151.827	33.6402	59.8258
2	F01	UK5099	7.10735	138.063	41.7283	74.2097
2	G01	UK5099	7.10735	139.572	47.2229	83.9813
2	H01	Background	7.10735	0	0	0
3	A01	Background	12.6285	0	0	0
3	B01	Vehicle Control	12.6285	173.574	34.8746	62.0211
3	C01	Vehicle Control	12.6285	160.767	26.1442	46.4949
3	D01	Vehicle Control	12.6285	128.977	21.7261	38.6377
3	E01	UK5099	12.6285	141.911	34.9693	62.1895
3	F01	UK5099	12.6285	133.808	43.7313	77.7717
3	G01	UK5099	12.6285	131.714	49.0186	87.1746
3	H01	Background	12.6285	0	0	0
4	A01	Background	18.2982	0	0	0
4	B01	Vehicle Control	18.2982	101.515	57.3338	101.962
4	C01	Vehicle Control	18.2982	115.727	42.0683	74.8142
4	D01	Vehicle Control	18.2982	77.7601	39.9395	71.0283
4	E01	UK5099	18.2982	95.1149	46.6071	82.886
4	F01	UK5099	18.2982	84.6734	59.6291	106.044
4	G01	UK5099	18.2982	93.0743	63.816	113.49
4	H01	Background	18.2982	0	0	0
5	A01	Background	23.8189	0	0	0
5	B01	Vehicle Control	23.8189	82.2742	56.7951	101.004
5	C01	Vehicle Control	23.8189	83.1789	49.0931	87.3072
5	D01	Vehicle Control	23.8189	65.1607	42.2852	75.2
5	E01	UK5099	23.8189	79.4965	47.1257	83.8083
5	F01	UK5099	23.8189	71.8708	62.439	111.041
5	G01	UK5099	23.8189	74.0032	66.8883	118.954
5	H01	Background	23.8189	0	0	0
6	A01	Background	29.3385	0	0	0
6	B01	Vehicle Control	29.3385	79.5757	61.871	110.031
6	C01	Vehicle Control	29.3385	76.5475	48.6601	86.5371
6	D01	Vehicle Control	29.3385	62.6737	46.4299	82.571
6	E01	UK5099	29.3385	73.9146	48.6462	86.5124
6	F01	UK5099	29.3385	67.71	67.4572	119.966
6	G01	UK5099	29.3385	67.1742	67.988	120.91
6	H01	Background	29.3385	0	0	0
7	A01	Background	35.0732	0	0	0
7	B01	Vehicle Control	35.0732	359.083	79.1146	140.697
7	C01	Vehicle Control	35.0732	338.859	70.4124	125.221
7	D01	Vehicle Control	35.0732	272.663	61.5023	109.376
7	E01	UK5099	35.0732	188.979	55.0117	97.8329
7	F01	UK5099	35.0732	201.382	76.5107	136.067
7	G01	UK5099	35.0732	186.536	74.7346	132.908
7	H01	Background	35.0732	0	0	0
8	A01	Background	40.6345	0	0	0
8	B01	Vehicle Control	40.6345	332.734	72.3015	128.581
8	C01	Vehicle Control	40.6345	310.26	62.8218	111.722
8	D01	Vehicle Control	40.6345	256.913	56.0811	99.7347
8	E01	UK5099	40.6345	184.294	51.1766	91.0124
8	F01	UK5099	40.6345	191.935	73.0609	129.932
8	G01	UK5099	40.6345	178.305	71.2598	126.728
8	H01	Background	40.6345	0	0	0
9	A01	Background	46.1563	0	0	0
9	B01	Vehicle Control	46.1563	344.503	69.2881	123.222
9	C01	Vehicle Control	46.1563	313.042	59.4386	105.706
9	D01	Vehicle Control	46.1563	260.869	52.9822	94.2236
9	E01	UK5099	46.1563	177.088	48.9807	87.1073
9	F01	UK5099	46.1563	187.619	69.6579	123.88
9	G01	UK5099	46.1563	173.299	69.2388	123.134
9	H01	Background	46.1563	0	0	0
10	A01	Background	51.8298	0	0	0
10	B01	Vehicle Control	51.8298	65.1523	56.3263	100.171
10	C01	Vehicle Control	51.8298	64.2354	45.7026	81.2776
10	D01	Vehicle Control	51.8298	54.3612	38.5366	68.5335
10	E01	UK5099	51.8298	46.0403	40.9619	72.8466
10	F01	UK5099	51.8298	48.1491	59.7101	106.189
10	G01	UK5099	51.8298	43.3907	66.108	117.566
10	H01	Background	51.8298	0	0	0
11	A01	Background	57.3921	0	0	0
11	B01	Vehicle Control	57.3921	60.7983	65.3401	116.201
11	C01	Vehicle Control	57.3921	60.9537	57.4289	102.132
11	D01	Vehicle Control	57.3921	50.4964	53.2639	94.7246
11	E01	UK5099	57.3921	45.1022	49.1909	87.481
11	F01	UK5099	57.3921	47.1184	69.1582	122.991
11	G01	UK5099	57.3921	42.4039	67.8843	120.725
11	H01	Background	57.3921	0	0	0
12	A01	Background	63.019	0	0	0
12	B01	Vehicle Control	63.019	59.1452	64.4175	114.56
12	C01	Vehicle Control	63.019	59.0957	56.8827	101.16
12	D01	Vehicle Control	63.019	49.5884	50.7394	90.235
12	E01	UK5099	63.019	42.5163	47.6028	84.6568
12	F01	UK5099	63.019	45.1641	67.2336	119.568
12	G01	UK5099	63.019	41.4155	67.749	120.485
12	H01	Background	63.019	0	0	0

## Sheet: Rate (Copy)
Measurement	Well	Group	Time	OCR	ECAR	PPR
1	A01	Background	1.31196	0	0	0
1	A02	Background	1.31196	0	0	0
1	A03	Background	1.31196	0	0	0
1	A04	Background	1.31196	0	0	0
1	A05	Background	1.31196	0	0	0
1	A06	Background	1.31196	0	0	0
1	A07	Background	1.31196	0	0	0
1	A08	Background	1.31196	0	0	0
1	A09	Background	1.31196	0	0	0
1	A10	Background	1.31196	0	0	0
1	A11	Background	1.31196	0	0	0
1	A12	Background	1.31196	0	0	0
1	B01	Embryo	1.31196	72.515	12.619	0
1	B02	Embryo	1.31196	-1.37649	-0.705687	0
1	B03	Embryo	1.31196	44.8986	10.2457	0
1	B04	Embryo	1.31196	-1.3663	1.87764	0
1	B05	Embryo	1.31196	202.004	42.5545	0
1	B06	Embryo	1.31196	-0.936173	0.948177	0
1	B07	Background	1.31196	0	0	0
1	B08	Background	1.31196	0	0	0
1	B09	Background	1.31196	0	0	0
1	B10	Background	1.31196	0	0	0
1	B11	Background	1.31196	0	0	0
1	B12	Background	1.31196	0	0	0
1	C01	Background	1.31196	0	0	0
1	C02	Background	1.31196	0	0	0
1	C03	Background	1.31196	0	0	0
1	C04	Background	1.31196	0	0	0
1	C05	Background	1.31196	0	0	0
1	C06	Background	1.31196	0	0	0
1	C07	Background	1.31196	0	0	0
1	C08	Background	1.31196	0	0	0
1	C09	Background	1.31196	0	0	0
1	C10	Background	1.31196	0	0	0
1	C11	Background	1.31196	0	0	0
1	C12	Background	1.31196	0	0	0
1	D01	Background	1.31196	0	0	0
1	D02	Embryo	1.31196	122.684	19.8749	0
1	D03	Embryo	1.31196	122.762	24.124	0
1	D04	Embryo	1.31196	168.475	30.7536	0
1	D05	Background	1.31196	0	0	0
1	D06	Background	1.31196	0	0	0
1	D07	Background	1.31196	0	0	0
1	D08	Background	1.31196	0	0	0
1	D09	Background	1.31196	0	0	0
1	D10	Background	1.31196	0	0	0
1	D11	Background	1.31196	0	0	0
1	D12	Background	1.31196	0	0	0
1	E01	Embryo	1.31196	66.0307	8.36233	0
1	E02	Embryo	1.31196	92.5646	15.0604	0
1	E03	Embryo	1.31196	97.7499	12.0633	0
1	E04	Embryo	1.31196	119.748	14.3207	0
1	E05	Embryo	1.31196	87.3316	10.7004	0
1	E06	Embryo	1.31196	128.368	31.1034	0
1	E07	Embryo	1.31196	29.8015	2.64723	0
1	E08	Embryo	1.31196	54.0604	4.95979	0
1	E09	Embryo	1.31196	106.586	17.4004	0
1	E10	Embryo	1.31196	171.255	33.9717	0
1	E11	Embryo	1.31196	186.298	44.4346	0
1	E12	Embryo	1.31196	25.9625	0.486362	0
1	F01	Adult	1.31196	190.963	83.9206	0
1	F02	Adult	1.31196	115.891	29.7769	0
1	F03	Adult	1.31196	208.037	91.8822	0
1	F04	Adult	1.31196	213.5	90.6783	0
1	F05	Adult	1.31196	167.531	43.7002	0
1	F06	Adult	1.31196	156.275	51.6125	0
1	F07	Adult	1.31196	217.071	87.265	0
1	F08	Adult	1.31196	183.061	94.5736	0
1	F09	Background	1.31196	0	0	0
1	F10	Background	1.31196	0	0	0
1	F11	Background	1.31196	0	0	0
1	F12	Background	1.31196	0	0	0
1	G01	Background	1.31196	0	0	0
1	G02	Background	1.31196	0	0	0
1	G03	Background	1.31196	0	0	0
1	G04	Background	1.31196	0	0	0
1	G05	Background	1.31196	0	0	0
1	G06	Background	1.31196	0	0	0
1	G07	Background	1.31196	0	0	0
1	G08	Background	1.31196	0	0	0
1	G09	Background	1.31196	0	0	0
1	G10	Background	1.31196	0	0	0
1	G11	Background	1.31196	0	0	0
1	G12	Background	1.31196	0	0	0
1	H01	Background	1.31196	0	0	0
1	H02	Background	1.31196	0	0	0
1	H03	Background	1.31196	0	0	0
1	H04	Background	1.31196	0	0	0
1	H05	Background	1.31196	0	0	0
1	H06	Background	1.31196	0	0	0
1	H07	Background	1.31196	0	0	0
1	H08	Background	1.31196	0	0	0
1	H09	Background	1.31196	0	0	0
1	H10	Background	1.31196	0	0	0
1	H11	Background	1.31196	0	0	0
1	H12	Background	1.31196	0	0	0
2	A01	Background	7.90401	0	0	0
2	A02	Background	7.90401	0	0	0
2	A03	Background	7.90401	0	0	0
2	A04	Background	7.90401	0	0	0
2	A05	Background	7.90401	0	0	0
2	A06	Background	7.90401	0	0	0
2	A07	Background	7.90401	0	0	0
2	A08	Background	7.90401	0	0	0
2	A09	Background	7.90401	0	0	0
2	A10	Background	7.90401	0	0	0
2	A11	Background	7.90401	0	0	0
2	A12	Background	7.90401	0	0	0
2	B01	Embryo	7.90401	74.145	10.6767	0
2	B02	Embryo	7.90401	0.703184	-0.83858	0
2	B03	Embryo	7.90401	40.9828	9.46825	0
2	B04	Embryo	7.90401	-1.06405	0.525178	0
2	B05	Embryo	7.90401	193.739	30.1305	0
2	B06	Embryo	7.90401	0.102406	-0.0998358	0
2	B07	Background	7.90401	0	0	0
2	B08	Background	7.90401	0	0	0
2	B09	Background	7.90401	0	0	0
2	B10	Background	7.90401	0	0	0
2	B11	Background	7.90401	0	0	0
2	B12	Background	7.90401	0	0	0
2	C01	Background	7.90401	0	0	0
2	C02	Background	7.90401	0	0	0
2	C03	Background	7.90401	0	0	0
2	C04	Background	7.90401	0	0	0
2	C05	Background	7.90401	0	0	0
2	C06	Background	7.90401	0	0	0
2	C07	Background	7.90401	0	0	0
2	C08	Background	7.90401	0	0	0
2	C09	Background	7.90401	0	0	0
2	C10	Background	7.90401	0	0	0
2	C11	Background	7.90401	0	0	0
2	C12	Background	7.90401	0	0	0
2	D01	Background	7.90401	0	0	0
2	D02	Embryo	7.90401	116.212	17.59	0
2	D03	Embryo	7.90401	116.743	20.4541	0
2	D04	Embryo	7.90401	162.394	25.2321	0
2	D05	Background	7.90401	0	0	0
2	D06	Background	7.90401	0	0	0
2	D07	Background	7.90401	0	0	0
2	D08	Background	7.90401	0	0	0
2	D09	Background	7.90401	0	0	0
2	D10	Background	7.90401	0	0	0
2	D11	Background	7.90401	0	0	0
2	D12	Background	7.90401	0	0	0
2	E01	Embryo	7.90401	60.9264	8.80032	0
2	E02	Embryo	7.90401	84.7904	13.5631	0
2	E03	Embryo	7.90401	91.4133	9.99816	0
2	E04	Embryo	7.90401	108.836	12.4621	0
2	E05	Embryo	7.90401	81.1355	10.4661	0
2	E06	Embryo	7.90401	121.726	29.0432	0
2	E07	Embryo	7.90401	26.4512	2.24272	0
2	E08	Embryo	7.90401	48.4106	4.07301	0
2	E09	Embryo	7.90401	102.352	14.1092	0
2	E10	Embryo	7.90401	166.348	27.9571	0
2	E11	Embryo	7.90401	176.354	41.0662	0
2	E12	Embryo	7.90401	24.8035	0.806237	0
2	F01	Adult	7.90401	181.765	77.1653	0
2	F02	Adult	7.90401	111.078	22.9552	0
2	F03	Adult	7.90401	197.018	74.7921	0
2	F04	Adult	7.90401	193.413	63.6969	0
2	F05	Adult	7.90401	159.652	35.835	0
2	F06	Adult	7.90401	148.897	44.7462	0
2	F07	Adult	7.90401	206.733	73.8872	0
2	F08	Adult	7.90401	173.703	78.5275	0
2	F09	Background	7.90401	0	0	0
2	F10	Background	7.90401	0	0	0
2	F11	Background	7.90401	0	0	0
2	F12	Background	7.90401	0	0	0
2	G01	Background	7.90401	0	0	0
2	G02	Background	7.90401	0	0	0
2	G03	Background	7.90401	0	0	0
2	G04	Background	7.90401	0	0	0
2	G05	Background	7.90401	0	0	0
2	G06	Background	7.90401	0	0	0
2	G07	Background	7.90401	0	0	0
2	G08	Background	7.90401	0	0	0
2	G09	Background	7.90401	0	0	0
2	G10	Background	7.90401	0	0	0
2	G11	Background	7.90401	0	0	0
2	G12	Background	7.90401	0	0	0
2	H01	Background	7.90401	0	0	0
2	H02	Background	7.90401	0	0	0
2	H03	Background	7.90401	0	0	0
2	H04	Background	7.90401	0	0	0
2	H05	Background	7.90401	0	0	0
2	H06	Background	7.90401	0	0	0
2	H07	Background	7.90401	0	0	0
2	H08	Background	7.90401	0	0	0
2	H09	Background	7.90401	0	0	0
2	H10	Background	7.90401	0	0	0
2	H11	Background	7.90401	0	0	0
2	H12	Background	7.90401	0	0	0
3	A01	Background	14.4646	0	0	0
3	A02	Background	14.4646	0	0	0
3	A03	Background	14.4646	0	0	0
3	A04	Background	14.4646	0	0	0
3	A05	Background	14.4646	0	0	0
3	A06	Background	14.4646	0	0	0
3	A07	Background	14.4646	0	0	0
3	A08	Background	14.4646	0	0	0
3	A09	Background	14.4646	0	0	0
3	A10	Background	14.4646	0	0	0
3	A11	Background	14.4646	0	0	0
3	A12	Background	14.4646	0	0	0
3	B01	Embryo	14.4646	73.0052	10.5742	0
3	B02	Embryo	14.4646	1.45984	-0.509993	0
3	B03	Embryo	14.4646	40.033	9.41341	0
3	B04	Embryo	14.4646	-1.46365	0.430835	0
3	B05	Embryo	14.4646	189.831	31.4882	0
3	B06	Embryo	14.4646	-0.109891	0.0484811	0
3	B07	Background	14.4646	0	0	0
3	B08	Background	14.4646	0	0	0
3	B09	Background	14.4646	0	0	0
3	B10	Background	14.4646	0	0	0
3	B11	Background	14.4646	0	0	0
3	B12	Background	14.4646	0	0	0
3	C01	Background	14.4646	0	0	0
3	C02	Background	14.4646	0	0	0
3	C03	Background	14.4646	0	0	0
3	C04	Background	14.4646	0	0	0
3	C05	Background	14.4646	0	0	0
3	C06	Background	14.4646	0	0	0
3	C07	Background	14.4646	0	0	0
3	C08	Background	14.4646	0	0	0
3	C09	Background	14.4646	0	0	0
3	C10	Background	14.4646	0	0	0
3	C11	Background	14.4646	0	0	0
3	C12	Background	14.4646	0	0	0
3	D01	Background	14.4646	0	0	0
3	D02	Embryo	14.4646	113.583	16.9522	0
3	D03	Embryo	14.4646	114.962	19.8455	0
3	D04	Embryo	14.4646	160.478	24.3712	0
3	D05	Background	14.4646	0	0	0
3	D06	Background	14.4646	0	0	0
3	D07	Background	14.4646	0	0	0
3	D08	Background	14.4646	0	0	0
3	D09	Background	14.4646	0	0	0
3	D10	Background	14.4646	0	0	0
3	D11	Background	14.4646	0	0	0
3	D12	Background	14.4646	0	0	0
3	E01	Embryo	14.4646	59.6219	8.47988	0
3	E02	Embryo	14.4646	82.4216	14.0105	0
3	E03	Embryo	14.4646	89.4216	9.80144	0
3	E04	Embryo	14.4646	101.507	10.6847	0
3	E05	Embryo	14.4646	78.4778	10.1483	0
3	E06	Embryo	14.4646	119.095	28.9856	0
3	E07	Embryo	14.4646	25.1996	2.50485	0
3	E08	Embryo	14.4646	46.8855	4.51452	0
3	E09	Embryo	14.4646	93.5556	11.9757	0
3	E10	Embryo	14.4646	164.961	27.283	0
3	E11	Embryo	14.4646	172.841	40.8674	0
3	E12	Embryo	14.4646	24.1154	1.08683	0
3	F01	Adult	14.4646	178.66	77.5285	0
3	F02	Adult	14.4646	109.421	22.8355	0
3	F03	Adult	14.4646	192.265	74.1013	0
3	F04	Adult	14.4646	191.914	65.5026	0
3	F05	Adult	14.4646	156.608	36.7203	0
3	F06	Adult	14.4646	145.407	44.4766	0
3	F07	Adult	14.4646	202.86	74.2536	0
3	F08	Adult	14.4646	169.838	78.5898	0
3	F09	Background	14.4646	0	0	0
3	F10	Background	14.4646	0	0	0
3	F11	Background	14.4646	0	0	0
3	F12	Background	14.4646	0	0	0
3	G01	Background	14.4646	0	0	0
3	G02	Background	14.4646	0	0	0
3	G03	Background	14.4646	0	0	0
3	G04	Background	14.4646	0	0	0
3	G05	Background	14.4646	0	0	0
3	G06	Background	14.4646	0	0	0
3	G07	Background	14.4646	0	0	0
3	G08	Background	14.4646	0	0	0
3	G09	Background	14.4646	0	0	0
3	G10	Background	14.4646	0	0	0
3	G11	Background	14.4646	0	0	0
3	G12	Background	14.4646	0	0	0
3	H01	Background	14.4646	0	0	0
3	H02	Background	14.4646	0	0	0
3	H03	Background	14.4646	0	0	0
3	H04	Background	14.4646	0	0	0
3	H05	Background	14.4646	0	0	0
3	H06	Background	14.4646	0	0	0
3	H07	Background	14.4646	0	0	0
3	H08	Background	14.4646	0	0	0
3	H09	Background	14.4646	0	0	0
3	H10	Background	14.4646	0	0	0
3	H11	Background	14.4646	0	0	0
3	H12	Background	14.4646	0	0	0
4	A01	Background	21.0619	0	0	0
4	A02	Background	21.0619	0	0	0
4	A03	Background	21.0619	0	0	0
4	A04	Background	21.0619	0	0	0
4	A05	Background	21.0619	0	0	0
4	A06	Background	21.0619	0	0	0
4	A07	Background	21.0619	0	0	0
4	A08	Background	21.0619	0	0	0
4	A09	Background	21.0619	0	0	0
4	A10	Background	21.0619	0	0	0
4	A11	Background	21.0619	0	0	0
4	A12	Background	21.0619	0	0	0
4	B01	Embryo	21.0619	70.5537	9.95503	0
4	B02	Embryo	21.0619	2.83067	-0.399216	0
4	B03	Embryo	21.0619	39.4946	9.13409	0
4	B04	Embryo	21.0619	-1.49558	0.528674	0
4	B05	Embryo	21.0619	188.426	31.2804	0
4	B06	Embryo	21.0619	-0.408597	0.0523081	0
4	B07	Background	21.0619	0	0	0
4	B08	Background	21.0619	0	0	0
4	B09	Background	21.0619	0	0	0
4	B10	Background	21.0619	0	0	0
4	B11	Background	21.0619	0	0	0
4	B12	Background	21.0619	0	0	0
4	C01	Background	21.0619	0	0	0
4	C02	Background	21.0619	0	0	0
4	C03	Background	21.0619	0	0	0
4	C04	Background	21.0619	0	0	0
4	C05	Background	21.0619	0	0	0
4	C06	Background	21.0619	0	0	0
4	C07	Background	21.0619	0	0	0
4	C08	Background	21.0619	0	0	0
4	C09	Background	21.0619	0	0	0
4	C10	Background	21.0619	0	0	0
4	C11	Background	21.0619	0	0	0
4	C12	Background	21.0619	0	0	0
4	D01	Background	21.0619	0	0	0
4	D02	Embryo	21.0619	112.707	16.9639	0
4	D03	Embryo	21.0619	114.428	19.6686	0
4	D04	Embryo	21.0619	159.57	24.2801	0
4	D05	Background	21.0619	0	0	0
4	D06	Background	21.0619	0	0	0
4	D07	Background	21.0619	0	0	0
4	D08	Background	21.0619	0	0	0
4	D09	Background	21.0619	0	0	0
4	D10	Background	21.0619	0	0	0
4	D11	Background	21.0619	0	0	0
4	D12	Background	21.0619	0	0	0
4	E01	Embryo	21.0619	58.737	8.4617	0
4	E02	Embryo	21.0619	80.3681	14.229	0
4	E03	Embryo	21.0619	88.3019	10.0999	0
4	E04	Embryo	21.0619	101.226	10.6356	0
4	E05	Embryo	21.0619	77.6965	10.6682	0
4	E06	Embryo	21.0619	118.026	28.7099	0
4	E07	Embryo	21.0619	24.7367	2.69302	0
4	E08	Embryo	21.0619	46.0265	4.1395	0
4	E09	Embryo	21.0619	91.6102	13.1878	0
4	E10	Embryo	21.0619	163.711	27.0425	0
4	E11	Embryo	21.0619	171.273	40.9395	0
4	E12	Embryo	21.0619	24.6019	0.868832	0
4	F01	Adult	21.0619	177.187	77.3862	0
4	F02	Adult	21.0619	109.099	23.3291	0
4	F03	Adult	21.0619	190.26	74.2296	0
4	F04	Adult	21.0619	191.433	67.3087	0
4	F05	Adult	21.0619	154.958	37.2893	0
4	F06	Adult	21.0619	144.051	44.2341	0
4	F07	Adult	21.0619	201.478	74.0228	0
4	F08	Adult	21.0619	168.216	78.6852	0
4	F09	Background	21.0619	0	0	0
4	F10	Background	21.0619	0	0	0
4	F11	Background	21.0619	0	0	0
4	F12	Background	21.0619	0	0	0
4	G01	Background	21.0619	0	0	0
4	G02	Background	21.0619	0	0	0
4	G03	Background	21.0619	0	0	0
4	G04	Background	21.0619	0	0	0
4	G05	Background	21.0619	0	0	0
4	G06	Background	21.0619	0	0	0
4	G07	Background	21.0619	0	0	0
4	G08	Background	21.0619	0	0	0
4	G09	Background	21.0619	0	0	0
4	G10	Background	21.0619	0	0	0
4	G11	Background	21.0619	0	0	0
4	G12	Background	21.0619	0	0	0
4	H01	Background	21.0619	0	0	0
4	H02	Background	21.0619	0	0	0
4	H03	Background	21.0619	0	0	0
4	H04	Background	21.0619	0	0	0
4	H05	Background	21.0619	0	0	0
4	H06	Background	21.0619	0	0	0
4	H07	Background	21.0619	0	0	0
4	H08	Background	21.0619	0	0	0
4	H09	Background	21.0619	0	0	0
4	H10	Background	21.0619	0	0	0
4	H11	Background	21.0619	0	0	0
4	H12	Background	21.0619	0	0	0
5	A01	Background	27.6388	0	0	0
5	A02	Background	27.6388	0	0	0
5	A03	Background	27.6388	0	0	0
5	A04	Background	27.6388	0	0	0
5	A05	Background	27.6388	0	0	0
5	A06	Background	27.6388	0	0	0
5	A07	Background	27.6388	0	0	0
5	A08	Background	27.6388	0	0	0
5	A09	Background	27.6388	0	0	0
5	A10	Background	27.6388	0	0	0
5	A11	Background	27.6388	0	0	0
5	A12	Background	27.6388	0	0	0
5	B01	Embryo	27.6388	71.2965	9.97876	0
5	B02	Embryo	27.6388	3.3906	-0.525427	0
5	B03	Embryo	27.6388	38.9586	8.84545	0
5	B04	Embryo	27.6388	-1.76924	0.958738	0
5	B05	Embryo	27.6388	187.047	31.0301	0
5	B06	Embryo	27.6388	-0.548445	0.177587	0
5	B07	Background	27.6388	0	0	0
5	B08	Background	27.6388	0	0	0
5	B09	Background	27.6388	0	0	0
5	B10	Background	27.6388	0	0	0
5	B11	Background	27.6388	0	0	0
5	B12	Background	27.6388	0	0	0
5	C01	Background	27.6388	0	0	0
5	C02	Background	27.6388	0	0	0
5	C03	Background	27.6388	0	0	0
5	C04	Background	27.6388	0	0	0
5	C05	Background	27.6388	0	0	0
5	C06	Background	27.6388	0	0	0
5	C07	Background	27.6388	0	0	0
5	C08	Background	27.6388	0	0	0
5	C09	Background	27.6388	0	0	0
5	C10	Background	27.6388	0	0	0
5	C11	Background	27.6388	0	0	0
5	C12	Background	27.6388	0	0	0
5	D01	Background	27.6388	0	0	0
5	D02	Embryo	27.6388	111.715	16.7962	0
5	D03	Embryo	27.6388	113.985	19.5681	0
5	D04	Embryo	27.6388	159.486	24.8038	0
5	D05	Background	27.6388	0	0	0
5	D06	Background	27.6388	0	0	0
5	D07	Background	27.6388	0	0	0
5	D08	Background	27.6388	0	0	0
5	D09	Background	27.6388	0	0	0
5	D10	Background	27.6388	0	0	0
5	D11	Background	27.6388	0	0	0
5	D12	Background	27.6388	0	0	0
5	E01	Embryo	27.6388	58.2626	8.43215	0
5	E02	Embryo	27.6388	80.6994	14.0113	0
5	E03	Embryo	27.6388	87.9117	10.0055	0
5	E04	Embryo	27.6388	101.235	10.8088	0
5	E05	Embryo	27.6388	76.9529	10.5801	0
5	E06	Embryo	27.6388	117.529	28.8554	0
5	E07	Embryo	27.6388	24.5082	2.72741	0
5	E08	Embryo	27.6388	45.5815	4.30471	0
5	E09	Embryo	27.6388	90.9459	13.4901	0
5	E10	Embryo	27.6388	162.82	27.0091	0
5	E11	Embryo	27.6388	170.878	40.4834	0
5	E12	Embryo	27.6388	24.3717	1.02918	0
5	F01	Adult	27.6388	176.865	77.7679	0
5	F02	Adult	27.6388	108.921	23.4812	0
5	F03	Adult	27.6388	189.616	73.7213	0
5	F04	Adult	27.6388	192.235	68.0821	0
5	F05	Adult	27.6388	154.361	37.825	0
5	F06	Adult	27.6388	143.737	44.2391	0
5	F07	Adult	27.6388	200.518	72.8219	0
5	F08	Adult	27.6388	167.543	77.9809	0
5	F09	Background	27.6388	0	0	0
5	F10	Background	27.6388	0	0	0
5	F11	Background	27.6388	0	0	0
5	F12	Background	27.6388	0	0	0
5	G01	Background	27.6388	0	0	0
5	G02	Background	27.6388	0	0	0
5	G03	Background	27.6388	0	0	0
5	G04	Background	27.6388	0	0	0
5	G05	Background	27.6388	0	0	0
5	G06	Background	27.6388	0	0	0
5	G07	Background	27.6388	0	0	0
5	G08	Background	27.6388	0	0	0
5	G09	Background	27.6388	0	0	0
5	G10	Background	27.6388	0	0	0
5	G11	Background	27.6388	0	0	0
5	G12	Background	27.6388	0	0	0
5	H01	Background	27.6388	0	0	0
5	H02	Background	27.6388	0	0	0
5	H03	Background	27.6388	0	0	0
5	H04	Background	27.6388	0	0	0
5	H05	Background	27.6388	0	0	0
5	H06	Background	27.6388	0	0	0
5	H07	Background	27.6388	0	0	0
5	H08	Background	27.6388	0	0	0
5	H09	Background	27.6388	0	0	0
5	H10	Background	27.6388	0	0	0
5	H11	Background	27.6388	0	0	0
5	H12	Background	27.6388	0	0	0
6	A01	Background	34.2405	0	0	0
6	A02	Background	34.2405	0	0	0
6	A03	Background	34.2405	0	0	0
6	A04	Background	34.2405	0	0	0
6	A05	Background	34.2405	0	0	0
6	A06	Background	34.2405	0	0	0
6	A07	Background	34.2405	0	0	0
6	A08	Background	34.2405	0	0	0
6	A09	Background	34.2405	0	0	0
6	A10	Background	34.2405	0	0	0
6	A11	Background	34.2405	0	0	0
6	A12	Background	34.2405	0	0	0
6	B01	Embryo	34.2405	71.2771	10.0192	0
6	B02	Embryo	34.2405	4.00917	-0.283748	0
6	B03	Embryo	34.2405	36.8293	8.3552	0
6	B04	Embryo	34.2405	-1.84465	0.429759	0
6	B05	Embryo	34.2405	186.289	31.0091	0
6	B06	Embryo	34.2405	-0.451475	0.285383	0
6	B07	Background	34.2405	0	0	0
6	B08	Background	34.2405	0	0	0
6	B09	Background	34.2405	0	0	0
6	B10	Background	34.2405	0	0	0
6	B11	Background	34.2405	0	0	0
6	B12	Background	34.2405	0	0	0
6	C01	Background	34.2405	0	0	0
6	C02	Background	34.2405	0	0	0
6	C03	Background	34.2405	0	0	0
6	C04	Background	34.2405	0	0	0
6	C05	Background	34.2405	0	0	0
6	C06	Background	34.2405	0	0	0
6	C07	Background	34.2405	0	0	0
6	C08	Background	34.2405	0	0	0
6	C09	Background	34.2405	0	0	0
6	C10	Background	34.2405	0	0	0
6	C11	Background	34.2405	0	0	0
6	C12	Background	34.2405	0	0	0
6	D01	Background	34.2405	0	0	0
6	D02	Embryo	34.2405	111.65	16.829	0
6	D03	Embryo	34.2405	113.993	19.3224	0
6	D04	Embryo	34.2405	159.786	24.8201	0
6	D05	Background	34.2405	0	0	0
6	D06	Background	34.2405	0	0	0
6	D07	Background	34.2405	0	0	0
6	D08	Background	34.2405	0	0	0
6	D09	Background	34.2405	0	0	0
6	D10	Background	34.2405	0	0	0
6	D11	Background	34.2405	0	0	0
6	D12	Background	34.2405	0	0	0
6	E01	Embryo	34.2405	58.3296	8.31173	0
6	E02	Embryo	34.2405	81.3005	13.9758	0
6	E03	Embryo	34.2405	87.8076	9.79101	0
6	E04	Embryo	34.2405	101.247	10.5961	0
6	E05	Embryo	34.2405	77.2406	10.7725	0
6	E06	Embryo	34.2405	117.506	29.017	0
6	E07	Embryo	34.2405	24.3133	2.82488	0
6	E08	Embryo	34.2405	45.1712	3.75596	0
6	E09	Embryo	34.2405	90.9734	13.3519	0
6	E10	Embryo	34.2405	163.602	27.3322	0
6	E11	Embryo	34.2405	170.852	40.6399	0
6	E12	Embryo	34.2405	24.244	0.664833	0
6	F01	Adult	34.2405	176.663	77.1245	0
6	F02	Adult	34.2405	108.984	23.7369	0
6	F03	Adult	34.2405	189.383	73.8429	0
6	F04	Adult	34.2405	182.972	59.8165	0
6	F05	Adult	34.2405	153.867	37.9688	0
6	F06	Adult	34.2405	145.242	44.7001	0
6	F07	Adult	34.2405	198.452	72.6513	0
6	F08	Adult	34.2405	168.484	78.7149	0
6	F09	Background	34.2405	0	0	0
6	F10	Background	34.2405	0	0	0
6	F11	Background	34.2405	0	0	0
6	F12	Background	34.2405	0	0	0
6	G01	Background	34.2405	0	0	0
6	G02	Background	34.2405	0	0	0
6	G03	Background	34.2405	0	0	0
6	G04	Background	34.2405	0	0	0
6	G05	Background	34.2405	0	0	0
6	G06	Background	34.2405	0	0	0
6	G07	Background	34.2405	0	0	0
6	G08	Background	34.2405	0	0	0
6	G09	Background	34.2405	0	0	0
6	G10	Background	34.2405	0	0	0
6	G11	Background	34.2405	0	0	0
6	G12	Background	34.2405	0	0	0
6	H01	Background	34.2405	0	0	0
6	H02	Background	34.2405	0	0	0
6	H03	Background	34.2405	0	0	0
6	H04	Background	34.2405	0	0	0
6	H05	Background	34.2405	0	0	0
6	H06	Background	34.2405	0	0	0
6	H07	Background	34.2405	0	0	0
6	H08	Background	34.2405	0	0	0
6	H09	Background	34.2405	0	0	0
6	H10	Background	34.2405	0	0	0
6	H11	Background	34.2405	0	0	0
6	H12	Background	34.2405	0	0	0
7	A01	Background	40.9282	0	0	0
7	A02	Background	40.9282	0	0	0
7	A03	Background	40.9282	0	0	0
7	A04	Background	40.9282	0	0	0
7	A05	Background	40.9282	0	0	0
7	A06	Background	40.9282	0	0	0
7	A07	Background	40.9282	0	0	0
7	A08	Background	40.9282	0	0	0
7	A09	Background	40.9282	0	0	0
7	A10	Background	40.9282	0	0	0
7	A11	Background	40.9282	0	0	0
7	A12	Background	40.9282	0	0	0
7	B01	Embryo	40.9282	62.302	15.1138	0
7	B02	Embryo	40.9282	4.79686	0.0950856	0
7	B03	Embryo	40.9282	16.2624	25.4105	0
7	B04	Embryo	40.9282	-2.21305	0.749429	0
7	B05	Embryo	40.9282	122.718	47.8205	0
7	B06	Embryo	40.9282	-0.286282	0.318708	0
7	B07	Background	40.9282	0	0	0
7	B08	Background	40.9282	0	0	0
7	B09	Background	40.9282	0	0	0
7	B10	Background	40.9282	0	0	0
7	B11	Background	40.9282	0	0	0
7	B12	Background	40.9282	0	0	0
7	C01	Background	40.9282	0	0	0
7	C02	Background	40.9282	0	0	0
7	C03	Background	40.9282	0	0	0
7	C04	Background	40.9282	0	0	0
7	C05	Background	40.9282	0	0	0
7	C06	Background	40.9282	0	0	0
7	C07	Background	40.9282	0	0	0
7	C08	Background	40.9282	0	0	0
7	C09	Background	40.9282	0	0	0
7	C10	Background	40.9282	0	0	0
7	C11	Background	40.9282	0	0	0
7	C12	Background	40.9282	0	0	0
7	D01	Background	40.9282	0	0	0
7	D02	Embryo	40.9282	64.0821	34.6296	0
7	D03	Embryo	40.9282	78.1059	31.0413	0
7	D04	Embryo	40.9282	88.3623	50.4751	0
7	D05	Background	40.9282	0	0	0
7	D06	Background	40.9282	0	0	0
7	D07	Background	40.9282	0	0	0
7	D08	Background	40.9282	0	0	0
7	D09	Background	40.9282	0	0	0
7	D10	Background	40.9282	0	0	0
7	D11	Background	40.9282	0	0	0
7	D12	Background	40.9282	0	0	0
7	E01	Embryo	40.9282	34.7872	13.1865	0
7	E02	Embryo	40.9282	59.6889	22.1421	0
7	E03	Embryo	40.9282	44.6163	22.6507	0
7	E04	Embryo	40.9282	49.82	24.7849	0
7	E05	Embryo	40.9282	39.7498	26.0278	0
7	E06	Embryo	40.9282	57.0391	63.3914	0
7	E07	Embryo	40.9282	16.2559	4.79313	0
7	E08	Embryo	40.9282	20.5788	11.055	0
7	E09	Embryo	40.9282	61.6238	21.6665	0
7	E10	Embryo	40.9282	131.196	36.8722	0
7	E11	Embryo	40.9282	133.029	74.6278	0
7	E12	Embryo	40.9282	27.92	39.5875	0
7	F01	Adult	40.9282	167.806	80.313	0
7	F02	Adult	40.9282	99.7637	27.5551	0
7	F03	Adult	40.9282	172.886	79.8952	0
7	F04	Adult	40.9282	170.306	62.2207	0
7	F05	Adult	40.9282	129.826	49.5766	0
7	F06	Adult	40.9282	119.466	57.6686	0
7	F07	Adult	40.9282	189.257	81.9916	0
7	F08	Adult	40.9282	157.669	85.4241	0
7	F09	Background	40.9282	0	0	0
7	F10	Background	40.9282	0	0	0
7	F11	Background	40.9282	0	0	0
7	F12	Background	40.9282	0	0	0
7	G01	Background	40.9282	0	0	0
7	G02	Background	40.9282	0	0	0
7	G03	Background	40.9282	0	0	0
7	G04	Background	40.9282	0	0	0
7	G05	Background	40.9282	0	0	0
7	G06	Background	40.9282	0	0	0
7	G07	Background	40.9282	0	0	0
7	G08	Background	40.9282	0	0	0
7	G09	Background	40.9282	0	0	0
7	G10	Background	40.9282	0	0	0
7	G11	Background	40.9282	0	0	0
7	G12	Background	40.9282	0	0	0
7	H01	Background	40.9282	0	0	0
7	H02	Background	40.9282	0	0	0
7	H03	Background	40.9282	0	0	0
7	H04	Background	40.9282	0	0	0
7	H05	Background	40.9282	0	0	0
7	H06	Background	40.9282	0	0	0
7	H07	Background	40.9282	0	0	0
7	H08	Background	40.9282	0	0	0
7	H09	Background	40.9282	0	0	0
7	H10	Background	40.9282	0	0	0
7	H11	Background	40.9282	0	0	0
7	H12	Background	40.9282	0	0	0
8	A01	Background	47.5432	0	0	0
8	A02	Background	47.5432	0	0	0
8	A03	Background	47.5432	0	0	0
8	A04	Background	47.5432	0	0	0
8	A05	Background	47.5432	0	0	0
8	A06	Background	47.5432	0	0	0
8	A07	Background	47.5432	0	0	0
8	A08	Background	47.5432	0	0	0
8	A09	Background	47.5432	0	0	0
8	A10	Background	47.5432	0	0	0
8	A11	Background	47.5432	0	0	0
8	A12	Background	47.5432	0	0	0
8	B01	Embryo	47.5432	49.8425	19.7823	0
8	B02	Embryo	47.5432	4.62228	-0.211274	0
8	B03	Embryo	47.5432	7.24925	30.5723	0
8	B04	Embryo	47.5432	-2.3826	0.72085	0
8	B05	Embryo	47.5432	82.637	63.4338	0
8	B06	Embryo	47.5432	-0.83735	0.490027	0
8	B07	Background	47.5432	0	0	0
8	B08	Background	47.5432	0	0	0
8	B09	Background	47.5432	0	0	0
8	B10	Background	47.5432	0	0	0
8	B11	Background	47.5432	0	0	0
8	B12	Background	47.5432	0	0	0
8	C01	Background	47.5432	0	0	0
8	C02	Background	47.5432	0	0	0
8	C03	Background	47.5432	0	0	0
8	C04	Background	47.5432	0	0	0
8	C05	Background	47.5432	0	0	0
8	C06	Background	47.5432	0	0	0
8	C07	Background	47.5432	0	0	0
8	C08	Background	47.5432	0	0	0
8	C09	Background	47.5432	0	0	0
8	C10	Background	47.5432	0	0	0
8	C11	Background	47.5432	0	0	0
8	C12	Background	47.5432	0	0	0
8	D01	Background	47.5432	0	0	0
8	D02	Embryo	47.5432	29.3647	45.331	0
8	D03	Embryo	47.5432	42.8568	44.5549	0
8	D04	Embryo	47.5432	59.2679	58.1864	0
8	D05	Background	47.5432	0	0	0
8	D06	Background	47.5432	0	0	0
8	D07	Background	47.5432	0	0	0
8	D08	Background	47.5432	0	0	0
8	D09	Background	47.5432	0	0	0
8	D10	Background	47.5432	0	0	0
8	D11	Background	47.5432	0	0	0
8	D12	Background	47.5432	0	0	0
8	E01	Embryo	47.5432	16.2003	20.0491	0
8	E02	Embryo	47.5432	30.0048	35.9373	0
8	E03	Embryo	47.5432	26.1299	31.2545	0
8	E04	Embryo	47.5432	27.3251	33.8781	0
8	E05	Embryo	47.5432	26.9227	32.9563	0
8	E06	Embryo	47.5432	33.7721	78.8454	0
8	E07	Embryo	47.5432	8.21469	8.42079	0
8	E08	Embryo	47.5432	14.6842	14.1244	0
8	E09	Embryo	47.5432	33.0177	33.1453	0
8	E10	Embryo	47.5432	92.0544	48.733	0
8	E11	Embryo	47.5432	69.4751	89.3824	0
8	E12	Embryo	47.5432	16.2908	36.0722	0
8	F01	Adult	47.5432	162.238	91.876	0
8	F02	Adult	47.5432	84.8516	38.9335	0
8	F03	Adult	47.5432	157.173	98.9691	0
8	F04	Adult	47.5432	150.958	79.891	0
8	F05	Adult	47.5432	98.9616	67.9454	0
8	F06	Adult	47.5432	105.225	64.9972	0
8	F07	Adult	47.5432	163.054	99.7249	0
8	F08	Adult	47.5432	148.537	97.2567	0
8	F09	Background	47.5432	0	0	0
8	F10	Background	47.5432	0	0	0
8	F11	Background	47.5432	0	0	0
8	F12	Background	47.5432	0	0	0
8	G01	Background	47.5432	0	0	0
8	G02	Background	47.5432	0	0	0
8	G03	Background	47.5432	0	0	0
8	G04	Background	47.5432	0	0	0
8	G05	Background	47.5432	0	0	0
8	G06	Background	47.5432	0	0	0
8	G07	Background	47.5432	0	0	0
8	G08	Background	47.5432	0	0	0
8	G09	Background	47.5432	0	0	0
8	G10	Background	47.5432	0	0	0
8	G11	Background	47.5432	0	0	0
8	G12	Background	47.5432	0	0	0
8	H01	Background	47.5432	0	0	0
8	H02	Background	47.5432	0	0	0
8	H03	Background	47.5432	0	0	0
8	H04	Background	47.5432	0	0	0
8	H05	Background	47.5432	0	0	0
8	H06	Background	47.5432	0	0	0
8	H07	Background	47.5432	0	0	0
8	H08	Background	47.5432	0	0	0
8	H09	Background	47.5432	0	0	0
8	H10	Background	47.5432	0	0	0
8	H11	Background	47.5432	0	0	0
8	H12	Background	47.5432	0	0	0
9	A01	Background	54.124	0	0	0
9	A02	Background	54.124	0	0	0
9	A03	Background	54.124	0	0	0
9	A04	Background	54.124	0	0	0
9	A05	Background	54.124	0	0	0
9	A06	Background	54.124	0	0	0
9	A07	Background	54.124	0	0	0
9	A08	Background	54.124	0	0	0
9	A09	Background	54.124	0	0	0
9	A10	Background	54.124	0	0	0
9	A11	Background	54.124	0	0	0
9	A12	Background	54.124	0	0	0
9	B01	Embryo	54.124	40.4422	22.2519	0
9	B02	Embryo	54.124	5.25793	0.271431	0
9	B03	Embryo	54.124	5.46675	27.8686	0
9	B04	Embryo	54.124	-2.56926	0.56714	0
9	B05	Embryo	54.124	62.435	68.5561	0
9	B06	Embryo	54.124	-0.647941	0.796409	0
9	B07	Background	54.124	0	0	0
9	B08	Background	54.124	0	0	0
9	B09	Background	54.124	0	0	0
9	B10	Background	54.124	0	0	0
9	B11	Background	54.124	0	0	0
9	B12	Background	54.124	0	0	0
9	C01	Background	54.124	0	0	0
9	C02	Background	54.124	0	0	0
9	C03	Background	54.124	0	0	0
9	C04	Background	54.124	0	0	0
9	C05	Background	54.124	0	0	0
9	C06	Background	54.124	0	0	0
9	C07	Background	54.124	0	0	0
9	C08	Background	54.124	0	0	0
9	C09	Background	54.124	0	0	0
9	C10	Background	54.124	0	0	0
9	C11	Background	54.124	0	0	0
9	C12	Background	54.124	0	0	0
9	D01	Background	54.124	0	0	0
9	D02	Embryo	54.124	21.7571	45.9153	0
9	D03	Embryo	54.124	32.9672	47.0966	0
9	D04	Embryo	54.124	49.2733	59.2739	0
9	D05	Background	54.124	0	0	0
9	D06	Background	54.124	0	0	0
9	D07	Background	54.124	0	0	0
9	D08	Background	54.124	0	0	0
9	D09	Background	54.124	0	0	0
9	D10	Background	54.124	0	0	0
9	D11	Background	54.124	0	0	0
9	D12	Background	54.124	0	0	0
9	E01	Embryo	54.124	10.8978	23.0571	0
9	E02	Embryo	54.124	20.1386	42.4817	0
9	E03	Embryo	54.124	20.8309	31.8815	0
9	E04	Embryo	54.124	22.8915	36.2332	0
9	E05	Embryo	54.124	24.6338	33.6982	0
9	E06	Embryo	54.124	28.0719	81.5657	0
9	E07	Embryo	54.124	4.40436	9.37356	0
9	E08	Embryo	54.124	13.128	15.4952	0
9	E09	Embryo	54.124	26.579	35.4106	0
9	E10	Embryo	54.124	69.7054	54.866	0
9	E11	Embryo	54.124	50.6482	93.7091	0
9	E12	Embryo	54.124	14.5292	37.6986	0
9	F01	Adult	54.124	152.643	102.605	0
9	F02	Adult	54.124	70.5436	45.9071	0
9	F03	Adult	54.124	132.59	111.674	0
9	F04	Adult	54.124	126.096	116.597	0
9	F05	Adult	54.124	76.1643	78.0679	0
9	F06	Adult	54.124	91.091	71.0618	0
9	F07	Adult	54.124	131.377	113.947	0
9	F08	Adult	54.124	120.339	107.715	0
9	F09	Background	54.124	0	0	0
9	F10	Background	54.124	0	0	0
9	F11	Background	54.124	0	0	0
9	F12	Background	54.124	0	0	0
9	G01	Background	54.124	0	0	0
9	G02	Background	54.124	0	0	0
9	G03	Background	54.124	0	0	0
9	G04	Background	54.124	0	0	0
9	G05	Background	54.124	0	0	0
9	G06	Background	54.124	0	0	0
9	G07	Background	54.124	0	0	0
9	G08	Background	54.124	0	0	0
9	G09	Background	54.124	0	0	0
9	G10	Background	54.124	0	0	0
9	G11	Background	54.124	0	0	0
9	G12	Background	54.124	0	0	0
9	H01	Background	54.124	0	0	0
9	H02	Background	54.124	0	0	0
9	H03	Background	54.124	0	0	0
9	H04	Background	54.124	0	0	0
9	H05	Background	54.124	0	0	0
9	H06	Background	54.124	0	0	0
9	H07	Background	54.124	0	0	0
9	H08	Background	54.124	0	0	0
9	H09	Background	54.124	0	0	0
9	H10	Background	54.124	0	0	0
9	H11	Background	54.124	0	0	0
9	H12	Background	54.124	0	0	0
10	A01	Background	60.7252	0	0	0
10	A02	Background	60.7252	0	0	0
10	A03	Background	60.7252	0	0	0
10	A04	Background	60.7252	0	0	0
10	A05	Background	60.7252	0	0	0
10	A06	Background	60.7252	0	0	0
10	A07	Background	60.7252	0	0	0
10	A08	Background	60.7252	0	0	0
10	A09	Background	60.7252	0	0	0
10	A10	Background	60.7252	0	0	0
10	A11	Background	60.7252	0	0	0
10	A12	Background	60.7252	0	0	0
10	B01	Embryo	60.7252	34.7583	22.1148	0
10	B02	Embryo	60.7252	4.81688	0.322908	0
10	B03	Embryo	60.7252	4.61509	30.1395	0
10	B04	Embryo	60.7252	-3.10282	0.691383	0
10	B05	Embryo	60.7252	52.3109	71.0225	0
10	B06	Embryo	60.7252	-1.56651	0.787516	0
10	B07	Background	60.7252	0	0	0
10	B08	Background	60.7252	0	0	0
10	B09	Background	60.7252	0	0	0
10	B10	Background	60.7252	0	0	0
10	B11	Background	60.7252	0	0	0
10	B12	Background	60.7252	0	0	0
10	C01	Background	60.7252	0	0	0
10	C02	Background	60.7252	0	0	0
10	C03	Background	60.7252	0	0	0
10	C04	Background	60.7252	0	0	0
10	C05	Background	60.7252	0	0	0
10	C06	Background	60.7252	0	0	0
10	C07	Background	60.7252	0	0	0
10	C08	Background	60.7252	0	0	0
10	C09	Background	60.7252	0	0	0
10	C10	Background	60.7252	0	0	0
10	C11	Background	60.7252	0	0	0
10	C12	Background	60.7252	0	0	0
10	D01	Background	60.7252	0	0	0
10	D02	Embryo	60.7252	18.6643	46.4482	0
10	D03	Embryo	60.7252	28.3576	47.2941	0
10	D04	Embryo	60.7252	44.7465	59.2819	0
10	D05	Background	60.7252	0	0	0
10	D06	Background	60.7252	0	0	0
10	D07	Background	60.7252	0	0	0
10	D08	Background	60.7252	0	0	0
10	D09	Background	60.7252	0	0	0
10	D10	Background	60.7252	0	0	0
10	D11	Background	60.7252	0	0	0
10	D12	Background	60.7252	0	0	0
10	E01	Embryo	60.7252	8.55377	23.458	0
10	E02	Embryo	60.7252	16.4293	44.4144	0
10	E03	Embryo	60.7252	17.984	32	0
10	E04	Embryo	60.7252	21.2462	36.3984	0
10	E05	Embryo	60.7252	22.3056	33.254	0
10	E06	Embryo	60.7252	24.6425	82.3279	0
10	E07	Embryo	60.7252	2.30779	9.8035	0
10	E08	Embryo	60.7252	12.5113	14.8056	0
10	E09	Embryo	60.7252	22.494	35.3925	0
10	E10	Embryo	60.7252	56.71	57.5281	0
10	E11	Embryo	60.7252	43.3804	93.7929	0
10	E12	Embryo	60.7252	13.6096	37.4531	0
10	F01	Adult	60.7252	143.03	110.043	0
10	F02	Adult	60.7252	58.3163	49.3302	0
10	F03	Adult	60.7252	116.33	118.661	0
10	F04	Adult	60.7252	107.04	119.324	0
10	F05	Adult	60.7252	63.5613	80.7636	0
10	F06	Adult	60.7252	79.1794	74.5447	0
10	F07	Adult	60.7252	113.061	119.92	0
10	F08	Adult	60.7252	106.149	114.861	0
10	F09	Background	60.7252	0	0	0
10	F10	Background	60.7252	0	0	0
10	F11	Background	60.7252	0	0	0
10	F12	Background	60.7252	0	0	0
10	G01	Background	60.7252	0	0	0
10	G02	Background	60.7252	0	0	0
10	G03	Background	60.7252	0	0	0
10	G04	Background	60.7252	0	0	0
10	G05	Background	60.7252	0	0	0
10	G06	Background	60.7252	0	0	0
10	G07	Background	60.7252	0	0	0
10	G08	Background	60.7252	0	0	0
10	G09	Background	60.7252	0	0	0
10	G10	Background	60.7252	0	0	0
10	G11	Background	60.7252	0	0	0
10	G12	Background	60.7252	0	0	0
10	H01	Background	60.7252	0	0	0
10	H02	Background	60.7252	0	0	0
10	H03	Background	60.7252	0	0	0
10	H04	Background	60.7252	0	0	0
10	H05	Background	60.7252	0	0	0
10	H06	Background	60.7252	0	0	0
10	H07	Background	60.7252	0	0	0
10	H08	Background	60.7252	0	0	0
10	H09	Background	60.7252	0	0	0
10	H10	Background	60.7252	0	0	0
10	H11	Background	60.7252	0	0	0
10	H12	Background	60.7252	0	0	0
11	A01	Background	67.3352	0	0	0
11	A02	Background	67.3352	0	0	0
11	A03	Background	67.3352	0	0	0
11	A04	Background	67.3352	0	0	0
11	A05	Background	67.3352	0	0	0
11	A06	Background	67.3352	0	0	0
11	A07	Background	67.3352	0	0	0
11	A08	Background	67.3352	0	0	0
11	A09	Background	67.3352	0	0	0
11	A10	Background	67.3352	0	0	0
11	A11	Background	67.3352	0	0	0
11	A12	Background	67.3352	0	0	0
11	B01	Embryo	67.3352	30.4198	21.7915	0
11	B02	Embryo	67.3352	4.78137	0.155786	0
11	B03	Embryo	67.3352	3.78872	29.3193	0
11	B04	Embryo	67.3352	-3.36795	0.678283	0
11	B05	Embryo	67.3352	49.5447	70.5628	0
11	B06	Embryo	67.3352	-1.62275	1.13096	0
11	B07	Background	67.3352	0	0	0
11	B08	Background	67.3352	0	0	0
11	B09	Background	67.3352	0	0	0
11	B10	Background	67.3352	0	0	0
11	B11	Background	67.3352	0	0	0
11	B12	Background	67.3352	0	0	0
11	C01	Background	67.3352	0	0	0
11	C02	Background	67.3352	0	0	0
11	C03	Background	67.3352	0	0	0
11	C04	Background	67.3352	0	0	0
11	C05	Background	67.3352	0	0	0
11	C06	Background	67.3352	0	0	0
11	C07	Background	67.3352	0	0	0
11	C08	Background	67.3352	0	0	0
11	C09	Background	67.3352	0	0	0
11	C10	Background	67.3352	0	0	0
11	C11	Background	67.3352	0	0	0
11	C12	Background	67.3352	0	0	0
11	D01	Background	67.3352	0	0	0
11	D02	Embryo	67.3352	17.3567	44.3756	0
11	D03	Embryo	67.3352	26.1039	47.0459	0
11	D04	Embryo	67.3352	42.7575	58.8282	0
11	D05	Background	67.3352	0	0	0
11	D06	Background	67.3352	0	0	0
11	D07	Background	67.3352	0	0	0
11	D08	Background	67.3352	0	0	0
11	D09	Background	67.3352	0	0	0
11	D10	Background	67.3352	0	0	0
11	D11	Background	67.3352	0	0	0
11	D12	Background	67.3352	0	0	0
11	E01	Embryo	67.3352	7.43059	23.8185	0
11	E02	Embryo	67.3352	14.9032	44.7703	0
11	E03	Embryo	67.3352	16.1122	32.2011	0
11	E04	Embryo	67.3352	20.4478	36.2459	0
11	E05	Embryo	67.3352	21.2417	32.3806	0
11	E06	Embryo	67.3352	23.0314	81.4283	0
11	E07	Embryo	67.3352	1.58348	9.89631	0
11	E08	Embryo	67.3352	11.7889	14.9069	0
11	E09	Embryo	67.3352	20.9881	34.9841	0
11	E10	Embryo	67.3352	49.5345	58.0928	0
11	E11	Embryo	67.3352	40.3019	92.6495	0
11	E12	Embryo	67.3352	13.3865	37.3059	0
11	F01	Adult	67.3352	135.8	111.767	0
11	F02	Adult	67.3352	50.6356	50.0857	0
11	F03	Adult	67.3352	106.913	120.012	0
11	F04	Adult	67.3352	93.315	111.982	0
11	F05	Adult	67.3352	57.7444	80.8134	0
11	F06	Adult	67.3352	71.7221	75.563	0
11	F07	Adult	67.3352	104.294	121.732	0
11	F08	Adult	67.3352	97.9332	115.654	0
11	F09	Background	67.3352	0	0	0
11	F10	Background	67.3352	0	0	0
11	F11	Background	67.3352	0	0	0
11	F12	Background	67.3352	0	0	0
11	G01	Background	67.3352	0	0	0
11	G02	Background	67.3352	0	0	0
11	G03	Background	67.3352	0	0	0
11	G04	Background	67.3352	0	0	0
11	G05	Background	67.3352	0	0	0
11	G06	Background	67.3352	0	0	0
11	G07	Background	67.3352	0	0	0
11	G08	Background	67.3352	0	0	0
11	G09	Background	67.3352	0	0	0
11	G10	Background	67.3352	0	0	0
11	G11	Background	67.3352	0	0	0
11	G12	Background	67.3352	0	0	0
11	H01	Background	67.3352	0	0	0
11	H02	Background	67.3352	0	0	0
11	H03	Background	67.3352	0	0	0
11	H04	Background	67.3352	0	0	0
11	H05	Background	67.3352	0	0	0
11	H06	Background	67.3352	0	0	0
11	H07	Background	67.3352	0	0	0
11	H08	Background	67.3352	0	0	0
11	H09	Background	67.3352	0	0	0
11	H10	Background	67.3352	0	0	0
11	H11	Background	67.3352	0	0	0
11	H12	Background	67.3352	0	0	0
12	A01	Background	73.896	0	0	0
12	A02	Background	73.896	0	0	0
12	A03	Background	73.896	0	0	0
12	A04	Background	73.896	0	0	0
12	A05	Background	73.896	0	0	0
12	A06	Background	73.896	0	0	0
12	A07	Background	73.896	0	0	0
12	A08	Background	73.896	0	0	0
12	A09	Background	73.896	0	0	0
12	A10	Background	73.896	0	0	0
12	A11	Background	73.896	0	0	0
12	A12	Background	73.896	0	0	0
12	B01	Embryo	73.896	27.9693	20.7085	0
12	B02	Embryo	73.896	4.61467	0.500238	0
12	B03	Embryo	73.896	2.93037	29.1685	0
12	B04	Embryo	73.896	-3.43135	0.538171	0
12	B05	Embryo	73.896	50.2805	70.622	0
12	B06	Embryo	73.896	-1.60067	1.09137	0
12	B07	Background	73.896	0	0	0
12	B08	Background	73.896	0	0	0
12	B09	Background	73.896	0	0	0
12	B10	Background	73.896	0	0	0
12	B11	Background	73.896	0	0	0
12	B12	Background	73.896	0	0	0
12	C01	Background	73.896	0	0	0
12	C02	Background	73.896	0	0	0
12	C03	Background	73.896	0	0	0
12	C04	Background	73.896	0	0	0
12	C05	Background	73.896	0	0	0
12	C06	Background	73.896	0	0	0
12	C07	Background	73.896	0	0	0
12	C08	Background	73.896	0	0	0
12	C09	Background	73.896	0	0	0
12	C10	Background	73.896	0	0	0
12	C11	Background	73.896	0	0	0
12	C12	Background	73.896	0	0	0
12	D01	Background	73.896	0	0	0
12	D02	Embryo	73.896	16.9651	43.6963	0
12	D03	Embryo	73.896	25.4498	45.6847	0
12	D04	Embryo	73.896	42.7734	57.9246	0
12	D05	Background	73.896	0	0	0
12	D06	Background	73.896	0	0	0
12	D07	Background	73.896	0	0	0
12	D08	Background	73.896	0	0	0
12	D09	Background	73.896	0	0	0
12	D10	Background	73.896	0	0	0
12	D11	Background	73.896	0	0	0
12	D12	Background	73.896	0	0	0
12	E01	Embryo	73.896	7.08988	22.4497	0
12	E02	Embryo	73.896	14.1609	44.4823	0
12	E03	Embryo	73.896	15.3227	31.3555	0
12	E04	Embryo	73.896	20.6918	35.9694	0
12	E05	Embryo	73.896	20.8865	31.5642	0
12	E06	Embryo	73.896	22.8185	81.5533	0
12	E07	Embryo	73.896	1.52875	9.82892	0
12	E08	Embryo	73.896	11.6645	14.6817	0
12	E09	Embryo	73.896	20.5961	34.336	0
12	E10	Embryo	73.896	47.0963	57.5753	0
12	E11	Embryo	73.896	39.9292	91.7813	0
12	E12	Embryo	73.896	13.51	36.8598	0
12	F01	Adult	73.896	129.936	109.742	0
12	F02	Adult	73.896	45.8108	50.3083	0
12	F03	Adult	73.896	100.332	119.769	0
12	F04	Adult	73.896	79.9016	84.0185	0
12	F05	Adult	73.896	54.7413	80.3064	0
12	F06	Adult	73.896	66.3564	76.4279	0
12	F07	Adult	73.896	100.502	122.196	0
12	F08	Adult	73.896	94.025	117.259	0
12	F09	Background	73.896	0	0	0
12	F10	Background	73.896	0	0	0
12	F11	Background	73.896	0	0	0
12	F12	Background	73.896	0	0	0
12	G01	Background	73.896	0	0	0
12	G02	Background	73.896	0	0	0
12	G03	Background	73.896	0	0	0
12	G04	Background	73.896	0	0	0
12	G05	Background	73.896	0	0	0
12	G06	Background	73.896	0	0	0
12	G07	Background	73.896	0	0	0
12	G08	Background	73.896	0	0	0
12	G09	Background	73.896	0	0	0
12	G10	Background	73.896	0	0	0
12	G11	Background	73.896	0	0	0
12	G12	Background	73.896	0	0	0
12	H01	Background	73.896	0	0	0
12	H02	Background	73.896	0	0	0
12	H03	Background	73.896	0	0	0
12	H04	Background	73.896	0	0	0
12	H05	Background	73.896	0	0	0
12	H06	Background	73.896	0	0	0
12	H07	Background	73.896	0	0	0
12	H08	Background	73.896	0	0	0
12	H09	Background	73.896	0	0	0
12	H10	Background	73.896	0	0	0
12	H11	Background	73.896	0	0	0
12	H12	Background	73.896	0	0	0
13	A01	Background	80.499	0	0	0
13	A02	Background	80.499	0	0	0
13	A03	Background	80.499	0	0	0
13	A04	Background	80.499	0	0	0
13	A05	Background	80.499	0	0	0
13	A06	Background	80.499	0	0	0
13	A07	Background	80.499	0	0	0
13	A08	Background	80.499	0	0	0
13	A09	Background	80.499	0	0	0
13	A10	Background	80.499	0	0	0
13	A11	Background	80.499	0	0	0
13	A12	Background	80.499	0	0	0
13	B01	Embryo	80.499	25.6508	20.441	0
13	B02	Embryo	80.499	4.99497	0.543156	0
13	B03	Embryo	80.499	3.16948	28.8375	0
13	B04	Embryo	80.499	-3.18117	0.931876	0
13	B05	Embryo	80.499	52.5642	70.147	0
13	B06	Embryo	80.499	-1.43568	1.27275	0
13	B07	Background	80.499	0	0	0
13	B08	Background	80.499	0	0	0
13	B09	Background	80.499	0	0	0
13	B10	Background	80.499	0	0	0
13	B11	Background	80.499	0	0	0
13	B12	Background	80.499	0	0	0
13	C01	Background	80.499	0	0	0
13	C02	Background	80.499	0	0	0
13	C03	Background	80.499	0	0	0
13	C04	Background	80.499	0	0	0
13	C05	Background	80.499	0	0	0
13	C06	Background	80.499	0	0	0
13	C07	Background	80.499	0	0	0
13	C08	Background	80.499	0	0	0
13	C09	Background	80.499	0	0	0
13	C10	Background	80.499	0	0	0
13	C11	Background	80.499	0	0	0
13	C12	Background	80.499	0	0	0
13	D01	Background	80.499	0	0	0
13	D02	Embryo	80.499	17.2574	42.9292	0
13	D03	Embryo	80.499	26.1055	45.585	0
13	D04	Embryo	80.499	44.4671	57.4305	0
13	D05	Background	80.499	0	0	0
13	D06	Background	80.499	0	0	0
13	D07	Background	80.499	0	0	0
13	D08	Background	80.499	0	0	0
13	D09	Background	80.499	0	0	0
13	D10	Background	80.499	0	0	0
13	D11	Background	80.499	0	0	0
13	D12	Background	80.499	0	0	0
13	E01	Embryo	80.499	7.22879	21.8699	0
13	E02	Embryo	80.499	15.8335	50.4437	0
13	E03	Embryo	80.499	15.7638	30.6243	0
13	E04	Embryo	80.499	21.9515	35.4792	0
13	E05	Embryo	80.499	21.0274	30.6596	0
13	E06	Embryo	80.499	23.155	80.0818	0
13	E07	Embryo	80.499	1.58799	9.36441	0
13	E08	Embryo	80.499	12.082	14.6043	0
13	E09	Embryo	80.499	21.4446	33.774	0
13	E10	Embryo	80.499	46.3061	55.1449	0
13	E11	Embryo	80.499	40.9521	90.4393	0
13	E12	Embryo	80.499	13.6256	36.501	0
13	F01	Adult	80.499	125.426	109.751	0
13	F02	Adult	80.499	42.4106	50.1699	0
13	F03	Adult	80.499	96.7142	118.238	0
13	F04	Adult	80.499	76.8031	80.8957	0
13	F05	Adult	80.499	52.673	79.2574	0
13	F06	Adult	80.499	62.8035	75.2576	0
13	F07	Adult	80.499	98.6799	120.791	0
13	F08	Adult	80.499	91.4364	116.148	0
13	F09	Background	80.499	0	0	0
13	F10	Background	80.499	0	0	0
13	F11	Background	80.499	0	0	0
13	F12	Background	80.499	0	0	0
13	G01	Background	80.499	0	0	0
13	G02	Background	80.499	0	0	0
13	G03	Background	80.499	0	0	0
13	G04	Background	80.499	0	0	0
13	G05	Background	80.499	0	0	0
13	G06	Background	80.499	0	0	0
13	G07	Background	80.499	0	0	0
13	G08	Background	80.499	0	0	0
13	G09	Background	80.499	0	0	0
13	G10	Background	80.499	0	0	0
13	G11	Background	80.499	0	0	0
13	G12	Background	80.499	0	0	0
13	H01	Background	80.499	0	0	0
13	H02	Background	80.499	0	0	0
13	H03	Background	80.499	0	0	0
13	H04	Background	80.499	0	0	0
13	H05	Background	80.499	0	0	0
13	H06	Background	80.499	0	0	0
13	H07	Background	80.499	0	0	0
13	H08	Background	80.499	0	0	0
13	H09	Background	80.499	0	0	0
13	H10	Background	80.499	0	0	0
13	H11	Background	80.499	0	0	0
13	H12	Background	80.499	0	0	0
14	A01	Background	87.1098	0	0	0
14	A02	Background	87.1098	0	0	0
14	A03	Background	87.1098	0	0	0
14	A04	Background	87.1098	0	0	0
14	A05	Background	87.1098	0	0	0
14	A06	Background	87.1098	0	0	0
14	A07	Background	87.1098	0	0	0
14	A08	Background	87.1098	0	0	0
14	A09	Background	87.1098	0	0	0
14	A10	Background	87.1098	0	0	0
14	A11	Background	87.1098	0	0	0
14	A12	Background	87.1098	0	0	0
14	B01	Embryo	87.1098	25.3594	20.4787	0
14	B02	Embryo	87.1098	4.92834	0.495552	0
14	B03	Embryo	87.1098	3.28939	27.613	0
14	B04	Embryo	87.1098	-3.58862	0.601221	0
14	B05	Embryo	87.1098	55.4265	68.4863	0
14	B06	Embryo	87.1098	-1.55868	0.759441	0
14	B07	Background	87.1098	0	0	0
14	B08	Background	87.1098	0	0	0
14	B09	Background	87.1098	0	0	0
14	B10	Background	87.1098	0	0	0
14	B11	Background	87.1098	0	0	0
14	B12	Background	87.1098	0	0	0
14	C01	Background	87.1098	0	0	0
14	C02	Background	87.1098	0	0	0
14	C03	Background	87.1098	0	0	0
14	C04	Background	87.1098	0	0	0
14	C05	Background	87.1098	0	0	0
14	C06	Background	87.1098	0	0	0
14	C07	Background	87.1098	0	0	0
14	C08	Background	87.1098	0	0	0
14	C09	Background	87.1098	0	0	0
14	C10	Background	87.1098	0	0	0
14	C11	Background	87.1098	0	0	0
14	C12	Background	87.1098	0	0	0
14	D01	Background	87.1098	0	0	0
14	D02	Embryo	87.1098	18.1979	42.1042	0
14	D03	Embryo	87.1098	27.2322	44.7189	0
14	D04	Embryo	87.1098	46.8554	56.6073	0
14	D05	Background	87.1098	0	0	0
14	D06	Background	87.1098	0	0	0
14	D07	Background	87.1098	0	0	0
14	D08	Background	87.1098	0	0	0
14	D09	Background	87.1098	0	0	0
14	D10	Background	87.1098	0	0	0
14	D11	Background	87.1098	0	0	0
14	D12	Background	87.1098	0	0	0
14	E01	Embryo	87.1098	7.77427	21.1536	0
14	E02	Embryo	87.1098	15.2171	40.7554	0
14	E03	Embryo	87.1098	16.3972	29.5611	0
14	E04	Embryo	87.1098	23.2454	34.6958	0
14	E05	Embryo	87.1098	21.2264	29.8011	0
14	E06	Embryo	87.1098	23.9328	79.4941	0
14	E07	Embryo	87.1098	1.8778	9.47186	0
14	E08	Embryo	87.1098	12.2013	14.4289	0
14	E09	Embryo	87.1098	22.6411	33.0936	0
14	E10	Embryo	87.1098	47.925	55.4613	0
14	E11	Embryo	87.1098	43.2878	89.4418	0
14	E12	Embryo	87.1098	14.0888	35.9174	0
14	F01	Adult	87.1098	120.933	107.921	0
14	F02	Adult	87.1098	39.7444	48.778	0
14	F03	Adult	87.1098	93.992	115.369	0
14	F04	Adult	87.1098	76.5606	81.8258	0
14	F05	Adult	87.1098	51.4647	77.3825	0
14	F06	Adult	87.1098	59.7492	73.9694	0
14	F07	Adult	87.1098	97.6622	118.479	0
14	F08	Adult	87.1098	89.8983	113.624	0
14	F09	Background	87.1098	0	0	0
14	F10	Background	87.1098	0	0	0
14	F11	Background	87.1098	0	0	0
14	F12	Background	87.1098	0	0	0
14	G01	Background	87.1098	0	0	0
14	G02	Background	87.1098	0	0	0
14	G03	Background	87.1098	0	0	0
14	G04	Background	87.1098	0	0	0
14	G05	Background	87.1098	0	0	0
14	G06	Background	87.1098	0	0	0
14	G07	Background	87.1098	0	0	0
14	G08	Background	87.1098	0	0	0
14	G09	Background	87.1098	0	0	0
14	G10	Background	87.1098	0	0	0
14	G11	Background	87.1098	0	0	0
14	G12	Background	87.1098	0	0	0
14	H01	Background	87.1098	0	0	0
14	H02	Background	87.1098	0	0	0
14	H03	Background	87.1098	0	0	0
14	H04	Background	87.1098	0	0	0
14	H05	Background	87.1098	0	0	0
14	H06	Background	87.1098	0	0	0
14	H07	Background	87.1098	0	0	0
14	H08	Background	87.1098	0	0	0
14	H09	Background	87.1098	0	0	0
14	H10	Background	87.1098	0	0	0
14	H11	Background	87.1098	0	0	0
14	H12	Background	87.1098	0	0	0
15	A01	Background	93.6984	0	0	0
15	A02	Background	93.6984	0	0	0
15	A03	Background	93.6984	0	0	0
15	A04	Background	93.6984	0	0	0
15	A05	Background	93.6984	0	0	0
15	A06	Background	93.6984	0	0	0
15	A07	Background	93.6984	0	0	0
15	A08	Background	93.6984	0	0	0
15	A09	Background	93.6984	0	0	0
15	A10	Background	93.6984	0	0	0
15	A11	Background	93.6984	0	0	0
15	A12	Background	93.6984	0	0	0
15	B01	Embryo	93.6984	24.9784	19.9647	0
15	B02	Embryo	93.6984	5.16315	-0.145749	0
15	B03	Embryo	93.6984	3.65844	27.7914	0
15	B04	Embryo	93.6984	-3.25623	0.527378	0
15	B05	Embryo	93.6984	59.4903	66.9309	0
15	B06	Embryo	93.6984	-1.49971	0.860399	0
15	B07	Background	93.6984	0	0	0
15	B08	Background	93.6984	0	0	0
15	B09	Background	93.6984	0	0	0
15	B10	Background	93.6984	0	0	0
15	B11	Background	93.6984	0	0	0
15	B12	Background	93.6984	0	0	0
15	C01	Background	93.6984	0	0	0
15	C02	Background	93.6984	0	0	0
15	C03	Background	93.6984	0	0	0
15	C04	Background	93.6984	0	0	0
15	C05	Background	93.6984	0	0	0
15	C06	Background	93.6984	0	0	0
15	C07	Background	93.6984	0	0	0
15	C08	Background	93.6984	0	0	0
15	C09	Background	93.6984	0	0	0
15	C10	Background	93.6984	0	0	0
15	C11	Background	93.6984	0	0	0
15	C12	Background	93.6984	0	0	0
15	D01	Background	93.6984	0	0	0
15	D02	Embryo	93.6984	19.9381	41.7986	0
15	D03	Embryo	93.6984	28.4646	44.2777	0
15	D04	Embryo	93.6984	50.2001	56.0471	0
15	D05	Background	93.6984	0	0	0
15	D06	Background	93.6984	0	0	0
15	D07	Background	93.6984	0	0	0
15	D08	Background	93.6984	0	0	0
15	D09	Background	93.6984	0	0	0
15	D10	Background	93.6984	0	0	0
15	D11	Background	93.6984	0	0	0
15	D12	Background	93.6984	0	0	0
15	E01	Embryo	93.6984	8.3715	21.2381	0
15	E02	Embryo	93.6984	14.4009	44.3419	0
15	E03	Embryo	93.6984	17.1727	28.99	0
15	E04	Embryo	93.6984	25.6904	34.489	0
15	E05	Embryo	93.6984	21.338	28.5188	0
15	E06	Embryo	93.6984	25.1293	79.7146	0
15	E07	Embryo	93.6984	2.45736	9.1334	0
15	E08	Embryo	93.6984	12.3976	13.562	0
15	E09	Embryo	93.6984	24.479	32.5685	0
15	E10	Embryo	93.6984	50.5871	54.7894	0
15	E11	Embryo	93.6984	46.5498	89.3696	0
15	E12	Embryo	93.6984	14.423	36.1437	0
15	F01	Adult	93.6984	117.069	106.867	0
15	F02	Adult	93.6984	38.2082	48.0746	0
15	F03	Adult	93.6984	92.1655	112.432	0
15	F04	Adult	93.6984	78.4687	83.1144	0
15	F05	Adult	93.6984	50.7519	74.8965	0
15	F06	Adult	93.6984	57.9489	72.9175	0
15	F07	Adult	93.6984	97.8705	116.341	0
15	F08	Adult	93.6984	89.1481	111.109	0
15	F09	Background	93.6984	0	0	0
15	F10	Background	93.6984	0	0	0
15	F11	Background	93.6984	0	0	0
15	F12	Background	93.6984	0	0	0
15	G01	Background	93.6984	0	0	0
15	G02	Background	93.6984	0	0	0
15	G03	Background	93.6984	0	0	0
15	G04	Background	93.6984	0	0	0
15	G05	Background	93.6984	0	0	0
15	G06	Background	93.6984	0	0	0
15	G07	Background	93.6984	0	0	0
15	G08	Background	93.6984	0	0	0
15	G09	Background	93.6984	0	0	0
15	G10	Background	93.6984	0	0	0
15	G11	Background	93.6984	0	0	0
15	G12	Background	93.6984	0	0	0
15	H01	Background	93.6984	0	0	0
15	H02	Background	93.6984	0	0	0
15	H03	Background	93.6984	0	0	0
15	H04	Background	93.6984	0	0	0
15	H05	Background	93.6984	0	0	0
15	H06	Background	93.6984	0	0	0
15	H07	Background	93.6984	0	0	0
15	H08	Background	93.6984	0	0	0
15	H09	Background	93.6984	0	0	0
15	H10	Background	93.6984	0	0	0
15	H11	Background	93.6984	0	0	0
15	H12	Background	93.6984	0	0	0
16	A01	Background	100.298	0	0	0
16	A02	Background	100.298	0	0	0
16	A03	Background	100.298	0	0	0
16	A04	Background	100.298	0	0	0
16	A05	Background	100.298	0	0	0
16	A06	Background	100.298	0	0	0
16	A07	Background	100.298	0	0	0
16	A08	Background	100.298	0	0	0
16	A09	Background	100.298	0	0	0
16	A10	Background	100.298	0	0	0
16	A11	Background	100.298	0	0	0
16	A12	Background	100.298	0	0	0
16	B01	Embryo	100.298	24.6207	20.3105	0
16	B02	Embryo	100.298	4.81982	0.196634	0
16	B03	Embryo	100.298	3.81652	27.0833	0
16	B04	Embryo	100.298	-3.36611	0.303406	0
16	B05	Embryo	100.298	64.6462	65.7371	0
16	B06	Embryo	100.298	-1.26884	0.961785	0
16	B07	Background	100.298	0	0	0
16	B08	Background	100.298	0	0	0
16	B09	Background	100.298	0	0	0
16	B10	Background	100.298	0	0	0
16	B11	Background	100.298	0	0	0
16	B12	Background	100.298	0	0	0
16	C01	Background	100.298	0	0	0
16	C02	Background	100.298	0	0	0
16	C03	Background	100.298	0	0	0
16	C04	Background	100.298	0	0	0
16	C05	Background	100.298	0	0	0
16	C06	Background	100.298	0	0	0
16	C07	Background	100.298	0	0	0
16	C08	Background	100.298	0	0	0
16	C09	Background	100.298	0	0	0
16	C10	Background	100.298	0	0	0
16	C11	Background	100.298	0	0	0
16	C12	Background	100.298	0	0	0
16	D01	Background	100.298	0	0	0
16	D02	Embryo	100.298	21.9802	41.5509	0
16	D03	Embryo	100.298	30.4339	43.422	0
16	D04	Embryo	100.298	53.7923	56.0052	0
16	D05	Background	100.298	0	0	0
16	D06	Background	100.298	0	0	0
16	D07	Background	100.298	0	0	0
16	D08	Background	100.298	0	0	0
16	D09	Background	100.298	0	0	0
16	D10	Background	100.298	0	0	0
16	D11	Background	100.298	0	0	0
16	D12	Background	100.298	0	0	0
16	E01	Embryo	100.298	9.36889	20.7826	0
16	E02	Embryo	100.298	15.5291	42.9258	0
16	E03	Embryo	100.298	18.7084	28.0735	0
16	E04	Embryo	100.298	27.8413	34.0761	0
16	E05	Embryo	100.298	22.4921	27.4145	0
16	E06	Embryo	100.298	26.9676	78.6955	0
16	E07	Embryo	100.298	3.00197	8.93086	0
16	E08	Embryo	100.298	12.8769	13.9444	0
16	E09	Embryo	100.298	26.1949	32.0862	0
16	E10	Embryo	100.298	53.1243	53.1897	0
16	E11	Embryo	100.298	50.5654	87.7004	0
16	E12	Embryo	100.298	14.4535	36.1928	0
16	F01	Adult	100.298	114.844	105.21	0
16	F02	Adult	100.298	37.0622	46.3831	0
16	F03	Adult	100.298	90.924	109.391	0
16	F04	Adult	100.298	80.2103	82.505	0
16	F05	Adult	100.298	51.0066	73.5354	0
16	F06	Adult	100.298	57.0816	71.2775	0
16	F07	Adult	100.298	98.0851	113.705	0
16	F08	Adult	100.298	89.0713	108.413	0
16	F09	Background	100.298	0	0	0
16	F10	Background	100.298	0	0	0
16	F11	Background	100.298	0	0	0
16	F12	Background	100.298	0	0	0
16	G01	Background	100.298	0	0	0
16	G02	Background	100.298	0	0	0
16	G03	Background	100.298	0	0	0
16	G04	Background	100.298	0	0	0
16	G05	Background	100.298	0	0	0
16	G06	Background	100.298	0	0	0
16	G07	Background	100.298	0	0	0
16	G08	Background	100.298	0	0	0
16	G09	Background	100.298	0	0	0
16	G10	Background	100.298	0	0	0
16	G11	Background	100.298	0	0	0
16	G12	Background	100.298	0	0	0
16	H01	Background	100.298	0	0	0
16	H02	Background	100.298	0	0	0
16	H03	Background	100.298	0	0	0
16	H04	Background	100.298	0	0	0
16	H05	Background	100.298	0	0	0
16	H06	Background	100.298	0	0	0
16	H07	Background	100.298	0	0	0
16	H08	Background	100.298	0	0	0
16	H09	Background	100.298	0	0	0
16	H10	Background	100.298	0	0	0
16	H11	Background	100.298	0	0	0
16	H12	Background	100.298	0	0	0
17	A01	Background	106.901	0	0	0
17	A02	Background	106.901	0	0	0
17	A03	Background	106.901	0	0	0
17	A04	Background	106.901	0	0	0
17	A05	Background	106.901	0	0	0
17	A06	Background	106.901	0	0	0
17	A07	Background	106.901	0	0	0
17	A08	Background	106.901	0	0	0
17	A09	Background	106.901	0	0	0
17	A10	Background	106.901	0	0	0
17	A11	Background	106.901	0	0	0
17	A12	Background	106.901	0	0	0
17	B01	Embryo	106.901	25.5944	20.2404	0
17	B02	Embryo	106.901	5.62397	0.188974	0
17	B03	Embryo	106.901	4.93428	26.7796	0
17	B04	Embryo	106.901	-2.83908	0.441939	0
17	B05	Embryo	106.901	70.6941	63.4857	0
17	B06	Embryo	106.901	-0.853447	0.88224	0
17	B07	Background	106.901	0	0	0
17	B08	Background	106.901	0	0	0
17	B09	Background	106.901	0	0	0
17	B10	Background	106.901	0	0	0
17	B11	Background	106.901	0	0	0
17	B12	Background	106.901	0	0	0
17	C01	Background	106.901	0	0	0
17	C02	Background	106.901	0	0	0
17	C03	Background	106.901	0	0	0
17	C04	Background	106.901	0	0	0
17	C05	Background	106.901	0	0	0
17	C06	Background	106.901	0	0	0
17	C07	Background	106.901	0	0	0
17	C08	Background	106.901	0	0	0
17	C09	Background	106.901	0	0	0
17	C10	Background	106.901	0	0	0
17	C11	Background	106.901	0	0	0
17	C12	Background	106.901	0	0	0
17	D01	Background	106.901	0	0	0
17	D02	Embryo	106.901	25.3875	40.488	0
17	D03	Embryo	106.901	32.8819	42.3778	0
17	D04	Embryo	106.901	57.9095	54.9276	0
17	D05	Background	106.901	0	0	0
17	D06	Background	106.901	0	0	0
17	D07	Background	106.901	0	0	0
17	D08	Background	106.901	0	0	0
17	D09	Background	106.901	0	0	0
17	D10	Background	106.901	0	0	0
17	D11	Background	106.901	0	0	0
17	D12	Background	106.901	0	0	0
17	E01	Embryo	106.901	11.0635	20.7213	0
17	E02	Embryo	106.901	17.029	42.552	0
17	E03	Embryo	106.901	20.4834	27.8352	0
17	E04	Embryo	106.901	31.1638	34.039	0
17	E05	Embryo	106.901	24.0264	26.4705	0
17	E06	Embryo	106.901	28.924	76.9992	0
17	E07	Embryo	106.901	4.41934	8.46027	0
17	E08	Embryo	106.901	13.9613	13.6918	0
17	E09	Embryo	106.901	28.1431	31.4608	0
17	E10	Embryo	106.901	56.8594	51.7797	0
17	E11	Embryo	106.901	55.4873	85.4699	0
17	E12	Embryo	106.901	15.2849	36.0364	0
17	F01	Adult	106.901	115.084	103.098	0
17	F02	Adult	106.901	37.6342	45.3997	0
17	F03	Adult	106.901	91.7054	106.454	0
17	F04	Adult	106.901	82.2733	80.8566	0
17	F05	Adult	106.901	51.694	72.0513	0
17	F06	Adult	106.901	57.3192	69.9055	0
17	F07	Adult	106.901	99.6526	111.37	0
17	F08	Adult	106.901	90.3919	105.789	0
17	F09	Background	106.901	0	0	0
17	F10	Background	106.901	0	0	0
17	F11	Background	106.901	0	0	0
17	F12	Background	106.901	0	0	0
17	G01	Background	106.901	0	0	0
17	G02	Background	106.901	0	0	0
17	G03	Background	106.901	0	0	0
17	G04	Background	106.901	0	0	0
17	G05	Background	106.901	0	0	0
17	G06	Background	106.901	0	0	0
17	G07	Background	106.901	0	0	0
17	G08	Background	106.901	0	0	0
17	G09	Background	106.901	0	0	0
17	G10	Background	106.901	0	0	0
17	G11	Background	106.901	0	0	0
17	G12	Background	106.901	0	0	0
17	H01	Background	106.901	0	0	0
17	H02	Background	106.901	0	0	0
17	H03	Background	106.901	0	0	0
17	H04	Background	106.901	0	0	0
17	H05	Background	106.901	0	0	0
17	H06	Background	106.901	0	0	0
17	H07	Background	106.901	0	0	0
17	H08	Background	106.901	0	0	0
17	H09	Background	106.901	0	0	0
17	H10	Background	106.901	0	0	0
17	H11	Background	106.901	0	0	0
17	H12	Background	106.901	0	0	0
18	A01	Background	113.507	0	0	0
18	A02	Background	113.507	0	0	0
18	A03	Background	113.507	0	0	0
18	A04	Background	113.507	0	0	0
18	A05	Background	113.507	0	0	0
18	A06	Background	113.507	0	0	0
18	A07	Background	113.507	0	0	0
18	A08	Background	113.507	0	0	0
18	A09	Background	113.507	0	0	0
18	A10	Background	113.507	0	0	0
18	A11	Background	113.507	0	0	0
18	A12	Background	113.507	0	0	0
18	B01	Embryo	113.507	26.6015	19.832	0
18	B02	Embryo	113.507	5.28298	0.0299461	0
18	B03	Embryo	113.507	5.31411	26.1672	0
18	B04	Embryo	113.507	-3.08069	0.346639	0
18	B05	Embryo	113.507	76.0613	63.5293	0
18	B06	Embryo	113.507	-0.59456	0.555438	0
18	B07	Background	113.507	0	0	0
18	B08	Background	113.507	0	0	0
18	B09	Background	113.507	0	0	0
18	B10	Background	113.507	0	0	0
18	B11	Background	113.507	0	0	0
18	B12	Background	113.507	0	0	0
18	C01	Background	113.507	0	0	0
18	C02	Background	113.507	0	0	0
18	C03	Background	113.507	0	0	0
18	C04	Background	113.507	0	0	0
18	C05	Background	113.507	0	0	0
18	C06	Background	113.507	0	0	0
18	C07	Background	113.507	0	0	0
18	C08	Background	113.507	0	0	0
18	C09	Background	113.507	0	0	0
18	C10	Background	113.507	0	0	0
18	C11	Background	113.507	0	0	0
18	C12	Background	113.507	0	0	0
18	D01	Background	113.507	0	0	0
18	D02	Embryo	113.507	27.8835	39.4577	0
18	D03	Embryo	113.507	35.191	40.922	0
18	D04	Embryo	113.507	61.6507	53.6447	0
18	D05	Background	113.507	0	0	0
18	D06	Background	113.507	0	0	0
18	D07	Background	113.507	0	0	0
18	D08	Background	113.507	0	0	0
18	D09	Background	113.507	0	0	0
18	D10	Background	113.507	0	0	0
18	D11	Background	113.507	0	0	0
18	D12	Background	113.507	0	0	0
18	E01	Embryo	113.507	12.4679	20.4747	0
18	E02	Embryo	113.507	17.7889	40.7995	0
18	E03	Embryo	113.507	22.2443	27.1863	0
18	E04	Embryo	113.507	33.2407	33.5724	0
18	E05	Embryo	113.507	24.5978	25.2113	0
18	E06	Embryo	113.507	30.9706	75.0805	0
18	E07	Embryo	113.507	5.39196	8.25207	0
18	E08	Embryo	113.507	14.4311	13.8668	0
18	E09	Embryo	113.507	30.2046	30.3515	0
18	E10	Embryo	113.507	59.7579	49.9274	0
18	E11	Embryo	113.507	60.2252	82.5586	0
18	E12	Embryo	113.507	15.5536	34.5114	0
18	F01	Adult	113.507	116.81	101.368	0
18	F02	Adult	113.507	37.6685	43.4567	0
18	F03	Adult	113.507	92.957	103.65	0
18	F04	Adult	113.507	84.4881	79.2175	0
18	F05	Adult	113.507	52.0411	70.3642	0
18	F06	Adult	113.507	57.6368	68.7227	0
18	F07	Adult	113.507	100.922	108.799	0
18	F08	Adult	113.507	91.6104	103.503	0
18	F09	Background	113.507	0	0	0
18	F10	Background	113.507	0	0	0
18	F11	Background	113.507	0	0	0
18	F12	Background	113.507	0	0	0
18	G01	Background	113.507	0	0	0
18	G02	Background	113.507	0	0	0
18	G03	Background	113.507	0	0	0
18	G04	Background	113.507	0	0	0
18	G05	Background	113.507	0	0	0
18	G06	Background	113.507	0	0	0
18	G07	Background	113.507	0	0	0
18	G08	Background	113.507	0	0	0
18	G09	Background	113.507	0	0	0
18	G10	Background	113.507	0	0	0
18	G11	Background	113.507	0	0	0
18	G12	Background	113.507	0	0	0
18	H01	Background	113.507	0	0	0
18	H02	Background	113.507	0	0	0
18	H03	Background	113.507	0	0	0
18	H04	Background	113.507	0	0	0
18	H05	Background	113.507	0	0	0
18	H06	Background	113.507	0	0	0
18	H07	Background	113.507	0	0	0
18	H08	Background	113.507	0	0	0
18	H09	Background	113.507	0	0	0
18	H10	Background	113.507	0	0	0
18	H11	Background	113.507	0	0	0
18	H12	Background	113.507	0	0	0
19	A01	Background	120.209	0	0	0
19	A02	Background	120.209	0	0	0
19	A03	Background	120.209	0	0	0
19	A04	Background	120.209	0	0	0
19	A05	Background	120.209	0	0	0
19	A06	Background	120.209	0	0	0
19	A07	Background	120.209	0	0	0
19	A08	Background	120.209	0	0	0
19	A09	Background	120.209	0	0	0
19	A10	Background	120.209	0	0	0
19	A11	Background	120.209	0	0	0
19	A12	Background	120.209	0	0	0
19	B01	Embryo	120.209	58.5699	21.0018	0
19	B02	Embryo	120.209	5.29695	-0.0907852	0
19	B03	Embryo	120.209	17.1541	23.0756	0
19	B04	Embryo	120.209	-2.6402	0.391613	0
19	B05	Embryo	120.209	180.142	55.3353	0
19	B06	Embryo	120.209	0.27091	0.152012	0
19	B07	Background	120.209	0	0	0
19	B08	Background	120.209	0	0	0
19	B09	Background	120.209	0	0	0
19	B10	Background	120.209	0	0	0
19	B11	Background	120.209	0	0	0
19	B12	Background	120.209	0	0	0
19	C01	Background	120.209	0	0	0
19	C02	Background	120.209	0	0	0
19	C03	Background	120.209	0	0	0
19	C04	Background	120.209	0	0	0
19	C05	Background	120.209	0	0	0
19	C06	Background	120.209	0	0	0
19	C07	Background	120.209	0	0	0
19	C08	Background	120.209	0	0	0
19	C09	Background	120.209	0	0	0
19	C10	Background	120.209	0	0	0
19	C11	Background	120.209	0	0	0
19	C12	Background	120.209	0	0	0
19	D01	Background	120.209	0	0	0
19	D02	Embryo	120.209	84.7668	30.389	0
19	D03	Embryo	120.209	86.7305	27.9574	0
19	D04	Embryo	120.209	134.99	39.419	0
19	D05	Background	120.209	0	0	0
19	D06	Background	120.209	0	0	0
19	D07	Background	120.209	0	0	0
19	D08	Background	120.209	0	0	0
19	D09	Background	120.209	0	0	0
19	D10	Background	120.209	0	0	0
19	D11	Background	120.209	0	0	0
19	D12	Background	120.209	0	0	0
19	E01	Embryo	120.209	38.3478	15.7573	0
19	E02	Embryo	120.209	62.3543	40.2528	0
19	E03	Embryo	120.209	60.1992	20.0888	0
19	E04	Embryo	120.209	77.5565	22.7207	0
19	E05	Embryo	120.209	52.0066	17.9291	0
19	E06	Embryo	120.209	89.7581	62.8198	0
19	E07	Embryo	120.209	26.9632	7.11228	0
19	E08	Embryo	120.209	41.2268	10.2151	0
19	E09	Embryo	120.209	83.0107	23.7736	0
19	E10	Embryo	120.209	158.621	48.5471	0
19	E11	Embryo	120.209	161.578	80.132	0
19	E12	Embryo	120.209	40.3259	36.7046	0
19	F01	Adult	120.209	180.687	100.491	0
19	F02	Adult	120.209	104.767	45.4344	0
19	F03	Adult	120.209	174.488	102.917	0
19	F04	Adult	120.209	172.827	83.7467	0
19	F05	Adult	120.209	137.688	65.8513	0
19	F06	Adult	120.209	125.515	66.2655	0
19	F07	Adult	120.209	190.048	112.634	0
19	F08	Adult	120.209	154.985	102.515	0
19	F09	Background	120.209	0	0	0
19	F10	Background	120.209	0	0	0
19	F11	Background	120.209	0	0	0
19	F12	Background	120.209	0	0	0
19	G01	Background	120.209	0	0	0
19	G02	Background	120.209	0	0	0
19	G03	Background	120.209	0	0	0
19	G04	Background	120.209	0	0	0
19	G05	Background	120.209	0	0	0
19	G06	Background	120.209	0	0	0
19	G07	Background	120.209	0	0	0
19	G08	Background	120.209	0	0	0
19	G09	Background	120.209	0	0	0
19	G10	Background	120.209	0	0	0
19	G11	Background	120.209	0	0	0
19	G12	Background	120.209	0	0	0
19	H01	Background	120.209	0	0	0
19	H02	Background	120.209	0	0	0
19	H03	Background	120.209	0	0	0
19	H04	Background	120.209	0	0	0
19	H05	Background	120.209	0	0	0
19	H06	Background	120.209	0	0	0
19	H07	Background	120.209	0	0	0
19	H08	Background	120.209	0	0	0
19	H09	Background	120.209	0	0	0
19	H10	Background	120.209	0	0	0
19	H11	Background	120.209	0	0	0
19	H12	Background	120.209	0	0	0
20	A01	Background	126.809	0	0	0
20	A02	Background	126.809	0	0	0
20	A03	Background	126.809	0	0	0
20	A04	Background	126.809	0	0	0
20	A05	Background	126.809	0	0	0
20	A06	Background	126.809	0	0	0
20	A07	Background	126.809	0	0	0
20	A08	Background	126.809	0	0	0
20	A09	Background	126.809	0	0	0
20	A10	Background	126.809	0	0	0
20	A11	Background	126.809	0	0	0
20	A12	Background	126.809	0	0	0
20	B01	Embryo	126.809	56.8915	24.0002	0
20	B02	Embryo	126.809	4.6055	0.180705	0
20	B03	Embryo	126.809	17.7137	26.211	0
20	B04	Embryo	126.809	-2.88817	0.391282	0
20	B05	Embryo	126.809	174.044	60.5999	0
20	B06	Embryo	126.809	-0.113723	0.661046	0
20	B07	Background	126.809	0	0	0
20	B08	Background	126.809	0	0	0
20	B09	Background	126.809	0	0	0
20	B10	Background	126.809	0	0	0
20	B11	Background	126.809	0	0	0
20	B12	Background	126.809	0	0	0
20	C01	Background	126.809	0	0	0
20	C02	Background	126.809	0	0	0
20	C03	Background	126.809	0	0	0
20	C04	Background	126.809	0	0	0
20	C05	Background	126.809	0	0	0
20	C06	Background	126.809	0	0	0
20	C07	Background	126.809	0	0	0
20	C08	Background	126.809	0	0	0
20	C09	Background	126.809	0	0	0
20	C10	Background	126.809	0	0	0
20	C11	Background	126.809	0	0	0
20	C12	Background	126.809	0	0	0
20	D01	Background	126.809	0	0	0
20	D02	Embryo	126.809	70.8137	34.3348	0
20	D03	Embryo	126.809	77.352	33.5543	0
20	D04	Embryo	126.809	127.02	44.6206	0
20	D05	Background	126.809	0	0	0
20	D06	Background	126.809	0	0	0
20	D07	Background	126.809	0	0	0
20	D08	Background	126.809	0	0	0
20	D09	Background	126.809	0	0	0
20	D10	Background	126.809	0	0	0
20	D11	Background	126.809	0	0	0
20	D12	Background	126.809	0	0	0
20	E01	Embryo	126.809	33.6311	18.4021	0
20	E02	Embryo	126.809	51.4121	43.2537	0
20	E03	Embryo	126.809	51.3749	23.6822	0
20	E04	Embryo	126.809	73.6935	28.5254	0
20	E05	Embryo	126.809	48.7826	22.431	0
20	E06	Embryo	126.809	84.2604	69.5179	0
20	E07	Embryo	126.809	21.486	8.22609	0
20	E08	Embryo	126.809	37.4134	12.1646	0
20	E09	Embryo	126.809	79.1319	28.2911	0
20	E10	Embryo	126.809	155.253	49.8224	0
20	E11	Embryo	126.809	158.339	83.1557	0
20	E12	Embryo	126.809	43.374	37.8345	0
20	F01	Adult	126.809	176.981	98.4073	0
20	F02	Adult	126.809	98.6866	45.8805	0
20	F03	Adult	126.809	172.588	99.2231	0
20	F04	Adult	126.809	170.513	82.4437	0
20	F05	Adult	126.809	126.661	63.4537	0
20	F06	Adult	126.809	120.083	66.1016	0
20	F07	Adult	126.809	196.251	109.511	0
20	F08	Adult	126.809	153.559	101.667	0
20	F09	Background	126.809	0	0	0
20	F10	Background	126.809	0	0	0
20	F11	Background	126.809	0	0	0
20	F12	Background	126.809	0	0	0
20	G01	Background	126.809	0	0	0
20	G02	Background	126.809	0	0	0
20	G03	Background	126.809	0	0	0
20	G04	Background	126.809	0	0	0
20	G05	Background	126.809	0	0	0
20	G06	Background	126.809	0	0	0
20	G07	Background	126.809	0	0	0
20	G08	Background	126.809	0	0	0
20	G09	Background	126.809	0	0	0
20	G10	Background	126.809	0	0	0
20	G11	Background	126.809	0	0	0
20	G12	Background	126.809	0	0	0
20	H01	Background	126.809	0	0	0
20	H02	Background	126.809	0	0	0
20	H03	Background	126.809	0	0	0
20	H04	Background	126.809	0	0	0
20	H05	Background	126.809	0	0	0
20	H06	Background	126.809	0	0	0
20	H07	Background	126.809	0	0	0
20	H08	Background	126.809	0	0	0
20	H09	Background	126.809	0	0	0
20	H10	Background	126.809	0	0	0
20	H11	Background	126.809	0	0	0
20	H12	Background	126.809	0	0	0
21	A01	Background	133.428	0	0	0
21	A02	Background	133.428	0	0	0
21	A03	Background	133.428	0	0	0
21	A04	Background	133.428	0	0	0
21	A05	Background	133.428	0	0	0
21	A06	Background	133.428	0	0	0
21	A07	Background	133.428	0	0	0
21	A08	Background	133.428	0	0	0
21	A09	Background	133.428	0	0	0
21	A10	Background	133.428	0	0	0
21	A11	Background	133.428	0	0	0
21	A12	Background	133.428	0	0	0
21	B01	Embryo	133.428	57.3102	24.8629	0
21	B02	Embryo	133.428	4.30913	0.102587	0
21	B03	Embryo	133.428	19.7926	27.0703	0
21	B04	Embryo	133.428	-3.0237	0.0917271	0
21	B05	Embryo	133.428	169.756	62.7225	0
21	B06	Embryo	133.428	0.00293836	0.56736	0
21	B07	Background	133.428	0	0	0
21	B08	Background	133.428	0	0	0
21	B09	Background	133.428	0	0	0
21	B10	Background	133.428	0	0	0
21	B11	Background	133.428	0	0	0
21	B12	Background	133.428	0	0	0
21	C01	Background	133.428	0	0	0
21	C02	Background	133.428	0	0	0
21	C03	Background	133.428	0	0	0
21	C04	Background	133.428	0	0	0
21	C05	Background	133.428	0	0	0
21	C06	Background	133.428	0	0	0
21	C07	Background	133.428	0	0	0
21	C08	Background	133.428	0	0	0
21	C09	Background	133.428	0	0	0
21	C10	Background	133.428	0	0	0
21	C11	Background	133.428	0	0	0
21	C12	Background	133.428	0	0	0
21	D01	Background	133.428	0	0	0
21	D02	Embryo	133.428	72.8655	35.4257	0
21	D03	Embryo	133.428	76.7959	34.9017	0
21	D04	Embryo	133.428	126.768	46.3517	0
21	D05	Background	133.428	0	0	0
21	D06	Background	133.428	0	0	0
21	D07	Background	133.428	0	0	0
21	D08	Background	133.428	0	0	0
21	D09	Background	133.428	0	0	0
21	D10	Background	133.428	0	0	0
21	D11	Background	133.428	0	0	0
21	D12	Background	133.428	0	0	0
21	E01	Embryo	133.428	36.4386	20.4595	0
21	E02	Embryo	133.428	52.6756	46.0473	0
21	E03	Embryo	133.428	54.5859	26.0954	0
21	E04	Embryo	133.428	79.4319	31.7972	0
21	E05	Embryo	133.428	51.9186	24.3519	0
21	E06	Embryo	133.428	91.8428	71.3196	0
21	E07	Embryo	133.428	21.017	9.06461	0
21	E08	Embryo	133.428	40.5467	13.7771	0
21	E09	Embryo	133.428	81.36	28.9488	0
21	E10	Embryo	133.428	153.209	51.0099	0
21	E11	Embryo	133.428	156.239	77.8308	0
21	E12	Embryo	133.428	47.7313	35.953	0
21	F01	Adult	133.428	174.925	96.4738	0
21	F02	Adult	133.428	96.579	44.7643	0
21	F03	Adult	133.428	170.498	96.4912	0
21	F04	Adult	133.428	168.79	81.2469	0
21	F05	Adult	133.428	125.577	62.739	0
21	F06	Adult	133.428	119.07	65.6904	0
21	F07	Adult	133.428	197.211	107.034	0
21	F08	Adult	133.428	152.312	100.489	0
21	F09	Background	133.428	0	0	0
21	F10	Background	133.428	0	0	0
21	F11	Background	133.428	0	0	0
21	F12	Background	133.428	0	0	0
21	G01	Background	133.428	0	0	0
21	G02	Background	133.428	0	0	0
21	G03	Background	133.428	0	0	0
21	G04	Background	133.428	0	0	0
21	G05	Background	133.428	0	0	0
21	G06	Background	133.428	0	0	0
21	G07	Background	133.428	0	0	0
[truncated: 1,073 more rows]

## Sheet: Summary Printout
	Seahorse XF Cell Mito Stress Test
	Single-File Summary Report
	Assay Name:	20190703_XF Cell Mito Stress Test (Calcein normalization)	Last Run:	7/3/2019 7:26 PM
	Project Name:	20190703EmbryoAdultChP
	Principal Investigator:
													File Name:
													For MST Report Generator.xlsx
													Report Generator Version: 3.0.5
		20190703_XF Cell Mito Stress Test (Calcein normalization)		7/3/2019 7:26 PM
		20190703EmbryoAdultChP		For MST Report Generator.xlsx
				5/12/2014 5:37:14 PM
																										Time (min)	Adult	Embryo	Unselected		Time (min)	Adult	Embryo	Unselected		Time (min)	Adult	Embryo	Unselected		Time (min)	Adult	Embryo	Unselected		Time (min)	Adult	Embryo	Unselected
																										1.31196	12.4741	6.7261	0		1.31196	6.68063	3.91382	0		1.31196	2.36196	0.949241	0		1.31196	4.68732	1.13149	0		1.31196	2.80206	0.869011	0
																										7.90401	11.8293	6.28977	0		7.90401	6.37797	3.61187	0		7.90401	2.25495	0.876007	0		7.90401	3.8484	0.992597	0		7.90401	2.30729	0.805808	0
																										14.4646	11.5966	6.09207	0		14.4646	6.21451	3.49733	0		14.4646	2.19716	0.848226	0		14.4646	3.84963	0.982935	0		14.4646	2.26631	0.810613	0
																										21.0619	11.5063	6.01331	0		21.0619	6.15371	3.4462	0		21.0619	2.17567	0.835827	0		21.0619	3.86697	0.989426	0		21.0619	2.25716	0.809567	0
																										27.6388	11.4782	5.98919	0		27.6388	6.13236	3.4391	0		27.6388	2.16812	0.834105	0		27.6388	3.85922	0.990199	0		27.6388	2.23204	0.809202	0
																										34.2405	11.4438	5.98122	0		34.2405	6.18574	3.45047	0		34.2405	2.18699	0.836861	0		34.2405	3.83612	0.987078	0		34.2405	2.26888	0.818082	0
																										40.9282	10.3084	3.72532	0		40.9282	5.47134	2.18132	0		40.9282	1.93441	0.529047	0		40.9282	4.36964	1.95228	0		40.9282	2.53124	1.64663	0
																										47.5432	9.09123	2.15601	0		47.5432	4.93102	1.1314	0		47.5432	1.74338	0.274405	0		47.5432	5.37349	2.60771	0		47.5432	3.04802	2.09933	0
																										54.124	7.63076	1.64225	0		54.124	4.19707	0.816137	0		54.124	1.48389	0.197942	0		54.124	6.18785	2.7836	0		54.124	3.3237	2.22755	0
																										60.7252	6.60845	1.38528	0		60.7252	3.64593	0.711082	0		60.7252	1.28903	0.172463	0		60.7252	6.53573	2.82816	0		60.7252	3.54497	2.26976	0
																										67.3352	5.99976	1.26914	0		67.3352	3.32472	0.681807	0		67.3352	1.17546	0.165363	0		67.3352	6.57363	2.81444	0		67.3352	3.62121	2.25487	0
																										73.896	5.59217	1.24081	0		73.896	3.11015	0.681095	0		73.896	1.09961	0.16519	0		73.896	6.4608	2.78209	0		73.896	3.74394	2.26269	0
																										80.499	5.35709	1.27919	0		80.499	2.97238	0.713569	0		80.499	1.0509	0.173066	0		80.499	6.38356	2.78531	0		80.499	3.69994	2.31744	0
																										87.1098	5.18437	1.32571	0		87.1098	2.85652	0.727807	0		87.1098	1.00993	0.176519	0		87.1098	6.25526	2.67295	0		87.1098	3.59686	2.17687	0
																										93.6984	5.0903	1.39755	0		93.6984	2.77526	0.754436	0		93.6984	0.981204	0.182978	0		93.6984	6.14375	2.67465	0		93.6984	3.4956	2.23156	0
																										100.298	5.04044	1.50266	0		100.298	2.7155	0.813969	0		100.298	0.960073	0.197417	0		100.298	5.99641	2.6275	0		100.298	3.38666	2.18964	0
																										106.901	5.09686	1.66236	0		106.901	2.72985	0.872864	0		106.901	0.965147	0.211701	0		106.901	5.86225	2.57265	0		106.901	3.29398	2.14275	0
																										113.507	5.15381	1.78582	0		113.507	2.75962	0.940931	0		113.507	0.975672	0.228209	0		113.507	5.71614	2.5031	0		113.507	3.20356	2.07725	0
																										120.209	10.6099	5.02729	0		120.209	5.57591	3.0854	0		120.209	1.97138	0.748319	0		120.209	5.71371	2.12486	0		120.209	3.16754	1.86448	0
																										126.809	10.334	4.58749	0		126.809	5.44321	2.67053	0		126.809	1.92447	0.647698	0		126.809	5.61145	2.38288	0		126.809	3.06814	2.01512	0
																										133.428	10.2277	4.71463	0		133.428	5.36104	2.73112	0		133.428	1.89541	0.662395	0		133.428	5.50577	2.48666	0		133.428	2.98224	2.07482	0
																										140.039	10.245	4.92566	0		140.039	5.35464	2.88863	0		140.039	1.89315	0.700595	0		140.039	5.42338	2.47489	0		140.039	2.93703	2.06596	0
																										146.649	10.2572	5.10334	0		146.649	5.33662	2.99626	0		146.649	1.88678	0.726701	0		146.649	5.30188	2.5206	0		146.649	2.88634	2.18819	0
																										153.352	7.29295	2.01943	0		153.352	3.89134	1.18267	0		153.352	1.3758	0.286841	0		153.352	4.84322	2.01193	0		153.352	2.73141	1.80893	0
																										159.939	5.13954	1.07541	0		159.939	2.91943	0.575281	0		159.939	1.03218	0.139526	0		159.939	4.55641	1.88151	0		159.939	2.54996	1.67007	0
																										166.528	3.97918	0.85595	0		166.528	2.30185	0.48239	0		166.528	0.813826	0.116997	0		166.528	4.33246	1.81637	0		166.528	2.41903	1.62031	0
																										173.145	3.25618	0.74868	0		173.145	1.87848	0.433332	0		173.145	0.664143	0.105098	0		173.145	4.1491	1.79042	0		173.145	2.31421	1.60294	0
																										179.764	2.75514	0.654892	0		179.764	1.50461	0.417929	0		179.764	0.531961	0.101363	0		179.764	4.00191	1.76954	0		179.764	2.21284	1.59225	0
																										186.38	2.42933	0.59838	0		186.38	1.24342	0.422265	0		186.38	0.439616	0.102414	0		186.38	3.86132	1.71709	0		186.38	2.13074	1.59122	0
																										192.979	2.19567	0.552089	0		192.979	1.07645	0.400043	0		192.979	0.380582	0.0970246	0		192.979	3.73203	1.69473	0		192.979	2.06916	1.59709	0
																										199.603	2.01542	0.526492	0		199.603	0.952929	0.383541	0		199.603	0.336911	0.0930223	0		199.603	3.63309	1.65416	0		199.603	1.99783	1.56147	0
																										206.226	1.8657	0.485198	0		206.226	0.859843	0.376844	0		206.226	0.304	0.091398	0		206.226	3.53503	1.62825	0		206.226	1.92148	1.56653	0
	TRUE
	FALSE
	FALSE
	TRUE
	FALSE
	TRUE
	4
																										1
																										2
																										3
																										4
																										5
																										6
																										7
																										8
																										9
																										10
																										11
																										12
																										13
																										14
																										15
																										16
																										17
																										18
																										19
																										20
																										21
																										22
																										23
																										24
																										25
																										26
																										27
																										28
																										29
																										30
																										31
																										32
																										Group Name: Adult
																										Measurement	Time (min)	OCR (pmol/min)	StDev	ECAR (mpH/min)	StDev
																										1	1.31196	12.4741	6.68063	4.68732	2.80206
																										2	7.90401	11.8293	6.37797	3.8484	2.30729
																										3	14.4646	11.5966	6.21451	3.84963	2.26631
																										4	21.0619	11.5063	6.15371	3.86697	2.25716
																										5	27.6388	11.4782	6.13236	3.85922	2.23204
																										6	34.2405	11.4438	6.18574	3.83612	2.26888
																										7	40.9282	10.3084	5.47134	4.36964	2.53124
																										8	47.5432	9.09123	4.93102	5.37349	3.04802
																										9	54.124	7.63076	4.19707	6.18785	3.3237
																										10	60.7252	6.60845	3.64593	6.53573	3.54497
																										11	67.3352	5.99976	3.32472	6.57363	3.62121
																										12	73.896	5.59217	3.11015	6.4608	3.74394
																										13	80.499	5.35709	2.97238	6.38356	3.69994
																										14	87.1098	5.18437	2.85652	6.25526	3.59686
																										15	93.6984	5.0903	2.77526	6.14375	3.4956
																										16	100.298	5.04044	2.7155	5.99641	3.38666
																										17	106.901	5.09686	2.72985	5.86225	3.29398
																										18	113.507	5.15381	2.75962	5.71614	3.20356
																										19	120.209	10.6099	5.57591	5.71371	3.16754
																										20	126.809	10.334	5.44321	5.61145	3.06814
																										21	133.428	10.2277	5.36104	5.50577	2.98224
																										22	140.039	10.245	5.35464	5.42338	2.93703
																										23	146.649	10.2572	5.33662	5.30188	2.88634
																										24	153.352	7.29295	3.89134	4.84322	2.73141
																										25	159.939	5.13954	2.91943	4.55641	2.54996
																										26	166.528	3.97918	2.30185	4.33246	2.41903
																										27	173.145	3.25618	1.87848	4.1491	2.31421
																										28	179.764	2.75514	1.50461	4.00191	2.21284
																										29	186.38	2.42933	1.24342	3.86132	2.13074
																										30	192.979	2.19567	1.07645	3.73203	2.06916
																										31	199.603	2.01542	0.952929	3.63309	1.99783
																										32	206.226	1.8657	0.859843	3.53503	1.92148
																										Group Name: Embryo
																										Measurement	Time (min)	OCR (pmol/min)	StDev	ECAR (mpH/min)	StDev
																										1	1.31196	6.7261	3.91382	1.13149	0.869011
																										2	7.90401	6.28977	3.61187	0.992597	0.805808
																										3	14.4646	6.09207	3.49733	0.982935	0.810613
																										4	21.0619	6.01331	3.4462	0.989426	0.809567
																										5	27.6388	5.98919	3.4391	0.990199	0.809202
																										6	34.2405	5.98122	3.45047	0.987078	0.818082
																										7	40.9282	3.72532	2.18132	1.95228	1.64663
																										8	47.5432	2.15601	1.1314	2.60771	2.09933
																										9	54.124	1.64225	0.816137	2.7836	2.22755
																										10	60.7252	1.38528	0.711082	2.82816	2.26976
																										11	67.3352	1.26914	0.681807	2.81444	2.25487
																										12	73.896	1.24081	0.681095	2.78209	2.26269
																										13	80.499	1.27919	0.713569	2.78531	2.31744
																										14	87.1098	1.32571	0.727807	2.67295	2.17687
																										15	93.6984	1.39755	0.754436	2.67465	2.23156
																										16	100.298	1.50266	0.813969	2.6275	2.18964
																										17	106.901	1.66236	0.872864	2.57265	2.14275
																										18	113.507	1.78582	0.940931	2.5031	2.07725
																										19	120.209	5.02729	3.0854	2.12486	1.86448
																										20	126.809	4.58749	2.67053	2.38288	2.01512
																										21	133.428	4.71463	2.73112	2.48666	2.07482
																										22	140.039	4.92566	2.88863	2.47489	2.06596
																										23	146.649	5.10334	2.99626	2.5206	2.18819
																										24	153.352	2.01943	1.18267	2.01193	1.80893
																										25	159.939	1.07541	0.575281	1.88151	1.67007
																										26	166.528	0.85595	0.48239	1.81637	1.62031
																										27	173.145	0.74868	0.433332	1.79042	1.60294
																										28	179.764	0.654892	0.417929	1.76954	1.59225
																										29	186.38	0.59838	0.422265	1.71709	1.59122
																										30	192.979	0.552089	0.400043	1.69473	1.59709
																										31	199.603	0.526492	0.383541	1.65416	1.56147
																										32	206.226	0.485198	0.376844	1.62825	1.56653
															W0034209419B**+396-6+116-2300F+233-2***000A+202-4**+450-1125&	W0034209419B**+396-6+116-2300F+233-2***000A+202-4**+450-1125&
															B0017819018V	B0017819018V
															20190703EmbryoAdultChP	20190703EmbryoAdultChP
	Group Name	Assay Wells	Non-Mitochondrial Oxygen Consumption	Basal Respiration	Maximal Respiration	Proton Leak	ATP Production	Spare Respiratory Capacity	Spare Respiratory Capacity as a %	Coupling Efficiency	Acute Response							Assay Name	Last Run	Project Name	Plate Barcode	Cartridge Barcode
	Adult	F01	1.24675	4.24509	4.37018	2.32334	1.92175	0.125084	1.02947	0.452699								20190703_XF Cell Mito Stress Test (Calcein normalization)	7/3/2019 7:26 PM	20190703EmbryoAdultChP	B0017819018V	W0034209419B**+396-6+116-2300F+233-2***000A+202-4**+450-1125&
		F02	2.00808	13.6029	12.9988	3.30074	10.3021	-0.604081	0.955592	0.757349
		F03	3.72402	18.9045	17.1247	7.14004	11.7644	-1.77975	0.905856	0.622309
		F04	1.22488	5.36225	4.997	1.66274	3.69951	-0.365255	0.931884	0.689917
		F05	1.17003	6.35947	5.56774	1.32599	5.03349	-0.791737	0.875503	0.791494
		F06	2.23351	14.5356	12.258	4.35695	10.1787	-2.27757	0.843311	0.700257
		F07	1.97807	8.0634	7.63819	2.98494	5.07846	-0.42521	0.947267	0.629817
		F08	1.34027	5.55148	4.99931	2.30314	3.24834	-0.55217	0.900536	0.58513
	Group Name	Assay Wells	Non-Mitochondrial Oxygen Consumption	Basal Respiration	Maximal Respiration	Proton Leak	ATP Production	Spare Respiratory Capacity	Spare Respiratory Capacity as a %	Coupling Efficiency	Acute Response
	Embryo	B01	0.554538	2.33993	1.8604	0.581258	1.75867	-0.479532	0.795066	0.751592
		B03	-0.100677	2.26771	1.60436	0.2731	1.99461	-0.66335	0.707481	0.87957
		B05	0.816853	5.11739	4.51318	0.784834	4.33255	-0.604201	0.881932	0.846634
		D03	0.317514	5.11738	3.41346	0.895867	4.22151	-1.70392	0.667033	0.824936
		D04	0.940482	6.76479	5.26087	1.12215	5.64264	-1.50391	0.777685	0.834119
		E01	-0.0494323	4.09497	3.13577	0.541162	3.55381	-0.959198	0.765762	0.867847
		E02	0.682481	10.6783	7.6307	1.29634	9.38196	-3.04759	0.714599	0.878601
		E03	0.240988	3.78961	2.73779	0.462365	3.32724	-1.05182	0.722446	0.877991
		E04	0.502023	5.68054	5.20053	0.7615	4.91904	-0.48001	0.915499	0.865946
		E05	0.931052	4.68961	3.34926	0.588822	4.10079	-1.34035	0.714187	0.874441
		E06	1.00335	12.9851	11.631	1.71305	11.272	-1.35408	0.89572	0.868075
		E07	-0.186581	10.2908	9.43337	0.821905	9.46891	-0.857446	0.916679	0.920132
		E08	0.642756	3.24019	3.17241	0.359932	2.88025	-0.0677748	0.979083	0.888916
		E09	0.56258	5.96384	5.45867	0.914979	5.04886	-0.505167	0.915295	0.846579
		E10	0.379067	2.88421	2.63172	0.560337	2.32387	-0.252489	0.912458	0.805723
		E11	0.846699	7.12579	6.40889	1.01652	6.10927	-0.716898	0.899394	0.857347
		E12	0.164671	0.402305	1.06598	0.151276	0.251029	0.663673	2.64968	0.623976

## Sheet: Bar Charts
	Seahorse XF Cell Mito Stress Test Bar Charts

## Sheet: Normalize
	1	2	3	4	5	6	7	8	9	10	11	12
A	0	0	0	0	0	0	0	0	0	0	0	0
B	24625.2	164.25	16995.2	799.25	31392.2	0	0	0	0	0	0	0
C	0	0	0	0	0	0	0	0	0	0	0	0
D	0	0	20974.2	20737.2	0	0	0	0	0	0	0	0
E	14418.2	7156.25	21785.2	16376.2	13742.2	8400.25	2406.25	11633.2	13939.2	50134.2	21430.2	42760.2
F	32168.2	6981.25	8369.25	27777.2	20435.2	8661.25	19763.2	24447.2	0	0	0	0
G	0	0	0	0	0	0	0	0	0	0	0	0
H	0	0	0	0	0	0	0	0	0	0	0	0
		Normalization Unit:		Calcein
		Scale Factor:		1000

## Sheet: Measures Sheet
	1. Average Assay Parameter Calculations:
		Adult		Embryo
	Parameter	Average	StDev	Average	StDev
	Basal	9.57808	5.38302	5.49602	3.30247
	Proton Leak	3.17474	1.86554	0.755612	0.390896
	Maximal Respiration	8.74424	4.76884	4.61814	2.85323
	Spare Respiratory Capacity	0	0	0	0
	Non Mitochondrial Oxygen Consumption	1.8657	0.859843	0.485198	0.376844
	ATP Production	6.40334	3.76404	4.74041	2.9529
	Coupling Efficiency (%)	0.653622	0.106817	0.841907	0.0675377
	Spare Respiratory Capacity (%)	0.923677	0.056652	0.931176	0.453328
	Acute Response
	2. ECAR Kinetic Graph:
	3. Kinetic Rate Data:
	Group Name: Adult
	Measurement	Time (min)	OCR (pmol/min)	StDev	ECAR (mpH/min)	StDev
	1	1.31196	12.4741	6.68063	4.68732	2.80206
	2	7.90401	11.8293	6.37797	3.8484	2.30729
	3	14.4646	11.5966	6.21451	3.84963	2.26631
	4	21.0619	11.5063	6.15371	3.86697	2.25716
	5	27.6388	11.4782	6.13236	3.85922	2.23204
	6	34.2405	11.4438	6.18574	3.83612	2.26888
	7	40.9282	10.3084	5.47134	4.36964	2.53124
	8	47.5432	9.09123	4.93102	5.37349	3.04802
	9	54.124	7.63076	4.19707	6.18785	3.3237
	10	60.7252	6.60845	3.64593	6.53573	3.54497
	11	67.3352	5.99976	3.32472	6.57363	3.62121
	12	73.896	5.59217	3.11015	6.4608	3.74394
	13	80.499	5.35709	2.97238	6.38356	3.69994
	14	87.1098	5.18437	2.85652	6.25526	3.59686
	15	93.6984	5.0903	2.77526	6.14375	3.4956
	16	100.298	5.04044	2.7155	5.99641	3.38666
	17	106.901	5.09686	2.72985	5.86225	3.29398
	18	113.507	5.15381	2.75962	5.71614	3.20356
	19	120.209	10.6099	5.57591	5.71371	3.16754
	20	126.809	10.334	5.44321	5.61145	3.06814
	21	133.428	10.2277	5.36104	5.50577	2.98224
	22	140.039	10.245	5.35464	5.42338	2.93703
	23	146.649	10.2572	5.33662	5.30188	2.88634
	24	153.352	7.29295	3.89134	4.84322	2.73141
	25	159.939	5.13954	2.91943	4.55641	2.54996
	26	166.528	3.97918	2.30185	4.33246	2.41903
	27	173.145	3.25618	1.87848	4.1491	2.31421
	28	179.764	2.75514	1.50461	4.00191	2.21284
	29	186.38	2.42933	1.24342	3.86132	2.13074
	30	192.979	2.19567	1.07645	3.73203	2.06916
	31	199.603	2.01542	0.952929	3.63309	1.99783
	32	206.226	1.8657	0.859843	3.53503	1.92148
	Group Name: Embryo
	Measurement	Time (min)	OCR (pmol/min)	StDev	ECAR (mpH/min)	StDev
	1	1.31196	6.7261	3.91382	1.13149	0.869011
	2	7.90401	6.28977	3.61187	0.992597	0.805808
	3	14.4646	6.09207	3.49733	0.982935	0.810613
	4	21.0619	6.01331	3.4462	0.989426	0.809567
	5	27.6388	5.98919	3.4391	0.990199	0.809202
	6	34.2405	5.98122	3.45047	0.987078	0.818082
	7	40.9282	3.72532	2.18132	1.95228	1.64663
	8	47.5432	2.15601	1.1314	2.60771	2.09933
	9	54.124	1.64225	0.816137	2.7836	2.22755
	10	60.7252	1.38528	0.711082	2.82816	2.26976
	11	67.3352	1.26914	0.681807	2.81444	2.25487
	12	73.896	1.24081	0.681095	2.78209	2.26269
	13	80.499	1.27919	0.713569	2.78531	2.31744
	14	87.1098	1.32571	0.727807	2.67295	2.17687
	15	93.6984	1.39755	0.754436	2.67465	2.23156
	16	100.298	1.50266	0.813969	2.6275	2.18964
	17	106.901	1.66236	0.872864	2.57265	2.14275
	18	113.507	1.78582	0.940931	2.5031	2.07725
	19	120.209	5.02729	3.0854	2.12486	1.86448
	20	126.809	4.58749	2.67053	2.38288	2.01512
	21	133.428	4.71463	2.73112	2.48666	2.07482
	22	140.039	4.92566	2.88863	2.47489	2.06596
	23	146.649	5.10334	2.99626	2.5206	2.18819
	24	153.352	2.01943	1.18267	2.01193	1.80893
	25	159.939	1.07541	0.575281	1.88151	1.67007
	26	166.528	0.85595	0.48239	1.81637	1.62031
	27	173.145	0.74868	0.433332	1.79042	1.60294
	28	179.764	0.654892	0.417929	1.76954	1.59225
	29	186.38	0.59838	0.422265	1.71709	1.59122
	30	192.979	0.552089	0.400043	1.69473	1.59709
	31	199.603	0.526492	0.383541	1.65416	1.56147
	32	206.226	0.485198	0.376844	1.62825	1.56653

## Sheet: Assay Parameter per Well
	Assay Well Parameter Calculations
	Group Name	Assay Wells	Non-Mitochondrial Oxygen Consumption	Basal Respiration	Maximal Respiration	Proton Leak	ATP Production	Spare Respiratory Capacity	Spare Respiratory Capacity as a %	Coupling Efficiency	Acute Response		Group Name	Assay Wells	Non-Mitochondrial Oxygen Consumption	Basal Respiration	Maximal Respiration	Proton Leak	ATP Production	Spare Respiratory Capacity	Spare Respiratory Capacity as a %	Coupling Efficiency	Acute Response
	Adult	F01	1.24675	4.24509	4.37018	2.32334	1.92175	0.125084	1.02947	0.452699			Adult	A1	1.62742	8.92398	8.68448	2.81204	6.11193	-0.239499	0.992529	0.605024
		F02	2.00808	13.6029	12.9988	3.30074	10.3021	-0.604081	0.955592	0.757349				A2	2.47445	12.1334	11.0609	4.40139	7.73196	-1.0725	0.91887	0.656113
		F03	3.72402	18.9045	17.1247	7.14004	11.7644	-1.77975	0.905856	0.622309				A3	1.70177	10.4475	8.91289	2.84147	7.60608	-1.53465	0.859407	0.745875
		F04	1.22488	5.36225	4.997	1.66274	3.69951	-0.365255	0.931884	0.689917				A4	1.65917	6.80744	6.31875	2.64404	4.1634	-0.48869	0.923902	0.607473
		F05	1.17003	6.35947	5.56774	1.32599	5.03349	-0.791737	0.875503	0.791494				AVG	1.8657	9.57808	8.74424	3.17474	6.40334	-0.833836	0.923677	0.653622
		F06	2.23351	14.5356	12.258	4.35695	10.1787	-2.27757	0.843311	0.700257				SE	0.304375	1.71237	1.24263	0.613327	1.26568	0.469742	0.0345384	0.0473729
		F07	1.97807	8.0634	7.63819	2.98494	5.07846	-0.42521	0.947267	0.629817				SEM	0.152188	0.856185	0.621314	0.306664	0.632838	0.234871	0.0172692	0.0236864
		F08	1.34027	5.55148	4.99931	2.30314	3.24834	-0.55217	0.900536	0.58513
	Group Name	Assay Wells	Non-Mitochondrial Oxygen Consumption	Basal Respiration	Maximal Respiration	Proton Leak	ATP Production	Spare Respiratory Capacity	Spare Respiratory Capacity as a %	Coupling Efficiency	Acute Response		Group Name	Assay Wells	Non-Mitochondrial Oxygen Consumption	Basal Respiration	Maximal Respiration	Proton Leak	ATP Production	Spare Respiratory Capacity	Spare Respiratory Capacity as a %	Coupling Efficiency	Acute Response
	Embryo	B01	0.554538	2.33993	1.8604	0.581258	1.75867	-0.479532	0.795066	0.751592			Embryo	E1	0.554538	2.33993	1.8604	0.581258	1.75867	-0.479532	0.795066	0.751592
		B03	-0.100677	2.26771	1.60436	0.2731	1.99461	-0.66335	0.707481	0.87957				E2	-0.100677	2.26771	1.60436	0.2731	1.99461	-0.66335	0.707481	0.87957
		B05	0.816853	5.11739	4.51318	0.784834	4.33255	-0.604201	0.881932	0.846634				E3	0.816853	5.11739	4.51318	0.784834	4.33255	-0.604201	0.881932	0.846634
		D03	0.317514	5.11738	3.41346	0.895867	4.22151	-1.70392	0.667033	0.824936				E4	0.628998	5.94108	4.33717	1.00901	4.93207	-1.60392	0.722359	0.829527
		D04	0.940482	6.76479	5.26087	1.12215	5.64264	-1.50391	0.777685	0.834119				E5	0.316525	7.38663	5.38324	0.91875	6.46788	-2.00339	0.740181	0.873224
		E01	-0.0494323	4.09497	3.13577	0.541162	3.55381	-0.959198	0.765762	0.867847				E6	0.371506	4.73507	3.96916	0.611933	4.12314	-0.765916	0.818972	0.871968
		E02	0.682481	10.6783	7.6307	1.29634	9.38196	-3.04759	0.714599	0.878601				E7	0.967201	8.83733	7.49012	1.15094	7.6864	-1.34721	0.804954	0.871258
		E03	0.240988	3.78961	2.73779	0.462365	3.32724	-1.05182	0.722446	0.877991				E8	0.228087	6.7655	6.30289	0.590918	6.17458	-0.46261	0.947881	0.904524
		E04	0.502023	5.68054	5.20053	0.7615	4.91904	-0.48001	0.915499	0.865946				E9	0.470824	4.42403	4.0452	0.737658	3.68637	-0.378828	0.913877	0.826151
		E05	0.931052	4.68961	3.34926	0.588822	4.10079	-1.34035	0.714187	0.874441				E10	0.505685	3.76405	3.73743	0.583897	3.18015	-0.0266126	1.77453	0.740661
		E06	1.00335	12.9851	11.631	1.71305	11.272	-1.35408	0.89572	0.868075				AVG	0.475954	5.15787	4.32431	0.72423	4.43364	-0.833557	0.910724	0.839511
		E07	-0.186581	10.2908	9.43337	0.821905	9.46891	-0.857446	0.916679	0.920132				SE	0.218701	1.65981	1.281	0.196008	1.50527	0.490771	0.180824	0.0420226
		E08	0.642756	3.24019	3.17241	0.359932	2.88025	-0.0677748	0.979083	0.888916				SEM	0.0691594	0.524879	0.405089	0.0619833	0.476009	0.155195	0.0571817	0.0132887
		E09	0.56258	5.96384	5.45867	0.914979	5.04886	-0.505167	0.915295	0.846579
		E10	0.379067	2.88421	2.63172	0.560337	2.32387	-0.252489	0.912458	0.805723
		E11	0.846699	7.12579	6.40889	1.01652	6.10927	-0.716898	0.899394	0.857347
		E12	0.164671	0.402305	1.06598	0.151276	0.251029	0.663673	2.64968	0.623976

## Sheet: Sample Calculations
	Seahorse XF Cell Mito Stress Test Equations & Example Calculations
	The parameter values and error bars in the Seahorse XF Report Generators represent the average of the individual well calculations for each
	group on the plate map. This is sample data only - not real assay result data.

[truncated: 11 more sheets: Project Information, styles, Baselined Rate, Normalized Rate, Rate, Assay Configuration, copyrate, groups, Unselectedwell, Image, Version]
