# Supplementary material for: Choroid plexus NKCC1 mediates cerebrospinal fluid clearance during mouse early postnatal development
Source: Nat Commun. 2021 Jan 19;12:447. doi: 10.1038/s41467-020-20666-3 (PMC7815709; doi:10.1038/s41467-020-20666-3)
Supplement: Supplementary file 7 — Source Data [file 41467_2020_20666_MOESM7_ESM.zip › Source Data_2_Seahorse studies/Seahorse Source Data/20190719_XF Cell Mito Stress Test (Data).xlsx]

## Sheet: Assay Configuration
XFe Assay Version	2.6.0.31
Assay Name	20190719_XF Cell Mito Stress Test (Calcein normalization)
Project Info
Project Name	20190719
Project Number
Principal Investigator															Groups		Conditions
															Group #	Group Name	Injection Strategy	Pretreatments	Cell Type	XF Assay Medium
Group Layout		1	2	3	4	5	6	7	8	9	10	11	12		1	Background
	A	Background	Background	Background	Background	Background	Background	Background	Background	Background	Background	Background	Background		2	Embryo	Injections Undefined	Pretreatments Undefined	BioMaterial Undefined	Media Undefined
	B	Background	Embryo	Embryo	Embryo	Embryo	Embryo	Embryo	Background	Background	Background	Background	Background		3	Adult	Injections Undefined	Pretreatments Undefined	BioMaterial Undefined	Media Undefined
	C	Background	Background	Background	Background	Background	Background	Background	Background	Background	Background	Background	Background
	D	Background	Background	Background	Background	Background	Background	Background	Background	Background	Background	Background	Background
	E	Background	Embryo	Embryo	Embryo	Embryo	Background	Background	Background	Background	Background	Background	Background
	F	Background	Embryo	Embryo	Embryo	Embryo	Embryo	Embryo	Embryo	Embryo	Background	Background	Background
	G	Background	Adult	Adult	Adult	Adult	Adult	Adult	Adult	Adult	Background	Background	Background
	H	Background	Background	Background	Background	Background	Background	Background	Background	Background	Background	Background	Background
		Unassigned Well	Unselected Well	Assigned Well
Run Info
Plated On
Last Run	7/19/2019 6:48 PM
Cartridge Barcode	W0035209419B**+396-6+116-2300F+233-2***000A+202-4**+450-1125&
Cartridge Type	W
Cartridge Serial	00352
Cartridge Lot	09419
Cartridge Validity	Valid
Plate Barcode	B0018019018V	Port A: 25 µL	Port B: 25 µL	Port C: 25 µL	Port D: 25 µL
Plate Type	B
Plate Serial	00180
Plate Lot	19018
Plate Orientation	V
Instrument Serial	410497
Protocol Summary
	Calibration	Baseline	2uM Oligomycin	FCCP	Rot/AA
			Port(s): A	Port(s): B	Port(s): C
	Equilibration: Yes	Mix: 00:03:00	Mix: 00:03:00	Mix: 00:03:00	Mix: 00:03:00
		Wait: 00:00:00	Wait: 00:00:00	Wait: 00:00:00	Wait: 00:00:00
		Measure: 00:03:00	Measure: 00:03:00	Measure: 00:03:00	Measure: 00:03:00
		Cycles: 6	Cycles: 12	Cycles: 5	Cycles: 12
		Duration: 00:36:00	Duration: 01:12:00	Duration: 00:30:00	Duration: 01:12:00
Calculation Settings
Atmospheric Pressure	760
Background Correction	Yes
% O2	100
O2 Settings
Calculation Method	AKOS
ksv	0.0202
Ksv Temp Correction	False
Corrected Ksv	0.0202
Calculated FO	50801.7
Pseudo Volume	1.88
TAC	137
TAW	0
TW	296
TC	246
TP	60.9
pH Settings
Gain Equation	0	0	0.000396	1.16
ECAR Technique	Line Fit
Edge Offset	3
Temperature Gain Correction	False
Proton Efflux Settings
Default Buffer Factor	0
Calibration pH	7.4
Plate Volume	3.54
kVol	0
Normalization Settings
Normalization Unit:	Calcein
Norm. Scale Factor:	1000
Normalization Values:		1	2	3	4	5	6	7	8	9	10	11	12
	A	0	0	0	0	0	0	0	0	0	0	0	0
	B	0	4604.86	0	14324.9	15846.9	9848.86	6757.86	0	0	0	0	0
	C	0	0	0	0	0	0	0	0	0	0	0	0
	D	0	0	0	0	0	0	0	0	0	0	0	0
	E	0	9744.86	2533.86	9122.86	12207.9	0	0	0	0	0	0	0
	F	0	3191.86	7531.86	8005.86	7268.86	4128.86	8513.86	4876.86	1964.86	0	0	0
	G	0	8551.86	21657.9	5630.86	6176.86	2258.86	3059.86	10730.9	9843.86	0	0	0
	H	0	0	0	0	0	0	0	0	0	0	0	0
Buffer Factor Settings
Buffer Factor :		1	2	3	4	5	6	7	8	9	10	11	12
	A	0	0	0	0	0	0	0	0	0	0	0	0
	B	0	0	0	0	0	0	0	0	0	0	0	0
	C	0	0	0	0	0	0	0	0	0	0	0	0
	D	0	0	0	0	0	0	0	0	0	0	0	0
	E	0	0	0	0	0	0	0	0	0	0	0	0
	F	0	0	0	0	0	0	0	0	0	0	0	0
	G	0	0	0	0	0	0	0	0	0	0	0	0
	H	0	0	0	0	0	0	0	0	0	0	0	0

## Sheet: Rate
Measurement	Well	Group	Time	OCR	ECAR	PER
1	A01	Background	1.30806	0	0	0
1	A02	Background	1.30806	0	0	0
1	A03	Background	1.30806	0	0	0
1	A04	Background	1.30806	0	0	0
1	A05	Background	1.30806	0	0	0
1	A06	Background	1.30806	0	0	0
1	A07	Background	1.30806	0	0	0
1	A08	Background	1.30806	0	0	0
1	A09	Background	1.30806	0	0	0
1	A10	Background	1.30806	0	0	0
1	A11	Background	1.30806	0	0	0
1	A12	Background	1.30806	0	0	0
1	B01	Background	1.30806	0	0	0
1	B02	Embryo	1.30806	128.169	17.8427	0
1	B03	Embryo	1.30806	-1.16385	1.04169	0
1	B04	Embryo	1.30806	134.641	26.0486	0
1	B05	Embryo	1.30806	132.311	22.408	0
1	B06	Embryo	1.30806	158.91	27.9374	0
1	B07	Embryo	1.30806	-2.03449	3.78125	0
1	B08	Background	1.30806	0	0	0
1	B09	Background	1.30806	0	0	0
1	B10	Background	1.30806	0	0	0
1	B11	Background	1.30806	0	0	0
1	B12	Background	1.30806	0	0	0
1	C01	Background	1.30806	0	0	0
1	C02	Background	1.30806	0	0	0
1	C03	Background	1.30806	0	0	0
1	C04	Background	1.30806	0	0	0
1	C05	Background	1.30806	0	0	0
1	C06	Background	1.30806	0	0	0
1	C07	Background	1.30806	0	0	0
1	C08	Background	1.30806	0	0	0
1	C09	Background	1.30806	0	0	0
1	C10	Background	1.30806	0	0	0
1	C11	Background	1.30806	0	0	0
1	C12	Background	1.30806	0	0	0
1	D01	Background	1.30806	0	0	0
1	D02	Background	1.30806	0	0	0
1	D03	Background	1.30806	0	0	0
1	D04	Background	1.30806	0	0	0
1	D05	Background	1.30806	0	0	0
1	D06	Background	1.30806	0	0	0
1	D07	Background	1.30806	0	0	0
1	D08	Background	1.30806	0	0	0
1	D09	Background	1.30806	0	0	0
1	D10	Background	1.30806	0	0	0
1	D11	Background	1.30806	0	0	0
1	D12	Background	1.30806	0	0	0
1	E01	Background	1.30806	0	0	0
1	E02	Embryo	1.30806	112.494	12.7152	0
1	E03	Embryo	1.30806	95.5715	19.4676	0
1	E04	Embryo	1.30806	124.704	23.6183	0
1	E05	Embryo	1.30806	68.0217	12.6498	0
1	E06	Background	1.30806	0	0	0
1	E07	Background	1.30806	0	0	0
1	E08	Background	1.30806	0	0	0
1	E09	Background	1.30806	0	0	0
1	E10	Background	1.30806	0	0	0
1	E11	Background	1.30806	0	0	0
1	E12	Background	1.30806	0	0	0
1	F01	Background	1.30806	0	0	0
1	F02	Embryo	1.30806	183.112	25.8891	0
1	F03	Embryo	1.30806	179.829	26.1136	0
1	F04	Embryo	1.30806	98.0982	21.0439	0
1	F05	Embryo	1.30806	133.088	21.1204	0
1	F06	Embryo	1.30806	181.621	25.9673	0
1	F07	Embryo	1.30806	127.121	19.0124	0
1	F08	Embryo	1.30806	133.695	25.2565	0
1	F09	Embryo	1.30806	88.4419	12.2936	0
1	F10	Background	1.30806	0	0	0
1	F11	Background	1.30806	0	0	0
1	F12	Background	1.30806	0	0	0
1	G01	Background	1.30806	0	0	0
1	G02	Adult	1.30806	162.215	64.592	0
1	G03	Adult	1.30806	198.812	80.1767	0
1	G04	Adult	1.30806	191.651	60.8779	0
1	G05	Adult	1.30806	149.157	66.6189	0
1	G06	Adult	1.30806	150.421	57.0081	0
1	G07	Adult	1.30806	181.969	65.6976	0
1	G08	Adult	1.30806	183.597	93.5092	0
1	G09	Adult	1.30806	177.426	66.1251	0
1	G10	Background	1.30806	0	0	0
1	G11	Background	1.30806	0	0	0
1	G12	Background	1.30806	0	0	0
1	H01	Background	1.30806	0	0	0
1	H02	Background	1.30806	0	0	0
1	H03	Background	1.30806	0	0	0
1	H04	Background	1.30806	0	0	0
1	H05	Background	1.30806	0	0	0
1	H06	Background	1.30806	0	0	0
1	H07	Background	1.30806	0	0	0
1	H08	Background	1.30806	0	0	0
1	H09	Background	1.30806	0	0	0
1	H10	Background	1.30806	0	0	0
1	H11	Background	1.30806	0	0	0
1	H12	Background	1.30806	0	0	0
2	A01	Background	7.91909	0	0	0
2	A02	Background	7.91909	0	0	0
2	A03	Background	7.91909	0	0	0
2	A04	Background	7.91909	0	0	0
2	A05	Background	7.91909	0	0	0
2	A06	Background	7.91909	0	0	0
2	A07	Background	7.91909	0	0	0
2	A08	Background	7.91909	0	0	0
2	A09	Background	7.91909	0	0	0
2	A10	Background	7.91909	0	0	0
2	A11	Background	7.91909	0	0	0
2	A12	Background	7.91909	0	0	0
2	B01	Background	7.91909	0	0	0
2	B02	Embryo	7.91909	119.369	12.7968	0
2	B03	Embryo	7.91909	-2.12507	0.0431546	0
2	B04	Embryo	7.91909	123.12	15.396	0
2	B05	Embryo	7.91909	122.17	11.4725	0
2	B06	Embryo	7.91909	138.426	21.3139	0
2	B07	Embryo	7.91909	-1.23232	0.191281	0
2	B08	Background	7.91909	0	0	0
2	B09	Background	7.91909	0	0	0
2	B10	Background	7.91909	0	0	0
2	B11	Background	7.91909	0	0	0
2	B12	Background	7.91909	0	0	0
2	C01	Background	7.91909	0	0	0
2	C02	Background	7.91909	0	0	0
2	C03	Background	7.91909	0	0	0
2	C04	Background	7.91909	0	0	0
2	C05	Background	7.91909	0	0	0
2	C06	Background	7.91909	0	0	0
2	C07	Background	7.91909	0	0	0
2	C08	Background	7.91909	0	0	0
2	C09	Background	7.91909	0	0	0
2	C10	Background	7.91909	0	0	0
2	C11	Background	7.91909	0	0	0
2	C12	Background	7.91909	0	0	0
2	D01	Background	7.91909	0	0	0
2	D02	Background	7.91909	0	0	0
2	D03	Background	7.91909	0	0	0
2	D04	Background	7.91909	0	0	0
2	D05	Background	7.91909	0	0	0
2	D06	Background	7.91909	0	0	0
2	D07	Background	7.91909	0	0	0
2	D08	Background	7.91909	0	0	0
2	D09	Background	7.91909	0	0	0
2	D10	Background	7.91909	0	0	0
2	D11	Background	7.91909	0	0	0
2	D12	Background	7.91909	0	0	0
2	E01	Background	7.91909	0	0	0
2	E02	Embryo	7.91909	99.8243	10.9274	0
2	E03	Embryo	7.91909	86.2043	12.1062	0
2	E04	Embryo	7.91909	112.409	12.3687	0
2	E05	Embryo	7.91909	60.5584	8.24582	0
2	E06	Background	7.91909	0	0	0
2	E07	Background	7.91909	0	0	0
2	E08	Background	7.91909	0	0	0
2	E09	Background	7.91909	0	0	0
2	E10	Background	7.91909	0	0	0
2	E11	Background	7.91909	0	0	0
2	E12	Background	7.91909	0	0	0
2	F01	Background	7.91909	0	0	0
2	F02	Embryo	7.91909	173.271	25.1609	0
2	F03	Embryo	7.91909	171.33	22.8844	0
2	F04	Embryo	7.91909	90.436	13.8493	0
2	F05	Embryo	7.91909	125.609	18.382	0
2	F06	Embryo	7.91909	171.196	18.7812	0
2	F07	Embryo	7.91909	116.581	16.3345	0
2	F08	Embryo	7.91909	122.769	19.3835	0
2	F09	Embryo	7.91909	79.2635	11.089	0
2	F10	Background	7.91909	0	0	0
2	F11	Background	7.91909	0	0	0
2	F12	Background	7.91909	0	0	0
2	G01	Background	7.91909	0	0	0
2	G02	Adult	7.91909	153.827	57.4567	0
2	G03	Adult	7.91909	188.181	57.7613	0
2	G04	Adult	7.91909	182.679	46.3728	0
2	G05	Adult	7.91909	139.941	57.1586	0
2	G06	Adult	7.91909	158.613	53.3036	0
2	G07	Adult	7.91909	172.381	57.5034	0
2	G08	Adult	7.91909	172.459	90.9548	0
2	G09	Adult	7.91909	176.214	59.8371	0
2	G10	Background	7.91909	0	0	0
2	G11	Background	7.91909	0	0	0
2	G12	Background	7.91909	0	0	0
2	H01	Background	7.91909	0	0	0
2	H02	Background	7.91909	0	0	0
2	H03	Background	7.91909	0	0	0
2	H04	Background	7.91909	0	0	0
2	H05	Background	7.91909	0	0	0
2	H06	Background	7.91909	0	0	0
2	H07	Background	7.91909	0	0	0
2	H08	Background	7.91909	0	0	0
2	H09	Background	7.91909	0	0	0
2	H10	Background	7.91909	0	0	0
2	H11	Background	7.91909	0	0	0
2	H12	Background	7.91909	0	0	0
3	A01	Background	14.5028	0	0	0
3	A02	Background	14.5028	0	0	0
3	A03	Background	14.5028	0	0	0
3	A04	Background	14.5028	0	0	0
3	A05	Background	14.5028	0	0	0
3	A06	Background	14.5028	0	0	0
3	A07	Background	14.5028	0	0	0
3	A08	Background	14.5028	0	0	0
3	A09	Background	14.5028	0	0	0
3	A10	Background	14.5028	0	0	0
3	A11	Background	14.5028	0	0	0
3	A12	Background	14.5028	0	0	0
3	B01	Background	14.5028	0	0	0
3	B02	Embryo	14.5028	116.474	13.7019	0
3	B03	Embryo	14.5028	-2.4156	0.280812	0
3	B04	Embryo	14.5028	120.749	16.9752	0
3	B05	Embryo	14.5028	119.27	13.1111	0
3	B06	Embryo	14.5028	133.863	23.1354	0
3	B07	Embryo	14.5028	-0.449957	-0.0511226	0
3	B08	Background	14.5028	0	0	0
3	B09	Background	14.5028	0	0	0
3	B10	Background	14.5028	0	0	0
3	B11	Background	14.5028	0	0	0
3	B12	Background	14.5028	0	0	0
3	C01	Background	14.5028	0	0	0
3	C02	Background	14.5028	0	0	0
3	C03	Background	14.5028	0	0	0
3	C04	Background	14.5028	0	0	0
3	C05	Background	14.5028	0	0	0
3	C06	Background	14.5028	0	0	0
3	C07	Background	14.5028	0	0	0
3	C08	Background	14.5028	0	0	0
3	C09	Background	14.5028	0	0	0
3	C10	Background	14.5028	0	0	0
3	C11	Background	14.5028	0	0	0
3	C12	Background	14.5028	0	0	0
3	D01	Background	14.5028	0	0	0
3	D02	Background	14.5028	0	0	0
3	D03	Background	14.5028	0	0	0
3	D04	Background	14.5028	0	0	0
3	D05	Background	14.5028	0	0	0
3	D06	Background	14.5028	0	0	0
3	D07	Background	14.5028	0	0	0
3	D08	Background	14.5028	0	0	0
3	D09	Background	14.5028	0	0	0
3	D10	Background	14.5028	0	0	0
3	D11	Background	14.5028	0	0	0
3	D12	Background	14.5028	0	0	0
3	E01	Background	14.5028	0	0	0
3	E02	Embryo	14.5028	96.856	11.2429	0
3	E03	Embryo	14.5028	82.6258	9.24016	0
3	E04	Embryo	14.5028	108.633	10.9994	0
3	E05	Embryo	14.5028	57.9343	6.53945	0
3	E06	Background	14.5028	0	0	0
3	E07	Background	14.5028	0	0	0
3	E08	Background	14.5028	0	0	0
3	E09	Background	14.5028	0	0	0
3	E10	Background	14.5028	0	0	0
3	E11	Background	14.5028	0	0	0
3	E12	Background	14.5028	0	0	0
3	F01	Background	14.5028	0	0	0
3	F02	Embryo	14.5028	170.387	24.4791	0
3	F03	Embryo	14.5028	169.426	22.2615	0
3	F04	Embryo	14.5028	88.3552	13.8179	0
3	F05	Embryo	14.5028	123.409	17.8039	0
3	F06	Embryo	14.5028	168.849	18.0178	0
3	F07	Embryo	14.5028	111.5	15.9121	0
3	F08	Embryo	14.5028	120.058	18.4295	0
3	F09	Embryo	14.5028	76.0587	10.2357	0
3	F10	Background	14.5028	0	0	0
3	F11	Background	14.5028	0	0	0
3	F12	Background	14.5028	0	0	0
3	G01	Background	14.5028	0	0	0
3	G02	Adult	14.5028	150.191	57.9214	0
3	G03	Adult	14.5028	184.684	57.8902	0
3	G04	Adult	14.5028	180.064	46.2559	0
3	G05	Adult	14.5028	136.932	56.7699	0
3	G06	Adult	14.5028	161.285	57.4731	0
3	G07	Adult	14.5028	170.323	57.4569	0
3	G08	Adult	14.5028	169.507	90.218	0
3	G09	Adult	14.5028	165.947	57.6051	0
3	G10	Background	14.5028	0	0	0
3	G11	Background	14.5028	0	0	0
3	G12	Background	14.5028	0	0	0
3	H01	Background	14.5028	0	0	0
3	H02	Background	14.5028	0	0	0
3	H03	Background	14.5028	0	0	0
3	H04	Background	14.5028	0	0	0
3	H05	Background	14.5028	0	0	0
3	H06	Background	14.5028	0	0	0
3	H07	Background	14.5028	0	0	0
3	H08	Background	14.5028	0	0	0
3	H09	Background	14.5028	0	0	0
3	H10	Background	14.5028	0	0	0
3	H11	Background	14.5028	0	0	0
3	H12	Background	14.5028	0	0	0
4	A01	Background	21.0925	0	0	0
4	A02	Background	21.0925	0	0	0
4	A03	Background	21.0925	0	0	0
4	A04	Background	21.0925	0	0	0
4	A05	Background	21.0925	0	0	0
4	A06	Background	21.0925	0	0	0
4	A07	Background	21.0925	0	0	0
4	A08	Background	21.0925	0	0	0
4	A09	Background	21.0925	0	0	0
4	A10	Background	21.0925	0	0	0
4	A11	Background	21.0925	0	0	0
4	A12	Background	21.0925	0	0	0
4	B01	Background	21.0925	0	0	0
4	B02	Embryo	21.0925	115.316	14.1568	0
4	B03	Embryo	21.0925	-2.65262	-0.0337513	0
4	B04	Embryo	21.0925	111.019	14.6558	0
4	B05	Embryo	21.0925	117.826	13.7968	0
4	B06	Embryo	21.0925	131.968	24.0623	0
4	B07	Embryo	21.0925	0.140959	-0.102445	0
4	B08	Background	21.0925	0	0	0
4	B09	Background	21.0925	0	0	0
4	B10	Background	21.0925	0	0	0
4	B11	Background	21.0925	0	0	0
4	B12	Background	21.0925	0	0	0
4	C01	Background	21.0925	0	0	0
4	C02	Background	21.0925	0	0	0
4	C03	Background	21.0925	0	0	0
4	C04	Background	21.0925	0	0	0
4	C05	Background	21.0925	0	0	0
4	C06	Background	21.0925	0	0	0
4	C07	Background	21.0925	0	0	0
4	C08	Background	21.0925	0	0	0
4	C09	Background	21.0925	0	0	0
4	C10	Background	21.0925	0	0	0
4	C11	Background	21.0925	0	0	0
4	C12	Background	21.0925	0	0	0
4	D01	Background	21.0925	0	0	0
4	D02	Background	21.0925	0	0	0
4	D03	Background	21.0925	0	0	0
4	D04	Background	21.0925	0	0	0
4	D05	Background	21.0925	0	0	0
4	D06	Background	21.0925	0	0	0
4	D07	Background	21.0925	0	0	0
4	D08	Background	21.0925	0	0	0
4	D09	Background	21.0925	0	0	0
4	D10	Background	21.0925	0	0	0
4	D11	Background	21.0925	0	0	0
4	D12	Background	21.0925	0	0	0
4	E01	Background	21.0925	0	0	0
4	E02	Embryo	21.0925	93.5486	11.1551	0
4	E03	Embryo	21.0925	80.5204	8.06958	0
4	E04	Embryo	21.0925	106.279	10.8401	0
4	E05	Embryo	21.0925	56.7771	6.26104	0
4	E06	Background	21.0925	0	0	0
4	E07	Background	21.0925	0	0	0
4	E08	Background	21.0925	0	0	0
4	E09	Background	21.0925	0	0	0
4	E10	Background	21.0925	0	0	0
4	E11	Background	21.0925	0	0	0
4	E12	Background	21.0925	0	0	0
4	F01	Background	21.0925	0	0	0
4	F02	Embryo	21.0925	169.31	24.03	0
4	F03	Embryo	21.0925	169.177	22.52	0
4	F04	Embryo	21.0925	86.9829	13.3754	0
4	F05	Embryo	21.0925	122.026	17.685	0
4	F06	Embryo	21.0925	167.392	17.9041	0
4	F07	Embryo	21.0925	110.125	15.9287	0
4	F08	Embryo	21.0925	118.981	18.6593	0
4	F09	Embryo	21.0925	74.4372	10.3713	0
4	F10	Background	21.0925	0	0	0
4	F11	Background	21.0925	0	0	0
4	F12	Background	21.0925	0	0	0
4	G01	Background	21.0925	0	0	0
4	G02	Adult	21.0925	149.244	58.6505	0
4	G03	Adult	21.0925	183.306	57.0042	0
4	G04	Adult	21.0925	179.711	46.3552	0
4	G05	Adult	21.0925	136.849	56.4571	0
4	G06	Adult	21.0925	160.098	56.7623	0
4	G07	Adult	21.0925	170.417	57.5531	0
4	G08	Adult	21.0925	169.499	89.7196	0
4	G09	Adult	21.0925	165.73	58.2258	0
4	G10	Background	21.0925	0	0	0
4	G11	Background	21.0925	0	0	0
4	G12	Background	21.0925	0	0	0
4	H01	Background	21.0925	0	0	0
4	H02	Background	21.0925	0	0	0
4	H03	Background	21.0925	0	0	0
4	H04	Background	21.0925	0	0	0
4	H05	Background	21.0925	0	0	0
4	H06	Background	21.0925	0	0	0
4	H07	Background	21.0925	0	0	0
4	H08	Background	21.0925	0	0	0
4	H09	Background	21.0925	0	0	0
4	H10	Background	21.0925	0	0	0
4	H11	Background	21.0925	0	0	0
4	H12	Background	21.0925	0	0	0
5	A01	Background	27.6911	0	0	0
5	A02	Background	27.6911	0	0	0
5	A03	Background	27.6911	0	0	0
5	A04	Background	27.6911	0	0	0
5	A05	Background	27.6911	0	0	0
5	A06	Background	27.6911	0	0	0
5	A07	Background	27.6911	0	0	0
5	A08	Background	27.6911	0	0	0
5	A09	Background	27.6911	0	0	0
5	A10	Background	27.6911	0	0	0
5	A11	Background	27.6911	0	0	0
5	A12	Background	27.6911	0	0	0
5	B01	Background	27.6911	0	0	0
5	B02	Embryo	27.6911	114.353	14.7929	0
5	B03	Embryo	27.6911	-3.65488	0.196687	0
5	B04	Embryo	27.6911	117.495	18.4381	0
5	B05	Embryo	27.6911	116.432	14.4983	0
5	B06	Embryo	27.6911	131.339	24.4866	0
5	B07	Embryo	27.6911	0.562717	-0.175227	0
5	B08	Background	27.6911	0	0	0
5	B09	Background	27.6911	0	0	0
5	B10	Background	27.6911	0	0	0
5	B11	Background	27.6911	0	0	0
5	B12	Background	27.6911	0	0	0
5	C01	Background	27.6911	0	0	0
5	C02	Background	27.6911	0	0	0
5	C03	Background	27.6911	0	0	0
5	C04	Background	27.6911	0	0	0
5	C05	Background	27.6911	0	0	0
5	C06	Background	27.6911	0	0	0
5	C07	Background	27.6911	0	0	0
5	C08	Background	27.6911	0	0	0
5	C09	Background	27.6911	0	0	0
5	C10	Background	27.6911	0	0	0
5	C11	Background	27.6911	0	0	0
5	C12	Background	27.6911	0	0	0
5	D01	Background	27.6911	0	0	0
5	D02	Background	27.6911	0	0	0
5	D03	Background	27.6911	0	0	0
5	D04	Background	27.6911	0	0	0
5	D05	Background	27.6911	0	0	0
5	D06	Background	27.6911	0	0	0
5	D07	Background	27.6911	0	0	0
5	D08	Background	27.6911	0	0	0
5	D09	Background	27.6911	0	0	0
5	D10	Background	27.6911	0	0	0
5	D11	Background	27.6911	0	0	0
5	D12	Background	27.6911	0	0	0
5	E01	Background	27.6911	0	0	0
5	E02	Embryo	27.6911	90.6326	11.2722	0
5	E03	Embryo	27.6911	78.6071	7.7721	0
5	E04	Embryo	27.6911	104.293	11.6005	0
5	E05	Embryo	27.6911	55.8406	6.35453	0
5	E06	Background	27.6911	0	0	0
5	E07	Background	27.6911	0	0	0
5	E08	Background	27.6911	0	0	0
5	E09	Background	27.6911	0	0	0
5	E10	Background	27.6911	0	0	0
5	E11	Background	27.6911	0	0	0
5	E12	Background	27.6911	0	0	0
5	F01	Background	27.6911	0	0	0
5	F02	Embryo	27.6911	168.477	24.2062	0
5	F03	Embryo	27.6911	169.322	22.7309	0
5	F04	Embryo	27.6911	86.2815	13.3519	0
5	F05	Embryo	27.6911	120.501	18.0593	0
5	F06	Embryo	27.6911	166.248	18.3103	0
5	F07	Embryo	27.6911	108.722	15.5192	0
5	F08	Embryo	27.6911	117.856	19.2243	0
5	F09	Embryo	27.6911	74.0108	10.6435	0
5	F10	Background	27.6911	0	0	0
5	F11	Background	27.6911	0	0	0
5	F12	Background	27.6911	0	0	0
5	G01	Background	27.6911	0	0	0
5	G02	Adult	27.6911	147.794	58.5116	0
5	G03	Adult	27.6911	181.545	57.5025	0
5	G04	Adult	27.6911	179.247	46.3498	0
5	G05	Adult	27.6911	137.881	56.7273	0
5	G06	Adult	27.6911	159.315	55.5945	0
5	G07	Adult	27.6911	169.107	57.2591	0
5	G08	Adult	27.6911	167.73	88.4504	0
5	G09	Adult	27.6911	165.012	58.4363	0
5	G10	Background	27.6911	0	0	0
5	G11	Background	27.6911	0	0	0
5	G12	Background	27.6911	0	0	0
5	H01	Background	27.6911	0	0	0
5	H02	Background	27.6911	0	0	0
5	H03	Background	27.6911	0	0	0
5	H04	Background	27.6911	0	0	0
5	H05	Background	27.6911	0	0	0
5	H06	Background	27.6911	0	0	0
5	H07	Background	27.6911	0	0	0
5	H08	Background	27.6911	0	0	0
5	H09	Background	27.6911	0	0	0
5	H10	Background	27.6911	0	0	0
5	H11	Background	27.6911	0	0	0
5	H12	Background	27.6911	0	0	0
6	A01	Background	34.2691	0	0	0
6	A02	Background	34.2691	0	0	0
6	A03	Background	34.2691	0	0	0
6	A04	Background	34.2691	0	0	0
6	A05	Background	34.2691	0	0	0
6	A06	Background	34.2691	0	0	0
6	A07	Background	34.2691	0	0	0
6	A08	Background	34.2691	0	0	0
6	A09	Background	34.2691	0	0	0
6	A10	Background	34.2691	0	0	0
6	A11	Background	34.2691	0	0	0
6	A12	Background	34.2691	0	0	0
6	B01	Background	34.2691	0	0	0
6	B02	Embryo	34.2691	113.599	15.2809	0
6	B03	Embryo	34.2691	-4.06538	0.34091	0
6	B04	Embryo	34.2691	116.176	18.8027	0
6	B05	Embryo	34.2691	115.516	14.7097	0
6	B06	Embryo	34.2691	129.188	24.7893	0
6	B07	Embryo	34.2691	0.978785	0.582968	0
6	B08	Background	34.2691	0	0	0
6	B09	Background	34.2691	0	0	0
6	B10	Background	34.2691	0	0	0
6	B11	Background	34.2691	0	0	0
6	B12	Background	34.2691	0	0	0
6	C01	Background	34.2691	0	0	0
6	C02	Background	34.2691	0	0	0
6	C03	Background	34.2691	0	0	0
6	C04	Background	34.2691	0	0	0
6	C05	Background	34.2691	0	0	0
6	C06	Background	34.2691	0	0	0
6	C07	Background	34.2691	0	0	0
6	C08	Background	34.2691	0	0	0
6	C09	Background	34.2691	0	0	0
6	C10	Background	34.2691	0	0	0
6	C11	Background	34.2691	0	0	0
6	C12	Background	34.2691	0	0	0
6	D01	Background	34.2691	0	0	0
6	D02	Background	34.2691	0	0	0
6	D03	Background	34.2691	0	0	0
6	D04	Background	34.2691	0	0	0
6	D05	Background	34.2691	0	0	0
6	D06	Background	34.2691	0	0	0
6	D07	Background	34.2691	0	0	0
6	D08	Background	34.2691	0	0	0
6	D09	Background	34.2691	0	0	0
6	D10	Background	34.2691	0	0	0
6	D11	Background	34.2691	0	0	0
6	D12	Background	34.2691	0	0	0
6	E01	Background	34.2691	0	0	0
6	E02	Embryo	34.2691	89.0664	11.5736	0
6	E03	Embryo	34.2691	76.9966	7.99926	0
6	E04	Embryo	34.2691	102.873	11.3422	0
6	E05	Embryo	34.2691	55.1307	6.14966	0
6	E06	Background	34.2691	0	0	0
6	E07	Background	34.2691	0	0	0
6	E08	Background	34.2691	0	0	0
6	E09	Background	34.2691	0	0	0
6	E10	Background	34.2691	0	0	0
6	E11	Background	34.2691	0	0	0
6	E12	Background	34.2691	0	0	0
6	F01	Background	34.2691	0	0	0
6	F02	Embryo	34.2691	167.55	24.4678	0
6	F03	Embryo	34.2691	169.039	22.7886	0
6	F04	Embryo	34.2691	85.5784	13.6306	0
6	F05	Embryo	34.2691	119.446	18.4474	0
6	F06	Embryo	34.2691	164.933	18.7226	0
6	F07	Embryo	34.2691	108.549	15.0033	0
6	F08	Embryo	34.2691	116.955	18.7024	0
6	F09	Embryo	34.2691	71.8402	10.5392	0
6	F10	Background	34.2691	0	0	0
6	F11	Background	34.2691	0	0	0
6	F12	Background	34.2691	0	0	0
6	G01	Background	34.2691	0	0	0
6	G02	Adult	34.2691	146.125	58.4042	0
6	G03	Adult	34.2691	180.481	57.1778	0
6	G04	Adult	34.2691	178.971	46.4759	0
6	G05	Adult	34.2691	136.988	56.4395	0
6	G06	Adult	34.2691	159.652	56.1505	0
6	G07	Adult	34.2691	168.249	57.1853	0
6	G08	Adult	34.2691	166.926	87.3879	0
6	G09	Adult	34.2691	162.407	57.7753	0
6	G10	Background	34.2691	0	0	0
6	G11	Background	34.2691	0	0	0
6	G12	Background	34.2691	0	0	0
6	H01	Background	34.2691	0	0	0
6	H02	Background	34.2691	0	0	0
6	H03	Background	34.2691	0	0	0
6	H04	Background	34.2691	0	0	0
6	H05	Background	34.2691	0	0	0
6	H06	Background	34.2691	0	0	0
6	H07	Background	34.2691	0	0	0
6	H08	Background	34.2691	0	0	0
6	H09	Background	34.2691	0	0	0
6	H10	Background	34.2691	0	0	0
6	H11	Background	34.2691	0	0	0
6	H12	Background	34.2691	0	0	0
7	A01	Background	40.9615	0	0	0
7	A02	Background	40.9615	0	0	0
7	A03	Background	40.9615	0	0	0
7	A04	Background	40.9615	0	0	0
7	A05	Background	40.9615	0	0	0
7	A06	Background	40.9615	0	0	0
7	A07	Background	40.9615	0	0	0
7	A08	Background	40.9615	0	0	0
7	A09	Background	40.9615	0	0	0
7	A10	Background	40.9615	0	0	0
7	A11	Background	40.9615	0	0	0
7	A12	Background	40.9615	0	0	0
7	B01	Background	40.9615	0	0	0
7	B02	Embryo	40.9615	65.8753	35.1449	0
7	B03	Embryo	40.9615	-4.49723	-0.518834	0
7	B04	Embryo	40.9615	75.9053	43.3276	0
7	B05	Embryo	40.9615	68.221	25.1202	0
7	B06	Embryo	40.9615	73.154	65.6115	0
7	B07	Embryo	40.9615	13.4231	19.3722	0
7	B08	Background	40.9615	0	0	0
7	B09	Background	40.9615	0	0	0
7	B10	Background	40.9615	0	0	0
7	B11	Background	40.9615	0	0	0
7	B12	Background	40.9615	0	0	0
7	C01	Background	40.9615	0	0	0
7	C02	Background	40.9615	0	0	0
7	C03	Background	40.9615	0	0	0
7	C04	Background	40.9615	0	0	0
7	C05	Background	40.9615	0	0	0
7	C06	Background	40.9615	0	0	0
7	C07	Background	40.9615	0	0	0
7	C08	Background	40.9615	0	0	0
7	C09	Background	40.9615	0	0	0
7	C10	Background	40.9615	0	0	0
7	C11	Background	40.9615	0	0	0
7	C12	Background	40.9615	0	0	0
7	D01	Background	40.9615	0	0	0
7	D02	Background	40.9615	0	0	0
7	D03	Background	40.9615	0	0	0
7	D04	Background	40.9615	0	0	0
7	D05	Background	40.9615	0	0	0
7	D06	Background	40.9615	0	0	0
7	D07	Background	40.9615	0	0	0
7	D08	Background	40.9615	0	0	0
7	D09	Background	40.9615	0	0	0
7	D10	Background	40.9615	0	0	0
7	D11	Background	40.9615	0	0	0
7	D12	Background	40.9615	0	0	0
7	E01	Background	40.9615	0	0	0
7	E02	Embryo	40.9615	44.0584	27.9445	0
7	E03	Embryo	40.9615	52.4481	14.7557	0
7	E04	Embryo	40.9615	54.879	23.8845	0
7	E05	Embryo	40.9615	40.8801	13.065	0
7	E06	Background	40.9615	0	0	0
7	E07	Background	40.9615	0	0	0
7	E08	Background	40.9615	0	0	0
7	E09	Background	40.9615	0	0	0
7	E10	Background	40.9615	0	0	0
7	E11	Background	40.9615	0	0	0
7	E12	Background	40.9615	0	0	0
7	F01	Background	40.9615	0	0	0
7	F02	Embryo	40.9615	86.0981	49.3791	0
7	F03	Embryo	40.9615	84.037	46.4408	0
7	F04	Embryo	40.9615	57.5653	24.2725	0
7	F05	Embryo	40.9615	71.2418	34.5531	0
7	F06	Embryo	40.9615	90.933	33.0391	0
7	F07	Embryo	40.9615	67.2563	23.8568	0
7	F08	Embryo	40.9615	74.4153	33.4251	0
7	F09	Embryo	40.9615	33.7109	19.6892	0
7	F10	Background	40.9615	0	0	0
7	F11	Background	40.9615	0	0	0
7	F12	Background	40.9615	0	0	0
7	G01	Background	40.9615	0	0	0
7	G02	Adult	40.9615	134.445	70.2043	0
7	G03	Adult	40.9615	168.613	69.5535	0
7	G04	Adult	40.9615	169.531	54.5293	0
7	G05	Adult	40.9615	131.463	64.4277	0
7	G06	Adult	40.9615	150.152	65.0179	0
7	G07	Adult	40.9615	156.858	71.4976	0
7	G08	Adult	40.9615	153.262	101.903	0
7	G09	Adult	40.9615	156.057	70.7111	0
7	G10	Background	40.9615	0	0	0
7	G11	Background	40.9615	0	0	0
7	G12	Background	40.9615	0	0	0
7	H01	Background	40.9615	0	0	0
7	H02	Background	40.9615	0	0	0
7	H03	Background	40.9615	0	0	0
7	H04	Background	40.9615	0	0	0
7	H05	Background	40.9615	0	0	0
7	H06	Background	40.9615	0	0	0
7	H07	Background	40.9615	0	0	0
7	H08	Background	40.9615	0	0	0
7	H09	Background	40.9615	0	0	0
7	H10	Background	40.9615	0	0	0
7	H11	Background	40.9615	0	0	0
7	H12	Background	40.9615	0	0	0
8	A01	Background	47.5705	0	0	0
8	A02	Background	47.5705	0	0	0
8	A03	Background	47.5705	0	0	0
8	A04	Background	47.5705	0	0	0
8	A05	Background	47.5705	0	0	0
8	A06	Background	47.5705	0	0	0
8	A07	Background	47.5705	0	0	0
8	A08	Background	47.5705	0	0	0
8	A09	Background	47.5705	0	0	0
8	A10	Background	47.5705	0	0	0
8	A11	Background	47.5705	0	0	0
8	A12	Background	47.5705	0	0	0
8	B01	Background	47.5705	0	0	0
8	B02	Embryo	47.5705	45.1947	43.7055	0
8	B03	Embryo	47.5705	-5.08094	-0.262475	0
8	B04	Embryo	47.5705	58.3427	53.137	0
8	B05	Embryo	47.5705	47.0751	35.1948	0
8	B06	Embryo	47.5705	52.1004	80.7172	0
8	B07	Embryo	47.5705	11.4922	24.9178	0
8	B08	Background	47.5705	0	0	0
8	B09	Background	47.5705	0	0	0
8	B10	Background	47.5705	0	0	0
8	B11	Background	47.5705	0	0	0
8	B12	Background	47.5705	0	0	0
8	C01	Background	47.5705	0	0	0
8	C02	Background	47.5705	0	0	0
8	C03	Background	47.5705	0	0	0
8	C04	Background	47.5705	0	0	0
8	C05	Background	47.5705	0	0	0
8	C06	Background	47.5705	0	0	0
8	C07	Background	47.5705	0	0	0
8	C08	Background	47.5705	0	0	0
8	C09	Background	47.5705	0	0	0
8	C10	Background	47.5705	0	0	0
8	C11	Background	47.5705	0	0	0
8	C12	Background	47.5705	0	0	0
8	D01	Background	47.5705	0	0	0
8	D02	Background	47.5705	0	0	0
8	D03	Background	47.5705	0	0	0
8	D04	Background	47.5705	0	0	0
8	D05	Background	47.5705	0	0	0
8	D06	Background	47.5705	0	0	0
8	D07	Background	47.5705	0	0	0
8	D08	Background	47.5705	0	0	0
8	D09	Background	47.5705	0	0	0
8	D10	Background	47.5705	0	0	0
8	D11	Background	47.5705	0	0	0
8	D12	Background	47.5705	0	0	0
8	E01	Background	47.5705	0	0	0
8	E02	Embryo	47.5705	22.6698	34.9188	0
8	E03	Embryo	47.5705	31.2223	21.4543	0
8	E04	Embryo	47.5705	29.5108	33.091	0
8	E05	Embryo	47.5705	27.6234	17.1804	0
8	E06	Background	47.5705	0	0	0
8	E07	Background	47.5705	0	0	0
8	E08	Background	47.5705	0	0	0
8	E09	Background	47.5705	0	0	0
8	E10	Background	47.5705	0	0	0
8	E11	Background	47.5705	0	0	0
8	E12	Background	47.5705	0	0	0
8	F01	Background	47.5705	0	0	0
8	F02	Embryo	47.5705	47.83	65.9449	0
8	F03	Embryo	47.5705	45.6823	56.6094	0
8	F04	Embryo	47.5705	35.5792	30.6609	0
8	F05	Embryo	47.5705	35.7612	50.1004	0
8	F06	Embryo	47.5705	44.692	47.8966	0
8	F07	Embryo	47.5705	46.3676	31.3998	0
8	F08	Embryo	47.5705	43.8665	42.3287	0
8	F09	Embryo	47.5705	22.8233	24.5407	0
8	F10	Background	47.5705	0	0	0
8	F11	Background	47.5705	0	0	0
8	F12	Background	47.5705	0	0	0
8	G01	Background	47.5705	0	0	0
8	G02	Adult	47.5705	112.52	89.6378	0
8	G03	Adult	47.5705	135.428	93.8261	0
8	G04	Adult	47.5705	153.005	74.8416	0
8	G05	Adult	47.5705	125.229	80.333	0
8	G06	Adult	47.5705	137.068	83.5699	0
8	G07	Adult	47.5705	134.367	93.4302	0
8	G08	Adult	47.5705	118.154	108.54	0
8	G09	Adult	47.5705	135.572	90.8591	0
8	G10	Background	47.5705	0	0	0
8	G11	Background	47.5705	0	0	0
8	G12	Background	47.5705	0	0	0
8	H01	Background	47.5705	0	0	0
8	H02	Background	47.5705	0	0	0
8	H03	Background	47.5705	0	0	0
8	H04	Background	47.5705	0	0	0
8	H05	Background	47.5705	0	0	0
8	H06	Background	47.5705	0	0	0
8	H07	Background	47.5705	0	0	0
8	H08	Background	47.5705	0	0	0
8	H09	Background	47.5705	0	0	0
8	H10	Background	47.5705	0	0	0
8	H11	Background	47.5705	0	0	0
8	H12	Background	47.5705	0	0	0
9	A01	Background	54.1586	0	0	0
9	A02	Background	54.1586	0	0	0
9	A03	Background	54.1586	0	0	0
9	A04	Background	54.1586	0	0	0
9	A05	Background	54.1586	0	0	0
9	A06	Background	54.1586	0	0	0
9	A07	Background	54.1586	0	0	0
9	A08	Background	54.1586	0	0	0
9	A09	Background	54.1586	0	0	0
9	A10	Background	54.1586	0	0	0
9	A11	Background	54.1586	0	0	0
9	A12	Background	54.1586	0	0	0
9	B01	Background	54.1586	0	0	0
9	B02	Embryo	54.1586	39.9922	45.3573	0
9	B03	Embryo	54.1586	-5.29592	0.307081	0
9	B04	Embryo	54.1586	54.2487	58.2077	0
9	B05	Embryo	54.1586	40.3057	37.98	0
9	B06	Embryo	54.1586	47.7675	80.6282	0
9	B07	Embryo	54.1586	11.8327	25.2897	0
9	B08	Background	54.1586	0	0	0
9	B09	Background	54.1586	0	0	0
9	B10	Background	54.1586	0	0	0
9	B11	Background	54.1586	0	0	0
9	B12	Background	54.1586	0	0	0
9	C01	Background	54.1586	0	0	0
9	C02	Background	54.1586	0	0	0
9	C03	Background	54.1586	0	0	0
9	C04	Background	54.1586	0	0	0
9	C05	Background	54.1586	0	0	0
9	C06	Background	54.1586	0	0	0
9	C07	Background	54.1586	0	0	0
9	C08	Background	54.1586	0	0	0
9	C09	Background	54.1586	0	0	0
9	C10	Background	54.1586	0	0	0
9	C11	Background	54.1586	0	0	0
9	C12	Background	54.1586	0	0	0
9	D01	Background	54.1586	0	0	0
9	D02	Background	54.1586	0	0	0
9	D03	Background	54.1586	0	0	0
9	D04	Background	54.1586	0	0	0
9	D05	Background	54.1586	0	0	0
9	D06	Background	54.1586	0	0	0
9	D07	Background	54.1586	0	0	0
9	D08	Background	54.1586	0	0	0
9	D09	Background	54.1586	0	0	0
9	D10	Background	54.1586	0	0	0
9	D11	Background	54.1586	0	0	0
9	D12	Background	54.1586	0	0	0
9	E01	Background	54.1586	0	0	0
9	E02	Embryo	54.1586	19.5228	35.6546	0
9	E03	Embryo	54.1586	24.6757	23.8762	0
9	E04	Embryo	54.1586	23.6747	34.5202	0
9	E05	Embryo	54.1586	21.218	18.7474	0
9	E06	Background	54.1586	0	0	0
9	E07	Background	54.1586	0	0	0
9	E08	Background	54.1586	0	0	0
9	E09	Background	54.1586	0	0	0
9	E10	Background	54.1586	0	0	0
9	E11	Background	54.1586	0	0	0
9	E12	Background	54.1586	0	0	0
9	F01	Background	54.1586	0	0	0
9	F02	Embryo	54.1586	37.0054	69.6638	0
9	F03	Embryo	54.1586	38.5448	58.3097	0
9	F04	Embryo	54.1586	29.0972	32.5467	0
9	F05	Embryo	54.1586	29.5923	52.0842	0
9	F06	Embryo	54.1586	37.9438	50.4626	0
9	F07	Embryo	54.1586	37.4754	32.9321	0
9	F08	Embryo	54.1586	31.0471	45.3162	0
9	F09	Embryo	54.1586	19.7452	25.3123	0
9	F10	Background	54.1586	0	0	0
9	F11	Background	54.1586	0	0	0
9	F12	Background	54.1586	0	0	0
9	G01	Background	54.1586	0	0	0
9	G02	Adult	54.1586	85.403	99.8774	0
9	G03	Adult	54.1586	112.117	106.641	0
9	G04	Adult	54.1586	127.331	86.0002	0
9	G05	Adult	54.1586	112.077	90.2658	0
9	G06	Adult	54.1586	118.376	93.5683	0
9	G07	Adult	54.1586	117.297	104.647	0
9	G08	Adult	54.1586	97.3342	117.49	0
9	G09	Adult	54.1586	113.312	102.917	0
9	G10	Background	54.1586	0	0	0
9	G11	Background	54.1586	0	0	0
9	G12	Background	54.1586	0	0	0
9	H01	Background	54.1586	0	0	0
9	H02	Background	54.1586	0	0	0
9	H03	Background	54.1586	0	0	0
9	H04	Background	54.1586	0	0	0
9	H05	Background	54.1586	0	0	0
9	H06	Background	54.1586	0	0	0
9	H07	Background	54.1586	0	0	0
9	H08	Background	54.1586	0	0	0
9	H09	Background	54.1586	0	0	0
9	H10	Background	54.1586	0	0	0
9	H11	Background	54.1586	0	0	0
9	H12	Background	54.1586	0	0	0
10	A01	Background	60.7408	0	0	0
10	A02	Background	60.7408	0	0	0
10	A03	Background	60.7408	0	0	0
10	A04	Background	60.7408	0	0	0
10	A05	Background	60.7408	0	0	0
10	A06	Background	60.7408	0	0	0
10	A07	Background	60.7408	0	0	0
10	A08	Background	60.7408	0	0	0
10	A09	Background	60.7408	0	0	0
10	A10	Background	60.7408	0	0	0
10	A11	Background	60.7408	0	0	0
10	A12	Background	60.7408	0	0	0
10	B01	Background	60.7408	0	0	0
10	B02	Embryo	60.7408	37.3367	45.3237	0
10	B03	Embryo	60.7408	-5.74833	0.734118	0
10	B04	Embryo	60.7408	50.8252	45.6996	0
10	B05	Embryo	60.7408	37.241	39.05	0
10	B06	Embryo	60.7408	47.2959	76.3119	0
10	B07	Embryo	60.7408	12.3758	25.5502	0
10	B08	Background	60.7408	0	0	0
10	B09	Background	60.7408	0	0	0
10	B10	Background	60.7408	0	0	0
10	B11	Background	60.7408	0	0	0
10	B12	Background	60.7408	0	0	0
10	C01	Background	60.7408	0	0	0
10	C02	Background	60.7408	0	0	0
10	C03	Background	60.7408	0	0	0
10	C04	Background	60.7408	0	0	0
10	C05	Background	60.7408	0	0	0
10	C06	Background	60.7408	0	0	0
10	C07	Background	60.7408	0	0	0
10	C08	Background	60.7408	0	0	0
10	C09	Background	60.7408	0	0	0
10	C10	Background	60.7408	0	0	0
10	C11	Background	60.7408	0	0	0
10	C12	Background	60.7408	0	0	0
10	D01	Background	60.7408	0	0	0
10	D02	Background	60.7408	0	0	0
10	D03	Background	60.7408	0	0	0
10	D04	Background	60.7408	0	0	0
10	D05	Background	60.7408	0	0	0
10	D06	Background	60.7408	0	0	0
10	D07	Background	60.7408	0	0	0
10	D08	Background	60.7408	0	0	0
10	D09	Background	60.7408	0	0	0
10	D10	Background	60.7408	0	0	0
10	D11	Background	60.7408	0	0	0
10	D12	Background	60.7408	0	0	0
10	E01	Background	60.7408	0	0	0
10	E02	Embryo	60.7408	17.505	34.8483	0
10	E03	Embryo	60.7408	21.4792	24.2225	0
10	E04	Embryo	60.7408	22.1086	34.5479	0
10	E05	Embryo	60.7408	17.3292	19.6132	0
10	E06	Background	60.7408	0	0	0
10	E07	Background	60.7408	0	0	0
10	E08	Background	60.7408	0	0	0
10	E09	Background	60.7408	0	0	0
10	E10	Background	60.7408	0	0	0
10	E11	Background	60.7408	0	0	0
10	E12	Background	60.7408	0	0	0
10	F01	Background	60.7408	0	0	0
10	F02	Embryo	60.7408	34.2333	70.7867	0
10	F03	Embryo	60.7408	36.3684	58.037	0
10	F04	Embryo	60.7408	25.4013	33.3351	0
10	F05	Embryo	60.7408	27.016	51.9174	0
10	F06	Embryo	60.7408	35.8279	50.8318	0
10	F07	Embryo	60.7408	34.1876	33.9415	0
10	F08	Embryo	60.7408	26.6128	45.9351	0
10	F09	Embryo	60.7408	18.1692	25.1897	0
10	F10	Background	60.7408	0	0	0
10	F11	Background	60.7408	0	0	0
10	F12	Background	60.7408	0	0	0
10	G01	Background	60.7408	0	0	0
10	G02	Adult	60.7408	74.9783	102.113	0
10	G03	Adult	60.7408	104.073	108.281	0
10	G04	Adult	60.7408	115.728	88.3643	0
10	G05	Adult	60.7408	97.0175	93.5148	0
10	G06	Adult	60.7408	105.701	96.317	0
10	G07	Adult	60.7408	111.293	106.896	0
10	G08	Adult	60.7408	91.3304	118.811	0
10	G09	Adult	60.7408	100.626	105.041	0
10	G10	Background	60.7408	0	0	0
10	G11	Background	60.7408	0	0	0
10	G12	Background	60.7408	0	0	0
10	H01	Background	60.7408	0	0	0
10	H02	Background	60.7408	0	0	0
10	H03	Background	60.7408	0	0	0
10	H04	Background	60.7408	0	0	0
10	H05	Background	60.7408	0	0	0
10	H06	Background	60.7408	0	0	0
10	H07	Background	60.7408	0	0	0
10	H08	Background	60.7408	0	0	0
10	H09	Background	60.7408	0	0	0
10	H10	Background	60.7408	0	0	0
10	H11	Background	60.7408	0	0	0
10	H12	Background	60.7408	0	0	0
11	A01	Background	67.3401	0	0	0
11	A02	Background	67.3401	0	0	0
11	A03	Background	67.3401	0	0	0
11	A04	Background	67.3401	0	0	0
11	A05	Background	67.3401	0	0	0
11	A06	Background	67.3401	0	0	0
11	A07	Background	67.3401	0	0	0
11	A08	Background	67.3401	0	0	0
11	A09	Background	67.3401	0	0	0
11	A10	Background	67.3401	0	0	0
11	A11	Background	67.3401	0	0	0
11	A12	Background	67.3401	0	0	0
11	B01	Background	67.3401	0	0	0
11	B02	Embryo	67.3401	35.9587	44.6504	0
11	B03	Embryo	67.3401	-5.82678	0.428532	0
11	B04	Embryo	67.3401	50.8934	55.7936	0
11	B05	Embryo	67.3401	35.4874	39.2896	0
11	B06	Embryo	67.3401	45.6201	68.966	0
11	B07	Embryo	67.3401	12.8547	25.8374	0
11	B08	Background	67.3401	0	0	0
11	B09	Background	67.3401	0	0	0
11	B10	Background	67.3401	0	0	0
11	B11	Background	67.3401	0	0	0
11	B12	Background	67.3401	0	0	0
11	C01	Background	67.3401	0	0	0
11	C02	Background	67.3401	0	0	0
11	C03	Background	67.3401	0	0	0
11	C04	Background	67.3401	0	0	0
11	C05	Background	67.3401	0	0	0
11	C06	Background	67.3401	0	0	0
11	C07	Background	67.3401	0	0	0
11	C08	Background	67.3401	0	0	0
11	C09	Background	67.3401	0	0	0
11	C10	Background	67.3401	0	0	0
11	C11	Background	67.3401	0	0	0
11	C12	Background	67.3401	0	0	0
11	D01	Background	67.3401	0	0	0
11	D02	Background	67.3401	0	0	0
11	D03	Background	67.3401	0	0	0
11	D04	Background	67.3401	0	0	0
11	D05	Background	67.3401	0	0	0
11	D06	Background	67.3401	0	0	0
11	D07	Background	67.3401	0	0	0
11	D08	Background	67.3401	0	0	0
11	D09	Background	67.3401	0	0	0
11	D10	Background	67.3401	0	0	0
11	D11	Background	67.3401	0	0	0
11	D12	Background	67.3401	0	0	0
11	E01	Background	67.3401	0	0	0
11	E02	Embryo	67.3401	15.745	33.4785	0
11	E03	Embryo	67.3401	19.7893	23.691	0
11	E04	Embryo	67.3401	21.2314	34.1022	0
11	E05	Embryo	67.3401	15.0971	19.4834	0
11	E06	Background	67.3401	0	0	0
11	E07	Background	67.3401	0	0	0
11	E08	Background	67.3401	0	0	0
11	E09	Background	67.3401	0	0	0
11	E10	Background	67.3401	0	0	0
11	E11	Background	67.3401	0	0	0
11	E12	Background	67.3401	0	0	0
11	F01	Background	67.3401	0	0	0
11	F02	Embryo	67.3401	33.2503	70.4525	0
11	F03	Embryo	67.3401	35.6615	57.3046	0
11	F04	Embryo	67.3401	22.5863	33.3306	0
11	F05	Embryo	67.3401	25.8395	51.4776	0
11	F06	Embryo	67.3401	34.8337	50.1786	0
11	F07	Embryo	67.3401	32.974	34.4663	0
11	F08	Embryo	67.3401	24.0439	45.5815	0
11	F09	Embryo	67.3401	17.1915	25.2381	0
11	F10	Background	67.3401	0	0	0
11	F11	Background	67.3401	0	0	0
11	F12	Background	67.3401	0	0	0
11	G01	Background	67.3401	0	0	0
11	G02	Adult	67.3401	70.0477	101.196	0
11	G03	Adult	67.3401	100.927	106.568	0
11	G04	Adult	67.3401	111.164	87.5891	0
11	G05	Adult	67.3401	89.4894	93.0252	0
11	G06	Adult	67.3401	100.707	95.5627	0
11	G07	Adult	67.3401	109.213	106.832	0
11	G08	Adult	67.3401	89.2604	117.245	0
11	G09	Adult	67.3401	94.7246	106.396	0
11	G10	Background	67.3401	0	0	0
11	G11	Background	67.3401	0	0	0
11	G12	Background	67.3401	0	0	0
11	H01	Background	67.3401	0	0	0
11	H02	Background	67.3401	0	0	0
11	H03	Background	67.3401	0	0	0
11	H04	Background	67.3401	0	0	0
11	H05	Background	67.3401	0	0	0
11	H06	Background	67.3401	0	0	0
11	H07	Background	67.3401	0	0	0
11	H08	Background	67.3401	0	0	0
11	H09	Background	67.3401	0	0	0
11	H10	Background	67.3401	0	0	0
11	H11	Background	67.3401	0	0	0
11	H12	Background	67.3401	0	0	0
12	A01	Background	73.9522	0	0	0
12	A02	Background	73.9522	0	0	0
12	A03	Background	73.9522	0	0	0
12	A04	Background	73.9522	0	0	0
12	A05	Background	73.9522	0	0	0
12	A06	Background	73.9522	0	0	0
12	A07	Background	73.9522	0	0	0
12	A08	Background	73.9522	0	0	0
12	A09	Background	73.9522	0	0	0
12	A10	Background	73.9522	0	0	0
12	A11	Background	73.9522	0	0	0
12	A12	Background	73.9522	0	0	0
12	B01	Background	73.9522	0	0	0
12	B02	Embryo	73.9522	35.1152	44.0828	0
12	B03	Embryo	73.9522	-6.69585	0.12284	0
12	B04	Embryo	73.9522	50.0958	55.1547	0
12	B05	Embryo	73.9522	34.4169	38.1515	0
12	B06	Embryo	73.9522	44.9737	68.5406	0
12	B07	Embryo	73.9522	13.2835	25.791	0
12	B08	Background	73.9522	0	0	0
12	B09	Background	73.9522	0	0	0
12	B10	Background	73.9522	0	0	0
12	B11	Background	73.9522	0	0	0
12	B12	Background	73.9522	0	0	0
12	C01	Background	73.9522	0	0	0
12	C02	Background	73.9522	0	0	0
12	C03	Background	73.9522	0	0	0
12	C04	Background	73.9522	0	0	0
12	C05	Background	73.9522	0	0	0
12	C06	Background	73.9522	0	0	0
12	C07	Background	73.9522	0	0	0
12	C08	Background	73.9522	0	0	0
12	C09	Background	73.9522	0	0	0
12	C10	Background	73.9522	0	0	0
12	C11	Background	73.9522	0	0	0
12	C12	Background	73.9522	0	0	0
12	D01	Background	73.9522	0	0	0
12	D02	Background	73.9522	0	0	0
12	D03	Background	73.9522	0	0	0
12	D04	Background	73.9522	0	0	0
12	D05	Background	73.9522	0	0	0
12	D06	Background	73.9522	0	0	0
12	D07	Background	73.9522	0	0	0
12	D08	Background	73.9522	0	0	0
12	D09	Background	73.9522	0	0	0
12	D10	Background	73.9522	0	0	0
12	D11	Background	73.9522	0	0	0
12	D12	Background	73.9522	0	0	0
12	E01	Background	73.9522	0	0	0
12	E02	Embryo	73.9522	14.5386	32.6137	0
12	E03	Embryo	73.9522	18.5177	23.2487	0
12	E04	Embryo	73.9522	21.2926	32.8186	0
12	E05	Embryo	73.9522	13.5647	19.6951	0
12	E06	Background	73.9522	0	0	0
12	E07	Background	73.9522	0	0	0
12	E08	Background	73.9522	0	0	0
12	E09	Background	73.9522	0	0	0
12	E10	Background	73.9522	0	0	0
12	E11	Background	73.9522	0	0	0
12	E12	Background	73.9522	0	0	0
12	F01	Background	73.9522	0	0	0
12	F02	Embryo	73.9522	32.7822	70.5992	0
12	F03	Embryo	73.9522	35.2857	56.5398	0
12	F04	Embryo	73.9522	20.884	32.6118	0
12	F05	Embryo	73.9522	24.9417	50.0834	0
12	F06	Embryo	73.9522	34.7226	49.4161	0
12	F07	Embryo	73.9522	32.4411	28.8475	0
12	F08	Embryo	73.9522	23.6145	45.2477	0
12	F09	Embryo	73.9522	16.5493	24.7755	0
12	F10	Background	73.9522	0	0	0
12	F11	Background	73.9522	0	0	0
12	F12	Background	73.9522	0	0	0
12	G01	Background	73.9522	0	0	0
12	G02	Adult	73.9522	67.1344	98.3866	0
12	G03	Adult	73.9522	99.2747	104.232	0
12	G04	Adult	73.9522	108.977	86.2564	0
12	G05	Adult	73.9522	85.7065	91.5669	0
12	G06	Adult	73.9522	99.6642	97.0985	0
12	G07	Adult	73.9522	108.068	105.438	0
12	G08	Adult	73.9522	88.5731	115.132	0
12	G09	Adult	73.9522	91.538	105.873	0
12	G10	Background	73.9522	0	0	0
12	G11	Background	73.9522	0	0	0
12	G12	Background	73.9522	0	0	0
12	H01	Background	73.9522	0	0	0
12	H02	Background	73.9522	0	0	0
12	H03	Background	73.9522	0	0	0
12	H04	Background	73.9522	0	0	0
12	H05	Background	73.9522	0	0	0
12	H06	Background	73.9522	0	0	0
12	H07	Background	73.9522	0	0	0
12	H08	Background	73.9522	0	0	0
12	H09	Background	73.9522	0	0	0
12	H10	Background	73.9522	0	0	0
12	H11	Background	73.9522	0	0	0
12	H12	Background	73.9522	0	0	0
13	A01	Background	80.5479	0	0	0
13	A02	Background	80.5479	0	0	0
13	A03	Background	80.5479	0	0	0
13	A04	Background	80.5479	0	0	0
13	A05	Background	80.5479	0	0	0
13	A06	Background	80.5479	0	0	0
13	A07	Background	80.5479	0	0	0
13	A08	Background	80.5479	0	0	0
13	A09	Background	80.5479	0	0	0
13	A10	Background	80.5479	0	0	0
13	A11	Background	80.5479	0	0	0
13	A12	Background	80.5479	0	0	0
13	B01	Background	80.5479	0	0	0
13	B02	Embryo	80.5479	35.4007	43.8223	0
13	B03	Embryo	80.5479	-8.10974	0.411357	0
13	B04	Embryo	80.5479	49.7096	54.0426	0
13	B05	Embryo	80.5479	34.4437	37.7531	0
13	B06	Embryo	80.5479	45.0889	68.4466	0
13	B07	Embryo	80.5479	14.0595	25.8332	0
13	B08	Background	80.5479	0	0	0
13	B09	Background	80.5479	0	0	0
13	B10	Background	80.5479	0	0	0
13	B11	Background	80.5479	0	0	0
13	B12	Background	80.5479	0	0	0
13	C01	Background	80.5479	0	0	0
13	C02	Background	80.5479	0	0	0
13	C03	Background	80.5479	0	0	0
13	C04	Background	80.5479	0	0	0
13	C05	Background	80.5479	0	0	0
13	C06	Background	80.5479	0	0	0
13	C07	Background	80.5479	0	0	0
13	C08	Background	80.5479	0	0	0
13	C09	Background	80.5479	0	0	0
13	C10	Background	80.5479	0	0	0
13	C11	Background	80.5479	0	0	0
13	C12	Background	80.5479	0	0	0
13	D01	Background	80.5479	0	0	0
13	D02	Background	80.5479	0	0	0
13	D03	Background	80.5479	0	0	0
13	D04	Background	80.5479	0	0	0
13	D05	Background	80.5479	0	0	0
13	D06	Background	80.5479	0	0	0
13	D07	Background	80.5479	0	0	0
13	D08	Background	80.5479	0	0	0
13	D09	Background	80.5479	0	0	0
13	D10	Background	80.5479	0	0	0
13	D11	Background	80.5479	0	0	0
13	D12	Background	80.5479	0	0	0
13	E01	Background	80.5479	0	0	0
13	E02	Embryo	80.5479	14.9008	31.858	0
13	E03	Embryo	80.5479	17.9764	22.4932	0
13	E04	Embryo	80.5479	21.7112	31.4525	0
13	E05	Embryo	80.5479	13.1205	19.2497	0
13	E06	Background	80.5479	0	0	0
13	E07	Background	80.5479	0	0	0
13	E08	Background	80.5479	0	0	0
13	E09	Background	80.5479	0	0	0
13	E10	Background	80.5479	0	0	0
13	E11	Background	80.5479	0	0	0
13	E12	Background	80.5479	0	0	0
13	F01	Background	80.5479	0	0	0
13	F02	Embryo	80.5479	33.45	69.9545	0
13	F03	Embryo	80.5479	36.1348	55.7304	0
13	F04	Embryo	80.5479	19.8359	31.9408	0
13	F05	Embryo	80.5479	24.872	48.7921	0
13	F06	Embryo	80.5479	34.4723	47.758	0
13	F07	Embryo	80.5479	28.0407	31.4442	0
13	F08	Embryo	80.5479	22.4383	45.0453	0
13	F09	Embryo	80.5479	16.6188	24.0287	0
13	F10	Background	80.5479	0	0	0
13	F11	Background	80.5479	0	0	0
13	F12	Background	80.5479	0	0	0
13	G01	Background	80.5479	0	0	0
13	G02	Adult	80.5479	65.9955	96.6665	0
13	G03	Adult	80.5479	98.254	101.771	0
13	G04	Adult	80.5479	108.18	85.3417	0
13	G05	Adult	80.5479	84.1312	90.0321	0
13	G06	Adult	80.5479	98.9629	96.623	0
13	G07	Adult	80.5479	108.186	104.622	0
13	G08	Adult	80.5479	87.313	113.255	0
13	G09	Adult	80.5479	90.0362	105.155	0
13	G10	Background	80.5479	0	0	0
13	G11	Background	80.5479	0	0	0
13	G12	Background	80.5479	0	0	0
13	H01	Background	80.5479	0	0	0
13	H02	Background	80.5479	0	0	0
13	H03	Background	80.5479	0	0	0
13	H04	Background	80.5479	0	0	0
13	H05	Background	80.5479	0	0	0
13	H06	Background	80.5479	0	0	0
13	H07	Background	80.5479	0	0	0
13	H08	Background	80.5479	0	0	0
13	H09	Background	80.5479	0	0	0
13	H10	Background	80.5479	0	0	0
13	H11	Background	80.5479	0	0	0
13	H12	Background	80.5479	0	0	0
14	A01	Background	87.1613	0	0	0
14	A02	Background	87.1613	0	0	0
14	A03	Background	87.1613	0	0	0
14	A04	Background	87.1613	0	0	0
14	A05	Background	87.1613	0	0	0
14	A06	Background	87.1613	0	0	0
14	A07	Background	87.1613	0	0	0
14	A08	Background	87.1613	0	0	0
14	A09	Background	87.1613	0	0	0
14	A10	Background	87.1613	0	0	0
14	A11	Background	87.1613	0	0	0
14	A12	Background	87.1613	0	0	0
14	B01	Background	87.1613	0	0	0
14	B02	Embryo	87.1613	35.3994	40.991	0
14	B03	Embryo	87.1613	-8.85613	0.0344936	0
14	B04	Embryo	87.1613	49.5932	53.3348	0
14	B05	Embryo	87.1613	35.2633	36.901	0
14	B06	Embryo	87.1613	45.3275	67.5084	0
14	B07	Embryo	87.1613	14.976	25.6553	0
14	B08	Background	87.1613	0	0	0
14	B09	Background	87.1613	0	0	0
14	B10	Background	87.1613	0	0	0
14	B11	Background	87.1613	0	0	0
14	B12	Background	87.1613	0	0	0
14	C01	Background	87.1613	0	0	0
14	C02	Background	87.1613	0	0	0
14	C03	Background	87.1613	0	0	0
14	C04	Background	87.1613	0	0	0
14	C05	Background	87.1613	0	0	0
14	C06	Background	87.1613	0	0	0
14	C07	Background	87.1613	0	0	0
14	C08	Background	87.1613	0	0	0
14	C09	Background	87.1613	0	0	0
14	C10	Background	87.1613	0	0	0
14	C11	Background	87.1613	0	0	0
14	C12	Background	87.1613	0	0	0
14	D01	Background	87.1613	0	0	0
14	D02	Background	87.1613	0	0	0
14	D03	Background	87.1613	0	0	0
14	D04	Background	87.1613	0	0	0
14	D05	Background	87.1613	0	0	0
14	D06	Background	87.1613	0	0	0
14	D07	Background	87.1613	0	0	0
14	D08	Background	87.1613	0	0	0
14	D09	Background	87.1613	0	0	0
14	D10	Background	87.1613	0	0	0
14	D11	Background	87.1613	0	0	0
14	D12	Background	87.1613	0	0	0
14	E01	Background	87.1613	0	0	0
14	E02	Embryo	87.1613	12.8766	26.9791	0
14	E03	Embryo	87.1613	18.027	22.0653	0
14	E04	Embryo	87.1613	22.4722	30.2248	0
14	E05	Embryo	87.1613	12.6634	19.0019	0
14	E06	Background	87.1613	0	0	0
14	E07	Background	87.1613	0	0	0
14	E08	Background	87.1613	0	0	0
14	E09	Background	87.1613	0	0	0
14	E10	Background	87.1613	0	0	0
14	E11	Background	87.1613	0	0	0
14	E12	Background	87.1613	0	0	0
14	F01	Background	87.1613	0	0	0
14	F02	Embryo	87.1613	34.2836	69.1135	0
14	F03	Embryo	87.1613	37.6606	55.0401	0
14	F04	Embryo	87.1613	19.6115	31.6086	0
14	F05	Embryo	87.1613	21.6563	29.4321	0
14	F06	Embryo	87.1613	35.7616	46.9245	0
14	F07	Embryo	87.1613	32.8531	33.8789	0
14	F08	Embryo	87.1613	23.4191	43.9195	0
14	F09	Embryo	87.1613	16.5462	23.378	0
14	F10	Background	87.1613	0	0	0
14	F11	Background	87.1613	0	0	0
14	F12	Background	87.1613	0	0	0
14	G01	Background	87.1613	0	0	0
14	G02	Adult	87.1613	64.8719	95.057	0
14	G03	Adult	87.1613	97.7498	100.394	0
14	G04	Adult	87.1613	107.765	84.2131	0
14	G05	Adult	87.1613	83.2856	87.7351	0
14	G06	Adult	87.1613	98.3721	94.9298	0
14	G07	Adult	87.1613	108.182	102.344	0
14	G08	Adult	87.1613	87.0281	110.489	0
14	G09	Adult	87.1613	89.5242	103.874	0
14	G10	Background	87.1613	0	0	0
14	G11	Background	87.1613	0	0	0
14	G12	Background	87.1613	0	0	0
14	H01	Background	87.1613	0	0	0
14	H02	Background	87.1613	0	0	0
14	H03	Background	87.1613	0	0	0
14	H04	Background	87.1613	0	0	0
14	H05	Background	87.1613	0	0	0
14	H06	Background	87.1613	0	0	0
14	H07	Background	87.1613	0	0	0
14	H08	Background	87.1613	0	0	0
14	H09	Background	87.1613	0	0	0
14	H10	Background	87.1613	0	0	0
14	H11	Background	87.1613	0	0	0
14	H12	Background	87.1613	0	0	0
15	A01	Background	93.7556	0	0	0
15	A02	Background	93.7556	0	0	0
15	A03	Background	93.7556	0	0	0
15	A04	Background	93.7556	0	0	0
15	A05	Background	93.7556	0	0	0
15	A06	Background	93.7556	0	0	0
15	A07	Background	93.7556	0	0	0
15	A08	Background	93.7556	0	0	0
15	A09	Background	93.7556	0	0	0
15	A10	Background	93.7556	0	0	0
15	A11	Background	93.7556	0	0	0
15	A12	Background	93.7556	0	0	0
15	B01	Background	93.7556	0	0	0
15	B02	Embryo	93.7556	36.3735	40.6859	0
15	B03	Embryo	93.7556	-9.96305	-0.0302944	0
15	B04	Embryo	93.7556	50.0022	52.8899	0
15	B05	Embryo	93.7556	36.5681	36.7415	0
15	B06	Embryo	93.7556	46.639	67.8242	0
15	B07	Embryo	93.7556	15.8923	25.7386	0
15	B08	Background	93.7556	0	0	0
15	B09	Background	93.7556	0	0	0
15	B10	Background	93.7556	0	0	0
15	B11	Background	93.7556	0	0	0
15	B12	Background	93.7556	0	0	0
15	C01	Background	93.7556	0	0	0
15	C02	Background	93.7556	0	0	0
15	C03	Background	93.7556	0	0	0
15	C04	Background	93.7556	0	0	0
15	C05	Background	93.7556	0	0	0
15	C06	Background	93.7556	0	0	0
15	C07	Background	93.7556	0	0	0
15	C08	Background	93.7556	0	0	0
15	C09	Background	93.7556	0	0	0
15	C10	Background	93.7556	0	0	0
15	C11	Background	93.7556	0	0	0
15	C12	Background	93.7556	0	0	0
15	D01	Background	93.7556	0	0	0
15	D02	Background	93.7556	0	0	0
15	D03	Background	93.7556	0	0	0
15	D04	Background	93.7556	0	0	0
15	D05	Background	93.7556	0	0	0
15	D06	Background	93.7556	0	0	0
15	D07	Background	93.7556	0	0	0
15	D08	Background	93.7556	0	0	0
15	D09	Background	93.7556	0	0	0
15	D10	Background	93.7556	0	0	0
15	D11	Background	93.7556	0	0	0
15	D12	Background	93.7556	0	0	0
15	E01	Background	93.7556	0	0	0
15	E02	Embryo	93.7556	13.1164	26.1571	0
15	E03	Embryo	93.7556	17.927	21.5629	0
15	E04	Embryo	93.7556	23.6142	29.8538	0
15	E05	Embryo	93.7556	12.5104	18.6424	0
15	E06	Background	93.7556	0	0	0
15	E07	Background	93.7556	0	0	0
15	E08	Background	93.7556	0	0	0
15	E09	Background	93.7556	0	0	0
15	E10	Background	93.7556	0	0	0
15	E11	Background	93.7556	0	0	0
15	E12	Background	93.7556	0	0	0
15	F01	Background	93.7556	0	0	0
15	F02	Embryo	93.7556	35.7039	68.6092	0
15	F03	Embryo	93.7556	38.9395	54.5105	0
15	F04	Embryo	93.7556	19.2956	30.6269	0
15	F05	Embryo	93.7556	23.5144	38.2995	0
15	F06	Embryo	93.7556	37.5578	46.4826	0
15	F07	Embryo	93.7556	34.0832	32.8694	0
15	F08	Embryo	93.7556	24.4707	44.0868	0
15	F09	Embryo	93.7556	16.3733	22.8004	0
15	F10	Background	93.7556	0	0	0
15	F11	Background	93.7556	0	0	0
15	F12	Background	93.7556	0	0	0
15	G01	Background	93.7556	0	0	0
15	G02	Adult	93.7556	64.3025	95.148	0
15	G03	Adult	93.7556	96.904	99.9066	0
15	G04	Adult	93.7556	107.868	83.7303	0
15	G05	Adult	93.7556	82.561	84.6594	0
15	G06	Adult	93.7556	97.1373	91.8134	0
15	G07	Adult	93.7556	107.957	101.487	0
15	G08	Adult	93.7556	86.9667	108.732	0
15	G09	Adult	93.7556	89.397	102.737	0
15	G10	Background	93.7556	0	0	0
15	G11	Background	93.7556	0	0	0
15	G12	Background	93.7556	0	0	0
15	H01	Background	93.7556	0	0	0
15	H02	Background	93.7556	0	0	0
15	H03	Background	93.7556	0	0	0
15	H04	Background	93.7556	0	0	0
15	H05	Background	93.7556	0	0	0
15	H06	Background	93.7556	0	0	0
15	H07	Background	93.7556	0	0	0
15	H08	Background	93.7556	0	0	0
15	H09	Background	93.7556	0	0	0
15	H10	Background	93.7556	0	0	0
15	H11	Background	93.7556	0	0	0
15	H12	Background	93.7556	0	0	0
16	A01	Background	100.379	0	0	0
16	A02	Background	100.379	0	0	0
16	A03	Background	100.379	0	0	0
16	A04	Background	100.379	0	0	0
16	A05	Background	100.379	0	0	0
16	A06	Background	100.379	0	0	0
16	A07	Background	100.379	0	0	0
16	A08	Background	100.379	0	0	0
16	A09	Background	100.379	0	0	0
16	A10	Background	100.379	0	0	0
16	A11	Background	100.379	0	0	0
16	A12	Background	100.379	0	0	0
16	B01	Background	100.379	0	0	0
16	B02	Embryo	100.379	37.1581	40.0398	0
16	B03	Embryo	100.379	-10.4462	0.261916	0
16	B04	Embryo	100.379	50.3422	52.0485	0
16	B05	Embryo	100.379	38.024	36.2234	0
16	B06	Embryo	100.379	47.5379	66.3508	0
16	B07	Embryo	100.379	17.2807	25.246	0
16	B08	Background	100.379	0	0	0
16	B09	Background	100.379	0	0	0
16	B10	Background	100.379	0	0	0
16	B11	Background	100.379	0	0	0
16	B12	Background	100.379	0	0	0
16	C01	Background	100.379	0	0	0
16	C02	Background	100.379	0	0	0
16	C03	Background	100.379	0	0	0
16	C04	Background	100.379	0	0	0
16	C05	Background	100.379	0	0	0
16	C06	Background	100.379	0	0	0
16	C07	Background	100.379	0	0	0
16	C08	Background	100.379	0	0	0
16	C09	Background	100.379	0	0	0
16	C10	Background	100.379	0	0	0
16	C11	Background	100.379	0	0	0
16	C12	Background	100.379	0	0	0
16	D01	Background	100.379	0	0	0
16	D02	Background	100.379	0	0	0
16	D03	Background	100.379	0	0	0
16	D04	Background	100.379	0	0	0
16	D05	Background	100.379	0	0	0
16	D06	Background	100.379	0	0	0
16	D07	Background	100.379	0	0	0
16	D08	Background	100.379	0	0	0
16	D09	Background	100.379	0	0	0
16	D10	Background	100.379	0	0	0
16	D11	Background	100.379	0	0	0
16	D12	Background	100.379	0	0	0
16	E01	Background	100.379	0	0	0
16	E02	Embryo	100.379	12.7487	25.2954	0
16	E03	Embryo	100.379	17.8894	21.1264	0
16	E04	Embryo	100.379	24.7715	29.1389	0
16	E05	Embryo	100.379	13.1284	18.5562	0
16	E06	Background	100.379	0	0	0
16	E07	Background	100.379	0	0	0
16	E08	Background	100.379	0	0	0
16	E09	Background	100.379	0	0	0
16	E10	Background	100.379	0	0	0
16	E11	Background	100.379	0	0	0
16	E12	Background	100.379	0	0	0
16	F01	Background	100.379	0	0	0
16	F02	Embryo	100.379	37.6977	67.5175	0
16	F03	Embryo	100.379	41.1656	54.6827	0
16	F04	Embryo	100.379	19.5908	30.1631	0
16	F05	Embryo	100.379	24.621	37.9187	0
16	F06	Embryo	100.379	40.1107	46.0513	0
16	F07	Embryo	100.379	35.5787	32.7092	0
16	F08	Embryo	100.379	25.4328	43.4678	0
16	F09	Embryo	100.379	16.7883	22.6103	0
16	F10	Background	100.379	0	0	0
16	F11	Background	100.379	0	0	0
16	F12	Background	100.379	0	0	0
16	G01	Background	100.379	0	0	0
16	G02	Adult	100.379	63.9008	93.0123	0
16	G03	Adult	100.379	96.6411	98.6391	0
16	G04	Adult	100.379	108.219	82.5176	0
16	G05	Adult	100.379	83.134	83.1667	0
16	G06	Adult	100.379	97.6611	89.4978	0
16	G07	Adult	100.379	107.811	98.9509	0
16	G08	Adult	100.379	87.2254	106.549	0
16	G09	Adult	100.379	90.1826	100.958	0
16	G10	Background	100.379	0	0	0
16	G11	Background	100.379	0	0	0
16	G12	Background	100.379	0	0	0
16	H01	Background	100.379	0	0	0
16	H02	Background	100.379	0	0	0
16	H03	Background	100.379	0	0	0
16	H04	Background	100.379	0	0	0
16	H05	Background	100.379	0	0	0
16	H06	Background	100.379	0	0	0
16	H07	Background	100.379	0	0	0
16	H08	Background	100.379	0	0	0
16	H09	Background	100.379	0	0	0
16	H10	Background	100.379	0	0	0
16	H11	Background	100.379	0	0	0
16	H12	Background	100.379	0	0	0
17	A01	Background	106.982	0	0	0
17	A02	Background	106.982	0	0	0
17	A03	Background	106.982	0	0	0
17	A04	Background	106.982	0	0	0
17	A05	Background	106.982	0	0	0
17	A06	Background	106.982	0	0	0
17	A07	Background	106.982	0	0	0
17	A08	Background	106.982	0	0	0
17	A09	Background	106.982	0	0	0
17	A10	Background	106.982	0	0	0
17	A11	Background	106.982	0	0	0
17	A12	Background	106.982	0	0	0
17	B01	Background	106.982	0	0	0
17	B02	Embryo	106.982	38.297	39.8057	0
17	B03	Embryo	106.982	-10.8567	0.120111	0
17	B04	Embryo	106.982	51.2457	51.6045	0
17	B05	Embryo	106.982	39.8244	35.5659	0
17	B06	Embryo	106.982	48.9289	65.9939	0
17	B07	Embryo	106.982	18.3639	24.6029	0
17	B08	Background	106.982	0	0	0
17	B09	Background	106.982	0	0	0
17	B10	Background	106.982	0	0	0
17	B11	Background	106.982	0	0	0
17	B12	Background	106.982	0	0	0
17	C01	Background	106.982	0	0	0
17	C02	Background	106.982	0	0	0
17	C03	Background	106.982	0	0	0
17	C04	Background	106.982	0	0	0
17	C05	Background	106.982	0	0	0
17	C06	Background	106.982	0	0	0
17	C07	Background	106.982	0	0	0
17	C08	Background	106.982	0	0	0
17	C09	Background	106.982	0	0	0
17	C10	Background	106.982	0	0	0
17	C11	Background	106.982	0	0	0
17	C12	Background	106.982	0	0	0
17	D01	Background	106.982	0	0	0
17	D02	Background	106.982	0	0	0
17	D03	Background	106.982	0	0	0
17	D04	Background	106.982	0	0	0
17	D05	Background	106.982	0	0	0
17	D06	Background	106.982	0	0	0
17	D07	Background	106.982	0	0	0
17	D08	Background	106.982	0	0	0
17	D09	Background	106.982	0	0	0
17	D10	Background	106.982	0	0	0
17	D11	Background	106.982	0	0	0
17	D12	Background	106.982	0	0	0
17	E01	Background	106.982	0	0	0
17	E02	Embryo	106.982	11.8374	23.4969	0
17	E03	Embryo	106.982	18.4928	20.8031	0
17	E04	Embryo	106.982	26.2314	29.1079	0
17	E05	Embryo	106.982	13.3433	18.4277	0
17	E06	Background	106.982	0	0	0
17	E07	Background	106.982	0	0	0
17	E08	Background	106.982	0	0	0
17	E09	Background	106.982	0	0	0
17	E10	Background	106.982	0	0	0
17	E11	Background	106.982	0	0	0
17	E12	Background	106.982	0	0	0
17	F01	Background	106.982	0	0	0
17	F02	Embryo	106.982	40.2469	67.4163	0
17	F03	Embryo	106.982	43.9808	54.7118	0
17	F04	Embryo	106.982	20.1648	30.1165	0
17	F05	Embryo	106.982	25.6887	38.3495	0
17	F06	Embryo	106.982	42.6952	46.3964	0
17	F07	Embryo	106.982	37.2326	32.4538	0
17	F08	Embryo	106.982	27.9262	42.5064	0
17	F09	Embryo	106.982	17.4898	21.6182	0
17	F10	Background	106.982	0	0	0
17	F11	Background	106.982	0	0	0
17	F12	Background	106.982	0	0	0
17	G01	Background	106.982	0	0	0
17	G02	Adult	106.982	63.7958	91.8805	0
17	G03	Adult	106.982	96.4079	98.0832	0
17	G04	Adult	106.982	109.028	81.4769	0
17	G05	Adult	106.982	83.7609	81.9378	0
17	G06	Adult	106.982	98.0354	88.6632	0
17	G07	Adult	106.982	107.924	97.6321	0
17	G08	Adult	106.982	88.5429	105.125	0
17	G09	Adult	106.982	91.2415	99.8737	0
17	G10	Background	106.982	0	0	0
17	G11	Background	106.982	0	0	0
17	G12	Background	106.982	0	0	0
17	H01	Background	106.982	0	0	0
17	H02	Background	106.982	0	0	0
17	H03	Background	106.982	0	0	0
17	H04	Background	106.982	0	0	0
17	H05	Background	106.982	0	0	0
17	H06	Background	106.982	0	0	0
17	H07	Background	106.982	0	0	0
17	H08	Background	106.982	0	0	0
17	H09	Background	106.982	0	0	0
17	H10	Background	106.982	0	0	0
17	H11	Background	106.982	0	0	0
17	H12	Background	106.982	0	0	0
18	A01	Background	113.592	0	0	0
18	A02	Background	113.592	0	0	0
18	A03	Background	113.592	0	0	0
18	A04	Background	113.592	0	0	0
18	A05	Background	113.592	0	0	0
18	A06	Background	113.592	0	0	0
18	A07	Background	113.592	0	0	0
18	A08	Background	113.592	0	0	0
18	A09	Background	113.592	0	0	0
18	A10	Background	113.592	0	0	0
18	A11	Background	113.592	0	0	0
18	A12	Background	113.592	0	0	0
18	B01	Background	113.592	0	0	0
18	B02	Embryo	113.592	39.566	38.487	0
18	B03	Embryo	113.592	-11.2705	-0.263749	0
18	B04	Embryo	113.592	51.9125	49.3375	0
18	B05	Embryo	113.592	41.4401	34.5788	0
18	B06	Embryo	113.592	50.0403	65.7987	0
18	B07	Embryo	113.592	19.5537	24.103	0
18	B08	Background	113.592	0	0	0
18	B09	Background	113.592	0	0	0
18	B10	Background	113.592	0	0	0
18	B11	Background	113.592	0	0	0
18	B12	Background	113.592	0	0	0
18	C01	Background	113.592	0	0	0
18	C02	Background	113.592	0	0	0
18	C03	Background	113.592	0	0	0
18	C04	Background	113.592	0	0	0
18	C05	Background	113.592	0	0	0
18	C06	Background	113.592	0	0	0
18	C07	Background	113.592	0	0	0
18	C08	Background	113.592	0	0	0
18	C09	Background	113.592	0	0	0
18	C10	Background	113.592	0	0	0
18	C11	Background	113.592	0	0	0
18	C12	Background	113.592	0	0	0
18	D01	Background	113.592	0	0	0
18	D02	Background	113.592	0	0	0
18	D03	Background	113.592	0	0	0
18	D04	Background	113.592	0	0	0
18	D05	Background	113.592	0	0	0
18	D06	Background	113.592	0	0	0
18	D07	Background	113.592	0	0	0
18	D08	Background	113.592	0	0	0
18	D09	Background	113.592	0	0	0
18	D10	Background	113.592	0	0	0
18	D11	Background	113.592	0	0	0
18	D12	Background	113.592	0	0	0
18	E01	Background	113.592	0	0	0
18	E02	Embryo	113.592	13.0647	24.3381	0
18	E03	Embryo	113.592	18.8494	20.2407	0
18	E04	Embryo	113.592	27.2929	28.5946	0
18	E05	Embryo	113.592	14.1652	18.2319	0
18	E06	Background	113.592	0	0	0
18	E07	Background	113.592	0	0	0
18	E08	Background	113.592	0	0	0
18	E09	Background	113.592	0	0	0
18	E10	Background	113.592	0	0	0
18	E11	Background	113.592	0	0	0
18	E12	Background	113.592	0	0	0
18	F01	Background	113.592	0	0	0
18	F02	Embryo	113.592	42.9344	67.3565	0
18	F03	Embryo	113.592	47.864	55.3317	0
18	F04	Embryo	113.592	21.1193	29.9386	0
18	F05	Embryo	113.592	27.0306	38.2161	0
18	F06	Embryo	113.592	46.0916	46.0598	0
18	F07	Embryo	113.592	38.8767	32.0617	0
18	F08	Embryo	113.592	29.6283	42.4242	0
18	F09	Embryo	113.592	17.8364	21.8194	0
18	F10	Background	113.592	0	0	0
18	F11	Background	113.592	0	0	0
18	F12	Background	113.592	0	0	0
18	G01	Background	113.592	0	0	0
18	G02	Adult	113.592	64.1172	90.9485	0
18	G03	Adult	113.592	95.8803	96.4334	0
18	G04	Adult	113.592	109.791	80.0853	0
18	G05	Adult	113.592	84.6843	80.3939	0
18	G06	Adult	113.592	98.8914	88.5688	0
18	G07	Adult	113.592	108.476	96.9318	0
18	G08	Adult	113.592	89.6777	104.333	0
18	G09	Adult	113.592	92.2888	98.8051	0
18	G10	Background	113.592	0	0	0
18	G11	Background	113.592	0	0	0
18	G12	Background	113.592	0	0	0
18	H01	Background	113.592	0	0	0
18	H02	Background	113.592	0	0	0
18	H03	Background	113.592	0	0	0
18	H04	Background	113.592	0	0	0
18	H05	Background	113.592	0	0	0
18	H06	Background	113.592	0	0	0
18	H07	Background	113.592	0	0	0
18	H08	Background	113.592	0	0	0
18	H09	Background	113.592	0	0	0
18	H10	Background	113.592	0	0	0
18	H11	Background	113.592	0	0	0
18	H12	Background	113.592	0	0	0
19	A01	Background	120.317	0	0	0
19	A02	Background	120.317	0	0	0
19	A03	Background	120.317	0	0	0
19	A04	Background	120.317	0	0	0
19	A05	Background	120.317	0	0	0
19	A06	Background	120.317	0	0	0
19	A07	Background	120.317	0	0	0
19	A08	Background	120.317	0	0	0
19	A09	Background	120.317	0	0	0
19	A10	Background	120.317	0	0	0
19	A11	Background	120.317	0	0	0
19	A12	Background	120.317	0	0	0
19	B01	Background	120.317	0	0	0
19	B02	Embryo	120.317	108.829	35.6806	0
19	B03	Embryo	120.317	-11.4245	-0.120084	0
19	B04	Embryo	120.317	112.248	43.6221	0
19	B05	Embryo	120.317	103.684	25.5602	0
19	B06	Embryo	120.317	122.17	56.8135	0
19	B07	Embryo	120.317	48.2984	15.2791	0
19	B08	Background	120.317	0	0	0
19	B09	Background	120.317	0	0	0
19	B10	Background	120.317	0	0	0
19	B11	Background	120.317	0	0	0
19	B12	Background	120.317	0	0	0
19	C01	Background	120.317	0	0	0
19	C02	Background	120.317	0	0	0
19	C03	Background	120.317	0	0	0
19	C04	Background	120.317	0	0	0
19	C05	Background	120.317	0	0	0
19	C06	Background	120.317	0	0	0
19	C07	Background	120.317	0	0	0
19	C08	Background	120.317	0	0	0
19	C09	Background	120.317	0	0	0
19	C10	Background	120.317	0	0	0
19	C11	Background	120.317	0	0	0
19	C12	Background	120.317	0	0	0
19	D01	Background	120.317	0	0	0
19	D02	Background	120.317	0	0	0
19	D03	Background	120.317	0	0	0
19	D04	Background	120.317	0	0	0
19	D05	Background	120.317	0	0	0
19	D06	Background	120.317	0	0	0
19	D07	Background	120.317	0	0	0
19	D08	Background	120.317	0	0	0
19	D09	Background	120.317	0	0	0
19	D10	Background	120.317	0	0	0
19	D11	Background	120.317	0	0	0
19	D12	Background	120.317	0	0	0
19	E01	Background	120.317	0	0	0
19	E02	Embryo	120.317	52.7293	16.91	0
19	E03	Embryo	120.317	63.2649	16.6213	0
19	E04	Embryo	120.317	88.3356	25.7848	0
19	E05	Embryo	120.317	44.1611	17.065	0
19	E06	Background	120.317	0	0	0
19	E07	Background	120.317	0	0	0
19	E08	Background	120.317	0	0	0
19	E09	Background	120.317	0	0	0
19	E10	Background	120.317	0	0	0
19	E11	Background	120.317	0	0	0
19	E12	Background	120.317	0	0	0
19	F01	Background	120.317	0	0	0
19	F02	Embryo	120.317	160.439	60.2748	0
19	F03	Embryo	120.317	146.649	44.3224	0
19	F04	Embryo	120.317	61.8947	26.067	0
19	F05	Embryo	120.317	82.5665	30.0355	0
19	F06	Embryo	120.317	139.458	38.4284	0
19	F07	Embryo	120.317	84.6826	23.9205	0
19	F08	Embryo	120.317	103.022	36.5626	0
19	F09	Embryo	120.317	61.789	18.3851	0
19	F10	Background	120.317	0	0	0
19	F11	Background	120.317	0	0	0
19	F12	Background	120.317	0	0	0
19	G01	Background	120.317	0	0	0
19	G02	Adult	120.317	137.269	90.1831	0
19	G03	Adult	120.317	173.77	101.639	0
19	G04	Adult	120.317	178.122	79.518	0
19	G05	Adult	120.317	126.317	78.2499	0
19	G06	Adult	120.317	155.857	86.1115	0
19	G07	Adult	120.317	162.373	95.5056	0
19	G08	Adult	120.317	157.887	89.9916	0
19	G09	Adult	120.317	158.465	100.15	0
19	G10	Background	120.317	0	0	0
19	G11	Background	120.317	0	0	0
19	G12	Background	120.317	0	0	0
19	H01	Background	120.317	0	0	0
19	H02	Background	120.317	0	0	0
19	H03	Background	120.317	0	0	0
19	H04	Background	120.317	0	0	0
19	H05	Background	120.317	0	0	0
19	H06	Background	120.317	0	0	0
19	H07	Background	120.317	0	0	0
19	H08	Background	120.317	0	0	0
19	H09	Background	120.317	0	0	0
19	H10	Background	120.317	0	0	0
19	H11	Background	120.317	0	0	0
19	H12	Background	120.317	0	0	0
20	A01	Background	126.895	0	0	0
20	A02	Background	126.895	0	0	0
20	A03	Background	126.895	0	0	0
20	A04	Background	126.895	0	0	0
20	A05	Background	126.895	0	0	0
20	A06	Background	126.895	0	0	0
20	A07	Background	126.895	0	0	0
20	A08	Background	126.895	0	0	0
20	A09	Background	126.895	0	0	0
20	A10	Background	126.895	0	0	0
20	A11	Background	126.895	0	0	0
20	A12	Background	126.895	0	0	0
20	B01	Background	126.895	0	0	0
20	B02	Embryo	126.895	100.133	39.0503	0
20	B03	Embryo	126.895	-11.0274	0.138175	0
20	B04	Embryo	126.895	106.3	50.5228	0
20	B05	Embryo	126.895	101.037	30.8358	0
20	B06	Embryo	126.895	118.9	66.4246	0
20	B07	Embryo	126.895	50.6903	21.3376	0
20	B08	Background	126.895	0	0	0
20	B09	Background	126.895	0	0	0
20	B10	Background	126.895	0	0	0
20	B11	Background	126.895	0	0	0
20	B12	Background	126.895	0	0	0
20	C01	Background	126.895	0	0	0
20	C02	Background	126.895	0	0	0
20	C03	Background	126.895	0	0	0
20	C04	Background	126.895	0	0	0
20	C05	Background	126.895	0	0	0
20	C06	Background	126.895	0	0	0
20	C07	Background	126.895	0	0	0
20	C08	Background	126.895	0	0	0
20	C09	Background	126.895	0	0	0
20	C10	Background	126.895	0	0	0
20	C11	Background	126.895	0	0	0
20	C12	Background	126.895	0	0	0
20	D01	Background	126.895	0	0	0
20	D02	Background	126.895	0	0	0
20	D03	Background	126.895	0	0	0
20	D04	Background	126.895	0	0	0
20	D05	Background	126.895	0	0	0
20	D06	Background	126.895	0	0	0
20	D07	Background	126.895	0	0	0
20	D08	Background	126.895	0	0	0
20	D09	Background	126.895	0	0	0
20	D10	Background	126.895	0	0	0
20	D11	Background	126.895	0	0	0
20	D12	Background	126.895	0	0	0
20	E01	Background	126.895	0	0	0
20	E02	Embryo	126.895	43.5416	18.627	0
20	E03	Embryo	126.895	58.377	21.2101	0
20	E04	Embryo	126.895	77.2066	28.8766	0
20	E05	Embryo	126.895	43.2626	18.597	0
20	E06	Background	126.895	0	0	0
20	E07	Background	126.895	0	0	0
20	E08	Background	126.895	0	0	0
20	E09	Background	126.895	0	0	0
20	E10	Background	126.895	0	0	0
20	E11	Background	126.895	0	0	0
20	E12	Background	126.895	0	0	0
20	F01	Background	126.895	0	0	0
20	F02	Embryo	126.895	147.778	64.5247	0
20	F03	Embryo	126.895	139.88	47.7669	0
20	F04	Embryo	126.895	56.9097	29.7163	0
20	F05	Embryo	126.895	74.8692	32.9857	0
20	F06	Embryo	126.895	127.822	43.6335	0
20	F07	Embryo	126.895	79.5513	26.1941	0
20	F08	Embryo	126.895	89.2493	39.4466	0
20	F09	Embryo	126.895	56.9716	19.5914	0
20	F10	Background	126.895	0	0	0
20	F11	Background	126.895	0	0	0
20	F12	Background	126.895	0	0	0
20	G01	Background	126.895	0	0	0
20	G02	Adult	126.895	135.447	89.8981	0
20	G03	Adult	126.895	171.501	101.512	0
20	G04	Adult	126.895	180.197	78.9329	0
20	G05	Adult	126.895	126.406	77.4482	0
20	G06	Adult	126.895	155.531	87.0637	0
20	G07	Adult	126.895	161.884	94.4986	0
20	G08	Adult	126.895	155.306	92.8868	0
20	G09	Adult	126.895	157.235	98.7817	0
20	G10	Background	126.895	0	0	0
20	G11	Background	126.895	0	0	0
20	G12	Background	126.895	0	0	0
20	H01	Background	126.895	0	0	0
20	H02	Background	126.895	0	0	0
20	H03	Background	126.895	0	0	0
20	H04	Background	126.895	0	0	0
20	H05	Background	126.895	0	0	0
20	H06	Background	126.895	0	0	0
20	H07	Background	126.895	0	0	0
20	H08	Background	126.895	0	0	0
20	H09	Background	126.895	0	0	0
20	H10	Background	126.895	0	0	0
20	H11	Background	126.895	0	0	0
20	H12	Background	126.895	0	0	0
21	A01	Background	133.509	0	0	0
21	A02	Background	133.509	0	0	0
21	A03	Background	133.509	0	0	0
21	A04	Background	133.509	0	0	0
21	A05	Background	133.509	0	0	0
21	A06	Background	133.509	0	0	0
21	A07	Background	133.509	0	0	0
21	A08	Background	133.509	0	0	0
21	A09	Background	133.509	0	0	0
21	A10	Background	133.509	0	0	0
21	A11	Background	133.509	0	0	0
21	A12	Background	133.509	0	0	0
21	B01	Background	133.509	0	0	0
21	B02	Embryo	133.509	103.43	41.8351	0
21	B03	Embryo	133.509	-11.2041	0.10955	0
21	B04	Embryo	133.509	112.376	56.6328	0
21	B05	Embryo	133.509	106.975	33.7633	0
21	B06	Embryo	133.509	124.739	71.0945	0
21	B07	Embryo	133.509	58.2052	24.2571	0
21	B08	Background	133.509	0	0	0
21	B09	Background	133.509	0	0	0
21	B10	Background	133.509	0	0	0
21	B11	Background	133.509	0	0	0
21	B12	Background	133.509	0	0	0
21	C01	Background	133.509	0	0	0
21	C02	Background	133.509	0	0	0
21	C03	Background	133.509	0	0	0
21	C04	Background	133.509	0	0	0
21	C05	Background	133.509	0	0	0
21	C06	Background	133.509	0	0	0
21	C07	Background	133.509	0	0	0
21	C08	Background	133.509	0	0	0
21	C09	Background	133.509	0	0	0
21	C10	Background	133.509	0	0	0
21	C11	Background	133.509	0	0	0
21	C12	Background	133.509	0	0	0
21	D01	Background	133.509	0	0	0
21	D02	Background	133.509	0	0	0
21	D03	Background	133.509	0	0	0
21	D04	Background	133.509	0	0	0
21	D05	Background	133.509	0	0	0
21	D06	Background	133.509	0	0	0
21	D07	Background	133.509	0	0	0
21	D08	Background	133.509	0	0	0
21	D09	Background	133.509	0	0	0
21	D10	Background	133.509	0	0	0
21	D11	Background	133.509	0	0	0
21	D12	Background	133.509	0	0	0
21	E01	Background	133.509	0	0	0
21	E02	Embryo	133.509	44.9788	19.9152	0
21	E03	Embryo	133.509	59.4762	22.5226	0
21	E04	Embryo	133.509	80.1993	31.1216	0
21	E05	Embryo	133.509	45.7605	19.6074	0
21	E06	Background	133.509	0	0	0
21	E07	Background	133.509	0	0	0
21	E08	Background	133.509	0	0	0
21	E09	Background	133.509	0	0	0
21	E10	Background	133.509	0	0	0
21	E11	Background	133.509	0	0	0
21	E12	Background	133.509	0	0	0
21	F01	Background	133.509	0	0	0
21	F02	Embryo	133.509	151.797	66.6317	0
21	F03	Embryo	133.509	139.141	50.3859	0
21	F04	Embryo	133.509	56.3881	31.9073	0
21	F05	Embryo	133.509	74.5338	35.0645	0
21	F06	Embryo	133.509	129.677	46.7228	0
21	F07	Embryo	133.509	82.371	27.5546	0
21	F08	Embryo	133.509	89.018	41.5534	0
21	F09	Embryo	133.509	54.1074	22.0606	0
21	F10	Background	133.509	0	0	0
21	F11	Background	133.509	0	0	0
21	F12	Background	133.509	0	0	0
21	G01	Background	133.509	0	0	0
21	G02	Adult	133.509	135.175	89.895	0
21	G03	Adult	133.509	166.946	101.874	0
21	G04	Adult	133.509	181.132	78.9054	0
21	G05	Adult	133.509	126.283	76.9093	0
21	G06	Adult	133.509	154.071	87.4565	0
21	G07	Adult	133.509	161.31	94.2289	0
[truncated: 1,361 more rows]

## Sheet: Rate (Columns)
Unassigned Well
Unselected Well
OCR Data
ECAR Data
PER Data
OCR (pmol/min):
Time	Group Name: Embryo																			Group Name: Adult
	B02	B03	B04	B05	B06	B07	E02	E03	E04	E05	F02	F03	F04	F05	F06	F07	F08	F09		G02	G03	G04	G05	G06	G07	G08	G09
1.30806	128.169	-1.16385	134.641	132.311	158.91	-2.03449	112.494	95.5715	124.704	68.0217	183.112	179.829	98.0982	133.088	181.621	127.121	133.695	88.4419		162.215	198.812	191.651	149.157	150.421	181.969	183.597	177.426
7.91909	119.369	-2.12507	123.12	122.17	138.426	-1.23232	99.8243	86.2043	112.409	60.5584	173.271	171.33	90.436	125.609	171.196	116.581	122.769	79.2635		153.827	188.181	182.679	139.941	158.613	172.381	172.459	176.214
14.5028	116.474	-2.4156	120.749	119.27	133.863	-0.449957	96.856	82.6258	108.633	57.9343	170.387	169.426	88.3552	123.409	168.849	111.5	120.058	76.0587		150.191	184.684	180.064	136.932	161.285	170.323	169.507	165.947
21.0925	115.316	-2.65262	111.019	117.826	131.968	0.140959	93.5486	80.5204	106.279	56.7771	169.31	169.177	86.9829	122.026	167.392	110.125	118.981	74.4372		149.244	183.306	179.711	136.849	160.098	170.417	169.499	165.73
27.6911	114.353	-3.65488	117.495	116.432	131.339	0.562717	90.6326	78.6071	104.293	55.8406	168.477	169.322	86.2815	120.501	166.248	108.722	117.856	74.0108		147.794	181.545	179.247	137.881	159.315	169.107	167.73	165.012
34.2691	113.599	-4.06538	116.176	115.516	129.188	0.978785	89.0664	76.9966	102.873	55.1307	167.55	169.039	85.5784	119.446	164.933	108.549	116.955	71.8402		146.125	180.481	178.971	136.988	159.652	168.249	166.926	162.407
40.9615	65.8753	-4.49723	75.9053	68.221	73.154	13.4231	44.0584	52.4481	54.879	40.8801	86.0981	84.037	57.5653	71.2418	90.933	67.2563	74.4153	33.7109		134.445	168.613	169.531	131.463	150.152	156.858	153.262	156.057
47.5705	45.1947	-5.08094	58.3427	47.0751	52.1004	11.4922	22.6698	31.2223	29.5108	27.6234	47.83	45.6823	35.5792	35.7612	44.692	46.3676	43.8665	22.8233		112.52	135.428	153.005	125.229	137.068	134.367	118.154	135.572
54.1586	39.9922	-5.29592	54.2487	40.3057	47.7675	11.8327	19.5228	24.6757	23.6747	21.218	37.0054	38.5448	29.0972	29.5923	37.9438	37.4754	31.0471	19.7452		85.403	112.117	127.331	112.077	118.376	117.297	97.3342	113.312
60.7408	37.3367	-5.74833	50.8252	37.241	47.2959	12.3758	17.505	21.4792	22.1086	17.3292	34.2333	36.3684	25.4013	27.016	35.8279	34.1876	26.6128	18.1692		74.9783	104.073	115.728	97.0175	105.701	111.293	91.3304	100.626
67.3401	35.9587	-5.82678	50.8934	35.4874	45.6201	12.8547	15.745	19.7893	21.2314	15.0971	33.2503	35.6615	22.5863	25.8395	34.8337	32.974	24.0439	17.1915		70.0477	100.927	111.164	89.4894	100.707	109.213	89.2604	94.7246
73.9522	35.1152	-6.69585	50.0958	34.4169	44.9737	13.2835	14.5386	18.5177	21.2926	13.5647	32.7822	35.2857	20.884	24.9417	34.7226	32.4411	23.6145	16.5493		67.1344	99.2747	108.977	85.7065	99.6642	108.068	88.5731	91.538
80.5479	35.4007	-8.10974	49.7096	34.4437	45.0889	14.0595	14.9008	17.9764	21.7112	13.1205	33.45	36.1348	19.8359	24.872	34.4723	28.0407	22.4383	16.6188		65.9955	98.254	108.18	84.1312	98.9629	108.186	87.313	90.0362
87.1613	35.3994	-8.85613	49.5932	35.2633	45.3275	14.976	12.8766	18.027	22.4722	12.6634	34.2836	37.6606	19.6115	21.6563	35.7616	32.8531	23.4191	16.5462		64.8719	97.7498	107.765	83.2856	98.3721	108.182	87.0281	89.5242
93.7556	36.3735	-9.96305	50.0022	36.5681	46.639	15.8923	13.1164	17.927	23.6142	12.5104	35.7039	38.9395	19.2956	23.5144	37.5578	34.0832	24.4707	16.3733		64.3025	96.904	107.868	82.561	97.1373	107.957	86.9667	89.397
100.379	37.1581	-10.4462	50.3422	38.024	47.5379	17.2807	12.7487	17.8894	24.7715	13.1284	37.6977	41.1656	19.5908	24.621	40.1107	35.5787	25.4328	16.7883		63.9008	96.6411	108.219	83.134	97.6611	107.811	87.2254	90.1826
106.982	38.297	-10.8567	51.2457	39.8244	48.9289	18.3639	11.8374	18.4928	26.2314	13.3433	40.2469	43.9808	20.1648	25.6887	42.6952	37.2326	27.9262	17.4898		63.7958	96.4079	109.028	83.7609	98.0354	107.924	88.5429	91.2415
113.592	39.566	-11.2705	51.9125	41.4401	50.0403	19.5537	13.0647	18.8494	27.2929	14.1652	42.9344	47.864	21.1193	27.0306	46.0916	38.8767	29.6283	17.8364		64.1172	95.8803	109.791	84.6843	98.8914	108.476	89.6777	92.2888
120.317	108.829	-11.4245	112.248	103.684	122.17	48.2984	52.7293	63.2649	88.3356	44.1611	160.439	146.649	61.8947	82.5665	139.458	84.6826	103.022	61.789		137.269	173.77	178.122	126.317	155.857	162.373	157.887	158.465
126.895	100.133	-11.0274	106.3	101.037	118.9	50.6903	43.5416	58.377	77.2066	43.2626	147.778	139.88	56.9097	74.8692	127.822	79.5513	89.2493	56.9716		135.447	171.501	180.197	126.406	155.531	161.884	155.306	157.235
133.509	103.43	-11.2041	112.376	106.975	124.739	58.2052	44.9788	59.4762	80.1993	45.7605	151.797	139.141	56.3881	74.5338	129.677	82.371	89.018	54.1074		135.175	166.946	181.132	126.283	154.071	161.31	152.985	156.956
140.122	106.089	-11.0158	118.13	112.832	134.27	68.732	41.3395	62.145	85.1871	48.3004	155.619	139.456	57.2093	76.3188	132.55	86.1458	89.3295	53.3101		135.439	163.496	180.952	126.045	153.35	161.368	152.122	156.838
146.743	107.702	-10.8421	121.638	116.564	142.219	79.5607	42.3085	64.1111	89.5802	50.4845	156.205	142.436	58.6684	78.417	133.214	89.3194	91.3898	53.9795		135.813	162.141	180.06	125.991	152.912	161.21	151.75	156.418
153.469	44.5671	-11.2327	51.6481	45.3558	55.452	18.7548	17.0845	36.3705	19.321	26.2365	54.7315	35.4811	31.8761	37.4299	36.102	43.9733	31.6394	24.8146		108.461	119.228	107.155	100.75	95.045	102.159	84.4106	93.2157
160.071	31.3994	-11.0453	46.4063	30.8765	44.5992	14.6173	8.84811	19.5344	13.6364	13.0091	27.2674	26.0292	17.7193	19.672	26.096	29.3861	15.9816	16.233		75.0143	74.6716	69.388	62.4097	63.6525	65.7858	56.3381	61.8733
166.69	28.0825	-10.6091	44.8546	27.4677	41.1977	13.0995	6.81968	15.2623	11.9598	9.72825	23.8843	24.0442	11.6878	16.126	22.8489	25.6213	12.3638	13.8739		58.2391	58.4649	57.2687	48.3075	52.1431	52.7639	45.967	50.0917
173.326	25.7614	-10.3649	43.6062	25.6955	39.0825	12.0666	4.67352	13.1218	10.5608	8.46141	22.3633	22.538	9.49345	14.3452	20.8584	23.9307	10.8863	12.9277		49.0836	50.0892	50.7852	41.6539	45.8345	45.9165	41.6807	43.7449
179.946	24.2481	-9.86823	42.6807	24.4744	37.5587	11.4513	4.20927	11.9407	9.6172	7.32056	20.9148	21.0299	8.05447	12.7076	19.1126	22.6078	9.46217	12.2223		44.0711	45.3106	46.4556	37.1974	41.6725	41.6359	38.1064	39.6413
186.565	22.5194	-9.6915	41.8228	23.5227	36.2995	10.9302	3.59892	10.7906	8.80503	6.56847	19.7893	19.7494	6.94157	11.7359	17.9673	21.9262	8.83892	11.3967		40.6354	41.733	43.3552	34.1173	38.7493	38.4491	35.6684	36.5194
193.153	21.3881	-9.11815	41.1898	22.5751	35.5467	10.4299	2.81874	10.314	8.16986	6.04922	19.2729	19.0137	6.30796	10.891	16.8666	21.244	7.69904	11.3012		38.0471	39.021	40.8514	31.4592	36.093	35.8998	33.2524	34.4883
199.764	20.2161	-8.711	40.6951	21.9775	34.2216	10.0349	2.37946	9.75508	7.64349	5.56765	18.3091	18.3482	5.60374	10.1783	16.1226	20.5705	7.0447	10.8899		35.8958	36.9969	38.9616	29.3545	34.0483	33.8408	31.5711	32.5883
206.379	19.2132	-8.54175	40.14	21.4216	34.1389	9.57165	1.7182	9.05384	7.1563	5.10362	17.6664	17.666	5.04123	9.64896	15.5376	19.8961	6.52508	10.4632		34.1818	34.6893	37.2281	27.3784	32.5648	32.0737	30.2956	30.9568
212.998	18.4981	-8.14138	40.2528	20.8261	33.0408	9.20767	1.53404	8.52644	6.85567	4.8065	17.3535	16.9723	4.53327	9.21309	14.5463	19.4274	5.80726	10.3368		32.6128	33.1669	35.748	25.8537	30.9111	30.4705	28.8059	29.6466
219.625	17.7615	-7.83757	39.8881	20.6439	33.3754	9.139	1.03257	8.54983	6.5931	4.53958	16.6053	16.7023	4.36701	8.74407	14.0378	19.2825	4.95729	10.06		30.8895	31.8034	34.4119	24.5832	29.7048	29.4804	27.2214	28.4326
226.248	16.9389	-8.09451	39.3684	19.9539	32.6045	8.71732	0.914425	7.92338	5.93142	4.08073	16.1256	16.0787	3.67251	8.2178	13.835	18.7605	4.91394	9.66169		29.4503	29.9462	32.9599	22.9182	28.4281	28.0112	26.6015	27.1408
ECAR (mpH/min):
Time	Group Name: Embryo																			Group Name: Adult
	B02	B03	B04	B05	B06	B07	E02	E03	E04	E05	F02	F03	F04	F05	F06	F07	F08	F09		G02	G03	G04	G05	G06	G07	G08	G09
1.30806	17.8427	1.04169	26.0486	22.408	27.9374	3.78125	12.7152	19.4676	23.6183	12.6498	25.8891	26.1136	21.0439	21.1204	25.9673	19.0124	25.2565	12.2936		64.592	80.1767	60.8779	66.6189	57.0081	65.6976	93.5092	66.1251
7.91909	12.7968	0.0431546	15.396	11.4725	21.3139	0.191281	10.9274	12.1062	12.3687	8.24582	25.1609	22.8844	13.8493	18.382	18.7812	16.3345	19.3835	11.089		57.4567	57.7613	46.3728	57.1586	53.3036	57.5034	90.9548	59.8371
14.5028	13.7019	0.280812	16.9752	13.1111	23.1354	-0.0511226	11.2429	9.24016	10.9994	6.53945	24.4791	22.2615	13.8179	17.8039	18.0178	15.9121	18.4295	10.2357		57.9214	57.8902	46.2559	56.7699	57.4731	57.4569	90.218	57.6051
21.0925	14.1568	-0.0337513	14.6558	13.7968	24.0623	-0.102445	11.1551	8.06958	10.8401	6.26104	24.03	22.52	13.3754	17.685	17.9041	15.9287	18.6593	10.3713		58.6505	57.0042	46.3552	56.4571	56.7623	57.5531	89.7196	58.2258
27.6911	14.7929	0.196687	18.4381	14.4983	24.4866	-0.175227	11.2722	7.7721	11.6005	6.35453	24.2062	22.7309	13.3519	18.0593	18.3103	15.5192	19.2243	10.6435		58.5116	57.5025	46.3498	56.7273	55.5945	57.2591	88.4504	58.4363
34.2691	15.2809	0.34091	18.8027	14.7097	24.7893	0.582968	11.5736	7.99926	11.3422	6.14966	24.4678	22.7886	13.6306	18.4474	18.7226	15.0033	18.7024	10.5392		58.4042	57.1778	46.4759	56.4395	56.1505	57.1853	87.3879	57.7753
40.9615	35.1449	-0.518834	43.3276	25.1202	65.6115	19.3722	27.9445	14.7557	23.8845	13.065	49.3791	46.4408	24.2725	34.5531	33.0391	23.8568	33.4251	19.6892		70.2043	69.5535	54.5293	64.4277	65.0179	71.4976	101.903	70.7111
47.5705	43.7055	-0.262475	53.137	35.1948	80.7172	24.9178	34.9188	21.4543	33.091	17.1804	65.9449	56.6094	30.6609	50.1004	47.8966	31.3998	42.3287	24.5407		89.6378	93.8261	74.8416	80.333	83.5699	93.4302	108.54	90.8591
54.1586	45.3573	0.307081	58.2077	37.98	80.6282	25.2897	35.6546	23.8762	34.5202	18.7474	69.6638	58.3097	32.5467	52.0842	50.4626	32.9321	45.3162	25.3123		99.8774	106.641	86.0002	90.2658	93.5683	104.647	117.49	102.917
60.7408	45.3237	0.734118	45.6996	39.05	76.3119	25.5502	34.8483	24.2225	34.5479	19.6132	70.7867	58.037	33.3351	51.9174	50.8318	33.9415	45.9351	25.1897		102.113	108.281	88.3643	93.5148	96.317	106.896	118.811	105.041
67.3401	44.6504	0.428532	55.7936	39.2896	68.966	25.8374	33.4785	23.691	34.1022	19.4834	70.4525	57.3046	33.3306	51.4776	50.1786	34.4663	45.5815	25.2381		101.196	106.568	87.5891	93.0252	95.5627	106.832	117.245	106.396
73.9522	44.0828	0.12284	55.1547	38.1515	68.5406	25.791	32.6137	23.2487	32.8186	19.6951	70.5992	56.5398	32.6118	50.0834	49.4161	28.8475	45.2477	24.7755		98.3866	104.232	86.2564	91.5669	97.0985	105.438	115.132	105.873
80.5479	43.8223	0.411357	54.0426	37.7531	68.4466	25.8332	31.858	22.4932	31.4525	19.2497	69.9545	55.7304	31.9408	48.7921	47.758	31.4442	45.0453	24.0287		96.6665	101.771	85.3417	90.0321	96.623	104.622	113.255	105.155
87.1613	40.991	0.0344936	53.3348	36.901	67.5084	25.6553	26.9791	22.0653	30.2248	19.0019	69.1135	55.0401	31.6086	29.4321	46.9245	33.8789	43.9195	23.378		95.057	100.394	84.2131	87.7351	94.9298	102.344	110.489	103.874
93.7556	40.6859	-0.0302944	52.8899	36.7415	67.8242	25.7386	26.1571	21.5629	29.8538	18.6424	68.6092	54.5105	30.6269	38.2995	46.4826	32.8694	44.0868	22.8004		95.148	99.9066	83.7303	84.6594	91.8134	101.487	108.732	102.737
100.379	40.0398	0.261916	52.0485	36.2234	66.3508	25.246	25.2954	21.1264	29.1389	18.5562	67.5175	54.6827	30.1631	37.9187	46.0513	32.7092	43.4678	22.6103		93.0123	98.6391	82.5176	83.1667	89.4978	98.9509	106.549	100.958
106.982	39.8057	0.120111	51.6045	35.5659	65.9939	24.6029	23.4969	20.8031	29.1079	18.4277	67.4163	54.7118	30.1165	38.3495	46.3964	32.4538	42.5064	21.6182		91.8805	98.0832	81.4769	81.9378	88.6632	97.6321	105.125	99.8737
113.592	38.487	-0.263749	49.3375	34.5788	65.7987	24.103	24.3381	20.2407	28.5946	18.2319	67.3565	55.3317	29.9386	38.2161	46.0598	32.0617	42.4242	21.8194		90.9485	96.4334	80.0853	80.3939	88.5688	96.9318	104.333	98.8051
120.317	35.6806	-0.120084	43.6221	25.5602	56.8135	15.2791	16.91	16.6213	25.7848	17.065	60.2748	44.3224	26.067	30.0355	38.4284	23.9205	36.5626	18.3851		90.1831	101.639	79.518	78.2499	86.1115	95.5056	89.9916	100.15
126.895	39.0503	0.138175	50.5228	30.8358	66.4246	21.3376	18.627	21.2101	28.8766	18.597	64.5247	47.7669	29.7163	32.9857	43.6335	26.1941	39.4466	19.5914		89.8981	101.512	78.9329	77.4482	87.0637	94.4986	92.8868	98.7817
133.509	41.8351	0.10955	56.6328	33.7633	71.0945	24.2571	19.9152	22.5226	31.1216	19.6074	66.6317	50.3859	31.9073	35.0645	46.7228	27.5546	41.5534	22.0606		89.895	101.874	78.9054	76.9093	87.4565	94.2289	95.494	97.6344
140.122	42.8327	-0.00229625	58.8043	35.3555	71.8779	25.4657	16.1076	23.3659	31.5645	20.4117	66.0989	51.2492	32.7636	35.6666	48.2015	28.5682	42.5197	21.1316		89.6173	101.208	78.1628	76.111	86.5574	94.4475	96.4624	96.0224
146.743	43.3668	0.397513	59.8904	36.148	69.5298	26.3958	16.7227	23.4653	31.8066	20.7582	65.4202	53.0875	32.5004	35.3963	48.5705	28.9143	42.5667	20.8201		89	100.389	77.6608	74.9679	85.997	93.9425	96.302	94.4659
153.469	34.9881	0.0881108	47.7327	29.8997	53.7442	21.617	16.9506	18.2586	23.0064	16.6372	63.5464	49.0589	24.9062	29.3646	39.9508	23.3891	35.3303	15.7636		85.5588	94.5768	69.2098	68.7018	80.5648	87.989	92.4485	86.7423
160.071	34.3551	0.0635972	49.273	29.4503	52.9689	20.9638	17.2354	16.9955	23.3976	16.7807	64.0016	51.3779	25.3319	28.365	42.8129	23.6787	33.9579	15.2489		83.5433	89.4658	66.3579	65.9371	78.1889	84.136	89.6595	84.223
166.69	34.2733	-0.0755892	50.3289	29.7124	52.4461	20.9525	17.2073	17.2234	23.3133	17.0023	64.1218	52.0502	24.392	28.4979	43.2729	23.9901	34.1761	15.2165		79.1956	87.0121	64.6578	63.6902	76.3696	82.2406	87.6085	81.4176
173.326	33.5883	-0.12459	50.4652	29.7388	52.0609	21.4274	17.3217	17.1194	23.4035	16.6632	69.6711	53.1336	24.1808	28.1746	42.9992	24.7782	33.8517	14.9395		76.7152	83.7435	62.7841	61.5254	73.7526	80.6004	85.5591	78.5179
179.946	32.7661	-0.328892	50.7301	29.8898	51.9531	21.8843	17.5024	17.1457	23.7041	17.0701	61.7123	52.9746	23.818	28.2588	42.5699	25.3381	33.86	15.2195		74.7644	82.4334	61.1728	60.0277	71.7015	79.0682	83.1475	75.3393
186.565	30.7752	-0.127929	51.4857	30.0485	52.1904	21.9056	17.5845	17.1487	23.5384	17.1181	62.5926	53.1306	23.388	28.1089	42.1412	25.5739	33.6276	15.01		73.5224	80.3711	59.8663	58.2519	69.7626	77.2577	80.8073	72.5973
193.153	30.7714	-0.448475	51.5545	30.1993	52.786	21.719	17.3035	16.8385	23.5111	16.9566	61.8076	52.9073	23.3198	28.1782	42.0857	25.5406	33.8181	15.1466		72.2474	78.6676	58.0683	56.8868	67.9845	75.8793	79.0427	70.4288
199.764	30.0943	-0.202214	51.7332	29.632	52.529	21.5503	17.5488	17.0809	23.4925	16.7797	61.1113	52.4027	23.2347	27.4355	41.3742	25.6967	33.6858	14.8173		70.7977	76.4726	56.8148	55.463	65.5939	74.1412	76.147	67.6899
206.379	29.4947	-0.100643	51.5736	29.7741	52.8281	21.4382	17.3031	16.5018	23.0787	16.5598	60.4914	52.6577	22.5798	27.1318	40.8573	25.1698	33.3897	14.897		69.9483	75.3254	55.8216	53.7016	64.0633	72.627	74.6412	66.3635
212.998	28.7462	-0.106637	51.6546	29.8896	52.8386	21.4199	16.7164	16.3125	23.2887	16.4928	60.3572	52.2008	22.2531	26.3754	40.551	25.1049	33.0504	14.8643		68.9504	73.7461	54.8205	52.1811	62.1289	70.9925	72.52	64.1412
219.625	28.2043	0.018151	51.1855	30.0549	53.4507	21.936	16.5756	16.028	22.3851	16.7128	59.6835	51.8171	21.6879	26.1608	40.2626	25.3511	32.342	14.8614		68.571	73.8143	53.4693	50.9922	60.8449	69.4565	70.7092	63.5376
226.248	27.8458	-0.0367744	51.1293	30.2252	53.6041	21.8714	16.4021	15.5585	22.7401	16.1011	59.2013	51.428	21.3958	25.4006	39.3867	24.6811	31.7062	14.885		66.8399	72.3758	52.5788	49.9824	59.6048	68.4848	69.771	62.2685
PER (pmol/min)
Time	Group Name: Embryo																			Group Name: Adult
	B02	B03	B04	B05	B06	B07	E02	E03	E04	E05	F02	F03	F04	F05	F06	F07	F08	F09		G02	G03	G04	G05	G06	G07	G08	G09
1.30806	0	0	0	0	0	0	0	0	0	0	0	0	0	0	0	0	0	0		0	0	0	0	0	0	0	0
7.91909	0	0	0	0	0	0	0	0	0	0	0	0	0	0	0	0	0	0		0	0	0	0	0	0	0	0
14.5028	0	0	0	0	0	0	0	0	0	0	0	0	0	0	0	0	0	0		0	0	0	0	0	0	0	0
21.0925	0	0	0	0	0	0	0	0	0	0	0	0	0	0	0	0	0	0		0	0	0	0	0	0	0	0
27.6911	0	0	0	0	0	0	0	0	0	0	0	0	0	0	0	0	0	0		0	0	0	0	0	0	0	0
34.2691	0	0	0	0	0	0	0	0	0	0	0	0	0	0	0	0	0	0		0	0	0	0	0	0	0	0
40.9615	0	0	0	0	0	0	0	0	0	0	0	0	0	0	0	0	0	0		0	0	0	0	0	0	0	0
47.5705	0	0	0	0	0	0	0	0	0	0	0	0	0	0	0	0	0	0		0	0	0	0	0	0	0	0
54.1586	0	0	0	0	0	0	0	0	0	0	0	0	0	0	0	0	0	0		0	0	0	0	0	0	0	0
60.7408	0	0	0	0	0	0	0	0	0	0	0	0	0	0	0	0	0	0		0	0	0	0	0	0	0	0
67.3401	0	0	0	0	0	0	0	0	0	0	0	0	0	0	0	0	0	0		0	0	0	0	0	0	0	0
73.9522	0	0	0	0	0	0	0	0	0	0	0	0	0	0	0	0	0	0		0	0	0	0	0	0	0	0
80.5479	0	0	0	0	0	0	0	0	0	0	0	0	0	0	0	0	0	0		0	0	0	0	0	0	0	0
87.1613	0	0	0	0	0	0	0	0	0	0	0	0	0	0	0	0	0	0		0	0	0	0	0	0	0	0
93.7556	0	0	0	0	0	0	0	0	0	0	0	0	0	0	0	0	0	0		0	0	0	0	0	0	0	0
100.379	0	0	0	0	0	0	0	0	0	0	0	0	0	0	0	0	0	0		0	0	0	0	0	0	0	0
106.982	0	0	0	0	0	0	0	0	0	0	0	0	0	0	0	0	0	0		0	0	0	0	0	0	0	0
113.592	0	0	0	0	0	0	0	0	0	0	0	0	0	0	0	0	0	0		0	0	0	0	0	0	0	0
120.317	0	0	0	0	0	0	0	0	0	0	0	0	0	0	0	0	0	0		0	0	0	0	0	0	0	0
126.895	0	0	0	0	0	0	0	0	0	0	0	0	0	0	0	0	0	0		0	0	0	0	0	0	0	0
133.509	0	0	0	0	0	0	0	0	0	0	0	0	0	0	0	0	0	0		0	0	0	0	0	0	0	0
140.122	0	0	0	0	0	0	0	0	0	0	0	0	0	0	0	0	0	0		0	0	0	0	0	0	0	0
146.743	0	0	0	0	0	0	0	0	0	0	0	0	0	0	0	0	0	0		0	0	0	0	0	0	0	0
153.469	0	0	0	0	0	0	0	0	0	0	0	0	0	0	0	0	0	0		0	0	0	0	0	0	0	0
160.071	0	0	0	0	0	0	0	0	0	0	0	0	0	0	0	0	0	0		0	0	0	0	0	0	0	0
166.69	0	0	0	0	0	0	0	0	0	0	0	0	0	0	0	0	0	0		0	0	0	0	0	0	0	0
173.326	0	0	0	0	0	0	0	0	0	0	0	0	0	0	0	0	0	0		0	0	0	0	0	0	0	0
179.946	0	0	0	0	0	0	0	0	0	0	0	0	0	0	0	0	0	0		0	0	0	0	0	0	0	0
186.565	0	0	0	0	0	0	0	0	0	0	0	0	0	0	0	0	0	0		0	0	0	0	0	0	0	0
193.153	0	0	0	0	0	0	0	0	0	0	0	0	0	0	0	0	0	0		0	0	0	0	0	0	0	0
199.764	0	0	0	0	0	0	0	0	0	0	0	0	0	0	0	0	0	0		0	0	0	0	0	0	0	0
206.379	0	0	0	0	0	0	0	0	0	0	0	0	0	0	0	0	0	0		0	0	0	0	0	0	0	0
212.998	0	0	0	0	0	0	0	0	0	0	0	0	0	0	0	0	0	0		0	0	0	0	0	0	0	0
219.625	0	0	0	0	0	0	0	0	0	0	0	0	0	0	0	0	0	0		0	0	0	0	0	0	0	0
226.248	0	0	0	0	0	0	0	0	0	0	0	0	0	0	0	0	0	0		0	0	0	0	0	0	0	0

## Sheet: Rate (Plates)
Unassigned Well	Unselected Well	OCR Data	ECAR Data	PER Data
OCR (pmol/min):														ECAR (mpH/min):														PER (pmol/min)
	Measurement 1														Measurement 1														Measurement 1
		1	2	3	4	5	6	7	8	9	10	11	12			1	2	3	4	5	6	7	8	9	10	11	12			1	2	3	4	5	6	7	8	9	10	11	12
	A	0	0	0	0	0	0	0	0	0	0	0	0		A	0	0	0	0	0	0	0	0	0	0	0	0		A	0	0	0	0	0	0	0	0	0	0	0	0
	B	0	128.169	-1.16385	134.641	132.311	158.91	-2.03449	0	0	0	0	0		B	0	17.8427	1.04169	26.0486	22.408	27.9374	3.78125	0	0	0	0	0		B	0	0	0	0	0	0	0	0	0	0	0	0
	C	0	0	0	0	0	0	0	0	0	0	0	0		C	0	0	0	0	0	0	0	0	0	0	0	0		C	0	0	0	0	0	0	0	0	0	0	0	0
	D	0	0	0	0	0	0	0	0	0	0	0	0		D	0	0	0	0	0	0	0	0	0	0	0	0		D	0	0	0	0	0	0	0	0	0	0	0	0
	E	0	112.494	95.5715	124.704	68.0217	0	0	0	0	0	0	0		E	0	12.7152	19.4676	23.6183	12.6498	0	0	0	0	0	0	0		E	0	0	0	0	0	0	0	0	0	0	0	0
	F	0	183.112	179.829	98.0982	133.088	181.621	127.121	133.695	88.4419	0	0	0		F	0	25.8891	26.1136	21.0439	21.1204	25.9673	19.0124	25.2565	12.2936	0	0	0		F	0	0	0	0	0	0	0	0	0	0	0	0
	G	0	162.215	198.812	191.651	149.157	150.421	181.969	183.597	177.426	0	0	0		G	0	64.592	80.1767	60.8779	66.6189	57.0081	65.6976	93.5092	66.1251	0	0	0		G	0	0	0	0	0	0	0	0	0	0	0	0
	H	0	0	0	0	0	0	0	0	0	0	0	0		H	0	0	0	0	0	0	0	0	0	0	0	0		H	0	0	0	0	0	0	0	0	0	0	0	0
	Measurement 2														Measurement 2														Measurement 2
		1	2	3	4	5	6	7	8	9	10	11	12			1	2	3	4	5	6	7	8	9	10	11	12			1	2	3	4	5	6	7	8	9	10	11	12
	A	0	0	0	0	0	0	0	0	0	0	0	0		A	0	0	0	0	0	0	0	0	0	0	0	0		A	0	0	0	0	0	0	0	0	0	0	0	0
	B	0	119.369	-2.12507	123.12	122.17	138.426	-1.23232	0	0	0	0	0		B	0	12.7968	0.0431546	15.396	11.4725	21.3139	0.191281	0	0	0	0	0		B	0	0	0	0	0	0	0	0	0	0	0	0
	C	0	0	0	0	0	0	0	0	0	0	0	0		C	0	0	0	0	0	0	0	0	0	0	0	0		C	0	0	0	0	0	0	0	0	0	0	0	0
	D	0	0	0	0	0	0	0	0	0	0	0	0		D	0	0	0	0	0	0	0	0	0	0	0	0		D	0	0	0	0	0	0	0	0	0	0	0	0
	E	0	99.8243	86.2043	112.409	60.5584	0	0	0	0	0	0	0		E	0	10.9274	12.1062	12.3687	8.24582	0	0	0	0	0	0	0		E	0	0	0	0	0	0	0	0	0	0	0	0
	F	0	173.271	171.33	90.436	125.609	171.196	116.581	122.769	79.2635	0	0	0		F	0	25.1609	22.8844	13.8493	18.382	18.7812	16.3345	19.3835	11.089	0	0	0		F	0	0	0	0	0	0	0	0	0	0	0	0
	G	0	153.827	188.181	182.679	139.941	158.613	172.381	172.459	176.214	0	0	0		G	0	57.4567	57.7613	46.3728	57.1586	53.3036	57.5034	90.9548	59.8371	0	0	0		G	0	0	0	0	0	0	0	0	0	0	0	0
	H	0	0	0	0	0	0	0	0	0	0	0	0		H	0	0	0	0	0	0	0	0	0	0	0	0		H	0	0	0	0	0	0	0	0	0	0	0	0
	Measurement 3														Measurement 3														Measurement 3
		1	2	3	4	5	6	7	8	9	10	11	12			1	2	3	4	5	6	7	8	9	10	11	12			1	2	3	4	5	6	7	8	9	10	11	12
	A	0	0	0	0	0	0	0	0	0	0	0	0		A	0	0	0	0	0	0	0	0	0	0	0	0		A	0	0	0	0	0	0	0	0	0	0	0	0
	B	0	116.474	-2.4156	120.749	119.27	133.863	-0.449957	0	0	0	0	0		B	0	13.7019	0.280812	16.9752	13.1111	23.1354	-0.0511226	0	0	0	0	0		B	0	0	0	0	0	0	0	0	0	0	0	0
	C	0	0	0	0	0	0	0	0	0	0	0	0		C	0	0	0	0	0	0	0	0	0	0	0	0		C	0	0	0	0	0	0	0	0	0	0	0	0
	D	0	0	0	0	0	0	0	0	0	0	0	0		D	0	0	0	0	0	0	0	0	0	0	0	0		D	0	0	0	0	0	0	0	0	0	0	0	0
	E	0	96.856	82.6258	108.633	57.9343	0	0	0	0	0	0	0		E	0	11.2429	9.24016	10.9994	6.53945	0	0	0	0	0	0	0		E	0	0	0	0	0	0	0	0	0	0	0	0
	F	0	170.387	169.426	88.3552	123.409	168.849	111.5	120.058	76.0587	0	0	0		F	0	24.4791	22.2615	13.8179	17.8039	18.0178	15.9121	18.4295	10.2357	0	0	0		F	0	0	0	0	0	0	0	0	0	0	0	0
	G	0	150.191	184.684	180.064	136.932	161.285	170.323	169.507	165.947	0	0	0		G	0	57.9214	57.8902	46.2559	56.7699	57.4731	57.4569	90.218	57.6051	0	0	0		G	0	0	0	0	0	0	0	0	0	0	0	0
	H	0	0	0	0	0	0	0	0	0	0	0	0		H	0	0	0	0	0	0	0	0	0	0	0	0		H	0	0	0	0	0	0	0	0	0	0	0	0
	Measurement 4														Measurement 4														Measurement 4
		1	2	3	4	5	6	7	8	9	10	11	12			1	2	3	4	5	6	7	8	9	10	11	12			1	2	3	4	5	6	7	8	9	10	11	12
	A	0	0	0	0	0	0	0	0	0	0	0	0		A	0	0	0	0	0	0	0	0	0	0	0	0		A	0	0	0	0	0	0	0	0	0	0	0	0
	B	0	115.316	-2.65262	111.019	117.826	131.968	0.140959	0	0	0	0	0		B	0	14.1568	-0.0337513	14.6558	13.7968	24.0623	-0.102445	0	0	0	0	0		B	0	0	0	0	0	0	0	0	0	0	0	0
	C	0	0	0	0	0	0	0	0	0	0	0	0		C	0	0	0	0	0	0	0	0	0	0	0	0		C	0	0	0	0	0	0	0	0	0	0	0	0
	D	0	0	0	0	0	0	0	0	0	0	0	0		D	0	0	0	0	0	0	0	0	0	0	0	0		D	0	0	0	0	0	0	0	0	0	0	0	0
	E	0	93.5486	80.5204	106.279	56.7771	0	0	0	0	0	0	0		E	0	11.1551	8.06958	10.8401	6.26104	0	0	0	0	0	0	0		E	0	0	0	0	0	0	0	0	0	0	0	0
	F	0	169.31	169.177	86.9829	122.026	167.392	110.125	118.981	74.4372	0	0	0		F	0	24.03	22.52	13.3754	17.685	17.9041	15.9287	18.6593	10.3713	0	0	0		F	0	0	0	0	0	0	0	0	0	0	0	0
	G	0	149.244	183.306	179.711	136.849	160.098	170.417	169.499	165.73	0	0	0		G	0	58.6505	57.0042	46.3552	56.4571	56.7623	57.5531	89.7196	58.2258	0	0	0		G	0	0	0	0	0	0	0	0	0	0	0	0
	H	0	0	0	0	0	0	0	0	0	0	0	0		H	0	0	0	0	0	0	0	0	0	0	0	0		H	0	0	0	0	0	0	0	0	0	0	0	0
	Measurement 5														Measurement 5														Measurement 5
		1	2	3	4	5	6	7	8	9	10	11	12			1	2	3	4	5	6	7	8	9	10	11	12			1	2	3	4	5	6	7	8	9	10	11	12
	A	0	0	0	0	0	0	0	0	0	0	0	0		A	0	0	0	0	0	0	0	0	0	0	0	0		A	0	0	0	0	0	0	0	0	0	0	0	0
	B	0	114.353	-3.65488	117.495	116.432	131.339	0.562717	0	0	0	0	0		B	0	14.7929	0.196687	18.4381	14.4983	24.4866	-0.175227	0	0	0	0	0		B	0	0	0	0	0	0	0	0	0	0	0	0
	C	0	0	0	0	0	0	0	0	0	0	0	0		C	0	0	0	0	0	0	0	0	0	0	0	0		C	0	0	0	0	0	0	0	0	0	0	0	0
	D	0	0	0	0	0	0	0	0	0	0	0	0		D	0	0	0	0	0	0	0	0	0	0	0	0		D	0	0	0	0	0	0	0	0	0	0	0	0
	E	0	90.6326	78.6071	104.293	55.8406	0	0	0	0	0	0	0		E	0	11.2722	7.7721	11.6005	6.35453	0	0	0	0	0	0	0		E	0	0	0	0	0	0	0	0	0	0	0	0
	F	0	168.477	169.322	86.2815	120.501	166.248	108.722	117.856	74.0108	0	0	0		F	0	24.2062	22.7309	13.3519	18.0593	18.3103	15.5192	19.2243	10.6435	0	0	0		F	0	0	0	0	0	0	0	0	0	0	0	0
	G	0	147.794	181.545	179.247	137.881	159.315	169.107	167.73	165.012	0	0	0		G	0	58.5116	57.5025	46.3498	56.7273	55.5945	57.2591	88.4504	58.4363	0	0	0		G	0	0	0	0	0	0	0	0	0	0	0	0
	H	0	0	0	0	0	0	0	0	0	0	0	0		H	0	0	0	0	0	0	0	0	0	0	0	0		H	0	0	0	0	0	0	0	0	0	0	0	0
	Measurement 6														Measurement 6														Measurement 6
		1	2	3	4	5	6	7	8	9	10	11	12			1	2	3	4	5	6	7	8	9	10	11	12			1	2	3	4	5	6	7	8	9	10	11	12
	A	0	0	0	0	0	0	0	0	0	0	0	0		A	0	0	0	0	0	0	0	0	0	0	0	0		A	0	0	0	0	0	0	0	0	0	0	0	0
	B	0	113.599	-4.06538	116.176	115.516	129.188	0.978785	0	0	0	0	0		B	0	15.2809	0.34091	18.8027	14.7097	24.7893	0.582968	0	0	0	0	0		B	0	0	0	0	0	0	0	0	0	0	0	0
	C	0	0	0	0	0	0	0	0	0	0	0	0		C	0	0	0	0	0	0	0	0	0	0	0	0		C	0	0	0	0	0	0	0	0	0	0	0	0
	D	0	0	0	0	0	0	0	0	0	0	0	0		D	0	0	0	0	0	0	0	0	0	0	0	0		D	0	0	0	0	0	0	0	0	0	0	0	0
	E	0	89.0664	76.9966	102.873	55.1307	0	0	0	0	0	0	0		E	0	11.5736	7.99926	11.3422	6.14966	0	0	0	0	0	0	0		E	0	0	0	0	0	0	0	0	0	0	0	0
	F	0	167.55	169.039	85.5784	119.446	164.933	108.549	116.955	71.8402	0	0	0		F	0	24.4678	22.7886	13.6306	18.4474	18.7226	15.0033	18.7024	10.5392	0	0	0		F	0	0	0	0	0	0	0	0	0	0	0	0
	G	0	146.125	180.481	178.971	136.988	159.652	168.249	166.926	162.407	0	0	0		G	0	58.4042	57.1778	46.4759	56.4395	56.1505	57.1853	87.3879	57.7753	0	0	0		G	0	0	0	0	0	0	0	0	0	0	0	0
	H	0	0	0	0	0	0	0	0	0	0	0	0		H	0	0	0	0	0	0	0	0	0	0	0	0		H	0	0	0	0	0	0	0	0	0	0	0	0
	Measurement 7														Measurement 7														Measurement 7
		1	2	3	4	5	6	7	8	9	10	11	12			1	2	3	4	5	6	7	8	9	10	11	12			1	2	3	4	5	6	7	8	9	10	11	12
	A	0	0	0	0	0	0	0	0	0	0	0	0		A	0	0	0	0	0	0	0	0	0	0	0	0		A	0	0	0	0	0	0	0	0	0	0	0	0
	B	0	65.8753	-4.49723	75.9053	68.221	73.154	13.4231	0	0	0	0	0		B	0	35.1449	-0.518834	43.3276	25.1202	65.6115	19.3722	0	0	0	0	0		B	0	0	0	0	0	0	0	0	0	0	0	0
	C	0	0	0	0	0	0	0	0	0	0	0	0		C	0	0	0	0	0	0	0	0	0	0	0	0		C	0	0	0	0	0	0	0	0	0	0	0	0
	D	0	0	0	0	0	0	0	0	0	0	0	0		D	0	0	0	0	0	0	0	0	0	0	0	0		D	0	0	0	0	0	0	0	0	0	0	0	0
	E	0	44.0584	52.4481	54.879	40.8801	0	0	0	0	0	0	0		E	0	27.9445	14.7557	23.8845	13.065	0	0	0	0	0	0	0		E	0	0	0	0	0	0	0	0	0	0	0	0
	F	0	86.0981	84.037	57.5653	71.2418	90.933	67.2563	74.4153	33.7109	0	0	0		F	0	49.3791	46.4408	24.2725	34.5531	33.0391	23.8568	33.4251	19.6892	0	0	0		F	0	0	0	0	0	0	0	0	0	0	0	0
	G	0	134.445	168.613	169.531	131.463	150.152	156.858	153.262	156.057	0	0	0		G	0	70.2043	69.5535	54.5293	64.4277	65.0179	71.4976	101.903	70.7111	0	0	0		G	0	0	0	0	0	0	0	0	0	0	0	0
	H	0	0	0	0	0	0	0	0	0	0	0	0		H	0	0	0	0	0	0	0	0	0	0	0	0		H	0	0	0	0	0	0	0	0	0	0	0	0
	Measurement 8														Measurement 8														Measurement 8
		1	2	3	4	5	6	7	8	9	10	11	12			1	2	3	4	5	6	7	8	9	10	11	12			1	2	3	4	5	6	7	8	9	10	11	12
	A	0	0	0	0	0	0	0	0	0	0	0	0		A	0	0	0	0	0	0	0	0	0	0	0	0		A	0	0	0	0	0	0	0	0	0	0	0	0
	B	0	45.1947	-5.08094	58.3427	47.0751	52.1004	11.4922	0	0	0	0	0		B	0	43.7055	-0.262475	53.137	35.1948	80.7172	24.9178	0	0	0	0	0		B	0	0	0	0	0	0	0	0	0	0	0	0
	C	0	0	0	0	0	0	0	0	0	0	0	0		C	0	0	0	0	0	0	0	0	0	0	0	0		C	0	0	0	0	0	0	0	0	0	0	0	0
	D	0	0	0	0	0	0	0	0	0	0	0	0		D	0	0	0	0	0	0	0	0	0	0	0	0		D	0	0	0	0	0	0	0	0	0	0	0	0
	E	0	22.6698	31.2223	29.5108	27.6234	0	0	0	0	0	0	0		E	0	34.9188	21.4543	33.091	17.1804	0	0	0	0	0	0	0		E	0	0	0	0	0	0	0	0	0	0	0	0
	F	0	47.83	45.6823	35.5792	35.7612	44.692	46.3676	43.8665	22.8233	0	0	0		F	0	65.9449	56.6094	30.6609	50.1004	47.8966	31.3998	42.3287	24.5407	0	0	0		F	0	0	0	0	0	0	0	0	0	0	0	0
	G	0	112.52	135.428	153.005	125.229	137.068	134.367	118.154	135.572	0	0	0		G	0	89.6378	93.8261	74.8416	80.333	83.5699	93.4302	108.54	90.8591	0	0	0		G	0	0	0	0	0	0	0	0	0	0	0	0
	H	0	0	0	0	0	0	0	0	0	0	0	0		H	0	0	0	0	0	0	0	0	0	0	0	0		H	0	0	0	0	0	0	0	0	0	0	0	0
	Measurement 9														Measurement 9														Measurement 9
		1	2	3	4	5	6	7	8	9	10	11	12			1	2	3	4	5	6	7	8	9	10	11	12			1	2	3	4	5	6	7	8	9	10	11	12
	A	0	0	0	0	0	0	0	0	0	0	0	0		A	0	0	0	0	0	0	0	0	0	0	0	0		A	0	0	0	0	0	0	0	0	0	0	0	0
	B	0	39.9922	-5.29592	54.2487	40.3057	47.7675	11.8327	0	0	0	0	0		B	0	45.3573	0.307081	58.2077	37.98	80.6282	25.2897	0	0	0	0	0		B	0	0	0	0	0	0	0	0	0	0	0	0
	C	0	0	0	0	0	0	0	0	0	0	0	0		C	0	0	0	0	0	0	0	0	0	0	0	0		C	0	0	0	0	0	0	0	0	0	0	0	0
	D	0	0	0	0	0	0	0	0	0	0	0	0		D	0	0	0	0	0	0	0	0	0	0	0	0		D	0	0	0	0	0	0	0	0	0	0	0	0
	E	0	19.5228	24.6757	23.6747	21.218	0	0	0	0	0	0	0		E	0	35.6546	23.8762	34.5202	18.7474	0	0	0	0	0	0	0		E	0	0	0	0	0	0	0	0	0	0	0	0
	F	0	37.0054	38.5448	29.0972	29.5923	37.9438	37.4754	31.0471	19.7452	0	0	0		F	0	69.6638	58.3097	32.5467	52.0842	50.4626	32.9321	45.3162	25.3123	0	0	0		F	0	0	0	0	0	0	0	0	0	0	0	0
	G	0	85.403	112.117	127.331	112.077	118.376	117.297	97.3342	113.312	0	0	0		G	0	99.8774	106.641	86.0002	90.2658	93.5683	104.647	117.49	102.917	0	0	0		G	0	0	0	0	0	0	0	0	0	0	0	0
	H	0	0	0	0	0	0	0	0	0	0	0	0		H	0	0	0	0	0	0	0	0	0	0	0	0		H	0	0	0	0	0	0	0	0	0	0	0	0
	Measurement 10														Measurement 10														Measurement 10
		1	2	3	4	5	6	7	8	9	10	11	12			1	2	3	4	5	6	7	8	9	10	11	12			1	2	3	4	5	6	7	8	9	10	11	12
	A	0	0	0	0	0	0	0	0	0	0	0	0		A	0	0	0	0	0	0	0	0	0	0	0	0		A	0	0	0	0	0	0	0	0	0	0	0	0
	B	0	37.3367	-5.74833	50.8252	37.241	47.2959	12.3758	0	0	0	0	0		B	0	45.3237	0.734118	45.6996	39.05	76.3119	25.5502	0	0	0	0	0		B	0	0	0	0	0	0	0	0	0	0	0	0
	C	0	0	0	0	0	0	0	0	0	0	0	0		C	0	0	0	0	0	0	0	0	0	0	0	0		C	0	0	0	0	0	0	0	0	0	0	0	0
	D	0	0	0	0	0	0	0	0	0	0	0	0		D	0	0	0	0	0	0	0	0	0	0	0	0		D	0	0	0	0	0	0	0	0	0	0	0	0
	E	0	17.505	21.4792	22.1086	17.3292	0	0	0	0	0	0	0		E	0	34.8483	24.2225	34.5479	19.6132	0	0	0	0	0	0	0		E	0	0	0	0	0	0	0	0	0	0	0	0
	F	0	34.2333	36.3684	25.4013	27.016	35.8279	34.1876	26.6128	18.1692	0	0	0		F	0	70.7867	58.037	33.3351	51.9174	50.8318	33.9415	45.9351	25.1897	0	0	0		F	0	0	0	0	0	0	0	0	0	0	0	0
	G	0	74.9783	104.073	115.728	97.0175	105.701	111.293	91.3304	100.626	0	0	0		G	0	102.113	108.281	88.3643	93.5148	96.317	106.896	118.811	105.041	0	0	0		G	0	0	0	0	0	0	0	0	0	0	0	0
	H	0	0	0	0	0	0	0	0	0	0	0	0		H	0	0	0	0	0	0	0	0	0	0	0	0		H	0	0	0	0	0	0	0	0	0	0	0	0
	Measurement 11														Measurement 11														Measurement 11
		1	2	3	4	5	6	7	8	9	10	11	12			1	2	3	4	5	6	7	8	9	10	11	12			1	2	3	4	5	6	7	8	9	10	11	12
	A	0	0	0	0	0	0	0	0	0	0	0	0		A	0	0	0	0	0	0	0	0	0	0	0	0		A	0	0	0	0	0	0	0	0	0	0	0	0
	B	0	35.9587	-5.82678	50.8934	35.4874	45.6201	12.8547	0	0	0	0	0		B	0	44.6504	0.428532	55.7936	39.2896	68.966	25.8374	0	0	0	0	0		B	0	0	0	0	0	0	0	0	0	0	0	0
	C	0	0	0	0	0	0	0	0	0	0	0	0		C	0	0	0	0	0	0	0	0	0	0	0	0		C	0	0	0	0	0	0	0	0	0	0	0	0
	D	0	0	0	0	0	0	0	0	0	0	0	0		D	0	0	0	0	0	0	0	0	0	0	0	0		D	0	0	0	0	0	0	0	0	0	0	0	0
	E	0	15.745	19.7893	21.2314	15.0971	0	0	0	0	0	0	0		E	0	33.4785	23.691	34.1022	19.4834	0	0	0	0	0	0	0		E	0	0	0	0	0	0	0	0	0	0	0	0
	F	0	33.2503	35.6615	22.5863	25.8395	34.8337	32.974	24.0439	17.1915	0	0	0		F	0	70.4525	57.3046	33.3306	51.4776	50.1786	34.4663	45.5815	25.2381	0	0	0		F	0	0	0	0	0	0	0	0	0	0	0	0
	G	0	70.0477	100.927	111.164	89.4894	100.707	109.213	89.2604	94.7246	0	0	0		G	0	101.196	106.568	87.5891	93.0252	95.5627	106.832	117.245	106.396	0	0	0		G	0	0	0	0	0	0	0	0	0	0	0	0
	H	0	0	0	0	0	0	0	0	0	0	0	0		H	0	0	0	0	0	0	0	0	0	0	0	0		H	0	0	0	0	0	0	0	0	0	0	0	0
	Measurement 12														Measurement 12														Measurement 12
		1	2	3	4	5	6	7	8	9	10	11	12			1	2	3	4	5	6	7	8	9	10	11	12			1	2	3	4	5	6	7	8	9	10	11	12
	A	0	0	0	0	0	0	0	0	0	0	0	0		A	0	0	0	0	0	0	0	0	0	0	0	0		A	0	0	0	0	0	0	0	0	0	0	0	0
	B	0	35.1152	-6.69585	50.0958	34.4169	44.9737	13.2835	0	0	0	0	0		B	0	44.0828	0.12284	55.1547	38.1515	68.5406	25.791	0	0	0	0	0		B	0	0	0	0	0	0	0	0	0	0	0	0
	C	0	0	0	0	0	0	0	0	0	0	0	0		C	0	0	0	0	0	0	0	0	0	0	0	0		C	0	0	0	0	0	0	0	0	0	0	0	0
	D	0	0	0	0	0	0	0	0	0	0	0	0		D	0	0	0	0	0	0	0	0	0	0	0	0		D	0	0	0	0	0	0	0	0	0	0	0	0
	E	0	14.5386	18.5177	21.2926	13.5647	0	0	0	0	0	0	0		E	0	32.6137	23.2487	32.8186	19.6951	0	0	0	0	0	0	0		E	0	0	0	0	0	0	0	0	0	0	0	0
	F	0	32.7822	35.2857	20.884	24.9417	34.7226	32.4411	23.6145	16.5493	0	0	0		F	0	70.5992	56.5398	32.6118	50.0834	49.4161	28.8475	45.2477	24.7755	0	0	0		F	0	0	0	0	0	0	0	0	0	0	0	0
	G	0	67.1344	99.2747	108.977	85.7065	99.6642	108.068	88.5731	91.538	0	0	0		G	0	98.3866	104.232	86.2564	91.5669	97.0985	105.438	115.132	105.873	0	0	0		G	0	0	0	0	0	0	0	0	0	0	0	0
	H	0	0	0	0	0	0	0	0	0	0	0	0		H	0	0	0	0	0	0	0	0	0	0	0	0		H	0	0	0	0	0	0	0	0	0	0	0	0
	Measurement 13														Measurement 13														Measurement 13
		1	2	3	4	5	6	7	8	9	10	11	12			1	2	3	4	5	6	7	8	9	10	11	12			1	2	3	4	5	6	7	8	9	10	11	12
	A	0	0	0	0	0	0	0	0	0	0	0	0		A	0	0	0	0	0	0	0	0	0	0	0	0		A	0	0	0	0	0	0	0	0	0	0	0	0
	B	0	35.4007	-8.10974	49.7096	34.4437	45.0889	14.0595	0	0	0	0	0		B	0	43.8223	0.411357	54.0426	37.7531	68.4466	25.8332	0	0	0	0	0		B	0	0	0	0	0	0	0	0	0	0	0	0
	C	0	0	0	0	0	0	0	0	0	0	0	0		C	0	0	0	0	0	0	0	0	0	0	0	0		C	0	0	0	0	0	0	0	0	0	0	0	0
	D	0	0	0	0	0	0	0	0	0	0	0	0		D	0	0	0	0	0	0	0	0	0	0	0	0		D	0	0	0	0	0	0	0	0	0	0	0	0
	E	0	14.9008	17.9764	21.7112	13.1205	0	0	0	0	0	0	0		E	0	31.858	22.4932	31.4525	19.2497	0	0	0	0	0	0	0		E	0	0	0	0	0	0	0	0	0	0	0	0
	F	0	33.45	36.1348	19.8359	24.872	34.4723	28.0407	22.4383	16.6188	0	0	0		F	0	69.9545	55.7304	31.9408	48.7921	47.758	31.4442	45.0453	24.0287	0	0	0		F	0	0	0	0	0	0	0	0	0	0	0	0
	G	0	65.9955	98.254	108.18	84.1312	98.9629	108.186	87.313	90.0362	0	0	0		G	0	96.6665	101.771	85.3417	90.0321	96.623	104.622	113.255	105.155	0	0	0		G	0	0	0	0	0	0	0	0	0	0	0	0
	H	0	0	0	0	0	0	0	0	0	0	0	0		H	0	0	0	0	0	0	0	0	0	0	0	0		H	0	0	0	0	0	0	0	0	0	0	0	0
	Measurement 14														Measurement 14														Measurement 14
		1	2	3	4	5	6	7	8	9	10	11	12			1	2	3	4	5	6	7	8	9	10	11	12			1	2	3	4	5	6	7	8	9	10	11	12
	A	0	0	0	0	0	0	0	0	0	0	0	0		A	0	0	0	0	0	0	0	0	0	0	0	0		A	0	0	0	0	0	0	0	0	0	0	0	0
	B	0	35.3994	-8.85613	49.5932	35.2633	45.3275	14.976	0	0	0	0	0		B	0	40.991	0.0344936	53.3348	36.901	67.5084	25.6553	0	0	0	0	0		B	0	0	0	0	0	0	0	0	0	0	0	0
	C	0	0	0	0	0	0	0	0	0	0	0	0		C	0	0	0	0	0	0	0	0	0	0	0	0		C	0	0	0	0	0	0	0	0	0	0	0	0
	D	0	0	0	0	0	0	0	0	0	0	0	0		D	0	0	0	0	0	0	0	0	0	0	0	0		D	0	0	0	0	0	0	0	0	0	0	0	0
	E	0	12.8766	18.027	22.4722	12.6634	0	0	0	0	0	0	0		E	0	26.9791	22.0653	30.2248	19.0019	0	0	0	0	0	0	0		E	0	0	0	0	0	0	0	0	0	0	0	0
	F	0	34.2836	37.6606	19.6115	21.6563	35.7616	32.8531	23.4191	16.5462	0	0	0		F	0	69.1135	55.0401	31.6086	29.4321	46.9245	33.8789	43.9195	23.378	0	0	0		F	0	0	0	0	0	0	0	0	0	0	0	0
	G	0	64.8719	97.7498	107.765	83.2856	98.3721	108.182	87.0281	89.5242	0	0	0		G	0	95.057	100.394	84.2131	87.7351	94.9298	102.344	110.489	103.874	0	0	0		G	0	0	0	0	0	0	0	0	0	0	0	0
	H	0	0	0	0	0	0	0	0	0	0	0	0		H	0	0	0	0	0	0	0	0	0	0	0	0		H	0	0	0	0	0	0	0	0	0	0	0	0
	Measurement 15														Measurement 15														Measurement 15
		1	2	3	4	5	6	7	8	9	10	11	12			1	2	3	4	5	6	7	8	9	10	11	12			1	2	3	4	5	6	7	8	9	10	11	12
	A	0	0	0	0	0	0	0	0	0	0	0	0		A	0	0	0	0	0	0	0	0	0	0	0	0		A	0	0	0	0	0	0	0	0	0	0	0	0
	B	0	36.3735	-9.96305	50.0022	36.5681	46.639	15.8923	0	0	0	0	0		B	0	40.6859	-0.0302944	52.8899	36.7415	67.8242	25.7386	0	0	0	0	0		B	0	0	0	0	0	0	0	0	0	0	0	0
	C	0	0	0	0	0	0	0	0	0	0	0	0		C	0	0	0	0	0	0	0	0	0	0	0	0		C	0	0	0	0	0	0	0	0	0	0	0	0
	D	0	0	0	0	0	0	0	0	0	0	0	0		D	0	0	0	0	0	0	0	0	0	0	0	0		D	0	0	0	0	0	0	0	0	0	0	0	0
	E	0	13.1164	17.927	23.6142	12.5104	0	0	0	0	0	0	0		E	0	26.1571	21.5629	29.8538	18.6424	0	0	0	0	0	0	0		E	0	0	0	0	0	0	0	0	0	0	0	0
	F	0	35.7039	38.9395	19.2956	23.5144	37.5578	34.0832	24.4707	16.3733	0	0	0		F	0	68.6092	54.5105	30.6269	38.2995	46.4826	32.8694	44.0868	22.8004	0	0	0		F	0	0	0	0	0	0	0	0	0	0	0	0
	G	0	64.3025	96.904	107.868	82.561	97.1373	107.957	86.9667	89.397	0	0	0		G	0	95.148	99.9066	83.7303	84.6594	91.8134	101.487	108.732	102.737	0	0	0		G	0	0	0	0	0	0	0	0	0	0	0	0
	H	0	0	0	0	0	0	0	0	0	0	0	0		H	0	0	0	0	0	0	0	0	0	0	0	0		H	0	0	0	0	0	0	0	0	0	0	0	0
	Measurement 16														Measurement 16														Measurement 16
		1	2	3	4	5	6	7	8	9	10	11	12			1	2	3	4	5	6	7	8	9	10	11	12			1	2	3	4	5	6	7	8	9	10	11	12
	A	0	0	0	0	0	0	0	0	0	0	0	0		A	0	0	0	0	0	0	0	0	0	0	0	0		A	0	0	0	0	0	0	0	0	0	0	0	0
	B	0	37.1581	-10.4462	50.3422	38.024	47.5379	17.2807	0	0	0	0	0		B	0	40.0398	0.261916	52.0485	36.2234	66.3508	25.246	0	0	0	0	0		B	0	0	0	0	0	0	0	0	0	0	0	0
	C	0	0	0	0	0	0	0	0	0	0	0	0		C	0	0	0	0	0	0	0	0	0	0	0	0		C	0	0	0	0	0	0	0	0	0	0	0	0
	D	0	0	0	0	0	0	0	0	0	0	0	0		D	0	0	0	0	0	0	0	0	0	0	0	0		D	0	0	0	0	0	0	0	0	0	0	0	0
	E	0	12.7487	17.8894	24.7715	13.1284	0	0	0	0	0	0	0		E	0	25.2954	21.1264	29.1389	18.5562	0	0	0	0	0	0	0		E	0	0	0	0	0	0	0	0	0	0	0	0
	F	0	37.6977	41.1656	19.5908	24.621	40.1107	35.5787	25.4328	16.7883	0	0	0		F	0	67.5175	54.6827	30.1631	37.9187	46.0513	32.7092	43.4678	22.6103	0	0	0		F	0	0	0	0	0	0	0	0	0	0	0	0
	G	0	63.9008	96.6411	108.219	83.134	97.6611	107.811	87.2254	90.1826	0	0	0		G	0	93.0123	98.6391	82.5176	83.1667	89.4978	98.9509	106.549	100.958	0	0	0		G	0	0	0	0	0	0	0	0	0	0	0	0
	H	0	0	0	0	0	0	0	0	0	0	0	0		H	0	0	0	0	0	0	0	0	0	0	0	0		H	0	0	0	0	0	0	0	0	0	0	0	0
	Measurement 17														Measurement 17														Measurement 17
		1	2	3	4	5	6	7	8	9	10	11	12			1	2	3	4	5	6	7	8	9	10	11	12			1	2	3	4	5	6	7	8	9	10	11	12
	A	0	0	0	0	0	0	0	0	0	0	0	0		A	0	0	0	0	0	0	0	0	0	0	0	0		A	0	0	0	0	0	0	0	0	0	0	0	0
	B	0	38.297	-10.8567	51.2457	39.8244	48.9289	18.3639	0	0	0	0	0		B	0	39.8057	0.120111	51.6045	35.5659	65.9939	24.6029	0	0	0	0	0		B	0	0	0	0	0	0	0	0	0	0	0	0
	C	0	0	0	0	0	0	0	0	0	0	0	0		C	0	0	0	0	0	0	0	0	0	0	0	0		C	0	0	0	0	0	0	0	0	0	0	0	0
	D	0	0	0	0	0	0	0	0	0	0	0	0		D	0	0	0	0	0	0	0	0	0	0	0	0		D	0	0	0	0	0	0	0	0	0	0	0	0
	E	0	11.8374	18.4928	26.2314	13.3433	0	0	0	0	0	0	0		E	0	23.4969	20.8031	29.1079	18.4277	0	0	0	0	0	0	0		E	0	0	0	0	0	0	0	0	0	0	0	0
	F	0	40.2469	43.9808	20.1648	25.6887	42.6952	37.2326	27.9262	17.4898	0	0	0		F	0	67.4163	54.7118	30.1165	38.3495	46.3964	32.4538	42.5064	21.6182	0	0	0		F	0	0	0	0	0	0	0	0	0	0	0	0
	G	0	63.7958	96.4079	109.028	83.7609	98.0354	107.924	88.5429	91.2415	0	0	0		G	0	91.8805	98.0832	81.4769	81.9378	88.6632	97.6321	105.125	99.8737	0	0	0		G	0	0	0	0	0	0	0	0	0	0	0	0
	H	0	0	0	0	0	0	0	0	0	0	0	0		H	0	0	0	0	0	0	0	0	0	0	0	0		H	0	0	0	0	0	0	0	0	0	0	0	0
	Measurement 18														Measurement 18														Measurement 18
		1	2	3	4	5	6	7	8	9	10	11	12			1	2	3	4	5	6	7	8	9	10	11	12			1	2	3	4	5	6	7	8	9	10	11	12
	A	0	0	0	0	0	0	0	0	0	0	0	0		A	0	0	0	0	0	0	0	0	0	0	0	0		A	0	0	0	0	0	0	0	0	0	0	0	0
	B	0	39.566	-11.2705	51.9125	41.4401	50.0403	19.5537	0	0	0	0	0		B	0	38.487	-0.263749	49.3375	34.5788	65.7987	24.103	0	0	0	0	0		B	0	0	0	0	0	0	0	0	0	0	0	0
	C	0	0	0	0	0	0	0	0	0	0	0	0		C	0	0	0	0	0	0	0	0	0	0	0	0		C	0	0	0	0	0	0	0	0	0	0	0	0
	D	0	0	0	0	0	0	0	0	0	0	0	0		D	0	0	0	0	0	0	0	0	0	0	0	0		D	0	0	0	0	0	0	0	0	0	0	0	0
	E	0	13.0647	18.8494	27.2929	14.1652	0	0	0	0	0	0	0		E	0	24.3381	20.2407	28.5946	18.2319	0	0	0	0	0	0	0		E	0	0	0	0	0	0	0	0	0	0	0	0
	F	0	42.9344	47.864	21.1193	27.0306	46.0916	38.8767	29.6283	17.8364	0	0	0		F	0	67.3565	55.3317	29.9386	38.2161	46.0598	32.0617	42.4242	21.8194	0	0	0		F	0	0	0	0	0	0	0	0	0	0	0	0
	G	0	64.1172	95.8803	109.791	84.6843	98.8914	108.476	89.6777	92.2888	0	0	0		G	0	90.9485	96.4334	80.0853	80.3939	88.5688	96.9318	104.333	98.8051	0	0	0		G	0	0	0	0	0	0	0	0	0	0	0	0
	H	0	0	0	0	0	0	0	0	0	0	0	0		H	0	0	0	0	0	0	0	0	0	0	0	0		H	0	0	0	0	0	0	0	0	0	0	0	0
	Measurement 19														Measurement 19														Measurement 19
		1	2	3	4	5	6	7	8	9	10	11	12			1	2	3	4	5	6	7	8	9	10	11	12			1	2	3	4	5	6	7	8	9	10	11	12
	A	0	0	0	0	0	0	0	0	0	0	0	0		A	0	0	0	0	0	0	0	0	0	0	0	0		A	0	0	0	0	0	0	0	0	0	0	0	0
	B	0	108.829	-11.4245	112.248	103.684	122.17	48.2984	0	0	0	0	0		B	0	35.6806	-0.120084	43.6221	25.5602	56.8135	15.2791	0	0	0	0	0		B	0	0	0	0	0	0	0	0	0	0	0	0
	C	0	0	0	0	0	0	0	0	0	0	0	0		C	0	0	0	0	0	0	0	0	0	0	0	0		C	0	0	0	0	0	0	0	0	0	0	0	0
	D	0	0	0	0	0	0	0	0	0	0	0	0		D	0	0	0	0	0	0	0	0	0	0	0	0		D	0	0	0	0	0	0	0	0	0	0	0	0
	E	0	52.7293	63.2649	88.3356	44.1611	0	0	0	0	0	0	0		E	0	16.91	16.6213	25.7848	17.065	0	0	0	0	0	0	0		E	0	0	0	0	0	0	0	0	0	0	0	0
	F	0	160.439	146.649	61.8947	82.5665	139.458	84.6826	103.022	61.789	0	0	0		F	0	60.2748	44.3224	26.067	30.0355	38.4284	23.9205	36.5626	18.3851	0	0	0		F	0	0	0	0	0	0	0	0	0	0	0	0
	G	0	137.269	173.77	178.122	126.317	155.857	162.373	157.887	158.465	0	0	0		G	0	90.1831	101.639	79.518	78.2499	86.1115	95.5056	89.9916	100.15	0	0	0		G	0	0	0	0	0	0	0	0	0	0	0	0
	H	0	0	0	0	0	0	0	0	0	0	0	0		H	0	0	0	0	0	0	0	0	0	0	0	0		H	0	0	0	0	0	0	0	0	0	0	0	0
	Measurement 20														Measurement 20														Measurement 20
		1	2	3	4	5	6	7	8	9	10	11	12			1	2	3	4	5	6	7	8	9	10	11	12			1	2	3	4	5	6	7	8	9	10	11	12
	A	0	0	0	0	0	0	0	0	0	0	0	0		A	0	0	0	0	0	0	0	0	0	0	0	0		A	0	0	0	0	0	0	0	0	0	0	0	0
	B	0	100.133	-11.0274	106.3	101.037	118.9	50.6903	0	0	0	0	0		B	0	39.0503	0.138175	50.5228	30.8358	66.4246	21.3376	0	0	0	0	0		B	0	0	0	0	0	0	0	0	0	0	0	0
	C	0	0	0	0	0	0	0	0	0	0	0	0		C	0	0	0	0	0	0	0	0	0	0	0	0		C	0	0	0	0	0	0	0	0	0	0	0	0
	D	0	0	0	0	0	0	0	0	0	0	0	0		D	0	0	0	0	0	0	0	0	0	0	0	0		D	0	0	0	0	0	0	0	0	0	0	0	0
	E	0	43.5416	58.377	77.2066	43.2626	0	0	0	0	0	0	0		E	0	18.627	21.2101	28.8766	18.597	0	0	0	0	0	0	0		E	0	0	0	0	0	0	0	0	0	0	0	0
	F	0	147.778	139.88	56.9097	74.8692	127.822	79.5513	89.2493	56.9716	0	0	0		F	0	64.5247	47.7669	29.7163	32.9857	43.6335	26.1941	39.4466	19.5914	0	0	0		F	0	0	0	0	0	0	0	0	0	0	0	0
	G	0	135.447	171.501	180.197	126.406	155.531	161.884	155.306	157.235	0	0	0		G	0	89.8981	101.512	78.9329	77.4482	87.0637	94.4986	92.8868	98.7817	0	0	0		G	0	0	0	0	0	0	0	0	0	0	0	0
	H	0	0	0	0	0	0	0	0	0	0	0	0		H	0	0	0	0	0	0	0	0	0	0	0	0		H	0	0	0	0	0	0	0	0	0	0	0	0
	Measurement 21														Measurement 21														Measurement 21
		1	2	3	4	5	6	7	8	9	10	11	12			1	2	3	4	5	6	7	8	9	10	11	12			1	2	3	4	5	6	7	8	9	10	11	12
	A	0	0	0	0	0	0	0	0	0	0	0	0		A	0	0	0	0	0	0	0	0	0	0	0	0		A	0	0	0	0	0	0	0	0	0	0	0	0
	B	0	103.43	-11.2041	112.376	106.975	124.739	58.2052	0	0	0	0	0		B	0	41.8351	0.10955	56.6328	33.7633	71.0945	24.2571	0	0	0	0	0		B	0	0	0	0	0	0	0	0	0	0	0	0
	C	0	0	0	0	0	0	0	0	0	0	0	0		C	0	0	0	0	0	0	0	0	0	0	0	0		C	0	0	0	0	0	0	0	0	0	0	0	0
	D	0	0	0	0	0	0	0	0	0	0	0	0		D	0	0	0	0	0	0	0	0	0	0	0	0		D	0	0	0	0	0	0	0	0	0	0	0	0
	E	0	44.9788	59.4762	80.1993	45.7605	0	0	0	0	0	0	0		E	0	19.9152	22.5226	31.1216	19.6074	0	0	0	0	0	0	0		E	0	0	0	0	0	0	0	0	0	0	0	0
	F	0	151.797	139.141	56.3881	74.5338	129.677	82.371	89.018	54.1074	0	0	0		F	0	66.6317	50.3859	31.9073	35.0645	46.7228	27.5546	41.5534	22.0606	0	0	0		F	0	0	0	0	0	0	0	0	0	0	0	0
	G	0	135.175	166.946	181.132	126.283	154.071	161.31	152.985	156.956	0	0	0		G	0	89.895	101.874	78.9054	76.9093	87.4565	94.2289	95.494	97.6344	0	0	0		G	0	0	0	0	0	0	0	0	0	0	0	0
	H	0	0	0	0	0	0	0	0	0	0	0	0		H	0	0	0	0	0	0	0	0	0	0	0	0		H	0	0	0	0	0	0	0	0	0	0	0	0
	Measurement 22														Measurement 22														Measurement 22
		1	2	3	4	5	6	7	8	9	10	11	12			1	2	3	4	5	6	7	8	9	10	11	12			1	2	3	4	5	6	7	8	9	10	11	12
	A	0	0	0	0	0	0	0	0	0	0	0	0		A	0	0	0	0	0	0	0	0	0	0	0	0		A	0	0	0	0	0	0	0	0	0	0	0	0
	B	0	106.089	-11.0158	118.13	112.832	134.27	68.732	0	0	0	0	0		B	0	42.8327	-0.00229625	58.8043	35.3555	71.8779	25.4657	0	0	0	0	0		B	0	0	0	0	0	0	0	0	0	0	0	0
	C	0	0	0	0	0	0	0	0	0	0	0	0		C	0	0	0	0	0	0	0	0	0	0	0	0		C	0	0	0	0	0	0	0	0	0	0	0	0
	D	0	0	0	0	0	0	0	0	0	0	0	0		D	0	0	0	0	0	0	0	0	0	0	0	0		D	0	0	0	0	0	0	0	0	0	0	0	0
	E	0	41.3395	62.145	85.1871	48.3004	0	0	0	0	0	0	0		E	0	16.1076	23.3659	31.5645	20.4117	0	0	0	0	0	0	0		E	0	0	0	0	0	0	0	0	0	0	0	0
	F	0	155.619	139.456	57.2093	76.3188	132.55	86.1458	89.3295	53.3101	0	0	0		F	0	66.0989	51.2492	32.7636	35.6666	48.2015	28.5682	42.5197	21.1316	0	0	0		F	0	0	0	0	0	0	0	0	0	0	0	0
	G	0	135.439	163.496	180.952	126.045	153.35	161.368	152.122	156.838	0	0	0		G	0	89.6173	101.208	78.1628	76.111	86.5574	94.4475	96.4624	96.0224	0	0	0		G	0	0	0	0	0	0	0	0	0	0	0	0
	H	0	0	0	0	0	0	0	0	0	0	0	0		H	0	0	0	0	0	0	0	0	0	0	0	0		H	0	0	0	0	0	0	0	0	0	0	0	0
	Measurement 23														Measurement 23														Measurement 23
		1	2	3	4	5	6	7	8	9	10	11	12			1	2	3	4	5	6	7	8	9	10	11	12			1	2	3	4	5	6	7	8	9	10	11	12
	A	0	0	0	0	0	0	0	0	0	0	0	0		A	0	0	0	0	0	0	0	0	0	0	0	0		A	0	0	0	0	0	0	0	0	0	0	0	0
	B	0	107.702	-10.8421	121.638	116.564	142.219	79.5607	0	0	0	0	0		B	0	43.3668	0.397513	59.8904	36.148	69.5298	26.3958	0	0	0	0	0		B	0	0	0	0	0	0	0	0	0	0	0	0
	C	0	0	0	0	0	0	0	0	0	0	0	0		C	0	0	0	0	0	0	0	0	0	0	0	0		C	0	0	0	0	0	0	0	0	0	0	0	0
	D	0	0	0	0	0	0	0	0	0	0	0	0		D	0	0	0	0	0	0	0	0	0	0	0	0		D	0	0	0	0	0	0	0	0	0	0	0	0
	E	0	42.3085	64.1111	89.5802	50.4845	0	0	0	0	0	0	0		E	0	16.7227	23.4653	31.8066	20.7582	0	0	0	0	0	0	0		E	0	0	0	0	0	0	0	0	0	0	0	0
	F	0	156.205	142.436	58.6684	78.417	133.214	89.3194	91.3898	53.9795	0	0	0		F	0	65.4202	53.0875	32.5004	35.3963	48.5705	28.9143	42.5667	20.8201	0	0	0		F	0	0	0	0	0	0	0	0	0	0	0	0
	G	0	135.813	162.141	180.06	125.991	152.912	161.21	151.75	156.418	0	0	0		G	0	89	100.389	77.6608	74.9679	85.997	93.9425	96.302	94.4659	0	0	0		G	0	0	0	0	0	0	0	0	0	0	0	0
	H	0	0	0	0	0	0	0	0	0	0	0	0		H	0	0	0	0	0	0	0	0	0	0	0	0		H	0	0	0	0	0	0	0	0	0	0	0	0
	Measurement 24														Measurement 24														Measurement 24
		1	2	3	4	5	6	7	8	9	10	11	12			1	2	3	4	5	6	7	8	9	10	11	12			1	2	3	4	5	6	7	8	9	10	11	12
	A	0	0	0	0	0	0	0	0	0	0	0	0		A	0	0	0	0	0	0	0	0	0	0	0	0		A	0	0	0	0	0	0	0	0	0	0	0	0
	B	0	44.5671	-11.2327	51.6481	45.3558	55.452	18.7548	0	0	0	0	0		B	0	34.9881	0.0881108	47.7327	29.8997	53.7442	21.617	0	0	0	0	0		B	0	0	0	0	0	0	0	0	0	0	0	0
	C	0	0	0	0	0	0	0	0	0	0	0	0		C	0	0	0	0	0	0	0	0	0	0	0	0		C	0	0	0	0	0	0	0	0	0	0	0	0
	D	0	0	0	0	0	0	0	0	0	0	0	0		D	0	0	0	0	0	0	0	0	0	0	0	0		D	0	0	0	0	0	0	0	0	0	0	0	0
	E	0	17.0845	36.3705	19.321	26.2365	0	0	0	0	0	0	0		E	0	16.9506	18.2586	23.0064	16.6372	0	0	0	0	0	0	0		E	0	0	0	0	0	0	0	0	0	0	0	0
	F	0	54.7315	35.4811	31.8761	37.4299	36.102	43.9733	31.6394	24.8146	0	0	0		F	0	63.5464	49.0589	24.9062	29.3646	39.9508	23.3891	35.3303	15.7636	0	0	0		F	0	0	0	0	0	0	0	0	0	0	0	0
	G	0	108.461	119.228	107.155	100.75	95.045	102.159	84.4106	93.2157	0	0	0		G	0	85.5588	94.5768	69.2098	68.7018	80.5648	87.989	92.4485	86.7423	0	0	0		G	0	0	0	0	0	0	0	0	0	0	0	0
	H	0	0	0	0	0	0	0	0	0	0	0	0		H	0	0	0	0	0	0	0	0	0	0	0	0		H	0	0	0	0	0	0	0	0	0	0	0	0
	Measurement 25														Measurement 25														Measurement 25
		1	2	3	4	5	6	7	8	9	10	11	12			1	2	3	4	5	6	7	8	9	10	11	12			1	2	3	4	5	6	7	8	9	10	11	12
	A	0	0	0	0	0	0	0	0	0	0	0	0		A	0	0	0	0	0	0	0	0	0	0	0	0		A	0	0	0	0	0	0	0	0	0	0	0	0
	B	0	31.3994	-11.0453	46.4063	30.8765	44.5992	14.6173	0	0	0	0	0		B	0	34.3551	0.0635972	49.273	29.4503	52.9689	20.9638	0	0	0	0	0		B	0	0	0	0	0	0	0	0	0	0	0	0
	C	0	0	0	0	0	0	0	0	0	0	0	0		C	0	0	0	0	0	0	0	0	0	0	0	0		C	0	0	0	0	0	0	0	0	0	0	0	0
	D	0	0	0	0	0	0	0	0	0	0	0	0		D	0	0	0	0	0	0	0	0	0	0	0	0		D	0	0	0	0	0	0	0	0	0	0	0	0
	E	0	8.84811	19.5344	13.6364	13.0091	0	0	0	0	0	0	0		E	0	17.2354	16.9955	23.3976	16.7807	0	0	0	0	0	0	0		E	0	0	0	0	0	0	0	0	0	0	0	0
	F	0	27.2674	26.0292	17.7193	19.672	26.096	29.3861	15.9816	16.233	0	0	0		F	0	64.0016	51.3779	25.3319	28.365	42.8129	23.6787	33.9579	15.2489	0	0	0		F	0	0	0	0	0	0	0	0	0	0	0	0
	G	0	75.0143	74.6716	69.388	62.4097	63.6525	65.7858	56.3381	61.8733	0	0	0		G	0	83.5433	89.4658	66.3579	65.9371	78.1889	84.136	89.6595	84.223	0	0	0		G	0	0	0	0	0	0	0	0	0	0	0	0
	H	0	0	0	0	0	0	0	0	0	0	0	0		H	0	0	0	0	0	0	0	0	0	0	0	0		H	0	0	0	0	0	0	0	0	0	0	0	0
	Measurement 26														Measurement 26														Measurement 26
		1	2	3	4	5	6	7	8	9	10	11	12			1	2	3	4	5	6	7	8	9	10	11	12			1	2	3	4	5	6	7	8	9	10	11	12
	A	0	0	0	0	0	0	0	0	0	0	0	0		A	0	0	0	0	0	0	0	0	0	0	0	0		A	0	0	0	0	0	0	0	0	0	0	0	0
	B	0	28.0825	-10.6091	44.8546	27.4677	41.1977	13.0995	0	0	0	0	0		B	0	34.2733	-0.0755892	50.3289	29.7124	52.4461	20.9525	0	0	0	0	0		B	0	0	0	0	0	0	0	0	0	0	0	0
	C	0	0	0	0	0	0	0	0	0	0	0	0		C	0	0	0	0	0	0	0	0	0	0	0	0		C	0	0	0	0	0	0	0	0	0	0	0	0
	D	0	0	0	0	0	0	0	0	0	0	0	0		D	0	0	0	0	0	0	0	0	0	0	0	0		D	0	0	0	0	0	0	0	0	0	0	0	0
	E	0	6.81968	15.2623	11.9598	9.72825	0	0	0	0	0	0	0		E	0	17.2073	17.2234	23.3133	17.0023	0	0	0	0	0	0	0		E	0	0	0	0	0	0	0	0	0	0	0	0
	F	0	23.8843	24.0442	11.6878	16.126	22.8489	25.6213	12.3638	13.8739	0	0	0		F	0	64.1218	52.0502	24.392	28.4979	43.2729	23.9901	34.1761	15.2165	0	0	0		F	0	0	0	0	0	0	0	0	0	0	0	0
	G	0	58.2391	58.4649	57.2687	48.3075	52.1431	52.7639	45.967	50.0917	0	0	0		G	0	79.1956	87.0121	64.6578	63.6902	76.3696	82.2406	87.6085	81.4176	0	0	0		G	0	0	0	0	0	0	0	0	0	0	0	0
	H	0	0	0	0	0	0	0	0	0	0	0	0		H	0	0	0	0	0	0	0	0	0	0	0	0		H	0	0	0	0	0	0	0	0	0	0	0	0
	Measurement 27														Measurement 27														Measurement 27
		1	2	3	4	5	6	7	8	9	10	11	12			1	2	3	4	5	6	7	8	9	10	11	12			1	2	3	4	5	6	7	8	9	10	11	12
	A	0	0	0	0	0	0	0	0	0	0	0	0		A	0	0	0	0	0	0	0	0	0	0	0	0		A	0	0	0	0	0	0	0	0	0	0	0	0
	B	0	25.7614	-10.3649	43.6062	25.6955	39.0825	12.0666	0	0	0	0	0		B	0	33.5883	-0.12459	50.4652	29.7388	52.0609	21.4274	0	0	0	0	0		B	0	0	0	0	0	0	0	0	0	0	0	0
	C	0	0	0	0	0	0	0	0	0	0	0	0		C	0	0	0	0	0	0	0	0	0	0	0	0		C	0	0	0	0	0	0	0	0	0	0	0	0
	D	0	0	0	0	0	0	0	0	0	0	0	0		D	0	0	0	0	0	0	0	0	0	0	0	0		D	0	0	0	0	0	0	0	0	0	0	0	0
	E	0	4.67352	13.1218	10.5608	8.46141	0	0	0	0	0	0	0		E	0	17.3217	17.1194	23.4035	16.6632	0	0	0	0	0	0	0		E	0	0	0	0	0	0	0	0	0	0	0	0
	F	0	22.3633	22.538	9.49345	14.3452	20.8584	23.9307	10.8863	12.9277	0	0	0		F	0	69.6711	53.1336	24.1808	28.1746	42.9992	24.7782	33.8517	14.9395	0	0	0		F	0	0	0	0	0	0	0	0	0	0	0	0
	G	0	49.0836	50.0892	50.7852	41.6539	45.8345	45.9165	41.6807	43.7449	0	0	0		G	0	76.7152	83.7435	62.7841	61.5254	73.7526	80.6004	85.5591	78.5179	0	0	0		G	0	0	0	0	0	0	0	0	0	0	0	0
	H	0	0	0	0	0	0	0	0	0	0	0	0		H	0	0	0	0	0	0	0	0	0	0	0	0		H	0	0	0	0	0	0	0	0	0	0	0	0
	Measurement 28														Measurement 28														Measurement 28
		1	2	3	4	5	6	7	8	9	10	11	12			1	2	3	4	5	6	7	8	9	10	11	12			1	2	3	4	5	6	7	8	9	10	11	12
	A	0	0	0	0	0	0	0	0	0	0	0	0		A	0	0	0	0	0	0	0	0	0	0	0	0		A	0	0	0	0	0	0	0	0	0	0	0	0
	B	0	24.2481	-9.86823	42.6807	24.4744	37.5587	11.4513	0	0	0	0	0		B	0	32.7661	-0.328892	50.7301	29.8898	51.9531	21.8843	0	0	0	0	0		B	0	0	0	0	0	0	0	0	0	0	0	0
	C	0	0	0	0	0	0	0	0	0	0	0	0		C	0	0	0	0	0	0	0	0	0	0	0	0		C	0	0	0	0	0	0	0	0	0	0	0	0
	D	0	0	0	0	0	0	0	0	0	0	0	0		D	0	0	0	0	0	0	0	0	0	0	0	0		D	0	0	0	0	0	0	0	0	0	0	0	0
	E	0	4.20927	11.9407	9.6172	7.32056	0	0	0	0	0	0	0		E	0	17.5024	17.1457	23.7041	17.0701	0	0	0	0	0	0	0		E	0	0	0	0	0	0	0	0	0	0	0	0
	F	0	20.9148	21.0299	8.05447	12.7076	19.1126	22.6078	9.46217	12.2223	0	0	0		F	0	61.7123	52.9746	23.818	28.2588	42.5699	25.3381	33.86	15.2195	0	0	0		F	0	0	0	0	0	0	0	0	0	0	0	0
	G	0	44.0711	45.3106	46.4556	37.1974	41.6725	41.6359	38.1064	39.6413	0	0	0		G	0	74.7644	82.4334	61.1728	60.0277	71.7015	79.0682	83.1475	75.3393	0	0	0		G	0	0	0	0	0	0	0	0	0	0	0	0
	H	0	0	0	0	0	0	0	0	0	0	0	0		H	0	0	0	0	0	0	0	0	0	0	0	0		H	0	0	0	0	0	0	0	0	0	0	0	0
	Measurement 29														Measurement 29														Measurement 29
		1	2	3	4	5	6	7	8	9	10	11	12			1	2	3	4	5	6	7	8	9	10	11	12			1	2	3	4	5	6	7	8	9	10	11	12
	A	0	0	0	0	0	0	0	0	0	0	0	0		A	0	0	0	0	0	0	0	0	0	0	0	0		A	0	0	0	0	0	0	0	0	0	0	0	0
	B	0	22.5194	-9.6915	41.8228	23.5227	36.2995	10.9302	0	0	0	0	0		B	0	30.7752	-0.127929	51.4857	30.0485	52.1904	21.9056	0	0	0	0	0		B	0	0	0	0	0	0	0	0	0	0	0	0
	C	0	0	0	0	0	0	0	0	0	0	0	0		C	0	0	0	0	0	0	0	0	0	0	0	0		C	0	0	0	0	0	0	0	0	0	0	0	0
	D	0	0	0	0	0	0	0	0	0	0	0	0		D	0	0	0	0	0	0	0	0	0	0	0	0		D	0	0	0	0	0	0	0	0	0	0	0	0
	E	0	3.59892	10.7906	8.80503	6.56847	0	0	0	0	0	0	0		E	0	17.5845	17.1487	23.5384	17.1181	0	0	0	0	0	0	0		E	0	0	0	0	0	0	0	0	0	0	0	0
	F	0	19.7893	19.7494	6.94157	11.7359	17.9673	21.9262	8.83892	11.3967	0	0	0		F	0	62.5926	53.1306	23.388	28.1089	42.1412	25.5739	33.6276	15.01	0	0	0		F	0	0	0	0	0	0	0	0	0	0	0	0
	G	0	40.6354	41.733	43.3552	34.1173	38.7493	38.4491	35.6684	36.5194	0	0	0		G	0	73.5224	80.3711	59.8663	58.2519	69.7626	77.2577	80.8073	72.5973	0	0	0		G	0	0	0	0	0	0	0	0	0	0	0	0
	H	0	0	0	0	0	0	0	0	0	0	0	0		H	0	0	0	0	0	0	0	0	0	0	0	0		H	0	0	0	0	0	0	0	0	0	0	0	0
	Measurement 30														Measurement 30														Measurement 30
		1	2	3	4	5	6	7	8	9	10	11	12			1	2	3	4	5	6	7	8	9	10	11	12			1	2	3	4	5	6	7	8	9	10	11	12
	A	0	0	0	0	0	0	0	0	0	0	0	0		A	0	0	0	0	0	0	0	0	0	0	0	0		A	0	0	0	0	0	0	0	0	0	0	0	0
	B	0	21.3881	-9.11815	41.1898	22.5751	35.5467	10.4299	0	0	0	0	0		B	0	30.7714	-0.448475	51.5545	30.1993	52.786	21.719	0	0	0	0	0		B	0	0	0	0	0	0	0	0	0	0	0	0
	C	0	0	0	0	0	0	0	0	0	0	0	0		C	0	0	0	0	0	0	0	0	0	0	0	0		C	0	0	0	0	0	0	0	0	0	0	0	0
	D	0	0	0	0	0	0	0	0	0	0	0	0		D	0	0	0	0	0	0	0	0	0	0	0	0		D	0	0	0	0	0	0	0	0	0	0	0	0
	E	0	2.81874	10.314	8.16986	6.04922	0	0	0	0	0	0	0		E	0	17.3035	16.8385	23.5111	16.9566	0	0	0	0	0	0	0		E	0	0	0	0	0	0	0	0	0	0	0	0
	F	0	19.2729	19.0137	6.30796	10.891	16.8666	21.244	7.69904	11.3012	0	0	0		F	0	61.8076	52.9073	23.3198	28.1782	42.0857	25.5406	33.8181	15.1466	0	0	0		F	0	0	0	0	0	0	0	0	0	0	0	0
	G	0	38.0471	39.021	40.8514	31.4592	36.093	35.8998	33.2524	34.4883	0	0	0		G	0	72.2474	78.6676	58.0683	56.8868	67.9845	75.8793	79.0427	70.4288	0	0	0		G	0	0	0	0	0	0	0	0	0	0	0	0
	H	0	0	0	0	0	0	0	0	0	0	0	0		H	0	0	0	0	0	0	0	0	0	0	0	0		H	0	0	0	0	0	0	0	0	0	0	0	0
	Measurement 31														Measurement 31														Measurement 31
		1	2	3	4	5	6	7	8	9	10	11	12			1	2	3	4	5	6	7	8	9	10	11	12			1	2	3	4	5	6	7	8	9	10	11	12
	A	0	0	0	0	0	0	0	0	0	0	0	0		A	0	0	0	0	0	0	0	0	0	0	0	0		A	0	0	0	0	0	0	0	0	0	0	0	0
	B	0	20.2161	-8.711	40.6951	21.9775	34.2216	10.0349	0	0	0	0	0		B	0	30.0943	-0.202214	51.7332	29.632	52.529	21.5503	0	0	0	0	0		B	0	0	0	0	0	0	0	0	0	0	0	0
	C	0	0	0	0	0	0	0	0	0	0	0	0		C	0	0	0	0	0	0	0	0	0	0	0	0		C	0	0	0	0	0	0	0	0	0	0	0	0
	D	0	0	0	0	0	0	0	0	0	0	0	0		D	0	0	0	0	0	0	0	0	0	0	0	0		D	0	0	0	0	0	0	0	0	0	0	0	0
	E	0	2.37946	9.75508	7.64349	5.56765	0	0	0	0	0	0	0		E	0	17.5488	17.0809	23.4925	16.7797	0	0	0	0	0	0	0		E	0	0	0	0	0	0	0	0	0	0	0	0
	F	0	18.3091	18.3482	5.60374	10.1783	16.1226	20.5705	7.0447	10.8899	0	0	0		F	0	61.1113	52.4027	23.2347	27.4355	41.3742	25.6967	33.6858	14.8173	0	0	0		F	0	0	0	0	0	0	0	0	0	0	0	0
	G	0	35.8958	36.9969	38.9616	29.3545	34.0483	33.8408	31.5711	32.5883	0	0	0		G	0	70.7977	76.4726	56.8148	55.463	65.5939	74.1412	76.147	67.6899	0	0	0		G	0	0	0	0	0	0	0	0	0	0	0	0
	H	0	0	0	0	0	0	0	0	0	0	0	0		H	0	0	0	0	0	0	0	0	0	0	0	0		H	0	0	0	0	0	0	0	0	0	0	0	0
	Measurement 32														Measurement 32														Measurement 32
		1	2	3	4	5	6	7	8	9	10	11	12			1	2	3	4	5	6	7	8	9	10	11	12			1	2	3	4	5	6	7	8	9	10	11	12
	A	0	0	0	0	0	0	0	0	0	0	0	0		A	0	0	0	0	0	0	0	0	0	0	0	0		A	0	0	0	0	0	0	0	0	0	0	0	0
	B	0	19.2132	-8.54175	40.14	21.4216	34.1389	9.57165	0	0	0	0	0		B	0	29.4947	-0.100643	51.5736	29.7741	52.8281	21.4382	0	0	0	0	0		B	0	0	0	0	0	0	0	0	0	0	0	0
	C	0	0	0	0	0	0	0	0	0	0	0	0		C	0	0	0	0	0	0	0	0	0	0	0	0		C	0	0	0	0	0	0	0	0	0	0	0	0
	D	0	0	0	0	0	0	0	0	0	0	0	0		D	0	0	0	0	0	0	0	0	0	0	0	0		D	0	0	0	0	0	0	0	0	0	0	0	0
	E	0	1.7182	9.05384	7.1563	5.10362	0	0	0	0	0	0	0		E	0	17.3031	16.5018	23.0787	16.5598	0	0	0	0	0	0	0		E	0	0	0	0	0	0	0	0	0	0	0	0
	F	0	17.6664	17.666	5.04123	9.64896	15.5376	19.8961	6.52508	10.4632	0	0	0		F	0	60.4914	52.6577	22.5798	27.1318	40.8573	25.1698	33.3897	14.897	0	0	0		F	0	0	0	0	0	0	0	0	0	0	0	0
	G	0	34.1818	34.6893	37.2281	27.3784	32.5648	32.0737	30.2956	30.9568	0	0	0		G	0	69.9483	75.3254	55.8216	53.7016	64.0633	72.627	74.6412	66.3635	0	0	0		G	0	0	0	0	0	0	0	0	0	0	0	0
	H	0	0	0	0	0	0	0	0	0	0	0	0		H	0	0	0	0	0	0	0	0	0	0	0	0		H	0	0	0	0	0	0	0	0	0	0	0	0
	Measurement 33														Measurement 33														Measurement 33
		1	2	3	4	5	6	7	8	9	10	11	12			1	2	3	4	5	6	7	8	9	10	11	12			1	2	3	4	5	6	7	8	9	10	11	12
	A	0	0	0	0	0	0	0	0	0	0	0	0		A	0	0	0	0	0	0	0	0	0	0	0	0		A	0	0	0	0	0	0	0	0	0	0	0	0
	B	0	18.4981	-8.14138	40.2528	20.8261	33.0408	9.20767	0	0	0	0	0		B	0	28.7462	-0.106637	51.6546	29.8896	52.8386	21.4199	0	0	0	0	0		B	0	0	0	0	0	0	0	0	0	0	0	0
	C	0	0	0	0	0	0	0	0	0	0	0	0		C	0	0	0	0	0	0	0	0	0	0	0	0		C	0	0	0	0	0	0	0	0	0	0	0	0
	D	0	0	0	0	0	0	0	0	0	0	0	0		D	0	0	0	0	0	0	0	0	0	0	0	0		D	0	0	0	0	0	0	0	0	0	0	0	0
	E	0	1.53404	8.52644	6.85567	4.8065	0	0	0	0	0	0	0		E	0	16.7164	16.3125	23.2887	16.4928	0	0	0	0	0	0	0		E	0	0	0	0	0	0	0	0	0	0	0	0
	F	0	17.3535	16.9723	4.53327	9.21309	14.5463	19.4274	5.80726	10.3368	0	0	0		F	0	60.3572	52.2008	22.2531	26.3754	40.551	25.1049	33.0504	14.8643	0	0	0		F	0	0	0	0	0	0	0	0	0	0	0	0
	G	0	32.6128	33.1669	35.748	25.8537	30.9111	30.4705	28.8059	29.6466	0	0	0		G	0	68.9504	73.7461	54.8205	52.1811	62.1289	70.9925	72.52	64.1412	0	0	0		G	0	0	0	0	0	0	0	0	0	0	0	0
	H	0	0	0	0	0	0	0	0	0	0	0	0		H	0	0	0	0	0	0	0	0	0	0	0	0		H	0	0	0	0	0	0	0	0	0	0	0	0
	Measurement 34														Measurement 34														Measurement 34
		1	2	3	4	5	6	7	8	9	10	11	12			1	2	3	4	5	6	7	8	9	10	11	12			1	2	3	4	5	6	7	8	9	10	11	12
	A	0	0	0	0	0	0	0	0	0	0	0	0		A	0	0	0	0	0	0	0	0	0	0	0	0		A	0	0	0	0	0	0	0	0	0	0	0	0
	B	0	17.7615	-7.83757	39.8881	20.6439	33.3754	9.139	0	0	0	0	0		B	0	28.2043	0.018151	51.1855	30.0549	53.4507	21.936	0	0	0	0	0		B	0	0	0	0	0	0	0	0	0	0	0	0
	C	0	0	0	0	0	0	0	0	0	0	0	0		C	0	0	0	0	0	0	0	0	0	0	0	0		C	0	0	0	0	0	0	0	0	0	0	0	0
	D	0	0	0	0	0	0	0	0	0	0	0	0		D	0	0	0	0	0	0	0	0	0	0	0	0		D	0	0	0	0	0	0	0	0	0	0	0	0
	E	0	1.03257	8.54983	6.5931	4.53958	0	0	0	0	0	0	0		E	0	16.5756	16.028	22.3851	16.7128	0	0	0	0	0	0	0		E	0	0	0	0	0	0	0	0	0	0	0	0
	F	0	16.6053	16.7023	4.36701	8.74407	14.0378	19.2825	4.95729	10.06	0	0	0		F	0	59.6835	51.8171	21.6879	26.1608	40.2626	25.3511	32.342	14.8614	0	0	0		F	0	0	0	0	0	0	0	0	0	0	0	0
	G	0	30.8895	31.8034	34.4119	24.5832	29.7048	29.4804	27.2214	28.4326	0	0	0		G	0	68.571	73.8143	53.4693	50.9922	60.8449	69.4565	70.7092	63.5376	0	0	0		G	0	0	0	0	0	0	0	0	0	0	0	0
	H	0	0	0	0	0	0	0	0	0	0	0	0		H	0	0	0	0	0	0	0	0	0	0	0	0		H	0	0	0	0	0	0	0	0	0	0	0	0
	Measurement 35														Measurement 35														Measurement 35
		1	2	3	4	5	6	7	8	9	10	11	12			1	2	3	4	5	6	7	8	9	10	11	12			1	2	3	4	5	6	7	8	9	10	11	12
	A	0	0	0	0	0	0	0	0	0	0	0	0		A	0	0	0	0	0	0	0	0	0	0	0	0		A	0	0	0	0	0	0	0	0	0	0	0	0
	B	0	16.9389	-8.09451	39.3684	19.9539	32.6045	8.71732	0	0	0	0	0		B	0	27.8458	-0.0367744	51.1293	30.2252	53.6041	21.8714	0	0	0	0	0		B	0	0	0	0	0	0	0	0	0	0	0	0
	C	0	0	0	0	0	0	0	0	0	0	0	0		C	0	0	0	0	0	0	0	0	0	0	0	0		C	0	0	0	0	0	0	0	0	0	0	0	0
	D	0	0	0	0	0	0	0	0	0	0	0	0		D	0	0	0	0	0	0	0	0	0	0	0	0		D	0	0	0	0	0	0	0	0	0	0	0	0
	E	0	0.914425	7.92338	5.93142	4.08073	0	0	0	0	0	0	0		E	0	16.4021	15.5585	22.7401	16.1011	0	0	0	0	0	0	0		E	0	0	0	0	0	0	0	0	0	0	0	0
	F	0	16.1256	16.0787	3.67251	8.2178	13.835	18.7605	4.91394	9.66169	0	0	0		F	0	59.2013	51.428	21.3958	25.4006	39.3867	24.6811	31.7062	14.885	0	0	0		F	0	0	0	0	0	0	0	0	0	0	0	0
	G	0	29.4503	29.9462	32.9599	22.9182	28.4281	28.0112	26.6015	27.1408	0	0	0		G	0	66.8399	72.3758	52.5788	49.9824	59.6048	68.4848	69.771	62.2685	0	0	0		G	0	0	0	0	0	0	0	0	0	0	0	0
	H	0	0	0	0	0	0	0	0	0	0	0	0		H	0	0	0	0	0	0	0	0	0	0	0	0		H	0	0	0	0	0	0	0	0	0	0	0	0
OCR Group Data (pmol/min):
Measurement:	Measurement 1	Measurement 2	Measurement 3	Measurement 4	Measurement 5	Measurement 6	Measurement 7	Measurement 8	Measurement 9	Measurement 10	Measurement 11	Measurement 12	Measurement 13	Measurement 14	Measurement 15	Measurement 16	Measurement 17	Measurement 18	Measurement 19	Measurement 20	Measurement 21	Measurement 22	Measurement 23	Measurement 24	Measurement 25	Measurement 26	Measurement 27	Measurement 28	Measurement 29	Measurement 30	Measurement 31	Measurement 32	Measurement 33	Measurement 34	Measurement 35
Time (min):	1.30806	7.91909	14.5028	21.0925	27.6911	34.2691	40.9615	47.5705	54.1586	60.7408	67.3401	73.9522	80.5479	87.1613	93.7556	100.379	106.982	113.592	120.317	126.895	133.509	140.122	146.743	153.469	160.071	166.69	173.326	179.946	186.565	193.153	199.764	206.379	212.998	219.625	226.248
Background	0	0	0	0	0	0	0	0	0	0	0	0	0	0	0	0	0	0	0	0	0	0	0	0	0	0	0	0	0	0	0	0	0	0	0
Embryo	115.368	106.065	103.421	101.621	100.962	99.9638	58.3114	35.7085	29.9107	27.5314	26.2906	25.5735	25.2314	25.5297	26.2566	27.19	28.3963	29.7775	87.3777	81.1917	83.4427	86.4415	89.2753	33.3114	21.6814	18.7952	17.2227	16.0969	15.1951	14.5533	13.9359	13.4122	12.9776	12.6912	12.2002
Adult	174.406	168.037	164.867	164.357	163.454	162.475	152.548	131.418	110.406	100.093	95.6917	93.6171	92.6323	92.0974	91.6367	91.8468	92.342	92.9759	156.258	155.438	154.357	153.701	153.287	101.303	66.1417	52.9058	46.0986	41.7613	38.6534	36.139	34.1572	32.4211	30.9019	29.5659	28.182
OCR Group Error (pmol/min)	StandardDeviation
Measurement:	Measurement 1	Measurement 2	Measurement 3	Measurement 4	Measurement 5	Measurement 6	Measurement 7	Measurement 8	Measurement 9	Measurement 10	Measurement 11	Measurement 12	Measurement 13	Measurement 14	Measurement 15	Measurement 16	Measurement 17	Measurement 18	Measurement 19	Measurement 20	Measurement 21	Measurement 22	Measurement 23	Measurement 24	Measurement 25	Measurement 26	Measurement 27	Measurement 28	Measurement 29	Measurement 30	Measurement 31	Measurement 32	Measurement 33	Measurement 34	Measurement 35
Time (min):	1.30806	7.91909	14.5028	21.0925	27.6911	34.2691	40.9615	47.5705	54.1586	60.7408	67.3401	73.9522	80.5479	87.1613	93.7556	100.379	106.982	113.592	120.317	126.895	133.509	140.122	146.743	153.469	160.071	166.69	173.326	179.946	186.565	193.153	199.764	206.379	212.998	219.625	226.248
Background	0	0	0	0	0	0	0	0	0	0	0	0	0	0	0	0	0	0	0	0	0	0	0	0	0	0	0	0	0	0	0	0	0	0	0
Embryo	53.0015	49.8758	49.1398	48.742	48.7827	48.5857	25.2152	15.7511	13.9094	13.4186	13.3484	13.4125	13.5638	14.0702	14.6351	15.144	15.8623	16.5294	42.4524	39.8294	40.7224	42.0446	42.6598	16.2548	13.1877	12.751	12.4647	12.1547	11.916	11.7288	11.4997	11.4417	11.3158	11.3124	11.2097
Adult	18.5366	16.0606	15.5137	15.4139	14.8599	14.9969	13.9178	12.6001	13.1347	12.7305	13.1647	13.6645	14.0007	14.2764	14.3634	14.4455	14.5127	14.5375	17.2661	17.5595	17.2733	16.9375	16.5646	10.6755	6.50935	4.72373	3.61969	3.35251	3.15347	3.09771	3.0821	3.01386	3.00432	2.97313	2.90145
ECAR Group Data (pmol/min)
Measurement:	Measurement 1	Measurement 2	Measurement 3	Measurement 4	Measurement 5	Measurement 6	Measurement 7	Measurement 8	Measurement 9	Measurement 10	Measurement 11	Measurement 12	Measurement 13	Measurement 14	Measurement 15	Measurement 16	Measurement 17	Measurement 18	Measurement 19	Measurement 20	Measurement 21	Measurement 22	Measurement 23	Measurement 24	Measurement 25	Measurement 26	Measurement 27	Measurement 28	Measurement 29	Measurement 30	Measurement 31	Measurement 32	Measurement 33	Measurement 34	Measurement 35
Time (min):	1.30806	7.91909	14.5028	21.0925	27.6911	34.2691	40.9615	47.5705	54.1586	60.7408	67.3401	73.9522	80.5479	87.1613	93.7556	100.379	106.982	113.592	120.317	126.895	133.509	140.122	146.743	153.469	160.071	166.69	173.326	179.946	186.565	193.153	199.764	206.379	212.998	219.625	226.248
Background	0	0	0	0	0	0	0	0	0	0	0	0	0	0	0	0	0	0	0	0	0	0	0	0	0	0	0	0	0	0	0	0	0	0	0
Embryo	19.1226	13.9293	13.674	13.5186	13.9601	14.1041	29.5757	38.5298	40.3998	39.7709	39.6528	38.7967	38.3365	36.444	36.5751	36.0782	35.7276	35.3697	29.5118	33.3044	35.7078	36.2213	36.431	30.2351	30.3477	30.4501	30.744	30.3371	30.2911	30.222	29.9998	29.757	29.5561	29.3732	29.0847
Adult	69.3257	60.0435	60.1988	60.091	59.8539	59.6246	70.9806	89.3797	100.176	102.417	101.802	100.498	99.1833	97.3795	96.0268	94.1613	93.084	92.0625	90.1687	90.1278	90.2996	89.8236	89.0906	83.224	80.1889	77.774	75.3998	73.4568	71.5546	69.9007	67.89	66.5615	64.9351	63.9244	62.7383
ECAR Group Error (pmol/min)	StandardDeviation
Measurement:	Measurement 1	Measurement 2	Measurement 3	Measurement 4	Measurement 5	Measurement 6	Measurement 7	Measurement 8	Measurement 9	Measurement 10	Measurement 11	Measurement 12	Measurement 13	Measurement 14	Measurement 15	Measurement 16	Measurement 17	Measurement 18	Measurement 19	Measurement 20	Measurement 21	Measurement 22	Measurement 23	Measurement 24	Measurement 25	Measurement 26	Measurement 27	Measurement 28	Measurement 29	Measurement 30	Measurement 31	Measurement 32	Measurement 33	Measurement 34	Measurement 35
Time (min):	1.30806	7.91909	14.5028	21.0925	27.6911	34.2691	40.9615	47.5705	54.1586	60.7408	67.3401	73.9522	80.5479	87.1613	93.7556	100.379	106.982	113.592	120.317	126.895	133.509	140.122	146.743	153.469	160.071	166.69	173.326	179.946	186.565	193.153	199.764	206.379	212.998	219.625	226.248
Background	0	0	0	0	0	0	0	0	0	0	0	0	0	0	0	0	0	0	0	0	0	0	0	0	0	0	0	0	0	0	0	0	0	0	0
Embryo	7.81072	6.79944	6.93669	7.06083	7.23211	7.20591	15.2671	18.9956	19.3797	18.3415	17.8646	17.9343	17.6927	17.4578	17.4253	17.1534	17.2599	17.2116	15.4057	16.8962	17.8689	18.3036	18.0461	15.8884	16.3047	16.4339	17.1868	16.1229	16.2748	16.2905	16.1187	16.1323	16.1266	16.0355	16.0068
Adult	11.825	13.1722	12.7588	12.6058	12.2131	11.8488	13.6712	10.2296	10.0853	9.59255	9.45611	9.10247	8.92966	8.66459	8.86621	8.63671	8.59159	8.71707	8.71517	8.67473	8.84431	9.00948	9.03772	9.77516	9.39048	9.17812	8.98963	8.82813	8.59914	8.57741	8.2095	8.25791	8.11923	8.29994	8.17795
PER Group Data (pmol/min)
Measurement:	Measurement 1	Measurement 2	Measurement 3	Measurement 4	Measurement 5	Measurement 6	Measurement 7	Measurement 8	Measurement 9	Measurement 10	Measurement 11	Measurement 12	Measurement 13	Measurement 14	Measurement 15	Measurement 16	Measurement 17	Measurement 18	Measurement 19	Measurement 20	Measurement 21	Measurement 22	Measurement 23	Measurement 24	Measurement 25	Measurement 26	Measurement 27	Measurement 28	Measurement 29	Measurement 30	Measurement 31	Measurement 32	Measurement 33	Measurement 34	Measurement 35
Time (min):	1.30806	7.91909	14.5028	21.0925	27.6911	34.2691	40.9615	47.5705	54.1586	60.7408	67.3401	73.9522	80.5479	87.1613	93.7556	100.379	106.982	113.592	120.317	126.895	133.509	140.122	146.743	153.469	160.071	166.69	173.326	179.946	186.565	193.153	199.764	206.379	212.998	219.625	226.248
Background	0	0	0	0	0	0	0	0	0	0	0	0	0	0	0	0	0	0	0	0	0	0	0	0	0	0	0	0	0	0	0	0	0	0	0
Embryo	0	0	0	0	0	0	0	0	0	0	0	0	0	0	0	0	0	0	0	0	0	0	0	0	0	0	0	0	0	0	0	0	0	0	0
Adult	0	0	0	0	0	0	0	0	0	0	0	0	0	0	0	0	0	0	0	0	0	0	0	0	0	0	0	0	0	0	0	0	0	0	0
PER Group Error (pmol/min)	StandardDeviation
Measurement:	Measurement 1	Measurement 2	Measurement 3	Measurement 4	Measurement 5	Measurement 6	Measurement 7	Measurement 8	Measurement 9	Measurement 10	Measurement 11	Measurement 12	Measurement 13	Measurement 14	Measurement 15	Measurement 16	Measurement 17	Measurement 18	Measurement 19	Measurement 20	Measurement 21	Measurement 22	Measurement 23	Measurement 24	Measurement 25	Measurement 26	Measurement 27	Measurement 28	Measurement 29	Measurement 30	Measurement 31	Measurement 32	Measurement 33	Measurement 34	Measurement 35
Time (min):	1.30806	7.91909	14.5028	21.0925	27.6911	34.2691	40.9615	47.5705	54.1586	60.7408	67.3401	73.9522	80.5479	87.1613	93.7556	100.379	106.982	113.592	120.317	126.895	133.509	140.122	146.743	153.469	160.071	166.69	173.326	179.946	186.565	193.153	199.764	206.379	212.998	219.625	226.248
Background	0	0	0	0	0	0	0	0	0	0	0	0	0	0	0	0	0	0	0	0	0	0	0	0	0	0	0	0	0	0	0	0	0	0	0
Embryo	0	0	0	0	0	0	0	0	0	0	0	0	0	0	0	0	0	0	0	0	0	0	0	0	0	0	0	0	0	0	0	0	0	0	0
Adult	0	0	0	0	0	0	0	0	0	0	0	0	0	0	0	0	0	0	0	0	0	0	0	0	0	0	0	0	0	0	0	0	0	0	0

## Sheet: Normalized Rate
Measurement	Well	Group	Time	OCR	ECAR	PER
1	A01	Background	1.30806	0	0	0
1	A02	Background	1.30806	0	0	0
1	A03	Background	1.30806	0	0	0
1	A04	Background	1.30806	0	0	0
1	A05	Background	1.30806	0	0	0
1	A06	Background	1.30806	0	0	0
1	A07	Background	1.30806	0	0	0
1	A08	Background	1.30806	0	0	0
1	A09	Background	1.30806	0	0	0
1	A10	Background	1.30806	0	0	0
1	A11	Background	1.30806	0	0	0
1	A12	Background	1.30806	0	0	0
1	B01	Background	1.30806	0	0	0
1	B02	Embryo	1.30806	27.8334	3.87476	0
1	B03	Embryo	1.30806	0	0	0
1	B04	Embryo	1.30806	9.39913	1.81842	0
1	B05	Embryo	1.30806	8.34936	1.41403	0
1	B06	Embryo	1.30806	16.1349	2.83661	0
1	B07	Embryo	1.30806	-0.301055	0.559533	0
1	B08	Background	1.30806	0	0	0
1	B09	Background	1.30806	0	0	0
1	B10	Background	1.30806	0	0	0
1	B11	Background	1.30806	0	0	0
1	B12	Background	1.30806	0	0	0
1	C01	Background	1.30806	0	0	0
1	C02	Background	1.30806	0	0	0
1	C03	Background	1.30806	0	0	0
1	C04	Background	1.30806	0	0	0
1	C05	Background	1.30806	0	0	0
1	C06	Background	1.30806	0	0	0
1	C07	Background	1.30806	0	0	0
1	C08	Background	1.30806	0	0	0
1	C09	Background	1.30806	0	0	0
1	C10	Background	1.30806	0	0	0
1	C11	Background	1.30806	0	0	0
1	C12	Background	1.30806	0	0	0
1	D01	Background	1.30806	0	0	0
1	D02	Background	1.30806	0	0	0
1	D03	Background	1.30806	0	0	0
1	D04	Background	1.30806	0	0	0
1	D05	Background	1.30806	0	0	0
1	D06	Background	1.30806	0	0	0
1	D07	Background	1.30806	0	0	0
1	D08	Background	1.30806	0	0	0
1	D09	Background	1.30806	0	0	0
1	D10	Background	1.30806	0	0	0
1	D11	Background	1.30806	0	0	0
1	D12	Background	1.30806	0	0	0
1	E01	Background	1.30806	0	0	0
1	E02	Embryo	1.30806	11.5439	1.30481	0
1	E03	Embryo	1.30806	37.7177	7.68296	0
1	E04	Embryo	1.30806	13.6694	2.58891	0
1	E05	Embryo	1.30806	5.57196	1.0362	0
1	E06	Background	1.30806	0	0	0
1	E07	Background	1.30806	0	0	0
1	E08	Background	1.30806	0	0	0
1	E09	Background	1.30806	0	0	0
1	E10	Background	1.30806	0	0	0
1	E11	Background	1.30806	0	0	0
1	E12	Background	1.30806	0	0	0
1	F01	Background	1.30806	0	0	0
1	F02	Embryo	1.30806	57.3685	8.11096	0
1	F03	Embryo	1.30806	23.8758	3.46709	0
1	F04	Embryo	1.30806	12.2533	2.62857	0
1	F05	Embryo	1.30806	18.3094	2.9056	0
1	F06	Embryo	1.30806	43.9882	6.28921	0
1	F07	Embryo	1.30806	14.931	2.23311	0
1	F08	Embryo	1.30806	27.4141	5.17883	0
1	F09	Embryo	1.30806	45.0117	6.2567	0
1	F10	Background	1.30806	0	0	0
1	F11	Background	1.30806	0	0	0
1	F12	Background	1.30806	0	0	0
1	G01	Background	1.30806	0	0	0
1	G02	Adult	1.30806	18.9684	7.55297	0
1	G03	Adult	1.30806	9.17965	3.70197	0
1	G04	Adult	1.30806	34.0359	10.8115	0
1	G05	Adult	1.30806	24.1477	10.7852	0
1	G06	Adult	1.30806	66.5914	25.2375	0
1	G07	Adult	1.30806	59.4698	21.4707	0
1	G08	Adult	1.30806	17.1092	8.71404	0
1	G09	Adult	1.30806	18.0241	6.7174	0
1	G10	Background	1.30806	0	0	0
1	G11	Background	1.30806	0	0	0
1	G12	Background	1.30806	0	0	0
1	H01	Background	1.30806	0	0	0
1	H02	Background	1.30806	0	0	0
1	H03	Background	1.30806	0	0	0
1	H04	Background	1.30806	0	0	0
1	H05	Background	1.30806	0	0	0
1	H06	Background	1.30806	0	0	0
1	H07	Background	1.30806	0	0	0
1	H08	Background	1.30806	0	0	0
1	H09	Background	1.30806	0	0	0
1	H10	Background	1.30806	0	0	0
1	H11	Background	1.30806	0	0	0
1	H12	Background	1.30806	0	0	0
2	A01	Background	7.91909	0	0	0
2	A02	Background	7.91909	0	0	0
2	A03	Background	7.91909	0	0	0
2	A04	Background	7.91909	0	0	0
2	A05	Background	7.91909	0	0	0
2	A06	Background	7.91909	0	0	0
2	A07	Background	7.91909	0	0	0
2	A08	Background	7.91909	0	0	0
2	A09	Background	7.91909	0	0	0
2	A10	Background	7.91909	0	0	0
2	A11	Background	7.91909	0	0	0
2	A12	Background	7.91909	0	0	0
2	B01	Background	7.91909	0	0	0
2	B02	Embryo	7.91909	25.9223	2.77898	0
2	B03	Embryo	7.91909	0	0	0
2	B04	Embryo	7.91909	8.59484	1.07478	0
2	B05	Embryo	7.91909	7.70944	0.723957	0
2	B06	Embryo	7.91909	14.055	2.1641	0
2	B07	Embryo	7.91909	-0.182353	0.0283049	0
2	B08	Background	7.91909	0	0	0
2	B09	Background	7.91909	0	0	0
2	B10	Background	7.91909	0	0	0
2	B11	Background	7.91909	0	0	0
2	B12	Background	7.91909	0	0	0
2	C01	Background	7.91909	0	0	0
2	C02	Background	7.91909	0	0	0
2	C03	Background	7.91909	0	0	0
2	C04	Background	7.91909	0	0	0
2	C05	Background	7.91909	0	0	0
2	C06	Background	7.91909	0	0	0
2	C07	Background	7.91909	0	0	0
2	C08	Background	7.91909	0	0	0
2	C09	Background	7.91909	0	0	0
2	C10	Background	7.91909	0	0	0
2	C11	Background	7.91909	0	0	0
2	C12	Background	7.91909	0	0	0
2	D01	Background	7.91909	0	0	0
2	D02	Background	7.91909	0	0	0
2	D03	Background	7.91909	0	0	0
2	D04	Background	7.91909	0	0	0
2	D05	Background	7.91909	0	0	0
2	D06	Background	7.91909	0	0	0
2	D07	Background	7.91909	0	0	0
2	D08	Background	7.91909	0	0	0
2	D09	Background	7.91909	0	0	0
2	D10	Background	7.91909	0	0	0
2	D11	Background	7.91909	0	0	0
2	D12	Background	7.91909	0	0	0
2	E01	Background	7.91909	0	0	0
2	E02	Embryo	7.91909	10.2438	1.12135	0
2	E03	Embryo	7.91909	34.0209	4.77776	0
2	E04	Embryo	7.91909	12.3217	1.3558	0
2	E05	Embryo	7.91909	4.9606	0.675451	0
2	E06	Background	7.91909	0	0	0
2	E07	Background	7.91909	0	0	0
2	E08	Background	7.91909	0	0	0
2	E09	Background	7.91909	0	0	0
2	E10	Background	7.91909	0	0	0
2	E11	Background	7.91909	0	0	0
2	E12	Background	7.91909	0	0	0
2	F01	Background	7.91909	0	0	0
2	F02	Embryo	7.91909	54.2851	7.88284	0
2	F03	Embryo	7.91909	22.7474	3.03835	0
2	F04	Embryo	7.91909	11.2962	1.72989	0
2	F05	Embryo	7.91909	17.2804	2.52886	0
2	F06	Embryo	7.91909	41.4632	4.54875	0
2	F07	Embryo	7.91909	13.6931	1.91857	0
2	F08	Embryo	7.91909	25.1737	3.97459	0
2	F09	Embryo	7.91909	40.3404	5.64364	0
2	F10	Background	7.91909	0	0	0
2	F11	Background	7.91909	0	0	0
2	F12	Background	7.91909	0	0	0
2	G01	Background	7.91909	0	0	0
2	G02	Adult	7.91909	17.9876	6.71862	0
2	G03	Adult	7.91909	8.68882	2.66699	0
2	G04	Adult	7.91909	32.4424	8.23547	0
2	G05	Adult	7.91909	22.6556	9.25366	0
2	G06	Adult	7.91909	70.218	23.5975	0
2	G07	Adult	7.91909	56.336	18.7928	0
2	G08	Adult	7.91909	16.0713	8.476	0
2	G09	Adult	7.91909	17.9009	6.07862	0
2	G10	Background	7.91909	0	0	0
2	G11	Background	7.91909	0	0	0
2	G12	Background	7.91909	0	0	0
2	H01	Background	7.91909	0	0	0
2	H02	Background	7.91909	0	0	0
2	H03	Background	7.91909	0	0	0
2	H04	Background	7.91909	0	0	0
2	H05	Background	7.91909	0	0	0
2	H06	Background	7.91909	0	0	0
2	H07	Background	7.91909	0	0	0
2	H08	Background	7.91909	0	0	0
2	H09	Background	7.91909	0	0	0
2	H10	Background	7.91909	0	0	0
2	H11	Background	7.91909	0	0	0
2	H12	Background	7.91909	0	0	0
3	A01	Background	14.5028	0	0	0
3	A02	Background	14.5028	0	0	0
3	A03	Background	14.5028	0	0	0
3	A04	Background	14.5028	0	0	0
3	A05	Background	14.5028	0	0	0
3	A06	Background	14.5028	0	0	0
3	A07	Background	14.5028	0	0	0
3	A08	Background	14.5028	0	0	0
3	A09	Background	14.5028	0	0	0
3	A10	Background	14.5028	0	0	0
3	A11	Background	14.5028	0	0	0
3	A12	Background	14.5028	0	0	0
3	B01	Background	14.5028	0	0	0
3	B02	Embryo	14.5028	25.2937	2.97553	0
3	B03	Embryo	14.5028	0	0	0
3	B04	Embryo	14.5028	8.42935	1.18502	0
3	B05	Embryo	14.5028	7.5264	0.827361	0
3	B06	Embryo	14.5028	13.5917	2.34904	0
3	B07	Embryo	14.5028	-0.0665827	-0.00756491	0
3	B08	Background	14.5028	0	0	0
3	B09	Background	14.5028	0	0	0
3	B10	Background	14.5028	0	0	0
3	B11	Background	14.5028	0	0	0
3	B12	Background	14.5028	0	0	0
3	C01	Background	14.5028	0	0	0
3	C02	Background	14.5028	0	0	0
3	C03	Background	14.5028	0	0	0
3	C04	Background	14.5028	0	0	0
3	C05	Background	14.5028	0	0	0
3	C06	Background	14.5028	0	0	0
3	C07	Background	14.5028	0	0	0
3	C08	Background	14.5028	0	0	0
3	C09	Background	14.5028	0	0	0
3	C10	Background	14.5028	0	0	0
3	C11	Background	14.5028	0	0	0
3	C12	Background	14.5028	0	0	0
3	D01	Background	14.5028	0	0	0
3	D02	Background	14.5028	0	0	0
3	D03	Background	14.5028	0	0	0
3	D04	Background	14.5028	0	0	0
3	D05	Background	14.5028	0	0	0
3	D06	Background	14.5028	0	0	0
3	D07	Background	14.5028	0	0	0
3	D08	Background	14.5028	0	0	0
3	D09	Background	14.5028	0	0	0
3	D10	Background	14.5028	0	0	0
3	D11	Background	14.5028	0	0	0
3	D12	Background	14.5028	0	0	0
3	E01	Background	14.5028	0	0	0
3	E02	Embryo	14.5028	9.93918	1.15373	0
3	E03	Embryo	14.5028	32.6086	3.64667	0
3	E04	Embryo	14.5028	11.9078	1.2057	0
3	E05	Embryo	14.5028	4.74566	0.535675	0
3	E06	Background	14.5028	0	0	0
3	E07	Background	14.5028	0	0	0
3	E08	Background	14.5028	0	0	0
3	E09	Background	14.5028	0	0	0
3	E10	Background	14.5028	0	0	0
3	E11	Background	14.5028	0	0	0
3	E12	Background	14.5028	0	0	0
3	F01	Background	14.5028	0	0	0
3	F02	Embryo	14.5028	53.3818	7.66921	0
3	F03	Embryo	14.5028	22.4946	2.95564	0
3	F04	Embryo	14.5028	11.0363	1.72598	0
3	F05	Embryo	14.5028	16.9778	2.44933	0
3	F06	Embryo	14.5028	40.8948	4.36387	0
3	F07	Embryo	14.5028	13.0963	1.86896	0
3	F08	Embryo	14.5028	24.6179	3.77896	0
3	F09	Embryo	14.5028	38.7094	5.20934	0
3	F10	Background	14.5028	0	0	0
3	F11	Background	14.5028	0	0	0
3	F12	Background	14.5028	0	0	0
3	G01	Background	14.5028	0	0	0
3	G02	Adult	14.5028	17.5624	6.77295	0
3	G03	Adult	14.5028	8.52736	2.67294	0
3	G04	Adult	14.5028	31.9781	8.21471	0
3	G05	Adult	14.5028	22.1686	9.19073	0
3	G06	Adult	14.5028	71.4009	25.4434	0
3	G07	Adult	14.5028	55.6637	18.7776	0
3	G08	Adult	14.5028	15.7962	8.40734	0
3	G09	Adult	14.5028	16.8579	5.85188	0
3	G10	Background	14.5028	0	0	0
3	G11	Background	14.5028	0	0	0
3	G12	Background	14.5028	0	0	0
3	H01	Background	14.5028	0	0	0
3	H02	Background	14.5028	0	0	0
3	H03	Background	14.5028	0	0	0
3	H04	Background	14.5028	0	0	0
3	H05	Background	14.5028	0	0	0
3	H06	Background	14.5028	0	0	0
3	H07	Background	14.5028	0	0	0
3	H08	Background	14.5028	0	0	0
3	H09	Background	14.5028	0	0	0
3	H10	Background	14.5028	0	0	0
3	H11	Background	14.5028	0	0	0
3	H12	Background	14.5028	0	0	0
4	A01	Background	21.0925	0	0	0
4	A02	Background	21.0925	0	0	0
4	A03	Background	21.0925	0	0	0
4	A04	Background	21.0925	0	0	0
4	A05	Background	21.0925	0	0	0
4	A06	Background	21.0925	0	0	0
4	A07	Background	21.0925	0	0	0
4	A08	Background	21.0925	0	0	0
4	A09	Background	21.0925	0	0	0
4	A10	Background	21.0925	0	0	0
4	A11	Background	21.0925	0	0	0
4	A12	Background	21.0925	0	0	0
4	B01	Background	21.0925	0	0	0
4	B02	Embryo	21.0925	25.0423	3.07432	0
4	B03	Embryo	21.0925	0	0	0
4	B04	Embryo	21.0925	7.75007	1.02311	0
4	B05	Embryo	21.0925	7.43528	0.870631	0
4	B06	Embryo	21.0925	13.3993	2.44316	0
4	B07	Embryo	21.0925	0.0208585	-0.0151594	0
4	B08	Background	21.0925	0	0	0
4	B09	Background	21.0925	0	0	0
4	B10	Background	21.0925	0	0	0
4	B11	Background	21.0925	0	0	0
4	B12	Background	21.0925	0	0	0
4	C01	Background	21.0925	0	0	0
4	C02	Background	21.0925	0	0	0
4	C03	Background	21.0925	0	0	0
4	C04	Background	21.0925	0	0	0
4	C05	Background	21.0925	0	0	0
4	C06	Background	21.0925	0	0	0
4	C07	Background	21.0925	0	0	0
4	C08	Background	21.0925	0	0	0
4	C09	Background	21.0925	0	0	0
4	C10	Background	21.0925	0	0	0
4	C11	Background	21.0925	0	0	0
4	C12	Background	21.0925	0	0	0
4	D01	Background	21.0925	0	0	0
4	D02	Background	21.0925	0	0	0
4	D03	Background	21.0925	0	0	0
4	D04	Background	21.0925	0	0	0
4	D05	Background	21.0925	0	0	0
4	D06	Background	21.0925	0	0	0
4	D07	Background	21.0925	0	0	0
4	D08	Background	21.0925	0	0	0
4	D09	Background	21.0925	0	0	0
4	D10	Background	21.0925	0	0	0
4	D11	Background	21.0925	0	0	0
4	D12	Background	21.0925	0	0	0
4	E01	Background	21.0925	0	0	0
4	E02	Embryo	21.0925	9.59979	1.14471	0
4	E03	Embryo	21.0925	31.7777	3.1847	0
4	E04	Embryo	21.0925	11.6497	1.18823	0
4	E05	Embryo	21.0925	4.65086	0.512869	0
4	E06	Background	21.0925	0	0	0
4	E07	Background	21.0925	0	0	0
4	E08	Background	21.0925	0	0	0
4	E09	Background	21.0925	0	0	0
4	E10	Background	21.0925	0	0	0
4	E11	Background	21.0925	0	0	0
4	E12	Background	21.0925	0	0	0
4	F01	Background	21.0925	0	0	0
4	F02	Embryo	21.0925	53.0443	7.52852	0
4	F03	Embryo	21.0925	22.4615	2.98997	0
4	F04	Embryo	21.0925	10.8649	1.6707	0
4	F05	Embryo	21.0925	16.7875	2.43299	0
4	F06	Embryo	21.0925	40.542	4.33633	0
4	F07	Embryo	21.0925	12.9348	1.87091	0
4	F08	Embryo	21.0925	24.397	3.82609	0
4	F09	Embryo	21.0925	37.8842	5.27837	0
4	F10	Background	21.0925	0	0	0
4	F11	Background	21.0925	0	0	0
4	F12	Background	21.0925	0	0	0
4	G01	Background	21.0925	0	0	0
4	G02	Adult	21.0925	17.4516	6.85821	0
4	G03	Adult	21.0925	8.46371	2.63203	0
4	G04	Adult	21.0925	31.9154	8.23234	0
4	G05	Adult	21.0925	22.155	9.1401	0
4	G06	Adult	21.0925	70.8753	25.1287	0
4	G07	Adult	21.0925	55.6942	18.809	0
4	G08	Adult	21.0925	15.7955	8.3609	0
4	G09	Adult	21.0925	16.8359	5.91493	0
4	G10	Background	21.0925	0	0	0
4	G11	Background	21.0925	0	0	0
4	G12	Background	21.0925	0	0	0
4	H01	Background	21.0925	0	0	0
4	H02	Background	21.0925	0	0	0
4	H03	Background	21.0925	0	0	0
4	H04	Background	21.0925	0	0	0
4	H05	Background	21.0925	0	0	0
4	H06	Background	21.0925	0	0	0
4	H07	Background	21.0925	0	0	0
4	H08	Background	21.0925	0	0	0
4	H09	Background	21.0925	0	0	0
4	H10	Background	21.0925	0	0	0
4	H11	Background	21.0925	0	0	0
4	H12	Background	21.0925	0	0	0
5	A01	Background	27.6911	0	0	0
5	A02	Background	27.6911	0	0	0
5	A03	Background	27.6911	0	0	0
5	A04	Background	27.6911	0	0	0
5	A05	Background	27.6911	0	0	0
5	A06	Background	27.6911	0	0	0
5	A07	Background	27.6911	0	0	0
5	A08	Background	27.6911	0	0	0
5	A09	Background	27.6911	0	0	0
5	A10	Background	27.6911	0	0	0
5	A11	Background	27.6911	0	0	0
5	A12	Background	27.6911	0	0	0
5	B01	Background	27.6911	0	0	0
5	B02	Embryo	27.6911	24.8332	3.21246	0
5	B03	Embryo	27.6911	0	0	0
5	B04	Embryo	27.6911	8.2022	1.28714	0
5	B05	Embryo	27.6911	7.34734	0.914898	0
5	B06	Embryo	27.6911	13.3355	2.48624	0
5	B07	Embryo	27.6911	0.0832685	-0.0259293	0
5	B08	Background	27.6911	0	0	0
5	B09	Background	27.6911	0	0	0
5	B10	Background	27.6911	0	0	0
5	B11	Background	27.6911	0	0	0
5	B12	Background	27.6911	0	0	0
5	C01	Background	27.6911	0	0	0
5	C02	Background	27.6911	0	0	0
5	C03	Background	27.6911	0	0	0
5	C04	Background	27.6911	0	0	0
5	C05	Background	27.6911	0	0	0
5	C06	Background	27.6911	0	0	0
5	C07	Background	27.6911	0	0	0
5	C08	Background	27.6911	0	0	0
5	C09	Background	27.6911	0	0	0
5	C10	Background	27.6911	0	0	0
5	C11	Background	27.6911	0	0	0
5	C12	Background	27.6911	0	0	0
5	D01	Background	27.6911	0	0	0
5	D02	Background	27.6911	0	0	0
5	D03	Background	27.6911	0	0	0
5	D04	Background	27.6911	0	0	0
5	D05	Background	27.6911	0	0	0
5	D06	Background	27.6911	0	0	0
5	D07	Background	27.6911	0	0	0
5	D08	Background	27.6911	0	0	0
5	D09	Background	27.6911	0	0	0
5	D10	Background	27.6911	0	0	0
5	D11	Background	27.6911	0	0	0
5	D12	Background	27.6911	0	0	0
5	E01	Background	27.6911	0	0	0
5	E02	Embryo	27.6911	9.30055	1.15673	0
5	E03	Embryo	27.6911	31.0226	3.06729	0
5	E04	Embryo	27.6911	11.4321	1.27159	0
5	E05	Embryo	27.6911	4.57415	0.520528	0
5	E06	Background	27.6911	0	0	0
5	E07	Background	27.6911	0	0	0
5	E08	Background	27.6911	0	0	0
5	E09	Background	27.6911	0	0	0
5	E10	Background	27.6911	0	0	0
5	E11	Background	27.6911	0	0	0
5	E12	Background	27.6911	0	0	0
5	F01	Background	27.6911	0	0	0
5	F02	Embryo	27.6911	52.7831	7.58372	0
5	F03	Embryo	27.6911	22.4808	3.01796	0
5	F04	Embryo	27.6911	10.7773	1.66776	0
5	F05	Embryo	27.6911	16.5776	2.48448	0
5	F06	Embryo	27.6911	40.2647	4.4347	0
5	F07	Embryo	27.6911	12.77	1.82281	0
5	F08	Embryo	27.6911	24.1664	3.94193	0
5	F09	Embryo	27.6911	37.6671	5.4169	0
5	F10	Background	27.6911	0	0	0
5	F11	Background	27.6911	0	0	0
5	F12	Background	27.6911	0	0	0
5	G01	Background	27.6911	0	0	0
5	G02	Adult	27.6911	17.282	6.84197	0
5	G03	Adult	27.6911	8.38242	2.65504	0
5	G04	Adult	27.6911	31.8329	8.23138	0
5	G05	Adult	27.6911	22.3222	9.18384	0
5	G06	Adult	27.6911	70.5287	24.6117	0
5	G07	Adult	27.6911	55.2661	18.713	0
5	G08	Adult	27.6911	15.6307	8.24261	0
5	G09	Adult	27.6911	16.7629	5.93632	0
5	G10	Background	27.6911	0	0	0
5	G11	Background	27.6911	0	0	0
5	G12	Background	27.6911	0	0	0
5	H01	Background	27.6911	0	0	0
5	H02	Background	27.6911	0	0	0
5	H03	Background	27.6911	0	0	0
5	H04	Background	27.6911	0	0	0
5	H05	Background	27.6911	0	0	0
5	H06	Background	27.6911	0	0	0
5	H07	Background	27.6911	0	0	0
5	H08	Background	27.6911	0	0	0
5	H09	Background	27.6911	0	0	0
5	H10	Background	27.6911	0	0	0
5	H11	Background	27.6911	0	0	0
5	H12	Background	27.6911	0	0	0
6	A01	Background	34.2691	0	0	0
6	A02	Background	34.2691	0	0	0
6	A03	Background	34.2691	0	0	0
6	A04	Background	34.2691	0	0	0
6	A05	Background	34.2691	0	0	0
6	A06	Background	34.2691	0	0	0
6	A07	Background	34.2691	0	0	0
6	A08	Background	34.2691	0	0	0
6	A09	Background	34.2691	0	0	0
6	A10	Background	34.2691	0	0	0
6	A11	Background	34.2691	0	0	0
6	A12	Background	34.2691	0	0	0
6	B01	Background	34.2691	0	0	0
6	B02	Embryo	34.2691	24.6692	3.31843	0
6	B03	Embryo	34.2691	0	0	0
6	B04	Embryo	34.2691	8.11009	1.31259	0
6	B05	Embryo	34.2691	7.28949	0.928239	0
6	B06	Embryo	34.2691	13.1171	2.51697	0
6	B07	Embryo	34.2691	0.144837	0.0862651	0
6	B08	Background	34.2691	0	0	0
6	B09	Background	34.2691	0	0	0
6	B10	Background	34.2691	0	0	0
6	B11	Background	34.2691	0	0	0
6	B12	Background	34.2691	0	0	0
6	C01	Background	34.2691	0	0	0
6	C02	Background	34.2691	0	0	0
6	C03	Background	34.2691	0	0	0
6	C04	Background	34.2691	0	0	0
6	C05	Background	34.2691	0	0	0
6	C06	Background	34.2691	0	0	0
6	C07	Background	34.2691	0	0	0
6	C08	Background	34.2691	0	0	0
6	C09	Background	34.2691	0	0	0
6	C10	Background	34.2691	0	0	0
6	C11	Background	34.2691	0	0	0
6	C12	Background	34.2691	0	0	0
6	D01	Background	34.2691	0	0	0
6	D02	Background	34.2691	0	0	0
6	D03	Background	34.2691	0	0	0
6	D04	Background	34.2691	0	0	0
6	D05	Background	34.2691	0	0	0
6	D06	Background	34.2691	0	0	0
6	D07	Background	34.2691	0	0	0
6	D08	Background	34.2691	0	0	0
6	D09	Background	34.2691	0	0	0
6	D10	Background	34.2691	0	0	0
6	D11	Background	34.2691	0	0	0
6	D12	Background	34.2691	0	0	0
6	E01	Background	34.2691	0	0	0
6	E02	Embryo	34.2691	9.13983	1.18767	0
6	E03	Embryo	34.2691	30.387	3.15694	0
6	E04	Embryo	34.2691	11.2764	1.24327	0
6	E05	Embryo	34.2691	4.516	0.503746	0
6	E06	Background	34.2691	0	0	0
6	E07	Background	34.2691	0	0	0
6	E08	Background	34.2691	0	0	0
6	E09	Background	34.2691	0	0	0
6	E10	Background	34.2691	0	0	0
6	E11	Background	34.2691	0	0	0
6	E12	Background	34.2691	0	0	0
6	F01	Background	34.2691	0	0	0
6	F02	Embryo	34.2691	52.4929	7.66566	0
6	F03	Embryo	34.2691	22.4432	3.02562	0
6	F04	Embryo	34.2691	10.6895	1.70257	0
6	F05	Embryo	34.2691	16.4325	2.53787	0
6	F06	Embryo	34.2691	39.9463	4.53456	0
6	F07	Embryo	34.2691	12.7497	1.76222	0
6	F08	Embryo	34.2691	23.9817	3.83493	0
6	F09	Embryo	34.2691	36.5624	5.36384	0
6	F10	Background	34.2691	0	0	0
6	F11	Background	34.2691	0	0	0
6	F12	Background	34.2691	0	0	0
6	G01	Background	34.2691	0	0	0
6	G02	Adult	34.2691	17.0869	6.82941	0
6	G03	Adult	34.2691	8.33328	2.64005	0
6	G04	Adult	34.2691	31.784	8.25378	0
6	G05	Adult	34.2691	22.1776	9.13724	0
6	G06	Adult	34.2691	70.6781	24.8579	0
6	G07	Adult	34.2691	54.9859	18.6888	0
6	G08	Adult	34.2691	15.5557	8.14361	0
6	G09	Adult	34.2691	16.4983	5.86917	0
6	G10	Background	34.2691	0	0	0
6	G11	Background	34.2691	0	0	0
6	G12	Background	34.2691	0	0	0
6	H01	Background	34.2691	0	0	0
6	H02	Background	34.2691	0	0	0
6	H03	Background	34.2691	0	0	0
6	H04	Background	34.2691	0	0	0
6	H05	Background	34.2691	0	0	0
6	H06	Background	34.2691	0	0	0
6	H07	Background	34.2691	0	0	0
6	H08	Background	34.2691	0	0	0
6	H09	Background	34.2691	0	0	0
6	H10	Background	34.2691	0	0	0
6	H11	Background	34.2691	0	0	0
6	H12	Background	34.2691	0	0	0
7	A01	Background	40.9615	0	0	0
7	A02	Background	40.9615	0	0	0
7	A03	Background	40.9615	0	0	0
7	A04	Background	40.9615	0	0	0
7	A05	Background	40.9615	0	0	0
7	A06	Background	40.9615	0	0	0
7	A07	Background	40.9615	0	0	0
7	A08	Background	40.9615	0	0	0
7	A09	Background	40.9615	0	0	0
7	A10	Background	40.9615	0	0	0
7	A11	Background	40.9615	0	0	0
7	A12	Background	40.9615	0	0	0
7	B01	Background	40.9615	0	0	0
7	B02	Embryo	40.9615	14.3056	7.63213	0
7	B03	Embryo	40.9615	0	0	0
7	B04	Embryo	40.9615	5.29885	3.02464	0
7	B05	Embryo	40.9615	4.30502	1.58519	0
7	B06	Embryo	40.9615	7.42766	6.66184	0
7	B07	Embryo	40.9615	1.9863	2.86661	0
7	B08	Background	40.9615	0	0	0
7	B09	Background	40.9615	0	0	0
7	B10	Background	40.9615	0	0	0
7	B11	Background	40.9615	0	0	0
7	B12	Background	40.9615	0	0	0
7	C01	Background	40.9615	0	0	0
7	C02	Background	40.9615	0	0	0
7	C03	Background	40.9615	0	0	0
7	C04	Background	40.9615	0	0	0
7	C05	Background	40.9615	0	0	0
7	C06	Background	40.9615	0	0	0
7	C07	Background	40.9615	0	0	0
7	C08	Background	40.9615	0	0	0
7	C09	Background	40.9615	0	0	0
7	C10	Background	40.9615	0	0	0
7	C11	Background	40.9615	0	0	0
7	C12	Background	40.9615	0	0	0
7	D01	Background	40.9615	0	0	0
7	D02	Background	40.9615	0	0	0
7	D03	Background	40.9615	0	0	0
7	D04	Background	40.9615	0	0	0
7	D05	Background	40.9615	0	0	0
7	D06	Background	40.9615	0	0	0
7	D07	Background	40.9615	0	0	0
7	D08	Background	40.9615	0	0	0
7	D09	Background	40.9615	0	0	0
7	D10	Background	40.9615	0	0	0
7	D11	Background	40.9615	0	0	0
7	D12	Background	40.9615	0	0	0
7	E01	Background	40.9615	0	0	0
7	E02	Embryo	40.9615	4.52119	2.86761	0
7	E03	Embryo	40.9615	20.6989	5.82339	0
7	E04	Embryo	40.9615	6.01555	2.61809	0
7	E05	Embryo	40.9615	3.34867	1.07021	0
7	E06	Background	40.9615	0	0	0
7	E07	Background	40.9615	0	0	0
7	E08	Background	40.9615	0	0	0
7	E09	Background	40.9615	0	0	0
7	E10	Background	40.9615	0	0	0
7	E11	Background	40.9615	0	0	0
7	E12	Background	40.9615	0	0	0
7	F01	Background	40.9615	0	0	0
7	F02	Embryo	40.9615	26.9742	15.4703	0
7	F03	Embryo	40.9615	11.1575	6.16591	0
7	F04	Embryo	40.9615	7.1904	3.03184	0
7	F05	Embryo	40.9615	9.80095	4.75358	0
7	F06	Embryo	40.9615	22.0237	8.00199	0
7	F07	Embryo	40.9615	7.89962	2.80212	0
7	F08	Embryo	40.9615	15.2588	6.85381	0
7	F09	Embryo	40.9615	17.1569	10.0207	0
7	F10	Background	40.9615	0	0	0
7	F11	Background	40.9615	0	0	0
7	F12	Background	40.9615	0	0	0
7	G01	Background	40.9615	0	0	0
7	G02	Adult	40.9615	15.7211	8.20924	0
7	G03	Adult	40.9615	7.78528	3.21147	0
7	G04	Adult	40.9615	30.1074	9.68401	0
7	G05	Adult	40.9615	21.2832	10.4305	0
7	G06	Adult	40.9615	66.4726	28.7834	0
7	G07	Adult	40.9615	51.2632	23.3663	0
7	G08	Adult	40.9615	14.2823	9.49625	0
7	G09	Adult	40.9615	15.8533	7.18327	0
7	G10	Background	40.9615	0	0	0
7	G11	Background	40.9615	0	0	0
7	G12	Background	40.9615	0	0	0
7	H01	Background	40.9615	0	0	0
7	H02	Background	40.9615	0	0	0
7	H03	Background	40.9615	0	0	0
7	H04	Background	40.9615	0	0	0
7	H05	Background	40.9615	0	0	0
7	H06	Background	40.9615	0	0	0
7	H07	Background	40.9615	0	0	0
7	H08	Background	40.9615	0	0	0
7	H09	Background	40.9615	0	0	0
7	H10	Background	40.9615	0	0	0
7	H11	Background	40.9615	0	0	0
7	H12	Background	40.9615	0	0	0
8	A01	Background	47.5705	0	0	0
8	A02	Background	47.5705	0	0	0
8	A03	Background	47.5705	0	0	0
8	A04	Background	47.5705	0	0	0
8	A05	Background	47.5705	0	0	0
8	A06	Background	47.5705	0	0	0
8	A07	Background	47.5705	0	0	0
8	A08	Background	47.5705	0	0	0
8	A09	Background	47.5705	0	0	0
8	A10	Background	47.5705	0	0	0
8	A11	Background	47.5705	0	0	0
8	A12	Background	47.5705	0	0	0
8	B01	Background	47.5705	0	0	0
8	B02	Embryo	47.5705	9.81456	9.49115	0
8	B03	Embryo	47.5705	0	0	0
8	B04	Embryo	47.5705	4.07282	3.70943	0
8	B05	Embryo	47.5705	2.97063	2.22093	0
8	B06	Embryo	47.5705	5.28999	8.19558	0
8	B07	Embryo	47.5705	1.70057	3.68722	0
8	B08	Background	47.5705	0	0	0
8	B09	Background	47.5705	0	0	0
8	B10	Background	47.5705	0	0	0
8	B11	Background	47.5705	0	0	0
8	B12	Background	47.5705	0	0	0
8	C01	Background	47.5705	0	0	0
8	C02	Background	47.5705	0	0	0
8	C03	Background	47.5705	0	0	0
8	C04	Background	47.5705	0	0	0
8	C05	Background	47.5705	0	0	0
8	C06	Background	47.5705	0	0	0
8	C07	Background	47.5705	0	0	0
8	C08	Background	47.5705	0	0	0
8	C09	Background	47.5705	0	0	0
8	C10	Background	47.5705	0	0	0
8	C11	Background	47.5705	0	0	0
8	C12	Background	47.5705	0	0	0
8	D01	Background	47.5705	0	0	0
8	D02	Background	47.5705	0	0	0
8	D03	Background	47.5705	0	0	0
8	D04	Background	47.5705	0	0	0
8	D05	Background	47.5705	0	0	0
8	D06	Background	47.5705	0	0	0
8	D07	Background	47.5705	0	0	0
8	D08	Background	47.5705	0	0	0
8	D09	Background	47.5705	0	0	0
8	D10	Background	47.5705	0	0	0
8	D11	Background	47.5705	0	0	0
8	D12	Background	47.5705	0	0	0
8	E01	Background	47.5705	0	0	0
8	E02	Embryo	47.5705	2.32633	3.58331	0
8	E03	Embryo	47.5705	12.322	8.46701	0
8	E04	Embryo	47.5705	3.23482	3.62726	0
8	E05	Embryo	47.5705	2.26276	1.40732	0
8	E06	Background	47.5705	0	0	0
8	E07	Background	47.5705	0	0	0
8	E08	Background	47.5705	0	0	0
8	E09	Background	47.5705	0	0	0
8	E10	Background	47.5705	0	0	0
8	E11	Background	47.5705	0	0	0
8	E12	Background	47.5705	0	0	0
8	F01	Background	47.5705	0	0	0
8	F02	Embryo	47.5705	14.985	20.6603	0
8	F03	Embryo	47.5705	6.0652	7.51598	0
8	F04	Embryo	47.5705	4.44414	3.8298	0
8	F05	Embryo	47.5705	4.91977	6.89247	0
8	F06	Embryo	47.5705	10.8243	11.6004	0
8	F07	Embryo	47.5705	5.44612	3.68807	0
8	F08	Embryo	47.5705	8.99483	8.67948	0
8	F09	Embryo	47.5705	11.6157	12.4898	0
8	F10	Background	47.5705	0	0	0
8	F11	Background	47.5705	0	0	0
8	F12	Background	47.5705	0	0	0
8	G01	Background	47.5705	0	0	0
8	G02	Adult	47.5705	13.1574	10.4817	0
8	G03	Adult	47.5705	6.25308	4.33219	0
8	G04	Adult	47.5705	27.1726	13.2913	0
8	G05	Adult	47.5705	20.274	13.0055	0
8	G06	Adult	47.5705	60.6802	36.9964	0
8	G07	Adult	47.5705	43.9127	30.5341	0
8	G08	Adult	47.5705	11.0106	10.1148	0
8	G09	Adult	47.5705	13.7722	9.23003	0
8	G10	Background	47.5705	0	0	0
8	G11	Background	47.5705	0	0	0
8	G12	Background	47.5705	0	0	0
8	H01	Background	47.5705	0	0	0
8	H02	Background	47.5705	0	0	0
8	H03	Background	47.5705	0	0	0
8	H04	Background	47.5705	0	0	0
8	H05	Background	47.5705	0	0	0
8	H06	Background	47.5705	0	0	0
8	H07	Background	47.5705	0	0	0
8	H08	Background	47.5705	0	0	0
8	H09	Background	47.5705	0	0	0
8	H10	Background	47.5705	0	0	0
8	H11	Background	47.5705	0	0	0
8	H12	Background	47.5705	0	0	0
9	A01	Background	54.1586	0	0	0
9	A02	Background	54.1586	0	0	0
9	A03	Background	54.1586	0	0	0
9	A04	Background	54.1586	0	0	0
9	A05	Background	54.1586	0	0	0
9	A06	Background	54.1586	0	0	0
9	A07	Background	54.1586	0	0	0
9	A08	Background	54.1586	0	0	0
9	A09	Background	54.1586	0	0	0
9	A10	Background	54.1586	0	0	0
9	A11	Background	54.1586	0	0	0
9	A12	Background	54.1586	0	0	0
9	B01	Background	54.1586	0	0	0
9	B02	Embryo	54.1586	8.68477	9.84987	0
9	B03	Embryo	54.1586	0	0	0
9	B04	Embryo	54.1586	3.78703	4.0634	0
9	B05	Embryo	54.1586	2.54345	2.39669	0
9	B06	Embryo	54.1586	4.85005	8.18655	0
9	B07	Embryo	54.1586	1.75096	3.74227	0
9	B08	Background	54.1586	0	0	0
9	B09	Background	54.1586	0	0	0
9	B10	Background	54.1586	0	0	0
9	B11	Background	54.1586	0	0	0
9	B12	Background	54.1586	0	0	0
9	C01	Background	54.1586	0	0	0
9	C02	Background	54.1586	0	0	0
9	C03	Background	54.1586	0	0	0
9	C04	Background	54.1586	0	0	0
9	C05	Background	54.1586	0	0	0
9	C06	Background	54.1586	0	0	0
9	C07	Background	54.1586	0	0	0
9	C08	Background	54.1586	0	0	0
9	C09	Background	54.1586	0	0	0
9	C10	Background	54.1586	0	0	0
9	C11	Background	54.1586	0	0	0
9	C12	Background	54.1586	0	0	0
9	D01	Background	54.1586	0	0	0
9	D02	Background	54.1586	0	0	0
9	D03	Background	54.1586	0	0	0
9	D04	Background	54.1586	0	0	0
9	D05	Background	54.1586	0	0	0
9	D06	Background	54.1586	0	0	0
9	D07	Background	54.1586	0	0	0
9	D08	Background	54.1586	0	0	0
9	D09	Background	54.1586	0	0	0
9	D10	Background	54.1586	0	0	0
9	D11	Background	54.1586	0	0	0
9	D12	Background	54.1586	0	0	0
9	E01	Background	54.1586	0	0	0
9	E02	Embryo	54.1586	2.0034	3.65881	0
9	E03	Embryo	54.1586	9.73837	9.42285	0
9	E04	Embryo	54.1586	2.59509	3.78392	0
9	E05	Embryo	54.1586	1.73806	1.53569	0
9	E06	Background	54.1586	0	0	0
9	E07	Background	54.1586	0	0	0
9	E08	Background	54.1586	0	0	0
9	E09	Background	54.1586	0	0	0
9	E10	Background	54.1586	0	0	0
9	E11	Background	54.1586	0	0	0
9	E12	Background	54.1586	0	0	0
9	F01	Background	54.1586	0	0	0
9	F02	Embryo	54.1586	11.5937	21.8254	0
9	F03	Embryo	54.1586	5.11756	7.74173	0
9	F04	Embryo	54.1586	3.63449	4.06535	0
9	F05	Embryo	54.1586	4.0711	7.16539	0
9	F06	Embryo	54.1586	9.18988	12.2219	0
9	F07	Embryo	54.1586	4.40169	3.86806	0
9	F08	Embryo	54.1586	6.36619	9.29208	0
9	F09	Embryo	54.1586	10.0491	12.8825	0
9	F10	Background	54.1586	0	0	0
9	F11	Background	54.1586	0	0	0
9	F12	Background	54.1586	0	0	0
9	G01	Background	54.1586	0	0	0
9	G02	Adult	54.1586	9.98648	11.679	0
9	G03	Adult	54.1586	5.17672	4.92388	0
9	G04	Adult	54.1586	22.613	15.273	0
9	G05	Adult	54.1586	18.1447	14.6135	0
9	G06	Adult	54.1586	52.4053	41.4227	0
9	G07	Adult	54.1586	38.3342	34.1999	0
9	G08	Adult	54.1586	9.07049	10.9488	0
9	G09	Adult	54.1586	11.5109	10.4549	0
9	G10	Background	54.1586	0	0	0
9	G11	Background	54.1586	0	0	0
9	G12	Background	54.1586	0	0	0
9	H01	Background	54.1586	0	0	0
9	H02	Background	54.1586	0	0	0
9	H03	Background	54.1586	0	0	0
9	H04	Background	54.1586	0	0	0
9	H05	Background	54.1586	0	0	0
9	H06	Background	54.1586	0	0	0
9	H07	Background	54.1586	0	0	0
9	H08	Background	54.1586	0	0	0
9	H09	Background	54.1586	0	0	0
9	H10	Background	54.1586	0	0	0
9	H11	Background	54.1586	0	0	0
9	H12	Background	54.1586	0	0	0
10	A01	Background	60.7408	0	0	0
10	A02	Background	60.7408	0	0	0
10	A03	Background	60.7408	0	0	0
10	A04	Background	60.7408	0	0	0
10	A05	Background	60.7408	0	0	0
10	A06	Background	60.7408	0	0	0
10	A07	Background	60.7408	0	0	0
10	A08	Background	60.7408	0	0	0
10	A09	Background	60.7408	0	0	0
10	A10	Background	60.7408	0	0	0
10	A11	Background	60.7408	0	0	0
10	A12	Background	60.7408	0	0	0
10	B01	Background	60.7408	0	0	0
10	B02	Embryo	60.7408	8.10809	9.84256	0
10	B03	Embryo	60.7408	0	0	0
10	B04	Embryo	60.7408	3.54804	3.19023	0
10	B05	Embryo	60.7408	2.35006	2.46421	0
10	B06	Embryo	60.7408	4.80217	7.74829	0
10	B07	Embryo	60.7408	1.83132	3.78081	0
10	B08	Background	60.7408	0	0	0
10	B09	Background	60.7408	0	0	0
10	B10	Background	60.7408	0	0	0
10	B11	Background	60.7408	0	0	0
10	B12	Background	60.7408	0	0	0
10	C01	Background	60.7408	0	0	0
10	C02	Background	60.7408	0	0	0
10	C03	Background	60.7408	0	0	0
10	C04	Background	60.7408	0	0	0
10	C05	Background	60.7408	0	0	0
10	C06	Background	60.7408	0	0	0
10	C07	Background	60.7408	0	0	0
10	C08	Background	60.7408	0	0	0
10	C09	Background	60.7408	0	0	0
10	C10	Background	60.7408	0	0	0
10	C11	Background	60.7408	0	0	0
10	C12	Background	60.7408	0	0	0
10	D01	Background	60.7408	0	0	0
10	D02	Background	60.7408	0	0	0
10	D03	Background	60.7408	0	0	0
10	D04	Background	60.7408	0	0	0
10	D05	Background	60.7408	0	0	0
10	D06	Background	60.7408	0	0	0
10	D07	Background	60.7408	0	0	0
10	D08	Background	60.7408	0	0	0
10	D09	Background	60.7408	0	0	0
10	D10	Background	60.7408	0	0	0
10	D11	Background	60.7408	0	0	0
10	D12	Background	60.7408	0	0	0
10	E01	Background	60.7408	0	0	0
10	E02	Embryo	60.7408	1.79633	3.57607	0
10	E03	Embryo	60.7408	8.47686	9.55951	0
10	E04	Embryo	60.7408	2.42343	3.78696	0
10	E05	Embryo	60.7408	1.41951	1.60661	0
10	E06	Background	60.7408	0	0	0
10	E07	Background	60.7408	0	0	0
10	E08	Background	60.7408	0	0	0
10	E09	Background	60.7408	0	0	0
10	E10	Background	60.7408	0	0	0
10	E11	Background	60.7408	0	0	0
10	E12	Background	60.7408	0	0	0
10	F01	Background	60.7408	0	0	0
10	F02	Embryo	60.7408	10.7252	22.1772	0
10	F03	Embryo	60.7408	4.8286	7.70553	0
10	F04	Embryo	60.7408	3.17284	4.16384	0
10	F05	Embryo	60.7408	3.71667	7.14244	0
10	F06	Embryo	60.7408	8.67743	12.3113	0
10	F07	Embryo	60.7408	4.01552	3.98662	0
10	F08	Embryo	60.7408	5.45695	9.41899	0
10	F09	Embryo	60.7408	9.24704	12.8201	0
10	F10	Background	60.7408	0	0	0
10	F11	Background	60.7408	0	0	0
10	F12	Background	60.7408	0	0	0
10	G01	Background	60.7408	0	0	0
10	G02	Adult	60.7408	8.76748	11.9404	0
10	G03	Adult	60.7408	4.80533	4.99963	0
10	G04	Adult	60.7408	20.5524	15.6928	0
10	G05	Adult	60.7408	15.7066	15.1395	0
10	G06	Adult	60.7408	46.7938	42.6396	0
10	G07	Adult	60.7408	36.372	34.9349	0
10	G08	Adult	60.7408	8.511	11.0719	0
10	G09	Adult	60.7408	10.2222	10.6707	0
10	G10	Background	60.7408	0	0	0
10	G11	Background	60.7408	0	0	0
10	G12	Background	60.7408	0	0	0
10	H01	Background	60.7408	0	0	0
10	H02	Background	60.7408	0	0	0
10	H03	Background	60.7408	0	0	0
10	H04	Background	60.7408	0	0	0
10	H05	Background	60.7408	0	0	0
10	H06	Background	60.7408	0	0	0
10	H07	Background	60.7408	0	0	0
10	H08	Background	60.7408	0	0	0
10	H09	Background	60.7408	0	0	0
10	H10	Background	60.7408	0	0	0
10	H11	Background	60.7408	0	0	0
10	H12	Background	60.7408	0	0	0
11	A01	Background	67.3401	0	0	0
11	A02	Background	67.3401	0	0	0
11	A03	Background	67.3401	0	0	0
11	A04	Background	67.3401	0	0	0
11	A05	Background	67.3401	0	0	0
11	A06	Background	67.3401	0	0	0
11	A07	Background	67.3401	0	0	0
11	A08	Background	67.3401	0	0	0
11	A09	Background	67.3401	0	0	0
11	A10	Background	67.3401	0	0	0
11	A11	Background	67.3401	0	0	0
11	A12	Background	67.3401	0	0	0
11	B01	Background	67.3401	0	0	0
11	B02	Embryo	67.3401	7.80886	9.69635	0
11	B03	Embryo	67.3401	0	0	0
11	B04	Embryo	67.3401	3.5528	3.89488	0
11	B05	Embryo	67.3401	2.2394	2.47933	0
11	B06	Embryo	67.3401	4.63202	7.00243	0
11	B07	Embryo	67.3401	1.90218	3.82331	0
11	B08	Background	67.3401	0	0	0
11	B09	Background	67.3401	0	0	0
11	B10	Background	67.3401	0	0	0
11	B11	Background	67.3401	0	0	0
11	B12	Background	67.3401	0	0	0
11	C01	Background	67.3401	0	0	0
11	C02	Background	67.3401	0	0	0
11	C03	Background	67.3401	0	0	0
11	C04	Background	67.3401	0	0	0
11	C05	Background	67.3401	0	0	0
11	C06	Background	67.3401	0	0	0
11	C07	Background	67.3401	0	0	0
11	C08	Background	67.3401	0	0	0
11	C09	Background	67.3401	0	0	0
11	C10	Background	67.3401	0	0	0
11	C11	Background	67.3401	0	0	0
11	C12	Background	67.3401	0	0	0
11	D01	Background	67.3401	0	0	0
11	D02	Background	67.3401	0	0	0
11	D03	Background	67.3401	0	0	0
11	D04	Background	67.3401	0	0	0
11	D05	Background	67.3401	0	0	0
11	D06	Background	67.3401	0	0	0
11	D07	Background	67.3401	0	0	0
11	D08	Background	67.3401	0	0	0
11	D09	Background	67.3401	0	0	0
11	D10	Background	67.3401	0	0	0
11	D11	Background	67.3401	0	0	0
11	D12	Background	67.3401	0	0	0
11	E01	Background	67.3401	0	0	0
11	E02	Embryo	67.3401	1.61572	3.4355	0
11	E03	Embryo	67.3401	7.80995	9.34977	0
11	E04	Embryo	67.3401	2.32727	3.7381	0
11	E05	Embryo	67.3401	1.23667	1.59597	0
11	E06	Background	67.3401	0	0	0
11	E07	Background	67.3401	0	0	0
11	E08	Background	67.3401	0	0	0
11	E09	Background	67.3401	0	0	0
11	E10	Background	67.3401	0	0	0
11	E11	Background	67.3401	0	0	0
11	E12	Background	67.3401	0	0	0
11	F01	Background	67.3401	0	0	0
11	F02	Embryo	67.3401	10.4172	22.0725	0
11	F03	Embryo	67.3401	4.73475	7.60829	0
11	F04	Embryo	67.3401	2.82123	4.16327	0
11	F05	Embryo	67.3401	3.55481	7.08194	0
11	F06	Embryo	67.3401	8.43662	12.1531	0
11	F07	Embryo	67.3401	3.87298	4.04825	0
11	F08	Embryo	67.3401	4.93019	9.34648	0
11	F09	Embryo	67.3401	8.74946	12.8447	0
11	F10	Background	67.3401	0	0	0
11	F11	Background	67.3401	0	0	0
11	F12	Background	67.3401	0	0	0
11	G01	Background	67.3401	0	0	0
11	G02	Adult	67.3401	8.19093	11.8332	0
11	G03	Adult	67.3401	4.66008	4.92052	0
11	G04	Adult	67.3401	19.7419	15.5552	0
11	G05	Adult	67.3401	14.4878	15.0603	0
11	G06	Adult	67.3401	44.5831	42.3057	0
11	G07	Adult	67.3401	35.6922	34.9139	0
11	G08	Adult	67.3401	8.3181	10.9259	0
11	G09	Adult	67.3401	9.6227	10.8083	0
11	G10	Background	67.3401	0	0	0
11	G11	Background	67.3401	0	0	0
11	G12	Background	67.3401	0	0	0
11	H01	Background	67.3401	0	0	0
11	H02	Background	67.3401	0	0	0
11	H03	Background	67.3401	0	0	0
11	H04	Background	67.3401	0	0	0
11	H05	Background	67.3401	0	0	0
11	H06	Background	67.3401	0	0	0
11	H07	Background	67.3401	0	0	0
11	H08	Background	67.3401	0	0	0
11	H09	Background	67.3401	0	0	0
11	H10	Background	67.3401	0	0	0
11	H11	Background	67.3401	0	0	0
11	H12	Background	67.3401	0	0	0
12	A01	Background	73.9522	0	0	0
12	A02	Background	73.9522	0	0	0
12	A03	Background	73.9522	0	0	0
12	A04	Background	73.9522	0	0	0
12	A05	Background	73.9522	0	0	0
12	A06	Background	73.9522	0	0	0
12	A07	Background	73.9522	0	0	0
12	A08	Background	73.9522	0	0	0
12	A09	Background	73.9522	0	0	0
12	A10	Background	73.9522	0	0	0
12	A11	Background	73.9522	0	0	0
12	A12	Background	73.9522	0	0	0
12	B01	Background	73.9522	0	0	0
12	B02	Embryo	73.9522	7.62568	9.5731	0
12	B03	Embryo	73.9522	0	0	0
12	B04	Embryo	73.9522	3.49712	3.85028	0
12	B05	Embryo	73.9522	2.17184	2.40751	0
12	B06	Embryo	73.9522	4.56639	6.95924	0
12	B07	Embryo	73.9522	1.96563	3.81644	0
12	B08	Background	73.9522	0	0	0
12	B09	Background	73.9522	0	0	0
12	B10	Background	73.9522	0	0	0
12	B11	Background	73.9522	0	0	0
12	B12	Background	73.9522	0	0	0
12	C01	Background	73.9522	0	0	0
12	C02	Background	73.9522	0	0	0
12	C03	Background	73.9522	0	0	0
12	C04	Background	73.9522	0	0	0
12	C05	Background	73.9522	0	0	0
12	C06	Background	73.9522	0	0	0
12	C07	Background	73.9522	0	0	0
12	C08	Background	73.9522	0	0	0
12	C09	Background	73.9522	0	0	0
12	C10	Background	73.9522	0	0	0
12	C11	Background	73.9522	0	0	0
12	C12	Background	73.9522	0	0	0
12	D01	Background	73.9522	0	0	0
12	D02	Background	73.9522	0	0	0
12	D03	Background	73.9522	0	0	0
12	D04	Background	73.9522	0	0	0
12	D05	Background	73.9522	0	0	0
12	D06	Background	73.9522	0	0	0
12	D07	Background	73.9522	0	0	0
12	D08	Background	73.9522	0	0	0
12	D09	Background	73.9522	0	0	0
12	D10	Background	73.9522	0	0	0
12	D11	Background	73.9522	0	0	0
12	D12	Background	73.9522	0	0	0
12	E01	Background	73.9522	0	0	0
12	E02	Embryo	73.9522	1.49193	3.34676	0
12	E03	Embryo	73.9522	7.30807	9.17519	0
12	E04	Embryo	73.9522	2.33398	3.5974	0
12	E05	Embryo	73.9522	1.11114	1.61332	0
12	E06	Background	73.9522	0	0	0
12	E07	Background	73.9522	0	0	0
12	E08	Background	73.9522	0	0	0
12	E09	Background	73.9522	0	0	0
12	E10	Background	73.9522	0	0	0
12	E11	Background	73.9522	0	0	0
12	E12	Background	73.9522	0	0	0
12	F01	Background	73.9522	0	0	0
12	F02	Embryo	73.9522	10.2705	22.1185	0
12	F03	Embryo	73.9522	4.68486	7.50675	0
12	F04	Embryo	73.9522	2.60859	4.07349	0
12	F05	Embryo	73.9522	3.43131	6.89012	0
12	F06	Embryo	73.9522	8.40972	11.9684	0
12	F07	Embryo	73.9522	3.81039	3.3883	0
12	F08	Embryo	73.9522	4.84214	9.27804	0
12	F09	Embryo	73.9522	8.42261	12.6093	0
12	F10	Background	73.9522	0	0	0
12	F11	Background	73.9522	0	0	0
12	F12	Background	73.9522	0	0	0
12	G01	Background	73.9522	0	0	0
12	G02	Adult	73.9522	7.85027	11.5047	0
12	G03	Adult	73.9522	4.58377	4.81264	0
12	G04	Adult	73.9522	19.3536	15.3185	0
12	G05	Adult	73.9522	13.8754	14.8242	0
12	G06	Adult	73.9522	44.1214	42.9855	0
12	G07	Adult	73.9522	35.318	34.4583	0
12	G08	Adult	73.9522	8.25405	10.729	0
12	G09	Adult	73.9522	9.29899	10.7553	0
12	G10	Background	73.9522	0	0	0
12	G11	Background	73.9522	0	0	0
12	G12	Background	73.9522	0	0	0
12	H01	Background	73.9522	0	0	0
12	H02	Background	73.9522	0	0	0
12	H03	Background	73.9522	0	0	0
12	H04	Background	73.9522	0	0	0
12	H05	Background	73.9522	0	0	0
12	H06	Background	73.9522	0	0	0
12	H07	Background	73.9522	0	0	0
12	H08	Background	73.9522	0	0	0
12	H09	Background	73.9522	0	0	0
12	H10	Background	73.9522	0	0	0
12	H11	Background	73.9522	0	0	0
12	H12	Background	73.9522	0	0	0
13	A01	Background	80.5479	0	0	0
13	A02	Background	80.5479	0	0	0
13	A03	Background	80.5479	0	0	0
13	A04	Background	80.5479	0	0	0
13	A05	Background	80.5479	0	0	0
13	A06	Background	80.5479	0	0	0
13	A07	Background	80.5479	0	0	0
13	A08	Background	80.5479	0	0	0
13	A09	Background	80.5479	0	0	0
13	A10	Background	80.5479	0	0	0
13	A11	Background	80.5479	0	0	0
13	A12	Background	80.5479	0	0	0
13	B01	Background	80.5479	0	0	0
13	B02	Embryo	80.5479	7.68768	9.51652	0
13	B03	Embryo	80.5479	0	0	0
13	B04	Embryo	80.5479	3.47016	3.77265	0
13	B05	Embryo	80.5479	2.17354	2.38237	0
13	B06	Embryo	80.5479	4.57808	6.94969	0
13	B07	Embryo	80.5479	2.08046	3.82269	0
13	B08	Background	80.5479	0	0	0
13	B09	Background	80.5479	0	0	0
13	B10	Background	80.5479	0	0	0
13	B11	Background	80.5479	0	0	0
13	B12	Background	80.5479	0	0	0
13	C01	Background	80.5479	0	0	0
13	C02	Background	80.5479	0	0	0
13	C03	Background	80.5479	0	0	0
13	C04	Background	80.5479	0	0	0
13	C05	Background	80.5479	0	0	0
13	C06	Background	80.5479	0	0	0
13	C07	Background	80.5479	0	0	0
13	C08	Background	80.5479	0	0	0
13	C09	Background	80.5479	0	0	0
13	C10	Background	80.5479	0	0	0
13	C11	Background	80.5479	0	0	0
13	C12	Background	80.5479	0	0	0
13	D01	Background	80.5479	0	0	0
13	D02	Background	80.5479	0	0	0
13	D03	Background	80.5479	0	0	0
13	D04	Background	80.5479	0	0	0
13	D05	Background	80.5479	0	0	0
13	D06	Background	80.5479	0	0	0
13	D07	Background	80.5479	0	0	0
13	D08	Background	80.5479	0	0	0
13	D09	Background	80.5479	0	0	0
13	D10	Background	80.5479	0	0	0
13	D11	Background	80.5479	0	0	0
13	D12	Background	80.5479	0	0	0
13	E01	Background	80.5479	0	0	0
13	E02	Embryo	80.5479	1.5291	3.26921	0
13	E03	Embryo	80.5479	7.09444	8.87704	0
13	E04	Embryo	80.5479	2.37987	3.44765	0
13	E05	Embryo	80.5479	1.07476	1.57683	0
13	E06	Background	80.5479	0	0	0
13	E07	Background	80.5479	0	0	0
13	E08	Background	80.5479	0	0	0
13	E09	Background	80.5479	0	0	0
13	E10	Background	80.5479	0	0	0
13	E11	Background	80.5479	0	0	0
13	E12	Background	80.5479	0	0	0
13	F01	Background	80.5479	0	0	0
13	F02	Embryo	80.5479	10.4798	21.9165	0
13	F03	Embryo	80.5479	4.79759	7.39928	0
13	F04	Embryo	80.5479	2.47767	3.98968	0
13	F05	Embryo	80.5479	3.42171	6.71248	0
13	F06	Embryo	80.5479	8.3491	11.5669	0
13	F07	Embryo	80.5479	3.29354	3.69329	0
13	F08	Embryo	80.5479	4.60097	9.23652	0
13	F09	Embryo	80.5479	8.45798	12.2292	0
13	F10	Background	80.5479	0	0	0
13	F11	Background	80.5479	0	0	0
13	F12	Background	80.5479	0	0	0
13	G01	Background	80.5479	0	0	0
13	G02	Adult	80.5479	7.71709	11.3036	0
13	G03	Adult	80.5479	4.53664	4.69901	0
13	G04	Adult	80.5479	19.212	15.1561	0
13	G05	Adult	80.5479	13.6204	14.5757	0
13	G06	Adult	80.5479	43.8109	42.775	0
13	G07	Adult	80.5479	35.3563	34.1918	0
13	G08	Adult	80.5479	8.13663	10.5541	0
13	G09	Adult	80.5479	9.14643	10.6823	0
13	G10	Background	80.5479	0	0	0
13	G11	Background	80.5479	0	0	0
13	G12	Background	80.5479	0	0	0
13	H01	Background	80.5479	0	0	0
13	H02	Background	80.5479	0	0	0
13	H03	Background	80.5479	0	0	0
13	H04	Background	80.5479	0	0	0
13	H05	Background	80.5479	0	0	0
13	H06	Background	80.5479	0	0	0
13	H07	Background	80.5479	0	0	0
13	H08	Background	80.5479	0	0	0
13	H09	Background	80.5479	0	0	0
13	H10	Background	80.5479	0	0	0
13	H11	Background	80.5479	0	0	0
13	H12	Background	80.5479	0	0	0
14	A01	Background	87.1613	0	0	0
14	A02	Background	87.1613	0	0	0
14	A03	Background	87.1613	0	0	0
14	A04	Background	87.1613	0	0	0
14	A05	Background	87.1613	0	0	0
14	A06	Background	87.1613	0	0	0
14	A07	Background	87.1613	0	0	0
14	A08	Background	87.1613	0	0	0
14	A09	Background	87.1613	0	0	0
14	A10	Background	87.1613	0	0	0
14	A11	Background	87.1613	0	0	0
14	A12	Background	87.1613	0	0	0
14	B01	Background	87.1613	0	0	0
14	B02	Embryo	87.1613	7.68739	8.90168	0
14	B03	Embryo	87.1613	0	0	0
14	B04	Embryo	87.1613	3.46204	3.72323	0
14	B05	Embryo	87.1613	2.22526	2.3286	0
14	B06	Embryo	87.1613	4.60231	6.85444	0
14	B07	Embryo	87.1613	2.21609	3.79636	0
14	B08	Background	87.1613	0	0	0
14	B09	Background	87.1613	0	0	0
14	B10	Background	87.1613	0	0	0
14	B11	Background	87.1613	0	0	0
14	B12	Background	87.1613	0	0	0
14	C01	Background	87.1613	0	0	0
14	C02	Background	87.1613	0	0	0
14	C03	Background	87.1613	0	0	0
14	C04	Background	87.1613	0	0	0
14	C05	Background	87.1613	0	0	0
14	C06	Background	87.1613	0	0	0
14	C07	Background	87.1613	0	0	0
14	C08	Background	87.1613	0	0	0
14	C09	Background	87.1613	0	0	0
14	C10	Background	87.1613	0	0	0
14	C11	Background	87.1613	0	0	0
14	C12	Background	87.1613	0	0	0
14	D01	Background	87.1613	0	0	0
14	D02	Background	87.1613	0	0	0
14	D03	Background	87.1613	0	0	0
14	D04	Background	87.1613	0	0	0
14	D05	Background	87.1613	0	0	0
14	D06	Background	87.1613	0	0	0
14	D07	Background	87.1613	0	0	0
14	D08	Background	87.1613	0	0	0
14	D09	Background	87.1613	0	0	0
14	D10	Background	87.1613	0	0	0
14	D11	Background	87.1613	0	0	0
14	D12	Background	87.1613	0	0	0
14	E01	Background	87.1613	0	0	0
14	E02	Embryo	87.1613	1.32137	2.76854	0
14	E03	Embryo	87.1613	7.11445	8.70816	0
14	E04	Embryo	87.1613	2.46328	3.31309	0
14	E05	Embryo	87.1613	1.03732	1.55653	0
14	E06	Background	87.1613	0	0	0
14	E07	Background	87.1613	0	0	0
14	E08	Background	87.1613	0	0	0
14	E09	Background	87.1613	0	0	0
14	E10	Background	87.1613	0	0	0
14	E11	Background	87.1613	0	0	0
14	E12	Background	87.1613	0	0	0
14	F01	Background	87.1613	0	0	0
14	F02	Embryo	87.1613	10.7409	21.653	0
14	F03	Embryo	87.1613	5.00017	7.30763	0
14	F04	Embryo	87.1613	2.44964	3.94819	0
14	F05	Embryo	87.1613	2.97932	4.04907	0
14	F06	Embryo	87.1613	8.66137	11.365	0
14	F07	Embryo	87.1613	3.85877	3.97926	0
14	F08	Embryo	87.1613	4.80208	9.00569	0
14	F09	Embryo	87.1613	8.42103	11.8981	0
14	F10	Background	87.1613	0	0	0
14	F11	Background	87.1613	0	0	0
14	F12	Background	87.1613	0	0	0
14	G01	Background	87.1613	0	0	0
14	G02	Adult	87.1613	7.5857	11.1154	0
14	G03	Adult	87.1613	4.51336	4.63547	0
14	G04	Adult	87.1613	19.1383	14.9556	0
14	G05	Adult	87.1613	13.4835	14.2038	0
14	G06	Adult	87.1613	43.5494	42.0255	0
14	G07	Adult	87.1613	35.3553	33.4473	0
14	G08	Adult	87.1613	8.11007	10.2963	0
14	G09	Adult	87.1613	9.09442	10.5521	0
14	G10	Background	87.1613	0	0	0
14	G11	Background	87.1613	0	0	0
14	G12	Background	87.1613	0	0	0
14	H01	Background	87.1613	0	0	0
14	H02	Background	87.1613	0	0	0
14	H03	Background	87.1613	0	0	0
14	H04	Background	87.1613	0	0	0
14	H05	Background	87.1613	0	0	0
14	H06	Background	87.1613	0	0	0
14	H07	Background	87.1613	0	0	0
14	H08	Background	87.1613	0	0	0
14	H09	Background	87.1613	0	0	0
14	H10	Background	87.1613	0	0	0
14	H11	Background	87.1613	0	0	0
14	H12	Background	87.1613	0	0	0
15	A01	Background	93.7556	0	0	0
15	A02	Background	93.7556	0	0	0
15	A03	Background	93.7556	0	0	0
15	A04	Background	93.7556	0	0	0
15	A05	Background	93.7556	0	0	0
15	A06	Background	93.7556	0	0	0
15	A07	Background	93.7556	0	0	0
15	A08	Background	93.7556	0	0	0
15	A09	Background	93.7556	0	0	0
15	A10	Background	93.7556	0	0	0
15	A11	Background	93.7556	0	0	0
15	A12	Background	93.7556	0	0	0
15	B01	Background	93.7556	0	0	0
15	B02	Embryo	93.7556	7.89893	8.83541	0
15	B03	Embryo	93.7556	0	0	0
15	B04	Embryo	93.7556	3.49058	3.69217	0
15	B05	Embryo	93.7556	2.30759	2.31854	0
15	B06	Embryo	93.7556	4.73547	6.8865	0
15	B07	Embryo	93.7556	2.35168	3.80869	0
15	B08	Background	93.7556	0	0	0
15	B09	Background	93.7556	0	0	0
15	B10	Background	93.7556	0	0	0
15	B11	Background	93.7556	0	0	0
15	B12	Background	93.7556	0	0	0
15	C01	Background	93.7556	0	0	0
15	C02	Background	93.7556	0	0	0
15	C03	Background	93.7556	0	0	0
15	C04	Background	93.7556	0	0	0
15	C05	Background	93.7556	0	0	0
15	C06	Background	93.7556	0	0	0
15	C07	Background	93.7556	0	0	0
15	C08	Background	93.7556	0	0	0
15	C09	Background	93.7556	0	0	0
15	C10	Background	93.7556	0	0	0
15	C11	Background	93.7556	0	0	0
15	C12	Background	93.7556	0	0	0
15	D01	Background	93.7556	0	0	0
15	D02	Background	93.7556	0	0	0
15	D03	Background	93.7556	0	0	0
15	D04	Background	93.7556	0	0	0
15	D05	Background	93.7556	0	0	0
15	D06	Background	93.7556	0	0	0
15	D07	Background	93.7556	0	0	0
15	D08	Background	93.7556	0	0	0
15	D09	Background	93.7556	0	0	0
15	D10	Background	93.7556	0	0	0
15	D11	Background	93.7556	0	0	0
15	D12	Background	93.7556	0	0	0
15	E01	Background	93.7556	0	0	0
15	E02	Embryo	93.7556	1.34598	2.68419	0
15	E03	Embryo	93.7556	7.07498	8.5099	0
15	E04	Embryo	93.7556	2.58847	3.27241	0
15	E05	Embryo	93.7556	1.02478	1.52708	0
15	E06	Background	93.7556	0	0	0
15	E07	Background	93.7556	0	0	0
15	E08	Background	93.7556	0	0	0
15	E09	Background	93.7556	0	0	0
15	E10	Background	93.7556	0	0	0
15	E11	Background	93.7556	0	0	0
15	E12	Background	93.7556	0	0	0
15	F01	Background	93.7556	0	0	0
15	F02	Embryo	93.7556	11.1859	21.495	0
15	F03	Embryo	93.7556	5.16996	7.23732	0
15	F04	Embryo	93.7556	2.41018	3.82556	0
15	F05	Embryo	93.7556	3.23495	5.26899	0
15	F06	Embryo	93.7556	9.0964	11.258	0
15	F07	Embryo	93.7556	4.00325	3.86069	0
15	F08	Embryo	93.7556	5.01772	9.03999	0
15	F09	Embryo	93.7556	8.33307	11.6041	0
15	F10	Background	93.7556	0	0	0
15	F11	Background	93.7556	0	0	0
15	F12	Background	93.7556	0	0	0
15	G01	Background	93.7556	0	0	0
15	G02	Adult	93.7556	7.51912	11.126	0
15	G03	Adult	93.7556	4.47431	4.61295	0
15	G04	Adult	93.7556	19.1565	14.8699	0
15	G05	Adult	93.7556	13.3662	13.7059	0
15	G06	Adult	93.7556	43.0027	40.6459	0
15	G07	Adult	93.7556	35.2818	33.1671	0
15	G08	Adult	93.7556	8.10435	10.1327	0
15	G09	Adult	93.7556	9.08149	10.4367	0
15	G10	Background	93.7556	0	0	0
15	G11	Background	93.7556	0	0	0
15	G12	Background	93.7556	0	0	0
15	H01	Background	93.7556	0	0	0
15	H02	Background	93.7556	0	0	0
15	H03	Background	93.7556	0	0	0
15	H04	Background	93.7556	0	0	0
15	H05	Background	93.7556	0	0	0
15	H06	Background	93.7556	0	0	0
15	H07	Background	93.7556	0	0	0
15	H08	Background	93.7556	0	0	0
15	H09	Background	93.7556	0	0	0
15	H10	Background	93.7556	0	0	0
15	H11	Background	93.7556	0	0	0
15	H12	Background	93.7556	0	0	0
16	A01	Background	100.379	0	0	0
16	A02	Background	100.379	0	0	0
16	A03	Background	100.379	0	0	0
16	A04	Background	100.379	0	0	0
16	A05	Background	100.379	0	0	0
16	A06	Background	100.379	0	0	0
16	A07	Background	100.379	0	0	0
16	A08	Background	100.379	0	0	0
16	A09	Background	100.379	0	0	0
16	A10	Background	100.379	0	0	0
16	A11	Background	100.379	0	0	0
16	A12	Background	100.379	0	0	0
16	B01	Background	100.379	0	0	0
16	B02	Embryo	100.379	8.06931	8.6951	0
16	B03	Embryo	100.379	0	0	0
16	B04	Embryo	100.379	3.51432	3.63344	0
16	B05	Embryo	100.379	2.39947	2.28584	0
16	B06	Embryo	100.379	4.82674	6.7369	0
16	B07	Embryo	100.379	2.55712	3.73579	0
16	B08	Background	100.379	0	0	0
16	B09	Background	100.379	0	0	0
16	B10	Background	100.379	0	0	0
16	B11	Background	100.379	0	0	0
16	B12	Background	100.379	0	0	0
16	C01	Background	100.379	0	0	0
16	C02	Background	100.379	0	0	0
16	C03	Background	100.379	0	0	0
16	C04	Background	100.379	0	0	0
16	C05	Background	100.379	0	0	0
16	C06	Background	100.379	0	0	0
16	C07	Background	100.379	0	0	0
16	C08	Background	100.379	0	0	0
16	C09	Background	100.379	0	0	0
16	C10	Background	100.379	0	0	0
16	C11	Background	100.379	0	0	0
16	C12	Background	100.379	0	0	0
16	D01	Background	100.379	0	0	0
16	D02	Background	100.379	0	0	0
16	D03	Background	100.379	0	0	0
16	D04	Background	100.379	0	0	0
16	D05	Background	100.379	0	0	0
16	D06	Background	100.379	0	0	0
16	D07	Background	100.379	0	0	0
16	D08	Background	100.379	0	0	0
16	D09	Background	100.379	0	0	0
16	D10	Background	100.379	0	0	0
16	D11	Background	100.379	0	0	0
16	D12	Background	100.379	0	0	0
16	E01	Background	100.379	0	0	0
16	E02	Embryo	100.379	1.30825	2.59577	0
16	E03	Embryo	100.379	7.06014	8.33763	0
16	E04	Embryo	100.379	2.71532	3.19405	0
16	E05	Embryo	100.379	1.0754	1.52002	0
16	E06	Background	100.379	0	0	0
16	E07	Background	100.379	0	0	0
16	E08	Background	100.379	0	0	0
16	E09	Background	100.379	0	0	0
16	E10	Background	100.379	0	0	0
16	E11	Background	100.379	0	0	0
16	E12	Background	100.379	0	0	0
16	F01	Background	100.379	0	0	0
16	F02	Embryo	100.379	11.8106	21.153	0
16	F03	Embryo	100.379	5.46553	7.26018	0
16	F04	Embryo	100.379	2.44706	3.76763	0
16	F05	Embryo	100.379	3.38719	5.21659	0
16	F06	Embryo	100.379	9.7147	11.1535	0
16	F07	Embryo	100.379	4.17892	3.84188	0
16	F08	Embryo	100.379	5.21499	8.91306	0
16	F09	Embryo	100.379	8.54428	11.5073	0
16	F10	Background	100.379	0	0	0
16	F11	Background	100.379	0	0	0
16	F12	Background	100.379	0	0	0
16	G01	Background	100.379	0	0	0
16	G02	Adult	100.379	7.47215	10.8763	0
16	G03	Adult	100.379	4.46217	4.55442	0
16	G04	Adult	100.379	19.2189	14.6545	0
16	G05	Adult	100.379	13.4589	13.4642	0
16	G06	Adult	100.379	43.2346	39.6207	0
16	G07	Adult	100.379	35.2338	32.3383	0
16	G08	Adult	100.379	8.12846	9.92917	0
16	G09	Adult	100.379	9.1613	10.2559	0
16	G10	Background	100.379	0	0	0
16	G11	Background	100.379	0	0	0
16	G12	Background	100.379	0	0	0
16	H01	Background	100.379	0	0	0
16	H02	Background	100.379	0	0	0
16	H03	Background	100.379	0	0	0
16	H04	Background	100.379	0	0	0
16	H05	Background	100.379	0	0	0
16	H06	Background	100.379	0	0	0
16	H07	Background	100.379	0	0	0
16	H08	Background	100.379	0	0	0
16	H09	Background	100.379	0	0	0
16	H10	Background	100.379	0	0	0
16	H11	Background	100.379	0	0	0
16	H12	Background	100.379	0	0	0
17	A01	Background	106.982	0	0	0
17	A02	Background	106.982	0	0	0
17	A03	Background	106.982	0	0	0
17	A04	Background	106.982	0	0	0
17	A05	Background	106.982	0	0	0
17	A06	Background	106.982	0	0	0
17	A07	Background	106.982	0	0	0
17	A08	Background	106.982	0	0	0
17	A09	Background	106.982	0	0	0
17	A10	Background	106.982	0	0	0
17	A11	Background	106.982	0	0	0
17	A12	Background	106.982	0	0	0
17	B01	Background	106.982	0	0	0
17	B02	Embryo	106.982	8.31664	8.64427	0
17	B03	Embryo	106.982	0	0	0
17	B04	Embryo	106.982	3.57739	3.60244	0
17	B05	Embryo	106.982	2.51308	2.24435	0
17	B06	Embryo	106.982	4.96798	6.70066	0
17	B07	Embryo	106.982	2.71741	3.64063	0
17	B08	Background	106.982	0	0	0
17	B09	Background	106.982	0	0	0
17	B10	Background	106.982	0	0	0
17	B11	Background	106.982	0	0	0
17	B12	Background	106.982	0	0	0
17	C01	Background	106.982	0	0	0
17	C02	Background	106.982	0	0	0
17	C03	Background	106.982	0	0	0
17	C04	Background	106.982	0	0	0
17	C05	Background	106.982	0	0	0
17	C06	Background	106.982	0	0	0
17	C07	Background	106.982	0	0	0
17	C08	Background	106.982	0	0	0
17	C09	Background	106.982	0	0	0
17	C10	Background	106.982	0	0	0
17	C11	Background	106.982	0	0	0
17	C12	Background	106.982	0	0	0
17	D01	Background	106.982	0	0	0
17	D02	Background	106.982	0	0	0
17	D03	Background	106.982	0	0	0
17	D04	Background	106.982	0	0	0
17	D05	Background	106.982	0	0	0
17	D06	Background	106.982	0	0	0
17	D07	Background	106.982	0	0	0
17	D08	Background	106.982	0	0	0
17	D09	Background	106.982	0	0	0
17	D10	Background	106.982	0	0	0
17	D11	Background	106.982	0	0	0
17	D12	Background	106.982	0	0	0
17	E01	Background	106.982	0	0	0
17	E02	Embryo	106.982	1.21473	2.41121	0
17	E03	Embryo	106.982	7.29826	8.21003	0
17	E04	Embryo	106.982	2.87534	3.19066	0
17	E05	Embryo	106.982	1.09301	1.50949	0
17	E06	Background	106.982	0	0	0
17	E07	Background	106.982	0	0	0
17	E08	Background	106.982	0	0	0
17	E09	Background	106.982	0	0	0
17	E10	Background	106.982	0	0	0
17	E11	Background	106.982	0	0	0
17	E12	Background	106.982	0	0	0
17	F01	Background	106.982	0	0	0
17	F02	Embryo	106.982	12.6092	21.1213	0
17	F03	Embryo	106.982	5.83929	7.26404	0
17	F04	Embryo	106.982	2.51875	3.7618	0
17	F05	Embryo	106.982	3.53407	5.27585	0
17	F06	Embryo	106.982	10.3407	11.2371	0
17	F07	Embryo	106.982	4.37317	3.81188	0
17	F08	Embryo	106.982	5.72626	8.71594	0
17	F09	Embryo	106.982	8.90127	11.0024	0
17	F10	Background	106.982	0	0	0
17	F11	Background	106.982	0	0	0
17	F12	Background	106.982	0	0	0
17	G01	Background	106.982	0	0	0
17	G02	Adult	106.982	7.45987	10.7439	0
17	G03	Adult	106.982	4.4514	4.52876	0
17	G04	Adult	106.982	19.3625	14.4697	0
17	G05	Adult	106.982	13.5604	13.2653	0
17	G06	Adult	106.982	43.4003	39.2512	0
17	G07	Adult	106.982	35.271	31.9073	0
17	G08	Adult	106.982	8.25124	9.79647	0
17	G09	Adult	106.982	9.26887	10.1458	0
17	G10	Background	106.982	0	0	0
17	G11	Background	106.982	0	0	0
17	G12	Background	106.982	0	0	0
17	H01	Background	106.982	0	0	0
17	H02	Background	106.982	0	0	0
17	H03	Background	106.982	0	0	0
17	H04	Background	106.982	0	0	0
17	H05	Background	106.982	0	0	0
17	H06	Background	106.982	0	0	0
17	H07	Background	106.982	0	0	0
17	H08	Background	106.982	0	0	0
17	H09	Background	106.982	0	0	0
17	H10	Background	106.982	0	0	0
17	H11	Background	106.982	0	0	0
17	H12	Background	106.982	0	0	0
18	A01	Background	113.592	0	0	0
18	A02	Background	113.592	0	0	0
18	A03	Background	113.592	0	0	0
18	A04	Background	113.592	0	0	0
18	A05	Background	113.592	0	0	0
18	A06	Background	113.592	0	0	0
18	A07	Background	113.592	0	0	0
18	A08	Background	113.592	0	0	0
18	A09	Background	113.592	0	0	0
18	A10	Background	113.592	0	0	0
18	A11	Background	113.592	0	0	0
18	A12	Background	113.592	0	0	0
18	B01	Background	113.592	0	0	0
18	B02	Embryo	113.592	8.59221	8.3579	0
18	B03	Embryo	113.592	0	0	0
18	B04	Embryo	113.592	3.62394	3.44419	0
18	B05	Embryo	113.592	2.61503	2.18206	0
18	B06	Embryo	113.592	5.08082	6.68084	0
18	B07	Embryo	113.592	2.89348	3.56665	0
18	B08	Background	113.592	0	0	0
18	B09	Background	113.592	0	0	0
18	B10	Background	113.592	0	0	0
18	B11	Background	113.592	0	0	0
18	B12	Background	113.592	0	0	0
18	C01	Background	113.592	0	0	0
18	C02	Background	113.592	0	0	0
18	C03	Background	113.592	0	0	0
18	C04	Background	113.592	0	0	0
18	C05	Background	113.592	0	0	0
18	C06	Background	113.592	0	0	0
18	C07	Background	113.592	0	0	0
18	C08	Background	113.592	0	0	0
18	C09	Background	113.592	0	0	0
18	C10	Background	113.592	0	0	0
18	C11	Background	113.592	0	0	0
18	C12	Background	113.592	0	0	0
18	D01	Background	113.592	0	0	0
18	D02	Background	113.592	0	0	0
18	D03	Background	113.592	0	0	0
18	D04	Background	113.592	0	0	0
18	D05	Background	113.592	0	0	0
18	D06	Background	113.592	0	0	0
18	D07	Background	113.592	0	0	0
18	D08	Background	113.592	0	0	0
18	D09	Background	113.592	0	0	0
18	D10	Background	113.592	0	0	0
18	D11	Background	113.592	0	0	0
18	D12	Background	113.592	0	0	0
18	E01	Background	113.592	0	0	0
18	E02	Embryo	113.592	1.34067	2.49754	0
18	E03	Embryo	113.592	7.43898	7.98806	0
18	E04	Embryo	113.592	2.99171	3.13439	0
18	E05	Embryo	113.592	1.16034	1.49345	0
18	E06	Background	113.592	0	0	0
18	E07	Background	113.592	0	0	0
18	E08	Background	113.592	0	0	0
18	E09	Background	113.592	0	0	0
18	E10	Background	113.592	0	0	0
18	E11	Background	113.592	0	0	0
18	E12	Background	113.592	0	0	0
18	F01	Background	113.592	0	0	0
18	F02	Embryo	113.592	13.4512	21.1026	0
18	F03	Embryo	113.592	6.35487	7.34635	0
18	F04	Embryo	113.592	2.63798	3.73958	0
18	F05	Embryo	113.592	3.71868	5.25751	0
18	F06	Embryo	113.592	11.1633	11.1556	0
18	F07	Embryo	113.592	4.56629	3.76582	0
18	F08	Embryo	113.592	6.07527	8.69907	0
18	F09	Embryo	113.592	9.0777	11.1048	0
18	F10	Background	113.592	0	0	0
18	F11	Background	113.592	0	0	0
18	F12	Background	113.592	0	0	0
18	G01	Background	113.592	0	0	0
18	G02	Adult	113.592	7.49745	10.6349	0
18	G03	Adult	113.592	4.42704	4.45258	0
18	G04	Adult	113.592	19.4981	14.2226	0
18	G05	Adult	113.592	13.7099	13.0153	0
18	G06	Adult	113.592	43.7793	39.2095	0
18	G07	Adult	113.592	35.4514	31.6785	0
18	G08	Adult	113.592	8.35699	9.72275	0
18	G09	Adult	113.592	9.37526	10.0372	0
18	G10	Background	113.592	0	0	0
18	G11	Background	113.592	0	0	0
18	G12	Background	113.592	0	0	0
18	H01	Background	113.592	0	0	0
18	H02	Background	113.592	0	0	0
18	H03	Background	113.592	0	0	0
18	H04	Background	113.592	0	0	0
18	H05	Background	113.592	0	0	0
18	H06	Background	113.592	0	0	0
18	H07	Background	113.592	0	0	0
18	H08	Background	113.592	0	0	0
18	H09	Background	113.592	0	0	0
18	H10	Background	113.592	0	0	0
18	H11	Background	113.592	0	0	0
18	H12	Background	113.592	0	0	0
19	A01	Background	120.317	0	0	0
19	A02	Background	120.317	0	0	0
19	A03	Background	120.317	0	0	0
19	A04	Background	120.317	0	0	0
19	A05	Background	120.317	0	0	0
19	A06	Background	120.317	0	0	0
19	A07	Background	120.317	0	0	0
19	A08	Background	120.317	0	0	0
19	A09	Background	120.317	0	0	0
19	A10	Background	120.317	0	0	0
19	A11	Background	120.317	0	0	0
19	A12	Background	120.317	0	0	0
19	B01	Background	120.317	0	0	0
19	B02	Embryo	120.317	23.6336	7.74846	0
19	B03	Embryo	120.317	0	0	0
19	B04	Embryo	120.317	7.8359	3.0452	0
19	B05	Embryo	120.317	6.5429	1.61295	0
19	B06	Embryo	120.317	12.4045	5.76853	0
19	B07	Embryo	120.317	7.14699	2.26093	0
19	B08	Background	120.317	0	0	0
19	B09	Background	120.317	0	0	0
19	B10	Background	120.317	0	0	0
19	B11	Background	120.317	0	0	0
19	B12	Background	120.317	0	0	0
19	C01	Background	120.317	0	0	0
19	C02	Background	120.317	0	0	0
19	C03	Background	120.317	0	0	0
19	C04	Background	120.317	0	0	0
19	C05	Background	120.317	0	0	0
19	C06	Background	120.317	0	0	0
19	C07	Background	120.317	0	0	0
19	C08	Background	120.317	0	0	0
19	C09	Background	120.317	0	0	0
19	C10	Background	120.317	0	0	0
19	C11	Background	120.317	0	0	0
19	C12	Background	120.317	0	0	0
19	D01	Background	120.317	0	0	0
19	D02	Background	120.317	0	0	0
19	D03	Background	120.317	0	0	0
19	D04	Background	120.317	0	0	0
19	D05	Background	120.317	0	0	0
19	D06	Background	120.317	0	0	0
19	D07	Background	120.317	0	0	0
19	D08	Background	120.317	0	0	0
19	D09	Background	120.317	0	0	0
19	D10	Background	120.317	0	0	0
19	D11	Background	120.317	0	0	0
19	D12	Background	120.317	0	0	0
19	E01	Background	120.317	0	0	0
19	E02	Embryo	120.317	5.41098	1.73527	0
19	E03	Embryo	120.317	24.9678	6.55965	0
19	E04	Embryo	120.317	9.68288	2.82639	0
19	E05	Embryo	120.317	3.61743	1.39787	0
19	E06	Background	120.317	0	0	0
19	E07	Background	120.317	0	0	0
19	E08	Background	120.317	0	0	0
19	E09	Background	120.317	0	0	0
19	E10	Background	120.317	0	0	0
19	E11	Background	120.317	0	0	0
19	E12	Background	120.317	0	0	0
19	F01	Background	120.317	0	0	0
19	F02	Embryo	120.317	50.265	18.8839	0
19	F03	Embryo	120.317	19.4705	5.88465	0
19	F04	Embryo	120.317	7.73117	3.25598	0
19	F05	Embryo	120.317	11.3589	4.13207	0
19	F06	Embryo	120.317	33.7764	9.30727	0
19	F07	Embryo	120.317	9.94644	2.80959	0
19	F08	Embryo	120.317	21.1246	7.49715	0
19	F09	Embryo	120.317	31.447	9.35695	0
19	F10	Background	120.317	0	0	0
19	F11	Background	120.317	0	0	0
19	F12	Background	120.317	0	0	0
19	G01	Background	120.317	0	0	0
19	G02	Adult	120.317	16.0513	10.5454	0
19	G03	Adult	120.317	8.02341	4.69295	0
19	G04	Adult	120.317	31.6332	14.1218	0
19	G05	Adult	120.317	20.4501	12.6682	0
19	G06	Adult	120.317	68.9979	38.1216	0
19	G07	Adult	120.317	53.0655	31.2124	0
19	G08	Adult	120.317	14.7133	8.38624	0
19	G09	Adult	120.317	16.0979	10.1739	0
19	G10	Background	120.317	0	0	0
19	G11	Background	120.317	0	0	0
19	G12	Background	120.317	0	0	0
19	H01	Background	120.317	0	0	0
19	H02	Background	120.317	0	0	0
19	H03	Background	120.317	0	0	0
19	H04	Background	120.317	0	0	0
19	H05	Background	120.317	0	0	0
19	H06	Background	120.317	0	0	0
19	H07	Background	120.317	0	0	0
19	H08	Background	120.317	0	0	0
19	H09	Background	120.317	0	0	0
19	H10	Background	120.317	0	0	0
19	H11	Background	120.317	0	0	0
19	H12	Background	120.317	0	0	0
20	A01	Background	126.895	0	0	0
20	A02	Background	126.895	0	0	0
20	A03	Background	126.895	0	0	0
20	A04	Background	126.895	0	0	0
20	A05	Background	126.895	0	0	0
20	A06	Background	126.895	0	0	0
20	A07	Background	126.895	0	0	0
20	A08	Background	126.895	0	0	0
20	A09	Background	126.895	0	0	0
20	A10	Background	126.895	0	0	0
20	A11	Background	126.895	0	0	0
20	A12	Background	126.895	0	0	0
20	B01	Background	126.895	0	0	0
20	B02	Embryo	126.895	21.7451	8.48023	0
20	B03	Embryo	126.895	0	0	0
20	B04	Embryo	126.895	7.42063	3.52693	0
20	B05	Embryo	126.895	6.37582	1.94586	0
20	B06	Embryo	126.895	12.0724	6.74439	0
20	B07	Embryo	126.895	7.50094	3.15745	0
20	B08	Background	126.895	0	0	0
20	B09	Background	126.895	0	0	0
20	B10	Background	126.895	0	0	0
20	B11	Background	126.895	0	0	0
20	B12	Background	126.895	0	0	0
20	C01	Background	126.895	0	0	0
20	C02	Background	126.895	0	0	0
20	C03	Background	126.895	0	0	0
20	C04	Background	126.895	0	0	0
20	C05	Background	126.895	0	0	0
20	C06	Background	126.895	0	0	0
20	C07	Background	126.895	0	0	0
20	C08	Background	126.895	0	0	0
20	C09	Background	126.895	0	0	0
20	C10	Background	126.895	0	0	0
20	C11	Background	126.895	0	0	0
20	C12	Background	126.895	0	0	0
20	D01	Background	126.895	0	0	0
20	D02	Background	126.895	0	0	0
20	D03	Background	126.895	0	0	0
20	D04	Background	126.895	0	0	0
20	D05	Background	126.895	0	0	0
20	D06	Background	126.895	0	0	0
20	D07	Background	126.895	0	0	0
20	D08	Background	126.895	0	0	0
20	D09	Background	126.895	0	0	0
20	D10	Background	126.895	0	0	0
20	D11	Background	126.895	0	0	0
20	D12	Background	126.895	0	0	0
20	E01	Background	126.895	0	0	0
20	E02	Embryo	126.895	4.46816	1.91147	0
20	E03	Embryo	126.895	23.0387	8.37066	0
20	E04	Embryo	126.895	8.46298	3.1653	0
20	E05	Embryo	126.895	3.54383	1.52336	0
20	E06	Background	126.895	0	0	0
20	E07	Background	126.895	0	0	0
20	E08	Background	126.895	0	0	0
20	E09	Background	126.895	0	0	0
20	E10	Background	126.895	0	0	0
20	E11	Background	126.895	0	0	0
20	E12	Background	126.895	0	0	0
20	F01	Background	126.895	0	0	0
20	F02	Embryo	126.895	46.2984	20.2154	0
20	F03	Embryo	126.895	18.5717	6.34198	0
20	F04	Embryo	126.895	7.10851	3.71182	0
20	F05	Embryo	126.895	10.3	4.53794	0
20	F06	Embryo	126.895	30.9583	10.5679	0
20	F07	Embryo	126.895	9.34373	3.07665	0
20	F08	Embryo	126.895	18.3005	8.08851	0
20	F09	Embryo	126.895	28.9952	9.97089	0
20	F10	Background	126.895	0	0	0
20	F11	Background	126.895	0	0	0
20	F12	Background	126.895	0	0	0
20	G01	Background	126.895	0	0	0
20	G02	Adult	126.895	15.8383	10.5121	0
20	G03	Adult	126.895	7.91864	4.6871	0
20	G04	Adult	126.895	32.0017	14.0179	0
20	G05	Adult	126.895	20.4645	12.5384	0
20	G06	Adult	126.895	68.8535	38.5431	0
20	G07	Adult	126.895	52.9057	30.8833	0
20	G08	Adult	126.895	14.4728	8.65604	0
20	G09	Adult	126.895	15.9729	10.0349	0
20	G10	Background	126.895	0	0	0
20	G11	Background	126.895	0	0	0
20	G12	Background	126.895	0	0	0
20	H01	Background	126.895	0	0	0
20	H02	Background	126.895	0	0	0
20	H03	Background	126.895	0	0	0
20	H04	Background	126.895	0	0	0
20	H05	Background	126.895	0	0	0
20	H06	Background	126.895	0	0	0
20	H07	Background	126.895	0	0	0
20	H08	Background	126.895	0	0	0
20	H09	Background	126.895	0	0	0
20	H10	Background	126.895	0	0	0
20	H11	Background	126.895	0	0	0
20	H12	Background	126.895	0	0	0
21	A01	Background	133.509	0	0	0
21	A02	Background	133.509	0	0	0
21	A03	Background	133.509	0	0	0
21	A04	Background	133.509	0	0	0
21	A05	Background	133.509	0	0	0
21	A06	Background	133.509	0	0	0
21	A07	Background	133.509	0	0	0
21	A08	Background	133.509	0	0	0
21	A09	Background	133.509	0	0	0
21	A10	Background	133.509	0	0	0
21	A11	Background	133.509	0	0	0
21	A12	Background	133.509	0	0	0
21	B01	Background	133.509	0	0	0
21	B02	Embryo	133.509	22.4611	9.08498	0
21	B03	Embryo	133.509	0	0	0
21	B04	Embryo	133.509	7.8448	3.95346	0
21	B05	Embryo	133.509	6.75054	2.1306	0
21	B06	Embryo	133.509	12.6653	7.21854	0
21	B07	Embryo	133.509	8.61296	3.58947	0
21	B08	Background	133.509	0	0	0
21	B09	Background	133.509	0	0	0
21	B10	Background	133.509	0	0	0
21	B11	Background	133.509	0	0	0
21	B12	Background	133.509	0	0	0
21	C01	Background	133.509	0	0	0
21	C02	Background	133.509	0	0	0
21	C03	Background	133.509	0	0	0
21	C04	Background	133.509	0	0	0
21	C05	Background	133.509	0	0	0
21	C06	Background	133.509	0	0	0
21	C07	Background	133.509	0	0	0
21	C08	Background	133.509	0	0	0
21	C09	Background	133.509	0	0	0
21	C10	Background	133.509	0	0	0
21	C11	Background	133.509	0	0	0
21	C12	Background	133.509	0	0	0
21	D01	Background	133.509	0	0	0
21	D02	Background	133.509	0	0	0
21	D03	Background	133.509	0	0	0
21	D04	Background	133.509	0	0	0
21	D05	Background	133.509	0	0	0
21	D06	Background	133.509	0	0	0
21	D07	Background	133.509	0	0	0
21	D08	Background	133.509	0	0	0
21	D09	Background	133.509	0	0	0
21	D10	Background	133.509	0	0	0
21	D11	Background	133.509	0	0	0
21	D12	Background	133.509	0	0	0
21	E01	Background	133.509	0	0	0
21	E02	Embryo	133.509	4.61564	2.04366	0
21	E03	Embryo	133.509	23.4725	8.88863	0
21	E04	Embryo	133.509	8.79103	3.41138	0
21	E05	Embryo	133.509	3.74844	1.60613	0
21	E06	Background	133.509	0	0	0
21	E07	Background	133.509	0	0	0
21	E08	Background	133.509	0	0	0
21	E09	Background	133.509	0	0	0
21	E10	Background	133.509	0	0	0
21	E11	Background	133.509	0	0	0
21	E12	Background	133.509	0	0	0
21	F01	Background	133.509	0	0	0
21	F02	Embryo	133.509	47.5576	20.8755	0
21	F03	Embryo	133.509	18.4736	6.68969	0
21	F04	Embryo	133.509	7.04335	3.98549	0
21	F05	Embryo	133.509	10.2538	4.82394	0
21	F06	Embryo	133.509	31.4074	11.3161	0
21	F07	Embryo	133.509	9.67492	3.23644	0
21	F08	Embryo	133.509	18.2531	8.52052	0
21	F09	Embryo	133.509	27.5375	11.2276	0
21	F10	Background	133.509	0	0	0
21	F11	Background	133.509	0	0	0
21	F12	Background	133.509	0	0	0
21	G01	Background	133.509	0	0	0
21	G02	Adult	133.509	15.8065	10.5117	0
21	G03	Adult	133.509	7.70834	4.70377	0
21	G04	Adult	133.509	32.1677	14.013	0
21	G05	Adult	133.509	20.4445	12.4512	0
21	G06	Adult	133.509	68.2075	38.717	0
21	G07	Adult	133.509	52.7181	30.7951	0
[truncated: 1,361 more rows]

## Sheet: Normalized Rate (Columns)
Unassigned Well
Unselected Well
OCR Data
ECAR Data
PER Data
OCR (pmol/min):
Time	Group Name: Embryo																			Group Name: Adult																Embryo												Adult
	B02	B03	B04	B05	B06	B07	E02	E03	E04	E05	F02	F03	F04	F05	F06	F07	F08	F09		G02	G03	G04	G05	G06	G07	G08	G09						Time	1	2	3	4	5	6	7	8	9				1	2	3	4
1.30806	27.8334	0	9.39913	8.34936	16.1349	-0.301055	11.5439	37.7177	13.6694	5.57196	57.3685	23.8758	12.2533	18.3094	43.9882	14.931	27.4141	45.0117		18.9684	9.17965	34.0359	24.1477	66.5914	59.4698	17.1092	18.0241						1.30806	27.8334	8.87424	7.9169	24.6308	9.62068	40.6222	15.2813	29.4596	36.2129				14.074	29.0918	63.0306	17.5666
7.91909	25.9223	0	8.59484	7.70944	14.055	-0.182353	10.2438	34.0209	12.3217	4.9606	54.2851	22.7474	11.2962	17.2804	41.4632	13.6931	25.1737	40.3404		17.9876	8.68882	32.4424	22.6556	70.218	56.336	16.0713	17.9009						7.91909	25.9223	8.15214	6.93633	22.1323	8.64114	38.5163	14.2883	27.5781	32.7571				13.3382	27.549	63.277	16.9861
14.5028	25.2937	0	8.42935	7.5264	13.5917	-0.0665827	9.93918	32.6086	11.9078	4.74566	53.3818	22.4946	11.0363	16.9778	40.8948	13.0963	24.6179	38.7094		17.5624	8.52736	31.9781	22.1686	71.4009	55.6637	15.7962	16.8579						14.5028	25.2937	7.97788	6.76255	21.2739	8.32672	37.9382	14.0071	26.9956	31.6637				13.0449	27.0734	63.5323	16.3271
21.0925	25.0423	0	7.75007	7.43528	13.3993	0.0208585	9.59979	31.7777	11.6497	4.65086	53.0443	22.4615	10.8649	16.7875	40.542	12.9348	24.397	37.8842		17.4516	8.46371	31.9154	22.155	70.8753	55.6942	15.7955	16.8359						21.0925	25.0423	7.59267	6.71007	20.6888	8.15028	37.7529	13.8262	26.7384	31.1406				12.9577	27.0352	63.2848	16.3157
27.6911	24.8332	0	8.2022	7.34734	13.3355	0.0832685	9.30055	31.0226	11.4321	4.57415	52.7831	22.4808	10.7773	16.5776	40.2647	12.77	24.1664	37.6671		17.282	8.38242	31.8329	22.3222	70.5287	55.2661	15.6307	16.7629						27.6911	24.8332	7.77477	6.70937	20.1616	8.00312	37.632	13.6775	26.5174	30.9168				12.8322	27.0775	62.8974	16.1968
34.2691	24.6692	0	8.11009	7.28949	13.1171	0.144837	9.13983	30.387	11.2764	4.516	52.4929	22.4432	10.6895	16.4325	39.9463	12.7497	23.9817	36.5624		17.0869	8.33328	31.784	22.1776	70.6781	54.9859	15.5557	16.4983						34.2691	24.6692	7.69979	6.63096	19.7634	7.89618	37.4681	13.561	26.348	30.272				12.7101	26.9808	62.832	16.027
40.9615	14.3056	0	5.29885	4.30502	7.42766	1.9863	4.52119	20.6989	6.01555	3.34867	26.9742	11.1575	7.1904	9.80095	22.0237	7.89962	15.2588	17.1569		15.7211	7.78528	30.1074	21.2832	66.4726	51.2632	14.2823	15.8533						40.9615	14.3056	4.80194	4.70698	12.61	4.68211	19.0659	8.49568	14.9617	16.2079				11.7532	25.6953	58.8679	15.0678
47.5705	9.81456	0	4.07282	2.97063	5.28999	1.70057	2.32633	12.322	3.23482	2.26276	14.985	6.0652	4.44414	4.91977	10.8243	5.44612	8.99483	11.6157		13.1574	6.25308	27.1726	20.274	60.6802	43.9127	11.0106	13.7722						47.5705	9.81456	3.52173	3.49528	7.32416	2.74879	10.5251	4.68196	8.1352	10.3053				9.70524	23.7233	52.2965	12.3914
54.1586	8.68477	0	3.78703	2.54345	4.85005	1.75096	2.0034	9.73837	2.59509	1.73806	11.5937	5.11756	3.63449	4.0711	9.18988	4.40169	6.36619	10.0491		9.98648	5.17672	22.613	18.1447	52.4053	38.3342	9.07049	11.5109						54.1586	8.68477	3.16524	3.3005	5.87089	2.16658	8.35561	3.85279	6.79579	8.20766				7.5816	20.3788	45.3697	10.2907
60.7408	8.10809	0	3.54804	2.35006	4.80217	1.83132	1.79633	8.47686	2.42343	1.41951	10.7252	4.8286	3.17284	3.71667	8.67743	4.01552	5.45695	9.24704		8.76748	4.80533	20.5524	15.7066	46.7938	36.372	8.511	10.2222						60.7408	8.10809	2.94905	3.31674	5.13659	1.92147	7.77689	3.44476	6.34648	7.35199				6.78641	18.1295	41.5829	9.3666
67.3401	7.80886	0	3.5528	2.2394	4.63202	1.90218	1.61572	7.80995	2.32727	1.23667	10.4172	4.73475	2.82123	3.55481	8.43662	3.87298	4.93019	8.74946		8.19093	4.66008	19.7419	14.4878	44.5831	35.6922	8.3181	9.6227						67.3401	7.80886	2.8961	3.2671	4.71283	1.78197	7.57597	3.18802	6.1548	6.83982				6.42551	17.1149	40.1377	8.9704
73.9522	7.62568	0	3.49712	2.17184	4.56639	1.96563	1.49193	7.30807	2.33398	1.11114	10.2705	4.68486	2.60859	3.43131	8.40972	3.81039	4.84214	8.42261		7.85027	4.58377	19.3536	13.8754	44.1214	35.318	8.25405	9.29899						73.9522	7.62568	2.83448	3.26601	4.4	1.72256	7.4777	3.01995	6.11005	6.63238				6.21702	16.6145	39.7197	8.77652
80.5479	7.68768	0	3.47016	2.17354	4.57808	2.08046	1.5291	7.09444	2.37987	1.07476	10.4798	4.79759	2.47767	3.42171	8.3491	3.29354	4.60097	8.45798		7.71709	4.53664	19.212	13.6204	43.8109	35.3563	8.13663	9.14643						80.5479	7.68768	2.82185	3.32927	4.31177	1.72732	7.63869	2.94969	5.82132	6.52947				6.12687	16.4162	39.5836	8.64153
87.1613	7.68739	0	3.46204	2.22526	4.60231	2.21609	1.32137	7.11445	2.46328	1.03732	10.7409	5.00017	2.44964	2.97932	8.66137	3.85877	4.80208	8.42103		7.5857	4.51336	19.1383	13.4835	43.5494	35.3553	8.11007	9.09442						87.1613	7.68739	2.84365	3.4092	4.21791	1.7503	7.87056	2.71448	6.26007	6.61155				6.04953	16.3109	39.4523	8.60225
93.7556	7.89893	0	3.49058	2.30759	4.73547	2.35168	1.34598	7.07498	2.58847	1.02478	11.1859	5.16996	2.41018	3.23495	9.0964	4.00325	5.01772	8.33307		7.51912	4.47431	19.1565	13.3662	43.0027	35.2818	8.10435	9.08149						93.7556	7.89893	2.89909	3.54357	4.21048	1.80662	8.17793	2.82256	6.54983	6.67539				5.99671	16.2613	39.1423	8.59292
100.379	8.06931	0	3.51432	2.39947	4.82674	2.55712	1.30825	7.06014	2.71532	1.0754	11.8106	5.46553	2.44706	3.38719	9.7147	4.17892	5.21499	8.54428		7.47215	4.46217	19.2189	13.4589	43.2346	35.2338	8.12846	9.1613						100.379	8.06931	2.95689	3.69193	4.1842	1.89536	8.63805	2.91712	6.94681	6.87963				5.96716	16.3389	39.2342	8.64488
106.982	8.31664	0	3.57739	2.51308	4.96798	2.71741	1.21473	7.29826	2.87534	1.09301	12.6092	5.83929	2.51875	3.53407	10.3407	4.37317	5.72626	8.90127		7.45987	4.4514	19.3625	13.5604	43.4003	35.271	8.25124	9.26887						106.982	8.31664	3.04523	3.8427	4.2565	1.98418	9.22425	3.02641	7.35692	7.31377				5.95564	16.4615	39.3356	8.76005
113.592	8.59221	0	3.62394	2.61503	5.08082	2.89348	1.34067	7.43898	2.99171	1.16034	13.4512	6.35487	2.63798	3.71868	11.1633	4.56629	6.07527	9.0777		7.49745	4.42704	19.4981	13.7099	43.7793	35.4514	8.35699	9.37526						113.592	8.59221	3.11949	3.98715	4.38983	2.07602	9.90303	3.17833	7.86478	7.57649				5.96225	16.604	39.6153	8.86613
120.317	23.6336	0	7.8359	6.5429	12.4045	7.14699	5.41098	24.9678	9.68288	3.61743	50.265	19.4705	7.73117	11.3589	33.7764	9.94644	21.1246	31.447		16.0513	8.02341	31.6332	20.4501	68.9979	53.0655	14.7133	16.0979						120.317	23.6336	7.1894	9.77576	15.1894	6.65015	34.8678	9.54505	21.8614	26.2858				12.0374	26.0417	61.0317	15.4056
126.895	21.7451	0	7.42063	6.37582	12.0724	7.50094	4.46816	23.0387	8.46298	3.54383	46.2984	18.5717	7.10851	10.3	30.9583	9.34373	18.3005	28.9952		15.8383	7.91864	32.0017	20.4645	68.8535	52.9057	14.4728	15.9729						126.895	21.7451	6.89823	9.78669	13.7534	6.00341	32.435	8.70424	20.151	23.6479				11.8784	26.2331	60.8796	15.2229
133.509	22.4611	0	7.8448	6.75054	12.6653	8.61296	4.61564	23.4725	8.79103	3.74844	47.5576	18.4736	7.04335	10.2538	31.4074	9.67492	18.2531	27.5375		15.8065	7.70834	32.1677	20.4445	68.2075	52.7181	14.2566	15.9446						133.509	22.4611	7.29767	10.6391	14.0441	6.26973	33.0156	8.6486	20.5412	22.8953				11.7574	26.3061	60.4628	15.1006
140.122	23.0384	0	8.24649	7.12013	13.633	10.1707	4.24219	24.5258	9.33776	3.9565	48.755	18.5154	7.14593	10.4994	32.1034	10.1183	18.317	27.1317		15.8373	7.54903	32.1357	20.406	67.8882	52.7369	14.1761	15.9326						140.122	23.0384	7.68331	11.9019	14.384	6.64713	33.6352	8.82267	21.1108	22.7244				11.6932	26.2708	60.3126	15.0544
146.743	23.3888	0	8.49136	7.35564	14.4401	11.7731	4.34162	25.3017	9.8193	4.13541	48.9386	18.9111	7.32818	10.7881	32.2642	10.4911	18.7395	27.4724		15.8811	7.48647	31.9773	20.3972	67.6942	52.6853	14.1415	15.8899						146.743	23.3888	7.9235	13.1066	14.8217	6.97735	33.9248	9.05813	21.3776	23.1059				11.6838	26.1873	60.1897	15.0157
153.469	9.67826	0	3.60548	2.86213	5.63029	2.77525	1.75318	14.3538	2.11787	2.14914	17.1472	4.7108	3.9816	5.14935	8.74381	5.16491	6.48766	12.6292		12.6827	5.50508	19.03	16.3109	42.0765	33.3867	7.86615	9.46942						153.469	9.67826	3.23381	4.20277	8.05348	2.1335	10.929	4.56547	6.95436	9.55841				9.09389	17.6704	37.7316	8.66779
160.071	6.81876	0	3.23957	1.94843	4.52836	2.163	0.907977	7.70932	1.49475	1.06563	8.54277	3.45588	2.21329	2.70634	6.32039	3.45156	3.27702	8.26163		8.77169	3.44778	12.3228	10.1038	28.179	21.4996	5.2501	6.28547						160.071	6.81876	2.594	3.34568	4.30865	1.28019	5.99932	2.45981	4.88598	5.76933				6.10974	11.2133	24.8393	5.76778
166.69	6.09844	0	3.13124	1.73332	4.18299	1.93841	0.699823	6.02333	1.31097	0.796884	7.48287	3.19233	1.4599	2.2185	5.53395	3.00936	2.53518	7.06099		6.81011	2.69948	10.1705	7.82072	23.0838	17.2439	4.28363	5.08862						166.69	6.09844	2.43228	3.0607	3.36158	1.05393	5.3376	1.8392	4.27165	4.79809				4.75479	8.99561	20.1638	4.68612
173.326	5.59438	0	3.04409	1.62149	3.96823	1.78556	0.479588	5.17856	1.15762	0.693112	7.00635	2.99236	1.18581	1.97352	5.05185	2.8108	2.23223	6.57943		5.73952	2.31275	9.01907	6.74353	20.291	15.0061	3.88419	4.44388						173.326	5.59438	2.33279	2.87689	2.82907	0.925364	4.99935	1.57967	3.93133	4.40583				4.02613	7.8813	17.6485	4.16404
179.946	5.26576	0	2.97948	1.54443	3.8135	1.69452	0.431947	4.71244	1.05419	0.599659	6.55253	2.79212	1.00607	1.74822	4.62902	2.65541	1.94022	6.22044		5.15339	2.09211	8.25017	6.02205	18.4484	13.6071	3.5511	4.02701						179.946	5.26576	2.26196	2.75401	2.57219	0.826923	4.67232	1.37715	3.64222	4.08033				3.62275	7.13611	16.0278	3.78905
186.565	4.89035	0	2.9196	1.48438	3.68565	1.61741	0.369314	4.25857	0.965161	0.538052	6.19993	2.62211	0.86706	1.61455	4.35163	2.57536	1.81242	5.80027		4.75165	1.92692	7.69956	5.5234	17.1543	12.5656	3.3239	3.70987						186.565	4.89035	2.20199	2.65153	2.31394	0.751607	4.41102	1.2408	3.4635	3.80635				3.33928	6.61148	14.86	3.51689
193.153	4.64467	0	2.87541	1.42458	3.60922	1.54337	0.289254	4.07047	0.895537	0.495518	6.03813	2.52443	0.787917	1.49831	4.08505	2.49522	1.57869	5.75163		4.44898	1.8017	7.25492	5.09308	15.9784	11.7325	3.09877	3.50353						193.153	4.64467	2.14999	2.57629	2.17986	0.695528	4.28128	1.14311	3.29014	3.66516				3.12534	6.174	13.8554	3.30115
199.764	4.39017	0	2.84087	1.38687	3.47467	1.48492	0.244176	3.84988	0.837839	0.456071	5.73617	2.43607	0.699954	1.40026	3.90484	2.41611	1.44452	5.54234		4.19742	1.70824	6.91929	4.75234	15.0732	11.0596	2.94209	3.31052						199.764	4.39017	2.11387	2.47979	2.04703	0.646955	4.08612	1.05011	3.16048	3.49343				2.95283	5.83581	13.0664	3.1263
206.379	4.17236	0	2.80212	1.35179	3.46628	1.41637	0.176319	3.57314	0.784436	0.41806	5.53483	2.34551	0.629692	1.32744	3.76316	2.3369	1.33797	5.32516		3.997	1.60169	6.61143	4.43241	14.4165	10.4821	2.82322	3.14479						206.379	4.17236	2.07695	2.44133	1.87473	0.601248	3.94017	0.978565	3.05003	3.33156				2.79935	5.52192	12.4493	2.984
212.998	4.01708	0	2.81	1.31421	3.35479	1.36251	0.157421	3.365	0.751482	0.393722	5.4368	2.2534	0.566244	1.26747	3.52308	2.28186	1.19078	5.26084		3.81353	1.5314	6.34858	4.18557	13.6844	9.95811	2.68439	3.01169						212.998	4.01708	2.0621	2.35865	1.76121	0.572602	3.8451	0.916858	2.90247	3.22581				2.67246	5.26708	11.8212	2.84804
219.625	3.85711	0	2.78454	1.30271	3.38876	1.35235	0.10596	3.37423	0.722701	0.371857	5.20238	2.21756	0.545476	1.20295	3.39992	2.26484	1.01649	5.11995		3.61202	1.46845	6.1113	3.97989	13.1503	9.63455	2.53674	2.88835						219.625	3.85711	2.04362	2.37055	1.74009	0.547279	3.70997	0.874212	2.83238	3.06822				2.54024	5.04559	11.3924	2.71255
226.248	3.67848	0	2.74826	1.25917	3.31048	1.28995	0.0938366	3.127	0.650171	0.33427	5.05209	2.13476	0.458727	1.13055	3.35081	2.20352	1.0076	4.91723		3.44373	1.38269	5.85343	3.71032	12.5851	9.15439	2.47897	2.75713						226.248	3.67848	2.00371	2.30022	1.61042	0.492221	3.59343	0.794638	2.77716	2.96242				2.41321	4.78188	10.8698	2.61805
ECAR (mpH/min):
Time	Group Name: Embryo																			Group Name: Adult
	B02	B03	B04	B05	B06	B07	E02	E03	E04	E05	F02	F03	F04	F05	F06	F07	F08	F09		G02	G03	G04	G05	G06	G07	G08	G09
1.30806	3.87476	0	1.81842	1.41403	2.83661	0.559533	1.30481	7.68296	2.58891	1.0362	8.11096	3.46709	2.62857	2.9056	6.28921	2.23311	5.17883	6.2567		7.55297	3.70197	10.8115	10.7852	25.2375	21.4707	8.71404	6.7174
7.91909	2.77898	0	1.07478	0.723957	2.1641	0.0283049	1.12135	4.77776	1.3558	0.675451	7.88284	3.03835	1.72989	2.52886	4.54875	1.91857	3.97459	5.64364		6.71862	2.66699	8.23547	9.25366	23.5975	18.7928	8.476	6.07862
14.5028	2.97553	0	1.18502	0.827361	2.34904	-0.00756491	1.15373	3.64667	1.2057	0.535675	7.66921	2.95564	1.72598	2.44933	4.36387	1.86896	3.77896	5.20934		6.77295	2.67294	8.21471	9.19073	25.4434	18.7776	8.40734	5.85188
21.0925	3.07432	0	1.02311	0.870631	2.44316	-0.0151594	1.14471	3.1847	1.18823	0.512869	7.52852	2.98997	1.6707	2.43299	4.33633	1.87091	3.82609	5.27837		6.85821	2.63203	8.23234	9.1401	25.1287	18.809	8.3609	5.91493
27.6911	3.21246	0	1.28714	0.914898	2.48624	-0.0259293	1.15673	3.06729	1.27159	0.520528	7.58372	3.01796	1.66776	2.48448	4.4347	1.82281	3.94193	5.4169		6.84197	2.65504	8.23138	9.18384	24.6117	18.713	8.24261	5.93632
34.2691	3.31843	0	1.31259	0.928239	2.51697	0.0862651	1.18767	3.15694	1.24327	0.503746	7.66566	3.02562	1.70257	2.53787	4.53456	1.76222	3.83493	5.36384		6.82941	2.64005	8.25378	9.13724	24.8579	18.6888	8.14361	5.86917
40.9615	7.63213	0	3.02464	1.58519	6.66184	2.86661	2.86761	5.82339	2.61809	1.07021	15.4703	6.16591	3.03184	4.75358	8.00199	2.80212	6.85381	10.0207		8.20924	3.21147	9.68401	10.4305	28.7834	23.3663	9.49625	7.18327
47.5705	9.49115	0	3.70943	2.22093	8.19558	3.68722	3.58331	8.46701	3.62726	1.40732	20.6603	7.51598	3.8298	6.89247	11.6004	3.68807	8.67948	12.4898		10.4817	4.33219	13.2913	13.0055	36.9964	30.5341	10.1148	9.23003
54.1586	9.84987	0	4.0634	2.39669	8.18655	3.74227	3.65881	9.42285	3.78392	1.53569	21.8254	7.74173	4.06535	7.16539	12.2219	3.86806	9.29208	12.8825		11.679	4.92388	15.273	14.6135	41.4227	34.1999	10.9488	10.4549
60.7408	9.84256	0	3.19023	2.46421	7.74829	3.78081	3.57607	9.55951	3.78696	1.60661	22.1772	7.70553	4.16384	7.14244	12.3113	3.98662	9.41899	12.8201		11.9404	4.99963	15.6928	15.1395	42.6396	34.9349	11.0719	10.6707
67.3401	9.69635	0	3.89488	2.47933	7.00243	3.82331	3.4355	9.34977	3.7381	1.59597	22.0725	7.60829	4.16327	7.08194	12.1531	4.04825	9.34648	12.8447		11.8332	4.92052	15.5552	15.0603	42.3057	34.9139	10.9259	10.8083
73.9522	9.5731	0	3.85028	2.40751	6.95924	3.81644	3.34676	9.17519	3.5974	1.61332	22.1185	7.50675	4.07349	6.89012	11.9684	3.3883	9.27804	12.6093		11.5047	4.81264	15.3185	14.8242	42.9855	34.4583	10.729	10.7553
80.5479	9.51652	0	3.77265	2.38237	6.94969	3.82269	3.26921	8.87704	3.44765	1.57683	21.9165	7.39928	3.98968	6.71248	11.5669	3.69329	9.23652	12.2292		11.3036	4.69901	15.1561	14.5757	42.775	34.1918	10.5541	10.6823
87.1613	8.90168	0	3.72323	2.3286	6.85444	3.79636	2.76854	8.70816	3.31309	1.55653	21.653	7.30763	3.94819	4.04907	11.365	3.97926	9.00569	11.8981		11.1154	4.63547	14.9556	14.2038	42.0255	33.4473	10.2963	10.5521
93.7556	8.83541	0	3.69217	2.31854	6.8865	3.80869	2.68419	8.5099	3.27241	1.52708	21.495	7.23732	3.82556	5.26899	11.258	3.86069	9.03999	11.6041		11.126	4.61295	14.8699	13.7059	40.6459	33.1671	10.1327	10.4367
100.379	8.6951	0	3.63344	2.28584	6.7369	3.73579	2.59577	8.33763	3.19405	1.52002	21.153	7.26018	3.76763	5.21659	11.1535	3.84188	8.91306	11.5073		10.8763	4.55442	14.6545	13.4642	39.6207	32.3383	9.92917	10.2559
106.982	8.64427	0	3.60244	2.24435	6.70066	3.64063	2.41121	8.21003	3.19066	1.50949	21.1213	7.26404	3.7618	5.27585	11.2371	3.81188	8.71594	11.0024		10.7439	4.52876	14.4697	13.2653	39.2512	31.9073	9.79647	10.1458
113.592	8.3579	0	3.44419	2.18206	6.68084	3.56665	2.49754	7.98806	3.13439	1.49345	21.1026	7.34635	3.73958	5.25751	11.1556	3.76582	8.69907	11.1048		10.6349	4.45258	14.2226	13.0153	39.2095	31.6785	9.72275	10.0372
120.317	7.74846	0	3.0452	1.61295	5.76853	2.26093	1.73527	6.55965	2.82639	1.39787	18.8839	5.88465	3.25598	4.13207	9.30727	2.80959	7.49715	9.35695		10.5454	4.69295	14.1218	12.6682	38.1216	31.2124	8.38624	10.1739
126.895	8.48023	0	3.52693	1.94586	6.74439	3.15745	1.91147	8.37066	3.1653	1.52336	20.2154	6.34198	3.71182	4.53794	10.5679	3.07665	8.08851	9.97089		10.5121	4.6871	14.0179	12.5384	38.5431	30.8833	8.65604	10.0349
133.509	9.08498	0	3.95346	2.1306	7.21854	3.58947	2.04366	8.88863	3.41138	1.60613	20.8755	6.68969	3.98549	4.82394	11.3161	3.23644	8.52052	11.2276		10.5117	4.70377	14.013	12.4512	38.717	30.7951	8.89901	9.9183
140.122	9.30163	0	4.10505	2.23107	7.29809	3.76831	1.65293	9.22144	3.45993	1.67202	20.7086	6.80431	4.09245	4.90676	11.6743	3.3555	8.71865	10.7547		10.4793	4.67302	13.8811	12.3219	38.319	30.8666	8.98925	9.75454
146.743	9.4176	0	4.18087	2.28108	7.05968	3.90593	1.71605	9.2607	3.48647	1.7004	20.4959	7.04838	4.05958	4.86957	11.7637	3.39615	8.72829	10.5962		10.4071	4.63522	13.792	12.1369	38.0709	30.7015	8.9743	9.59642
153.469	7.59807	0	3.33216	1.88679	5.4569	3.19879	1.73944	7.20585	2.52184	1.36283	19.9089	6.51351	3.11099	4.03978	9.67598	2.74717	7.24448	8.02277		10.0047	4.36686	12.2912	11.1224	35.6661	28.7559	8.6152	8.81182
160.071	7.46062	0	3.43969	1.85843	5.37817	3.10214	1.76867	6.70735	2.56472	1.37458	20.0515	6.82141	3.16417	3.90226	10.3692	2.78119	6.96306	7.76078		9.76901	4.13087	11.7847	10.6749	34.6143	27.4967	8.35529	8.55589
166.69	7.44285	0	3.51339	1.87497	5.3251	3.10047	1.76579	6.79729	2.55549	1.39273	20.0891	6.91066	3.04677	3.92054	10.4806	2.81777	7.0078	7.7443		9.26063	4.01757	11.4828	10.3111	33.8089	26.8772	8.16416	8.2709
173.326	7.29409	0	3.52291	1.87663	5.28598	3.17074	1.77753	6.75623	2.56536	1.36496	21.8277	7.0545	3.02039	3.87607	10.4143	2.91034	6.94128	7.60335		8.97058	3.86666	11.15	9.96062	32.6503	26.3412	7.97318	7.97633
179.946	7.11555	0	3.5414	1.88617	5.27503	3.23835	1.79606	6.76661	2.59831	1.39829	19.3343	7.0334	2.97507	3.88765	10.3103	2.9761	6.94299	7.74583		8.74247	3.80617	10.8638	9.71815	31.7423	25.8404	7.74845	7.65343
186.565	6.68319	0	3.59415	1.89618	5.29913	3.24149	1.80448	6.76782	2.58016	1.40222	19.6101	7.05411	2.92135	3.86703	10.2065	3.00379	6.89533	7.63923		8.59724	3.71094	10.6318	9.43066	30.8839	25.2487	7.53036	7.37488
193.153	6.68237	0	3.59895	1.90569	5.3596	3.21388	1.77565	6.64537	2.57717	1.38899	19.3641	7.02446	2.91283	3.87656	10.193	2.99989	6.93439	7.70873		8.44814	3.63229	10.3125	9.20965	30.0968	24.7983	7.36592	7.15459
199.764	6.53533	0	3.61143	1.8699	5.3335	3.18892	1.80082	6.74104	2.57512	1.3745	19.146	6.95747	2.90221	3.77438	10.0207	3.01822	6.90727	7.54112		8.27863	3.53094	10.0899	8.97916	29.0385	24.2302	7.09608	6.87635
206.379	6.40511	0	3.60029	1.87886	5.36388	3.17234	1.77561	6.5125	2.52977	1.35649	18.9517	6.99133	2.82041	3.73261	9.89554	2.95634	6.84655	7.58171		8.17931	3.47797	9.91351	8.69399	28.3609	23.7354	6.95575	6.74162
212.998	6.24257	0	3.60594	1.88615	5.36495	3.16962	1.71541	6.43779	2.55278	1.351	18.9097	6.93067	2.7796	3.62855	9.82134	2.94871	6.77699	7.56505		8.06261	3.40505	9.73571	8.44783	27.5045	23.2012	6.75808	6.51586
219.625	6.1249	0	3.57319	1.89658	5.42709	3.246	1.70096	6.32553	2.45373	1.36902	18.6986	6.87971	2.709	3.59903	9.75151	2.97762	6.63172	7.56356		8.01826	3.4082	9.49575	8.25536	26.9361	22.6992	6.58933	6.45453
226.248	6.04703	0	3.56927	1.90733	5.44267	3.23643	1.68315	6.14021	2.49265	1.31891	18.5476	6.82806	2.67251	3.49443	9.53936	2.89893	6.50135	7.57561		7.81583	3.34178	9.33762	8.09188	26.3871	22.3817	6.5019	6.32561
PER (pmol/min)
Time	Group Name: Embryo																			Group Name: Adult
	B02	B03	B04	B05	B06	B07	E02	E03	E04	E05	F02	F03	F04	F05	F06	F07	F08	F09		G02	G03	G04	G05	G06	G07	G08	G09
1.30806	0	0	0	0	0	0	0	0	0	0	0	0	0	0	0	0	0	0		0	0	0	0	0	0	0	0
7.91909	0	0	0	0	0	0	0	0	0	0	0	0	0	0	0	0	0	0		0	0	0	0	0	0	0	0
14.5028	0	0	0	0	0	0	0	0	0	0	0	0	0	0	0	0	0	0		0	0	0	0	0	0	0	0
21.0925	0	0	0	0	0	0	0	0	0	0	0	0	0	0	0	0	0	0		0	0	0	0	0	0	0	0
27.6911	0	0	0	0	0	0	0	0	0	0	0	0	0	0	0	0	0	0		0	0	0	0	0	0	0	0
34.2691	0	0	0	0	0	0	0	0	0	0	0	0	0	0	0	0	0	0		0	0	0	0	0	0	0	0
40.9615	0	0	0	0	0	0	0	0	0	0	0	0	0	0	0	0	0	0		0	0	0	0	0	0	0	0
47.5705	0	0	0	0	0	0	0	0	0	0	0	0	0	0	0	0	0	0		0	0	0	0	0	0	0	0
54.1586	0	0	0	0	0	0	0	0	0	0	0	0	0	0	0	0	0	0		0	0	0	0	0	0	0	0
60.7408	0	0	0	0	0	0	0	0	0	0	0	0	0	0	0	0	0	0		0	0	0	0	0	0	0	0
67.3401	0	0	0	0	0	0	0	0	0	0	0	0	0	0	0	0	0	0		0	0	0	0	0	0	0	0
73.9522	0	0	0	0	0	0	0	0	0	0	0	0	0	0	0	0	0	0		0	0	0	0	0	0	0	0
80.5479	0	0	0	0	0	0	0	0	0	0	0	0	0	0	0	0	0	0		0	0	0	0	0	0	0	0
87.1613	0	0	0	0	0	0	0	0	0	0	0	0	0	0	0	0	0	0		0	0	0	0	0	0	0	0
93.7556	0	0	0	0	0	0	0	0	0	0	0	0	0	0	0	0	0	0		0	0	0	0	0	0	0	0
100.379	0	0	0	0	0	0	0	0	0	0	0	0	0	0	0	0	0	0		0	0	0	0	0	0	0	0
106.982	0	0	0	0	0	0	0	0	0	0	0	0	0	0	0	0	0	0		0	0	0	0	0	0	0	0
113.592	0	0	0	0	0	0	0	0	0	0	0	0	0	0	0	0	0	0		0	0	0	0	0	0	0	0
120.317	0	0	0	0	0	0	0	0	0	0	0	0	0	0	0	0	0	0		0	0	0	0	0	0	0	0
126.895	0	0	0	0	0	0	0	0	0	0	0	0	0	0	0	0	0	0		0	0	0	0	0	0	0	0
133.509	0	0	0	0	0	0	0	0	0	0	0	0	0	0	0	0	0	0		0	0	0	0	0	0	0	0
140.122	0	0	0	0	0	0	0	0	0	0	0	0	0	0	0	0	0	0		0	0	0	0	0	0	0	0
146.743	0	0	0	0	0	0	0	0	0	0	0	0	0	0	0	0	0	0		0	0	0	0	0	0	0	0
153.469	0	0	0	0	0	0	0	0	0	0	0	0	0	0	0	0	0	0		0	0	0	0	0	0	0	0
160.071	0	0	0	0	0	0	0	0	0	0	0	0	0	0	0	0	0	0		0	0	0	0	0	0	0	0
166.69	0	0	0	0	0	0	0	0	0	0	0	0	0	0	0	0	0	0		0	0	0	0	0	0	0	0
173.326	0	0	0	0	0	0	0	0	0	0	0	0	0	0	0	0	0	0		0	0	0	0	0	0	0	0
179.946	0	0	0	0	0	0	0	0	0	0	0	0	0	0	0	0	0	0		0	0	0	0	0	0	0	0
186.565	0	0	0	0	0	0	0	0	0	0	0	0	0	0	0	0	0	0		0	0	0	0	0	0	0	0
193.153	0	0	0	0	0	0	0	0	0	0	0	0	0	0	0	0	0	0		0	0	0	0	0	0	0	0
199.764	0	0	0	0	0	0	0	0	0	0	0	0	0	0	0	0	0	0		0	0	0	0	0	0	0	0
206.379	0	0	0	0	0	0	0	0	0	0	0	0	0	0	0	0	0	0		0	0	0	0	0	0	0	0
212.998	0	0	0	0	0	0	0	0	0	0	0	0	0	0	0	0	0	0		0	0	0	0	0	0	0	0
219.625	0	0	0	0	0	0	0	0	0	0	0	0	0	0	0	0	0	0		0	0	0	0	0	0	0	0
226.248	0	0	0	0	0	0	0	0	0	0	0	0	0	0	0	0	0	0		0	0	0	0	0	0	0	0

## Sheet: Normalized Rate (Plates)
Unassigned Well	Unselected Well	OCR Data	ECAR Data	PER Data
OCR (pmol/min):														ECAR (mpH/min):														PER (pmol/min)
	Measurement 1														Measurement 1														Measurement 1
		1	2	3	4	5	6	7	8	9	10	11	12			1	2	3	4	5	6	7	8	9	10	11	12			1	2	3	4	5	6	7	8	9	10	11	12
	A	0	0	0	0	0	0	0	0	0	0	0	0		A	0	0	0	0	0	0	0	0	0	0	0	0		A	0	0	0	0	0	0	0	0	0	0	0	0
	B	0	27.8334	0	9.39913	8.34936	16.1349	-0.301055	0	0	0	0	0		B	0	3.87476	0	1.81842	1.41403	2.83661	0.559533	0	0	0	0	0		B	0	0	0	0	0	0	0	0	0	0	0	0
	C	0	0	0	0	0	0	0	0	0	0	0	0		C	0	0	0	0	0	0	0	0	0	0	0	0		C	0	0	0	0	0	0	0	0	0	0	0	0
	D	0	0	0	0	0	0	0	0	0	0	0	0		D	0	0	0	0	0	0	0	0	0	0	0	0		D	0	0	0	0	0	0	0	0	0	0	0	0
	E	0	11.5439	37.7177	13.6694	5.57196	0	0	0	0	0	0	0		E	0	1.30481	7.68296	2.58891	1.0362	0	0	0	0	0	0	0		E	0	0	0	0	0	0	0	0	0	0	0	0
	F	0	57.3685	23.8758	12.2533	18.3094	43.9882	14.931	27.4141	45.0117	0	0	0		F	0	8.11096	3.46709	2.62857	2.9056	6.28921	2.23311	5.17883	6.2567	0	0	0		F	0	0	0	0	0	0	0	0	0	0	0	0
	G	0	18.9684	9.17965	34.0359	24.1477	66.5914	59.4698	17.1092	18.0241	0	0	0		G	0	7.55297	3.70197	10.8115	10.7852	25.2375	21.4707	8.71404	6.7174	0	0	0		G	0	0	0	0	0	0	0	0	0	0	0	0
	H	0	0	0	0	0	0	0	0	0	0	0	0		H	0	0	0	0	0	0	0	0	0	0	0	0		H	0	0	0	0	0	0	0	0	0	0	0	0
	Measurement 2														Measurement 2														Measurement 2
		1	2	3	4	5	6	7	8	9	10	11	12			1	2	3	4	5	6	7	8	9	10	11	12			1	2	3	4	5	6	7	8	9	10	11	12
	A	0	0	0	0	0	0	0	0	0	0	0	0		A	0	0	0	0	0	0	0	0	0	0	0	0		A	0	0	0	0	0	0	0	0	0	0	0	0
	B	0	25.9223	0	8.59484	7.70944	14.055	-0.182353	0	0	0	0	0		B	0	2.77898	0	1.07478	0.723957	2.1641	0.0283049	0	0	0	0	0		B	0	0	0	0	0	0	0	0	0	0	0	0
	C	0	0	0	0	0	0	0	0	0	0	0	0		C	0	0	0	0	0	0	0	0	0	0	0	0		C	0	0	0	0	0	0	0	0	0	0	0	0
	D	0	0	0	0	0	0	0	0	0	0	0	0		D	0	0	0	0	0	0	0	0	0	0	0	0		D	0	0	0	0	0	0	0	0	0	0	0	0
	E	0	10.2438	34.0209	12.3217	4.9606	0	0	0	0	0	0	0		E	0	1.12135	4.77776	1.3558	0.675451	0	0	0	0	0	0	0		E	0	0	0	0	0	0	0	0	0	0	0	0
	F	0	54.2851	22.7474	11.2962	17.2804	41.4632	13.6931	25.1737	40.3404	0	0	0		F	0	7.88284	3.03835	1.72989	2.52886	4.54875	1.91857	3.97459	5.64364	0	0	0		F	0	0	0	0	0	0	0	0	0	0	0	0
	G	0	17.9876	8.68882	32.4424	22.6556	70.218	56.336	16.0713	17.9009	0	0	0		G	0	6.71862	2.66699	8.23547	9.25366	23.5975	18.7928	8.476	6.07862	0	0	0		G	0	0	0	0	0	0	0	0	0	0	0	0
	H	0	0	0	0	0	0	0	0	0	0	0	0		H	0	0	0	0	0	0	0	0	0	0	0	0		H	0	0	0	0	0	0	0	0	0	0	0	0
	Measurement 3														Measurement 3														Measurement 3
		1	2	3	4	5	6	7	8	9	10	11	12			1	2	3	4	5	6	7	8	9	10	11	12			1	2	3	4	5	6	7	8	9	10	11	12
	A	0	0	0	0	0	0	0	0	0	0	0	0		A	0	0	0	0	0	0	0	0	0	0	0	0		A	0	0	0	0	0	0	0	0	0	0	0	0
	B	0	25.2937	0	8.42935	7.5264	13.5917	-0.0665827	0	0	0	0	0		B	0	2.97553	0	1.18502	0.827361	2.34904	-0.00756491	0	0	0	0	0		B	0	0	0	0	0	0	0	0	0	0	0	0
	C	0	0	0	0	0	0	0	0	0	0	0	0		C	0	0	0	0	0	0	0	0	0	0	0	0		C	0	0	0	0	0	0	0	0	0	0	0	0
	D	0	0	0	0	0	0	0	0	0	0	0	0		D	0	0	0	0	0	0	0	0	0	0	0	0		D	0	0	0	0	0	0	0	0	0	0	0	0
	E	0	9.93918	32.6086	11.9078	4.74566	0	0	0	0	0	0	0		E	0	1.15373	3.64667	1.2057	0.535675	0	0	0	0	0	0	0		E	0	0	0	0	0	0	0	0	0	0	0	0
	F	0	53.3818	22.4946	11.0363	16.9778	40.8948	13.0963	24.6179	38.7094	0	0	0		F	0	7.66921	2.95564	1.72598	2.44933	4.36387	1.86896	3.77896	5.20934	0	0	0		F	0	0	0	0	0	0	0	0	0	0	0	0
	G	0	17.5624	8.52736	31.9781	22.1686	71.4009	55.6637	15.7962	16.8579	0	0	0		G	0	6.77295	2.67294	8.21471	9.19073	25.4434	18.7776	8.40734	5.85188	0	0	0		G	0	0	0	0	0	0	0	0	0	0	0	0
	H	0	0	0	0	0	0	0	0	0	0	0	0		H	0	0	0	0	0	0	0	0	0	0	0	0		H	0	0	0	0	0	0	0	0	0	0	0	0
	Measurement 4														Measurement 4														Measurement 4
		1	2	3	4	5	6	7	8	9	10	11	12			1	2	3	4	5	6	7	8	9	10	11	12			1	2	3	4	5	6	7	8	9	10	11	12
	A	0	0	0	0	0	0	0	0	0	0	0	0		A	0	0	0	0	0	0	0	0	0	0	0	0		A	0	0	0	0	0	0	0	0	0	0	0	0
	B	0	25.0423	0	7.75007	7.43528	13.3993	0.0208585	0	0	0	0	0		B	0	3.07432	0	1.02311	0.870631	2.44316	-0.0151594	0	0	0	0	0		B	0	0	0	0	0	0	0	0	0	0	0	0
	C	0	0	0	0	0	0	0	0	0	0	0	0		C	0	0	0	0	0	0	0	0	0	0	0	0		C	0	0	0	0	0	0	0	0	0	0	0	0
	D	0	0	0	0	0	0	0	0	0	0	0	0		D	0	0	0	0	0	0	0	0	0	0	0	0		D	0	0	0	0	0	0	0	0	0	0	0	0
	E	0	9.59979	31.7777	11.6497	4.65086	0	0	0	0	0	0	0		E	0	1.14471	3.1847	1.18823	0.512869	0	0	0	0	0	0	0		E	0	0	0	0	0	0	0	0	0	0	0	0
	F	0	53.0443	22.4615	10.8649	16.7875	40.542	12.9348	24.397	37.8842	0	0	0		F	0	7.52852	2.98997	1.6707	2.43299	4.33633	1.87091	3.82609	5.27837	0	0	0		F	0	0	0	0	0	0	0	0	0	0	0	0
	G	0	17.4516	8.46371	31.9154	22.155	70.8753	55.6942	15.7955	16.8359	0	0	0		G	0	6.85821	2.63203	8.23234	9.1401	25.1287	18.809	8.3609	5.91493	0	0	0		G	0	0	0	0	0	0	0	0	0	0	0	0
	H	0	0	0	0	0	0	0	0	0	0	0	0		H	0	0	0	0	0	0	0	0	0	0	0	0		H	0	0	0	0	0	0	0	0	0	0	0	0
	Measurement 5														Measurement 5														Measurement 5
		1	2	3	4	5	6	7	8	9	10	11	12			1	2	3	4	5	6	7	8	9	10	11	12			1	2	3	4	5	6	7	8	9	10	11	12
	A	0	0	0	0	0	0	0	0	0	0	0	0		A	0	0	0	0	0	0	0	0	0	0	0	0		A	0	0	0	0	0	0	0	0	0	0	0	0
	B	0	24.8332	0	8.2022	7.34734	13.3355	0.0832685	0	0	0	0	0		B	0	3.21246	0	1.28714	0.914898	2.48624	-0.0259293	0	0	0	0	0		B	0	0	0	0	0	0	0	0	0	0	0	0
	C	0	0	0	0	0	0	0	0	0	0	0	0		C	0	0	0	0	0	0	0	0	0	0	0	0		C	0	0	0	0	0	0	0	0	0	0	0	0
	D	0	0	0	0	0	0	0	0	0	0	0	0		D	0	0	0	0	0	0	0	0	0	0	0	0		D	0	0	0	0	0	0	0	0	0	0	0	0
	E	0	9.30055	31.0226	11.4321	4.57415	0	0	0	0	0	0	0		E	0	1.15673	3.06729	1.27159	0.520528	0	0	0	0	0	0	0		E	0	0	0	0	0	0	0	0	0	0	0	0
	F	0	52.7831	22.4808	10.7773	16.5776	40.2647	12.77	24.1664	37.6671	0	0	0		F	0	7.58372	3.01796	1.66776	2.48448	4.4347	1.82281	3.94193	5.4169	0	0	0		F	0	0	0	0	0	0	0	0	0	0	0	0
	G	0	17.282	8.38242	31.8329	22.3222	70.5287	55.2661	15.6307	16.7629	0	0	0		G	0	6.84197	2.65504	8.23138	9.18384	24.6117	18.713	8.24261	5.93632	0	0	0		G	0	0	0	0	0	0	0	0	0	0	0	0
	H	0	0	0	0	0	0	0	0	0	0	0	0		H	0	0	0	0	0	0	0	0	0	0	0	0		H	0	0	0	0	0	0	0	0	0	0	0	0
	Measurement 6														Measurement 6														Measurement 6
		1	2	3	4	5	6	7	8	9	10	11	12			1	2	3	4	5	6	7	8	9	10	11	12			1	2	3	4	5	6	7	8	9	10	11	12
	A	0	0	0	0	0	0	0	0	0	0	0	0		A	0	0	0	0	0	0	0	0	0	0	0	0		A	0	0	0	0	0	0	0	0	0	0	0	0
	B	0	24.6692	0	8.11009	7.28949	13.1171	0.144837	0	0	0	0	0		B	0	3.31843	0	1.31259	0.928239	2.51697	0.0862651	0	0	0	0	0		B	0	0	0	0	0	0	0	0	0	0	0	0
	C	0	0	0	0	0	0	0	0	0	0	0	0		C	0	0	0	0	0	0	0	0	0	0	0	0		C	0	0	0	0	0	0	0	0	0	0	0	0
	D	0	0	0	0	0	0	0	0	0	0	0	0		D	0	0	0	0	0	0	0	0	0	0	0	0		D	0	0	0	0	0	0	0	0	0	0	0	0
	E	0	9.13983	30.387	11.2764	4.516	0	0	0	0	0	0	0		E	0	1.18767	3.15694	1.24327	0.503746	0	0	0	0	0	0	0		E	0	0	0	0	0	0	0	0	0	0	0	0
	F	0	52.4929	22.4432	10.6895	16.4325	39.9463	12.7497	23.9817	36.5624	0	0	0		F	0	7.66566	3.02562	1.70257	2.53787	4.53456	1.76222	3.83493	5.36384	0	0	0		F	0	0	0	0	0	0	0	0	0	0	0	0
	G	0	17.0869	8.33328	31.784	22.1776	70.6781	54.9859	15.5557	16.4983	0	0	0		G	0	6.82941	2.64005	8.25378	9.13724	24.8579	18.6888	8.14361	5.86917	0	0	0		G	0	0	0	0	0	0	0	0	0	0	0	0
	H	0	0	0	0	0	0	0	0	0	0	0	0		H	0	0	0	0	0	0	0	0	0	0	0	0		H	0	0	0	0	0	0	0	0	0	0	0	0
	Measurement 7														Measurement 7														Measurement 7
		1	2	3	4	5	6	7	8	9	10	11	12			1	2	3	4	5	6	7	8	9	10	11	12			1	2	3	4	5	6	7	8	9	10	11	12
	A	0	0	0	0	0	0	0	0	0	0	0	0		A	0	0	0	0	0	0	0	0	0	0	0	0		A	0	0	0	0	0	0	0	0	0	0	0	0
	B	0	14.3056	0	5.29885	4.30502	7.42766	1.9863	0	0	0	0	0		B	0	7.63213	0	3.02464	1.58519	6.66184	2.86661	0	0	0	0	0		B	0	0	0	0	0	0	0	0	0	0	0	0
	C	0	0	0	0	0	0	0	0	0	0	0	0		C	0	0	0	0	0	0	0	0	0	0	0	0		C	0	0	0	0	0	0	0	0	0	0	0	0
	D	0	0	0	0	0	0	0	0	0	0	0	0		D	0	0	0	0	0	0	0	0	0	0	0	0		D	0	0	0	0	0	0	0	0	0	0	0	0
	E	0	4.52119	20.6989	6.01555	3.34867	0	0	0	0	0	0	0		E	0	2.86761	5.82339	2.61809	1.07021	0	0	0	0	0	0	0		E	0	0	0	0	0	0	0	0	0	0	0	0
	F	0	26.9742	11.1575	7.1904	9.80095	22.0237	7.89962	15.2588	17.1569	0	0	0		F	0	15.4703	6.16591	3.03184	4.75358	8.00199	2.80212	6.85381	10.0207	0	0	0		F	0	0	0	0	0	0	0	0	0	0	0	0
	G	0	15.7211	7.78528	30.1074	21.2832	66.4726	51.2632	14.2823	15.8533	0	0	0		G	0	8.20924	3.21147	9.68401	10.4305	28.7834	23.3663	9.49625	7.18327	0	0	0		G	0	0	0	0	0	0	0	0	0	0	0	0
	H	0	0	0	0	0	0	0	0	0	0	0	0		H	0	0	0	0	0	0	0	0	0	0	0	0		H	0	0	0	0	0	0	0	0	0	0	0	0
	Measurement 8														Measurement 8														Measurement 8
		1	2	3	4	5	6	7	8	9	10	11	12			1	2	3	4	5	6	7	8	9	10	11	12			1	2	3	4	5	6	7	8	9	10	11	12
	A	0	0	0	0	0	0	0	0	0	0	0	0		A	0	0	0	0	0	0	0	0	0	0	0	0		A	0	0	0	0	0	0	0	0	0	0	0	0
	B	0	9.81456	0	4.07282	2.97063	5.28999	1.70057	0	0	0	0	0		B	0	9.49115	0	3.70943	2.22093	8.19558	3.68722	0	0	0	0	0		B	0	0	0	0	0	0	0	0	0	0	0	0
	C	0	0	0	0	0	0	0	0	0	0	0	0		C	0	0	0	0	0	0	0	0	0	0	0	0		C	0	0	0	0	0	0	0	0	0	0	0	0
	D	0	0	0	0	0	0	0	0	0	0	0	0		D	0	0	0	0	0	0	0	0	0	0	0	0		D	0	0	0	0	0	0	0	0	0	0	0	0
	E	0	2.32633	12.322	3.23482	2.26276	0	0	0	0	0	0	0		E	0	3.58331	8.46701	3.62726	1.40732	0	0	0	0	0	0	0		E	0	0	0	0	0	0	0	0	0	0	0	0
	F	0	14.985	6.0652	4.44414	4.91977	10.8243	5.44612	8.99483	11.6157	0	0	0		F	0	20.6603	7.51598	3.8298	6.89247	11.6004	3.68807	8.67948	12.4898	0	0	0		F	0	0	0	0	0	0	0	0	0	0	0	0
	G	0	13.1574	6.25308	27.1726	20.274	60.6802	43.9127	11.0106	13.7722	0	0	0		G	0	10.4817	4.33219	13.2913	13.0055	36.9964	30.5341	10.1148	9.23003	0	0	0		G	0	0	0	0	0	0	0	0	0	0	0	0
	H	0	0	0	0	0	0	0	0	0	0	0	0		H	0	0	0	0	0	0	0	0	0	0	0	0		H	0	0	0	0	0	0	0	0	0	0	0	0
	Measurement 9														Measurement 9														Measurement 9
		1	2	3	4	5	6	7	8	9	10	11	12			1	2	3	4	5	6	7	8	9	10	11	12			1	2	3	4	5	6	7	8	9	10	11	12
	A	0	0	0	0	0	0	0	0	0	0	0	0		A	0	0	0	0	0	0	0	0	0	0	0	0		A	0	0	0	0	0	0	0	0	0	0	0	0
	B	0	8.68477	0	3.78703	2.54345	4.85005	1.75096	0	0	0	0	0		B	0	9.84987	0	4.0634	2.39669	8.18655	3.74227	0	0	0	0	0		B	0	0	0	0	0	0	0	0	0	0	0	0
	C	0	0	0	0	0	0	0	0	0	0	0	0		C	0	0	0	0	0	0	0	0	0	0	0	0		C	0	0	0	0	0	0	0	0	0	0	0	0
	D	0	0	0	0	0	0	0	0	0	0	0	0		D	0	0	0	0	0	0	0	0	0	0	0	0		D	0	0	0	0	0	0	0	0	0	0	0	0
	E	0	2.0034	9.73837	2.59509	1.73806	0	0	0	0	0	0	0		E	0	3.65881	9.42285	3.78392	1.53569	0	0	0	0	0	0	0		E	0	0	0	0	0	0	0	0	0	0	0	0
	F	0	11.5937	5.11756	3.63449	4.0711	9.18988	4.40169	6.36619	10.0491	0	0	0		F	0	21.8254	7.74173	4.06535	7.16539	12.2219	3.86806	9.29208	12.8825	0	0	0		F	0	0	0	0	0	0	0	0	0	0	0	0
	G	0	9.98648	5.17672	22.613	18.1447	52.4053	38.3342	9.07049	11.5109	0	0	0		G	0	11.679	4.92388	15.273	14.6135	41.4227	34.1999	10.9488	10.4549	0	0	0		G	0	0	0	0	0	0	0	0	0	0	0	0
	H	0	0	0	0	0	0	0	0	0	0	0	0		H	0	0	0	0	0	0	0	0	0	0	0	0		H	0	0	0	0	0	0	0	0	0	0	0	0
	Measurement 10														Measurement 10														Measurement 10
		1	2	3	4	5	6	7	8	9	10	11	12			1	2	3	4	5	6	7	8	9	10	11	12			1	2	3	4	5	6	7	8	9	10	11	12
	A	0	0	0	0	0	0	0	0	0	0	0	0		A	0	0	0	0	0	0	0	0	0	0	0	0		A	0	0	0	0	0	0	0	0	0	0	0	0
	B	0	8.10809	0	3.54804	2.35006	4.80217	1.83132	0	0	0	0	0		B	0	9.84256	0	3.19023	2.46421	7.74829	3.78081	0	0	0	0	0		B	0	0	0	0	0	0	0	0	0	0	0	0
	C	0	0	0	0	0	0	0	0	0	0	0	0		C	0	0	0	0	0	0	0	0	0	0	0	0		C	0	0	0	0	0	0	0	0	0	0	0	0
	D	0	0	0	0	0	0	0	0	0	0	0	0		D	0	0	0	0	0	0	0	0	0	0	0	0		D	0	0	0	0	0	0	0	0	0	0	0	0
	E	0	1.79633	8.47686	2.42343	1.41951	0	0	0	0	0	0	0		E	0	3.57607	9.55951	3.78696	1.60661	0	0	0	0	0	0	0		E	0	0	0	0	0	0	0	0	0	0	0	0
	F	0	10.7252	4.8286	3.17284	3.71667	8.67743	4.01552	5.45695	9.24704	0	0	0		F	0	22.1772	7.70553	4.16384	7.14244	12.3113	3.98662	9.41899	12.8201	0	0	0		F	0	0	0	0	0	0	0	0	0	0	0	0
	G	0	8.76748	4.80533	20.5524	15.7066	46.7938	36.372	8.511	10.2222	0	0	0		G	0	11.9404	4.99963	15.6928	15.1395	42.6396	34.9349	11.0719	10.6707	0	0	0		G	0	0	0	0	0	0	0	0	0	0	0	0
	H	0	0	0	0	0	0	0	0	0	0	0	0		H	0	0	0	0	0	0	0	0	0	0	0	0		H	0	0	0	0	0	0	0	0	0	0	0	0
	Measurement 11														Measurement 11														Measurement 11
		1	2	3	4	5	6	7	8	9	10	11	12			1	2	3	4	5	6	7	8	9	10	11	12			1	2	3	4	5	6	7	8	9	10	11	12
	A	0	0	0	0	0	0	0	0	0	0	0	0		A	0	0	0	0	0	0	0	0	0	0	0	0		A	0	0	0	0	0	0	0	0	0	0	0	0
	B	0	7.80886	0	3.5528	2.2394	4.63202	1.90218	0	0	0	0	0		B	0	9.69635	0	3.89488	2.47933	7.00243	3.82331	0	0	0	0	0		B	0	0	0	0	0	0	0	0	0	0	0	0
	C	0	0	0	0	0	0	0	0	0	0	0	0		C	0	0	0	0	0	0	0	0	0	0	0	0		C	0	0	0	0	0	0	0	0	0	0	0	0
	D	0	0	0	0	0	0	0	0	0	0	0	0		D	0	0	0	0	0	0	0	0	0	0	0	0		D	0	0	0	0	0	0	0	0	0	0	0	0
	E	0	1.61572	7.80995	2.32727	1.23667	0	0	0	0	0	0	0		E	0	3.4355	9.34977	3.7381	1.59597	0	0	0	0	0	0	0		E	0	0	0	0	0	0	0	0	0	0	0	0
	F	0	10.4172	4.73475	2.82123	3.55481	8.43662	3.87298	4.93019	8.74946	0	0	0		F	0	22.0725	7.60829	4.16327	7.08194	12.1531	4.04825	9.34648	12.8447	0	0	0		F	0	0	0	0	0	0	0	0	0	0	0	0
	G	0	8.19093	4.66008	19.7419	14.4878	44.5831	35.6922	8.3181	9.6227	0	0	0		G	0	11.8332	4.92052	15.5552	15.0603	42.3057	34.9139	10.9259	10.8083	0	0	0		G	0	0	0	0	0	0	0	0	0	0	0	0
	H	0	0	0	0	0	0	0	0	0	0	0	0		H	0	0	0	0	0	0	0	0	0	0	0	0		H	0	0	0	0	0	0	0	0	0	0	0	0
	Measurement 12														Measurement 12														Measurement 12
		1	2	3	4	5	6	7	8	9	10	11	12			1	2	3	4	5	6	7	8	9	10	11	12			1	2	3	4	5	6	7	8	9	10	11	12
	A	0	0	0	0	0	0	0	0	0	0	0	0		A	0	0	0	0	0	0	0	0	0	0	0	0		A	0	0	0	0	0	0	0	0	0	0	0	0
	B	0	7.62568	0	3.49712	2.17184	4.56639	1.96563	0	0	0	0	0		B	0	9.5731	0	3.85028	2.40751	6.95924	3.81644	0	0	0	0	0		B	0	0	0	0	0	0	0	0	0	0	0	0
	C	0	0	0	0	0	0	0	0	0	0	0	0		C	0	0	0	0	0	0	0	0	0	0	0	0		C	0	0	0	0	0	0	0	0	0	0	0	0
	D	0	0	0	0	0	0	0	0	0	0	0	0		D	0	0	0	0	0	0	0	0	0	0	0	0		D	0	0	0	0	0	0	0	0	0	0	0	0
	E	0	1.49193	7.30807	2.33398	1.11114	0	0	0	0	0	0	0		E	0	3.34676	9.17519	3.5974	1.61332	0	0	0	0	0	0	0		E	0	0	0	0	0	0	0	0	0	0	0	0
	F	0	10.2705	4.68486	2.60859	3.43131	8.40972	3.81039	4.84214	8.42261	0	0	0		F	0	22.1185	7.50675	4.07349	6.89012	11.9684	3.3883	9.27804	12.6093	0	0	0		F	0	0	0	0	0	0	0	0	0	0	0	0
	G	0	7.85027	4.58377	19.3536	13.8754	44.1214	35.318	8.25405	9.29899	0	0	0		G	0	11.5047	4.81264	15.3185	14.8242	42.9855	34.4583	10.729	10.7553	0	0	0		G	0	0	0	0	0	0	0	0	0	0	0	0
	H	0	0	0	0	0	0	0	0	0	0	0	0		H	0	0	0	0	0	0	0	0	0	0	0	0		H	0	0	0	0	0	0	0	0	0	0	0	0
	Measurement 13														Measurement 13														Measurement 13
		1	2	3	4	5	6	7	8	9	10	11	12			1	2	3	4	5	6	7	8	9	10	11	12			1	2	3	4	5	6	7	8	9	10	11	12
	A	0	0	0	0	0	0	0	0	0	0	0	0		A	0	0	0	0	0	0	0	0	0	0	0	0		A	0	0	0	0	0	0	0	0	0	0	0	0
	B	0	7.68768	0	3.47016	2.17354	4.57808	2.08046	0	0	0	0	0		B	0	9.51652	0	3.77265	2.38237	6.94969	3.82269	0	0	0	0	0		B	0	0	0	0	0	0	0	0	0	0	0	0
	C	0	0	0	0	0	0	0	0	0	0	0	0		C	0	0	0	0	0	0	0	0	0	0	0	0		C	0	0	0	0	0	0	0	0	0	0	0	0
	D	0	0	0	0	0	0	0	0	0	0	0	0		D	0	0	0	0	0	0	0	0	0	0	0	0		D	0	0	0	0	0	0	0	0	0	0	0	0
	E	0	1.5291	7.09444	2.37987	1.07476	0	0	0	0	0	0	0		E	0	3.26921	8.87704	3.44765	1.57683	0	0	0	0	0	0	0		E	0	0	0	0	0	0	0	0	0	0	0	0
	F	0	10.4798	4.79759	2.47767	3.42171	8.3491	3.29354	4.60097	8.45798	0	0	0		F	0	21.9165	7.39928	3.98968	6.71248	11.5669	3.69329	9.23652	12.2292	0	0	0		F	0	0	0	0	0	0	0	0	0	0	0	0
	G	0	7.71709	4.53664	19.212	13.6204	43.8109	35.3563	8.13663	9.14643	0	0	0		G	0	11.3036	4.69901	15.1561	14.5757	42.775	34.1918	10.5541	10.6823	0	0	0		G	0	0	0	0	0	0	0	0	0	0	0	0
	H	0	0	0	0	0	0	0	0	0	0	0	0		H	0	0	0	0	0	0	0	0	0	0	0	0		H	0	0	0	0	0	0	0	0	0	0	0	0
	Measurement 14														Measurement 14														Measurement 14
		1	2	3	4	5	6	7	8	9	10	11	12			1	2	3	4	5	6	7	8	9	10	11	12			1	2	3	4	5	6	7	8	9	10	11	12
	A	0	0	0	0	0	0	0	0	0	0	0	0		A	0	0	0	0	0	0	0	0	0	0	0	0		A	0	0	0	0	0	0	0	0	0	0	0	0
	B	0	7.68739	0	3.46204	2.22526	4.60231	2.21609	0	0	0	0	0		B	0	8.90168	0	3.72323	2.3286	6.85444	3.79636	0	0	0	0	0		B	0	0	0	0	0	0	0	0	0	0	0	0
	C	0	0	0	0	0	0	0	0	0	0	0	0		C	0	0	0	0	0	0	0	0	0	0	0	0		C	0	0	0	0	0	0	0	0	0	0	0	0
	D	0	0	0	0	0	0	0	0	0	0	0	0		D	0	0	0	0	0	0	0	0	0	0	0	0		D	0	0	0	0	0	0	0	0	0	0	0	0
	E	0	1.32137	7.11445	2.46328	1.03732	0	0	0	0	0	0	0		E	0	2.76854	8.70816	3.31309	1.55653	0	0	0	0	0	0	0		E	0	0	0	0	0	0	0	0	0	0	0	0
	F	0	10.7409	5.00017	2.44964	2.97932	8.66137	3.85877	4.80208	8.42103	0	0	0		F	0	21.653	7.30763	3.94819	4.04907	11.365	3.97926	9.00569	11.8981	0	0	0		F	0	0	0	0	0	0	0	0	0	0	0	0
	G	0	7.5857	4.51336	19.1383	13.4835	43.5494	35.3553	8.11007	9.09442	0	0	0		G	0	11.1154	4.63547	14.9556	14.2038	42.0255	33.4473	10.2963	10.5521	0	0	0		G	0	0	0	0	0	0	0	0	0	0	0	0
	H	0	0	0	0	0	0	0	0	0	0	0	0		H	0	0	0	0	0	0	0	0	0	0	0	0		H	0	0	0	0	0	0	0	0	0	0	0	0
	Measurement 15														Measurement 15														Measurement 15
		1	2	3	4	5	6	7	8	9	10	11	12			1	2	3	4	5	6	7	8	9	10	11	12			1	2	3	4	5	6	7	8	9	10	11	12
	A	0	0	0	0	0	0	0	0	0	0	0	0		A	0	0	0	0	0	0	0	0	0	0	0	0		A	0	0	0	0	0	0	0	0	0	0	0	0
	B	0	7.89893	0	3.49058	2.30759	4.73547	2.35168	0	0	0	0	0		B	0	8.83541	0	3.69217	2.31854	6.8865	3.80869	0	0	0	0	0		B	0	0	0	0	0	0	0	0	0	0	0	0
	C	0	0	0	0	0	0	0	0	0	0	0	0		C	0	0	0	0	0	0	0	0	0	0	0	0		C	0	0	0	0	0	0	0	0	0	0	0	0
	D	0	0	0	0	0	0	0	0	0	0	0	0		D	0	0	0	0	0	0	0	0	0	0	0	0		D	0	0	0	0	0	0	0	0	0	0	0	0
	E	0	1.34598	7.07498	2.58847	1.02478	0	0	0	0	0	0	0		E	0	2.68419	8.5099	3.27241	1.52708	0	0	0	0	0	0	0		E	0	0	0	0	0	0	0	0	0	0	0	0
	F	0	11.1859	5.16996	2.41018	3.23495	9.0964	4.00325	5.01772	8.33307	0	0	0		F	0	21.495	7.23732	3.82556	5.26899	11.258	3.86069	9.03999	11.6041	0	0	0		F	0	0	0	0	0	0	0	0	0	0	0	0
	G	0	7.51912	4.47431	19.1565	13.3662	43.0027	35.2818	8.10435	9.08149	0	0	0		G	0	11.126	4.61295	14.8699	13.7059	40.6459	33.1671	10.1327	10.4367	0	0	0		G	0	0	0	0	0	0	0	0	0	0	0	0
	H	0	0	0	0	0	0	0	0	0	0	0	0		H	0	0	0	0	0	0	0	0	0	0	0	0		H	0	0	0	0	0	0	0	0	0	0	0	0
	Measurement 16														Measurement 16														Measurement 16
		1	2	3	4	5	6	7	8	9	10	11	12			1	2	3	4	5	6	7	8	9	10	11	12			1	2	3	4	5	6	7	8	9	10	11	12
	A	0	0	0	0	0	0	0	0	0	0	0	0		A	0	0	0	0	0	0	0	0	0	0	0	0		A	0	0	0	0	0	0	0	0	0	0	0	0
	B	0	8.06931	0	3.51432	2.39947	4.82674	2.55712	0	0	0	0	0		B	0	8.6951	0	3.63344	2.28584	6.7369	3.73579	0	0	0	0	0		B	0	0	0	0	0	0	0	0	0	0	0	0
	C	0	0	0	0	0	0	0	0	0	0	0	0		C	0	0	0	0	0	0	0	0	0	0	0	0		C	0	0	0	0	0	0	0	0	0	0	0	0
	D	0	0	0	0	0	0	0	0	0	0	0	0		D	0	0	0	0	0	0	0	0	0	0	0	0		D	0	0	0	0	0	0	0	0	0	0	0	0
	E	0	1.30825	7.06014	2.71532	1.0754	0	0	0	0	0	0	0		E	0	2.59577	8.33763	3.19405	1.52002	0	0	0	0	0	0	0		E	0	0	0	0	0	0	0	0	0	0	0	0
	F	0	11.8106	5.46553	2.44706	3.38719	9.7147	4.17892	5.21499	8.54428	0	0	0		F	0	21.153	7.26018	3.76763	5.21659	11.1535	3.84188	8.91306	11.5073	0	0	0		F	0	0	0	0	0	0	0	0	0	0	0	0
	G	0	7.47215	4.46217	19.2189	13.4589	43.2346	35.2338	8.12846	9.1613	0	0	0		G	0	10.8763	4.55442	14.6545	13.4642	39.6207	32.3383	9.92917	10.2559	0	0	0		G	0	0	0	0	0	0	0	0	0	0	0	0
	H	0	0	0	0	0	0	0	0	0	0	0	0		H	0	0	0	0	0	0	0	0	0	0	0	0		H	0	0	0	0	0	0	0	0	0	0	0	0
	Measurement 17														Measurement 17														Measurement 17
		1	2	3	4	5	6	7	8	9	10	11	12			1	2	3	4	5	6	7	8	9	10	11	12			1	2	3	4	5	6	7	8	9	10	11	12
	A	0	0	0	0	0	0	0	0	0	0	0	0		A	0	0	0	0	0	0	0	0	0	0	0	0		A	0	0	0	0	0	0	0	0	0	0	0	0
	B	0	8.31664	0	3.57739	2.51308	4.96798	2.71741	0	0	0	0	0		B	0	8.64427	0	3.60244	2.24435	6.70066	3.64063	0	0	0	0	0		B	0	0	0	0	0	0	0	0	0	0	0	0
	C	0	0	0	0	0	0	0	0	0	0	0	0		C	0	0	0	0	0	0	0	0	0	0	0	0		C	0	0	0	0	0	0	0	0	0	0	0	0
	D	0	0	0	0	0	0	0	0	0	0	0	0		D	0	0	0	0	0	0	0	0	0	0	0	0		D	0	0	0	0	0	0	0	0	0	0	0	0
	E	0	1.21473	7.29826	2.87534	1.09301	0	0	0	0	0	0	0		E	0	2.41121	8.21003	3.19066	1.50949	0	0	0	0	0	0	0		E	0	0	0	0	0	0	0	0	0	0	0	0
	F	0	12.6092	5.83929	2.51875	3.53407	10.3407	4.37317	5.72626	8.90127	0	0	0		F	0	21.1213	7.26404	3.7618	5.27585	11.2371	3.81188	8.71594	11.0024	0	0	0		F	0	0	0	0	0	0	0	0	0	0	0	0
	G	0	7.45987	4.4514	19.3625	13.5604	43.4003	35.271	8.25124	9.26887	0	0	0		G	0	10.7439	4.52876	14.4697	13.2653	39.2512	31.9073	9.79647	10.1458	0	0	0		G	0	0	0	0	0	0	0	0	0	0	0	0
	H	0	0	0	0	0	0	0	0	0	0	0	0		H	0	0	0	0	0	0	0	0	0	0	0	0		H	0	0	0	0	0	0	0	0	0	0	0	0
	Measurement 18														Measurement 18														Measurement 18
		1	2	3	4	5	6	7	8	9	10	11	12			1	2	3	4	5	6	7	8	9	10	11	12			1	2	3	4	5	6	7	8	9	10	11	12
	A	0	0	0	0	0	0	0	0	0	0	0	0		A	0	0	0	0	0	0	0	0	0	0	0	0		A	0	0	0	0	0	0	0	0	0	0	0	0
	B	0	8.59221	0	3.62394	2.61503	5.08082	2.89348	0	0	0	0	0		B	0	8.3579	0	3.44419	2.18206	6.68084	3.56665	0	0	0	0	0		B	0	0	0	0	0	0	0	0	0	0	0	0
	C	0	0	0	0	0	0	0	0	0	0	0	0		C	0	0	0	0	0	0	0	0	0	0	0	0		C	0	0	0	0	0	0	0	0	0	0	0	0
	D	0	0	0	0	0	0	0	0	0	0	0	0		D	0	0	0	0	0	0	0	0	0	0	0	0		D	0	0	0	0	0	0	0	0	0	0	0	0
	E	0	1.34067	7.43898	2.99171	1.16034	0	0	0	0	0	0	0		E	0	2.49754	7.98806	3.13439	1.49345	0	0	0	0	0	0	0		E	0	0	0	0	0	0	0	0	0	0	0	0
	F	0	13.4512	6.35487	2.63798	3.71868	11.1633	4.56629	6.07527	9.0777	0	0	0		F	0	21.1026	7.34635	3.73958	5.25751	11.1556	3.76582	8.69907	11.1048	0	0	0		F	0	0	0	0	0	0	0	0	0	0	0	0
	G	0	7.49745	4.42704	19.4981	13.7099	43.7793	35.4514	8.35699	9.37526	0	0	0		G	0	10.6349	4.45258	14.2226	13.0153	39.2095	31.6785	9.72275	10.0372	0	0	0		G	0	0	0	0	0	0	0	0	0	0	0	0
	H	0	0	0	0	0	0	0	0	0	0	0	0		H	0	0	0	0	0	0	0	0	0	0	0	0		H	0	0	0	0	0	0	0	0	0	0	0	0
	Measurement 19														Measurement 19														Measurement 19
		1	2	3	4	5	6	7	8	9	10	11	12			1	2	3	4	5	6	7	8	9	10	11	12			1	2	3	4	5	6	7	8	9	10	11	12
	A	0	0	0	0	0	0	0	0	0	0	0	0		A	0	0	0	0	0	0	0	0	0	0	0	0		A	0	0	0	0	0	0	0	0	0	0	0	0
	B	0	23.6336	0	7.8359	6.5429	12.4045	7.14699	0	0	0	0	0		B	0	7.74846	0	3.0452	1.61295	5.76853	2.26093	0	0	0	0	0		B	0	0	0	0	0	0	0	0	0	0	0	0
	C	0	0	0	0	0	0	0	0	0	0	0	0		C	0	0	0	0	0	0	0	0	0	0	0	0		C	0	0	0	0	0	0	0	0	0	0	0	0
	D	0	0	0	0	0	0	0	0	0	0	0	0		D	0	0	0	0	0	0	0	0	0	0	0	0		D	0	0	0	0	0	0	0	0	0	0	0	0
	E	0	5.41098	24.9678	9.68288	3.61743	0	0	0	0	0	0	0		E	0	1.73527	6.55965	2.82639	1.39787	0	0	0	0	0	0	0		E	0	0	0	0	0	0	0	0	0	0	0	0
	F	0	50.265	19.4705	7.73117	11.3589	33.7764	9.94644	21.1246	31.447	0	0	0		F	0	18.8839	5.88465	3.25598	4.13207	9.30727	2.80959	7.49715	9.35695	0	0	0		F	0	0	0	0	0	0	0	0	0	0	0	0
	G	0	16.0513	8.02341	31.6332	20.4501	68.9979	53.0655	14.7133	16.0979	0	0	0		G	0	10.5454	4.69295	14.1218	12.6682	38.1216	31.2124	8.38624	10.1739	0	0	0		G	0	0	0	0	0	0	0	0	0	0	0	0
	H	0	0	0	0	0	0	0	0	0	0	0	0		H	0	0	0	0	0	0	0	0	0	0	0	0		H	0	0	0	0	0	0	0	0	0	0	0	0
	Measurement 20														Measurement 20														Measurement 20
		1	2	3	4	5	6	7	8	9	10	11	12			1	2	3	4	5	6	7	8	9	10	11	12			1	2	3	4	5	6	7	8	9	10	11	12
	A	0	0	0	0	0	0	0	0	0	0	0	0		A	0	0	0	0	0	0	0	0	0	0	0	0		A	0	0	0	0	0	0	0	0	0	0	0	0
	B	0	21.7451	0	7.42063	6.37582	12.0724	7.50094	0	0	0	0	0		B	0	8.48023	0	3.52693	1.94586	6.74439	3.15745	0	0	0	0	0		B	0	0	0	0	0	0	0	0	0	0	0	0
	C	0	0	0	0	0	0	0	0	0	0	0	0		C	0	0	0	0	0	0	0	0	0	0	0	0		C	0	0	0	0	0	0	0	0	0	0	0	0
	D	0	0	0	0	0	0	0	0	0	0	0	0		D	0	0	0	0	0	0	0	0	0	0	0	0		D	0	0	0	0	0	0	0	0	0	0	0	0
	E	0	4.46816	23.0387	8.46298	3.54383	0	0	0	0	0	0	0		E	0	1.91147	8.37066	3.1653	1.52336	0	0	0	0	0	0	0		E	0	0	0	0	0	0	0	0	0	0	0	0
	F	0	46.2984	18.5717	7.10851	10.3	30.9583	9.34373	18.3005	28.9952	0	0	0		F	0	20.2154	6.34198	3.71182	4.53794	10.5679	3.07665	8.08851	9.97089	0	0	0		F	0	0	0	0	0	0	0	0	0	0	0	0
	G	0	15.8383	7.91864	32.0017	20.4645	68.8535	52.9057	14.4728	15.9729	0	0	0		G	0	10.5121	4.6871	14.0179	12.5384	38.5431	30.8833	8.65604	10.0349	0	0	0		G	0	0	0	0	0	0	0	0	0	0	0	0
	H	0	0	0	0	0	0	0	0	0	0	0	0		H	0	0	0	0	0	0	0	0	0	0	0	0		H	0	0	0	0	0	0	0	0	0	0	0	0
	Measurement 21														Measurement 21														Measurement 21
		1	2	3	4	5	6	7	8	9	10	11	12			1	2	3	4	5	6	7	8	9	10	11	12			1	2	3	4	5	6	7	8	9	10	11	12
	A	0	0	0	0	0	0	0	0	0	0	0	0		A	0	0	0	0	0	0	0	0	0	0	0	0		A	0	0	0	0	0	0	0	0	0	0	0	0
	B	0	22.4611	0	7.8448	6.75054	12.6653	8.61296	0	0	0	0	0		B	0	9.08498	0	3.95346	2.1306	7.21854	3.58947	0	0	0	0	0		B	0	0	0	0	0	0	0	0	0	0	0	0
	C	0	0	0	0	0	0	0	0	0	0	0	0		C	0	0	0	0	0	0	0	0	0	0	0	0		C	0	0	0	0	0	0	0	0	0	0	0	0
	D	0	0	0	0	0	0	0	0	0	0	0	0		D	0	0	0	0	0	0	0	0	0	0	0	0		D	0	0	0	0	0	0	0	0	0	0	0	0
	E	0	4.61564	23.4725	8.79103	3.74844	0	0	0	0	0	0	0		E	0	2.04366	8.88863	3.41138	1.60613	0	0	0	0	0	0	0		E	0	0	0	0	0	0	0	0	0	0	0	0
	F	0	47.5576	18.4736	7.04335	10.2538	31.4074	9.67492	18.2531	27.5375	0	0	0		F	0	20.8755	6.68969	3.98549	4.82394	11.3161	3.23644	8.52052	11.2276	0	0	0		F	0	0	0	0	0	0	0	0	0	0	0	0
	G	0	15.8065	7.70834	32.1677	20.4445	68.2075	52.7181	14.2566	15.9446	0	0	0		G	0	10.5117	4.70377	14.013	12.4512	38.717	30.7951	8.89901	9.9183	0	0	0		G	0	0	0	0	0	0	0	0	0	0	0	0
	H	0	0	0	0	0	0	0	0	0	0	0	0		H	0	0	0	0	0	0	0	0	0	0	0	0		H	0	0	0	0	0	0	0	0	0	0	0	0
	Measurement 22														Measurement 22														Measurement 22
		1	2	3	4	5	6	7	8	9	10	11	12			1	2	3	4	5	6	7	8	9	10	11	12			1	2	3	4	5	6	7	8	9	10	11	12
	A	0	0	0	0	0	0	0	0	0	0	0	0		A	0	0	0	0	0	0	0	0	0	0	0	0		A	0	0	0	0	0	0	0	0	0	0	0	0
	B	0	23.0384	0	8.24649	7.12013	13.633	10.1707	0	0	0	0	0		B	0	9.30163	0	4.10505	2.23107	7.29809	3.76831	0	0	0	0	0		B	0	0	0	0	0	0	0	0	0	0	0	0
	C	0	0	0	0	0	0	0	0	0	0	0	0		C	0	0	0	0	0	0	0	0	0	0	0	0		C	0	0	0	0	0	0	0	0	0	0	0	0
	D	0	0	0	0	0	0	0	0	0	0	0	0		D	0	0	0	0	0	0	0	0	0	0	0	0		D	0	0	0	0	0	0	0	0	0	0	0	0
	E	0	4.24219	24.5258	9.33776	3.9565	0	0	0	0	0	0	0		E	0	1.65293	9.22144	3.45993	1.67202	0	0	0	0	0	0	0		E	0	0	0	0	0	0	0	0	0	0	0	0
	F	0	48.755	18.5154	7.14593	10.4994	32.1034	10.1183	18.317	27.1317	0	0	0		F	0	20.7086	6.80431	4.09245	4.90676	11.6743	3.3555	8.71865	10.7547	0	0	0		F	0	0	0	0	0	0	0	0	0	0	0	0
	G	0	15.8373	7.54903	32.1357	20.406	67.8882	52.7369	14.1761	15.9326	0	0	0		G	0	10.4793	4.67302	13.8811	12.3219	38.319	30.8666	8.98925	9.75454	0	0	0		G	0	0	0	0	0	0	0	0	0	0	0	0
	H	0	0	0	0	0	0	0	0	0	0	0	0		H	0	0	0	0	0	0	0	0	0	0	0	0		H	0	0	0	0	0	0	0	0	0	0	0	0
	Measurement 23														Measurement 23														Measurement 23
		1	2	3	4	5	6	7	8	9	10	11	12			1	2	3	4	5	6	7	8	9	10	11	12			1	2	3	4	5	6	7	8	9	10	11	12
	A	0	0	0	0	0	0	0	0	0	0	0	0		A	0	0	0	0	0	0	0	0	0	0	0	0		A	0	0	0	0	0	0	0	0	0	0	0	0
	B	0	23.3888	0	8.49136	7.35564	14.4401	11.7731	0	0	0	0	0		B	0	9.4176	0	4.18087	2.28108	7.05968	3.90593	0	0	0	0	0		B	0	0	0	0	0	0	0	0	0	0	0	0
	C	0	0	0	0	0	0	0	0	0	0	0	0		C	0	0	0	0	0	0	0	0	0	0	0	0		C	0	0	0	0	0	0	0	0	0	0	0	0
	D	0	0	0	0	0	0	0	0	0	0	0	0		D	0	0	0	0	0	0	0	0	0	0	0	0		D	0	0	0	0	0	0	0	0	0	0	0	0
	E	0	4.34162	25.3017	9.8193	4.13541	0	0	0	0	0	0	0		E	0	1.71605	9.2607	3.48647	1.7004	0	0	0	0	0	0	0		E	0	0	0	0	0	0	0	0	0	0	0	0
	F	0	48.9386	18.9111	7.32818	10.7881	32.2642	10.4911	18.7395	27.4724	0	0	0		F	0	20.4959	7.04838	4.05958	4.86957	11.7637	3.39615	8.72829	10.5962	0	0	0		F	0	0	0	0	0	0	0	0	0	0	0	0
	G	0	15.8811	7.48647	31.9773	20.3972	67.6942	52.6853	14.1415	15.8899	0	0	0		G	0	10.4071	4.63522	13.792	12.1369	38.0709	30.7015	8.9743	9.59642	0	0	0		G	0	0	0	0	0	0	0	0	0	0	0	0
	H	0	0	0	0	0	0	0	0	0	0	0	0		H	0	0	0	0	0	0	0	0	0	0	0	0		H	0	0	0	0	0	0	0	0	0	0	0	0
	Measurement 24														Measurement 24														Measurement 24
		1	2	3	4	5	6	7	8	9	10	11	12			1	2	3	4	5	6	7	8	9	10	11	12			1	2	3	4	5	6	7	8	9	10	11	12
	A	0	0	0	0	0	0	0	0	0	0	0	0		A	0	0	0	0	0	0	0	0	0	0	0	0		A	0	0	0	0	0	0	0	0	0	0	0	0
	B	0	9.67826	0	3.60548	2.86213	5.63029	2.77525	0	0	0	0	0		B	0	7.59807	0	3.33216	1.88679	5.4569	3.19879	0	0	0	0	0		B	0	0	0	0	0	0	0	0	0	0	0	0
	C	0	0	0	0	0	0	0	0	0	0	0	0		C	0	0	0	0	0	0	0	0	0	0	0	0		C	0	0	0	0	0	0	0	0	0	0	0	0
	D	0	0	0	0	0	0	0	0	0	0	0	0		D	0	0	0	0	0	0	0	0	0	0	0	0		D	0	0	0	0	0	0	0	0	0	0	0	0
	E	0	1.75318	14.3538	2.11787	2.14914	0	0	0	0	0	0	0		E	0	1.73944	7.20585	2.52184	1.36283	0	0	0	0	0	0	0		E	0	0	0	0	0	0	0	0	0	0	0	0
	F	0	17.1472	4.7108	3.9816	5.14935	8.74381	5.16491	6.48766	12.6292	0	0	0		F	0	19.9089	6.51351	3.11099	4.03978	9.67598	2.74717	7.24448	8.02277	0	0	0		F	0	0	0	0	0	0	0	0	0	0	0	0
	G	0	12.6827	5.50508	19.03	16.3109	42.0765	33.3867	7.86615	9.46942	0	0	0		G	0	10.0047	4.36686	12.2912	11.1224	35.6661	28.7559	8.6152	8.81182	0	0	0		G	0	0	0	0	0	0	0	0	0	0	0	0
	H	0	0	0	0	0	0	0	0	0	0	0	0		H	0	0	0	0	0	0	0	0	0	0	0	0		H	0	0	0	0	0	0	0	0	0	0	0	0
	Measurement 25														Measurement 25														Measurement 25
		1	2	3	4	5	6	7	8	9	10	11	12			1	2	3	4	5	6	7	8	9	10	11	12			1	2	3	4	5	6	7	8	9	10	11	12
	A	0	0	0	0	0	0	0	0	0	0	0	0		A	0	0	0	0	0	0	0	0	0	0	0	0		A	0	0	0	0	0	0	0	0	0	0	0	0
	B	0	6.81876	0	3.23957	1.94843	4.52836	2.163	0	0	0	0	0		B	0	7.46062	0	3.43969	1.85843	5.37817	3.10214	0	0	0	0	0		B	0	0	0	0	0	0	0	0	0	0	0	0
	C	0	0	0	0	0	0	0	0	0	0	0	0		C	0	0	0	0	0	0	0	0	0	0	0	0		C	0	0	0	0	0	0	0	0	0	0	0	0
	D	0	0	0	0	0	0	0	0	0	0	0	0		D	0	0	0	0	0	0	0	0	0	0	0	0		D	0	0	0	0	0	0	0	0	0	0	0	0
	E	0	0.907977	7.70932	1.49475	1.06563	0	0	0	0	0	0	0		E	0	1.76867	6.70735	2.56472	1.37458	0	0	0	0	0	0	0		E	0	0	0	0	0	0	0	0	0	0	0	0
	F	0	8.54277	3.45588	2.21329	2.70634	6.32039	3.45156	3.27702	8.26163	0	0	0		F	0	20.0515	6.82141	3.16417	3.90226	10.3692	2.78119	6.96306	7.76078	0	0	0		F	0	0	0	0	0	0	0	0	0	0	0	0
	G	0	8.77169	3.44778	12.3228	10.1038	28.179	21.4996	5.2501	6.28547	0	0	0		G	0	9.76901	4.13087	11.7847	10.6749	34.6143	27.4967	8.35529	8.55589	0	0	0		G	0	0	0	0	0	0	0	0	0	0	0	0
	H	0	0	0	0	0	0	0	0	0	0	0	0		H	0	0	0	0	0	0	0	0	0	0	0	0		H	0	0	0	0	0	0	0	0	0	0	0	0
	Measurement 26														Measurement 26														Measurement 26
		1	2	3	4	5	6	7	8	9	10	11	12			1	2	3	4	5	6	7	8	9	10	11	12			1	2	3	4	5	6	7	8	9	10	11	12
	A	0	0	0	0	0	0	0	0	0	0	0	0		A	0	0	0	0	0	0	0	0	0	0	0	0		A	0	0	0	0	0	0	0	0	0	0	0	0
	B	0	6.09844	0	3.13124	1.73332	4.18299	1.93841	0	0	0	0	0		B	0	7.44285	0	3.51339	1.87497	5.3251	3.10047	0	0	0	0	0		B	0	0	0	0	0	0	0	0	0	0	0	0
	C	0	0	0	0	0	0	0	0	0	0	0	0		C	0	0	0	0	0	0	0	0	0	0	0	0		C	0	0	0	0	0	0	0	0	0	0	0	0
	D	0	0	0	0	0	0	0	0	0	0	0	0		D	0	0	0	0	0	0	0	0	0	0	0	0		D	0	0	0	0	0	0	0	0	0	0	0	0
	E	0	0.699823	6.02333	1.31097	0.796884	0	0	0	0	0	0	0		E	0	1.76579	6.79729	2.55549	1.39273	0	0	0	0	0	0	0		E	0	0	0	0	0	0	0	0	0	0	0	0
	F	0	7.48287	3.19233	1.4599	2.2185	5.53395	3.00936	2.53518	7.06099	0	0	0		F	0	20.0891	6.91066	3.04677	3.92054	10.4806	2.81777	7.0078	7.7443	0	0	0		F	0	0	0	0	0	0	0	0	0	0	0	0
	G	0	6.81011	2.69948	10.1705	7.82072	23.0838	17.2439	4.28363	5.08862	0	0	0		G	0	9.26063	4.01757	11.4828	10.3111	33.8089	26.8772	8.16416	8.2709	0	0	0		G	0	0	0	0	0	0	0	0	0	0	0	0
	H	0	0	0	0	0	0	0	0	0	0	0	0		H	0	0	0	0	0	0	0	0	0	0	0	0		H	0	0	0	0	0	0	0	0	0	0	0	0
	Measurement 27														Measurement 27														Measurement 27
		1	2	3	4	5	6	7	8	9	10	11	12			1	2	3	4	5	6	7	8	9	10	11	12			1	2	3	4	5	6	7	8	9	10	11	12
	A	0	0	0	0	0	0	0	0	0	0	0	0		A	0	0	0	0	0	0	0	0	0	0	0	0		A	0	0	0	0	0	0	0	0	0	0	0	0
	B	0	5.59438	0	3.04409	1.62149	3.96823	1.78556	0	0	0	0	0		B	0	7.29409	0	3.52291	1.87663	5.28598	3.17074	0	0	0	0	0		B	0	0	0	0	0	0	0	0	0	0	0	0
	C	0	0	0	0	0	0	0	0	0	0	0	0		C	0	0	0	0	0	0	0	0	0	0	0	0		C	0	0	0	0	0	0	0	0	0	0	0	0
	D	0	0	0	0	0	0	0	0	0	0	0	0		D	0	0	0	0	0	0	0	0	0	0	0	0		D	0	0	0	0	0	0	0	0	0	0	0	0
	E	0	0.479588	5.17856	1.15762	0.693112	0	0	0	0	0	0	0		E	0	1.77753	6.75623	2.56536	1.36496	0	0	0	0	0	0	0		E	0	0	0	0	0	0	0	0	0	0	0	0
	F	0	7.00635	2.99236	1.18581	1.97352	5.05185	2.8108	2.23223	6.57943	0	0	0		F	0	21.8277	7.0545	3.02039	3.87607	10.4143	2.91034	6.94128	7.60335	0	0	0		F	0	0	0	0	0	0	0	0	0	0	0	0
	G	0	5.73952	2.31275	9.01907	6.74353	20.291	15.0061	3.88419	4.44388	0	0	0		G	0	8.97058	3.86666	11.15	9.96062	32.6503	26.3412	7.97318	7.97633	0	0	0		G	0	0	0	0	0	0	0	0	0	0	0	0
	H	0	0	0	0	0	0	0	0	0	0	0	0		H	0	0	0	0	0	0	0	0	0	0	0	0		H	0	0	0	0	0	0	0	0	0	0	0	0
	Measurement 28														Measurement 28														Measurement 28
		1	2	3	4	5	6	7	8	9	10	11	12			1	2	3	4	5	6	7	8	9	10	11	12			1	2	3	4	5	6	7	8	9	10	11	12
	A	0	0	0	0	0	0	0	0	0	0	0	0		A	0	0	0	0	0	0	0	0	0	0	0	0		A	0	0	0	0	0	0	0	0	0	0	0	0
	B	0	5.26576	0	2.97948	1.54443	3.8135	1.69452	0	0	0	0	0		B	0	7.11555	0	3.5414	1.88617	5.27503	3.23835	0	0	0	0	0		B	0	0	0	0	0	0	0	0	0	0	0	0
	C	0	0	0	0	0	0	0	0	0	0	0	0		C	0	0	0	0	0	0	0	0	0	0	0	0		C	0	0	0	0	0	0	0	0	0	0	0	0
	D	0	0	0	0	0	0	0	0	0	0	0	0		D	0	0	0	0	0	0	0	0	0	0	0	0		D	0	0	0	0	0	0	0	0	0	0	0	0
	E	0	0.431947	4.71244	1.05419	0.599659	0	0	0	0	0	0	0		E	0	1.79606	6.76661	2.59831	1.39829	0	0	0	0	0	0	0		E	0	0	0	0	0	0	0	0	0	0	0	0
	F	0	6.55253	2.79212	1.00607	1.74822	4.62902	2.65541	1.94022	6.22044	0	0	0		F	0	19.3343	7.0334	2.97507	3.88765	10.3103	2.9761	6.94299	7.74583	0	0	0		F	0	0	0	0	0	0	0	0	0	0	0	0
	G	0	5.15339	2.09211	8.25017	6.02205	18.4484	13.6071	3.5511	4.02701	0	0	0		G	0	8.74247	3.80617	10.8638	9.71815	31.7423	25.8404	7.74845	7.65343	0	0	0		G	0	0	0	0	0	0	0	0	0	0	0	0
	H	0	0	0	0	0	0	0	0	0	0	0	0		H	0	0	0	0	0	0	0	0	0	0	0	0		H	0	0	0	0	0	0	0	0	0	0	0	0
	Measurement 29														Measurement 29														Measurement 29
		1	2	3	4	5	6	7	8	9	10	11	12			1	2	3	4	5	6	7	8	9	10	11	12			1	2	3	4	5	6	7	8	9	10	11	12
	A	0	0	0	0	0	0	0	0	0	0	0	0		A	0	0	0	0	0	0	0	0	0	0	0	0		A	0	0	0	0	0	0	0	0	0	0	0	0
	B	0	4.89035	0	2.9196	1.48438	3.68565	1.61741	0	0	0	0	0		B	0	6.68319	0	3.59415	1.89618	5.29913	3.24149	0	0	0	0	0		B	0	0	0	0	0	0	0	0	0	0	0	0
	C	0	0	0	0	0	0	0	0	0	0	0	0		C	0	0	0	0	0	0	0	0	0	0	0	0		C	0	0	0	0	0	0	0	0	0	0	0	0
	D	0	0	0	0	0	0	0	0	0	0	0	0		D	0	0	0	0	0	0	0	0	0	0	0	0		D	0	0	0	0	0	0	0	0	0	0	0	0
	E	0	0.369314	4.25857	0.965161	0.538052	0	0	0	0	0	0	0		E	0	1.80448	6.76782	2.58016	1.40222	0	0	0	0	0	0	0		E	0	0	0	0	0	0	0	0	0	0	0	0
	F	0	6.19993	2.62211	0.86706	1.61455	4.35163	2.57536	1.81242	5.80027	0	0	0		F	0	19.6101	7.05411	2.92135	3.86703	10.2065	3.00379	6.89533	7.63923	0	0	0		F	0	0	0	0	0	0	0	0	0	0	0	0
	G	0	4.75165	1.92692	7.69956	5.5234	17.1543	12.5656	3.3239	3.70987	0	0	0		G	0	8.59724	3.71094	10.6318	9.43066	30.8839	25.2487	7.53036	7.37488	0	0	0		G	0	0	0	0	0	0	0	0	0	0	0	0
	H	0	0	0	0	0	0	0	0	0	0	0	0		H	0	0	0	0	0	0	0	0	0	0	0	0		H	0	0	0	0	0	0	0	0	0	0	0	0
	Measurement 30														Measurement 30														Measurement 30
		1	2	3	4	5	6	7	8	9	10	11	12			1	2	3	4	5	6	7	8	9	10	11	12			1	2	3	4	5	6	7	8	9	10	11	12
	A	0	0	0	0	0	0	0	0	0	0	0	0		A	0	0	0	0	0	0	0	0	0	0	0	0		A	0	0	0	0	0	0	0	0	0	0	0	0
	B	0	4.64467	0	2.87541	1.42458	3.60922	1.54337	0	0	0	0	0		B	0	6.68237	0	3.59895	1.90569	5.3596	3.21388	0	0	0	0	0		B	0	0	0	0	0	0	0	0	0	0	0	0
	C	0	0	0	0	0	0	0	0	0	0	0	0		C	0	0	0	0	0	0	0	0	0	0	0	0		C	0	0	0	0	0	0	0	0	0	0	0	0
	D	0	0	0	0	0	0	0	0	0	0	0	0		D	0	0	0	0	0	0	0	0	0	0	0	0		D	0	0	0	0	0	0	0	0	0	0	0	0
	E	0	0.289254	4.07047	0.895537	0.495518	0	0	0	0	0	0	0		E	0	1.77565	6.64537	2.57717	1.38899	0	0	0	0	0	0	0		E	0	0	0	0	0	0	0	0	0	0	0	0
	F	0	6.03813	2.52443	0.787917	1.49831	4.08505	2.49522	1.57869	5.75163	0	0	0		F	0	19.3641	7.02446	2.91283	3.87656	10.193	2.99989	6.93439	7.70873	0	0	0		F	0	0	0	0	0	0	0	0	0	0	0	0
	G	0	4.44898	1.8017	7.25492	5.09308	15.9784	11.7325	3.09877	3.50353	0	0	0		G	0	8.44814	3.63229	10.3125	9.20965	30.0968	24.7983	7.36592	7.15459	0	0	0		G	0	0	0	0	0	0	0	0	0	0	0	0
	H	0	0	0	0	0	0	0	0	0	0	0	0		H	0	0	0	0	0	0	0	0	0	0	0	0		H	0	0	0	0	0	0	0	0	0	0	0	0
	Measurement 31														Measurement 31														Measurement 31
		1	2	3	4	5	6	7	8	9	10	11	12			1	2	3	4	5	6	7	8	9	10	11	12			1	2	3	4	5	6	7	8	9	10	11	12
	A	0	0	0	0	0	0	0	0	0	0	0	0		A	0	0	0	0	0	0	0	0	0	0	0	0		A	0	0	0	0	0	0	0	0	0	0	0	0
	B	0	4.39017	0	2.84087	1.38687	3.47467	1.48492	0	0	0	0	0		B	0	6.53533	0	3.61143	1.8699	5.3335	3.18892	0	0	0	0	0		B	0	0	0	0	0	0	0	0	0	0	0	0
	C	0	0	0	0	0	0	0	0	0	0	0	0		C	0	0	0	0	0	0	0	0	0	0	0	0		C	0	0	0	0	0	0	0	0	0	0	0	0
	D	0	0	0	0	0	0	0	0	0	0	0	0		D	0	0	0	0	0	0	0	0	0	0	0	0		D	0	0	0	0	0	0	0	0	0	0	0	0
	E	0	0.244176	3.84988	0.837839	0.456071	0	0	0	0	0	0	0		E	0	1.80082	6.74104	2.57512	1.3745	0	0	0	0	0	0	0		E	0	0	0	0	0	0	0	0	0	0	0	0
	F	0	5.73617	2.43607	0.699954	1.40026	3.90484	2.41611	1.44452	5.54234	0	0	0		F	0	19.146	6.95747	2.90221	3.77438	10.0207	3.01822	6.90727	7.54112	0	0	0		F	0	0	0	0	0	0	0	0	0	0	0	0
	G	0	4.19742	1.70824	6.91929	4.75234	15.0732	11.0596	2.94209	3.31052	0	0	0		G	0	8.27863	3.53094	10.0899	8.97916	29.0385	24.2302	7.09608	6.87635	0	0	0		G	0	0	0	0	0	0	0	0	0	0	0	0
	H	0	0	0	0	0	0	0	0	0	0	0	0		H	0	0	0	0	0	0	0	0	0	0	0	0		H	0	0	0	0	0	0	0	0	0	0	0	0
	Measurement 32														Measurement 32														Measurement 32
		1	2	3	4	5	6	7	8	9	10	11	12			1	2	3	4	5	6	7	8	9	10	11	12			1	2	3	4	5	6	7	8	9	10	11	12
	A	0	0	0	0	0	0	0	0	0	0	0	0		A	0	0	0	0	0	0	0	0	0	0	0	0		A	0	0	0	0	0	0	0	0	0	0	0	0
	B	0	4.17236	0	2.80212	1.35179	3.46628	1.41637	0	0	0	0	0		B	0	6.40511	0	3.60029	1.87886	5.36388	3.17234	0	0	0	0	0		B	0	0	0	0	0	0	0	0	0	0	0	0
	C	0	0	0	0	0	0	0	0	0	0	0	0		C	0	0	0	0	0	0	0	0	0	0	0	0		C	0	0	0	0	0	0	0	0	0	0	0	0
	D	0	0	0	0	0	0	0	0	0	0	0	0		D	0	0	0	0	0	0	0	0	0	0	0	0		D	0	0	0	0	0	0	0	0	0	0	0	0
	E	0	0.176319	3.57314	0.784436	0.41806	0	0	0	0	0	0	0		E	0	1.77561	6.5125	2.52977	1.35649	0	0	0	0	0	0	0		E	0	0	0	0	0	0	0	0	0	0	0	0
	F	0	5.53483	2.34551	0.629692	1.32744	3.76316	2.3369	1.33797	5.32516	0	0	0		F	0	18.9517	6.99133	2.82041	3.73261	9.89554	2.95634	6.84655	7.58171	0	0	0		F	0	0	0	0	0	0	0	0	0	0	0	0
	G	0	3.997	1.60169	6.61143	4.43241	14.4165	10.4821	2.82322	3.14479	0	0	0		G	0	8.17931	3.47797	9.91351	8.69399	28.3609	23.7354	6.95575	6.74162	0	0	0		G	0	0	0	0	0	0	0	0	0	0	0	0
	H	0	0	0	0	0	0	0	0	0	0	0	0		H	0	0	0	0	0	0	0	0	0	0	0	0		H	0	0	0	0	0	0	0	0	0	0	0	0
	Measurement 33														Measurement 33														Measurement 33
		1	2	3	4	5	6	7	8	9	10	11	12			1	2	3	4	5	6	7	8	9	10	11	12			1	2	3	4	5	6	7	8	9	10	11	12
	A	0	0	0	0	0	0	0	0	0	0	0	0		A	0	0	0	0	0	0	0	0	0	0	0	0		A	0	0	0	0	0	0	0	0	0	0	0	0
	B	0	4.01708	0	2.81	1.31421	3.35479	1.36251	0	0	0	0	0		B	0	6.24257	0	3.60594	1.88615	5.36495	3.16962	0	0	0	0	0		B	0	0	0	0	0	0	0	0	0	0	0	0
	C	0	0	0	0	0	0	0	0	0	0	0	0		C	0	0	0	0	0	0	0	0	0	0	0	0		C	0	0	0	0	0	0	0	0	0	0	0	0
	D	0	0	0	0	0	0	0	0	0	0	0	0		D	0	0	0	0	0	0	0	0	0	0	0	0		D	0	0	0	0	0	0	0	0	0	0	0	0
	E	0	0.157421	3.365	0.751482	0.393722	0	0	0	0	0	0	0		E	0	1.71541	6.43779	2.55278	1.351	0	0	0	0	0	0	0		E	0	0	0	0	0	0	0	0	0	0	0	0
	F	0	5.4368	2.2534	0.566244	1.26747	3.52308	2.28186	1.19078	5.26084	0	0	0		F	0	18.9097	6.93067	2.7796	3.62855	9.82134	2.94871	6.77699	7.56505	0	0	0		F	0	0	0	0	0	0	0	0	0	0	0	0
	G	0	3.81353	1.5314	6.34858	4.18557	13.6844	9.95811	2.68439	3.01169	0	0	0		G	0	8.06261	3.40505	9.73571	8.44783	27.5045	23.2012	6.75808	6.51586	0	0	0		G	0	0	0	0	0	0	0	0	0	0	0	0
	H	0	0	0	0	0	0	0	0	0	0	0	0		H	0	0	0	0	0	0	0	0	0	0	0	0		H	0	0	0	0	0	0	0	0	0	0	0	0
	Measurement 34														Measurement 34														Measurement 34
		1	2	3	4	5	6	7	8	9	10	11	12			1	2	3	4	5	6	7	8	9	10	11	12			1	2	3	4	5	6	7	8	9	10	11	12
	A	0	0	0	0	0	0	0	0	0	0	0	0		A	0	0	0	0	0	0	0	0	0	0	0	0		A	0	0	0	0	0	0	0	0	0	0	0	0
	B	0	3.85711	0	2.78454	1.30271	3.38876	1.35235	0	0	0	0	0		B	0	6.1249	0	3.57319	1.89658	5.42709	3.246	0	0	0	0	0		B	0	0	0	0	0	0	0	0	0	0	0	0
	C	0	0	0	0	0	0	0	0	0	0	0	0		C	0	0	0	0	0	0	0	0	0	0	0	0		C	0	0	0	0	0	0	0	0	0	0	0	0
	D	0	0	0	0	0	0	0	0	0	0	0	0		D	0	0	0	0	0	0	0	0	0	0	0	0		D	0	0	0	0	0	0	0	0	0	0	0	0
	E	0	0.10596	3.37423	0.722701	0.371857	0	0	0	0	0	0	0		E	0	1.70096	6.32553	2.45373	1.36902	0	0	0	0	0	0	0		E	0	0	0	0	0	0	0	0	0	0	0	0
	F	0	5.20238	2.21756	0.545476	1.20295	3.39992	2.26484	1.01649	5.11995	0	0	0		F	0	18.6986	6.87971	2.709	3.59903	9.75151	2.97762	6.63172	7.56356	0	0	0		F	0	0	0	0	0	0	0	0	0	0	0	0
	G	0	3.61202	1.46845	6.1113	3.97989	13.1503	9.63455	2.53674	2.88835	0	0	0		G	0	8.01826	3.4082	9.49575	8.25536	26.9361	22.6992	6.58933	6.45453	0	0	0		G	0	0	0	0	0	0	0	0	0	0	0	0
	H	0	0	0	0	0	0	0	0	0	0	0	0		H	0	0	0	0	0	0	0	0	0	0	0	0		H	0	0	0	0	0	0	0	0	0	0	0	0
	Measurement 35														Measurement 35														Measurement 35
		1	2	3	4	5	6	7	8	9	10	11	12			1	2	3	4	5	6	7	8	9	10	11	12			1	2	3	4	5	6	7	8	9	10	11	12
	A	0	0	0	0	0	0	0	0	0	0	0	0		A	0	0	0	0	0	0	0	0	0	0	0	0		A	0	0	0	0	0	0	0	0	0	0	0	0
	B	0	3.67848	0	2.74826	1.25917	3.31048	1.28995	0	0	0	0	0		B	0	6.04703	0	3.56927	1.90733	5.44267	3.23643	0	0	0	0	0		B	0	0	0	0	0	0	0	0	0	0	0	0
	C	0	0	0	0	0	0	0	0	0	0	0	0		C	0	0	0	0	0	0	0	0	0	0	0	0		C	0	0	0	0	0	0	0	0	0	0	0	0
	D	0	0	0	0	0	0	0	0	0	0	0	0		D	0	0	0	0	0	0	0	0	0	0	0	0		D	0	0	0	0	0	0	0	0	0	0	0	0
	E	0	0.0938366	3.127	0.650171	0.33427	0	0	0	0	0	0	0		E	0	1.68315	6.14021	2.49265	1.31891	0	0	0	0	0	0	0		E	0	0	0	0	0	0	0	0	0	0	0	0
	F	0	5.05209	2.13476	0.458727	1.13055	3.35081	2.20352	1.0076	4.91723	0	0	0		F	0	18.5476	6.82806	2.67251	3.49443	9.53936	2.89893	6.50135	7.57561	0	0	0		F	0	0	0	0	0	0	0	0	0	0	0	0
	G	0	3.44373	1.38269	5.85343	3.71032	12.5851	9.15439	2.47897	2.75713	0	0	0		G	0	7.81583	3.34178	9.33762	8.09188	26.3871	22.3817	6.5019	6.32561	0	0	0		G	0	0	0	0	0	0	0	0	0	0	0	0
	H	0	0	0	0	0	0	0	0	0	0	0	0		H	0	0	0	0	0	0	0	0	0	0	0	0		H	0	0	0	0	0	0	0	0	0	0	0	0
OCR Group Data (pmol/min):
Measurement:	Measurement 1	Measurement 2	Measurement 3	Measurement 4	Measurement 5	Measurement 6	Measurement 7	Measurement 8	Measurement 9	Measurement 10	Measurement 11	Measurement 12	Measurement 13	Measurement 14	Measurement 15	Measurement 16	Measurement 17	Measurement 18	Measurement 19	Measurement 20	Measurement 21	Measurement 22	Measurement 23	Measurement 24	Measurement 25	Measurement 26	Measurement 27	Measurement 28	Measurement 29	Measurement 30	Measurement 31	Measurement 32	Measurement 33	Measurement 34	Measurement 35
Time (min):	1.30806	7.91909	14.5028	21.0925	27.6911	34.2691	40.9615	47.5705	54.1586	60.7408	67.3401	73.9522	80.5479	87.1613	93.7556	100.379	106.982	113.592	120.317	126.895	133.509	140.122	146.743	153.469	160.071	166.69	173.326	179.946	186.565	193.153	199.764	206.379	212.998	219.625	226.248
Background	0	0	0	0	0	0	0	0	0	0	0	0	0	0	0	0	0	0	0	0	0	0	0	0	0	0	0	0	0	0	0	0	0	0	0
Embryo	20.7261	19.107	18.6214	18.3468	18.201	17.9971	10.2983	6.18275	5.11749	4.69978	4.48012	4.364	4.33036	4.39127	4.51499	4.68274	4.91203	5.15458	15.9091	14.6947	14.9535	15.3809	15.7767	6.05222	3.78359	3.24492	2.96417	2.75778	2.58732	2.47819	2.36365	2.26453	2.1837	2.12388	2.04149
Adult	30.9408	30.2876	29.9944	29.8983	29.751	29.6375	27.846	24.5291	20.9052	18.9663	18.1621	17.8319	17.692	17.6037	17.4983	17.5463	17.6282	17.7619	28.6291	28.5535	28.4067	28.3327	28.2691	18.2909	11.9825	9.65009	8.43	7.64392	7.0819	6.61398	6.24533	5.93863	5.6522	5.42271	5.17072
OCR Group Error (pmol/min)	StandardDeviation
Measurement:	Measurement 1	Measurement 2	Measurement 3	Measurement 4	Measurement 5	Measurement 6	Measurement 7	Measurement 8	Measurement 9	Measurement 10	Measurement 11	Measurement 12	Measurement 13	Measurement 14	Measurement 15	Measurement 16	Measurement 17	Measurement 18	Measurement 19	Measurement 20	Measurement 21	Measurement 22	Measurement 23	Measurement 24	Measurement 25	Measurement 26	Measurement 27	Measurement 28	Measurement 29	Measurement 30	Measurement 31	Measurement 32	Measurement 33	Measurement 34	Measurement 35
Time (min):	1.30806	7.91909	14.5028	21.0925	27.6911	34.2691	40.9615	47.5705	54.1586	60.7408	67.3401	73.9522	80.5479	87.1613	93.7556	100.379	106.982	113.592	120.317	126.895	133.509	140.122	146.743	153.469	160.071	166.69	173.326	179.946	186.565	193.153	199.764	206.379	212.998	219.625	226.248
Background	0	0	0	0	0	0	0	0	0	0	0	0	0	0	0	0	0	0	0	0	0	0	0	0	0	0	0	0	0	0	0	0	0	0	0
Embryo	16.3	15.2017	14.8543	14.7168	14.5983	14.4254	7.56214	4.23788	3.39342	3.11155	2.98548	2.9202	2.94116	3.00649	3.08751	3.22948	3.43205	3.63036	12.9271	11.8448	11.9167	12.0992	12.1081	4.70573	2.65593	2.30155	2.14038	2.01627	1.89442	1.85691	1.78147	1.72279	1.68701	1.64791	1.59858
Adult	21.0972	21.7426	22.1299	22.0144	21.8878	21.9397	20.5837	18.7826	16.4815	15.0275	14.5058	14.4151	14.3925	14.3521	14.2169	14.2625	14.2921	14.3985	21.5014	21.509	21.3656	21.3132	21.2617	12.9809	8.59799	7.04809	6.19137	5.63349	5.23494	4.87695	4.59961	4.39688	4.17192	4.02986	3.85161
ECAR Group Data (pmol/min)
Measurement:	Measurement 1	Measurement 2	Measurement 3	Measurement 4	Measurement 5	Measurement 6	Measurement 7	Measurement 8	Measurement 9	Measurement 10	Measurement 11	Measurement 12	Measurement 13	Measurement 14	Measurement 15	Measurement 16	Measurement 17	Measurement 18	Measurement 19	Measurement 20	Measurement 21	Measurement 22	Measurement 23	Measurement 24	Measurement 25	Measurement 26	Measurement 27	Measurement 28	Measurement 29	Measurement 30	Measurement 31	Measurement 32	Measurement 33	Measurement 34	Measurement 35
Time (min):	1.30806	7.91909	14.5028	21.0925	27.6911	34.2691	40.9615	47.5705	54.1586	60.7408	67.3401	73.9522	80.5479	87.1613	93.7556	100.379	106.982	113.592	120.317	126.895	133.509	140.122	146.743	153.469	160.071	166.69	173.326	179.946	186.565	193.153	199.764	206.379	212.998	219.625	226.248
Background	0	0	0	0	0	0	0	0	0	0	0	0	0	0	0	0	0	0	0	0	0	0	0	0	0	0	0	0	0	0	0	0	0	0	0
Embryo	3.34368	2.55366	2.43847	2.40891	2.45896	2.4823	5.06944	6.65253	6.98347	6.96007	6.90746	6.78734	6.68658	6.39759	6.39581	6.30821	6.24134	6.19535	5.22682	5.85204	6.25568	6.31809	6.33147	5.30923	5.30377	5.32142	5.40346	5.26785	5.24812	5.2312	5.18322	5.13173	5.09371	5.05155	4.99419
Adult	11.8739	10.4775	10.6664	10.6345	10.552	10.5525	12.5456	15.9982	17.9395	18.3862	18.2904	18.1735	17.9922	17.6539	17.3371	16.9617	16.7636	16.6217	16.2403	16.2341	16.2512	16.1606	16.0393	14.9543	14.4227	14.0241	13.6111	13.2644	12.9261	12.6273	12.265	12.0073	11.7039	11.4821	11.2729
ECAR Group Error (pmol/min)	StandardDeviation
Measurement:	Measurement 1	Measurement 2	Measurement 3	Measurement 4	Measurement 5	Measurement 6	Measurement 7	Measurement 8	Measurement 9	Measurement 10	Measurement 11	Measurement 12	Measurement 13	Measurement 14	Measurement 15	Measurement 16	Measurement 17	Measurement 18	Measurement 19	Measurement 20	Measurement 21	Measurement 22	Measurement 23	Measurement 24	Measurement 25	Measurement 26	Measurement 27	Measurement 28	Measurement 29	Measurement 30	Measurement 31	Measurement 32	Measurement 33	Measurement 34	Measurement 35
Time (min):	1.30806	7.91909	14.5028	21.0925	27.6911	34.2691	40.9615	47.5705	54.1586	60.7408	67.3401	73.9522	80.5479	87.1613	93.7556	100.379	106.982	113.592	120.317	126.895	133.509	140.122	146.743	153.469	160.071	166.69	173.326	179.946	186.565	193.153	199.764	206.379	212.998	219.625	226.248
Background	0	0	0	0	0	0	0	0	0	0	0	0	0	0	0	0	0	0	0	0	0	0	0	0	0	0	0	0	0	0	0	0	0	0	0
Embryo	2.42062	2.11245	1.97462	1.95591	1.97394	1.97937	3.74532	4.95632	5.2137	5.29525	5.22941	5.23794	5.14962	5.09899	5.03042	4.96131	4.93532	4.93238	4.41731	4.7432	4.95614	4.94089	4.89286	4.54386	4.58604	4.60275	4.92359	4.43162	4.46279	4.41808	4.36047	4.31882	4.30374	4.25476	4.21218
Adult	7.51214	7.03352	7.55623	7.47043	7.31239	7.39049	8.76193	11.4359	12.8036	13.1674	13.1021	13.2753	13.2371	12.9802	12.6104	12.2639	12.1349	12.1335	11.8591	11.9091	11.9292	11.8557	11.795	11.0566	10.6801	10.4686	10.1697	9.92646	9.67619	9.4594	9.16494	8.95223	8.69999	8.49713	8.34779
PER Group Data (pmol/min)
Measurement:	Measurement 1	Measurement 2	Measurement 3	Measurement 4	Measurement 5	Measurement 6	Measurement 7	Measurement 8	Measurement 9	Measurement 10	Measurement 11	Measurement 12	Measurement 13	Measurement 14	Measurement 15	Measurement 16	Measurement 17	Measurement 18	Measurement 19	Measurement 20	Measurement 21	Measurement 22	Measurement 23	Measurement 24	Measurement 25	Measurement 26	Measurement 27	Measurement 28	Measurement 29	Measurement 30	Measurement 31	Measurement 32	Measurement 33	Measurement 34	Measurement 35
Time (min):	1.30806	7.91909	14.5028	21.0925	27.6911	34.2691	40.9615	47.5705	54.1586	60.7408	67.3401	73.9522	80.5479	87.1613	93.7556	100.379	106.982	113.592	120.317	126.895	133.509	140.122	146.743	153.469	160.071	166.69	173.326	179.946	186.565	193.153	199.764	206.379	212.998	219.625	226.248
Background	0	0	0	0	0	0	0	0	0	0	0	0	0	0	0	0	0	0	0	0	0	0	0	0	0	0	0	0	0	0	0	0	0	0	0
Embryo	0	0	0	0	0	0	0	0	0	0	0	0	0	0	0	0	0	0	0	0	0	0	0	0	0	0	0	0	0	0	0	0	0	0	0
Adult	0	0	0	0	0	0	0	0	0	0	0	0	0	0	0	0	0	0	0	0	0	0	0	0	0	0	0	0	0	0	0	0	0	0	0
PER Group Error (pmol/min)	StandardDeviation
Measurement:	Measurement 1	Measurement 2	Measurement 3	Measurement 4	Measurement 5	Measurement 6	Measurement 7	Measurement 8	Measurement 9	Measurement 10	Measurement 11	Measurement 12	Measurement 13	Measurement 14	Measurement 15	Measurement 16	Measurement 17	Measurement 18	Measurement 19	Measurement 20	Measurement 21	Measurement 22	Measurement 23	Measurement 24	Measurement 25	Measurement 26	Measurement 27	Measurement 28	Measurement 29	Measurement 30	Measurement 31	Measurement 32	Measurement 33	Measurement 34	Measurement 35
Time (min):	1.30806	7.91909	14.5028	21.0925	27.6911	34.2691	40.9615	47.5705	54.1586	60.7408	67.3401	73.9522	80.5479	87.1613	93.7556	100.379	106.982	113.592	120.317	126.895	133.509	140.122	146.743	153.469	160.071	166.69	173.326	179.946	186.565	193.153	199.764	206.379	212.998	219.625	226.248
Background	0	0	0	0	0	0	0	0	0	0	0	0	0	0	0	0	0	0	0	0	0	0	0	0	0	0	0	0	0	0	0	0	0	0	0
Embryo	0	0	0	0	0	0	0	0	0	0	0	0	0	0	0	0	0	0	0	0	0	0	0	0	0	0	0	0	0	0	0	0	0	0	0
Adult	0	0	0	0	0	0	0	0	0	0	0	0	0	0	0	0	0	0	0	0	0	0	0	0	0	0	0	0	0	0	0	0	0	0	0

## Sheet: Baselined Rate
Measurement	Well	Group	Time	OCR	ECAR	PER

## Sheet: Baselined Rate (Columns)
Unassigned Well
Unselected Well
OCR Data
ECAR Data
PER Data

## Sheet: Baselined Rate (Plates)
Unassigned Well	Unselected Well	OCR Data	ECAR Data	PER Data

[truncated: 4 more sheets: Raw, styles, Calibration, Operation Log]
