# Supplementary material for: Choroid plexus NKCC1 mediates cerebrospinal fluid clearance during mouse early postnatal development
Source: Nat Commun. 2021 Jan 19;12:447. doi: 10.1038/s41467-020-20666-3 (PMC7815709; doi:10.1038/s41467-020-20666-3)
Supplement: Supplementary file 7 — Source Data [file 41467_2020_20666_MOESM7_ESM.zip › Source Data_2_Seahorse studies/Seahorse Source Data/20190719_XF Cell Mito Stress Test (Report).xlsm]

## Sheet: L-Normalized Rate (Copy)
Measurement	Well	Group	Time	OCR	ECAR	PPR
1	A01	Background	1.55339	0	0	0
1	B01	Vehicle Control	1.55339	193.461	35.1252	62.4666
1	C01	Vehicle Control	1.55339	183.218	38.6958	68.8167
1	D01	Vehicle Control	1.55339	147.718	28.4069	50.5188
1	E01	UK5099	1.55339	169.818	41.3282	73.4981
1	F01	UK5099	1.55339	152.628	48.7583	86.7117
1	G01	UK5099	1.55339	154.309	49.813	88.5874
1	H01	Background	1.55339	0	0	0
2	A01	Background	7.10735	0	0	0
2	B01	Vehicle Control	7.10735	179.162	33.0901	58.8475
2	C01	Vehicle Control	7.10735	166.811	24.7646	44.0414
2	D01	Vehicle Control	7.10735	133.722	19.1111	33.9871
2	E01	UK5099	7.10735	151.827	33.6402	59.8258
2	F01	UK5099	7.10735	138.063	41.7283	74.2097
2	G01	UK5099	7.10735	139.572	47.2229	83.9813
2	H01	Background	7.10735	0	0	0
3	A01	Background	12.6285	0	0	0
3	B01	Vehicle Control	12.6285	173.574	34.8746	62.0211
3	C01	Vehicle Control	12.6285	160.767	26.1442	46.4949
3	D01	Vehicle Control	12.6285	128.977	21.7261	38.6377
3	E01	UK5099	12.6285	141.911	34.9693	62.1895
3	F01	UK5099	12.6285	133.808	43.7313	77.7717
3	G01	UK5099	12.6285	131.714	49.0186	87.1746
3	H01	Background	12.6285	0	0	0
4	A01	Background	18.2982	0	0	0
4	B01	Vehicle Control	18.2982	101.515	57.3338	101.962
4	C01	Vehicle Control	18.2982	115.727	42.0683	74.8142
4	D01	Vehicle Control	18.2982	77.7601	39.9395	71.0283
4	E01	UK5099	18.2982	95.1149	46.6071	82.886
4	F01	UK5099	18.2982	84.6734	59.6291	106.044
4	G01	UK5099	18.2982	93.0743	63.816	113.49
4	H01	Background	18.2982	0	0	0
5	A01	Background	23.8189	0	0	0
5	B01	Vehicle Control	23.8189	82.2742	56.7951	101.004
5	C01	Vehicle Control	23.8189	83.1789	49.0931	87.3072
5	D01	Vehicle Control	23.8189	65.1607	42.2852	75.2
5	E01	UK5099	23.8189	79.4965	47.1257	83.8083
5	F01	UK5099	23.8189	71.8708	62.439	111.041
5	G01	UK5099	23.8189	74.0032	66.8883	118.954
5	H01	Background	23.8189	0	0	0
6	A01	Background	29.3385	0	0	0
6	B01	Vehicle Control	29.3385	79.5757	61.871	110.031
6	C01	Vehicle Control	29.3385	76.5475	48.6601	86.5371
6	D01	Vehicle Control	29.3385	62.6737	46.4299	82.571
6	E01	UK5099	29.3385	73.9146	48.6462	86.5124
6	F01	UK5099	29.3385	67.71	67.4572	119.966
6	G01	UK5099	29.3385	67.1742	67.988	120.91
6	H01	Background	29.3385	0	0	0
7	A01	Background	35.0732	0	0	0
7	B01	Vehicle Control	35.0732	359.083	79.1146	140.697
7	C01	Vehicle Control	35.0732	338.859	70.4124	125.221
7	D01	Vehicle Control	35.0732	272.663	61.5023	109.376
7	E01	UK5099	35.0732	188.979	55.0117	97.8329
7	F01	UK5099	35.0732	201.382	76.5107	136.067
7	G01	UK5099	35.0732	186.536	74.7346	132.908
7	H01	Background	35.0732	0	0	0
8	A01	Background	40.6345	0	0	0
8	B01	Vehicle Control	40.6345	332.734	72.3015	128.581
8	C01	Vehicle Control	40.6345	310.26	62.8218	111.722
8	D01	Vehicle Control	40.6345	256.913	56.0811	99.7347
8	E01	UK5099	40.6345	184.294	51.1766	91.0124
8	F01	UK5099	40.6345	191.935	73.0609	129.932
8	G01	UK5099	40.6345	178.305	71.2598	126.728
8	H01	Background	40.6345	0	0	0
9	A01	Background	46.1563	0	0	0
9	B01	Vehicle Control	46.1563	344.503	69.2881	123.222
9	C01	Vehicle Control	46.1563	313.042	59.4386	105.706
9	D01	Vehicle Control	46.1563	260.869	52.9822	94.2236
9	E01	UK5099	46.1563	177.088	48.9807	87.1073
9	F01	UK5099	46.1563	187.619	69.6579	123.88
9	G01	UK5099	46.1563	173.299	69.2388	123.134
9	H01	Background	46.1563	0	0	0
10	A01	Background	51.8298	0	0	0
10	B01	Vehicle Control	51.8298	65.1523	56.3263	100.171
10	C01	Vehicle Control	51.8298	64.2354	45.7026	81.2776
10	D01	Vehicle Control	51.8298	54.3612	38.5366	68.5335
10	E01	UK5099	51.8298	46.0403	40.9619	72.8466
10	F01	UK5099	51.8298	48.1491	59.7101	106.189
10	G01	UK5099	51.8298	43.3907	66.108	117.566
10	H01	Background	51.8298	0	0	0
11	A01	Background	57.3921	0	0	0
11	B01	Vehicle Control	57.3921	60.7983	65.3401	116.201
11	C01	Vehicle Control	57.3921	60.9537	57.4289	102.132
11	D01	Vehicle Control	57.3921	50.4964	53.2639	94.7246
11	E01	UK5099	57.3921	45.1022	49.1909	87.481
11	F01	UK5099	57.3921	47.1184	69.1582	122.991
11	G01	UK5099	57.3921	42.4039	67.8843	120.725
11	H01	Background	57.3921	0	0	0
12	A01	Background	63.019	0	0	0
12	B01	Vehicle Control	63.019	59.1452	64.4175	114.56
12	C01	Vehicle Control	63.019	59.0957	56.8827	101.16
12	D01	Vehicle Control	63.019	49.5884	50.7394	90.235
12	E01	UK5099	63.019	42.5163	47.6028	84.6568
12	F01	UK5099	63.019	45.1641	67.2336	119.568
12	G01	UK5099	63.019	41.4155	67.749	120.485
12	H01	Background	63.019	0	0	0

## Sheet: L-Normalized Rate
Measurement	Well	Group	Time	OCR	ECAR	PPR
1	A01	Background	1.55339	0	0	0
1	B01	Vehicle Control	1.55339	193.461	35.1252	62.4666
1	C01	Vehicle Control	1.55339	183.218	38.6958	68.8167
1	D01	Vehicle Control	1.55339	147.718	28.4069	50.5188
1	E01	UK5099	1.55339	169.818	41.3282	73.4981
1	F01	UK5099	1.55339	152.628	48.7583	86.7117
1	G01	UK5099	1.55339	154.309	49.813	88.5874
1	H01	Background	1.55339	0	0	0
2	A01	Background	7.10735	0	0	0
2	B01	Vehicle Control	7.10735	179.162	33.0901	58.8475
2	C01	Vehicle Control	7.10735	166.811	24.7646	44.0414
2	D01	Vehicle Control	7.10735	133.722	19.1111	33.9871
2	E01	UK5099	7.10735	151.827	33.6402	59.8258
2	F01	UK5099	7.10735	138.063	41.7283	74.2097
2	G01	UK5099	7.10735	139.572	47.2229	83.9813
2	H01	Background	7.10735	0	0	0
3	A01	Background	12.6285	0	0	0
3	B01	Vehicle Control	12.6285	173.574	34.8746	62.0211
3	C01	Vehicle Control	12.6285	160.767	26.1442	46.4949
3	D01	Vehicle Control	12.6285	128.977	21.7261	38.6377
3	E01	UK5099	12.6285	141.911	34.9693	62.1895
3	F01	UK5099	12.6285	133.808	43.7313	77.7717
3	G01	UK5099	12.6285	131.714	49.0186	87.1746
3	H01	Background	12.6285	0	0	0
4	A01	Background	18.2982	0	0	0
4	B01	Vehicle Control	18.2982	101.515	57.3338	101.962
4	C01	Vehicle Control	18.2982	115.727	42.0683	74.8142
4	D01	Vehicle Control	18.2982	77.7601	39.9395	71.0283
4	E01	UK5099	18.2982	95.1149	46.6071	82.886
4	F01	UK5099	18.2982	84.6734	59.6291	106.044
4	G01	UK5099	18.2982	93.0743	63.816	113.49
4	H01	Background	18.2982	0	0	0
5	A01	Background	23.8189	0	0	0
5	B01	Vehicle Control	23.8189	82.2742	56.7951	101.004
5	C01	Vehicle Control	23.8189	83.1789	49.0931	87.3072
5	D01	Vehicle Control	23.8189	65.1607	42.2852	75.2
5	E01	UK5099	23.8189	79.4965	47.1257	83.8083
5	F01	UK5099	23.8189	71.8708	62.439	111.041
5	G01	UK5099	23.8189	74.0032	66.8883	118.954
5	H01	Background	23.8189	0	0	0
6	A01	Background	29.3385	0	0	0
6	B01	Vehicle Control	29.3385	79.5757	61.871	110.031
6	C01	Vehicle Control	29.3385	76.5475	48.6601	86.5371
6	D01	Vehicle Control	29.3385	62.6737	46.4299	82.571
6	E01	UK5099	29.3385	73.9146	48.6462	86.5124
6	F01	UK5099	29.3385	67.71	67.4572	119.966
6	G01	UK5099	29.3385	67.1742	67.988	120.91
6	H01	Background	29.3385	0	0	0
7	A01	Background	35.0732	0	0	0
7	B01	Vehicle Control	35.0732	359.083	79.1146	140.697
7	C01	Vehicle Control	35.0732	338.859	70.4124	125.221
7	D01	Vehicle Control	35.0732	272.663	61.5023	109.376
7	E01	UK5099	35.0732	188.979	55.0117	97.8329
7	F01	UK5099	35.0732	201.382	76.5107	136.067
7	G01	UK5099	35.0732	186.536	74.7346	132.908
7	H01	Background	35.0732	0	0	0
8	A01	Background	40.6345	0	0	0
8	B01	Vehicle Control	40.6345	332.734	72.3015	128.581
8	C01	Vehicle Control	40.6345	310.26	62.8218	111.722
8	D01	Vehicle Control	40.6345	256.913	56.0811	99.7347
8	E01	UK5099	40.6345	184.294	51.1766	91.0124
8	F01	UK5099	40.6345	191.935	73.0609	129.932
8	G01	UK5099	40.6345	178.305	71.2598	126.728
8	H01	Background	40.6345	0	0	0
9	A01	Background	46.1563	0	0	0
9	B01	Vehicle Control	46.1563	344.503	69.2881	123.222
9	C01	Vehicle Control	46.1563	313.042	59.4386	105.706
9	D01	Vehicle Control	46.1563	260.869	52.9822	94.2236
9	E01	UK5099	46.1563	177.088	48.9807	87.1073
9	F01	UK5099	46.1563	187.619	69.6579	123.88
9	G01	UK5099	46.1563	173.299	69.2388	123.134
9	H01	Background	46.1563	0	0	0
10	A01	Background	51.8298	0	0	0
10	B01	Vehicle Control	51.8298	65.1523	56.3263	100.171
10	C01	Vehicle Control	51.8298	64.2354	45.7026	81.2776
10	D01	Vehicle Control	51.8298	54.3612	38.5366	68.5335
10	E01	UK5099	51.8298	46.0403	40.9619	72.8466
10	F01	UK5099	51.8298	48.1491	59.7101	106.189
10	G01	UK5099	51.8298	43.3907	66.108	117.566
10	H01	Background	51.8298	0	0	0
11	A01	Background	57.3921	0	0	0
11	B01	Vehicle Control	57.3921	60.7983	65.3401	116.201
11	C01	Vehicle Control	57.3921	60.9537	57.4289	102.132
11	D01	Vehicle Control	57.3921	50.4964	53.2639	94.7246
11	E01	UK5099	57.3921	45.1022	49.1909	87.481
11	F01	UK5099	57.3921	47.1184	69.1582	122.991
11	G01	UK5099	57.3921	42.4039	67.8843	120.725
11	H01	Background	57.3921	0	0	0
12	A01	Background	63.019	0	0	0
12	B01	Vehicle Control	63.019	59.1452	64.4175	114.56
12	C01	Vehicle Control	63.019	59.0957	56.8827	101.16
12	D01	Vehicle Control	63.019	49.5884	50.7394	90.235
12	E01	UK5099	63.019	42.5163	47.6028	84.6568
12	F01	UK5099	63.019	45.1641	67.2336	119.568
12	G01	UK5099	63.019	41.4155	67.749	120.485
12	H01	Background	63.019	0	0	0

## Sheet: L-Rate
Measurement	Well	Group	Time	OCR	ECAR	PPR
1	A01	Background	1.55339	0	0	0
1	B01	Vehicle Control	1.55339	193.461	35.1252	62.4666
1	C01	Vehicle Control	1.55339	183.218	38.6958	68.8167
1	D01	Vehicle Control	1.55339	147.718	28.4069	50.5188
1	E01	UK5099	1.55339	169.818	41.3282	73.4981
1	F01	UK5099	1.55339	152.628	48.7583	86.7117
1	G01	UK5099	1.55339	154.309	49.813	88.5874
1	H01	Background	1.55339	0	0	0
2	A01	Background	7.10735	0	0	0
2	B01	Vehicle Control	7.10735	179.162	33.0901	58.8475
2	C01	Vehicle Control	7.10735	166.811	24.7646	44.0414
2	D01	Vehicle Control	7.10735	133.722	19.1111	33.9871
2	E01	UK5099	7.10735	151.827	33.6402	59.8258
2	F01	UK5099	7.10735	138.063	41.7283	74.2097
2	G01	UK5099	7.10735	139.572	47.2229	83.9813
2	H01	Background	7.10735	0	0	0
3	A01	Background	12.6285	0	0	0
3	B01	Vehicle Control	12.6285	173.574	34.8746	62.0211
3	C01	Vehicle Control	12.6285	160.767	26.1442	46.4949
3	D01	Vehicle Control	12.6285	128.977	21.7261	38.6377
3	E01	UK5099	12.6285	141.911	34.9693	62.1895
3	F01	UK5099	12.6285	133.808	43.7313	77.7717
3	G01	UK5099	12.6285	131.714	49.0186	87.1746
3	H01	Background	12.6285	0	0	0
4	A01	Background	18.2982	0	0	0
4	B01	Vehicle Control	18.2982	101.515	57.3338	101.962
4	C01	Vehicle Control	18.2982	115.727	42.0683	74.8142
4	D01	Vehicle Control	18.2982	77.7601	39.9395	71.0283
4	E01	UK5099	18.2982	95.1149	46.6071	82.886
4	F01	UK5099	18.2982	84.6734	59.6291	106.044
4	G01	UK5099	18.2982	93.0743	63.816	113.49
4	H01	Background	18.2982	0	0	0
5	A01	Background	23.8189	0	0	0
5	B01	Vehicle Control	23.8189	82.2742	56.7951	101.004
5	C01	Vehicle Control	23.8189	83.1789	49.0931	87.3072
5	D01	Vehicle Control	23.8189	65.1607	42.2852	75.2
5	E01	UK5099	23.8189	79.4965	47.1257	83.8083
5	F01	UK5099	23.8189	71.8708	62.439	111.041
5	G01	UK5099	23.8189	74.0032	66.8883	118.954
5	H01	Background	23.8189	0	0	0
6	A01	Background	29.3385	0	0	0
6	B01	Vehicle Control	29.3385	79.5757	61.871	110.031
6	C01	Vehicle Control	29.3385	76.5475	48.6601	86.5371
6	D01	Vehicle Control	29.3385	62.6737	46.4299	82.571
6	E01	UK5099	29.3385	73.9146	48.6462	86.5124
6	F01	UK5099	29.3385	67.71	67.4572	119.966
6	G01	UK5099	29.3385	67.1742	67.988	120.91
6	H01	Background	29.3385	0	0	0
7	A01	Background	35.0732	0	0	0
7	B01	Vehicle Control	35.0732	359.083	79.1146	140.697
7	C01	Vehicle Control	35.0732	338.859	70.4124	125.221
7	D01	Vehicle Control	35.0732	272.663	61.5023	109.376
7	E01	UK5099	35.0732	188.979	55.0117	97.8329
7	F01	UK5099	35.0732	201.382	76.5107	136.067
7	G01	UK5099	35.0732	186.536	74.7346	132.908
7	H01	Background	35.0732	0	0	0
8	A01	Background	40.6345	0	0	0
8	B01	Vehicle Control	40.6345	332.734	72.3015	128.581
8	C01	Vehicle Control	40.6345	310.26	62.8218	111.722
8	D01	Vehicle Control	40.6345	256.913	56.0811	99.7347
8	E01	UK5099	40.6345	184.294	51.1766	91.0124
8	F01	UK5099	40.6345	191.935	73.0609	129.932
8	G01	UK5099	40.6345	178.305	71.2598	126.728
8	H01	Background	40.6345	0	0	0
9	A01	Background	46.1563	0	0	0
9	B01	Vehicle Control	46.1563	344.503	69.2881	123.222
9	C01	Vehicle Control	46.1563	313.042	59.4386	105.706
9	D01	Vehicle Control	46.1563	260.869	52.9822	94.2236
9	E01	UK5099	46.1563	177.088	48.9807	87.1073
9	F01	UK5099	46.1563	187.619	69.6579	123.88
9	G01	UK5099	46.1563	173.299	69.2388	123.134
9	H01	Background	46.1563	0	0	0
10	A01	Background	51.8298	0	0	0
10	B01	Vehicle Control	51.8298	65.1523	56.3263	100.171
10	C01	Vehicle Control	51.8298	64.2354	45.7026	81.2776
10	D01	Vehicle Control	51.8298	54.3612	38.5366	68.5335
10	E01	UK5099	51.8298	46.0403	40.9619	72.8466
10	F01	UK5099	51.8298	48.1491	59.7101	106.189
10	G01	UK5099	51.8298	43.3907	66.108	117.566
10	H01	Background	51.8298	0	0	0
11	A01	Background	57.3921	0	0	0
11	B01	Vehicle Control	57.3921	60.7983	65.3401	116.201
11	C01	Vehicle Control	57.3921	60.9537	57.4289	102.132
11	D01	Vehicle Control	57.3921	50.4964	53.2639	94.7246
11	E01	UK5099	57.3921	45.1022	49.1909	87.481
11	F01	UK5099	57.3921	47.1184	69.1582	122.991
11	G01	UK5099	57.3921	42.4039	67.8843	120.725
11	H01	Background	57.3921	0	0	0
12	A01	Background	63.019	0	0	0
12	B01	Vehicle Control	63.019	59.1452	64.4175	114.56
12	C01	Vehicle Control	63.019	59.0957	56.8827	101.16
12	D01	Vehicle Control	63.019	49.5884	50.7394	90.235
12	E01	UK5099	63.019	42.5163	47.6028	84.6568
12	F01	UK5099	63.019	45.1641	67.2336	119.568
12	G01	UK5099	63.019	41.4155	67.749	120.485
12	H01	Background	63.019	0	0	0

## Sheet: Rate (Copy)
Measurement	Well	Group	Time	OCR	ECAR	PPR
1	A01	Background	1.55339	0	0	0
1	B01	Vehicle Control	1.55339	193.461	35.1252	62.4666
1	C01	Vehicle Control	1.55339	183.218	38.6958	68.8167
1	D01	Vehicle Control	1.55339	147.718	28.4069	50.5188
1	E01	UK5099	1.55339	169.818	41.3282	73.4981
1	F01	UK5099	1.55339	152.628	48.7583	86.7117
1	G01	UK5099	1.55339	154.309	49.813	88.5874
1	H01	Background	1.55339	0	0	0
2	A01	Background	7.10735	0	0	0
2	B01	Vehicle Control	7.10735	179.162	33.0901	58.8475
2	C01	Vehicle Control	7.10735	166.811	24.7646	44.0414
2	D01	Vehicle Control	7.10735	133.722	19.1111	33.9871
2	E01	UK5099	7.10735	151.827	33.6402	59.8258
2	F01	UK5099	7.10735	138.063	41.7283	74.2097
2	G01	UK5099	7.10735	139.572	47.2229	83.9813
2	H01	Background	7.10735	0	0	0
3	A01	Background	12.6285	0	0	0
3	B01	Vehicle Control	12.6285	173.574	34.8746	62.0211
3	C01	Vehicle Control	12.6285	160.767	26.1442	46.4949
3	D01	Vehicle Control	12.6285	128.977	21.7261	38.6377
3	E01	UK5099	12.6285	141.911	34.9693	62.1895
3	F01	UK5099	12.6285	133.808	43.7313	77.7717
3	G01	UK5099	12.6285	131.714	49.0186	87.1746
3	H01	Background	12.6285	0	0	0
4	A01	Background	18.2982	0	0	0
4	B01	Vehicle Control	18.2982	101.515	57.3338	101.962
4	C01	Vehicle Control	18.2982	115.727	42.0683	74.8142
4	D01	Vehicle Control	18.2982	77.7601	39.9395	71.0283
4	E01	UK5099	18.2982	95.1149	46.6071	82.886
4	F01	UK5099	18.2982	84.6734	59.6291	106.044
4	G01	UK5099	18.2982	93.0743	63.816	113.49
4	H01	Background	18.2982	0	0	0
5	A01	Background	23.8189	0	0	0
5	B01	Vehicle Control	23.8189	82.2742	56.7951	101.004
5	C01	Vehicle Control	23.8189	83.1789	49.0931	87.3072
5	D01	Vehicle Control	23.8189	65.1607	42.2852	75.2
5	E01	UK5099	23.8189	79.4965	47.1257	83.8083
5	F01	UK5099	23.8189	71.8708	62.439	111.041
5	G01	UK5099	23.8189	74.0032	66.8883	118.954
5	H01	Background	23.8189	0	0	0
6	A01	Background	29.3385	0	0	0
6	B01	Vehicle Control	29.3385	79.5757	61.871	110.031
6	C01	Vehicle Control	29.3385	76.5475	48.6601	86.5371
6	D01	Vehicle Control	29.3385	62.6737	46.4299	82.571
6	E01	UK5099	29.3385	73.9146	48.6462	86.5124
6	F01	UK5099	29.3385	67.71	67.4572	119.966
6	G01	UK5099	29.3385	67.1742	67.988	120.91
6	H01	Background	29.3385	0	0	0
7	A01	Background	35.0732	0	0	0
7	B01	Vehicle Control	35.0732	359.083	79.1146	140.697
7	C01	Vehicle Control	35.0732	338.859	70.4124	125.221
7	D01	Vehicle Control	35.0732	272.663	61.5023	109.376
7	E01	UK5099	35.0732	188.979	55.0117	97.8329
7	F01	UK5099	35.0732	201.382	76.5107	136.067
7	G01	UK5099	35.0732	186.536	74.7346	132.908
7	H01	Background	35.0732	0	0	0
8	A01	Background	40.6345	0	0	0
8	B01	Vehicle Control	40.6345	332.734	72.3015	128.581
8	C01	Vehicle Control	40.6345	310.26	62.8218	111.722
8	D01	Vehicle Control	40.6345	256.913	56.0811	99.7347
8	E01	UK5099	40.6345	184.294	51.1766	91.0124
8	F01	UK5099	40.6345	191.935	73.0609	129.932
8	G01	UK5099	40.6345	178.305	71.2598	126.728
8	H01	Background	40.6345	0	0	0
9	A01	Background	46.1563	0	0	0
9	B01	Vehicle Control	46.1563	344.503	69.2881	123.222
9	C01	Vehicle Control	46.1563	313.042	59.4386	105.706
9	D01	Vehicle Control	46.1563	260.869	52.9822	94.2236
9	E01	UK5099	46.1563	177.088	48.9807	87.1073
9	F01	UK5099	46.1563	187.619	69.6579	123.88
9	G01	UK5099	46.1563	173.299	69.2388	123.134
9	H01	Background	46.1563	0	0	0
10	A01	Background	51.8298	0	0	0
10	B01	Vehicle Control	51.8298	65.1523	56.3263	100.171
10	C01	Vehicle Control	51.8298	64.2354	45.7026	81.2776
10	D01	Vehicle Control	51.8298	54.3612	38.5366	68.5335
10	E01	UK5099	51.8298	46.0403	40.9619	72.8466
10	F01	UK5099	51.8298	48.1491	59.7101	106.189
10	G01	UK5099	51.8298	43.3907	66.108	117.566
10	H01	Background	51.8298	0	0	0
11	A01	Background	57.3921	0	0	0
11	B01	Vehicle Control	57.3921	60.7983	65.3401	116.201
11	C01	Vehicle Control	57.3921	60.9537	57.4289	102.132
11	D01	Vehicle Control	57.3921	50.4964	53.2639	94.7246
11	E01	UK5099	57.3921	45.1022	49.1909	87.481
11	F01	UK5099	57.3921	47.1184	69.1582	122.991
11	G01	UK5099	57.3921	42.4039	67.8843	120.725
11	H01	Background	57.3921	0	0	0
12	A01	Background	63.019	0	0	0
12	B01	Vehicle Control	63.019	59.1452	64.4175	114.56
12	C01	Vehicle Control	63.019	59.0957	56.8827	101.16
12	D01	Vehicle Control	63.019	49.5884	50.7394	90.235
12	E01	UK5099	63.019	42.5163	47.6028	84.6568
12	F01	UK5099	63.019	45.1641	67.2336	119.568
12	G01	UK5099	63.019	41.4155	67.749	120.485
12	H01	Background	63.019	0	0	0

## Sheet: Summary Printout
	Seahorse XF Cell Mito Stress Test
	Single-File Summary Report
	Assay Name:	XFp Result MST UK5099 myotubes	Last Run:	5/12/2014 5:37:14 PM
	Project Name:	Mitochondrial Pyruvate Carrier
													File Name:
													For MST Report Generator.xlsx
													Report Generator Version: 3.0.5
		XFp Result MST UK5099 myotubes		5/12/2014 5:37:14 PM
		Mitochondrial Pyruvate Carrier		For MST Report Generator.xlsx
		A. Halestrap
				5/12/2014 5:37:14 PM
																										Time (min)	UK5099	Vehicle Control		Time (min)	UK5099	Vehicle Control		Time (min)	UK5099	Vehicle Control		Time (min)	UK5099	Vehicle Control		Time (min)	UK5099	Vehicle Control		Time (min)	UK5099	Vehicle Control
																										1.55339	158.918	174.799		1.55339	9.477	24.0054		1.55339	5.47155	13.8595		1.55339	46.6331	34.076		1.55339	4.62439	5.2241		1.55339	2.66989	3.01614
																										7.10735	143.154	159.898		7.10735	7.54881	23.4955		7.10735	4.35831	13.5651		7.10735	40.8638	25.6553		7.10735	6.8325	7.03196		7.10735	3.94475	4.05991
																										12.6285	135.811	154.439		12.6285	5.38554	22.9623		12.6285	3.10934	13.2573		12.6285	42.5731	27.5817		12.6285	7.09587	6.69109		12.6285	4.0968	3.8631
																										18.2982	90.9542	98.3343		18.2982	5.53421	19.1825		18.2982	3.19518	11.075		18.2982	56.6841	46.4472		18.2982	8.9745	9.48797		18.2982	5.18143	5.47788
																										23.8189	75.1235	76.8713		23.8189	3.93433	10.1517		23.8189	2.27149	5.86111		23.8189	58.8177	49.3911		23.8189	10.3671	7.25951		23.8189	5.98544	4.19128
																										29.3385	69.5996	72.9323		29.3385	3.7465	9.01231		29.3385	2.16304	5.20326		29.3385	61.3638	52.3203		29.3385	11.017	8.34593		29.3385	6.36064	4.81852
																										35.0732	192.299	323.535		35.0732	7.9604	45.2018		35.0732	4.59594	26.0973		35.0732	68.7523	70.3431		35.0732	11.9328	8.80639		35.0732	6.88941	5.08437
																										40.6345	184.845	299.969		40.6345	6.83142	38.9441		40.6345	3.94412	22.4844		40.6345	65.1658	63.7348		40.6345	12.1484	8.14864		40.6345	7.01391	4.70462
																										46.1563	179.336	306.138		46.1563	7.41986	42.2422		46.1563	4.28386	24.3886		46.1563	62.6258	60.5697		46.1563	11.8189	8.21158		46.1563	6.82363	4.74096
																										51.8298	45.86	61.2496		51.8298	2.38429	5.98316		51.8298	1.37657	3.45438		51.8298	55.5933	46.8552		51.8298	13.0688	8.95068		51.8298	7.54525	5.16768
																										57.3921	44.8749	57.4162		57.3921	2.36546	5.99316		57.3921	1.3657	3.46016		57.3921	62.0778	58.6776		57.3921	11.1785	6.13416		57.3921	6.45394	3.54156
																										63.019	43.032	55.9431		63.019	1.92679	5.5034		63.019	1.11243	3.17739		63.019	60.8618	57.3465		63.019	11.4855	6.85081		63.019	6.63118	3.95532
	FALSE
	FALSE
	FALSE
	FALSE
	FALSE
	0
																										1
																										2
																										3
																										4
																										5
																										6
																										7
																										8
																										9
																										10
																										11
																										12
																										Group Name: UK5099
																										Measurement	Time (min)	OCR (pmol/min)	StDev	ECAR (mpH/min)	StDev
																										1	1.55339	158.918	9.477	46.6331	4.62439
																										2	7.10735	143.154	7.54881	40.8638	6.8325
																										3	12.6285	135.811	5.38554	42.5731	7.09587
																										4	18.2982	90.9542	5.53421	56.6841	8.9745
																										5	23.8189	75.1235	3.93433	58.8177	10.3671
																										6	29.3385	69.5996	3.7465	61.3638	11.017
																										7	35.0732	192.299	7.9604	68.7523	11.9328
																										8	40.6345	184.845	6.83142	65.1658	12.1484
																										9	46.1563	179.336	7.41986	62.6258	11.8189
																										10	51.8298	45.86	2.38429	55.5933	13.0688
																										11	57.3921	44.8749	2.36546	62.0778	11.1785
																										12	63.019	43.032	1.92679	60.8618	11.4855
																										Group Name: Vehicle Control
																										Measurement	Time (min)	OCR (pmol/min)	StDev	ECAR (mpH/min)	StDev
																										1	1.55339	174.799	24.0054	34.076	5.2241
																										2	7.10735	159.898	23.4955	25.6553	7.03196
																										3	12.6285	154.439	22.9623	27.5817	6.69109
																										4	18.2982	98.3343	19.1825	46.4472	9.48797
																										5	23.8189	76.8713	10.1517	49.3911	7.25951
																										6	29.3385	72.9323	9.01231	52.3203	8.34593
																										7	35.0732	323.535	45.2018	70.3431	8.80639
																										8	40.6345	299.969	38.9441	63.7348	8.14864
																										9	46.1563	306.138	42.2422	60.5697	8.21158
																										10	51.8298	61.2496	5.98316	46.8552	8.95068
																										11	57.3921	57.4162	5.99316	58.6776	6.13416
																										12	63.019	55.9431	5.5034	57.3465	6.85081
															C00055E7714B**+465-6+172-3350&A+211-4**+450-1125&	C00055E7714B**+465-6+172-3350&A+211-4**+450-1125&
															F0013600614K	F0013600614K
															Mitochondrial Pyruvate Carrier	Mitochondrial Pyruvate Carrier
	Group Name	Assay Wells	Non-Mitochondrial Oxygen Consumption	Basal Respiration	Maximal Respiration	Proton Leak	ATP Production	Spare Respiratory Capacity	Spare Respiratory Capacity as a %	Coupling Efficiency	Acute Response							File Name	Last Run	Project Name	Plate Barcode	Cartridge Barcode
	UK5099	E01	42.5163	99.3947	146.462	31.3983	67.9964	47.0676	1.47354	0.684105								For MST Report Generator.xlsx	5/12/2014 5:37:14 PM	Mitochondrial Pyruvate Carrier	F0013600614K	C00055E7714B**+465-6+172-3350&A+211-4**+450-1125&
		F01	45.1641	88.6439	156.218	22.5459	66.098	67.5741	1.76231	0.745658
		G01	41.4155	90.2985	145.121	25.7587	64.5398	54.8224	1.60712	0.714738
	Group Name	Assay Wells	Non-Mitochondrial Oxygen Consumption	Basal Respiration	Maximal Respiration	Proton Leak	ATP Production	Spare Respiratory Capacity	Spare Respiratory Capacity as a %	Coupling Efficiency	Acute Response
	Vehicle Control	B01	59.1452	114.429	299.937	20.4305	93.9987	185.508	2.62116	0.821458
		C01	59.0957	101.671	279.763	17.4518	84.219	178.092	2.75166	0.82835
		D01	49.5884	79.3881	223.075	13.0853	66.3028	143.687	2.80992	0.835173

## Sheet: Bar Charts
	Seahorse XF Cell Mito Stress Test Bar Charts

## Sheet: Normalize
	1
A	1
B	1
C	1
D	1
E	1
F	1
G	1
H	1
		Normalization Unit:
		Scale Factor:

## Sheet: Measures Sheet
	1. Average Assay Parameter Calculations:
		UK5099		Vehicle Control
	Parameter	Average	StDev	Average	StDev
	Basal	92.7791	5.78877	98.496	17.7349
	Proton Leak	26.5676	4.4813	16.9892	3.69438
	Maximal Respiration	149.267	6.05694	267.592	39.8507
	Spare Respiratory Capacity	56.488	10.3542	169.096	22.3152
	Non Mitochondrial Oxygen Consumption	43.032	1.92678	55.9431	5.5034
	ATP Production	66.2114	1.73111	81.5069	14.0457
	Coupling Efficiency (%)	0.714834	0.0307764	0.828327	0.00685793
	Spare Respiratory Capacity (%)	1.61432	0.144518	2.72758	0.0966568
	Acute Response
	2. ECAR Kinetic Graph:
	3. Kinetic Rate Data:
	Group Name: UK5099
	Measurement	Time (min)	OCR (pmol/min)	StDev	ECAR (mpH/min)	StDev
	1	1.55339	158.918	9.477	46.6331	4.62439
	2	7.10735	143.154	7.54881	40.8638	6.8325
	3	12.6285	135.811	5.38554	42.5731	7.09587
	4	18.2982	90.9542	5.53421	56.6841	8.9745
	5	23.8189	75.1235	3.93433	58.8177	10.3671
	6	29.3385	69.5996	3.7465	61.3638	11.017
	7	35.0732	192.299	7.9604	68.7523	11.9328
	8	40.6345	184.845	6.83142	65.1658	12.1484
	9	46.1563	179.336	7.41986	62.6258	11.8189
	10	51.8298	45.86	2.38429	55.5933	13.0688
	11	57.3921	44.8749	2.36546	62.0778	11.1785
	12	63.019	43.032	1.92679	60.8618	11.4855
	Group Name: Vehicle Control
	Measurement	Time (min)	OCR (pmol/min)	StDev	ECAR (mpH/min)	StDev
	1	1.55339	174.799	24.0054	34.076	5.2241
	2	7.10735	159.898	23.4955	25.6553	7.03196
	3	12.6285	154.439	22.9623	27.5817	6.69109
	4	18.2982	98.3343	19.1825	46.4472	9.48797
	5	23.8189	76.8713	10.1517	49.3911	7.25951
	6	29.3385	72.9323	9.01231	52.3203	8.34593
	7	35.0732	323.535	45.2018	70.3431	8.80639
	8	40.6345	299.969	38.9441	63.7348	8.14864
	9	46.1563	306.138	42.2422	60.5697	8.21158
	10	51.8298	61.2496	5.98316	46.8552	8.95068
	11	57.3921	57.4162	5.99316	58.6776	6.13416
	12	63.019	55.9431	5.5034	57.3465	6.85081

## Sheet: Assay Parameter per Well
	Assay Well Parameter Calculations
	Group Name	Assay Wells	Non-Mitochondrial Oxygen Consumption	Basal Respiration	Maximal Respiration	Proton Leak	ATP Production	Spare Respiratory Capacity	Spare Respiratory Capacity as a %	Coupling Efficiency	Acute Response
	UK5099	E01	42.5163	99.3947	146.462	31.3983	67.9964	47.0676	1.47354	0.684105
		F01	45.1641	88.6439	156.218	22.5459	66.098	67.5741	1.76231	0.745658
		G01	41.4155	90.2985	145.121	25.7587	64.5398	54.8224	1.60712	0.714738
	Group Name	Assay Wells	Non-Mitochondrial Oxygen Consumption	Basal Respiration	Maximal Respiration	Proton Leak	ATP Production	Spare Respiratory Capacity	Spare Respiratory Capacity as a %	Coupling Efficiency	Acute Response
	Vehicle Control	B01	59.1452	114.429	299.937	20.4305	93.9987	185.508	2.62116	0.821458
		C01	59.0957	101.671	279.763	17.4518	84.219	178.092	2.75166	0.82835
		D01	49.5884	79.3881	223.075	13.0853	66.3028	143.687	2.80992	0.835173

## Sheet: Sample Calculations
	Seahorse XF Cell Mito Stress Test Equations & Example Calculations
	The parameter values and error bars in the Seahorse XF Report Generators represent the average of the individual well calculations for each
	group on the plate map. This is sample data only - not real assay result data.

[truncated: 11 more sheets: Project Information, styles, Baselined Rate, Normalized Rate, Rate, Assay Configuration, copyrate, groups, Unselectedwell, Image, Version]
