# Supplementary material for: Choroid plexus NKCC1 mediates cerebrospinal fluid clearance during mouse early postnatal development
Source: Nat Commun. 2021 Jan 19;12:447. doi: 10.1038/s41467-020-20666-3 (PMC7815709; doi:10.1038/s41467-020-20666-3)
Supplement: Supplementary file 7 — Source Data [file 41467_2020_20666_MOESM7_ESM.zip › Source Data_2_Seahorse studies/Seahorse Source Data/20200226_XF Cell Mito Stress Test (Data).xlsx]

## Sheet: Assay Configuration
XFe Assay Version	2.6.0.31
Assay Name	Fame_ChPlex_CellMitoStress_XFe96 Assay_5+20200226_p0-normalize to average calcein
Project Info
Project Name	20200226_cellmitostress
Project Number
Principal Investigator															Groups		Conditions
															Group #	Group Name	Injection Strategy	Pretreatments	Cell Type	XF Assay Medium
Group Layout		1	2	3	4	5	6	7	8	9	10	11	12		1	Background
	A	Background	Background	Background	Background	Background	Background	Background	Background	Background	Background	Background	Background		2	P0	Injections Undefined	Pretreatments Undefined	BioMaterial Undefined	Media Undefined
	B	Adult	Adult	Adult	Adult	Adult	Adult	Adult	Adult	Background	Background	Background	Background		3	Adult	Injections Undefined	Pretreatments Undefined	BioMaterial Undefined	Media Undefined
	C	Background	Background	Background	Background	Background	Background	Background	Background	Background	Background	Background	Background		4	P7	Injections Undefined	Pretreatments Undefined	BioMaterial Undefined	Media Undefined
	D	P0	P0	Background	P0	P0	P0	P0	P0	P0	Background	P0	P0
	E	P0	P0	P0	P0	P0	P0	P0	P0	P0	P0	Background	Background
	F	P7	P7	P7	P7	P7	P7	Background	Background	Background	Background	Background	Background
	G	Background	Background	Background	Background	Background	Background	Background	Background	Background	Background	Background	Background
	H	Background	Background	Background	Background	Background	Background	Background	Background	Background	Background	Background	Background
		Unassigned Well	Unselected Well	Assigned Well
Run Info
Plated On
Last Run	2/26/2020 6:03 PM
Cartridge Barcode	W0018014019B**+405-6+101-2300F+240-2***000A+219-4**+450-1125&
Cartridge Type	W
Cartridge Serial	00180
Cartridge Lot	14019
Cartridge Validity	Valid
Plate Barcode	B0003303519V	Port A: 25 µL	Port B: 25 µL	Port C: 25 µL	Port D: 25 µL
Plate Type	B
Plate Serial	00033
Plate Lot	03519
Plate Orientation	V
Instrument Serial	410497
Protocol Summary
	Calibration	Baseline	2uM Oligomycin	FCCP	Rot/AA
			Port(s): A	Port(s): B	Port(s): C
	Equilibration: Yes	Mix: 00:03:00	Mix: 00:03:00	Mix: 00:03:00	Mix: 00:03:00
		Wait: 00:00:00	Wait: 00:00:00	Wait: 00:00:00	Wait: 00:00:00
		Measure: 00:03:00	Measure: 00:03:00	Measure: 00:03:00	Measure: 00:03:00
		Cycles: 6	Cycles: 12	Cycles: 5	Cycles: 12
		Duration: 00:36:00	Duration: 01:12:00	Duration: 00:30:00	Duration: 01:12:00
Calculation Settings
Atmospheric Pressure	760
Background Correction	Yes
% O2	100
O2 Settings
Calculation Method	AKOS
ksv	0.0219
Ksv Temp Correction	False
Corrected Ksv	0.0219
Calculated FO	54025.1
Pseudo Volume	1.88
TAC	137
TAW	0
TW	296
TC	246
TP	60.9
pH Settings
Gain Equation	0	0	0.000405	1.01
ECAR Technique	Line Fit
Edge Offset	3
Temperature Gain Correction	False
Proton Efflux Settings
Default Buffer Factor	0
Calibration pH	7.4
Plate Volume	3.54
kVol	0
Normalization Settings
Normalization Unit:	Calcein FU
Norm. Scale Factor:	1000
Normalization Values:		1	2	3	4	5	6	7	8	9	10	11	12
	A	0	0	0	0	0	0	0	0	0	0	0	0
	B	29.4	29.4	29.4	29.4	29.4	29.4	29.4	29.4	0	0	0	0
	C	0	0	0	0	0	0	0	0	0	0	0	0
	D	13	13	0	13	13	13	13	13	13	0	13	13
	E	13	13	13	13	13	13	13	13	13	13	0	0
	F	11.55	11.55	11.55	11.55	11.55	11.55	0	0	0	0	0	0
	G	0	0	0	0	0	0	0	0	0	0	0	0
	H	0	0	0	0	0	0	0	0	0	0	0	0
Buffer Factor Settings
Buffer Factor :		1	2	3	4	5	6	7	8	9	10	11	12
	A	0	0	0	0	0	0	0	0	0	0	0	0
	B	0	0	0	0	0	0	0	0	0	0	0	0
	C	0	0	0	0	0	0	0	0	0	0	0	0
	D	0	0	0	0	0	0	0	0	0	0	0	0
	E	0	0	0	0	0	0	0	0	0	0	0	0
	F	0	0	0	0	0	0	0	0	0	0	0	0
	G	0	0	0	0	0	0	0	0	0	0	0	0
	H	0	0	0	0	0	0	0	0	0	0	0	0

## Sheet: Rate
Measurement	Well	Group	Time	OCR	ECAR	PER
1	A01	Background	1.31144	0	0	0
1	A02	Background	1.31144	0	0	0
1	A03	Background	1.31144	0	0	0
1	A04	Background	1.31144	0	0	0
1	A05	Background	1.31144	0	0	0
1	A06	Background	1.31144	0	0	0
1	A07	Background	1.31144	0	0	0
1	A08	Background	1.31144	0	0	0
1	A09	Background	1.31144	0	0	0
1	A10	Background	1.31144	0	0	0
1	A11	Background	1.31144	0	0	0
1	A12	Background	1.31144	0	0	0
1	B01	Adult	1.31144	189.312	99.6506	0
1	B02	Adult	1.31144	199.924	101.364	0
1	B03	Adult	1.31144	214.226	105.122	0
1	B04	Adult	1.31144	162.426	95.4329	0
1	B05	Adult	1.31144	211.361	147.179	0
1	B06	Adult	1.31144	189.447	116.357	0
1	B07	Adult	1.31144	132.761	74.3546	0
1	B08	Adult	1.31144	165.296	92.2641	0
1	B09	Background	1.31144	0	0	0
1	B10	Background	1.31144	0	0	0
1	B11	Background	1.31144	0	0	0
1	B12	Background	1.31144	0	0	0
1	C01	Background	1.31144	0	0	0
1	C02	Background	1.31144	0	0	0
1	C03	Background	1.31144	0	0	0
1	C04	Background	1.31144	0	0	0
1	C05	Background	1.31144	0	0	0
1	C06	Background	1.31144	0	0	0
1	C07	Background	1.31144	46.3057	30.9857	0
1	C08	Background	1.31144	0	0	0
1	C09	Background	1.31144	0	0	0
1	C10	Background	1.31144	0	0	0
1	C11	Background	1.31144	0	0	0
1	C12	Background	1.31144	55.1888	22.2305	0
1	D01	P0	1.31144	104.2	12.9709	0
1	D02	P0	1.31144	109.128	17.1657	0
1	D03	Background	1.31144	0	0	0
1	D04	P0	1.31144	90.4371	16.048	0
1	D05	P0	1.31144	110.551	19.9328	0
1	D06	P0	1.31144	54.674	11.6126	0
1	D07	P0	1.31144	80.867	22.0208	0
1	D08	P0	1.31144	56.9356	10.051	0
1	D09	P0	1.31144	78.5689	20.6362	0
1	D10	Background	1.31144	0	0	0
1	D11	P0	1.31144	113.437	22.5169	0
1	D12	P0	1.31144	73.6535	9.04949	0
1	E01	P0	1.31144	47.4164	16.4178	0
1	E02	P0	1.31144	55.0175	12.9732	0
1	E03	P0	1.31144	47.8452	10.0388	0
1	E04	P0	1.31144	133.958	19.6857	0
1	E05	P0	1.31144	102.556	23.9861	0
1	E06	P0	1.31144	52.8287	9.92105	0
1	E07	P0	1.31144	40.4997	8.00793	0
1	E08	P0	1.31144	69.6013	11.9529	0
1	E09	P0	1.31144	54.7797	13.1143	0
1	E10	P0	1.31144	42.1994	10.9874	0
1	E11	Background	1.31144	0	0	0
1	E12	Background	1.31144	0	0	0
1	F01	P7	1.31144	94.0644	13.9138	0
1	F02	P7	1.31144	126.345	27.8826	0
1	F03	P7	1.31144	132.852	53.3597	0
1	F04	P7	1.31144	79.9101	21.5364	0
1	F05	P7	1.31144	114.387	27.3492	0
1	F06	P7	1.31144	83.8239	14.8298	0
1	F07	Background	1.31144	0	0	0
1	F08	Background	1.31144	0	0	0
1	F09	Background	1.31144	0	0	0
1	F10	Background	1.31144	0	0	0
1	F11	Background	1.31144	0	0	0
1	F12	Background	1.31144	0	0	0
1	G01	Background	1.31144	0	0	0
1	G02	Background	1.31144	0	0	0
1	G03	Background	1.31144	0	0	0
1	G04	Background	1.31144	0	0	0
1	G05	Background	1.31144	0	0	0
1	G06	Background	1.31144	0	0	0
1	G07	Background	1.31144	0	0	0
1	G08	Background	1.31144	0	0	0
1	G09	Background	1.31144	0	0	0
1	G10	Background	1.31144	0	0	0
1	G11	Background	1.31144	0	0	0
1	G12	Background	1.31144	0	0	0
1	H01	Background	1.31144	0	0	0
1	H02	Background	1.31144	0	0	0
1	H03	Background	1.31144	0	0	0
1	H04	Background	1.31144	0	0	0
1	H05	Background	1.31144	0	0	0
1	H06	Background	1.31144	0	0	0
1	H07	Background	1.31144	0	0	0
1	H08	Background	1.31144	0	0	0
1	H09	Background	1.31144	0	0	0
1	H10	Background	1.31144	0	0	0
1	H11	Background	1.31144	0	0	0
1	H12	Background	1.31144	0	0	0
2	A01	Background	7.90297	0	0	0
2	A02	Background	7.90297	0	0	0
2	A03	Background	7.90297	0	0	0
2	A04	Background	7.90297	0	0	0
2	A05	Background	7.90297	0	0	0
2	A06	Background	7.90297	0	0	0
2	A07	Background	7.90297	0	0	0
2	A08	Background	7.90297	0	0	0
2	A09	Background	7.90297	0	0	0
2	A10	Background	7.90297	0	0	0
2	A11	Background	7.90297	0	0	0
2	A12	Background	7.90297	0	0	0
2	B01	Adult	7.90297	181.33	108.563	0
2	B02	Adult	7.90297	107.534	45.3266	0
2	B03	Adult	7.90297	204.984	85.2097	0
2	B04	Adult	7.90297	153.844	86.6581	0
2	B05	Adult	7.90297	198.066	131.868	0
2	B06	Adult	7.90297	177.714	93.9864	0
2	B07	Adult	7.90297	127.492	61.0992	0
2	B08	Adult	7.90297	157.619	68.9105	0
2	B09	Background	7.90297	0	0	0
2	B10	Background	7.90297	0	0	0
2	B11	Background	7.90297	0	0	0
2	B12	Background	7.90297	0	0	0
2	C01	Background	7.90297	0	0	0
2	C02	Background	7.90297	0	0	0
2	C03	Background	7.90297	0	0	0
2	C04	Background	7.90297	0	0	0
2	C05	Background	7.90297	0	0	0
2	C06	Background	7.90297	0	0	0
2	C07	Background	7.90297	46.7529	23.0388	0
2	C08	Background	7.90297	0	0	0
2	C09	Background	7.90297	0	0	0
2	C10	Background	7.90297	0	0	0
2	C11	Background	7.90297	0	0	0
2	C12	Background	7.90297	53.9168	13.1728	0
2	D01	P0	7.90297	99.2667	11.8878	0
2	D02	P0	7.90297	105.528	13.7065	0
2	D03	Background	7.90297	0	0	0
2	D04	P0	7.90297	84.2618	15.889	0
2	D05	P0	7.90297	102.903	19.14	0
2	D06	P0	7.90297	50.0352	11.0016	0
2	D07	P0	7.90297	76.1929	17.1321	0
2	D08	P0	7.90297	53.5716	9.16589	0
2	D09	P0	7.90297	71.9563	14.9369	0
2	D10	Background	7.90297	0	0	0
2	D11	P0	7.90297	108.051	17.6811	0
2	D12	P0	7.90297	69.6067	8.50096	0
2	E01	P0	7.90297	48.7529	15.2691	0
2	E02	P0	7.90297	48.7519	11.4944	0
2	E03	P0	7.90297	43.32	8.37935	0
2	E04	P0	7.90297	126.258	14.9035	0
2	E05	P0	7.90297	95.6967	20.2344	0
2	E06	P0	7.90297	47.3389	8.72147	0
2	E07	P0	7.90297	33.1446	6.89112	0
2	E08	P0	7.90297	63.2943	10.9761	0
2	E09	P0	7.90297	50.7391	7.38339	0
2	E10	P0	7.90297	37.9149	6.99586	0
2	E11	Background	7.90297	0	0	0
2	E12	Background	7.90297	0	0	0
2	F01	P7	7.90297	89.6303	16.0805	0
2	F02	P7	7.90297	119.059	19.8798	0
2	F03	P7	7.90297	125.343	39.1009	0
2	F04	P7	7.90297	74.3801	17.0194	0
2	F05	P7	7.90297	109.213	23.8268	0
2	F06	P7	7.90297	78.0458	12.8892	0
2	F07	Background	7.90297	0	0	0
2	F08	Background	7.90297	0	0	0
2	F09	Background	7.90297	0	0	0
2	F10	Background	7.90297	0	0	0
2	F11	Background	7.90297	0	0	0
2	F12	Background	7.90297	0	0	0
2	G01	Background	7.90297	0	0	0
2	G02	Background	7.90297	0	0	0
2	G03	Background	7.90297	0	0	0
2	G04	Background	7.90297	0	0	0
2	G05	Background	7.90297	0	0	0
2	G06	Background	7.90297	0	0	0
2	G07	Background	7.90297	0	0	0
2	G08	Background	7.90297	0	0	0
2	G09	Background	7.90297	0	0	0
2	G10	Background	7.90297	0	0	0
2	G11	Background	7.90297	0	0	0
2	G12	Background	7.90297	0	0	0
2	H01	Background	7.90297	0	0	0
2	H02	Background	7.90297	0	0	0
2	H03	Background	7.90297	0	0	0
2	H04	Background	7.90297	0	0	0
2	H05	Background	7.90297	0	0	0
2	H06	Background	7.90297	0	0	0
2	H07	Background	7.90297	0	0	0
2	H08	Background	7.90297	0	0	0
2	H09	Background	7.90297	0	0	0
2	H10	Background	7.90297	0	0	0
2	H11	Background	7.90297	0	0	0
2	H12	Background	7.90297	0	0	0
3	A01	Background	14.5	0	0	0
3	A02	Background	14.5	0	0	0
3	A03	Background	14.5	0	0	0
3	A04	Background	14.5	0	0	0
3	A05	Background	14.5	0	0	0
3	A06	Background	14.5	0	0	0
3	A07	Background	14.5	0	0	0
3	A08	Background	14.5	0	0	0
3	A09	Background	14.5	0	0	0
3	A10	Background	14.5	0	0	0
3	A11	Background	14.5	0	0	0
3	A12	Background	14.5	0	0	0
3	B01	Adult	14.5	178.841	108.958	0
3	B02	Adult	14.5	103.338	47.3981	0
3	B03	Adult	14.5	201.457	86.7342	0
3	B04	Adult	14.5	151.965	88.2196	0
3	B05	Adult	14.5	193.753	131.659	0
3	B06	Adult	14.5	176.288	92.4826	0
3	B07	Adult	14.5	125.807	61.2887	0
3	B08	Adult	14.5	156.336	68.4592	0
3	B09	Background	14.5	0	0	0
3	B10	Background	14.5	0	0	0
3	B11	Background	14.5	0	0	0
3	B12	Background	14.5	0	0	0
3	C01	Background	14.5	0	0	0
3	C02	Background	14.5	0	0	0
3	C03	Background	14.5	0	0	0
3	C04	Background	14.5	0	0	0
3	C05	Background	14.5	0	0	0
3	C06	Background	14.5	0	0	0
3	C07	Background	14.5	47.0314	16.3488	0
3	C08	Background	14.5	0	0	0
3	C09	Background	14.5	0	0	0
3	C10	Background	14.5	0	0	0
3	C11	Background	14.5	0	0	0
3	C12	Background	14.5	53.1388	14.6535	0
3	D01	P0	14.5	97.8376	11.7605	0
3	D02	P0	14.5	103.823	14.6834	0
3	D03	Background	14.5	0	0	0
3	D04	P0	14.5	82.7385	14.4468	0
3	D05	P0	14.5	100.416	18.2136	0
3	D06	P0	14.5	48.3817	10.6321	0
3	D07	P0	14.5	75.2434	16.4968	0
3	D08	P0	14.5	52.4383	8.69475	0
3	D09	P0	14.5	70.8651	14.0967	0
3	D10	Background	14.5	0	0	0
3	D11	P0	14.5	106.917	17.0338	0
3	D12	P0	14.5	68.2041	8.59201	0
3	E01	P0	14.5	49.1484	15.62	0
3	E02	P0	14.5	46.6485	13.6975	0
3	E03	P0	14.5	41.7908	6.9624	0
3	E04	P0	14.5	124.532	14.1732	0
3	E05	P0	14.5	94.0826	19.1379	0
3	E06	P0	14.5	45.298	8.08581	0
3	E07	P0	14.5	32.0569	6.40802	0
3	E08	P0	14.5	61.5731	10.3143	0
3	E09	P0	14.5	48.5927	6.12564	0
3	E10	P0	14.5	36.3034	6.54087	0
3	E11	Background	14.5	0	0	0
3	E12	Background	14.5	0	0	0
3	F01	P7	14.5	88.3674	15.6233	0
3	F02	P7	14.5	117.375	17.8366	0
3	F03	P7	14.5	123.44	36.629	0
3	F04	P7	14.5	72.7234	16.8411	0
3	F05	P7	14.5	107.609	23.4144	0
3	F06	P7	14.5	76.3683	12.3373	0
3	F07	Background	14.5	0	0	0
3	F08	Background	14.5	0	0	0
3	F09	Background	14.5	0	0	0
3	F10	Background	14.5	0	0	0
3	F11	Background	14.5	0	0	0
3	F12	Background	14.5	0	0	0
3	G01	Background	14.5	0	0	0
3	G02	Background	14.5	0	0	0
3	G03	Background	14.5	0	0	0
3	G04	Background	14.5	0	0	0
3	G05	Background	14.5	0	0	0
3	G06	Background	14.5	0	0	0
3	G07	Background	14.5	0	0	0
3	G08	Background	14.5	0	0	0
3	G09	Background	14.5	0	0	0
3	G10	Background	14.5	0	0	0
3	G11	Background	14.5	0	0	0
3	G12	Background	14.5	0	0	0
3	H01	Background	14.5	0	0	0
3	H02	Background	14.5	0	0	0
3	H03	Background	14.5	0	0	0
3	H04	Background	14.5	0	0	0
3	H05	Background	14.5	0	0	0
3	H06	Background	14.5	0	0	0
3	H07	Background	14.5	0	0	0
3	H08	Background	14.5	0	0	0
3	H09	Background	14.5	0	0	0
3	H10	Background	14.5	0	0	0
3	H11	Background	14.5	0	0	0
3	H12	Background	14.5	0	0	0
4	A01	Background	21.0743	0	0	0
4	A02	Background	21.0743	0	0	0
4	A03	Background	21.0743	0	0	0
4	A04	Background	21.0743	0	0	0
4	A05	Background	21.0743	0	0	0
4	A06	Background	21.0743	0	0	0
4	A07	Background	21.0743	0	0	0
4	A08	Background	21.0743	0	0	0
4	A09	Background	21.0743	0	0	0
4	A10	Background	21.0743	0	0	0
4	A11	Background	21.0743	0	0	0
4	A12	Background	21.0743	0	0	0
4	B01	Adult	21.0743	177.876	109.956	0
4	B02	Adult	21.0743	103.296	47.5617	0
4	B03	Adult	21.0743	200.069	88.0579	0
4	B04	Adult	21.0743	146.704	87.103	0
4	B05	Adult	21.0743	191.877	131.879	0
4	B06	Adult	21.0743	175.622	90.0085	0
4	B07	Adult	21.0743	125.095	61.6521	0
4	B08	Adult	21.0743	155.667	69.0604	0
4	B09	Background	21.0743	0	0	0
4	B10	Background	21.0743	0	0	0
4	B11	Background	21.0743	0	0	0
4	B12	Background	21.0743	0	0	0
4	C01	Background	21.0743	0	0	0
4	C02	Background	21.0743	0	0	0
4	C03	Background	21.0743	0	0	0
4	C04	Background	21.0743	0	0	0
4	C05	Background	21.0743	0	0	0
4	C06	Background	21.0743	0	0	0
4	C07	Background	21.0743	46.4697	16.7511	0
4	C08	Background	21.0743	0	0	0
4	C09	Background	21.0743	0	0	0
4	C10	Background	21.0743	0	0	0
4	C11	Background	21.0743	0	0	0
4	C12	Background	21.0743	53.1717	14.5806	0
4	D01	P0	21.0743	96.8594	11.5524	0
4	D02	P0	21.0743	104.139	14.923	0
4	D03	Background	21.0743	0	0	0
4	D04	P0	21.0743	82.0932	13.9405	0
4	D05	P0	21.0743	98.4631	18.0472	0
4	D06	P0	21.0743	47.661	10.0966	0
4	D07	P0	21.0743	74.5159	16.1716	0
4	D08	P0	21.0743	51.714	8.09191	0
4	D09	P0	21.0743	69.9217	12.7312	0
4	D10	Background	21.0743	0	0	0
4	D11	P0	21.0743	106.444	17.7926	0
4	D12	P0	21.0743	67.8993	8.94119	0
4	E01	P0	21.0743	48.8329	15.2789	0
4	E02	P0	21.0743	45.7714	13.8028	0
4	E03	P0	21.0743	40.8918	5.78651	0
4	E04	P0	21.0743	123.709	14.1949	0
4	E05	P0	21.0743	93.073	18.9008	0
4	E06	P0	21.0743	44.4674	7.9854	0
4	E07	P0	21.0743	31.6831	6.62704	0
4	E08	P0	21.0743	60.8547	10.2653	0
4	E09	P0	21.0743	47.4295	6.17875	0
4	E10	P0	21.0743	35.7582	6.13084	0
4	E11	Background	21.0743	0	0	0
4	E12	Background	21.0743	0	0	0
4	F01	P7	21.0743	87.7846	14.3149	0
4	F02	P7	21.0743	117.167	17.2256	0
4	F03	P7	21.0743	116.286	33.9752	0
4	F04	P7	21.0743	71.7329	16.4438	0
4	F05	P7	21.0743	106.866	23.5835	0
4	F06	P7	21.0743	75.8194	11.6676	0
4	F07	Background	21.0743	0	0	0
4	F08	Background	21.0743	0	0	0
4	F09	Background	21.0743	0	0	0
4	F10	Background	21.0743	0	0	0
4	F11	Background	21.0743	0	0	0
4	F12	Background	21.0743	0	0	0
4	G01	Background	21.0743	0	0	0
4	G02	Background	21.0743	0	0	0
4	G03	Background	21.0743	0	0	0
4	G04	Background	21.0743	0	0	0
4	G05	Background	21.0743	0	0	0
4	G06	Background	21.0743	0	0	0
4	G07	Background	21.0743	0	0	0
4	G08	Background	21.0743	0	0	0
4	G09	Background	21.0743	0	0	0
4	G10	Background	21.0743	0	0	0
4	G11	Background	21.0743	0	0	0
4	G12	Background	21.0743	0	0	0
4	H01	Background	21.0743	0	0	0
4	H02	Background	21.0743	0	0	0
4	H03	Background	21.0743	0	0	0
4	H04	Background	21.0743	0	0	0
4	H05	Background	21.0743	0	0	0
4	H06	Background	21.0743	0	0	0
4	H07	Background	21.0743	0	0	0
4	H08	Background	21.0743	0	0	0
4	H09	Background	21.0743	0	0	0
4	H10	Background	21.0743	0	0	0
4	H11	Background	21.0743	0	0	0
4	H12	Background	21.0743	0	0	0
5	A01	Background	27.6406	0	0	0
5	A02	Background	27.6406	0	0	0
5	A03	Background	27.6406	0	0	0
5	A04	Background	27.6406	0	0	0
5	A05	Background	27.6406	0	0	0
5	A06	Background	27.6406	0	0	0
5	A07	Background	27.6406	0	0	0
5	A08	Background	27.6406	0	0	0
5	A09	Background	27.6406	0	0	0
5	A10	Background	27.6406	0	0	0
5	A11	Background	27.6406	0	0	0
5	A12	Background	27.6406	0	0	0
5	B01	Adult	27.6406	179.897	111.925	0
5	B02	Adult	27.6406	103.706	47.4756	0
5	B03	Adult	27.6406	201.115	88.0912	0
5	B04	Adult	27.6406	146.109	85.8567	0
5	B05	Adult	27.6406	192.842	131.441	0
5	B06	Adult	27.6406	176.401	87.7418	0
5	B07	Adult	27.6406	125.438	61.0346	0
5	B08	Adult	27.6406	156.24	69.4834	0
5	B09	Background	27.6406	0	0	0
5	B10	Background	27.6406	0	0	0
5	B11	Background	27.6406	0	0	0
5	B12	Background	27.6406	0	0	0
5	C01	Background	27.6406	0	0	0
5	C02	Background	27.6406	0	0	0
5	C03	Background	27.6406	0	0	0
5	C04	Background	27.6406	0	0	0
5	C05	Background	27.6406	0	0	0
5	C06	Background	27.6406	0	0	0
5	C07	Background	27.6406	46.9762	16.2062	0
5	C08	Background	27.6406	0	0	0
5	C09	Background	27.6406	0	0	0
5	C10	Background	27.6406	0	0	0
5	C11	Background	27.6406	0	0	0
5	C12	Background	27.6406	53.4593	13.2008	0
5	D01	P0	27.6406	96.9348	11.5928	0
5	D02	P0	27.6406	103.358	15.2706	0
5	D03	Background	27.6406	0	0	0
5	D04	P0	27.6406	82.2426	13.9943	0
5	D05	P0	27.6406	96.4733	18.1114	0
5	D06	P0	27.6406	47.5049	10.4797	0
5	D07	P0	27.6406	74.4214	15.8444	0
5	D08	P0	27.6406	51.6085	8.16804	0
5	D09	P0	27.6406	70.218	12.2055	0
5	D10	Background	27.6406	0	0	0
5	D11	P0	27.6406	106.721	18.4423	0
5	D12	P0	27.6406	68.3436	9.41809	0
5	E01	P0	27.6406	48.587	15.2483	0
5	E02	P0	27.6406	45.5733	11.3028	0
5	E03	P0	27.6406	40.7113	5.50994	0
5	E04	P0	27.6406	124.034	14.0935	0
5	E05	P0	27.6406	92.4765	18.66	0
5	E06	P0	27.6406	44.2	7.73921	0
5	E07	P0	27.6406	32.3196	6.39736	0
5	E08	P0	27.6406	60.849	10.586	0
5	E09	P0	27.6406	47.2301	6.49414	0
5	E10	P0	27.6406	36.1451	6.41181	0
5	E11	Background	27.6406	0	0	0
5	E12	Background	27.6406	0	0	0
5	F01	P7	27.6406	88.2038	14.1764	0
5	F02	P7	27.6406	117.574	17.0969	0
5	F03	P7	27.6406	116.108	33.5439	0
5	F04	P7	27.6406	71.797	16.3996	0
5	F05	P7	27.6406	106.36	23.7345	0
5	F06	P7	27.6406	75.5154	11.7471	0
5	F07	Background	27.6406	0	0	0
5	F08	Background	27.6406	0	0	0
5	F09	Background	27.6406	0	0	0
5	F10	Background	27.6406	0	0	0
5	F11	Background	27.6406	0	0	0
5	F12	Background	27.6406	0	0	0
5	G01	Background	27.6406	0	0	0
5	G02	Background	27.6406	0	0	0
5	G03	Background	27.6406	0	0	0
5	G04	Background	27.6406	0	0	0
5	G05	Background	27.6406	0	0	0
5	G06	Background	27.6406	0	0	0
5	G07	Background	27.6406	0	0	0
5	G08	Background	27.6406	0	0	0
5	G09	Background	27.6406	0	0	0
5	G10	Background	27.6406	0	0	0
5	G11	Background	27.6406	0	0	0
5	G12	Background	27.6406	0	0	0
5	H01	Background	27.6406	0	0	0
5	H02	Background	27.6406	0	0	0
5	H03	Background	27.6406	0	0	0
5	H04	Background	27.6406	0	0	0
5	H05	Background	27.6406	0	0	0
5	H06	Background	27.6406	0	0	0
5	H07	Background	27.6406	0	0	0
5	H08	Background	27.6406	0	0	0
5	H09	Background	27.6406	0	0	0
5	H10	Background	27.6406	0	0	0
5	H11	Background	27.6406	0	0	0
5	H12	Background	27.6406	0	0	0
6	A01	Background	34.234	0	0	0
6	A02	Background	34.234	0	0	0
6	A03	Background	34.234	0	0	0
6	A04	Background	34.234	0	0	0
6	A05	Background	34.234	0	0	0
6	A06	Background	34.234	0	0	0
6	A07	Background	34.234	0	0	0
6	A08	Background	34.234	0	0	0
6	A09	Background	34.234	0	0	0
6	A10	Background	34.234	0	0	0
6	A11	Background	34.234	0	0	0
6	A12	Background	34.234	0	0	0
6	B01	Adult	34.234	144.589	49.3342	0
6	B02	Adult	34.234	104.154	47.0602	0
6	B03	Adult	34.234	200.745	88.0774	0
6	B04	Adult	34.234	145.233	85.2295	0
6	B05	Adult	34.234	192.402	129.919	0
6	B06	Adult	34.234	176.281	85.8331	0
6	B07	Adult	34.234	125.266	60.5092	0
6	B08	Adult	34.234	156.156	69.7969	0
6	B09	Background	34.234	0	0	0
6	B10	Background	34.234	0	0	0
6	B11	Background	34.234	0	0	0
6	B12	Background	34.234	0	0	0
6	C01	Background	34.234	0	0	0
6	C02	Background	34.234	0	0	0
6	C03	Background	34.234	0	0	0
6	C04	Background	34.234	0	0	0
6	C05	Background	34.234	0	0	0
6	C06	Background	34.234	0	0	0
6	C07	Background	34.234	47.386	14.9114	0
6	C08	Background	34.234	0	0	0
6	C09	Background	34.234	0	0	0
6	C10	Background	34.234	0	0	0
6	C11	Background	34.234	0	0	0
6	C12	Background	34.234	53.3318	11.8359	0
6	D01	P0	34.234	96.7221	11.463	0
6	D02	P0	34.234	103.398	14.8843	0
6	D03	Background	34.234	0	0	0
6	D04	P0	34.234	81.7285	13.4407	0
6	D05	P0	34.234	96.0399	17.267	0
6	D06	P0	34.234	47.3185	10.0185	0
6	D07	P0	34.234	74.065	15.7884	0
6	D08	P0	34.234	51.6925	7.87763	0
6	D09	P0	34.234	69.7014	11.9774	0
6	D10	Background	34.234	0	0	0
6	D11	P0	34.234	106.765	18.1274	0
6	D12	P0	34.234	68.3566	8.90539	0
6	E01	P0	34.234	48.3999	14.9573	0
6	E02	P0	34.234	44.9013	9.92092	0
6	E03	P0	34.234	40.5054	5.25631	0
6	E04	P0	34.234	123.931	14.612	0
6	E05	P0	34.234	91.7336	18.0839	0
6	E06	P0	34.234	43.9412	7.61814	0
6	E07	P0	34.234	32.1345	5.76364	0
6	E08	P0	34.234	60.5308	10.5569	0
6	E09	P0	34.234	46.5132	6.21456	0
6	E10	P0	34.234	35.7924	6.0223	0
6	E11	Background	34.234	0	0	0
6	E12	Background	34.234	0	0	0
6	F01	P7	34.234	88.0742	13.9408	0
6	F02	P7	34.234	118.138	16.8919	0
6	F03	P7	34.234	115.521	33.2712	0
6	F04	P7	34.234	71.4927	16.2412	0
6	F05	P7	34.234	105.586	23.9042	0
6	F06	P7	34.234	75.46	11.3666	0
6	F07	Background	34.234	0	0	0
6	F08	Background	34.234	0	0	0
6	F09	Background	34.234	0	0	0
6	F10	Background	34.234	0	0	0
6	F11	Background	34.234	0	0	0
6	F12	Background	34.234	0	0	0
6	G01	Background	34.234	0	0	0
6	G02	Background	34.234	0	0	0
6	G03	Background	34.234	0	0	0
6	G04	Background	34.234	0	0	0
6	G05	Background	34.234	0	0	0
6	G06	Background	34.234	0	0	0
6	G07	Background	34.234	0	0	0
6	G08	Background	34.234	0	0	0
6	G09	Background	34.234	0	0	0
6	G10	Background	34.234	0	0	0
6	G11	Background	34.234	0	0	0
6	G12	Background	34.234	0	0	0
6	H01	Background	34.234	0	0	0
6	H02	Background	34.234	0	0	0
6	H03	Background	34.234	0	0	0
6	H04	Background	34.234	0	0	0
6	H05	Background	34.234	0	0	0
6	H06	Background	34.234	0	0	0
6	H07	Background	34.234	0	0	0
6	H08	Background	34.234	0	0	0
6	H09	Background	34.234	0	0	0
6	H10	Background	34.234	0	0	0
6	H11	Background	34.234	0	0	0
6	H12	Background	34.234	0	0	0
7	A01	Background	40.9373	0	0	0
7	A02	Background	40.9373	0	0	0
7	A03	Background	40.9373	0	0	0
7	A04	Background	40.9373	0	0	0
7	A05	Background	40.9373	0	0	0
7	A06	Background	40.9373	0	0	0
7	A07	Background	40.9373	0	0	0
7	A08	Background	40.9373	0	0	0
7	A09	Background	40.9373	0	0	0
7	A10	Background	40.9373	0	0	0
7	A11	Background	40.9373	0	0	0
7	A12	Background	40.9373	0	0	0
7	B01	Adult	40.9373	140.196	58.7386	0
7	B02	Adult	40.9373	89.7377	61.2595	0
7	B03	Adult	40.9373	191.818	108.241	0
7	B04	Adult	40.9373	130.411	108.337	0
7	B05	Adult	40.9373	200.596	140.232	0
7	B06	Adult	40.9373	164.849	98.9819	0
7	B07	Adult	40.9373	116.809	68.1902	0
7	B08	Adult	40.9373	142.916	79.3261	0
7	B09	Background	40.9373	0	0	0
7	B10	Background	40.9373	0	0	0
7	B11	Background	40.9373	0	0	0
7	B12	Background	40.9373	0	0	0
7	C01	Background	40.9373	0	0	0
7	C02	Background	40.9373	0	0	0
7	C03	Background	40.9373	0	0	0
7	C04	Background	40.9373	0	0	0
7	C05	Background	40.9373	0	0	0
7	C06	Background	40.9373	0	0	0
7	C07	Background	40.9373	47.3106	13.6627	0
7	C08	Background	40.9373	0	0	0
7	C09	Background	40.9373	0	0	0
7	C10	Background	40.9373	0	0	0
7	C11	Background	40.9373	0	0	0
7	C12	Background	40.9373	53.1314	10.13	0
7	D01	P0	40.9373	73.0911	19.3318	0
7	D02	P0	40.9373	53.0272	30.8524	0
7	D03	Background	40.9373	0	0	0
7	D04	P0	40.9373	49.4769	24.5638	0
7	D05	P0	40.9373	42.4358	43.2797	0
7	D06	P0	40.9373	27.254	22.9418	0
7	D07	P0	40.9373	56.5794	23.731	0
7	D08	P0	40.9373	37.175	14.8289	0
7	D09	P0	40.9373	46.3605	22.1453	0
7	D10	Background	40.9373	0	0	0
7	D11	P0	40.9373	70.9373	32.5981	0
7	D12	P0	40.9373	45.9291	17.6534	0
7	E01	P0	40.9373	32.9078	28.4107	0
7	E02	P0	40.9373	23.3373	22.4309	0
7	E03	P0	40.9373	28.6381	11.7011	0
7	E04	P0	40.9373	60.6718	34.9707	0
7	E05	P0	40.9373	62.3004	31.0685	0
7	E06	P0	40.9373	22.0207	19.7827	0
7	E07	P0	40.9373	14.8087	13.8729	0
7	E08	P0	40.9373	39.3787	17.6537	0
7	E09	P0	40.9373	27.3847	16.9327	0
7	E10	P0	40.9373	21.4195	13.3192	0
7	E11	Background	40.9373	0	0	0
7	E12	Background	40.9373	0	0	0
7	F01	P7	40.9373	50.4145	26.998	0
7	F02	P7	40.9373	74.3972	37.0651	0
7	F03	P7	40.9373	100.722	43.9924	0
7	F04	P7	40.9373	52.9038	25.3614	0
7	F05	P7	40.9373	73.274	43.9509	0
7	F06	P7	40.9373	45.4284	27.6431	0
7	F07	Background	40.9373	0	0	0
7	F08	Background	40.9373	0	0	0
7	F09	Background	40.9373	0	0	0
7	F10	Background	40.9373	0	0	0
7	F11	Background	40.9373	0	0	0
7	F12	Background	40.9373	0	0	0
7	G01	Background	40.9373	0	0	0
7	G02	Background	40.9373	0	0	0
7	G03	Background	40.9373	0	0	0
7	G04	Background	40.9373	0	0	0
7	G05	Background	40.9373	0	0	0
7	G06	Background	40.9373	0	0	0
7	G07	Background	40.9373	0	0	0
7	G08	Background	40.9373	0	0	0
7	G09	Background	40.9373	0	0	0
7	G10	Background	40.9373	0	0	0
7	G11	Background	40.9373	0	0	0
7	G12	Background	40.9373	0	0	0
7	H01	Background	40.9373	0	0	0
7	H02	Background	40.9373	0	0	0
7	H03	Background	40.9373	0	0	0
7	H04	Background	40.9373	0	0	0
7	H05	Background	40.9373	0	0	0
7	H06	Background	40.9373	0	0	0
7	H07	Background	40.9373	0	0	0
7	H08	Background	40.9373	0	0	0
7	H09	Background	40.9373	0	0	0
7	H10	Background	40.9373	0	0	0
7	H11	Background	40.9373	0	0	0
7	H12	Background	40.9373	0	0	0
8	A01	Background	47.5174	0	0	0
8	A02	Background	47.5174	0	0	0
8	A03	Background	47.5174	0	0	0
8	A04	Background	47.5174	0	0	0
8	A05	Background	47.5174	0	0	0
8	A06	Background	47.5174	0	0	0
8	A07	Background	47.5174	0	0	0
8	A08	Background	47.5174	0	0	0
8	A09	Background	47.5174	0	0	0
8	A10	Background	47.5174	0	0	0
8	A11	Background	47.5174	0	0	0
8	A12	Background	47.5174	0	0	0
8	B01	Adult	47.5174	149.916	105.169	0
8	B02	Adult	47.5174	76.2447	75.7774	0
8	B03	Adult	47.5174	165.271	132.971	0
8	B04	Adult	47.5174	107.958	132.716	0
8	B05	Adult	47.5174	179.64	149.524	0
8	B06	Adult	47.5174	152.147	119.582	0
8	B07	Adult	47.5174	107.819	82.508	0
8	B08	Adult	47.5174	124.935	99.2955	0
8	B09	Background	47.5174	0	0	0
8	B10	Background	47.5174	0	0	0
8	B11	Background	47.5174	0	0	0
8	B12	Background	47.5174	0	0	0
8	C01	Background	47.5174	0	0	0
8	C02	Background	47.5174	0	0	0
8	C03	Background	47.5174	0	0	0
8	C04	Background	47.5174	0	0	0
8	C05	Background	47.5174	0	0	0
8	C06	Background	47.5174	0	0	0
8	C07	Background	47.5174	47.4635	12.2576	0
8	C08	Background	47.5174	0	0	0
8	C09	Background	47.5174	0	0	0
8	C10	Background	47.5174	0	0	0
8	C11	Background	47.5174	0	0	0
8	C12	Background	47.5174	53.537	8.97858	0
8	D01	P0	47.5174	53.1186	25.8027	0
8	D02	P0	47.5174	31.0019	37.7378	0
8	D03	Background	47.5174	0	0	0
8	D04	P0	47.5174	32.8544	32.1739	0
8	D05	P0	47.5174	28.7516	46.6487	0
8	D06	P0	47.5174	14.6343	27.0458	0
8	D07	P0	47.5174	38.0045	29.5995	0
8	D08	P0	47.5174	22.919	21.0646	0
8	D09	P0	47.5174	30.935	25.7733	0
8	D10	Background	47.5174	0	0	0
8	D11	P0	47.5174	46.9515	40.9899	0
8	D12	P0	47.5174	30.1216	22.9	0
8	E01	P0	47.5174	22.0068	30.6204	0
8	E02	P0	47.5174	13.3013	26.8514	0
8	E03	P0	47.5174	19.0283	16.2472	0
8	E04	P0	47.5174	38.2136	39.0187	0
8	E05	P0	47.5174	37.9169	37.3349	0
8	E06	P0	47.5174	11.102	23.2406	0
8	E07	P0	47.5174	2.24333	17.9765	0
8	E08	P0	47.5174	20.7179	25.6328	0
8	E09	P0	47.5174	14.8194	20.6492	0
8	E10	P0	47.5174	8.54827	17.8051	0
8	E11	Background	47.5174	0	0	0
8	E12	Background	47.5174	0	0	0
8	F01	P7	47.5174	27.0449	34.8783	0
8	F02	P7	47.5174	35.8877	47.626	0
8	F03	P7	47.5174	78.5916	47.4474	0
8	F04	P7	47.5174	36.3824	27.3705	0
8	F05	P7	47.5174	45.6435	53.3589	0
8	F06	P7	47.5174	25.6564	32.3102	0
8	F07	Background	47.5174	0	0	0
8	F08	Background	47.5174	0	0	0
8	F09	Background	47.5174	0	0	0
8	F10	Background	47.5174	0	0	0
8	F11	Background	47.5174	0	0	0
8	F12	Background	47.5174	0	0	0
8	G01	Background	47.5174	0	0	0
8	G02	Background	47.5174	0	0	0
8	G03	Background	47.5174	0	0	0
8	G04	Background	47.5174	0	0	0
8	G05	Background	47.5174	0	0	0
8	G06	Background	47.5174	0	0	0
8	G07	Background	47.5174	0	0	0
8	G08	Background	47.5174	0	0	0
8	G09	Background	47.5174	0	0	0
8	G10	Background	47.5174	0	0	0
8	G11	Background	47.5174	0	0	0
8	G12	Background	47.5174	0	0	0
8	H01	Background	47.5174	0	0	0
8	H02	Background	47.5174	0	0	0
8	H03	Background	47.5174	0	0	0
8	H04	Background	47.5174	0	0	0
8	H05	Background	47.5174	0	0	0
8	H06	Background	47.5174	0	0	0
8	H07	Background	47.5174	0	0	0
8	H08	Background	47.5174	0	0	0
8	H09	Background	47.5174	0	0	0
8	H10	Background	47.5174	0	0	0
8	H11	Background	47.5174	0	0	0
8	H12	Background	47.5174	0	0	0
9	A01	Background	54.0824	0	0	0
9	A02	Background	54.0824	0	0	0
9	A03	Background	54.0824	0	0	0
9	A04	Background	54.0824	0	0	0
9	A05	Background	54.0824	0	0	0
9	A06	Background	54.0824	0	0	0
9	A07	Background	54.0824	0	0	0
9	A08	Background	54.0824	0	0	0
9	A09	Background	54.0824	0	0	0
9	A10	Background	54.0824	0	0	0
9	A11	Background	54.0824	0	0	0
9	A12	Background	54.0824	0	0	0
9	B01	Adult	54.0824	140.796	106.152	0
9	B02	Adult	54.0824	71.3335	80.4902	0
9	B03	Adult	54.0824	132.987	147.336	0
9	B04	Adult	54.0824	88.2288	141.084	0
9	B05	Adult	54.0824	151.407	157.989	0
9	B06	Adult	54.0824	128.269	128.688	0
9	B07	Adult	54.0824	98.7207	90.5968	0
9	B08	Adult	54.0824	109.207	108.343	0
9	B09	Background	54.0824	0	0	0
9	B10	Background	54.0824	0	0	0
9	B11	Background	54.0824	0	0	0
9	B12	Background	54.0824	0	0	0
9	C01	Background	54.0824	0	0	0
9	C02	Background	54.0824	0	0	0
9	C03	Background	54.0824	0	0	0
9	C04	Background	54.0824	0	0	0
9	C05	Background	54.0824	0	0	0
9	C06	Background	54.0824	0	0	0
9	C07	Background	54.0824	47.5277	11.6818	0
9	C08	Background	54.0824	0	0	0
9	C09	Background	54.0824	0	0	0
9	C10	Background	54.0824	0	0	0
9	C11	Background	54.0824	0	0	0
9	C12	Background	54.0824	53.9442	8.36561	0
9	D01	P0	54.0824	43.9647	27.5314	0
9	D02	P0	54.0824	22.1055	39.805	0
9	D03	Background	54.0824	0	0	0
9	D04	P0	54.0824	27.946	33.8202	0
9	D05	P0	54.0824	25.6455	46.6287	0
9	D06	P0	54.0824	9.84128	27.8988	0
9	D07	P0	54.0824	30.7769	30.925	0
9	D08	P0	54.0824	18.7334	21.8547	0
9	D09	P0	54.0824	25.1527	26.7442	0
9	D10	Background	54.0824	0	0	0
9	D11	P0	54.0824	35.6199	44.7416	0
9	D12	P0	54.0824	24.1993	24.2038	0
9	E01	P0	54.0824	18.6925	30.0533	0
9	E02	P0	54.0824	11.052	27.1555	0
9	E03	P0	54.0824	15.9158	16.8321	0
9	E04	P0	54.0824	30.0188	39.2708	0
9	E05	P0	54.0824	27.8661	39.6963	0
9	E06	P0	54.0824	7.08895	23.1169	0
9	E07	P0	54.0824	-0.420084	18.7245	0
9	E08	P0	54.0824	13.8262	27.261	0
9	E09	P0	54.0824	10.3624	21.3895	0
9	E10	P0	54.0824	3.21936	19.579	0
9	E11	Background	54.0824	0	0	0
9	E12	Background	54.0824	0	0	0
9	F01	P7	54.0824	21.3321	34.4555	0
9	F02	P7	54.0824	30.9049	42.058	0
9	F03	P7	54.0824	63.2095	47.5162	0
9	F04	P7	54.0824	30.1199	26.8542	0
9	F05	P7	54.0824	34.5466	48.2722	0
9	F06	P7	54.0824	20.681	29.9334	0
9	F07	Background	54.0824	0	0	0
9	F08	Background	54.0824	0	0	0
9	F09	Background	54.0824	0	0	0
9	F10	Background	54.0824	0	0	0
9	F11	Background	54.0824	0	0	0
9	F12	Background	54.0824	0	0	0
9	G01	Background	54.0824	0	0	0
9	G02	Background	54.0824	0	0	0
9	G03	Background	54.0824	0	0	0
9	G04	Background	54.0824	0	0	0
9	G05	Background	54.0824	0	0	0
9	G06	Background	54.0824	0	0	0
9	G07	Background	54.0824	0	0	0
9	G08	Background	54.0824	0	0	0
9	G09	Background	54.0824	0	0	0
9	G10	Background	54.0824	0	0	0
9	G11	Background	54.0824	0	0	0
9	G12	Background	54.0824	0	0	0
9	H01	Background	54.0824	0	0	0
9	H02	Background	54.0824	0	0	0
9	H03	Background	54.0824	0	0	0
9	H04	Background	54.0824	0	0	0
9	H05	Background	54.0824	0	0	0
9	H06	Background	54.0824	0	0	0
9	H07	Background	54.0824	0	0	0
9	H08	Background	54.0824	0	0	0
9	H09	Background	54.0824	0	0	0
9	H10	Background	54.0824	0	0	0
9	H11	Background	54.0824	0	0	0
9	H12	Background	54.0824	0	0	0
10	A01	Background	60.6602	0	0	0
10	A02	Background	60.6602	0	0	0
10	A03	Background	60.6602	0	0	0
10	A04	Background	60.6602	0	0	0
10	A05	Background	60.6602	0	0	0
10	A06	Background	60.6602	0	0	0
10	A07	Background	60.6602	0	0	0
10	A08	Background	60.6602	0	0	0
10	A09	Background	60.6602	0	0	0
10	A10	Background	60.6602	0	0	0
10	A11	Background	60.6602	0	0	0
10	A12	Background	60.6602	0	0	0
10	B01	Adult	60.6602	123.217	110.028	0
10	B02	Adult	60.6602	66.7692	81.0081	0
10	B03	Adult	60.6602	119.535	151.121	0
10	B04	Adult	60.6602	76.7049	142.777	0
10	B05	Adult	60.6602	133.525	158.439	0
10	B06	Adult	60.6602	113.36	130.847	0
10	B07	Adult	60.6602	90.7665	94.1749	0
10	B08	Adult	60.6602	95.5749	112.187	0
10	B09	Background	60.6602	0	0	0
10	B10	Background	60.6602	0	0	0
10	B11	Background	60.6602	0	0	0
10	B12	Background	60.6602	0	0	0
10	C01	Background	60.6602	0	0	0
10	C02	Background	60.6602	0	0	0
10	C03	Background	60.6602	0	0	0
10	C04	Background	60.6602	0	0	0
10	C05	Background	60.6602	0	0	0
10	C06	Background	60.6602	0	0	0
10	C07	Background	60.6602	47.6487	11.4252	0
10	C08	Background	60.6602	0	0	0
10	C09	Background	60.6602	0	0	0
10	C10	Background	60.6602	0	0	0
10	C11	Background	60.6602	0	0	0
10	C12	Background	60.6602	53.8766	8.80867	0
10	D01	P0	60.6602	37.5224	27.9857	0
10	D02	P0	60.6602	21.1461	39.8115	0
10	D03	Background	60.6602	0	0	0
10	D04	P0	60.6602	25.138	34.1814	0
10	D05	P0	60.6602	23.8441	45.6644	0
10	D06	P0	60.6602	7.4847	28.0728	0
10	D07	P0	60.6602	28.8594	31.0362	0
10	D08	P0	60.6602	16.0354	22.1912	0
10	D09	P0	60.6602	21.7151	26.6444	0
10	D10	Background	60.6602	0	0	0
10	D11	P0	60.6602	30.1107	46.4252	0
10	D12	P0	60.6602	20.6992	24.0544	0
10	E01	P0	60.6602	16.3372	30.233	0
10	E02	P0	60.6602	9.34113	26.8895	0
10	E03	P0	60.6602	13.9561	17.0589	0
10	E04	P0	60.6602	26.6544	38.6269	0
10	E05	P0	60.6602	22.3001	39.9243	0
10	E06	P0	60.6602	4.65431	22.7996	0
10	E07	P0	60.6602	-2.32776	18.5881	0
10	E08	P0	60.6602	9.76455	28.0859	0
10	E09	P0	60.6602	8.33618	21.3986	0
10	E10	P0	60.6602	0.51291	20.3278	0
10	E11	Background	60.6602	0	0	0
10	E12	Background	60.6602	0	0	0
10	F01	P7	60.6602	20.1585	32.9992	0
10	F02	P7	60.6602	30.0337	39.6226	0
10	F03	P7	60.6602	52.9222	47.2309	0
10	F04	P7	60.6602	25.6493	27.194	0
10	F05	P7	60.6602	29.1072	46.5583	0
10	F06	P7	60.6602	18.805	28.9758	0
10	F07	Background	60.6602	0	0	0
10	F08	Background	60.6602	0	0	0
10	F09	Background	60.6602	0	0	0
10	F10	Background	60.6602	0	0	0
10	F11	Background	60.6602	0	0	0
10	F12	Background	60.6602	0	0	0
10	G01	Background	60.6602	0	0	0
10	G02	Background	60.6602	0	0	0
10	G03	Background	60.6602	0	0	0
10	G04	Background	60.6602	0	0	0
10	G05	Background	60.6602	0	0	0
10	G06	Background	60.6602	0	0	0
10	G07	Background	60.6602	0	0	0
10	G08	Background	60.6602	0	0	0
10	G09	Background	60.6602	0	0	0
10	G10	Background	60.6602	0	0	0
10	G11	Background	60.6602	0	0	0
10	G12	Background	60.6602	0	0	0
10	H01	Background	60.6602	0	0	0
10	H02	Background	60.6602	0	0	0
10	H03	Background	60.6602	0	0	0
10	H04	Background	60.6602	0	0	0
10	H05	Background	60.6602	0	0	0
10	H06	Background	60.6602	0	0	0
10	H07	Background	60.6602	0	0	0
10	H08	Background	60.6602	0	0	0
10	H09	Background	60.6602	0	0	0
10	H10	Background	60.6602	0	0	0
10	H11	Background	60.6602	0	0	0
10	H12	Background	60.6602	0	0	0
11	A01	Background	67.2457	0	0	0
11	A02	Background	67.2457	0	0	0
11	A03	Background	67.2457	0	0	0
11	A04	Background	67.2457	0	0	0
11	A05	Background	67.2457	0	0	0
11	A06	Background	67.2457	0	0	0
11	A07	Background	67.2457	0	0	0
11	A08	Background	67.2457	0	0	0
11	A09	Background	67.2457	0	0	0
11	A10	Background	67.2457	0	0	0
11	A11	Background	67.2457	0	0	0
11	A12	Background	67.2457	0	0	0
11	B01	Adult	67.2457	109.433	114.936	0
11	B02	Adult	67.2457	63.0787	80.9247	0
11	B03	Adult	67.2457	114.032	152.893	0
11	B04	Adult	67.2457	71.4199	143.352	0
11	B05	Adult	67.2457	126.097	156.801	0
11	B06	Adult	67.2457	106.125	130.2	0
11	B07	Adult	67.2457	85.4094	94.3221	0
11	B08	Adult	67.2457	85.9962	114.035	0
11	B09	Background	67.2457	0	0	0
11	B10	Background	67.2457	0	0	0
11	B11	Background	67.2457	0	0	0
11	B12	Background	67.2457	0	0	0
11	C01	Background	67.2457	0	0	0
11	C02	Background	67.2457	0	0	0
11	C03	Background	67.2457	0	0	0
11	C04	Background	67.2457	0	0	0
11	C05	Background	67.2457	0	0	0
11	C06	Background	67.2457	0	0	0
11	C07	Background	67.2457	47.2027	11.1646	0
11	C08	Background	67.2457	0	0	0
11	C09	Background	67.2457	0	0	0
11	C10	Background	67.2457	0	0	0
11	C11	Background	67.2457	0	0	0
11	C12	Background	67.2457	53.5313	8.30284	0
11	D01	P0	67.2457	33.4266	28.5256	0
11	D02	P0	67.2457	19.9951	39.5419	0
11	D03	Background	67.2457	0	0	0
11	D04	P0	67.2457	23.8411	34.517	0
11	D05	P0	67.2457	22.6593	44.8365	0
11	D06	P0	67.2457	5.83868	28.1152	0
11	D07	P0	67.2457	28.296	30.0993	0
11	D08	P0	67.2457	15.0391	21.9275	0
11	D09	P0	67.2457	19.9956	25.815	0
11	D10	Background	67.2457	0	0	0
11	D11	P0	67.2457	26.8895	47.1649	0
11	D12	P0	67.2457	18.2431	23.8946	0
11	E01	P0	67.2457	15.0045	30.7973	0
11	E02	P0	67.2457	8.36947	26.2803	0
11	E03	P0	67.2457	13.0423	16.8124	0
11	E04	P0	67.2457	25.6556	38.2299	0
11	E05	P0	67.2457	19.8925	39.7677	0
11	E06	P0	67.2457	3.52308	22.1243	0
11	E07	P0	67.2457	-3.15398	18.1923	0
11	E08	P0	67.2457	6.94637	28.1747	0
11	E09	P0	67.2457	6.87567	21.029	0
11	E10	P0	67.2457	-1.6726	20.2529	0
11	E11	Background	67.2457	0	0	0
11	E12	Background	67.2457	0	0	0
11	F01	P7	67.2457	19.5715	32.0241	0
11	F02	P7	67.2457	30.6238	39.6593	0
11	F03	P7	67.2457	46.2429	47.1682	0
11	F04	P7	67.2457	23.0936	28.1825	0
11	F05	P7	67.2457	26.57	47.1092	0
11	F06	P7	67.2457	18.0774	29.0007	0
11	F07	Background	67.2457	0	0	0
11	F08	Background	67.2457	0	0	0
11	F09	Background	67.2457	0	0	0
11	F10	Background	67.2457	0	0	0
11	F11	Background	67.2457	0	0	0
11	F12	Background	67.2457	0	0	0
11	G01	Background	67.2457	0	0	0
11	G02	Background	67.2457	0	0	0
11	G03	Background	67.2457	0	0	0
11	G04	Background	67.2457	0	0	0
11	G05	Background	67.2457	0	0	0
11	G06	Background	67.2457	0	0	0
11	G07	Background	67.2457	0	0	0
11	G08	Background	67.2457	0	0	0
11	G09	Background	67.2457	0	0	0
11	G10	Background	67.2457	0	0	0
11	G11	Background	67.2457	0	0	0
11	G12	Background	67.2457	0	0	0
11	H01	Background	67.2457	0	0	0
11	H02	Background	67.2457	0	0	0
11	H03	Background	67.2457	0	0	0
11	H04	Background	67.2457	0	0	0
11	H05	Background	67.2457	0	0	0
11	H06	Background	67.2457	0	0	0
11	H07	Background	67.2457	0	0	0
11	H08	Background	67.2457	0	0	0
11	H09	Background	67.2457	0	0	0
11	H10	Background	67.2457	0	0	0
11	H11	Background	67.2457	0	0	0
11	H12	Background	67.2457	0	0	0
12	A01	Background	73.8622	0	0	0
12	A02	Background	73.8622	0	0	0
12	A03	Background	73.8622	0	0	0
12	A04	Background	73.8622	0	0	0
12	A05	Background	73.8622	0	0	0
12	A06	Background	73.8622	0	0	0
12	A07	Background	73.8622	0	0	0
12	A08	Background	73.8622	0	0	0
12	A09	Background	73.8622	0	0	0
12	A10	Background	73.8622	0	0	0
12	A11	Background	73.8622	0	0	0
12	A12	Background	73.8622	0	0	0
12	B01	Adult	73.8622	100.617	113.597	0
12	B02	Adult	73.8622	61.1054	80.0031	0
12	B03	Adult	73.8622	111.453	150.231	0
12	B04	Adult	73.8622	68.7331	141.322	0
12	B05	Adult	73.8622	123.114	153.299	0
12	B06	Adult	73.8622	102.552	127.539	0
12	B07	Adult	73.8622	81.2817	93.3434	0
12	B08	Adult	73.8622	80.3571	113.688	0
12	B09	Background	73.8622	0	0	0
12	B10	Background	73.8622	0	0	0
12	B11	Background	73.8622	0	0	0
12	B12	Background	73.8622	0	0	0
12	C01	Background	73.8622	0	0	0
12	C02	Background	73.8622	0	0	0
12	C03	Background	73.8622	0	0	0
12	C04	Background	73.8622	0	0	0
12	C05	Background	73.8622	0	0	0
12	C06	Background	73.8622	0	0	0
12	C07	Background	73.8622	47.2394	11.0979	0
12	C08	Background	73.8622	0	0	0
12	C09	Background	73.8622	0	0	0
12	C10	Background	73.8622	0	0	0
12	C11	Background	73.8622	0	0	0
12	C12	Background	73.8622	53.4584	7.9063	0
12	D01	P0	73.8622	30.9678	29.193	0
12	D02	P0	73.8622	18.0284	38.1436	0
12	D03	Background	73.8622	0	0	0
12	D04	P0	73.8622	22.9806	34.6698	0
12	D05	P0	73.8622	21.8117	44.9114	0
12	D06	P0	73.8622	5.47436	27.7543	0
12	D07	P0	73.8622	27.5169	29.475	0
12	D08	P0	73.8622	14.2273	21.7372	0
12	D09	P0	73.8622	19.4716	25.1072	0
12	D10	Background	73.8622	0	0	0
12	D11	P0	73.8622	25.1891	47.1684	0
12	D12	P0	73.8622	16.7966	23.3793	0
12	E01	P0	73.8622	14.0961	30.8987	0
12	E02	P0	73.8622	7.80837	25.4822	0
12	E03	P0	73.8622	12.9158	15.5606	0
12	E04	P0	73.8622	25.5682	36.5727	0
12	E05	P0	73.8622	18.9871	38.3475	0
12	E06	P0	73.8622	3.16034	21.3764	0
12	E07	P0	73.8622	-3.5802	17.7079	0
12	E08	P0	73.8622	5.37594	28.4842	0
12	E09	P0	73.8622	6.1321	20.6017	0
12	E10	P0	73.8622	-1.9628	20.0172	0
12	E11	Background	73.8622	0	0	0
12	E12	Background	73.8622	0	0	0
12	F01	P7	73.8622	20.2488	32.0234	0
12	F02	P7	73.8622	32.8904	40.1609	0
12	F03	P7	73.8622	43.4568	46.0179	0
12	F04	P7	73.8622	21.7144	28.2707	0
12	F05	P7	73.8622	26.1133	46.4173	0
12	F06	P7	73.8622	18.3981	29.1057	0
12	F07	Background	73.8622	0	0	0
12	F08	Background	73.8622	0	0	0
12	F09	Background	73.8622	0	0	0
12	F10	Background	73.8622	0	0	0
12	F11	Background	73.8622	0	0	0
12	F12	Background	73.8622	0	0	0
12	G01	Background	73.8622	0	0	0
12	G02	Background	73.8622	0	0	0
12	G03	Background	73.8622	0	0	0
12	G04	Background	73.8622	0	0	0
12	G05	Background	73.8622	0	0	0
12	G06	Background	73.8622	0	0	0
12	G07	Background	73.8622	0	0	0
12	G08	Background	73.8622	0	0	0
12	G09	Background	73.8622	0	0	0
12	G10	Background	73.8622	0	0	0
12	G11	Background	73.8622	0	0	0
12	G12	Background	73.8622	0	0	0
12	H01	Background	73.8622	0	0	0
12	H02	Background	73.8622	0	0	0
12	H03	Background	73.8622	0	0	0
12	H04	Background	73.8622	0	0	0
12	H05	Background	73.8622	0	0	0
12	H06	Background	73.8622	0	0	0
12	H07	Background	73.8622	0	0	0
12	H08	Background	73.8622	0	0	0
12	H09	Background	73.8622	0	0	0
12	H10	Background	73.8622	0	0	0
12	H11	Background	73.8622	0	0	0
12	H12	Background	73.8622	0	0	0
13	A01	Background	80.4751	0	0	0
13	A02	Background	80.4751	0	0	0
13	A03	Background	80.4751	0	0	0
13	A04	Background	80.4751	0	0	0
13	A05	Background	80.4751	0	0	0
13	A06	Background	80.4751	0	0	0
13	A07	Background	80.4751	0	0	0
13	A08	Background	80.4751	0	0	0
13	A09	Background	80.4751	0	0	0
13	A10	Background	80.4751	0	0	0
13	A11	Background	80.4751	0	0	0
13	A12	Background	80.4751	0	0	0
13	B01	Adult	80.4751	95.9187	112.383	0
13	B02	Adult	80.4751	59.7531	78.1148	0
13	B03	Adult	80.4751	110.011	146.378	0
13	B04	Adult	80.4751	67.2992	138.247	0
13	B05	Adult	80.4751	122.782	148.836	0
13	B06	Adult	80.4751	100.81	123.899	0
13	B07	Adult	80.4751	77.7429	91.4998	0
13	B08	Adult	80.4751	76.6428	111.445	0
13	B09	Background	80.4751	0	0	0
13	B10	Background	80.4751	0	0	0
13	B11	Background	80.4751	0	0	0
13	B12	Background	80.4751	0	0	0
13	C01	Background	80.4751	0	0	0
13	C02	Background	80.4751	0	0	0
13	C03	Background	80.4751	0	0	0
13	C04	Background	80.4751	0	0	0
13	C05	Background	80.4751	0	0	0
13	C06	Background	80.4751	0	0	0
13	C07	Background	80.4751	47.0748	11.2372	0
13	C08	Background	80.4751	0	0	0
13	C09	Background	80.4751	0	0	0
13	C10	Background	80.4751	0	0	0
13	C11	Background	80.4751	0	0	0
13	C12	Background	80.4751	53.2315	7.65463	0
13	D01	P0	80.4751	29.2102	30.0909	0
13	D02	P0	80.4751	17.7987	37.0878	0
13	D03	Background	80.4751	0	0	0
13	D04	P0	80.4751	22.3851	34.4749	0
13	D05	P0	80.4751	21.7163	43.3126	0
13	D06	P0	80.4751	4.9978	27.3633	0
13	D07	P0	80.4751	27.0675	28.8412	0
13	D08	P0	80.4751	13.5562	21.4146	0
13	D09	P0	80.4751	19.4932	24.9699	0
13	D10	Background	80.4751	0	0	0
13	D11	P0	80.4751	23.789	47.1335	0
13	D12	P0	80.4751	16.3473	23.0486	0
13	E01	P0	80.4751	13.1411	30.5016	0
13	E02	P0	80.4751	7.26436	24.2426	0
13	E03	P0	80.4751	12.4034	14.8683	0
13	E04	P0	80.4751	25.3818	35.0984	0
13	E05	P0	80.4751	18.1668	37.8575	0
13	E06	P0	80.4751	2.46421	20.5683	0
13	E07	P0	80.4751	-4.34665	17.8359	0
13	E08	P0	80.4751	4.11413	27.8957	0
13	E09	P0	80.4751	5.44116	20.3871	0
13	E10	P0	80.4751	-2.93462	19.3532	0
13	E11	Background	80.4751	0	0	0
13	E12	Background	80.4751	0	0	0
13	F01	P7	80.4751	21.2244	32.7509	0
13	F02	P7	80.4751	35.9775	39.8974	0
13	F03	P7	80.4751	43.2488	45.4914	0
13	F04	P7	80.4751	20.5218	28.5904	0
13	F05	P7	80.4751	27.1373	46.2494	0
13	F06	P7	80.4751	18.4974	29.1823	0
13	F07	Background	80.4751	0	0	0
13	F08	Background	80.4751	0	0	0
13	F09	Background	80.4751	0	0	0
13	F10	Background	80.4751	0	0	0
13	F11	Background	80.4751	0	0	0
13	F12	Background	80.4751	0	0	0
13	G01	Background	80.4751	0	0	0
13	G02	Background	80.4751	0	0	0
13	G03	Background	80.4751	0	0	0
13	G04	Background	80.4751	0	0	0
13	G05	Background	80.4751	0	0	0
13	G06	Background	80.4751	0	0	0
13	G07	Background	80.4751	0	0	0
13	G08	Background	80.4751	0	0	0
13	G09	Background	80.4751	0	0	0
13	G10	Background	80.4751	0	0	0
13	G11	Background	80.4751	0	0	0
13	G12	Background	80.4751	0	0	0
13	H01	Background	80.4751	0	0	0
13	H02	Background	80.4751	0	0	0
13	H03	Background	80.4751	0	0	0
13	H04	Background	80.4751	0	0	0
13	H05	Background	80.4751	0	0	0
13	H06	Background	80.4751	0	0	0
13	H07	Background	80.4751	0	0	0
13	H08	Background	80.4751	0	0	0
13	H09	Background	80.4751	0	0	0
13	H10	Background	80.4751	0	0	0
13	H11	Background	80.4751	0	0	0
13	H12	Background	80.4751	0	0	0
14	A01	Background	87.0765	0	0	0
14	A02	Background	87.0765	0	0	0
14	A03	Background	87.0765	0	0	0
14	A04	Background	87.0765	0	0	0
14	A05	Background	87.0765	0	0	0
14	A06	Background	87.0765	0	0	0
14	A07	Background	87.0765	0	0	0
14	A08	Background	87.0765	0	0	0
14	A09	Background	87.0765	0	0	0
14	A10	Background	87.0765	0	0	0
14	A11	Background	87.0765	0	0	0
14	A12	Background	87.0765	0	0	0
14	B01	Adult	87.0765	92.2654	109.388	0
14	B02	Adult	87.0765	60.6392	74.0435	0
14	B03	Adult	87.0765	104.674	136.504	0
14	B04	Adult	87.0765	66.9458	136.085	0
14	B05	Adult	87.0765	124.294	147.021	0
14	B06	Adult	87.0765	101.086	121.425	0
14	B07	Adult	87.0765	75.514	90.2299	0
14	B08	Adult	87.0765	75.2401	109.602	0
14	B09	Background	87.0765	0	0	0
14	B10	Background	87.0765	0	0	0
14	B11	Background	87.0765	0	0	0
14	B12	Background	87.0765	0	0	0
14	C01	Background	87.0765	0	0	0
14	C02	Background	87.0765	0	0	0
14	C03	Background	87.0765	0	0	0
14	C04	Background	87.0765	0	0	0
14	C05	Background	87.0765	0	0	0
14	C06	Background	87.0765	0	0	0
14	C07	Background	87.0765	47.0757	10.5779	0
14	C08	Background	87.0765	0	0	0
14	C09	Background	87.0765	0	0	0
14	C10	Background	87.0765	0	0	0
14	C11	Background	87.0765	0	0	0
14	C12	Background	87.0765	53.5516	7.51177	0
14	D01	P0	87.0765	28.5677	28.5939	0
14	D02	P0	87.0765	18.5388	36.319	0
14	D03	Background	87.0765	0	0	0
14	D04	P0	87.0765	22.5292	34.0406	0
14	D05	P0	87.0765	22.1519	44.1622	0
14	D06	P0	87.0765	5.51443	26.8263	0
14	D07	P0	87.0765	26.8937	27.7876	0
14	D08	P0	87.0765	13.7177	21.3403	0
14	D09	P0	87.0765	20.4155	24.3102	0
14	D10	Background	87.0765	0	0	0
14	D11	P0	87.0765	23.7706	46.6344	0
14	D12	P0	87.0765	17.0798	22.6858	0
14	E01	P0	87.0765	13.3068	30.7852	0
14	E02	P0	87.0765	7.49866	23.9719	0
14	E03	P0	87.0765	12.6822	14.7712	0
14	E04	P0	87.0765	26.8034	33.7466	0
14	E05	P0	87.0765	18.0997	36.9042	0
14	E06	P0	87.0765	2.89514	19.6158	0
14	E07	P0	87.0765	-4.32412	16.8159	0
14	E08	P0	87.0765	3.57928	27.6631	0
14	E09	P0	87.0765	5.21392	19.6156	0
14	E10	P0	87.0765	-2.99464	19.351	0
14	E11	Background	87.0765	0	0	0
14	E12	Background	87.0765	0	0	0
14	F01	P7	87.0765	23.0112	33.2323	0
14	F02	P7	87.0765	40.1829	40.004	0
14	F03	P7	87.0765	44.9698	45.0391	0
14	F04	P7	87.0765	20.8527	27.8431	0
14	F05	P7	87.0765	28.5472	45.8036	0
14	F06	P7	87.0765	19.5283	29.0904	0
14	F07	Background	87.0765	0	0	0
14	F08	Background	87.0765	0	0	0
14	F09	Background	87.0765	0	0	0
14	F10	Background	87.0765	0	0	0
14	F11	Background	87.0765	0	0	0
14	F12	Background	87.0765	0	0	0
14	G01	Background	87.0765	0	0	0
14	G02	Background	87.0765	0	0	0
14	G03	Background	87.0765	0	0	0
14	G04	Background	87.0765	0	0	0
14	G05	Background	87.0765	0	0	0
14	G06	Background	87.0765	0	0	0
14	G07	Background	87.0765	0	0	0
14	G08	Background	87.0765	0	0	0
14	G09	Background	87.0765	0	0	0
14	G10	Background	87.0765	0	0	0
14	G11	Background	87.0765	0	0	0
14	G12	Background	87.0765	0	0	0
14	H01	Background	87.0765	0	0	0
14	H02	Background	87.0765	0	0	0
14	H03	Background	87.0765	0	0	0
14	H04	Background	87.0765	0	0	0
14	H05	Background	87.0765	0	0	0
14	H06	Background	87.0765	0	0	0
14	H07	Background	87.0765	0	0	0
14	H08	Background	87.0765	0	0	0
14	H09	Background	87.0765	0	0	0
14	H10	Background	87.0765	0	0	0
14	H11	Background	87.0765	0	0	0
14	H12	Background	87.0765	0	0	0
15	A01	Background	93.6899	0	0	0
15	A02	Background	93.6899	0	0	0
15	A03	Background	93.6899	0	0	0
15	A04	Background	93.6899	0	0	0
15	A05	Background	93.6899	0	0	0
15	A06	Background	93.6899	0	0	0
15	A07	Background	93.6899	0	0	0
15	A08	Background	93.6899	0	0	0
15	A09	Background	93.6899	0	0	0
15	A10	Background	93.6899	0	0	0
15	A11	Background	93.6899	0	0	0
15	A12	Background	93.6899	0	0	0
15	B01	Adult	93.6899	89.1044	104.683	0
15	B02	Adult	93.6899	60.7694	70.0204	0
15	B03	Adult	93.6899	108.699	141.495	0
15	B04	Adult	93.6899	66.6691	131.029	0
15	B05	Adult	93.6899	126.481	143.871	0
15	B06	Adult	93.6899	101.929	118.843	0
15	B07	Adult	93.6899	73.5422	89.0531	0
15	B08	Adult	93.6899	74.257	106.339	0
15	B09	Background	93.6899	0	0	0
15	B10	Background	93.6899	0	0	0
15	B11	Background	93.6899	0	0	0
15	B12	Background	93.6899	0	0	0
15	C01	Background	93.6899	0	0	0
15	C02	Background	93.6899	0	0	0
15	C03	Background	93.6899	0	0	0
15	C04	Background	93.6899	0	0	0
15	C05	Background	93.6899	0	0	0
15	C06	Background	93.6899	0	0	0
15	C07	Background	93.6899	46.4451	10.3423	0
15	C08	Background	93.6899	0	0	0
15	C09	Background	93.6899	0	0	0
15	C10	Background	93.6899	0	0	0
15	C11	Background	93.6899	0	0	0
15	C12	Background	93.6899	52.9569	7.21156	0
15	D01	P0	93.6899	28.1746	29.2684	0
15	D02	P0	93.6899	18.4933	35.6579	0
15	D03	Background	93.6899	0	0	0
15	D04	P0	93.6899	22.2108	34.0494	0
15	D05	P0	93.6899	22.7549	42.909	0
15	D06	P0	93.6899	5.75471	26.8287	0
15	D07	P0	93.6899	26.3495	27.4727	0
15	D08	P0	93.6899	13.3787	21.5868	0
15	D09	P0	93.6899	21.113	24.2942	0
15	D10	Background	93.6899	0	0	0
15	D11	P0	93.6899	23.5056	45.877	0
15	D12	P0	93.6899	17.6398	23.0671	0
15	E01	P0	93.6899	12.5126	29.6791	0
15	E02	P0	93.6899	7.30922	23.6462	0
15	E03	P0	93.6899	12.8428	14.4176	0
15	E04	P0	93.6899	28.5678	32.4938	0
15	E05	P0	93.6899	18.1826	36.3724	0
15	E06	P0	93.6899	2.74082	19.4697	0
15	E07	P0	93.6899	-4.83649	16.7768	0
15	E08	P0	93.6899	3.04657	27.4673	0
15	E09	P0	93.6899	4.75018	18.7713	0
15	E10	P0	93.6899	-3.43348	19.1435	0
15	E11	Background	93.6899	0	0	0
15	E12	Background	93.6899	0	0	0
15	F01	P7	93.6899	24.6439	32.2099	0
15	F02	P7	93.6899	44.1266	40.1921	0
15	F03	P7	93.6899	47.3715	44.8038	0
15	F04	P7	93.6899	21.0617	27.9325	0
15	F05	P7	93.6899	29.83	44.0319	0
15	F06	P7	93.6899	20.3347	28.7319	0
15	F07	Background	93.6899	0	0	0
15	F08	Background	93.6899	0	0	0
15	F09	Background	93.6899	0	0	0
15	F10	Background	93.6899	0	0	0
15	F11	Background	93.6899	0	0	0
15	F12	Background	93.6899	0	0	0
15	G01	Background	93.6899	0	0	0
15	G02	Background	93.6899	0	0	0
15	G03	Background	93.6899	0	0	0
15	G04	Background	93.6899	0	0	0
15	G05	Background	93.6899	0	0	0
15	G06	Background	93.6899	0	0	0
15	G07	Background	93.6899	0	0	0
15	G08	Background	93.6899	0	0	0
15	G09	Background	93.6899	0	0	0
15	G10	Background	93.6899	0	0	0
15	G11	Background	93.6899	0	0	0
15	G12	Background	93.6899	0	0	0
15	H01	Background	93.6899	0	0	0
15	H02	Background	93.6899	0	0	0
15	H03	Background	93.6899	0	0	0
15	H04	Background	93.6899	0	0	0
15	H05	Background	93.6899	0	0	0
15	H06	Background	93.6899	0	0	0
15	H07	Background	93.6899	0	0	0
15	H08	Background	93.6899	0	0	0
15	H09	Background	93.6899	0	0	0
15	H10	Background	93.6899	0	0	0
15	H11	Background	93.6899	0	0	0
15	H12	Background	93.6899	0	0	0
16	A01	Background	100.288	0	0	0
16	A02	Background	100.288	0	0	0
16	A03	Background	100.288	0	0	0
16	A04	Background	100.288	0	0	0
16	A05	Background	100.288	0	0	0
16	A06	Background	100.288	0	0	0
16	A07	Background	100.288	0	0	0
16	A08	Background	100.288	0	0	0
16	A09	Background	100.288	0	0	0
16	A10	Background	100.288	0	0	0
16	A11	Background	100.288	0	0	0
16	A12	Background	100.288	0	0	0
16	B01	Adult	100.288	89.446	102.436	0
16	B02	Adult	100.288	61.8637	68.3528	0
16	B03	Adult	100.288	109.694	136.26	0
16	B04	Adult	100.288	67.4803	128.866	0
16	B05	Adult	100.288	130.606	143.745	0
16	B06	Adult	100.288	103.749	116.148	0
16	B07	Adult	100.288	72.6013	87.0549	0
16	B08	Adult	100.288	75.0627	103.522	0
16	B09	Background	100.288	0	0	0
16	B10	Background	100.288	0	0	0
16	B11	Background	100.288	0	0	0
16	B12	Background	100.288	0	0	0
16	C01	Background	100.288	0	0	0
16	C02	Background	100.288	0	0	0
16	C03	Background	100.288	0	0	0
16	C04	Background	100.288	0	0	0
16	C05	Background	100.288	0	0	0
16	C06	Background	100.288	0	0	0
16	C07	Background	100.288	46.7477	9.7991	0
16	C08	Background	100.288	0	0	0
16	C09	Background	100.288	0	0	0
16	C10	Background	100.288	0	0	0
16	C11	Background	100.288	0	0	0
16	C12	Background	100.288	53.0932	7.05167	0
16	D01	P0	100.288	28.5609	29.0438	0
16	D02	P0	100.288	20.858	34.753	0
16	D03	Background	100.288	0	0	0
16	D04	P0	100.288	22.6434	33.7995	0
16	D05	P0	100.288	24.8741	44.306	0
16	D06	P0	100.288	6.99139	26.1356	0
16	D07	P0	100.288	26.3573	26.7551	0
16	D08	P0	100.288	13.6761	21.3135	0
16	D09	P0	100.288	22.5525	23.8696	0
16	D10	Background	100.288	0	0	0
16	D11	P0	100.288	23.6879	45.1007	0
16	D12	P0	100.288	18.8559	22.5047	0
16	E01	P0	100.288	12.6694	29.4311	0
16	E02	P0	100.288	7.22123	23.6258	0
16	E03	P0	100.288	13.6662	14.3462	0
16	E04	P0	100.288	31.7053	31.6467	0
16	E05	P0	100.288	18.9232	35.5966	0
16	E06	P0	100.288	3.45631	19.0516	0
16	E07	P0	100.288	-4.61893	16.1919	0
16	E08	P0	100.288	3.06867	27.0537	0
16	E09	P0	100.288	4.72965	18.3262	0
16	E10	P0	100.288	-3.35136	18.7711	0
16	E11	Background	100.288	0	0	0
16	E12	Background	100.288	0	0	0
16	F01	P7	100.288	26.8707	31.6494	0
16	F02	P7	100.288	48.8635	40.3229	0
16	F03	P7	100.288	50.8535	44.4551	0
16	F04	P7	100.288	22.2741	27.3266	0
16	F05	P7	100.288	32.4524	44.9	0
16	F06	P7	100.288	22.0816	28.7396	0
16	F07	Background	100.288	0	0	0
16	F08	Background	100.288	0	0	0
16	F09	Background	100.288	0	0	0
16	F10	Background	100.288	0	0	0
16	F11	Background	100.288	0	0	0
16	F12	Background	100.288	0	0	0
16	G01	Background	100.288	0	0	0
16	G02	Background	100.288	0	0	0
16	G03	Background	100.288	0	0	0
16	G04	Background	100.288	0	0	0
16	G05	Background	100.288	0	0	0
16	G06	Background	100.288	0	0	0
16	G07	Background	100.288	0	0	0
16	G08	Background	100.288	0	0	0
16	G09	Background	100.288	0	0	0
16	G10	Background	100.288	0	0	0
16	G11	Background	100.288	0	0	0
16	G12	Background	100.288	0	0	0
16	H01	Background	100.288	0	0	0
16	H02	Background	100.288	0	0	0
16	H03	Background	100.288	0	0	0
16	H04	Background	100.288	0	0	0
16	H05	Background	100.288	0	0	0
16	H06	Background	100.288	0	0	0
16	H07	Background	100.288	0	0	0
16	H08	Background	100.288	0	0	0
16	H09	Background	100.288	0	0	0
16	H10	Background	100.288	0	0	0
16	H11	Background	100.288	0	0	0
16	H12	Background	100.288	0	0	0
17	A01	Background	106.909	0	0	0
17	A02	Background	106.909	0	0	0
17	A03	Background	106.909	0	0	0
17	A04	Background	106.909	0	0	0
17	A05	Background	106.909	0	0	0
17	A06	Background	106.909	0	0	0
17	A07	Background	106.909	0	0	0
17	A08	Background	106.909	0	0	0
17	A09	Background	106.909	0	0	0
17	A10	Background	106.909	0	0	0
17	A11	Background	106.909	0	0	0
17	A12	Background	106.909	0	0	0
17	B01	Adult	106.909	89.2392	98.8063	0
17	B02	Adult	106.909	63.3333	66.9409	0
17	B03	Adult	106.909	111.221	129.404	0
17	B04	Adult	106.909	68.216	125.809	0
17	B05	Adult	106.909	135.222	138.916	0
17	B06	Adult	106.909	106.012	112.627	0
17	B07	Adult	106.909	72.0299	84.847	0
17	B08	Adult	106.909	77.0433	102.052	0
17	B09	Background	106.909	0	0	0
17	B10	Background	106.909	0	0	0
17	B11	Background	106.909	0	0	0
17	B12	Background	106.909	0	0	0
17	C01	Background	106.909	0	0	0
17	C02	Background	106.909	0	0	0
17	C03	Background	106.909	0	0	0
17	C04	Background	106.909	0	0	0
17	C05	Background	106.909	0	0	0
17	C06	Background	106.909	0	0	0
17	C07	Background	106.909	46.5811	9.68193	0
17	C08	Background	106.909	0	0	0
17	C09	Background	106.909	0	0	0
17	C10	Background	106.909	0	0	0
17	C11	Background	106.909	0	0	0
17	C12	Background	106.909	53.7768	7.02287	0
17	D01	P0	106.909	28.9821	28.8323	0
17	D02	P0	106.909	20.7585	34.9952	0
17	D03	Background	106.909	0	0	0
17	D04	P0	106.909	23.0819	33.7949	0
17	D05	P0	106.909	26.5757	44.2078	0
17	D06	P0	106.909	8.03888	26.0822	0
17	D07	P0	106.909	26.3606	26.587	0
17	D08	P0	106.909	13.8881	21.2539	0
17	D09	P0	106.909	23.6175	23.5539	0
17	D10	Background	106.909	0	0	0
17	D11	P0	106.909	24.4195	45.3342	0
17	D12	P0	106.909	20.0125	22.433	0
17	E01	P0	106.909	12.6045	28.885	0
17	E02	P0	106.909	7.71533	23.6495	0
17	E03	P0	106.909	15.2554	14.3295	0
17	E04	P0	106.909	35.1008	31.1451	0
17	E05	P0	106.909	19.4099	35.0973	0
17	E06	P0	106.909	4.37273	18.7594	0
17	E07	P0	106.909	-4.15905	16.3305	0
17	E08	P0	106.909	3.65427	26.1277	0
17	E09	P0	106.909	4.69609	17.9049	0
17	E10	P0	106.909	-3.56152	18.8761	0
17	E11	Background	106.909	0	0	0
17	E12	Background	106.909	0	0	0
17	F01	P7	106.909	29.1679	31.426	0
17	F02	P7	106.909	53.5157	40.3986	0
17	F03	P7	106.909	54.5328	44.576	0
17	F04	P7	106.909	23.9477	26.9539	0
17	F05	P7	106.909	35.0207	45.4133	0
17	F06	P7	106.909	23.8139	28.4566	0
17	F07	Background	106.909	0	0	0
17	F08	Background	106.909	0	0	0
17	F09	Background	106.909	0	0	0
17	F10	Background	106.909	0	0	0
17	F11	Background	106.909	0	0	0
17	F12	Background	106.909	0	0	0
17	G01	Background	106.909	0	0	0
17	G02	Background	106.909	0	0	0
17	G03	Background	106.909	0	0	0
17	G04	Background	106.909	0	0	0
17	G05	Background	106.909	0	0	0
17	G06	Background	106.909	0	0	0
17	G07	Background	106.909	0	0	0
17	G08	Background	106.909	0	0	0
17	G09	Background	106.909	0	0	0
17	G10	Background	106.909	0	0	0
17	G11	Background	106.909	0	0	0
17	G12	Background	106.909	0	0	0
17	H01	Background	106.909	0	0	0
17	H02	Background	106.909	0	0	0
17	H03	Background	106.909	0	0	0
17	H04	Background	106.909	0	0	0
17	H05	Background	106.909	0	0	0
17	H06	Background	106.909	0	0	0
17	H07	Background	106.909	0	0	0
17	H08	Background	106.909	0	0	0
17	H09	Background	106.909	0	0	0
17	H10	Background	106.909	0	0	0
17	H11	Background	106.909	0	0	0
17	H12	Background	106.909	0	0	0
18	A01	Background	113.487	0	0	0
18	A02	Background	113.487	0	0	0
18	A03	Background	113.487	0	0	0
18	A04	Background	113.487	0	0	0
18	A05	Background	113.487	0	0	0
18	A06	Background	113.487	0	0	0
18	A07	Background	113.487	0	0	0
18	A08	Background	113.487	0	0	0
18	A09	Background	113.487	0	0	0
18	A10	Background	113.487	0	0	0
18	A11	Background	113.487	0	0	0
18	A12	Background	113.487	0	0	0
18	B01	Adult	113.487	89.2982	97.8754	0
18	B02	Adult	113.487	65.0187	66.3407	0
18	B03	Adult	113.487	113.045	125.474	0
18	B04	Adult	113.487	69.4285	124.724	0
18	B05	Adult	113.487	140.888	134.894	0
18	B06	Adult	113.487	108.673	109.272	0
18	B07	Adult	113.487	72.7222	82.7421	0
18	B08	Adult	113.487	79.8152	100.7	0
18	B09	Background	113.487	0	0	0
18	B10	Background	113.487	0	0	0
18	B11	Background	113.487	0	0	0
18	B12	Background	113.487	0	0	0
18	C01	Background	113.487	0	0	0
18	C02	Background	113.487	0	0	0
18	C03	Background	113.487	0	0	0
18	C04	Background	113.487	0	0	0
18	C05	Background	113.487	0	0	0
18	C06	Background	113.487	0	0	0
18	C07	Background	113.487	46.5243	9.7269	0
18	C08	Background	113.487	0	0	0
18	C09	Background	113.487	0	0	0
18	C10	Background	113.487	0	0	0
18	C11	Background	113.487	0	0	0
18	C12	Background	113.487	53.5076	6.74127	0
18	D01	P0	113.487	29.6148	28.3643	0
18	D02	P0	113.487	24.4062	34.4878	0
18	D03	Background	113.487	0	0	0
18	D04	P0	113.487	23.7268	33.3011	0
18	D05	P0	113.487	28.7394	44.5005	0
18	D06	P0	113.487	9.48439	25.7346	0
18	D07	P0	113.487	26.3264	26.2138	0
18	D08	P0	113.487	13.8992	21.2436	0
18	D09	P0	113.487	24.2518	23.4999	0
18	D10	Background	113.487	0	0	0
18	D11	P0	113.487	24.9264	44.7018	0
18	D12	P0	113.487	20.9789	22.4348	0
18	E01	P0	113.487	12.4497	28.3796	0
18	E02	P0	113.487	8.12723	23.5456	0
18	E03	P0	113.487	16.7987	14.6374	0
18	E04	P0	113.487	38.6828	30.3072	0
18	E05	P0	113.487	20.6723	34.7718	0
18	E06	P0	113.487	5.31087	18.5005	0
18	E07	P0	113.487	-3.75269	16.0472	0
18	E08	P0	113.487	4.08815	25.6464	0
18	E09	P0	113.487	4.96545	16.9636	0
18	E10	P0	113.487	-3.77458	18.6289	0
18	E11	Background	113.487	0	0	0
18	E12	Background	113.487	0	0	0
18	F01	P7	113.487	31.4636	30.5376	0
18	F02	P7	113.487	57.8489	40.8722	0
18	F03	P7	113.487	58.4047	44.0067	0
18	F04	P7	113.487	26.0484	26.3537	0
18	F05	P7	113.487	37.9563	45.0286	0
18	F06	P7	113.487	25.3578	28.6143	0
18	F07	Background	113.487	0	0	0
18	F08	Background	113.487	0	0	0
18	F09	Background	113.487	0	0	0
18	F10	Background	113.487	0	0	0
18	F11	Background	113.487	0	0	0
18	F12	Background	113.487	0	0	0
18	G01	Background	113.487	0	0	0
18	G02	Background	113.487	0	0	0
18	G03	Background	113.487	0	0	0
18	G04	Background	113.487	0	0	0
18	G05	Background	113.487	0	0	0
18	G06	Background	113.487	0	0	0
18	G07	Background	113.487	0	0	0
18	G08	Background	113.487	0	0	0
18	G09	Background	113.487	0	0	0
18	G10	Background	113.487	0	0	0
18	G11	Background	113.487	0	0	0
18	G12	Background	113.487	0	0	0
18	H01	Background	113.487	0	0	0
18	H02	Background	113.487	0	0	0
18	H03	Background	113.487	0	0	0
18	H04	Background	113.487	0	0	0
18	H05	Background	113.487	0	0	0
18	H06	Background	113.487	0	0	0
18	H07	Background	113.487	0	0	0
18	H08	Background	113.487	0	0	0
18	H09	Background	113.487	0	0	0
18	H10	Background	113.487	0	0	0
18	H11	Background	113.487	0	0	0
18	H12	Background	113.487	0	0	0
19	A01	Background	120.193	0	0	0
19	A02	Background	120.193	0	0	0
19	A03	Background	120.193	0	0	0
19	A04	Background	120.193	0	0	0
19	A05	Background	120.193	0	0	0
19	A06	Background	120.193	0	0	0
19	A07	Background	120.193	0	0	0
19	A08	Background	120.193	0	0	0
19	A09	Background	120.193	0	0	0
19	A10	Background	120.193	0	0	0
19	A11	Background	120.193	0	0	0
19	A12	Background	120.193	0	0	0
19	B01	Adult	120.193	163.81	85.4357	0
19	B02	Adult	120.193	98.7335	61.4589	0
19	B03	Adult	120.193	208.576	112.711	0
19	B04	Adult	120.193	139.076	130.243	0
19	B05	Adult	120.193	192.717	115.355	0
19	B06	Adult	120.193	169.052	96.821	0
19	B07	Adult	120.193	114.067	76.5043	0
19	B08	Adult	120.193	153.04	102.809	0
19	B09	Background	120.193	0	0	0
19	B10	Background	120.193	0	0	0
19	B11	Background	120.193	0	0	0
19	B12	Background	120.193	0	0	0
19	C01	Background	120.193	0	0	0
19	C02	Background	120.193	0	0	0
19	C03	Background	120.193	0	0	0
19	C04	Background	120.193	0	0	0
19	C05	Background	120.193	0	0	0
19	C06	Background	120.193	0	0	0
19	C07	Background	120.193	46.9614	8.3967	0
19	C08	Background	120.193	0	0	0
19	C09	Background	120.193	0	0	0
19	C10	Background	120.193	0	0	0
19	C11	Background	120.193	0	0	0
19	C12	Background	120.193	53.5543	6.22748	0
19	D01	P0	120.193	77.5443	24.538	0
19	D02	P0	120.193	77.25	28.1126	0
19	D03	Background	120.193	0	0	0
19	D04	P0	120.193	52.4301	23.7333	0
19	D05	P0	120.193	52.6471	35.4127	0
19	D06	P0	120.193	33.7839	24.4534	0
19	D07	P0	120.193	50.5214	20.3995	0
19	D08	P0	120.193	36.8632	18.0825	0
19	D09	P0	120.193	55.9386	20.5566	0
19	D10	Background	120.193	0	0	0
19	D11	P0	120.193	87.8521	41.0656	0
19	D12	P0	120.193	67.2527	22.754	0
19	E01	P0	120.193	35.7296	32.3083	0
19	E02	P0	120.193	18.3673	17.0835	0
19	E03	P0	120.193	31.7941	11.8819	0
19	E04	P0	120.193	109.237	30.9369	0
19	E05	P0	120.193	64.0647	29.3916	0
19	E06	P0	120.193	37.4938	17.7594	0
19	E07	P0	120.193	8.67757	12.2203	0
19	E08	P0	120.193	46.1857	18.8761	0
19	E09	P0	120.193	24.1727	13.6729	0
19	E10	P0	120.193	15.0278	15.8782	0
19	E11	Background	120.193	0	0	0
19	E12	Background	120.193	0	0	0
19	F01	P7	120.193	71.9268	31.1892	0
19	F02	P7	120.193	105.906	39.5343	0
19	F03	P7	120.193	86.4841	40.2554	0
19	F04	P7	120.193	52.2233	25.7208	0
19	F05	P7	120.193	88.722	47.2434	0
19	F06	P7	120.193	52.2936	26.7224	0
19	F07	Background	120.193	0	0	0
19	F08	Background	120.193	0	0	0
19	F09	Background	120.193	0	0	0
19	F10	Background	120.193	0	0	0
19	F11	Background	120.193	0	0	0
19	F12	Background	120.193	0	0	0
19	G01	Background	120.193	0	0	0
19	G02	Background	120.193	0	0	0
19	G03	Background	120.193	0	0	0
19	G04	Background	120.193	0	0	0
19	G05	Background	120.193	0	0	0
19	G06	Background	120.193	0	0	0
19	G07	Background	120.193	0	0	0
19	G08	Background	120.193	0	0	0
19	G09	Background	120.193	0	0	0
19	G10	Background	120.193	0	0	0
19	G11	Background	120.193	0	0	0
19	G12	Background	120.193	0	0	0
19	H01	Background	120.193	0	0	0
19	H02	Background	120.193	0	0	0
19	H03	Background	120.193	0	0	0
19	H04	Background	120.193	0	0	0
19	H05	Background	120.193	0	0	0
19	H06	Background	120.193	0	0	0
19	H07	Background	120.193	0	0	0
19	H08	Background	120.193	0	0	0
19	H09	Background	120.193	0	0	0
19	H10	Background	120.193	0	0	0
19	H11	Background	120.193	0	0	0
19	H12	Background	120.193	0	0	0
20	A01	Background	126.798	0	0	0
20	A02	Background	126.798	0	0	0
20	A03	Background	126.798	0	0	0
20	A04	Background	126.798	0	0	0
20	A05	Background	126.798	0	0	0
20	A06	Background	126.798	0	0	0
20	A07	Background	126.798	0	0	0
20	A08	Background	126.798	0	0	0
20	A09	Background	126.798	0	0	0
20	A10	Background	126.798	0	0	0
20	A11	Background	126.798	0	0	0
20	A12	Background	126.798	0	0	0
20	B01	Adult	126.798	162.893	85.773	0
20	B02	Adult	126.798	95.0456	61.9545	0
20	B03	Adult	126.798	214.914	115.097	0
20	B04	Adult	126.798	136.881	130.788	0
20	B05	Adult	126.798	193.142	116.574	0
20	B06	Adult	126.798	167.089	103.953	0
20	B07	Adult	126.798	112.905	83.0852	0
20	B08	Adult	126.798	152.238	107.04	0
20	B09	Background	126.798	0	0	0
20	B10	Background	126.798	0	0	0
20	B11	Background	126.798	0	0	0
20	B12	Background	126.798	0	0	0
20	C01	Background	126.798	0	0	0
20	C02	Background	126.798	0	0	0
20	C03	Background	126.798	0	0	0
20	C04	Background	126.798	0	0	0
20	C05	Background	126.798	0	0	0
20	C06	Background	126.798	0	0	0
20	C07	Background	126.798	46.6215	7.78359	0
20	C08	Background	126.798	0	0	0
20	C09	Background	126.798	0	0	0
20	C10	Background	126.798	0	0	0
20	C11	Background	126.798	0	0	0
20	C12	Background	126.798	53.5136	5.13456	0
20	D01	P0	126.798	74.5199	27.4386	0
20	D02	P0	126.798	65.9975	31.1837	0
20	D03	Background	126.798	0	0	0
20	D04	P0	126.798	45.4356	28.4217	0
20	D05	P0	126.798	51.2997	40.5522	0
20	D06	P0	126.798	29.5354	26.7812	0
20	D07	P0	126.798	43.9393	23.6603	0
20	D08	P0	126.798	33.967	19.432	0
20	D09	P0	126.798	53.5686	22.154	0
20	D10	Background	126.798	0	0	0
20	D11	P0	126.798	85.6088	44.3575	0
20	D12	P0	126.798	65.3063	23.5094	0
20	E01	P0	126.798	35.3896	32.9832	0
20	E02	P0	126.798	17.7786	21.854	0
20	E03	P0	126.798	29.0244	15.4991	0
20	E04	P0	126.798	103.379	30.6233	0
20	E05	P0	126.798	59.3891	30.8604	0
20	E06	P0	126.798	37.434	19.6676	0
20	E07	P0	126.798	6.81116	14.4076	0
20	E08	P0	126.798	41.8532	22.2991	0
20	E09	P0	126.798	20.0186	15.6397	0
20	E10	P0	126.798	10.4598	16.8812	0
20	E11	Background	126.798	0	0	0
20	E12	Background	126.798	0	0	0
20	F01	P7	126.798	57.2595	31.1104	0
20	F02	P7	126.798	88.5856	40.3233	0
20	F03	P7	126.798	80.9778	40.9563	0
20	F04	P7	126.798	46.2158	26.7059	0
20	F05	P7	126.798	83.4322	46.3988	0
20	F06	P7	126.798	41.7975	27.3198	0
20	F07	Background	126.798	0	0	0
20	F08	Background	126.798	0	0	0
20	F09	Background	126.798	0	0	0
20	F10	Background	126.798	0	0	0
20	F11	Background	126.798	0	0	0
20	F12	Background	126.798	0	0	0
20	G01	Background	126.798	0	0	0
20	G02	Background	126.798	0	0	0
20	G03	Background	126.798	0	0	0
20	G04	Background	126.798	0	0	0
20	G05	Background	126.798	0	0	0
20	G06	Background	126.798	0	0	0
20	G07	Background	126.798	0	0	0
20	G08	Background	126.798	0	0	0
20	G09	Background	126.798	0	0	0
20	G10	Background	126.798	0	0	0
20	G11	Background	126.798	0	0	0
20	G12	Background	126.798	0	0	0
20	H01	Background	126.798	0	0	0
20	H02	Background	126.798	0	0	0
20	H03	Background	126.798	0	0	0
20	H04	Background	126.798	0	0	0
20	H05	Background	126.798	0	0	0
20	H06	Background	126.798	0	0	0
20	H07	Background	126.798	0	0	0
20	H08	Background	126.798	0	0	0
20	H09	Background	126.798	0	0	0
20	H10	Background	126.798	0	0	0
20	H11	Background	126.798	0	0	0
20	H12	Background	126.798	0	0	0
21	A01	Background	133.41	0	0	0
21	A02	Background	133.41	0	0	0
21	A03	Background	133.41	0	0	0
21	A04	Background	133.41	0	0	0
21	A05	Background	133.41	0	0	0
21	A06	Background	133.41	0	0	0
21	A07	Background	133.41	0	0	0
21	A08	Background	133.41	0	0	0
21	A09	Background	133.41	0	0	0
21	A10	Background	133.41	0	0	0
21	A11	Background	133.41	0	0	0
21	A12	Background	133.41	0	0	0
21	B01	Adult	133.41	163.945	86.6491	0
21	B02	Adult	133.41	94.7542	61.5565	0
21	B03	Adult	133.41	214.839	114.859	0
21	B04	Adult	133.41	136.95	126.931	0
21	B05	Adult	133.41	193.451	116.037	0
21	B06	Adult	133.41	167.641	104.436	0
21	B07	Adult	133.41	114.114	84.5902	0
21	B08	Adult	133.41	152.526	107.382	0
21	B09	Background	133.41	0	0	0
21	B10	Background	133.41	0	0	0
21	B11	Background	133.41	0	0	0
21	B12	Background	133.41	0	0	0
21	C01	Background	133.41	0	0	0
21	C02	Background	133.41	0	0	0
21	C03	Background	133.41	0	0	0
21	C04	Background	133.41	0	0	0
21	C05	Background	133.41	0	0	0
21	C06	Background	133.41	0	0	0
21	C07	Background	133.41	46.8173	7.26946	0
21	C08	Background	133.41	0	0	0
21	C09	Background	133.41	0	0	0
21	C10	Background	133.41	0	0	0
21	C11	Background	133.41	0	0	0
21	C12	Background	133.41	53.5769	4.95424	0
21	D01	P0	133.41	75.6081	28.2132	0
21	D02	P0	133.41	65.691	32.4431	0
21	D03	Background	133.41	0	0	0
21	D04	P0	133.41	41.8014	29.224	0
21	D05	P0	133.41	53.3589	41.779	0
21	D06	P0	133.41	27.5691	26.9092	0
21	D07	P0	133.41	41.8416	24.3963	0
21	D08	P0	133.41	35.2305	20.3948	0
21	D09	P0	133.41	53.9761	23.1337	0
21	D10	Background	133.41	0	0	0
21	D11	P0	133.41	84.9157	45.6206	0
21	D12	P0	133.41	65.6749	24.0041	0
21	E01	P0	133.41	36.8199	32.7817	0
21	E02	P0	133.41	17.4593	22.8316	0
21	E03	P0	133.41	28.2653	15.7058	0
21	E04	P0	133.41	101.081	30.3199	0
21	E05	P0	133.41	58.4482	31.3058	0
21	E06	P0	133.41	38.6511	20.214	0
21	E07	P0	133.41	7.06392	15.1236	0
21	E08	P0	133.41	42.9613	23.0193	0
21	E09	P0	133.41	20.322	15.7463	0
21	E10	P0	133.41	10.0976	16.9411	0
21	E11	Background	133.41	0	0	0
21	E12	Background	133.41	0	0	0
21	F01	P7	133.41	52.2827	31.2929	0
21	F02	P7	133.41	78.9442	40.2427	0
21	F03	P7	133.41	78.1024	40.6689	0
21	F04	P7	133.41	43.7614	26.2118	0
21	F05	P7	133.41	80.3107	46.2624	0
21	F06	P7	133.41	38.2764	27.2757	0
21	F07	Background	133.41	0	0	0
21	F08	Background	133.41	0	0	0
21	F09	Background	133.41	0	0	0
21	F10	Background	133.41	0	0	0
21	F11	Background	133.41	0	0	0
21	F12	Background	133.41	0	0	0
21	G01	Background	133.41	0	0	0
21	G02	Background	133.41	0	0	0
21	G03	Background	133.41	0	0	0
21	G04	Background	133.41	0	0	0
21	G05	Background	133.41	0	0	0
21	G06	Background	133.41	0	0	0
21	G07	Background	133.41	0	0	0
[truncated: 1,361 more rows]

## Sheet: Rate (Columns)
Unassigned Well
Unselected Well
OCR Data
ECAR Data
PER Data
OCR (pmol/min):
Time	Group Name: P0																					Group Name: Adult									Group Name: P7
	D01	D02	D04	D05	D06	D07	D08	D09	D11	D12	E01	E02	E03	E04	E05	E06	E07	E08	E09	E10		B01	B02	B03	B04	B05	B06	B07	B08		F01	F02	F03	F04	F05	F06
1.31144	104.2	109.128	90.4371	110.551	54.674	80.867	56.9356	78.5689	113.437	73.6535	47.4164	55.0175	47.8452	133.958	102.556	52.8287	40.4997	69.6013	54.7797	42.1994		189.312	199.924	214.226	162.426	211.361	189.447	132.761	165.296		94.0644	126.345	132.852	79.9101	114.387	83.8239
7.90297	99.2667	105.528	84.2618	102.903	50.0352	76.1929	53.5716	71.9563	108.051	69.6067	48.7529	48.7519	43.32	126.258	95.6967	47.3389	33.1446	63.2943	50.7391	37.9149		181.33	107.534	204.984	153.844	198.066	177.714	127.492	157.619		89.6303	119.059	125.343	74.3801	109.213	78.0458
14.5	97.8376	103.823	82.7385	100.416	48.3817	75.2434	52.4383	70.8651	106.917	68.2041	49.1484	46.6485	41.7908	124.532	94.0826	45.298	32.0569	61.5731	48.5927	36.3034		178.841	103.338	201.457	151.965	193.753	176.288	125.807	156.336		88.3674	117.375	123.44	72.7234	107.609	76.3683
21.0743	96.8594	104.139	82.0932	98.4631	47.661	74.5159	51.714	69.9217	106.444	67.8993	48.8329	45.7714	40.8918	123.709	93.073	44.4674	31.6831	60.8547	47.4295	35.7582		177.876	103.296	200.069	146.704	191.877	175.622	125.095	155.667		87.7846	117.167	116.286	71.7329	106.866	75.8194
27.6406	96.9348	103.358	82.2426	96.4733	47.5049	74.4214	51.6085	70.218	106.721	68.3436	48.587	45.5733	40.7113	124.034	92.4765	44.2	32.3196	60.849	47.2301	36.1451		179.897	103.706	201.115	146.109	192.842	176.401	125.438	156.24		88.2038	117.574	116.108	71.797	106.36	75.5154
34.234	96.7221	103.398	81.7285	96.0399	47.3185	74.065	51.6925	69.7014	106.765	68.3566	48.3999	44.9013	40.5054	123.931	91.7336	43.9412	32.1345	60.5308	46.5132	35.7924		144.589	104.154	200.745	145.233	192.402	176.281	125.266	156.156		88.0742	118.138	115.521	71.4927	105.586	75.46
40.9373	73.0911	53.0272	49.4769	42.4358	27.254	56.5794	37.175	46.3605	70.9373	45.9291	32.9078	23.3373	28.6381	60.6718	62.3004	22.0207	14.8087	39.3787	27.3847	21.4195		140.196	89.7377	191.818	130.411	200.596	164.849	116.809	142.916		50.4145	74.3972	100.722	52.9038	73.274	45.4284
47.5174	53.1186	31.0019	32.8544	28.7516	14.6343	38.0045	22.919	30.935	46.9515	30.1216	22.0068	13.3013	19.0283	38.2136	37.9169	11.102	2.24333	20.7179	14.8194	8.54827		149.916	76.2447	165.271	107.958	179.64	152.147	107.819	124.935		27.0449	35.8877	78.5916	36.3824	45.6435	25.6564
54.0824	43.9647	22.1055	27.946	25.6455	9.84128	30.7769	18.7334	25.1527	35.6199	24.1993	18.6925	11.052	15.9158	30.0188	27.8661	7.08895	-0.420084	13.8262	10.3624	3.21936		140.796	71.3335	132.987	88.2288	151.407	128.269	98.7207	109.207		21.3321	30.9049	63.2095	30.1199	34.5466	20.681
60.6602	37.5224	21.1461	25.138	23.8441	7.4847	28.8594	16.0354	21.7151	30.1107	20.6992	16.3372	9.34113	13.9561	26.6544	22.3001	4.65431	-2.32776	9.76455	8.33618	0.51291		123.217	66.7692	119.535	76.7049	133.525	113.36	90.7665	95.5749		20.1585	30.0337	52.9222	25.6493	29.1072	18.805
67.2457	33.4266	19.9951	23.8411	22.6593	5.83868	28.296	15.0391	19.9956	26.8895	18.2431	15.0045	8.36947	13.0423	25.6556	19.8925	3.52308	-3.15398	6.94637	6.87567	-1.6726		109.433	63.0787	114.032	71.4199	126.097	106.125	85.4094	85.9962		19.5715	30.6238	46.2429	23.0936	26.57	18.0774
73.8622	30.9678	18.0284	22.9806	21.8117	5.47436	27.5169	14.2273	19.4716	25.1891	16.7966	14.0961	7.80837	12.9158	25.5682	18.9871	3.16034	-3.5802	5.37594	6.1321	-1.9628		100.617	61.1054	111.453	68.7331	123.114	102.552	81.2817	80.3571		20.2488	32.8904	43.4568	21.7144	26.1133	18.3981
80.4751	29.2102	17.7987	22.3851	21.7163	4.9978	27.0675	13.5562	19.4932	23.789	16.3473	13.1411	7.26436	12.4034	25.3818	18.1668	2.46421	-4.34665	4.11413	5.44116	-2.93462		95.9187	59.7531	110.011	67.2992	122.782	100.81	77.7429	76.6428		21.2244	35.9775	43.2488	20.5218	27.1373	18.4974
87.0765	28.5677	18.5388	22.5292	22.1519	5.51443	26.8937	13.7177	20.4155	23.7706	17.0798	13.3068	7.49866	12.6822	26.8034	18.0997	2.89514	-4.32412	3.57928	5.21392	-2.99464		92.2654	60.6392	104.674	66.9458	124.294	101.086	75.514	75.2401		23.0112	40.1829	44.9698	20.8527	28.5472	19.5283
93.6899	28.1746	18.4933	22.2108	22.7549	5.75471	26.3495	13.3787	21.113	23.5056	17.6398	12.5126	7.30922	12.8428	28.5678	18.1826	2.74082	-4.83649	3.04657	4.75018	-3.43348		89.1044	60.7694	108.699	66.6691	126.481	101.929	73.5422	74.257		24.6439	44.1266	47.3715	21.0617	29.83	20.3347
100.288	28.5609	20.858	22.6434	24.8741	6.99139	26.3573	13.6761	22.5525	23.6879	18.8559	12.6694	7.22123	13.6662	31.7053	18.9232	3.45631	-4.61893	3.06867	4.72965	-3.35136		89.446	61.8637	109.694	67.4803	130.606	103.749	72.6013	75.0627		26.8707	48.8635	50.8535	22.2741	32.4524	22.0816
106.909	28.9821	20.7585	23.0819	26.5757	8.03888	26.3606	13.8881	23.6175	24.4195	20.0125	12.6045	7.71533	15.2554	35.1008	19.4099	4.37273	-4.15905	3.65427	4.69609	-3.56152		89.2392	63.3333	111.221	68.216	135.222	106.012	72.0299	77.0433		29.1679	53.5157	54.5328	23.9477	35.0207	23.8139
113.487	29.6148	24.4062	23.7268	28.7394	9.48439	26.3264	13.8992	24.2518	24.9264	20.9789	12.4497	8.12723	16.7987	38.6828	20.6723	5.31087	-3.75269	4.08815	4.96545	-3.77458		89.2982	65.0187	113.045	69.4285	140.888	108.673	72.7222	79.8152		31.4636	57.8489	58.4047	26.0484	37.9563	25.3578
120.193	77.5443	77.25	52.4301	52.6471	33.7839	50.5214	36.8632	55.9386	87.8521	67.2527	35.7296	18.3673	31.7941	109.237	64.0647	37.4938	8.67757	46.1857	24.1727	15.0278		163.81	98.7335	208.576	139.076	192.717	169.052	114.067	153.04		71.9268	105.906	86.4841	52.2233	88.722	52.2936
126.798	74.5199	65.9975	45.4356	51.2997	29.5354	43.9393	33.967	53.5686	85.6088	65.3063	35.3896	17.7786	29.0244	103.379	59.3891	37.434	6.81116	41.8532	20.0186	10.4598		162.893	95.0456	214.914	136.881	193.142	167.089	112.905	152.238		57.2595	88.5856	80.9778	46.2158	83.4322	41.7975
133.41	75.6081	65.691	41.8014	53.3589	27.5691	41.8416	35.2305	53.9761	84.9157	65.6749	36.8199	17.4593	28.2653	101.081	58.4482	38.6511	7.06392	42.9613	20.322	10.0976		163.945	94.7542	214.839	136.95	193.451	167.641	114.114	152.526		52.2827	78.9442	78.1024	43.7614	80.3107	38.2764
140.025	76.5646	66.5206	38.7862	55.2853	26.1498	40.1245	36.7434	54.3249	84.3885	65.7839	38.0885	17.425	28.0202	99.2366	57.9439	39.621	7.15	43.8868	20.4328	10.0795		164.167	94.8249	213.535	116.316	192.333	167.862	115.009	152.393		50.0891	73.7671	76.3491	41.8456	78.3241	37.7118
146.642	77.3983	67.8034	37.6912	57.0398	25.4802	39.4901	38.7243	55.0052	85.0002	65.9863	39.1993	17.9999	27.638	98.0805	58.1434	40.8254	7.30185	45.3232	21.0532	10.8673		164.149	95.8639	211.639	115.855	191.216	168.712	116.314	152.649		49.1819	70.8054	75.3053	40.9074	77.2438	36.5032
153.359	46.6689	20.1725	22.0189	18.5229	7.078	18.4867	20.9572	19.9614	38.1018	25.8409	18.6584	5.56625	16.2888	27.3929	29.8338	8.30445	-3.80854	10.2069	6.54525	0.310056		104.694	69.2033	120.767	94.622	142.046	129.946	87.3805	105.145		14.6264	22.6733	40.2353	19.3263	30.8319	12.728
160	27.3058	12.8978	16.6928	13.7016	1.34375	13.6382	12.5867	10.5126	21.4759	14.4154	12.8581	3.24922	11.1452	17.906	15.1057	0.968721	-7.38181	0.489402	1.83747	-3.9859		73.1181	52.9547	89.9025	70.0612	89.6642	87.5755	67.9256	76.2412		9.52578	14.6024	25.3743	9.06269	15.8479	8.59703
166.619	22.5506	9.0841	14.897	11.7353	0.268497	11.957	10.5178	8.10334	17.5328	11.8145	10.9613	2.23041	9.47149	15.4763	10.3828	-0.956553	-8.7107	-1.88438	0.643758	-5.46274		62.4314	43.175	77.7665	51.9493	68.8205	67.036	54.6636	54.2736		7.48361	12.0013	21.0011	3.50461	11.7231	7.11369
173.226	20.5564	7.541	13.8825	10.7782	-0.897695	10.7299	9.80038	6.75725	15.0364	10.5591	10.0454	1.52041	8.93087	13.7399	8.56604	-1.85402	-9.2734	-3.06247	-0.11842	-5.84369		57.2044	37.2863	70.5511	47.2332	59.2927	58.0979	43.7377	44.637		6.40587	10.0965	18.8135	0.883769	9.54006	6.00286
179.817	18.8223	6.53803	13.0952	9.8946	-1.35809	9.8971	8.37817	6.26322	13.4191	9.25201	9.21544	1.077	8.19014	12.4198	7.23139	-2.88744	-9.98688	-4.46407	-0.0353905	-6.35114		53.5785	33.3386	66.1945	40.9593	53.3838	52.2282	37.3812	39.0209		5.1445	7.94758	17.0046	-0.506997	7.97828	4.93877
186.422	17.8894	4.72478	12.8693	8.76578	-1.97924	9.09445	7.70712	4.80971	12.3166	8.42807	8.65104	0.479538	7.83249	11.6145	6.03081	-3.54628	-10.182	-5.43695	-1.02895	-6.57998		51.2713	30.4997	63.068	37.9576	48.7136	48.1523	34.4602	35.3089		4.38449	6.92202	15.7848	-1.34725	6.40292	4.43535
193.031	16.9206	5.19838	12.2841	8.27229	-2.44541	8.40353	7.36821	3.8655	11.2731	8.02734	8.18806	0.540487	7.20973	10.5983	5.43246	-3.95892	-10.4801	-6.05504	-1.79391	-6.80321		49.4588	28.7196	60.9128	36.2617	45.2252	45.3384	32.1518	32.8715		3.81213	6.04487	14.8146	-2.30631	5.38039	3.76818
199.658	16.024	3.96509	11.7472	7.78581	-3.10199	7.71613	6.91808	3.31879	10.5001	7.33543	7.46287	-0.0164722	7.00938	9.90329	4.57506	-4.65986	-11.03	-6.41908	-2.24548	-6.93743		47.433	26.1339	58.7629	35.0441	41.9103	42.7392	30.3195	30.5545		2.88236	5.2879	13.6245	-3.15681	4.74965	3.35375
206.273	15.3342	2.49161	11.6333	7.05924	-3.04015	7.55736	6.76527	2.96303	10.0995	6.96401	7.23144	-0.133753	6.96607	9.51161	4.10925	-4.65383	-11.1547	-7.00351	-2.18268	-7.14937		46.1458	24.8874	57.4145	32.1466	39.1877	41.1543	29.0555	29.1194		2.50153	4.73771	13.1667	-3.28765	3.92165	3.40165
212.881	14.768	4.11802	11.3763	6.79034	-3.28782	7.19174	6.66382	2.99935	9.44324	6.61345	7.07467	-0.403262	6.79886	9.00211	3.37769	-4.99382	-11.278	-6.91805	-2.51946	-7.25611		44.9978	23.2713	55.8363	30.4913	37.1096	39.3715	27.9884	27.8771		2.35859	4.14033	12.4844	-3.75796	3.5117	2.8272
219.509	14.1001	3.56966	11.2847	6.35219	-3.4646	6.83975	6.542	2.35805	9.22319	6.41906	6.65795	-0.341818	6.8463	8.45969	3.18229	-5.48855	-11.6264	-7.46018	-2.8528	-7.46438		43.8574	22.0822	54.6212	26.2918	34.6632	37.9473	26.8747	26.2561		1.92725	3.76588	11.9485	-3.98721	3.01146	2.75412
226.137	13.9448	2.20696	10.9658	6.15977	-3.53347	6.60793	6.2138	2.11675	8.78259	6.01129	6.5075	-0.519608	6.62632	8.1202	2.91207	-5.41108	-11.5506	-7.80464	-3.07176	-7.35677		43.1913	20.938	53.444	27.9626	32.7656	36.7201	26.2977	25.2218		1.64249	3.44784	11.3085	-4.503	2.47548	2.67037
ECAR (mpH/min):
Time	Group Name: P0																					Group Name: Adult									Group Name: P7
	D01	D02	D04	D05	D06	D07	D08	D09	D11	D12	E01	E02	E03	E04	E05	E06	E07	E08	E09	E10		B01	B02	B03	B04	B05	B06	B07	B08		F01	F02	F03	F04	F05	F06
1.31144	12.9709	17.1657	16.048	19.9328	11.6126	22.0208	10.051	20.6362	22.5169	9.04949	16.4178	12.9732	10.0388	19.6857	23.9861	9.92105	8.00793	11.9529	13.1143	10.9874		99.6506	101.364	105.122	95.4329	147.179	116.357	74.3546	92.2641		13.9138	27.8826	53.3597	21.5364	27.3492	14.8298
7.90297	11.8878	13.7065	15.889	19.14	11.0016	17.1321	9.16589	14.9369	17.6811	8.50096	15.2691	11.4944	8.37935	14.9035	20.2344	8.72147	6.89112	10.9761	7.38339	6.99586		108.563	45.3266	85.2097	86.6581	131.868	93.9864	61.0992	68.9105		16.0805	19.8798	39.1009	17.0194	23.8268	12.8892
14.5	11.7605	14.6834	14.4468	18.2136	10.6321	16.4968	8.69475	14.0967	17.0338	8.59201	15.62	13.6975	6.9624	14.1732	19.1379	8.08581	6.40802	10.3143	6.12564	6.54087		108.958	47.3981	86.7342	88.2196	131.659	92.4826	61.2887	68.4592		15.6233	17.8366	36.629	16.8411	23.4144	12.3373
21.0743	11.5524	14.923	13.9405	18.0472	10.0966	16.1716	8.09191	12.7312	17.7926	8.94119	15.2789	13.8028	5.78651	14.1949	18.9008	7.9854	6.62704	10.2653	6.17875	6.13084		109.956	47.5617	88.0579	87.103	131.879	90.0085	61.6521	69.0604		14.3149	17.2256	33.9752	16.4438	23.5835	11.6676
27.6406	11.5928	15.2706	13.9943	18.1114	10.4797	15.8444	8.16804	12.2055	18.4423	9.41809	15.2483	11.3028	5.50994	14.0935	18.66	7.73921	6.39736	10.586	6.49414	6.41181		111.925	47.4756	88.0912	85.8567	131.441	87.7418	61.0346	69.4834		14.1764	17.0969	33.5439	16.3996	23.7345	11.7471
34.234	11.463	14.8843	13.4407	17.267	10.0185	15.7884	7.87763	11.9774	18.1274	8.90539	14.9573	9.92092	5.25631	14.612	18.0839	7.61814	5.76364	10.5569	6.21456	6.0223		49.3342	47.0602	88.0774	85.2295	129.919	85.8331	60.5092	69.7969		13.9408	16.8919	33.2712	16.2412	23.9042	11.3666
40.9373	19.3318	30.8524	24.5638	43.2797	22.9418	23.731	14.8289	22.1453	32.5981	17.6534	28.4107	22.4309	11.7011	34.9707	31.0685	19.7827	13.8729	17.6537	16.9327	13.3192		58.7386	61.2595	108.241	108.337	140.232	98.9819	68.1902	79.3261		26.998	37.0651	43.9924	25.3614	43.9509	27.6431
47.5174	25.8027	37.7378	32.1739	46.6487	27.0458	29.5995	21.0646	25.7733	40.9899	22.9	30.6204	26.8514	16.2472	39.0187	37.3349	23.2406	17.9765	25.6328	20.6492	17.8051		105.169	75.7774	132.971	132.716	149.524	119.582	82.508	99.2955		34.8783	47.626	47.4474	27.3705	53.3589	32.3102
54.0824	27.5314	39.805	33.8202	46.6287	27.8988	30.925	21.8547	26.7442	44.7416	24.2038	30.0533	27.1555	16.8321	39.2708	39.6963	23.1169	18.7245	27.261	21.3895	19.579		106.152	80.4902	147.336	141.084	157.989	128.688	90.5968	108.343		34.4555	42.058	47.5162	26.8542	48.2722	29.9334
60.6602	27.9857	39.8115	34.1814	45.6644	28.0728	31.0362	22.1912	26.6444	46.4252	24.0544	30.233	26.8895	17.0589	38.6269	39.9243	22.7996	18.5881	28.0859	21.3986	20.3278		110.028	81.0081	151.121	142.777	158.439	130.847	94.1749	112.187		32.9992	39.6226	47.2309	27.194	46.5583	28.9758
67.2457	28.5256	39.5419	34.517	44.8365	28.1152	30.0993	21.9275	25.815	47.1649	23.8946	30.7973	26.2803	16.8124	38.2299	39.7677	22.1243	18.1923	28.1747	21.029	20.2529		114.936	80.9247	152.893	143.352	156.801	130.2	94.3221	114.035		32.0241	39.6593	47.1682	28.1825	47.1092	29.0007
73.8622	29.193	38.1436	34.6698	44.9114	27.7543	29.475	21.7372	25.1072	47.1684	23.3793	30.8987	25.4822	15.5606	36.5727	38.3475	21.3764	17.7079	28.4842	20.6017	20.0172		113.597	80.0031	150.231	141.322	153.299	127.539	93.3434	113.688		32.0234	40.1609	46.0179	28.2707	46.4173	29.1057
80.4751	30.0909	37.0878	34.4749	43.3126	27.3633	28.8412	21.4146	24.9699	47.1335	23.0486	30.5016	24.2426	14.8683	35.0984	37.8575	20.5683	17.8359	27.8957	20.3871	19.3532		112.383	78.1148	146.378	138.247	148.836	123.899	91.4998	111.445		32.7509	39.8974	45.4914	28.5904	46.2494	29.1823
87.0765	28.5939	36.319	34.0406	44.1622	26.8263	27.7876	21.3403	24.3102	46.6344	22.6858	30.7852	23.9719	14.7712	33.7466	36.9042	19.6158	16.8159	27.6631	19.6156	19.351		109.388	74.0435	136.504	136.085	147.021	121.425	90.2299	109.602		33.2323	40.004	45.0391	27.8431	45.8036	29.0904
93.6899	29.2684	35.6579	34.0494	42.909	26.8287	27.4727	21.5868	24.2942	45.877	23.0671	29.6791	23.6462	14.4176	32.4938	36.3724	19.4697	16.7768	27.4673	18.7713	19.1435		104.683	70.0204	141.495	131.029	143.871	118.843	89.0531	106.339		32.2099	40.1921	44.8038	27.9325	44.0319	28.7319
100.288	29.0438	34.753	33.7995	44.306	26.1356	26.7551	21.3135	23.8696	45.1007	22.5047	29.4311	23.6258	14.3462	31.6467	35.5966	19.0516	16.1919	27.0537	18.3262	18.7711		102.436	68.3528	136.26	128.866	143.745	116.148	87.0549	103.522		31.6494	40.3229	44.4551	27.3266	44.9	28.7396
106.909	28.8323	34.9952	33.7949	44.2078	26.0822	26.587	21.2539	23.5539	45.3342	22.433	28.885	23.6495	14.3295	31.1451	35.0973	18.7594	16.3305	26.1277	17.9049	18.8761		98.8063	66.9409	129.404	125.809	138.916	112.627	84.847	102.052		31.426	40.3986	44.576	26.9539	45.4133	28.4566
113.487	28.3643	34.4878	33.3011	44.5005	25.7346	26.2138	21.2436	23.4999	44.7018	22.4348	28.3796	23.5456	14.6374	30.3072	34.7718	18.5005	16.0472	25.6464	16.9636	18.6289		97.8754	66.3407	125.474	124.724	134.894	109.272	82.7421	100.7		30.5376	40.8722	44.0067	26.3537	45.0286	28.6143
120.193	24.538	28.1126	23.7333	35.4127	24.4534	20.3995	18.0825	20.5566	41.0656	22.754	32.3083	17.0835	11.8819	30.9369	29.3916	17.7594	12.2203	18.8761	13.6729	15.8782		85.4357	61.4589	112.711	130.243	115.355	96.821	76.5043	102.809		31.1892	39.5343	40.2554	25.7208	47.2434	26.7224
126.798	27.4386	31.1837	28.4217	40.5522	26.7812	23.6603	19.432	22.154	44.3575	23.5094	32.9832	21.854	15.4991	30.6233	30.8604	19.6676	14.4076	22.2991	15.6397	16.8812		85.773	61.9545	115.097	130.788	116.574	103.953	83.0852	107.04		31.1104	40.3233	40.9563	26.7059	46.3988	27.3198
133.41	28.2132	32.4431	29.224	41.779	26.9092	24.3963	20.3948	23.1337	45.6206	24.0041	32.7817	22.8316	15.7058	30.3199	31.3058	20.214	15.1236	23.0193	15.7463	16.9411		86.6491	61.5565	114.859	126.931	116.037	104.436	84.5902	107.382		31.2929	40.2427	40.6689	26.2118	46.2624	27.2757
140.025	28.0384	33.0713	28.7249	41.8594	26.4244	24.8634	21.13	23.2779	46.2181	23.9537	31.6009	22.7934	15.997	29.79	31.3783	20.4989	15.5065	23.3467	15.3346	17.2576		86.3007	61.0605	114.48	96.0278	114.098	103.883	84.6357	106.723		31.1116	40.343	40.4899	26.146	46.1726	29.7644
146.642	27.7853	33.0071	28.0296	40.6927	26.0783	24.6979	21.0602	23.3654	45.7963	23.6821	30.8778	22.6036	15.4672	28.8757	30.9819	20.2082	15.0032	23.3766	14.7492	17.0788		85.3479	60.2798	113.112	91.982	111.742	102.737	83.8957	105.497		31.1885	40.0245	40.3672	25.9592	46.0457	29.997
153.359	24.7172	25.2529	25.3373	30.4773	22.9247	21.4653	18.2273	18.2606	40.417	19.2992	24.8314	17.9217	12.7084	18.805	26.1859	16.0291	12.8077	18.8158	10.4713	14.1857		77.901	53.1492	99.5333	75.1569	109.512	93.1909	76.527	97.4733		24.2099	32.9815	32.8441	20.8212	36.1584	26.0148
160	22.1732	23.9447	25.1792	28.5228	22.1984	19.2763	16.4391	16.234	38.9906	18.4073	24.5608	17.1046	10.1787	18.1581	23.1727	14.9556	11.8775	17.3755	10.0329	13.3417		75.3464	52.028	93.1461	70.3357	102.095	88.7591	73.1108	93.6764		24.0199	32.5039	30.1628	19.8197	34.5204	25.7169
166.619	20.8388	23	25.6343	27.349	22.1583	18.3483	16.1704	15.7107	39.1352	18.3875	23.234	16.5766	10.0271	17.6026	21.8509	14.6746	11.8553	16.8068	9.51017	13.2476		73.041	50.3031	90.1903	66.6444	97.3647	85.2918	70.7678	90.3173		24.3983	31.3921	28.9144	19.2879	34.2149	26.0469
173.226	19.7812	22.4708	25.7717	25.9011	22.266	17.8246	16.2671	15.7757	39.0702	17.1729	23.3891	16.3602	9.95779	16.9087	21.4	14.7094	11.571	16.7426	8.87664	13.227		71.4396	48.7166	87.41	59.8749	94.2896	82.691	68.74	87.7798		24.7506	29.1919	28.7115	18.6433	34.6959	26.096
179.817	19.904	22.0149	25.8283	24.4056	22.0133	17.4677	16.3659	15.4106	39.1067	16.1329	21.7588	16.0222	9.81655	16.5607	21.1376	14.5859	11.5003	16.3711	8.80992	13.1128		70.218	47.5566	84.6911	65.4671	91.3454	80.3422	67.3225	86.0971		25.073	22.1972	28.4167	18.6316	34.26	26.0437
186.422	19.5665	21.2272	25.9682	22.8065	22.1549	17.1826	15.3709	15.197	39.0551	15.5788	20.6548	15.9123	9.42935	16.0904	20.1726	14.4625	11.3697	16.1506	8.09331	13.1405		69.3923	47.1637	82.1829	62.1799	89.0487	78.5196	65.7273	84.7928		23.5368	21.9798	27.6693	18.3563	33.9951	25.445
193.031	19.7123	20.1289	26.0148	21.7488	21.548	16.2098	15.1663	14.5977	38.5605	15.3713	19.833	15.0595	8.77192	15.834	19.4347	13.6721	11.1288	15.8211	7.85215	12.6793		69.1332	46.3165	80.8685	52.9598	87.4524	76.8649	64.1087	84.0782		22.5945	21.2026	27.2403	17.8711	33.567	25.5451
199.658	19.1508	20.0416	25.8505	20.3477	21.3765	15.8613	14.8273	14.1446	38.3104	15.0679	19.9675	14.8608	8.94585	15.5607	18.8354	13.4096	10.9687	15.4199	7.23541	12.3046		67.1634	46.0303	79.8669	59.7386	85.6369	75.1081	62.7441	83.0361		22.2866	20.9214	26.5003	17.4592	33.1274	25.3853
206.273	18.8055	19.0898	25.743	19.5708	21.1778	15.3518	14.5754	13.7224	37.7359	14.8737	19.131	14.3489	8.59613	15.0265	18.3911	13.5543	10.8639	15.0089	6.72345	11.9477		66.0192	44.1309	81.2131	60.3612	84.8194	74.3225	61.6941	82.3252		21.7554	20.1806	26.081	17.3011	33.1601	25.5157
212.881	17.9088	18.7769	25.1842	18.8208	21.1995	15.0711	14.4253	13.5161	36.7784	14.6784	18.7482	13.8697	7.71755	14.7384	17.9509	13.3001	10.3759	14.8746	6.57092	11.4953		64.8712	42.0495	78.7468	57.1541	84.8667	73.9028	60.174	81.7824		20.912	19.294	25.3863	16.5295	32.5074	25.2567
219.509	17.2829	18.8603	25.1255	17.8835	20.7156	14.3293	14.3726	12.8143	36.6956	14.3559	17.8309	13.975	8.15021	14.3768	17.9979	12.7589	10.2493	14.9299	6.38614	11.1572		64.0324	40.5447	76.758	37.6992	83.1226	73.1058	59.5948	80.4731		20.5688	19.5239	25.1822	16.2021	32.2754	24.7708
226.137	16.8675	19.0872	24.675	17.4157	20.4753	14.016	14.138	12.3664	36.0534	14.1811	17.4641	13.6368	8.26134	13.7994	17.6435	12.7321	10.0192	14.4017	6.28947	11.2411		63.6745	39.7058	72.7819	45.913	80.9641	71.0344	59.3703	79.9979		20.1996	19.0649	24.4726	15.7697	31.8818	24.7025
PER (pmol/min)
Time	Group Name: P0																					Group Name: Adult									Group Name: P7
	D01	D02	D04	D05	D06	D07	D08	D09	D11	D12	E01	E02	E03	E04	E05	E06	E07	E08	E09	E10		B01	B02	B03	B04	B05	B06	B07	B08		F01	F02	F03	F04	F05	F06
1.31144	0	0	0	0	0	0	0	0	0	0	0	0	0	0	0	0	0	0	0	0		0	0	0	0	0	0	0	0		0	0	0	0	0	0
7.90297	0	0	0	0	0	0	0	0	0	0	0	0	0	0	0	0	0	0	0	0		0	0	0	0	0	0	0	0		0	0	0	0	0	0
14.5	0	0	0	0	0	0	0	0	0	0	0	0	0	0	0	0	0	0	0	0		0	0	0	0	0	0	0	0		0	0	0	0	0	0
21.0743	0	0	0	0	0	0	0	0	0	0	0	0	0	0	0	0	0	0	0	0		0	0	0	0	0	0	0	0		0	0	0	0	0	0
27.6406	0	0	0	0	0	0	0	0	0	0	0	0	0	0	0	0	0	0	0	0		0	0	0	0	0	0	0	0		0	0	0	0	0	0
34.234	0	0	0	0	0	0	0	0	0	0	0	0	0	0	0	0	0	0	0	0		0	0	0	0	0	0	0	0		0	0	0	0	0	0
40.9373	0	0	0	0	0	0	0	0	0	0	0	0	0	0	0	0	0	0	0	0		0	0	0	0	0	0	0	0		0	0	0	0	0	0
47.5174	0	0	0	0	0	0	0	0	0	0	0	0	0	0	0	0	0	0	0	0		0	0	0	0	0	0	0	0		0	0	0	0	0	0
54.0824	0	0	0	0	0	0	0	0	0	0	0	0	0	0	0	0	0	0	0	0		0	0	0	0	0	0	0	0		0	0	0	0	0	0
60.6602	0	0	0	0	0	0	0	0	0	0	0	0	0	0	0	0	0	0	0	0		0	0	0	0	0	0	0	0		0	0	0	0	0	0
67.2457	0	0	0	0	0	0	0	0	0	0	0	0	0	0	0	0	0	0	0	0		0	0	0	0	0	0	0	0		0	0	0	0	0	0
73.8622	0	0	0	0	0	0	0	0	0	0	0	0	0	0	0	0	0	0	0	0		0	0	0	0	0	0	0	0		0	0	0	0	0	0
80.4751	0	0	0	0	0	0	0	0	0	0	0	0	0	0	0	0	0	0	0	0		0	0	0	0	0	0	0	0		0	0	0	0	0	0
87.0765	0	0	0	0	0	0	0	0	0	0	0	0	0	0	0	0	0	0	0	0		0	0	0	0	0	0	0	0		0	0	0	0	0	0
93.6899	0	0	0	0	0	0	0	0	0	0	0	0	0	0	0	0	0	0	0	0		0	0	0	0	0	0	0	0		0	0	0	0	0	0
100.288	0	0	0	0	0	0	0	0	0	0	0	0	0	0	0	0	0	0	0	0		0	0	0	0	0	0	0	0		0	0	0	0	0	0
106.909	0	0	0	0	0	0	0	0	0	0	0	0	0	0	0	0	0	0	0	0		0	0	0	0	0	0	0	0		0	0	0	0	0	0
113.487	0	0	0	0	0	0	0	0	0	0	0	0	0	0	0	0	0	0	0	0		0	0	0	0	0	0	0	0		0	0	0	0	0	0
120.193	0	0	0	0	0	0	0	0	0	0	0	0	0	0	0	0	0	0	0	0		0	0	0	0	0	0	0	0		0	0	0	0	0	0
126.798	0	0	0	0	0	0	0	0	0	0	0	0	0	0	0	0	0	0	0	0		0	0	0	0	0	0	0	0		0	0	0	0	0	0
133.41	0	0	0	0	0	0	0	0	0	0	0	0	0	0	0	0	0	0	0	0		0	0	0	0	0	0	0	0		0	0	0	0	0	0
140.025	0	0	0	0	0	0	0	0	0	0	0	0	0	0	0	0	0	0	0	0		0	0	0	0	0	0	0	0		0	0	0	0	0	0
146.642	0	0	0	0	0	0	0	0	0	0	0	0	0	0	0	0	0	0	0	0		0	0	0	0	0	0	0	0		0	0	0	0	0	0
153.359	0	0	0	0	0	0	0	0	0	0	0	0	0	0	0	0	0	0	0	0		0	0	0	0	0	0	0	0		0	0	0	0	0	0
160	0	0	0	0	0	0	0	0	0	0	0	0	0	0	0	0	0	0	0	0		0	0	0	0	0	0	0	0		0	0	0	0	0	0
166.619	0	0	0	0	0	0	0	0	0	0	0	0	0	0	0	0	0	0	0	0		0	0	0	0	0	0	0	0		0	0	0	0	0	0
173.226	0	0	0	0	0	0	0	0	0	0	0	0	0	0	0	0	0	0	0	0		0	0	0	0	0	0	0	0		0	0	0	0	0	0
179.817	0	0	0	0	0	0	0	0	0	0	0	0	0	0	0	0	0	0	0	0		0	0	0	0	0	0	0	0		0	0	0	0	0	0
186.422	0	0	0	0	0	0	0	0	0	0	0	0	0	0	0	0	0	0	0	0		0	0	0	0	0	0	0	0		0	0	0	0	0	0
193.031	0	0	0	0	0	0	0	0	0	0	0	0	0	0	0	0	0	0	0	0		0	0	0	0	0	0	0	0		0	0	0	0	0	0
199.658	0	0	0	0	0	0	0	0	0	0	0	0	0	0	0	0	0	0	0	0		0	0	0	0	0	0	0	0		0	0	0	0	0	0
206.273	0	0	0	0	0	0	0	0	0	0	0	0	0	0	0	0	0	0	0	0		0	0	0	0	0	0	0	0		0	0	0	0	0	0
212.881	0	0	0	0	0	0	0	0	0	0	0	0	0	0	0	0	0	0	0	0		0	0	0	0	0	0	0	0		0	0	0	0	0	0
219.509	0	0	0	0	0	0	0	0	0	0	0	0	0	0	0	0	0	0	0	0		0	0	0	0	0	0	0	0		0	0	0	0	0	0
226.137	0	0	0	0	0	0	0	0	0	0	0	0	0	0	0	0	0	0	0	0		0	0	0	0	0	0	0	0		0	0	0	0	0	0

## Sheet: Rate (Plates)
Unassigned Well	Unselected Well	OCR Data	ECAR Data	PER Data
OCR (pmol/min):														ECAR (mpH/min):														PER (pmol/min)
	Measurement 1														Measurement 1														Measurement 1
		1	2	3	4	5	6	7	8	9	10	11	12			1	2	3	4	5	6	7	8	9	10	11	12			1	2	3	4	5	6	7	8	9	10	11	12
	A	0	0	0	0	0	0	0	0	0	0	0	0		A	0	0	0	0	0	0	0	0	0	0	0	0		A	0	0	0	0	0	0	0	0	0	0	0	0
	B	189.312	199.924	214.226	162.426	211.361	189.447	132.761	165.296	0	0	0	0		B	99.6506	101.364	105.122	95.4329	147.179	116.357	74.3546	92.2641	0	0	0	0		B	0	0	0	0	0	0	0	0	0	0	0	0
	C	0	0	0	0	0	0	46.3057	0	0	0	0	55.1888		C	0	0	0	0	0	0	30.9857	0	0	0	0	22.2305		C	0	0	0	0	0	0	0	0	0	0	0	0
	D	104.2	109.128	0	90.4371	110.551	54.674	80.867	56.9356	78.5689	0	113.437	73.6535		D	12.9709	17.1657	0	16.048	19.9328	11.6126	22.0208	10.051	20.6362	0	22.5169	9.04949		D	0	0	0	0	0	0	0	0	0	0	0	0
	E	47.4164	55.0175	47.8452	133.958	102.556	52.8287	40.4997	69.6013	54.7797	42.1994	0	0		E	16.4178	12.9732	10.0388	19.6857	23.9861	9.92105	8.00793	11.9529	13.1143	10.9874	0	0		E	0	0	0	0	0	0	0	0	0	0	0	0
	F	94.0644	126.345	132.852	79.9101	114.387	83.8239	0	0	0	0	0	0		F	13.9138	27.8826	53.3597	21.5364	27.3492	14.8298	0	0	0	0	0	0		F	0	0	0	0	0	0	0	0	0	0	0	0
	G	0	0	0	0	0	0	0	0	0	0	0	0		G	0	0	0	0	0	0	0	0	0	0	0	0		G	0	0	0	0	0	0	0	0	0	0	0	0
	H	0	0	0	0	0	0	0	0	0	0	0	0		H	0	0	0	0	0	0	0	0	0	0	0	0		H	0	0	0	0	0	0	0	0	0	0	0	0
	Measurement 2														Measurement 2														Measurement 2
		1	2	3	4	5	6	7	8	9	10	11	12			1	2	3	4	5	6	7	8	9	10	11	12			1	2	3	4	5	6	7	8	9	10	11	12
	A	0	0	0	0	0	0	0	0	0	0	0	0		A	0	0	0	0	0	0	0	0	0	0	0	0		A	0	0	0	0	0	0	0	0	0	0	0	0
	B	181.33	107.534	204.984	153.844	198.066	177.714	127.492	157.619	0	0	0	0		B	108.563	45.3266	85.2097	86.6581	131.868	93.9864	61.0992	68.9105	0	0	0	0		B	0	0	0	0	0	0	0	0	0	0	0	0
	C	0	0	0	0	0	0	46.7529	0	0	0	0	53.9168		C	0	0	0	0	0	0	23.0388	0	0	0	0	13.1728		C	0	0	0	0	0	0	0	0	0	0	0	0
	D	99.2667	105.528	0	84.2618	102.903	50.0352	76.1929	53.5716	71.9563	0	108.051	69.6067		D	11.8878	13.7065	0	15.889	19.14	11.0016	17.1321	9.16589	14.9369	0	17.6811	8.50096		D	0	0	0	0	0	0	0	0	0	0	0	0
	E	48.7529	48.7519	43.32	126.258	95.6967	47.3389	33.1446	63.2943	50.7391	37.9149	0	0		E	15.2691	11.4944	8.37935	14.9035	20.2344	8.72147	6.89112	10.9761	7.38339	6.99586	0	0		E	0	0	0	0	0	0	0	0	0	0	0	0
	F	89.6303	119.059	125.343	74.3801	109.213	78.0458	0	0	0	0	0	0		F	16.0805	19.8798	39.1009	17.0194	23.8268	12.8892	0	0	0	0	0	0		F	0	0	0	0	0	0	0	0	0	0	0	0
	G	0	0	0	0	0	0	0	0	0	0	0	0		G	0	0	0	0	0	0	0	0	0	0	0	0		G	0	0	0	0	0	0	0	0	0	0	0	0
	H	0	0	0	0	0	0	0	0	0	0	0	0		H	0	0	0	0	0	0	0	0	0	0	0	0		H	0	0	0	0	0	0	0	0	0	0	0	0
	Measurement 3														Measurement 3														Measurement 3
		1	2	3	4	5	6	7	8	9	10	11	12			1	2	3	4	5	6	7	8	9	10	11	12			1	2	3	4	5	6	7	8	9	10	11	12
	A	0	0	0	0	0	0	0	0	0	0	0	0		A	0	0	0	0	0	0	0	0	0	0	0	0		A	0	0	0	0	0	0	0	0	0	0	0	0
	B	178.841	103.338	201.457	151.965	193.753	176.288	125.807	156.336	0	0	0	0		B	108.958	47.3981	86.7342	88.2196	131.659	92.4826	61.2887	68.4592	0	0	0	0		B	0	0	0	0	0	0	0	0	0	0	0	0
	C	0	0	0	0	0	0	47.0314	0	0	0	0	53.1388		C	0	0	0	0	0	0	16.3488	0	0	0	0	14.6535		C	0	0	0	0	0	0	0	0	0	0	0	0
	D	97.8376	103.823	0	82.7385	100.416	48.3817	75.2434	52.4383	70.8651	0	106.917	68.2041		D	11.7605	14.6834	0	14.4468	18.2136	10.6321	16.4968	8.69475	14.0967	0	17.0338	8.59201		D	0	0	0	0	0	0	0	0	0	0	0	0
	E	49.1484	46.6485	41.7908	124.532	94.0826	45.298	32.0569	61.5731	48.5927	36.3034	0	0		E	15.62	13.6975	6.9624	14.1732	19.1379	8.08581	6.40802	10.3143	6.12564	6.54087	0	0		E	0	0	0	0	0	0	0	0	0	0	0	0
	F	88.3674	117.375	123.44	72.7234	107.609	76.3683	0	0	0	0	0	0		F	15.6233	17.8366	36.629	16.8411	23.4144	12.3373	0	0	0	0	0	0		F	0	0	0	0	0	0	0	0	0	0	0	0
	G	0	0	0	0	0	0	0	0	0	0	0	0		G	0	0	0	0	0	0	0	0	0	0	0	0		G	0	0	0	0	0	0	0	0	0	0	0	0
	H	0	0	0	0	0	0	0	0	0	0	0	0		H	0	0	0	0	0	0	0	0	0	0	0	0		H	0	0	0	0	0	0	0	0	0	0	0	0
	Measurement 4														Measurement 4														Measurement 4
		1	2	3	4	5	6	7	8	9	10	11	12			1	2	3	4	5	6	7	8	9	10	11	12			1	2	3	4	5	6	7	8	9	10	11	12
	A	0	0	0	0	0	0	0	0	0	0	0	0		A	0	0	0	0	0	0	0	0	0	0	0	0		A	0	0	0	0	0	0	0	0	0	0	0	0
	B	177.876	103.296	200.069	146.704	191.877	175.622	125.095	155.667	0	0	0	0		B	109.956	47.5617	88.0579	87.103	131.879	90.0085	61.6521	69.0604	0	0	0	0		B	0	0	0	0	0	0	0	0	0	0	0	0
	C	0	0	0	0	0	0	46.4697	0	0	0	0	53.1717		C	0	0	0	0	0	0	16.7511	0	0	0	0	14.5806		C	0	0	0	0	0	0	0	0	0	0	0	0
	D	96.8594	104.139	0	82.0932	98.4631	47.661	74.5159	51.714	69.9217	0	106.444	67.8993		D	11.5524	14.923	0	13.9405	18.0472	10.0966	16.1716	8.09191	12.7312	0	17.7926	8.94119		D	0	0	0	0	0	0	0	0	0	0	0	0
	E	48.8329	45.7714	40.8918	123.709	93.073	44.4674	31.6831	60.8547	47.4295	35.7582	0	0		E	15.2789	13.8028	5.78651	14.1949	18.9008	7.9854	6.62704	10.2653	6.17875	6.13084	0	0		E	0	0	0	0	0	0	0	0	0	0	0	0
	F	87.7846	117.167	116.286	71.7329	106.866	75.8194	0	0	0	0	0	0		F	14.3149	17.2256	33.9752	16.4438	23.5835	11.6676	0	0	0	0	0	0		F	0	0	0	0	0	0	0	0	0	0	0	0
	G	0	0	0	0	0	0	0	0	0	0	0	0		G	0	0	0	0	0	0	0	0	0	0	0	0		G	0	0	0	0	0	0	0	0	0	0	0	0
	H	0	0	0	0	0	0	0	0	0	0	0	0		H	0	0	0	0	0	0	0	0	0	0	0	0		H	0	0	0	0	0	0	0	0	0	0	0	0
	Measurement 5														Measurement 5														Measurement 5
		1	2	3	4	5	6	7	8	9	10	11	12			1	2	3	4	5	6	7	8	9	10	11	12			1	2	3	4	5	6	7	8	9	10	11	12
	A	0	0	0	0	0	0	0	0	0	0	0	0		A	0	0	0	0	0	0	0	0	0	0	0	0		A	0	0	0	0	0	0	0	0	0	0	0	0
	B	179.897	103.706	201.115	146.109	192.842	176.401	125.438	156.24	0	0	0	0		B	111.925	47.4756	88.0912	85.8567	131.441	87.7418	61.0346	69.4834	0	0	0	0		B	0	0	0	0	0	0	0	0	0	0	0	0
	C	0	0	0	0	0	0	46.9762	0	0	0	0	53.4593		C	0	0	0	0	0	0	16.2062	0	0	0	0	13.2008		C	0	0	0	0	0	0	0	0	0	0	0	0
	D	96.9348	103.358	0	82.2426	96.4733	47.5049	74.4214	51.6085	70.218	0	106.721	68.3436		D	11.5928	15.2706	0	13.9943	18.1114	10.4797	15.8444	8.16804	12.2055	0	18.4423	9.41809		D	0	0	0	0	0	0	0	0	0	0	0	0
	E	48.587	45.5733	40.7113	124.034	92.4765	44.2	32.3196	60.849	47.2301	36.1451	0	0		E	15.2483	11.3028	5.50994	14.0935	18.66	7.73921	6.39736	10.586	6.49414	6.41181	0	0		E	0	0	0	0	0	0	0	0	0	0	0	0
	F	88.2038	117.574	116.108	71.797	106.36	75.5154	0	0	0	0	0	0		F	14.1764	17.0969	33.5439	16.3996	23.7345	11.7471	0	0	0	0	0	0		F	0	0	0	0	0	0	0	0	0	0	0	0
	G	0	0	0	0	0	0	0	0	0	0	0	0		G	0	0	0	0	0	0	0	0	0	0	0	0		G	0	0	0	0	0	0	0	0	0	0	0	0
	H	0	0	0	0	0	0	0	0	0	0	0	0		H	0	0	0	0	0	0	0	0	0	0	0	0		H	0	0	0	0	0	0	0	0	0	0	0	0
	Measurement 6														Measurement 6														Measurement 6
		1	2	3	4	5	6	7	8	9	10	11	12			1	2	3	4	5	6	7	8	9	10	11	12			1	2	3	4	5	6	7	8	9	10	11	12
	A	0	0	0	0	0	0	0	0	0	0	0	0		A	0	0	0	0	0	0	0	0	0	0	0	0		A	0	0	0	0	0	0	0	0	0	0	0	0
	B	144.589	104.154	200.745	145.233	192.402	176.281	125.266	156.156	0	0	0	0		B	49.3342	47.0602	88.0774	85.2295	129.919	85.8331	60.5092	69.7969	0	0	0	0		B	0	0	0	0	0	0	0	0	0	0	0	0
	C	0	0	0	0	0	0	47.386	0	0	0	0	53.3318		C	0	0	0	0	0	0	14.9114	0	0	0	0	11.8359		C	0	0	0	0	0	0	0	0	0	0	0	0
	D	96.7221	103.398	0	81.7285	96.0399	47.3185	74.065	51.6925	69.7014	0	106.765	68.3566		D	11.463	14.8843	0	13.4407	17.267	10.0185	15.7884	7.87763	11.9774	0	18.1274	8.90539		D	0	0	0	0	0	0	0	0	0	0	0	0
	E	48.3999	44.9013	40.5054	123.931	91.7336	43.9412	32.1345	60.5308	46.5132	35.7924	0	0		E	14.9573	9.92092	5.25631	14.612	18.0839	7.61814	5.76364	10.5569	6.21456	6.0223	0	0		E	0	0	0	0	0	0	0	0	0	0	0	0
	F	88.0742	118.138	115.521	71.4927	105.586	75.46	0	0	0	0	0	0		F	13.9408	16.8919	33.2712	16.2412	23.9042	11.3666	0	0	0	0	0	0		F	0	0	0	0	0	0	0	0	0	0	0	0
	G	0	0	0	0	0	0	0	0	0	0	0	0		G	0	0	0	0	0	0	0	0	0	0	0	0		G	0	0	0	0	0	0	0	0	0	0	0	0
	H	0	0	0	0	0	0	0	0	0	0	0	0		H	0	0	0	0	0	0	0	0	0	0	0	0		H	0	0	0	0	0	0	0	0	0	0	0	0
	Measurement 7														Measurement 7														Measurement 7
		1	2	3	4	5	6	7	8	9	10	11	12			1	2	3	4	5	6	7	8	9	10	11	12			1	2	3	4	5	6	7	8	9	10	11	12
	A	0	0	0	0	0	0	0	0	0	0	0	0		A	0	0	0	0	0	0	0	0	0	0	0	0		A	0	0	0	0	0	0	0	0	0	0	0	0
	B	140.196	89.7377	191.818	130.411	200.596	164.849	116.809	142.916	0	0	0	0		B	58.7386	61.2595	108.241	108.337	140.232	98.9819	68.1902	79.3261	0	0	0	0		B	0	0	0	0	0	0	0	0	0	0	0	0
	C	0	0	0	0	0	0	47.3106	0	0	0	0	53.1314		C	0	0	0	0	0	0	13.6627	0	0	0	0	10.13		C	0	0	0	0	0	0	0	0	0	0	0	0
	D	73.0911	53.0272	0	49.4769	42.4358	27.254	56.5794	37.175	46.3605	0	70.9373	45.9291		D	19.3318	30.8524	0	24.5638	43.2797	22.9418	23.731	14.8289	22.1453	0	32.5981	17.6534		D	0	0	0	0	0	0	0	0	0	0	0	0
	E	32.9078	23.3373	28.6381	60.6718	62.3004	22.0207	14.8087	39.3787	27.3847	21.4195	0	0		E	28.4107	22.4309	11.7011	34.9707	31.0685	19.7827	13.8729	17.6537	16.9327	13.3192	0	0		E	0	0	0	0	0	0	0	0	0	0	0	0
	F	50.4145	74.3972	100.722	52.9038	73.274	45.4284	0	0	0	0	0	0		F	26.998	37.0651	43.9924	25.3614	43.9509	27.6431	0	0	0	0	0	0		F	0	0	0	0	0	0	0	0	0	0	0	0
	G	0	0	0	0	0	0	0	0	0	0	0	0		G	0	0	0	0	0	0	0	0	0	0	0	0		G	0	0	0	0	0	0	0	0	0	0	0	0
	H	0	0	0	0	0	0	0	0	0	0	0	0		H	0	0	0	0	0	0	0	0	0	0	0	0		H	0	0	0	0	0	0	0	0	0	0	0	0
	Measurement 8														Measurement 8														Measurement 8
		1	2	3	4	5	6	7	8	9	10	11	12			1	2	3	4	5	6	7	8	9	10	11	12			1	2	3	4	5	6	7	8	9	10	11	12
	A	0	0	0	0	0	0	0	0	0	0	0	0		A	0	0	0	0	0	0	0	0	0	0	0	0		A	0	0	0	0	0	0	0	0	0	0	0	0
	B	149.916	76.2447	165.271	107.958	179.64	152.147	107.819	124.935	0	0	0	0		B	105.169	75.7774	132.971	132.716	149.524	119.582	82.508	99.2955	0	0	0	0		B	0	0	0	0	0	0	0	0	0	0	0	0
	C	0	0	0	0	0	0	47.4635	0	0	0	0	53.537		C	0	0	0	0	0	0	12.2576	0	0	0	0	8.97858		C	0	0	0	0	0	0	0	0	0	0	0	0
	D	53.1186	31.0019	0	32.8544	28.7516	14.6343	38.0045	22.919	30.935	0	46.9515	30.1216		D	25.8027	37.7378	0	32.1739	46.6487	27.0458	29.5995	21.0646	25.7733	0	40.9899	22.9		D	0	0	0	0	0	0	0	0	0	0	0	0
	E	22.0068	13.3013	19.0283	38.2136	37.9169	11.102	2.24333	20.7179	14.8194	8.54827	0	0		E	30.6204	26.8514	16.2472	39.0187	37.3349	23.2406	17.9765	25.6328	20.6492	17.8051	0	0		E	0	0	0	0	0	0	0	0	0	0	0	0
	F	27.0449	35.8877	78.5916	36.3824	45.6435	25.6564	0	0	0	0	0	0		F	34.8783	47.626	47.4474	27.3705	53.3589	32.3102	0	0	0	0	0	0		F	0	0	0	0	0	0	0	0	0	0	0	0
	G	0	0	0	0	0	0	0	0	0	0	0	0		G	0	0	0	0	0	0	0	0	0	0	0	0		G	0	0	0	0	0	0	0	0	0	0	0	0
	H	0	0	0	0	0	0	0	0	0	0	0	0		H	0	0	0	0	0	0	0	0	0	0	0	0		H	0	0	0	0	0	0	0	0	0	0	0	0
	Measurement 9														Measurement 9														Measurement 9
		1	2	3	4	5	6	7	8	9	10	11	12			1	2	3	4	5	6	7	8	9	10	11	12			1	2	3	4	5	6	7	8	9	10	11	12
	A	0	0	0	0	0	0	0	0	0	0	0	0		A	0	0	0	0	0	0	0	0	0	0	0	0		A	0	0	0	0	0	0	0	0	0	0	0	0
	B	140.796	71.3335	132.987	88.2288	151.407	128.269	98.7207	109.207	0	0	0	0		B	106.152	80.4902	147.336	141.084	157.989	128.688	90.5968	108.343	0	0	0	0		B	0	0	0	0	0	0	0	0	0	0	0	0
	C	0	0	0	0	0	0	47.5277	0	0	0	0	53.9442		C	0	0	0	0	0	0	11.6818	0	0	0	0	8.36561		C	0	0	0	0	0	0	0	0	0	0	0	0
	D	43.9647	22.1055	0	27.946	25.6455	9.84128	30.7769	18.7334	25.1527	0	35.6199	24.1993		D	27.5314	39.805	0	33.8202	46.6287	27.8988	30.925	21.8547	26.7442	0	44.7416	24.2038		D	0	0	0	0	0	0	0	0	0	0	0	0
	E	18.6925	11.052	15.9158	30.0188	27.8661	7.08895	-0.420084	13.8262	10.3624	3.21936	0	0		E	30.0533	27.1555	16.8321	39.2708	39.6963	23.1169	18.7245	27.261	21.3895	19.579	0	0		E	0	0	0	0	0	0	0	0	0	0	0	0
	F	21.3321	30.9049	63.2095	30.1199	34.5466	20.681	0	0	0	0	0	0		F	34.4555	42.058	47.5162	26.8542	48.2722	29.9334	0	0	0	0	0	0		F	0	0	0	0	0	0	0	0	0	0	0	0
	G	0	0	0	0	0	0	0	0	0	0	0	0		G	0	0	0	0	0	0	0	0	0	0	0	0		G	0	0	0	0	0	0	0	0	0	0	0	0
	H	0	0	0	0	0	0	0	0	0	0	0	0		H	0	0	0	0	0	0	0	0	0	0	0	0		H	0	0	0	0	0	0	0	0	0	0	0	0
	Measurement 10														Measurement 10														Measurement 10
		1	2	3	4	5	6	7	8	9	10	11	12			1	2	3	4	5	6	7	8	9	10	11	12			1	2	3	4	5	6	7	8	9	10	11	12
	A	0	0	0	0	0	0	0	0	0	0	0	0		A	0	0	0	0	0	0	0	0	0	0	0	0		A	0	0	0	0	0	0	0	0	0	0	0	0
	B	123.217	66.7692	119.535	76.7049	133.525	113.36	90.7665	95.5749	0	0	0	0		B	110.028	81.0081	151.121	142.777	158.439	130.847	94.1749	112.187	0	0	0	0		B	0	0	0	0	0	0	0	0	0	0	0	0
	C	0	0	0	0	0	0	47.6487	0	0	0	0	53.8766		C	0	0	0	0	0	0	11.4252	0	0	0	0	8.80867		C	0	0	0	0	0	0	0	0	0	0	0	0
	D	37.5224	21.1461	0	25.138	23.8441	7.4847	28.8594	16.0354	21.7151	0	30.1107	20.6992		D	27.9857	39.8115	0	34.1814	45.6644	28.0728	31.0362	22.1912	26.6444	0	46.4252	24.0544		D	0	0	0	0	0	0	0	0	0	0	0	0
	E	16.3372	9.34113	13.9561	26.6544	22.3001	4.65431	-2.32776	9.76455	8.33618	0.51291	0	0		E	30.233	26.8895	17.0589	38.6269	39.9243	22.7996	18.5881	28.0859	21.3986	20.3278	0	0		E	0	0	0	0	0	0	0	0	0	0	0	0
	F	20.1585	30.0337	52.9222	25.6493	29.1072	18.805	0	0	0	0	0	0		F	32.9992	39.6226	47.2309	27.194	46.5583	28.9758	0	0	0	0	0	0		F	0	0	0	0	0	0	0	0	0	0	0	0
	G	0	0	0	0	0	0	0	0	0	0	0	0		G	0	0	0	0	0	0	0	0	0	0	0	0		G	0	0	0	0	0	0	0	0	0	0	0	0
	H	0	0	0	0	0	0	0	0	0	0	0	0		H	0	0	0	0	0	0	0	0	0	0	0	0		H	0	0	0	0	0	0	0	0	0	0	0	0
	Measurement 11														Measurement 11														Measurement 11
		1	2	3	4	5	6	7	8	9	10	11	12			1	2	3	4	5	6	7	8	9	10	11	12			1	2	3	4	5	6	7	8	9	10	11	12
	A	0	0	0	0	0	0	0	0	0	0	0	0		A	0	0	0	0	0	0	0	0	0	0	0	0		A	0	0	0	0	0	0	0	0	0	0	0	0
	B	109.433	63.0787	114.032	71.4199	126.097	106.125	85.4094	85.9962	0	0	0	0		B	114.936	80.9247	152.893	143.352	156.801	130.2	94.3221	114.035	0	0	0	0		B	0	0	0	0	0	0	0	0	0	0	0	0
	C	0	0	0	0	0	0	47.2027	0	0	0	0	53.5313		C	0	0	0	0	0	0	11.1646	0	0	0	0	8.30284		C	0	0	0	0	0	0	0	0	0	0	0	0
	D	33.4266	19.9951	0	23.8411	22.6593	5.83868	28.296	15.0391	19.9956	0	26.8895	18.2431		D	28.5256	39.5419	0	34.517	44.8365	28.1152	30.0993	21.9275	25.815	0	47.1649	23.8946		D	0	0	0	0	0	0	0	0	0	0	0	0
	E	15.0045	8.36947	13.0423	25.6556	19.8925	3.52308	-3.15398	6.94637	6.87567	-1.6726	0	0		E	30.7973	26.2803	16.8124	38.2299	39.7677	22.1243	18.1923	28.1747	21.029	20.2529	0	0		E	0	0	0	0	0	0	0	0	0	0	0	0
	F	19.5715	30.6238	46.2429	23.0936	26.57	18.0774	0	0	0	0	0	0		F	32.0241	39.6593	47.1682	28.1825	47.1092	29.0007	0	0	0	0	0	0		F	0	0	0	0	0	0	0	0	0	0	0	0
	G	0	0	0	0	0	0	0	0	0	0	0	0		G	0	0	0	0	0	0	0	0	0	0	0	0		G	0	0	0	0	0	0	0	0	0	0	0	0
	H	0	0	0	0	0	0	0	0	0	0	0	0		H	0	0	0	0	0	0	0	0	0	0	0	0		H	0	0	0	0	0	0	0	0	0	0	0	0
	Measurement 12														Measurement 12														Measurement 12
		1	2	3	4	5	6	7	8	9	10	11	12			1	2	3	4	5	6	7	8	9	10	11	12			1	2	3	4	5	6	7	8	9	10	11	12
	A	0	0	0	0	0	0	0	0	0	0	0	0		A	0	0	0	0	0	0	0	0	0	0	0	0		A	0	0	0	0	0	0	0	0	0	0	0	0
	B	100.617	61.1054	111.453	68.7331	123.114	102.552	81.2817	80.3571	0	0	0	0		B	113.597	80.0031	150.231	141.322	153.299	127.539	93.3434	113.688	0	0	0	0		B	0	0	0	0	0	0	0	0	0	0	0	0
	C	0	0	0	0	0	0	47.2394	0	0	0	0	53.4584		C	0	0	0	0	0	0	11.0979	0	0	0	0	7.9063		C	0	0	0	0	0	0	0	0	0	0	0	0
	D	30.9678	18.0284	0	22.9806	21.8117	5.47436	27.5169	14.2273	19.4716	0	25.1891	16.7966		D	29.193	38.1436	0	34.6698	44.9114	27.7543	29.475	21.7372	25.1072	0	47.1684	23.3793		D	0	0	0	0	0	0	0	0	0	0	0	0
	E	14.0961	7.80837	12.9158	25.5682	18.9871	3.16034	-3.5802	5.37594	6.1321	-1.9628	0	0		E	30.8987	25.4822	15.5606	36.5727	38.3475	21.3764	17.7079	28.4842	20.6017	20.0172	0	0		E	0	0	0	0	0	0	0	0	0	0	0	0
	F	20.2488	32.8904	43.4568	21.7144	26.1133	18.3981	0	0	0	0	0	0		F	32.0234	40.1609	46.0179	28.2707	46.4173	29.1057	0	0	0	0	0	0		F	0	0	0	0	0	0	0	0	0	0	0	0
	G	0	0	0	0	0	0	0	0	0	0	0	0		G	0	0	0	0	0	0	0	0	0	0	0	0		G	0	0	0	0	0	0	0	0	0	0	0	0
	H	0	0	0	0	0	0	0	0	0	0	0	0		H	0	0	0	0	0	0	0	0	0	0	0	0		H	0	0	0	0	0	0	0	0	0	0	0	0
	Measurement 13														Measurement 13														Measurement 13
		1	2	3	4	5	6	7	8	9	10	11	12			1	2	3	4	5	6	7	8	9	10	11	12			1	2	3	4	5	6	7	8	9	10	11	12
	A	0	0	0	0	0	0	0	0	0	0	0	0		A	0	0	0	0	0	0	0	0	0	0	0	0		A	0	0	0	0	0	0	0	0	0	0	0	0
	B	95.9187	59.7531	110.011	67.2992	122.782	100.81	77.7429	76.6428	0	0	0	0		B	112.383	78.1148	146.378	138.247	148.836	123.899	91.4998	111.445	0	0	0	0		B	0	0	0	0	0	0	0	0	0	0	0	0
	C	0	0	0	0	0	0	47.0748	0	0	0	0	53.2315		C	0	0	0	0	0	0	11.2372	0	0	0	0	7.65463		C	0	0	0	0	0	0	0	0	0	0	0	0
	D	29.2102	17.7987	0	22.3851	21.7163	4.9978	27.0675	13.5562	19.4932	0	23.789	16.3473		D	30.0909	37.0878	0	34.4749	43.3126	27.3633	28.8412	21.4146	24.9699	0	47.1335	23.0486		D	0	0	0	0	0	0	0	0	0	0	0	0
	E	13.1411	7.26436	12.4034	25.3818	18.1668	2.46421	-4.34665	4.11413	5.44116	-2.93462	0	0		E	30.5016	24.2426	14.8683	35.0984	37.8575	20.5683	17.8359	27.8957	20.3871	19.3532	0	0		E	0	0	0	0	0	0	0	0	0	0	0	0
	F	21.2244	35.9775	43.2488	20.5218	27.1373	18.4974	0	0	0	0	0	0		F	32.7509	39.8974	45.4914	28.5904	46.2494	29.1823	0	0	0	0	0	0		F	0	0	0	0	0	0	0	0	0	0	0	0
	G	0	0	0	0	0	0	0	0	0	0	0	0		G	0	0	0	0	0	0	0	0	0	0	0	0		G	0	0	0	0	0	0	0	0	0	0	0	0
	H	0	0	0	0	0	0	0	0	0	0	0	0		H	0	0	0	0	0	0	0	0	0	0	0	0		H	0	0	0	0	0	0	0	0	0	0	0	0
	Measurement 14														Measurement 14														Measurement 14
		1	2	3	4	5	6	7	8	9	10	11	12			1	2	3	4	5	6	7	8	9	10	11	12			1	2	3	4	5	6	7	8	9	10	11	12
	A	0	0	0	0	0	0	0	0	0	0	0	0		A	0	0	0	0	0	0	0	0	0	0	0	0		A	0	0	0	0	0	0	0	0	0	0	0	0
	B	92.2654	60.6392	104.674	66.9458	124.294	101.086	75.514	75.2401	0	0	0	0		B	109.388	74.0435	136.504	136.085	147.021	121.425	90.2299	109.602	0	0	0	0		B	0	0	0	0	0	0	0	0	0	0	0	0
	C	0	0	0	0	0	0	47.0757	0	0	0	0	53.5516		C	0	0	0	0	0	0	10.5779	0	0	0	0	7.51177		C	0	0	0	0	0	0	0	0	0	0	0	0
	D	28.5677	18.5388	0	22.5292	22.1519	5.51443	26.8937	13.7177	20.4155	0	23.7706	17.0798		D	28.5939	36.319	0	34.0406	44.1622	26.8263	27.7876	21.3403	24.3102	0	46.6344	22.6858		D	0	0	0	0	0	0	0	0	0	0	0	0
	E	13.3068	7.49866	12.6822	26.8034	18.0997	2.89514	-4.32412	3.57928	5.21392	-2.99464	0	0		E	30.7852	23.9719	14.7712	33.7466	36.9042	19.6158	16.8159	27.6631	19.6156	19.351	0	0		E	0	0	0	0	0	0	0	0	0	0	0	0
	F	23.0112	40.1829	44.9698	20.8527	28.5472	19.5283	0	0	0	0	0	0		F	33.2323	40.004	45.0391	27.8431	45.8036	29.0904	0	0	0	0	0	0		F	0	0	0	0	0	0	0	0	0	0	0	0
	G	0	0	0	0	0	0	0	0	0	0	0	0		G	0	0	0	0	0	0	0	0	0	0	0	0		G	0	0	0	0	0	0	0	0	0	0	0	0
	H	0	0	0	0	0	0	0	0	0	0	0	0		H	0	0	0	0	0	0	0	0	0	0	0	0		H	0	0	0	0	0	0	0	0	0	0	0	0
	Measurement 15														Measurement 15														Measurement 15
		1	2	3	4	5	6	7	8	9	10	11	12			1	2	3	4	5	6	7	8	9	10	11	12			1	2	3	4	5	6	7	8	9	10	11	12
	A	0	0	0	0	0	0	0	0	0	0	0	0		A	0	0	0	0	0	0	0	0	0	0	0	0		A	0	0	0	0	0	0	0	0	0	0	0	0
	B	89.1044	60.7694	108.699	66.6691	126.481	101.929	73.5422	74.257	0	0	0	0		B	104.683	70.0204	141.495	131.029	143.871	118.843	89.0531	106.339	0	0	0	0		B	0	0	0	0	0	0	0	0	0	0	0	0
	C	0	0	0	0	0	0	46.4451	0	0	0	0	52.9569		C	0	0	0	0	0	0	10.3423	0	0	0	0	7.21156		C	0	0	0	0	0	0	0	0	0	0	0	0
	D	28.1746	18.4933	0	22.2108	22.7549	5.75471	26.3495	13.3787	21.113	0	23.5056	17.6398		D	29.2684	35.6579	0	34.0494	42.909	26.8287	27.4727	21.5868	24.2942	0	45.877	23.0671		D	0	0	0	0	0	0	0	0	0	0	0	0
	E	12.5126	7.30922	12.8428	28.5678	18.1826	2.74082	-4.83649	3.04657	4.75018	-3.43348	0	0		E	29.6791	23.6462	14.4176	32.4938	36.3724	19.4697	16.7768	27.4673	18.7713	19.1435	0	0		E	0	0	0	0	0	0	0	0	0	0	0	0
	F	24.6439	44.1266	47.3715	21.0617	29.83	20.3347	0	0	0	0	0	0		F	32.2099	40.1921	44.8038	27.9325	44.0319	28.7319	0	0	0	0	0	0		F	0	0	0	0	0	0	0	0	0	0	0	0
	G	0	0	0	0	0	0	0	0	0	0	0	0		G	0	0	0	0	0	0	0	0	0	0	0	0		G	0	0	0	0	0	0	0	0	0	0	0	0
	H	0	0	0	0	0	0	0	0	0	0	0	0		H	0	0	0	0	0	0	0	0	0	0	0	0		H	0	0	0	0	0	0	0	0	0	0	0	0
	Measurement 16														Measurement 16														Measurement 16
		1	2	3	4	5	6	7	8	9	10	11	12			1	2	3	4	5	6	7	8	9	10	11	12			1	2	3	4	5	6	7	8	9	10	11	12
	A	0	0	0	0	0	0	0	0	0	0	0	0		A	0	0	0	0	0	0	0	0	0	0	0	0		A	0	0	0	0	0	0	0	0	0	0	0	0
	B	89.446	61.8637	109.694	67.4803	130.606	103.749	72.6013	75.0627	0	0	0	0		B	102.436	68.3528	136.26	128.866	143.745	116.148	87.0549	103.522	0	0	0	0		B	0	0	0	0	0	0	0	0	0	0	0	0
	C	0	0	0	0	0	0	46.7477	0	0	0	0	53.0932		C	0	0	0	0	0	0	9.7991	0	0	0	0	7.05167		C	0	0	0	0	0	0	0	0	0	0	0	0
	D	28.5609	20.858	0	22.6434	24.8741	6.99139	26.3573	13.6761	22.5525	0	23.6879	18.8559		D	29.0438	34.753	0	33.7995	44.306	26.1356	26.7551	21.3135	23.8696	0	45.1007	22.5047		D	0	0	0	0	0	0	0	0	0	0	0	0
	E	12.6694	7.22123	13.6662	31.7053	18.9232	3.45631	-4.61893	3.06867	4.72965	-3.35136	0	0		E	29.4311	23.6258	14.3462	31.6467	35.5966	19.0516	16.1919	27.0537	18.3262	18.7711	0	0		E	0	0	0	0	0	0	0	0	0	0	0	0
	F	26.8707	48.8635	50.8535	22.2741	32.4524	22.0816	0	0	0	0	0	0		F	31.6494	40.3229	44.4551	27.3266	44.9	28.7396	0	0	0	0	0	0		F	0	0	0	0	0	0	0	0	0	0	0	0
	G	0	0	0	0	0	0	0	0	0	0	0	0		G	0	0	0	0	0	0	0	0	0	0	0	0		G	0	0	0	0	0	0	0	0	0	0	0	0
	H	0	0	0	0	0	0	0	0	0	0	0	0		H	0	0	0	0	0	0	0	0	0	0	0	0		H	0	0	0	0	0	0	0	0	0	0	0	0
	Measurement 17														Measurement 17														Measurement 17
		1	2	3	4	5	6	7	8	9	10	11	12			1	2	3	4	5	6	7	8	9	10	11	12			1	2	3	4	5	6	7	8	9	10	11	12
	A	0	0	0	0	0	0	0	0	0	0	0	0		A	0	0	0	0	0	0	0	0	0	0	0	0		A	0	0	0	0	0	0	0	0	0	0	0	0
	B	89.2392	63.3333	111.221	68.216	135.222	106.012	72.0299	77.0433	0	0	0	0		B	98.8063	66.9409	129.404	125.809	138.916	112.627	84.847	102.052	0	0	0	0		B	0	0	0	0	0	0	0	0	0	0	0	0
	C	0	0	0	0	0	0	46.5811	0	0	0	0	53.7768		C	0	0	0	0	0	0	9.68193	0	0	0	0	7.02287		C	0	0	0	0	0	0	0	0	0	0	0	0
	D	28.9821	20.7585	0	23.0819	26.5757	8.03888	26.3606	13.8881	23.6175	0	24.4195	20.0125		D	28.8323	34.9952	0	33.7949	44.2078	26.0822	26.587	21.2539	23.5539	0	45.3342	22.433		D	0	0	0	0	0	0	0	0	0	0	0	0
	E	12.6045	7.71533	15.2554	35.1008	19.4099	4.37273	-4.15905	3.65427	4.69609	-3.56152	0	0		E	28.885	23.6495	14.3295	31.1451	35.0973	18.7594	16.3305	26.1277	17.9049	18.8761	0	0		E	0	0	0	0	0	0	0	0	0	0	0	0
	F	29.1679	53.5157	54.5328	23.9477	35.0207	23.8139	0	0	0	0	0	0		F	31.426	40.3986	44.576	26.9539	45.4133	28.4566	0	0	0	0	0	0		F	0	0	0	0	0	0	0	0	0	0	0	0
	G	0	0	0	0	0	0	0	0	0	0	0	0		G	0	0	0	0	0	0	0	0	0	0	0	0		G	0	0	0	0	0	0	0	0	0	0	0	0
	H	0	0	0	0	0	0	0	0	0	0	0	0		H	0	0	0	0	0	0	0	0	0	0	0	0		H	0	0	0	0	0	0	0	0	0	0	0	0
	Measurement 18														Measurement 18														Measurement 18
		1	2	3	4	5	6	7	8	9	10	11	12			1	2	3	4	5	6	7	8	9	10	11	12			1	2	3	4	5	6	7	8	9	10	11	12
	A	0	0	0	0	0	0	0	0	0	0	0	0		A	0	0	0	0	0	0	0	0	0	0	0	0		A	0	0	0	0	0	0	0	0	0	0	0	0
	B	89.2982	65.0187	113.045	69.4285	140.888	108.673	72.7222	79.8152	0	0	0	0		B	97.8754	66.3407	125.474	124.724	134.894	109.272	82.7421	100.7	0	0	0	0		B	0	0	0	0	0	0	0	0	0	0	0	0
	C	0	0	0	0	0	0	46.5243	0	0	0	0	53.5076		C	0	0	0	0	0	0	9.7269	0	0	0	0	6.74127		C	0	0	0	0	0	0	0	0	0	0	0	0
	D	29.6148	24.4062	0	23.7268	28.7394	9.48439	26.3264	13.8992	24.2518	0	24.9264	20.9789		D	28.3643	34.4878	0	33.3011	44.5005	25.7346	26.2138	21.2436	23.4999	0	44.7018	22.4348		D	0	0	0	0	0	0	0	0	0	0	0	0
	E	12.4497	8.12723	16.7987	38.6828	20.6723	5.31087	-3.75269	4.08815	4.96545	-3.77458	0	0		E	28.3796	23.5456	14.6374	30.3072	34.7718	18.5005	16.0472	25.6464	16.9636	18.6289	0	0		E	0	0	0	0	0	0	0	0	0	0	0	0
	F	31.4636	57.8489	58.4047	26.0484	37.9563	25.3578	0	0	0	0	0	0		F	30.5376	40.8722	44.0067	26.3537	45.0286	28.6143	0	0	0	0	0	0		F	0	0	0	0	0	0	0	0	0	0	0	0
	G	0	0	0	0	0	0	0	0	0	0	0	0		G	0	0	0	0	0	0	0	0	0	0	0	0		G	0	0	0	0	0	0	0	0	0	0	0	0
	H	0	0	0	0	0	0	0	0	0	0	0	0		H	0	0	0	0	0	0	0	0	0	0	0	0		H	0	0	0	0	0	0	0	0	0	0	0	0
	Measurement 19														Measurement 19														Measurement 19
		1	2	3	4	5	6	7	8	9	10	11	12			1	2	3	4	5	6	7	8	9	10	11	12			1	2	3	4	5	6	7	8	9	10	11	12
	A	0	0	0	0	0	0	0	0	0	0	0	0		A	0	0	0	0	0	0	0	0	0	0	0	0		A	0	0	0	0	0	0	0	0	0	0	0	0
	B	163.81	98.7335	208.576	139.076	192.717	169.052	114.067	153.04	0	0	0	0		B	85.4357	61.4589	112.711	130.243	115.355	96.821	76.5043	102.809	0	0	0	0		B	0	0	0	0	0	0	0	0	0	0	0	0
	C	0	0	0	0	0	0	46.9614	0	0	0	0	53.5543		C	0	0	0	0	0	0	8.3967	0	0	0	0	6.22748		C	0	0	0	0	0	0	0	0	0	0	0	0
	D	77.5443	77.25	0	52.4301	52.6471	33.7839	50.5214	36.8632	55.9386	0	87.8521	67.2527		D	24.538	28.1126	0	23.7333	35.4127	24.4534	20.3995	18.0825	20.5566	0	41.0656	22.754		D	0	0	0	0	0	0	0	0	0	0	0	0
	E	35.7296	18.3673	31.7941	109.237	64.0647	37.4938	8.67757	46.1857	24.1727	15.0278	0	0		E	32.3083	17.0835	11.8819	30.9369	29.3916	17.7594	12.2203	18.8761	13.6729	15.8782	0	0		E	0	0	0	0	0	0	0	0	0	0	0	0
	F	71.9268	105.906	86.4841	52.2233	88.722	52.2936	0	0	0	0	0	0		F	31.1892	39.5343	40.2554	25.7208	47.2434	26.7224	0	0	0	0	0	0		F	0	0	0	0	0	0	0	0	0	0	0	0
	G	0	0	0	0	0	0	0	0	0	0	0	0		G	0	0	0	0	0	0	0	0	0	0	0	0		G	0	0	0	0	0	0	0	0	0	0	0	0
	H	0	0	0	0	0	0	0	0	0	0	0	0		H	0	0	0	0	0	0	0	0	0	0	0	0		H	0	0	0	0	0	0	0	0	0	0	0	0
	Measurement 20														Measurement 20														Measurement 20
		1	2	3	4	5	6	7	8	9	10	11	12			1	2	3	4	5	6	7	8	9	10	11	12			1	2	3	4	5	6	7	8	9	10	11	12
	A	0	0	0	0	0	0	0	0	0	0	0	0		A	0	0	0	0	0	0	0	0	0	0	0	0		A	0	0	0	0	0	0	0	0	0	0	0	0
	B	162.893	95.0456	214.914	136.881	193.142	167.089	112.905	152.238	0	0	0	0		B	85.773	61.9545	115.097	130.788	116.574	103.953	83.0852	107.04	0	0	0	0		B	0	0	0	0	0	0	0	0	0	0	0	0
	C	0	0	0	0	0	0	46.6215	0	0	0	0	53.5136		C	0	0	0	0	0	0	7.78359	0	0	0	0	5.13456		C	0	0	0	0	0	0	0	0	0	0	0	0
	D	74.5199	65.9975	0	45.4356	51.2997	29.5354	43.9393	33.967	53.5686	0	85.6088	65.3063		D	27.4386	31.1837	0	28.4217	40.5522	26.7812	23.6603	19.432	22.154	0	44.3575	23.5094		D	0	0	0	0	0	0	0	0	0	0	0	0
	E	35.3896	17.7786	29.0244	103.379	59.3891	37.434	6.81116	41.8532	20.0186	10.4598	0	0		E	32.9832	21.854	15.4991	30.6233	30.8604	19.6676	14.4076	22.2991	15.6397	16.8812	0	0		E	0	0	0	0	0	0	0	0	0	0	0	0
	F	57.2595	88.5856	80.9778	46.2158	83.4322	41.7975	0	0	0	0	0	0		F	31.1104	40.3233	40.9563	26.7059	46.3988	27.3198	0	0	0	0	0	0		F	0	0	0	0	0	0	0	0	0	0	0	0
	G	0	0	0	0	0	0	0	0	0	0	0	0		G	0	0	0	0	0	0	0	0	0	0	0	0		G	0	0	0	0	0	0	0	0	0	0	0	0
	H	0	0	0	0	0	0	0	0	0	0	0	0		H	0	0	0	0	0	0	0	0	0	0	0	0		H	0	0	0	0	0	0	0	0	0	0	0	0
	Measurement 21														Measurement 21														Measurement 21
		1	2	3	4	5	6	7	8	9	10	11	12			1	2	3	4	5	6	7	8	9	10	11	12			1	2	3	4	5	6	7	8	9	10	11	12
	A	0	0	0	0	0	0	0	0	0	0	0	0		A	0	0	0	0	0	0	0	0	0	0	0	0		A	0	0	0	0	0	0	0	0	0	0	0	0
	B	163.945	94.7542	214.839	136.95	193.451	167.641	114.114	152.526	0	0	0	0		B	86.6491	61.5565	114.859	126.931	116.037	104.436	84.5902	107.382	0	0	0	0		B	0	0	0	0	0	0	0	0	0	0	0	0
	C	0	0	0	0	0	0	46.8173	0	0	0	0	53.5769		C	0	0	0	0	0	0	7.26946	0	0	0	0	4.95424		C	0	0	0	0	0	0	0	0	0	0	0	0
	D	75.6081	65.691	0	41.8014	53.3589	27.5691	41.8416	35.2305	53.9761	0	84.9157	65.6749		D	28.2132	32.4431	0	29.224	41.779	26.9092	24.3963	20.3948	23.1337	0	45.6206	24.0041		D	0	0	0	0	0	0	0	0	0	0	0	0
	E	36.8199	17.4593	28.2653	101.081	58.4482	38.6511	7.06392	42.9613	20.322	10.0976	0	0		E	32.7817	22.8316	15.7058	30.3199	31.3058	20.214	15.1236	23.0193	15.7463	16.9411	0	0		E	0	0	0	0	0	0	0	0	0	0	0	0
	F	52.2827	78.9442	78.1024	43.7614	80.3107	38.2764	0	0	0	0	0	0		F	31.2929	40.2427	40.6689	26.2118	46.2624	27.2757	0	0	0	0	0	0		F	0	0	0	0	0	0	0	0	0	0	0	0
	G	0	0	0	0	0	0	0	0	0	0	0	0		G	0	0	0	0	0	0	0	0	0	0	0	0		G	0	0	0	0	0	0	0	0	0	0	0	0
	H	0	0	0	0	0	0	0	0	0	0	0	0		H	0	0	0	0	0	0	0	0	0	0	0	0		H	0	0	0	0	0	0	0	0	0	0	0	0
	Measurement 22														Measurement 22														Measurement 22
		1	2	3	4	5	6	7	8	9	10	11	12			1	2	3	4	5	6	7	8	9	10	11	12			1	2	3	4	5	6	7	8	9	10	11	12
	A	0	0	0	0	0	0	0	0	0	0	0	0		A	0	0	0	0	0	0	0	0	0	0	0	0		A	0	0	0	0	0	0	0	0	0	0	0	0
	B	164.167	94.8249	213.535	116.316	192.333	167.862	115.009	152.393	0	0	0	0		B	86.3007	61.0605	114.48	96.0278	114.098	103.883	84.6357	106.723	0	0	0	0		B	0	0	0	0	0	0	0	0	0	0	0	0
	C	0	0	0	0	0	0	46.4843	0	0	0	0	53.5183		C	0	0	0	0	0	0	7.07636	0	0	0	0	4.70495		C	0	0	0	0	0	0	0	0	0	0	0	0
	D	76.5646	66.5206	0	38.7862	55.2853	26.1498	40.1245	36.7434	54.3249	0	84.3885	65.7839		D	28.0384	33.0713	0	28.7249	41.8594	26.4244	24.8634	21.13	23.2779	0	46.2181	23.9537		D	0	0	0	0	0	0	0	0	0	0	0	0
	E	38.0885	17.425	28.0202	99.2366	57.9439	39.621	7.15	43.8868	20.4328	10.0795	0	0		E	31.6009	22.7934	15.997	29.79	31.3783	20.4989	15.5065	23.3467	15.3346	17.2576	0	0		E	0	0	0	0	0	0	0	0	0	0	0	0
	F	50.0891	73.7671	76.3491	41.8456	78.3241	37.7118	0	0	0	0	0	0		F	31.1116	40.343	40.4899	26.146	46.1726	29.7644	0	0	0	0	0	0		F	0	0	0	0	0	0	0	0	0	0	0	0
	G	0	0	0	0	0	0	0	0	0	0	0	0		G	0	0	0	0	0	0	0	0	0	0	0	0		G	0	0	0	0	0	0	0	0	0	0	0	0
	H	0	0	0	0	0	0	0	0	0	0	0	0		H	0	0	0	0	0	0	0	0	0	0	0	0		H	0	0	0	0	0	0	0	0	0	0	0	0
	Measurement 23														Measurement 23														Measurement 23
		1	2	3	4	5	6	7	8	9	10	11	12			1	2	3	4	5	6	7	8	9	10	11	12			1	2	3	4	5	6	7	8	9	10	11	12
	A	0	0	0	0	0	0	0	0	0	0	0	0		A	0	0	0	0	0	0	0	0	0	0	0	0		A	0	0	0	0	0	0	0	0	0	0	0	0
	B	164.149	95.8639	211.639	115.855	191.216	168.712	116.314	152.649	0	0	0	0		B	85.3479	60.2798	113.112	91.982	111.742	102.737	83.8957	105.497	0	0	0	0		B	0	0	0	0	0	0	0	0	0	0	0	0
	C	0	0	0	0	0	0	47.0633	0	0	0	0	53.7799		C	0	0	0	0	0	0	6.49624	0	0	0	0	5.00106		C	0	0	0	0	0	0	0	0	0	0	0	0
	D	77.3983	67.8034	0	37.6912	57.0398	25.4802	39.4901	38.7243	55.0052	0	85.0002	65.9863		D	27.7853	33.0071	0	28.0296	40.6927	26.0783	24.6979	21.0602	23.3654	0	45.7963	23.6821		D	0	0	0	0	0	0	0	0	0	0	0	0
	E	39.1993	17.9999	27.638	98.0805	58.1434	40.8254	7.30185	45.3232	21.0532	10.8673	0	0		E	30.8778	22.6036	15.4672	28.8757	30.9819	20.2082	15.0032	23.3766	14.7492	17.0788	0	0		E	0	0	0	0	0	0	0	0	0	0	0	0
	F	49.1819	70.8054	75.3053	40.9074	77.2438	36.5032	0	0	0	0	0	0		F	31.1885	40.0245	40.3672	25.9592	46.0457	29.997	0	0	0	0	0	0		F	0	0	0	0	0	0	0	0	0	0	0	0
	G	0	0	0	0	0	0	0	0	0	0	0	0		G	0	0	0	0	0	0	0	0	0	0	0	0		G	0	0	0	0	0	0	0	0	0	0	0	0
	H	0	0	0	0	0	0	0	0	0	0	0	0		H	0	0	0	0	0	0	0	0	0	0	0	0		H	0	0	0	0	0	0	0	0	0	0	0	0
	Measurement 24														Measurement 24														Measurement 24
		1	2	3	4	5	6	7	8	9	10	11	12			1	2	3	4	5	6	7	8	9	10	11	12			1	2	3	4	5	6	7	8	9	10	11	12
	A	0	0	0	0	0	0	0	0	0	0	0	0		A	0	0	0	0	0	0	0	0	0	0	0	0		A	0	0	0	0	0	0	0	0	0	0	0	0
	B	104.694	69.2033	120.767	94.622	142.046	129.946	87.3805	105.145	0	0	0	0		B	77.901	53.1492	99.5333	75.1569	109.512	93.1909	76.527	97.4733	0	0	0	0		B	0	0	0	0	0	0	0	0	0	0	0	0
	C	0	0	0	0	0	0	46.5398	0	0	0	0	53.6705		C	0	0	0	0	0	0	7.29042	0	0	0	0	5.13273		C	0	0	0	0	0	0	0	0	0	0	0	0
	D	46.6689	20.1725	0	22.0189	18.5229	7.078	18.4867	20.9572	19.9614	0	38.1018	25.8409		D	24.7172	25.2529	0	25.3373	30.4773	22.9247	21.4653	18.2273	18.2606	0	40.417	19.2992		D	0	0	0	0	0	0	0	0	0	0	0	0
	E	18.6584	5.56625	16.2888	27.3929	29.8338	8.30445	-3.80854	10.2069	6.54525	0.310056	0	0		E	24.8314	17.9217	12.7084	18.805	26.1859	16.0291	12.8077	18.8158	10.4713	14.1857	0	0		E	0	0	0	0	0	0	0	0	0	0	0	0
	F	14.6264	22.6733	40.2353	19.3263	30.8319	12.728	0	0	0	0	0	0		F	24.2099	32.9815	32.8441	20.8212	36.1584	26.0148	0	0	0	0	0	0		F	0	0	0	0	0	0	0	0	0	0	0	0
	G	0	0	0	0	0	0	0	0	0	0	0	0		G	0	0	0	0	0	0	0	0	0	0	0	0		G	0	0	0	0	0	0	0	0	0	0	0	0
	H	0	0	0	0	0	0	0	0	0	0	0	0		H	0	0	0	0	0	0	0	0	0	0	0	0		H	0	0	0	0	0	0	0	0	0	0	0	0
	Measurement 25														Measurement 25														Measurement 25
		1	2	3	4	5	6	7	8	9	10	11	12			1	2	3	4	5	6	7	8	9	10	11	12			1	2	3	4	5	6	7	8	9	10	11	12
	A	0	0	0	0	0	0	0	0	0	0	0	0		A	0	0	0	0	0	0	0	0	0	0	0	0		A	0	0	0	0	0	0	0	0	0	0	0	0
	B	73.1181	52.9547	89.9025	70.0612	89.6642	87.5755	67.9256	76.2412	0	0	0	0		B	75.3464	52.028	93.1461	70.3357	102.095	88.7591	73.1108	93.6764	0	0	0	0		B	0	0	0	0	0	0	0	0	0	0	0	0
	C	0	0	0	0	0	0	46.6299	0	0	0	0	53.9076		C	0	0	0	0	0	0	6.31618	0	0	0	0	4.90103		C	0	0	0	0	0	0	0	0	0	0	0	0
	D	27.3058	12.8978	0	16.6928	13.7016	1.34375	13.6382	12.5867	10.5126	0	21.4759	14.4154		D	22.1732	23.9447	0	25.1792	28.5228	22.1984	19.2763	16.4391	16.234	0	38.9906	18.4073		D	0	0	0	0	0	0	0	0	0	0	0	0
	E	12.8581	3.24922	11.1452	17.906	15.1057	0.968721	-7.38181	0.489402	1.83747	-3.9859	0	0		E	24.5608	17.1046	10.1787	18.1581	23.1727	14.9556	11.8775	17.3755	10.0329	13.3417	0	0		E	0	0	0	0	0	0	0	0	0	0	0	0
	F	9.52578	14.6024	25.3743	9.06269	15.8479	8.59703	0	0	0	0	0	0		F	24.0199	32.5039	30.1628	19.8197	34.5204	25.7169	0	0	0	0	0	0		F	0	0	0	0	0	0	0	0	0	0	0	0
	G	0	0	0	0	0	0	0	0	0	0	0	0		G	0	0	0	0	0	0	0	0	0	0	0	0		G	0	0	0	0	0	0	0	0	0	0	0	0
	H	0	0	0	0	0	0	0	0	0	0	0	0		H	0	0	0	0	0	0	0	0	0	0	0	0		H	0	0	0	0	0	0	0	0	0	0	0	0
	Measurement 26														Measurement 26														Measurement 26
		1	2	3	4	5	6	7	8	9	10	11	12			1	2	3	4	5	6	7	8	9	10	11	12			1	2	3	4	5	6	7	8	9	10	11	12
	A	0	0	0	0	0	0	0	0	0	0	0	0		A	0	0	0	0	0	0	0	0	0	0	0	0		A	0	0	0	0	0	0	0	0	0	0	0	0
	B	62.4314	43.175	77.7665	51.9493	68.8205	67.036	54.6636	54.2736	0	0	0	0		B	73.041	50.3031	90.1903	66.6444	97.3647	85.2918	70.7678	90.3173	0	0	0	0		B	0	0	0	0	0	0	0	0	0	0	0	0
	C	0	0	0	0	0	0	46.4686	0	0	0	0	53.4874		C	0	0	0	0	0	0	6.32075	0	0	0	0	4.52382		C	0	0	0	0	0	0	0	0	0	0	0	0
	D	22.5506	9.0841	0	14.897	11.7353	0.268497	11.957	10.5178	8.10334	0	17.5328	11.8145		D	20.8388	23	0	25.6343	27.349	22.1583	18.3483	16.1704	15.7107	0	39.1352	18.3875		D	0	0	0	0	0	0	0	0	0	0	0	0
	E	10.9613	2.23041	9.47149	15.4763	10.3828	-0.956553	-8.7107	-1.88438	0.643758	-5.46274	0	0		E	23.234	16.5766	10.0271	17.6026	21.8509	14.6746	11.8553	16.8068	9.51017	13.2476	0	0		E	0	0	0	0	0	0	0	0	0	0	0	0
	F	7.48361	12.0013	21.0011	3.50461	11.7231	7.11369	0	0	0	0	0	0		F	24.3983	31.3921	28.9144	19.2879	34.2149	26.0469	0	0	0	0	0	0		F	0	0	0	0	0	0	0	0	0	0	0	0
	G	0	0	0	0	0	0	0	0	0	0	0	0		G	0	0	0	0	0	0	0	0	0	0	0	0		G	0	0	0	0	0	0	0	0	0	0	0	0
	H	0	0	0	0	0	0	0	0	0	0	0	0		H	0	0	0	0	0	0	0	0	0	0	0	0		H	0	0	0	0	0	0	0	0	0	0	0	0
	Measurement 27														Measurement 27														Measurement 27
		1	2	3	4	5	6	7	8	9	10	11	12			1	2	3	4	5	6	7	8	9	10	11	12			1	2	3	4	5	6	7	8	9	10	11	12
	A	0	0	0	0	0	0	0	0	0	0	0	0		A	0	0	0	0	0	0	0	0	0	0	0	0		A	0	0	0	0	0	0	0	0	0	0	0	0
	B	57.2044	37.2863	70.5511	47.2332	59.2927	58.0979	43.7377	44.637	0	0	0	0		B	71.4396	48.7166	87.41	59.8749	94.2896	82.691	68.74	87.7798	0	0	0	0		B	0	0	0	0	0	0	0	0	0	0	0	0
	C	0	0	0	0	0	0	46.2642	0	0	0	0	53.4819		C	0	0	0	0	0	0	6.25214	0	0	0	0	4.28425		C	0	0	0	0	0	0	0	0	0	0	0	0
	D	20.5564	7.541	0	13.8825	10.7782	-0.897695	10.7299	9.80038	6.75725	0	15.0364	10.5591		D	19.7812	22.4708	0	25.7717	25.9011	22.266	17.8246	16.2671	15.7757	0	39.0702	17.1729		D	0	0	0	0	0	0	0	0	0	0	0	0
	E	10.0454	1.52041	8.93087	13.7399	8.56604	-1.85402	-9.2734	-3.06247	-0.11842	-5.84369	0	0		E	23.3891	16.3602	9.95779	16.9087	21.4	14.7094	11.571	16.7426	8.87664	13.227	0	0		E	0	0	0	0	0	0	0	0	0	0	0	0
	F	6.40587	10.0965	18.8135	0.883769	9.54006	6.00286	0	0	0	0	0	0		F	24.7506	29.1919	28.7115	18.6433	34.6959	26.096	0	0	0	0	0	0		F	0	0	0	0	0	0	0	0	0	0	0	0
	G	0	0	0	0	0	0	0	0	0	0	0	0		G	0	0	0	0	0	0	0	0	0	0	0	0		G	0	0	0	0	0	0	0	0	0	0	0	0
	H	0	0	0	0	0	0	0	0	0	0	0	0		H	0	0	0	0	0	0	0	0	0	0	0	0		H	0	0	0	0	0	0	0	0	0	0	0	0
	Measurement 28														Measurement 28														Measurement 28
		1	2	3	4	5	6	7	8	9	10	11	12			1	2	3	4	5	6	7	8	9	10	11	12			1	2	3	4	5	6	7	8	9	10	11	12
	A	0	0	0	0	0	0	0	0	0	0	0	0		A	0	0	0	0	0	0	0	0	0	0	0	0		A	0	0	0	0	0	0	0	0	0	0	0	0
	B	53.5785	33.3386	66.1945	40.9593	53.3838	52.2282	37.3812	39.0209	0	0	0	0		B	70.218	47.5566	84.6911	65.4671	91.3454	80.3422	67.3225	86.0971	0	0	0	0		B	0	0	0	0	0	0	0	0	0	0	0	0
	C	0	0	0	0	0	0	46.119	0	0	0	0	53.2526		C	0	0	0	0	0	0	5.92436	0	0	0	0	5.00671		C	0	0	0	0	0	0	0	0	0	0	0	0
	D	18.8223	6.53803	0	13.0952	9.8946	-1.35809	9.8971	8.37817	6.26322	0	13.4191	9.25201		D	19.904	22.0149	0	25.8283	24.4056	22.0133	17.4677	16.3659	15.4106	0	39.1067	16.1329		D	0	0	0	0	0	0	0	0	0	0	0	0
	E	9.21544	1.077	8.19014	12.4198	7.23139	-2.88744	-9.98688	-4.46407	-0.0353905	-6.35114	0	0		E	21.7588	16.0222	9.81655	16.5607	21.1376	14.5859	11.5003	16.3711	8.80992	13.1128	0	0		E	0	0	0	0	0	0	0	0	0	0	0	0
	F	5.1445	7.94758	17.0046	-0.506997	7.97828	4.93877	0	0	0	0	0	0		F	25.073	22.1972	28.4167	18.6316	34.26	26.0437	0	0	0	0	0	0		F	0	0	0	0	0	0	0	0	0	0	0	0
	G	0	0	0	0	0	0	0	0	0	0	0	0		G	0	0	0	0	0	0	0	0	0	0	0	0		G	0	0	0	0	0	0	0	0	0	0	0	0
	H	0	0	0	0	0	0	0	0	0	0	0	0		H	0	0	0	0	0	0	0	0	0	0	0	0		H	0	0	0	0	0	0	0	0	0	0	0	0
	Measurement 29														Measurement 29														Measurement 29
		1	2	3	4	5	6	7	8	9	10	11	12			1	2	3	4	5	6	7	8	9	10	11	12			1	2	3	4	5	6	7	8	9	10	11	12
	A	0	0	0	0	0	0	0	0	0	0	0	0		A	0	0	0	0	0	0	0	0	0	0	0	0		A	0	0	0	0	0	0	0	0	0	0	0	0
	B	51.2713	30.4997	63.068	37.9576	48.7136	48.1523	34.4602	35.3089	0	0	0	0		B	69.3923	47.1637	82.1829	62.1799	89.0487	78.5196	65.7273	84.7928	0	0	0	0		B	0	0	0	0	0	0	0	0	0	0	0	0
	C	0	0	0	0	0	0	46.3289	0	0	0	0	54.1368		C	0	0	0	0	0	0	6.5953	0	0	0	0	4.99156		C	0	0	0	0	0	0	0	0	0	0	0	0
	D	17.8894	4.72478	0	12.8693	8.76578	-1.97924	9.09445	7.70712	4.80971	0	12.3166	8.42807		D	19.5665	21.2272	0	25.9682	22.8065	22.1549	17.1826	15.3709	15.197	0	39.0551	15.5788		D	0	0	0	0	0	0	0	0	0	0	0	0
	E	8.65104	0.479538	7.83249	11.6145	6.03081	-3.54628	-10.182	-5.43695	-1.02895	-6.57998	0	0		E	20.6548	15.9123	9.42935	16.0904	20.1726	14.4625	11.3697	16.1506	8.09331	13.1405	0	0		E	0	0	0	0	0	0	0	0	0	0	0	0
	F	4.38449	6.92202	15.7848	-1.34725	6.40292	4.43535	0	0	0	0	0	0		F	23.5368	21.9798	27.6693	18.3563	33.9951	25.445	0	0	0	0	0	0		F	0	0	0	0	0	0	0	0	0	0	0	0
	G	0	0	0	0	0	0	0	0	0	0	0	0		G	0	0	0	0	0	0	0	0	0	0	0	0		G	0	0	0	0	0	0	0	0	0	0	0	0
	H	0	0	0	0	0	0	0	0	0	0	0	0		H	0	0	0	0	0	0	0	0	0	0	0	0		H	0	0	0	0	0	0	0	0	0	0	0	0
	Measurement 30														Measurement 30														Measurement 30
		1	2	3	4	5	6	7	8	9	10	11	12			1	2	3	4	5	6	7	8	9	10	11	12			1	2	3	4	5	6	7	8	9	10	11	12
	A	0	0	0	0	0	0	0	0	0	0	0	0		A	0	0	0	0	0	0	0	0	0	0	0	0		A	0	0	0	0	0	0	0	0	0	0	0	0
	B	49.4588	28.7196	60.9128	36.2617	45.2252	45.3384	32.1518	32.8715	0	0	0	0		B	69.1332	46.3165	80.8685	52.9598	87.4524	76.8649	64.1087	84.0782	0	0	0	0		B	0	0	0	0	0	0	0	0	0	0	0	0
	C	0	0	0	0	0	0	46.1457	0	0	0	0	52.7681		C	0	0	0	0	0	0	6.28394	0	0	0	0	4.38465		C	0	0	0	0	0	0	0	0	0	0	0	0
	D	16.9206	5.19838	0	12.2841	8.27229	-2.44541	8.40353	7.36821	3.8655	0	11.2731	8.02734		D	19.7123	20.1289	0	26.0148	21.7488	21.548	16.2098	15.1663	14.5977	0	38.5605	15.3713		D	0	0	0	0	0	0	0	0	0	0	0	0
	E	8.18806	0.540487	7.20973	10.5983	5.43246	-3.95892	-10.4801	-6.05504	-1.79391	-6.80321	0	0		E	19.833	15.0595	8.77192	15.834	19.4347	13.6721	11.1288	15.8211	7.85215	12.6793	0	0		E	0	0	0	0	0	0	0	0	0	0	0	0
	F	3.81213	6.04487	14.8146	-2.30631	5.38039	3.76818	0	0	0	0	0	0		F	22.5945	21.2026	27.2403	17.8711	33.567	25.5451	0	0	0	0	0	0		F	0	0	0	0	0	0	0	0	0	0	0	0
	G	0	0	0	0	0	0	0	0	0	0	0	0		G	0	0	0	0	0	0	0	0	0	0	0	0		G	0	0	0	0	0	0	0	0	0	0	0	0
	H	0	0	0	0	0	0	0	0	0	0	0	0		H	0	0	0	0	0	0	0	0	0	0	0	0		H	0	0	0	0	0	0	0	0	0	0	0	0
	Measurement 31														Measurement 31														Measurement 31
		1	2	3	4	5	6	7	8	9	10	11	12			1	2	3	4	5	6	7	8	9	10	11	12			1	2	3	4	5	6	7	8	9	10	11	12
	A	0	0	0	0	0	0	0	0	0	0	0	0		A	0	0	0	0	0	0	0	0	0	0	0	0		A	0	0	0	0	0	0	0	0	0	0	0	0
	B	47.433	26.1339	58.7629	35.0441	41.9103	42.7392	30.3195	30.5545	0	0	0	0		B	67.1634	46.0303	79.8669	59.7386	85.6369	75.1081	62.7441	83.0361	0	0	0	0		B	0	0	0	0	0	0	0	0	0	0	0	0
	C	0	0	0	0	0	0	45.7601	0	0	0	0	52.5554		C	0	0	0	0	0	0	6.11134	0	0	0	0	3.95538		C	0	0	0	0	0	0	0	0	0	0	0	0
	D	16.024	3.96509	0	11.7472	7.78581	-3.10199	7.71613	6.91808	3.31879	0	10.5001	7.33543		D	19.1508	20.0416	0	25.8505	20.3477	21.3765	15.8613	14.8273	14.1446	0	38.3104	15.0679		D	0	0	0	0	0	0	0	0	0	0	0	0
	E	7.46287	-0.0164722	7.00938	9.90329	4.57506	-4.65986	-11.03	-6.41908	-2.24548	-6.93743	0	0		E	19.9675	14.8608	8.94585	15.5607	18.8354	13.4096	10.9687	15.4199	7.23541	12.3046	0	0		E	0	0	0	0	0	0	0	0	0	0	0	0
	F	2.88236	5.2879	13.6245	-3.15681	4.74965	3.35375	0	0	0	0	0	0		F	22.2866	20.9214	26.5003	17.4592	33.1274	25.3853	0	0	0	0	0	0		F	0	0	0	0	0	0	0	0	0	0	0	0
	G	0	0	0	0	0	0	0	0	0	0	0	0		G	0	0	0	0	0	0	0	0	0	0	0	0		G	0	0	0	0	0	0	0	0	0	0	0	0
	H	0	0	0	0	0	0	0	0	0	0	0	0		H	0	0	0	0	0	0	0	0	0	0	0	0		H	0	0	0	0	0	0	0	0	0	0	0	0
	Measurement 32														Measurement 32														Measurement 32
		1	2	3	4	5	6	7	8	9	10	11	12			1	2	3	4	5	6	7	8	9	10	11	12			1	2	3	4	5	6	7	8	9	10	11	12
	A	0	0	0	0	0	0	0	0	0	0	0	0		A	0	0	0	0	0	0	0	0	0	0	0	0		A	0	0	0	0	0	0	0	0	0	0	0	0
	B	46.1458	24.8874	57.4145	32.1466	39.1877	41.1543	29.0555	29.1194	0	0	0	0		B	66.0192	44.1309	81.2131	60.3612	84.8194	74.3225	61.6941	82.3252	0	0	0	0		B	0	0	0	0	0	0	0	0	0	0	0	0
	C	0	0	0	0	0	0	45.797	0	0	0	0	52.9922		C	0	0	0	0	0	0	6.23285	0	0	0	0	4.42736		C	0	0	0	0	0	0	0	0	0	0	0	0
	D	15.3342	2.49161	0	11.6333	7.05924	-3.04015	7.55736	6.76527	2.96303	0	10.0995	6.96401		D	18.8055	19.0898	0	25.743	19.5708	21.1778	15.3518	14.5754	13.7224	0	37.7359	14.8737		D	0	0	0	0	0	0	0	0	0	0	0	0
	E	7.23144	-0.133753	6.96607	9.51161	4.10925	-4.65383	-11.1547	-7.00351	-2.18268	-7.14937	0	0		E	19.131	14.3489	8.59613	15.0265	18.3911	13.5543	10.8639	15.0089	6.72345	11.9477	0	0		E	0	0	0	0	0	0	0	0	0	0	0	0
	F	2.50153	4.73771	13.1667	-3.28765	3.92165	3.40165	0	0	0	0	0	0		F	21.7554	20.1806	26.081	17.3011	33.1601	25.5157	0	0	0	0	0	0		F	0	0	0	0	0	0	0	0	0	0	0	0
	G	0	0	0	0	0	0	0	0	0	0	0	0		G	0	0	0	0	0	0	0	0	0	0	0	0		G	0	0	0	0	0	0	0	0	0	0	0	0
	H	0	0	0	0	0	0	0	0	0	0	0	0		H	0	0	0	0	0	0	0	0	0	0	0	0		H	0	0	0	0	0	0	0	0	0	0	0	0
	Measurement 33														Measurement 33														Measurement 33
		1	2	3	4	5	6	7	8	9	10	11	12			1	2	3	4	5	6	7	8	9	10	11	12			1	2	3	4	5	6	7	8	9	10	11	12
	A	0	0	0	0	0	0	0	0	0	0	0	0		A	0	0	0	0	0	0	0	0	0	0	0	0		A	0	0	0	0	0	0	0	0	0	0	0	0
	B	44.9978	23.2713	55.8363	30.4913	37.1096	39.3715	27.9884	27.8771	0	0	0	0		B	64.8712	42.0495	78.7468	57.1541	84.8667	73.9028	60.174	81.7824	0	0	0	0		B	0	0	0	0	0	0	0	0	0	0	0	0
	C	0	0	0	0	0	0	45.7912	0	0	0	0	53.0582		C	0	0	0	0	0	0	5.71152	0	0	0	0	3.92013		C	0	0	0	0	0	0	0	0	0	0	0	0
	D	14.768	4.11802	0	11.3763	6.79034	-3.28782	7.19174	6.66382	2.99935	0	9.44324	6.61345		D	17.9088	18.7769	0	25.1842	18.8208	21.1995	15.0711	14.4253	13.5161	0	36.7784	14.6784		D	0	0	0	0	0	0	0	0	0	0	0	0
	E	7.07467	-0.403262	6.79886	9.00211	3.37769	-4.99382	-11.278	-6.91805	-2.51946	-7.25611	0	0		E	18.7482	13.8697	7.71755	14.7384	17.9509	13.3001	10.3759	14.8746	6.57092	11.4953	0	0		E	0	0	0	0	0	0	0	0	0	0	0	0
	F	2.35859	4.14033	12.4844	-3.75796	3.5117	2.8272	0	0	0	0	0	0		F	20.912	19.294	25.3863	16.5295	32.5074	25.2567	0	0	0	0	0	0		F	0	0	0	0	0	0	0	0	0	0	0	0
	G	0	0	0	0	0	0	0	0	0	0	0	0		G	0	0	0	0	0	0	0	0	0	0	0	0		G	0	0	0	0	0	0	0	0	0	0	0	0
	H	0	0	0	0	0	0	0	0	0	0	0	0		H	0	0	0	0	0	0	0	0	0	0	0	0		H	0	0	0	0	0	0	0	0	0	0	0	0
	Measurement 34														Measurement 34														Measurement 34
		1	2	3	4	5	6	7	8	9	10	11	12			1	2	3	4	5	6	7	8	9	10	11	12			1	2	3	4	5	6	7	8	9	10	11	12
	A	0	0	0	0	0	0	0	0	0	0	0	0		A	0	0	0	0	0	0	0	0	0	0	0	0		A	0	0	0	0	0	0	0	0	0	0	0	0
	B	43.8574	22.0822	54.6212	26.2918	34.6632	37.9473	26.8747	26.2561	0	0	0	0		B	64.0324	40.5447	76.758	37.6992	83.1226	73.1058	59.5948	80.4731	0	0	0	0		B	0	0	0	0	0	0	0	0	0	0	0	0
	C	0	0	0	0	0	0	45.5429	0	0	0	0	53.5003		C	0	0	0	0	0	0	5.74152	0	0	0	0	4.03539		C	0	0	0	0	0	0	0	0	0	0	0	0
	D	14.1001	3.56966	0	11.2847	6.35219	-3.4646	6.83975	6.542	2.35805	0	9.22319	6.41906		D	17.2829	18.8603	0	25.1255	17.8835	20.7156	14.3293	14.3726	12.8143	0	36.6956	14.3559		D	0	0	0	0	0	0	0	0	0	0	0	0
	E	6.65795	-0.341818	6.8463	8.45969	3.18229	-5.48855	-11.6264	-7.46018	-2.8528	-7.46438	0	0		E	17.8309	13.975	8.15021	14.3768	17.9979	12.7589	10.2493	14.9299	6.38614	11.1572	0	0		E	0	0	0	0	0	0	0	0	0	0	0	0
	F	1.92725	3.76588	11.9485	-3.98721	3.01146	2.75412	0	0	0	0	0	0		F	20.5688	19.5239	25.1822	16.2021	32.2754	24.7708	0	0	0	0	0	0		F	0	0	0	0	0	0	0	0	0	0	0	0
	G	0	0	0	0	0	0	0	0	0	0	0	0		G	0	0	0	0	0	0	0	0	0	0	0	0		G	0	0	0	0	0	0	0	0	0	0	0	0
	H	0	0	0	0	0	0	0	0	0	0	0	0		H	0	0	0	0	0	0	0	0	0	0	0	0		H	0	0	0	0	0	0	0	0	0	0	0	0
	Measurement 35														Measurement 35														Measurement 35
		1	2	3	4	5	6	7	8	9	10	11	12			1	2	3	4	5	6	7	8	9	10	11	12			1	2	3	4	5	6	7	8	9	10	11	12
	A	0	0	0	0	0	0	0	0	0	0	0	0		A	0	0	0	0	0	0	0	0	0	0	0	0		A	0	0	0	0	0	0	0	0	0	0	0	0
	B	43.1913	20.938	53.444	27.9626	32.7656	36.7201	26.2977	25.2218	0	0	0	0		B	63.6745	39.7058	72.7819	45.913	80.9641	71.0344	59.3703	79.9979	0	0	0	0		B	0	0	0	0	0	0	0	0	0	0	0	0
	C	0	0	0	0	0	0	45.8717	0	0	0	0	52.5569		C	0	0	0	0	0	0	5.85688	0	0	0	0	3.77969		C	0	0	0	0	0	0	0	0	0	0	0	0
	D	13.9448	2.20696	0	10.9658	6.15977	-3.53347	6.60793	6.2138	2.11675	0	8.78259	6.01129		D	16.8675	19.0872	0	24.675	17.4157	20.4753	14.016	14.138	12.3664	0	36.0534	14.1811		D	0	0	0	0	0	0	0	0	0	0	0	0
	E	6.5075	-0.519608	6.62632	8.1202	2.91207	-5.41108	-11.5506	-7.80464	-3.07176	-7.35677	0	0		E	17.4641	13.6368	8.26134	13.7994	17.6435	12.7321	10.0192	14.4017	6.28947	11.2411	0	0		E	0	0	0	0	0	0	0	0	0	0	0	0
	F	1.64249	3.44784	11.3085	-4.503	2.47548	2.67037	0	0	0	0	0	0		F	20.1996	19.0649	24.4726	15.7697	31.8818	24.7025	0	0	0	0	0	0		F	0	0	0	0	0	0	0	0	0	0	0	0
	G	0	0	0	0	0	0	0	0	0	0	0	0		G	0	0	0	0	0	0	0	0	0	0	0	0		G	0	0	0	0	0	0	0	0	0	0	0	0
	H	0	0	0	0	0	0	0	0	0	0	0	0		H	0	0	0	0	0	0	0	0	0	0	0	0		H	0	0	0	0	0	0	0	0	0	0	0	0
OCR Group Data (pmol/min):
Measurement:	Measurement 1	Measurement 2	Measurement 3	Measurement 4	Measurement 5	Measurement 6	Measurement 7	Measurement 8	Measurement 9	Measurement 10	Measurement 11	Measurement 12	Measurement 13	Measurement 14	Measurement 15	Measurement 16	Measurement 17	Measurement 18	Measurement 19	Measurement 20	Measurement 21	Measurement 22	Measurement 23	Measurement 24	Measurement 25	Measurement 26	Measurement 27	Measurement 28	Measurement 29	Measurement 30	Measurement 31	Measurement 32	Measurement 33	Measurement 34	Measurement 35
Time (min):	1.31144	7.90297	14.5	21.0743	27.6406	34.234	40.9373	47.5174	54.0824	60.6602	67.2457	73.8622	80.4751	87.0765	93.6899	100.288	106.909	113.487	120.193	126.798	133.41	140.025	146.642	153.359	160	166.619	173.226	179.817	186.422	193.031	199.658	206.273	212.881	219.509	226.137
Background	1.63701	1.6237	1.61565	1.60712	1.61993	1.62448	1.62003	1.62904	1.63664	1.6375	1.62474	1.62416	1.61784	1.62302	1.60326	1.61034	1.61868	1.61342	1.62122	1.61508	1.61926	1.61294	1.6265	1.6163	1.62157	1.61219	1.60881	1.60277	1.62041	1.59538	1.58573	1.59337	1.59435	1.59747	1.58756
Adult	180.69	171.578	169.207	167.559	168.292	162.953	155.371	141.098	121.374	107.526	99.7875	95.4441	93.0295	91.4314	91.5259	92.6627	94.1405	96.2672	162.906	162.866	163.352	160.231	160.076	112.086	79.2126	62.4201	54.3934	48.9638	45.5617	43.1743	40.9662	39.1748	37.6674	35.7874	35.0862
P0	75.9577	70.8292	69.3445	68.6091	68.4976	68.2085	41.7567	25.8595	20.0804	17.1042	15.4354	14.5483	13.8728	14.097	14.0529	14.8264	15.5412	16.4961	49.1417	45.5358	45.3418	45.3278	45.8026	17.8554	9.83813	7.53064	6.3697	5.43053	4.62301	4.10227	3.49255	3.1684	2.97805	2.65681	2.39639
P7	105.23	99.2785	97.6473	95.9427	95.9264	95.7121	66.19	41.5344	33.4657	29.446	27.3632	27.1369	27.7679	29.5154	31.2281	33.8993	36.6664	39.5133	76.2592	66.3781	61.9463	59.6811	58.3245	23.4035	13.835	10.4712	8.62377	7.08445	6.09705	5.25231	4.4569	4.0736	3.59404	3.23667	2.84028
OCR Group Error (pmol/min)	StandardMean
Measurement:	Measurement 1	Measurement 2	Measurement 3	Measurement 4	Measurement 5	Measurement 6	Measurement 7	Measurement 8	Measurement 9	Measurement 10	Measurement 11	Measurement 12	Measurement 13	Measurement 14	Measurement 15	Measurement 16	Measurement 17	Measurement 18	Measurement 19	Measurement 20	Measurement 21	Measurement 22	Measurement 23	Measurement 24	Measurement 25	Measurement 26	Measurement 27	Measurement 28	Measurement 29	Measurement 30	Measurement 31	Measurement 32	Measurement 33	Measurement 34	Measurement 35
Time (min):	1.31144	7.90297	14.5	21.0743	27.6406	34.234	40.9373	47.5174	54.0824	60.6602	67.2457	73.8622	80.4751	87.0765	93.6899	100.288	106.909	113.487	120.193	126.798	133.41	140.025	146.642	153.359	160	166.619	173.226	179.817	186.422	193.031	199.658	206.273	212.881	219.509	226.137
Background	1.15255	1.14166	1.13521	1.12968	1.13848	1.14128	1.13808	1.14456	1.15013	1.15059	1.14173	1.14124	1.13678	1.14064	1.12683	1.13166	1.13817	1.13431	1.13947	1.1354	1.13822	1.13402	1.14326	1.13645	1.14026	1.13349	1.13128	1.12699	1.13992	1.12141	1.1148	1.12047	1.12121	1.12402	1.11598
Adult	11.0024	10.2391	9.91881	9.99911	10.182	10.455	11.9114	10.6197	8.75785	7.67506	7.28658	7.3044	7.56989	7.6599	8.26689	8.7415	9.25524	9.78382	12.0154	12.8431	12.7376	13.7845	13.4919	7.41635	3.62059	3.56554	3.67326	3.92025	3.9094	3.89893	3.84027	3.89783	3.8671	4.04208	3.89153
P0	6.3028	6.13597	6.11554	6.1078	6.07639	6.08561	3.84608	2.96403	2.53383	2.35417	2.28869	2.22075	2.22534	2.24499	2.29947	2.39558	2.47662	2.60053	5.78384	5.59362	5.54775	5.52763	5.51982	2.76302	1.98161	1.81771	1.73979	1.6855	1.65998	1.62729	1.60659	1.58641	1.56434	1.56382	1.54177
P7	9.15909	8.81884	8.78221	8.24873	8.2528	8.26215	8.49793	7.98041	6.36208	5.05138	4.21454	3.88889	4.03616	4.36142	4.81078	5.28417	5.74165	6.16977	8.77425	8.34873	7.89839	7.5643	7.45021	4.26869	2.62411	2.47333	2.43951	2.35195	2.27843	2.26194	2.20972	2.16225	2.12532	2.08454	2.06236
ECAR Group Data (pmol/min)
Measurement:	Measurement 1	Measurement 2	Measurement 3	Measurement 4	Measurement 5	Measurement 6	Measurement 7	Measurement 8	Measurement 9	Measurement 10	Measurement 11	Measurement 12	Measurement 13	Measurement 14	Measurement 15	Measurement 16	Measurement 17	Measurement 18	Measurement 19	Measurement 20	Measurement 21	Measurement 22	Measurement 23	Measurement 24	Measurement 25	Measurement 26	Measurement 27	Measurement 28	Measurement 29	Measurement 30	Measurement 31	Measurement 32	Measurement 33	Measurement 34	Measurement 35
Time (min):	1.31144	7.90297	14.5	21.0743	27.6406	34.234	40.9373	47.5174	54.0824	60.6602	67.2457	73.8622	80.4751	87.0765	93.6899	100.288	106.909	113.487	120.193	126.798	133.41	140.025	146.642	153.359	160	166.619	173.226	179.817	186.422	193.031	199.658	206.273	212.881	219.509	226.137
Background	0.858326	0.584059	0.500036	0.505349	0.474306	0.431409	0.383753	0.34252	0.323346	0.326352	0.313991	0.306519	0.304708	0.291769	0.283127	0.271787	0.269432	0.265616	0.235874	0.208357	0.197156	0.190021	0.18544	0.200373	0.180923	0.174912	0.169942	0.176308	0.186885	0.172074	0.162366	0.171939	0.155349	0.157692	0.155428
Adult	104.337	90.8992	91.1144	91.1024	90.7962	81.2427	94.5781	117.395	125.741	128.511	129.506	127.574	124.67	121.465	119.33	116.862	113.209	110.812	102.84	106.044	105.841	100.878	99.1877	89.8992	85.2099	81.9453	78.8893	77.9262	75.9777	73.6379	73.3277	72.9649	71.6426	67.8266	67.6766
P0	14.9545	12.5145	12.0858	11.872	11.7985	11.4378	23.1035	28.2556	29.3616	29.5	29.3049	28.8294	28.3173	27.797	27.4624	27.0811	26.909	26.5955	22.9559	25.4103	26.0054	26.0533	25.6709	20.957	19.6062	19.1059	18.7722	18.4163	17.9792	17.4572	17.1243	16.7119	16.3001	16.0124	15.7382
P7	26.4786	21.4661	20.447	19.5351	19.4497	19.2693	34.1685	40.4985	38.1816	37.0968	37.1907	36.9993	37.027	36.8354	36.317	36.2323	36.2041	35.9022	35.1109	35.4691	35.3257	35.6713	35.597	28.8383	27.7906	27.3757	27.0148	25.7704	25.1637	24.6701	24.28	23.999	23.3143	23.0872	22.6819
ECAR Group Error (pmol/min)	StandardMean
Measurement:	Measurement 1	Measurement 2	Measurement 3	Measurement 4	Measurement 5	Measurement 6	Measurement 7	Measurement 8	Measurement 9	Measurement 10	Measurement 11	Measurement 12	Measurement 13	Measurement 14	Measurement 15	Measurement 16	Measurement 17	Measurement 18	Measurement 19	Measurement 20	Measurement 21	Measurement 22	Measurement 23	Measurement 24	Measurement 25	Measurement 26	Measurement 27	Measurement 28	Measurement 29	Measurement 30	Measurement 31	Measurement 32	Measurement 33	Measurement 34	Measurement 35
Time (min):	1.31144	7.90297	14.5	21.0743	27.6406	34.234	40.9373	47.5174	54.0824	60.6602	67.2457	73.8622	80.4751	87.0765	93.6899	100.288	106.909	113.487	120.193	126.798	133.41	140.025	146.642	153.359	160	166.619	173.226	179.817	186.422	193.031	199.658	206.273	212.881	219.509	226.137
Background	0.610293	0.425011	0.35121	0.355272	0.334415	0.304601	0.272169	0.243146	0.229942	0.230835	0.222643	0.218068	0.217622	0.207629	0.20179	0.193201	0.191407	0.18941	0.167285	0.149259	0.140803	0.13602	0.131178	0.142692	0.127918	0.124392	0.121307	0.124092	0.132351	0.122633	0.116533	0.122353	0.110874	0.112314	0.111586
Adult	8.62793	9.02624	8.99009	8.99444	9.10184	9.79805	10.5707	8.74038	9.35019	9.0012	8.69273	8.3438	7.96757	7.48847	7.76224	7.7431	7.26793	6.98363	6.96535	6.45214	5.88451	4.63628	4.58052	5.0845	4.62208	4.43301	4.68868	3.8592	3.88018	4.63223	3.86182	3.87957	4.14202	5.95891	4.69138
P0	1.12414	0.941424	0.941515	0.959537	0.954692	0.954572	1.84661	1.88929	1.94971	1.94918	1.96952	1.97229	1.94481	1.95556	1.90079	1.91704	1.92052	1.90931	1.7741	1.81131	1.84565	1.83619	1.81174	1.5543	1.53308	1.52178	1.5164	1.50014	1.50107	1.49631	1.49309	1.48053	1.45762	1.45257	1.42659
P7	5.89722	3.83587	3.55675	3.31131	3.26079	3.28229	3.52211	4.22476	3.71576	3.55625	3.55406	3.38274	3.2452	3.22283	3.11589	3.24516	3.37102	3.39971	3.49834	3.34332	3.34896	3.1714	3.13696	2.45265	2.2744	2.17038	2.18076	2.18607	2.18689	2.22923	2.2076	2.27331	2.31335	2.29558	2.30182
PER Group Data (pmol/min)
Measurement:	Measurement 1	Measurement 2	Measurement 3	Measurement 4	Measurement 5	Measurement 6	Measurement 7	Measurement 8	Measurement 9	Measurement 10	Measurement 11	Measurement 12	Measurement 13	Measurement 14	Measurement 15	Measurement 16	Measurement 17	Measurement 18	Measurement 19	Measurement 20	Measurement 21	Measurement 22	Measurement 23	Measurement 24	Measurement 25	Measurement 26	Measurement 27	Measurement 28	Measurement 29	Measurement 30	Measurement 31	Measurement 32	Measurement 33	Measurement 34	Measurement 35
Time (min):	1.31144	7.90297	14.5	21.0743	27.6406	34.234	40.9373	47.5174	54.0824	60.6602	67.2457	73.8622	80.4751	87.0765	93.6899	100.288	106.909	113.487	120.193	126.798	133.41	140.025	146.642	153.359	160	166.619	173.226	179.817	186.422	193.031	199.658	206.273	212.881	219.509	226.137
Background	0	0	0	0	0	0	0	0	0	0	0	0	0	0	0	0	0	0	0	0	0	0	0	0	0	0	0	0	0	0	0	0	0	0	0
Adult	0	0	0	0	0	0	0	0	0	0	0	0	0	0	0	0	0	0	0	0	0	0	0	0	0	0	0	0	0	0	0	0	0	0	0
P0	0	0	0	0	0	0	0	0	0	0	0	0	0	0	0	0	0	0	0	0	0	0	0	0	0	0	0	0	0	0	0	0	0	0	0
P7	0	0	0	0	0	0	0	0	0	0	0	0	0	0	0	0	0	0	0	0	0	0	0	0	0	0	0	0	0	0	0	0	0	0	0
PER Group Error (pmol/min)	StandardMean
Measurement:	Measurement 1	Measurement 2	Measurement 3	Measurement 4	Measurement 5	Measurement 6	Measurement 7	Measurement 8	Measurement 9	Measurement 10	Measurement 11	Measurement 12	Measurement 13	Measurement 14	Measurement 15	Measurement 16	Measurement 17	Measurement 18	Measurement 19	Measurement 20	Measurement 21	Measurement 22	Measurement 23	Measurement 24	Measurement 25	Measurement 26	Measurement 27	Measurement 28	Measurement 29	Measurement 30	Measurement 31	Measurement 32	Measurement 33	Measurement 34	Measurement 35
Time (min):	1.31144	7.90297	14.5	21.0743	27.6406	34.234	40.9373	47.5174	54.0824	60.6602	67.2457	73.8622	80.4751	87.0765	93.6899	100.288	106.909	113.487	120.193	126.798	133.41	140.025	146.642	153.359	160	166.619	173.226	179.817	186.422	193.031	199.658	206.273	212.881	219.509	226.137
Background	0	0	0	0	0	0	0	0	0	0	0	0	0	0	0	0	0	0	0	0	0	0	0	0	0	0	0	0	0	0	0	0	0	0	0
Adult	0	0	0	0	0	0	0	0	0	0	0	0	0	0	0	0	0	0	0	0	0	0	0	0	0	0	0	0	0	0	0	0	0	0	0
P0	0	0	0	0	0	0	0	0	0	0	0	0	0	0	0	0	0	0	0	0	0	0	0	0	0	0	0	0	0	0	0	0	0	0	0
P7	0	0	0	0	0	0	0	0	0	0	0	0	0	0	0	0	0	0	0	0	0	0	0	0	0	0	0	0	0	0	0	0	0	0	0

## Sheet: Normalized Rate
Measurement	Well	Group	Time	OCR	ECAR	PER
1	A01	Background	1.31144	0	0	0
1	A02	Background	1.31144	0	0	0
1	A03	Background	1.31144	0	0	0
1	A04	Background	1.31144	0	0	0
1	A05	Background	1.31144	0	0	0
1	A06	Background	1.31144	0	0	0
1	A07	Background	1.31144	0	0	0
1	A08	Background	1.31144	0	0	0
1	A09	Background	1.31144	0	0	0
1	A10	Background	1.31144	0	0	0
1	A11	Background	1.31144	0	0	0
1	A12	Background	1.31144	0	0	0
1	B01	Adult	1.31144	6439.17	3389.48	0
1	B02	Adult	1.31144	6800.14	3447.75	0
1	B03	Adult	1.31144	7286.6	3575.58	0
1	B04	Adult	1.31144	5524.68	3246.02	0
1	B05	Adult	1.31144	7189.16	5006.1	0
1	B06	Adult	1.31144	6443.78	3957.74	0
1	B07	Adult	1.31144	4515.67	2529.07	0
1	B08	Adult	1.31144	5622.32	3138.23	0
1	B09	Background	1.31144	0	0	0
1	B10	Background	1.31144	0	0	0
1	B11	Background	1.31144	0	0	0
1	B12	Background	1.31144	0	0	0
1	C01	Background	1.31144	0	0	0
1	C02	Background	1.31144	0	0	0
1	C03	Background	1.31144	0	0	0
1	C04	Background	1.31144	0	0	0
1	C05	Background	1.31144	0	0	0
1	C06	Background	1.31144	0	0	0
1	C07	Background	1.31144	0	0	0
1	C08	Background	1.31144	0	0	0
1	C09	Background	1.31144	0	0	0
1	C10	Background	1.31144	0	0	0
1	C11	Background	1.31144	0	0	0
1	C12	Background	1.31144	0	0	0
1	D01	P0	1.31144	8015.42	997.762	0
1	D02	P0	1.31144	8394.44	1320.44	0
1	D03	Background	1.31144	0	0	0
1	D04	P0	1.31144	6956.7	1234.46	0
1	D05	P0	1.31144	8503.94	1533.29	0
1	D06	P0	1.31144	4205.69	893.277	0
1	D07	P0	1.31144	6220.54	1693.91	0
1	D08	P0	1.31144	4379.66	773.157	0
1	D09	P0	1.31144	6043.76	1587.4	0
1	D10	Background	1.31144	0	0	0
1	D11	P0	1.31144	8725.89	1732.07	0
1	D12	P0	1.31144	5665.65	696.114	0
1	E01	P0	1.31144	3647.42	1262.91	0
1	E02	P0	1.31144	4232.11	997.94	0
1	E03	P0	1.31144	3680.4	772.214	0
1	E04	P0	1.31144	10304.4	1514.28	0
1	E05	P0	1.31144	7888.91	1845.09	0
1	E06	P0	1.31144	4063.75	763.158	0
1	E07	P0	1.31144	3115.36	615.995	0
1	E08	P0	1.31144	5353.95	919.453	0
1	E09	P0	1.31144	4213.82	1008.79	0
1	E10	P0	1.31144	3246.11	845.185	0
1	E11	Background	1.31144	0	0	0
1	E12	Background	1.31144	0	0	0
1	F01	P7	1.31144	8144.1	1204.66	0
1	F02	P7	1.31144	10938.9	2414.07	0
1	F03	P7	1.31144	11502.4	4619.89	0
1	F04	P7	1.31144	6918.62	1864.62	0
1	F05	P7	1.31144	9903.67	2367.9	0
1	F06	P7	1.31144	7257.48	1283.96	0
1	F07	Background	1.31144	0	0	0
1	F08	Background	1.31144	0	0	0
1	F09	Background	1.31144	0	0	0
1	F10	Background	1.31144	0	0	0
1	F11	Background	1.31144	0	0	0
1	F12	Background	1.31144	0	0	0
1	G01	Background	1.31144	0	0	0
1	G02	Background	1.31144	0	0	0
1	G03	Background	1.31144	0	0	0
1	G04	Background	1.31144	0	0	0
1	G05	Background	1.31144	0	0	0
1	G06	Background	1.31144	0	0	0
1	G07	Background	1.31144	0	0	0
1	G08	Background	1.31144	0	0	0
1	G09	Background	1.31144	0	0	0
1	G10	Background	1.31144	0	0	0
1	G11	Background	1.31144	0	0	0
1	G12	Background	1.31144	0	0	0
1	H01	Background	1.31144	0	0	0
1	H02	Background	1.31144	0	0	0
1	H03	Background	1.31144	0	0	0
1	H04	Background	1.31144	0	0	0
1	H05	Background	1.31144	0	0	0
1	H06	Background	1.31144	0	0	0
1	H07	Background	1.31144	0	0	0
1	H08	Background	1.31144	0	0	0
1	H09	Background	1.31144	0	0	0
1	H10	Background	1.31144	0	0	0
1	H11	Background	1.31144	0	0	0
1	H12	Background	1.31144	0	0	0
2	A01	Background	7.90297	0	0	0
2	A02	Background	7.90297	0	0	0
2	A03	Background	7.90297	0	0	0
2	A04	Background	7.90297	0	0	0
2	A05	Background	7.90297	0	0	0
2	A06	Background	7.90297	0	0	0
2	A07	Background	7.90297	0	0	0
2	A08	Background	7.90297	0	0	0
2	A09	Background	7.90297	0	0	0
2	A10	Background	7.90297	0	0	0
2	A11	Background	7.90297	0	0	0
2	A12	Background	7.90297	0	0	0
2	B01	Adult	7.90297	6167.69	3692.63	0
2	B02	Adult	7.90297	3657.62	1541.72	0
2	B03	Adult	7.90297	6972.26	2898.29	0
2	B04	Adult	7.90297	5232.79	2947.55	0
2	B05	Adult	7.90297	6736.93	4485.29	0
2	B06	Adult	7.90297	6044.68	3196.81	0
2	B07	Adult	7.90297	4336.46	2078.2	0
2	B08	Adult	7.90297	5361.2	2343.89	0
2	B09	Background	7.90297	0	0	0
2	B10	Background	7.90297	0	0	0
2	B11	Background	7.90297	0	0	0
2	B12	Background	7.90297	0	0	0
2	C01	Background	7.90297	0	0	0
2	C02	Background	7.90297	0	0	0
2	C03	Background	7.90297	0	0	0
2	C04	Background	7.90297	0	0	0
2	C05	Background	7.90297	0	0	0
2	C06	Background	7.90297	0	0	0
2	C07	Background	7.90297	0	0	0
2	C08	Background	7.90297	0	0	0
2	C09	Background	7.90297	0	0	0
2	C10	Background	7.90297	0	0	0
2	C11	Background	7.90297	0	0	0
2	C12	Background	7.90297	0	0	0
2	D01	P0	7.90297	7635.9	914.45	0
2	D02	P0	7.90297	8117.57	1054.35	0
2	D03	Background	7.90297	0	0	0
2	D04	P0	7.90297	6481.68	1222.23	0
2	D05	P0	7.90297	7915.63	1472.31	0
2	D06	P0	7.90297	3848.86	846.275	0
2	D07	P0	7.90297	5860.99	1317.86	0
2	D08	P0	7.90297	4120.89	705.069	0
2	D09	P0	7.90297	5535.1	1149	0
2	D10	Background	7.90297	0	0	0
2	D11	P0	7.90297	8311.6	1360.08	0
2	D12	P0	7.90297	5354.36	653.92	0
2	E01	P0	7.90297	3750.22	1174.55	0
2	E02	P0	7.90297	3750.15	884.184	0
2	E03	P0	7.90297	3332.31	644.565	0
2	E04	P0	7.90297	9712.15	1146.43	0
2	E05	P0	7.90297	7361.28	1556.5	0
2	E06	P0	7.90297	3641.45	670.882	0
2	E07	P0	7.90297	2549.58	530.086	0
2	E08	P0	7.90297	4868.8	844.313	0
2	E09	P0	7.90297	3903.01	567.953	0
2	E10	P0	7.90297	2916.53	538.143	0
2	E11	Background	7.90297	0	0	0
2	E12	Background	7.90297	0	0	0
2	F01	P7	7.90297	7760.2	1392.26	0
2	F02	P7	7.90297	10308.2	1721.19	0
2	F03	P7	7.90297	10852.2	3385.36	0
2	F04	P7	7.90297	6439.83	1473.54	0
2	F05	P7	7.90297	9455.64	2062.92	0
2	F06	P7	7.90297	6757.21	1115.95	0
2	F07	Background	7.90297	0	0	0
2	F08	Background	7.90297	0	0	0
2	F09	Background	7.90297	0	0	0
2	F10	Background	7.90297	0	0	0
2	F11	Background	7.90297	0	0	0
2	F12	Background	7.90297	0	0	0
2	G01	Background	7.90297	0	0	0
2	G02	Background	7.90297	0	0	0
2	G03	Background	7.90297	0	0	0
2	G04	Background	7.90297	0	0	0
2	G05	Background	7.90297	0	0	0
2	G06	Background	7.90297	0	0	0
2	G07	Background	7.90297	0	0	0
2	G08	Background	7.90297	0	0	0
2	G09	Background	7.90297	0	0	0
2	G10	Background	7.90297	0	0	0
2	G11	Background	7.90297	0	0	0
2	G12	Background	7.90297	0	0	0
2	H01	Background	7.90297	0	0	0
2	H02	Background	7.90297	0	0	0
2	H03	Background	7.90297	0	0	0
2	H04	Background	7.90297	0	0	0
2	H05	Background	7.90297	0	0	0
2	H06	Background	7.90297	0	0	0
2	H07	Background	7.90297	0	0	0
2	H08	Background	7.90297	0	0	0
2	H09	Background	7.90297	0	0	0
2	H10	Background	7.90297	0	0	0
2	H11	Background	7.90297	0	0	0
2	H12	Background	7.90297	0	0	0
3	A01	Background	14.5	0	0	0
3	A02	Background	14.5	0	0	0
3	A03	Background	14.5	0	0	0
3	A04	Background	14.5	0	0	0
3	A05	Background	14.5	0	0	0
3	A06	Background	14.5	0	0	0
3	A07	Background	14.5	0	0	0
3	A08	Background	14.5	0	0	0
3	A09	Background	14.5	0	0	0
3	A10	Background	14.5	0	0	0
3	A11	Background	14.5	0	0	0
3	A12	Background	14.5	0	0	0
3	B01	Adult	14.5	6083.03	3706.05	0
3	B02	Adult	14.5	3514.91	1612.18	0
3	B03	Adult	14.5	6852.3	2950.14	0
3	B04	Adult	14.5	5168.88	3000.67	0
3	B05	Adult	14.5	6590.23	4478.19	0
3	B06	Adult	14.5	5996.2	3145.67	0
3	B07	Adult	14.5	4279.14	2084.65	0
3	B08	Adult	14.5	5317.55	2328.54	0
3	B09	Background	14.5	0	0	0
3	B10	Background	14.5	0	0	0
3	B11	Background	14.5	0	0	0
3	B12	Background	14.5	0	0	0
3	C01	Background	14.5	0	0	0
3	C02	Background	14.5	0	0	0
3	C03	Background	14.5	0	0	0
3	C04	Background	14.5	0	0	0
3	C05	Background	14.5	0	0	0
3	C06	Background	14.5	0	0	0
3	C07	Background	14.5	0	0	0
3	C08	Background	14.5	0	0	0
3	C09	Background	14.5	0	0	0
3	C10	Background	14.5	0	0	0
3	C11	Background	14.5	0	0	0
3	C12	Background	14.5	0	0	0
3	D01	P0	14.5	7525.97	904.653	0
3	D02	P0	14.5	7986.36	1129.49	0
3	D03	Background	14.5	0	0	0
3	D04	P0	14.5	6364.5	1111.29	0
3	D05	P0	14.5	7724.27	1401.05	0
3	D06	P0	14.5	3721.67	817.856	0
3	D07	P0	14.5	5787.96	1268.99	0
3	D08	P0	14.5	4033.72	668.827	0
3	D09	P0	14.5	5451.16	1084.37	0
3	D10	Background	14.5	0	0	0
3	D11	P0	14.5	8224.4	1310.29	0
3	D12	P0	14.5	5246.47	660.924	0
3	E01	P0	14.5	3780.65	1201.54	0
3	E02	P0	14.5	3588.35	1053.65	0
3	E03	P0	14.5	3214.68	535.569	0
3	E04	P0	14.5	9579.36	1090.24	0
3	E05	P0	14.5	7237.12	1472.14	0
3	E06	P0	14.5	3484.46	621.985	0
3	E07	P0	14.5	2465.91	492.925	0
3	E08	P0	14.5	4736.39	793.408	0
3	E09	P0	14.5	3737.9	471.203	0
3	E10	P0	14.5	2792.57	503.144	0
3	E11	Background	14.5	0	0	0
3	E12	Background	14.5	0	0	0
3	F01	P7	14.5	7650.86	1352.67	0
3	F02	P7	14.5	10162.3	1544.29	0
3	F03	P7	14.5	10687.5	3171.34	0
3	F04	P7	14.5	6296.4	1458.1	0
3	F05	P7	14.5	9316.82	2027.22	0
3	F06	P7	14.5	6611.97	1068.17	0
3	F07	Background	14.5	0	0	0
3	F08	Background	14.5	0	0	0
3	F09	Background	14.5	0	0	0
3	F10	Background	14.5	0	0	0
3	F11	Background	14.5	0	0	0
3	F12	Background	14.5	0	0	0
3	G01	Background	14.5	0	0	0
3	G02	Background	14.5	0	0	0
3	G03	Background	14.5	0	0	0
3	G04	Background	14.5	0	0	0
3	G05	Background	14.5	0	0	0
3	G06	Background	14.5	0	0	0
3	G07	Background	14.5	0	0	0
3	G08	Background	14.5	0	0	0
3	G09	Background	14.5	0	0	0
3	G10	Background	14.5	0	0	0
3	G11	Background	14.5	0	0	0
3	G12	Background	14.5	0	0	0
3	H01	Background	14.5	0	0	0
3	H02	Background	14.5	0	0	0
3	H03	Background	14.5	0	0	0
3	H04	Background	14.5	0	0	0
3	H05	Background	14.5	0	0	0
3	H06	Background	14.5	0	0	0
3	H07	Background	14.5	0	0	0
3	H08	Background	14.5	0	0	0
3	H09	Background	14.5	0	0	0
3	H10	Background	14.5	0	0	0
3	H11	Background	14.5	0	0	0
3	H12	Background	14.5	0	0	0
4	A01	Background	21.0743	0	0	0
4	A02	Background	21.0743	0	0	0
4	A03	Background	21.0743	0	0	0
4	A04	Background	21.0743	0	0	0
4	A05	Background	21.0743	0	0	0
4	A06	Background	21.0743	0	0	0
4	A07	Background	21.0743	0	0	0
4	A08	Background	21.0743	0	0	0
4	A09	Background	21.0743	0	0	0
4	A10	Background	21.0743	0	0	0
4	A11	Background	21.0743	0	0	0
4	A12	Background	21.0743	0	0	0
4	B01	Adult	21.0743	6050.2	3740	0
4	B02	Adult	21.0743	3513.48	1617.74	0
4	B03	Adult	21.0743	6805.06	2995.17	0
4	B04	Adult	21.0743	4989.92	2962.69	0
4	B05	Adult	21.0743	6526.43	4485.67	0
4	B06	Adult	21.0743	5973.54	3061.51	0
4	B07	Adult	21.0743	4254.94	2097.01	0
4	B08	Adult	21.0743	5294.8	2348.99	0
4	B09	Background	21.0743	0	0	0
4	B10	Background	21.0743	0	0	0
4	B11	Background	21.0743	0	0	0
4	B12	Background	21.0743	0	0	0
4	C01	Background	21.0743	0	0	0
4	C02	Background	21.0743	0	0	0
4	C03	Background	21.0743	0	0	0
4	C04	Background	21.0743	0	0	0
4	C05	Background	21.0743	0	0	0
4	C06	Background	21.0743	0	0	0
4	C07	Background	21.0743	0	0	0
4	C08	Background	21.0743	0	0	0
4	C09	Background	21.0743	0	0	0
4	C10	Background	21.0743	0	0	0
4	C11	Background	21.0743	0	0	0
4	C12	Background	21.0743	0	0	0
4	D01	P0	21.0743	7450.72	888.644	0
4	D02	P0	21.0743	8010.67	1147.92	0
4	D03	Background	21.0743	0	0	0
4	D04	P0	21.0743	6314.86	1072.35	0
4	D05	P0	21.0743	7574.09	1388.24	0
4	D06	P0	21.0743	3666.23	776.664	0
4	D07	P0	21.0743	5732	1243.97	0
4	D08	P0	21.0743	3978	622.454	0
4	D09	P0	21.0743	5378.59	979.322	0
4	D10	Background	21.0743	0	0	0
4	D11	P0	21.0743	8188.02	1368.66	0
4	D12	P0	21.0743	5223.02	687.783	0
4	E01	P0	21.0743	3756.38	1175.3	0
4	E02	P0	21.0743	3520.87	1061.75	0
4	E03	P0	21.0743	3145.53	445.116	0
4	E04	P0	21.0743	9516.05	1091.91	0
4	E05	P0	21.0743	7159.47	1453.91	0
4	E06	P0	21.0743	3420.57	614.262	0
4	E07	P0	21.0743	2437.16	509.772	0
4	E08	P0	21.0743	4681.13	789.642	0
4	E09	P0	21.0743	3648.42	475.289	0
4	E10	P0	21.0743	2750.63	471.603	0
4	E11	Background	21.0743	0	0	0
4	E12	Background	21.0743	0	0	0
4	F01	P7	21.0743	7600.4	1239.38	0
4	F02	P7	21.0743	10144.3	1491.39	0
4	F03	P7	21.0743	10068.1	2941.57	0
4	F04	P7	21.0743	6210.64	1423.7	0
4	F05	P7	21.0743	9252.5	2041.86	0
4	F06	P7	21.0743	6564.45	1010.19	0
4	F07	Background	21.0743	0	0	0
4	F08	Background	21.0743	0	0	0
4	F09	Background	21.0743	0	0	0
4	F10	Background	21.0743	0	0	0
4	F11	Background	21.0743	0	0	0
4	F12	Background	21.0743	0	0	0
4	G01	Background	21.0743	0	0	0
4	G02	Background	21.0743	0	0	0
4	G03	Background	21.0743	0	0	0
4	G04	Background	21.0743	0	0	0
4	G05	Background	21.0743	0	0	0
4	G06	Background	21.0743	0	0	0
4	G07	Background	21.0743	0	0	0
4	G08	Background	21.0743	0	0	0
4	G09	Background	21.0743	0	0	0
4	G10	Background	21.0743	0	0	0
4	G11	Background	21.0743	0	0	0
4	G12	Background	21.0743	0	0	0
4	H01	Background	21.0743	0	0	0
4	H02	Background	21.0743	0	0	0
4	H03	Background	21.0743	0	0	0
4	H04	Background	21.0743	0	0	0
4	H05	Background	21.0743	0	0	0
4	H06	Background	21.0743	0	0	0
4	H07	Background	21.0743	0	0	0
4	H08	Background	21.0743	0	0	0
4	H09	Background	21.0743	0	0	0
4	H10	Background	21.0743	0	0	0
4	H11	Background	21.0743	0	0	0
4	H12	Background	21.0743	0	0	0
5	A01	Background	27.6406	0	0	0
5	A02	Background	27.6406	0	0	0
5	A03	Background	27.6406	0	0	0
5	A04	Background	27.6406	0	0	0
5	A05	Background	27.6406	0	0	0
5	A06	Background	27.6406	0	0	0
5	A07	Background	27.6406	0	0	0
5	A08	Background	27.6406	0	0	0
5	A09	Background	27.6406	0	0	0
5	A10	Background	27.6406	0	0	0
5	A11	Background	27.6406	0	0	0
5	A12	Background	27.6406	0	0	0
5	B01	Adult	27.6406	6118.94	3806.96	0
5	B02	Adult	27.6406	3527.42	1614.82	0
5	B03	Adult	27.6406	6840.64	2996.3	0
5	B04	Adult	27.6406	4969.69	2920.3	0
5	B05	Adult	27.6406	6559.24	4470.77	0
5	B06	Adult	27.6406	6000.04	2984.42	0
5	B07	Adult	27.6406	4266.61	2076.01	0
5	B08	Adult	27.6406	5314.29	2363.38	0
5	B09	Background	27.6406	0	0	0
5	B10	Background	27.6406	0	0	0
5	B11	Background	27.6406	0	0	0
5	B12	Background	27.6406	0	0	0
5	C01	Background	27.6406	0	0	0
5	C02	Background	27.6406	0	0	0
5	C03	Background	27.6406	0	0	0
5	C04	Background	27.6406	0	0	0
5	C05	Background	27.6406	0	0	0
5	C06	Background	27.6406	0	0	0
5	C07	Background	27.6406	0	0	0
5	C08	Background	27.6406	0	0	0
5	C09	Background	27.6406	0	0	0
5	C10	Background	27.6406	0	0	0
5	C11	Background	27.6406	0	0	0
5	C12	Background	27.6406	0	0	0
5	D01	P0	27.6406	7456.52	891.755	0
5	D02	P0	27.6406	7950.59	1174.66	0
5	D03	Background	27.6406	0	0	0
5	D04	P0	27.6406	6326.35	1076.48	0
5	D05	P0	27.6406	7421.02	1393.18	0
5	D06	P0	27.6406	3654.22	806.132	0
5	D07	P0	27.6406	5724.72	1218.8	0
5	D08	P0	27.6406	3969.88	628.31	0
5	D09	P0	27.6406	5401.38	938.884	0
5	D10	Background	27.6406	0	0	0
5	D11	P0	27.6406	8209.32	1418.64	0
5	D12	P0	27.6406	5257.2	724.468	0
5	E01	P0	27.6406	3737.46	1172.95	0
5	E02	P0	27.6406	3505.64	869.446	0
5	E03	P0	27.6406	3131.64	423.842	0
5	E04	P0	27.6406	9541.08	1084.12	0
5	E05	P0	27.6406	7113.58	1435.39	0
5	E06	P0	27.6406	3400	595.324	0
5	E07	P0	27.6406	2486.12	492.105	0
5	E08	P0	27.6406	4680.69	814.308	0
5	E09	P0	27.6406	3633.08	499.549	0
5	E10	P0	27.6406	2780.39	493.216	0
5	E11	Background	27.6406	0	0	0
5	E12	Background	27.6406	0	0	0
5	F01	P7	27.6406	7636.69	1227.39	0
5	F02	P7	27.6406	10179.6	1480.25	0
5	F03	P7	27.6406	10052.7	2904.24	0
5	F04	P7	27.6406	6216.19	1419.88	0
5	F05	P7	27.6406	9208.62	2054.93	0
5	F06	P7	27.6406	6538.13	1017.07	0
5	F07	Background	27.6406	0	0	0
5	F08	Background	27.6406	0	0	0
5	F09	Background	27.6406	0	0	0
5	F10	Background	27.6406	0	0	0
5	F11	Background	27.6406	0	0	0
5	F12	Background	27.6406	0	0	0
5	G01	Background	27.6406	0	0	0
5	G02	Background	27.6406	0	0	0
5	G03	Background	27.6406	0	0	0
5	G04	Background	27.6406	0	0	0
5	G05	Background	27.6406	0	0	0
5	G06	Background	27.6406	0	0	0
5	G07	Background	27.6406	0	0	0
5	G08	Background	27.6406	0	0	0
5	G09	Background	27.6406	0	0	0
5	G10	Background	27.6406	0	0	0
5	G11	Background	27.6406	0	0	0
5	G12	Background	27.6406	0	0	0
5	H01	Background	27.6406	0	0	0
5	H02	Background	27.6406	0	0	0
5	H03	Background	27.6406	0	0	0
5	H04	Background	27.6406	0	0	0
5	H05	Background	27.6406	0	0	0
5	H06	Background	27.6406	0	0	0
5	H07	Background	27.6406	0	0	0
5	H08	Background	27.6406	0	0	0
5	H09	Background	27.6406	0	0	0
5	H10	Background	27.6406	0	0	0
5	H11	Background	27.6406	0	0	0
5	H12	Background	27.6406	0	0	0
6	A01	Background	34.234	0	0	0
6	A02	Background	34.234	0	0	0
6	A03	Background	34.234	0	0	0
6	A04	Background	34.234	0	0	0
6	A05	Background	34.234	0	0	0
6	A06	Background	34.234	0	0	0
6	A07	Background	34.234	0	0	0
6	A08	Background	34.234	0	0	0
6	A09	Background	34.234	0	0	0
6	A10	Background	34.234	0	0	0
6	A11	Background	34.234	0	0	0
6	A12	Background	34.234	0	0	0
6	B01	Adult	34.234	4917.98	1678.03	0
6	B02	Adult	34.234	3542.66	1600.69	0
6	B03	Adult	34.234	6828.06	2995.83	0
6	B04	Adult	34.234	4939.9	2898.96	0
6	B05	Adult	34.234	6544.3	4419.01	0
6	B06	Adult	34.234	5995.96	2919.49	0
6	B07	Adult	34.234	4260.75	2058.14	0
6	B08	Adult	34.234	5311.41	2374.04	0
6	B09	Background	34.234	0	0	0
6	B10	Background	34.234	0	0	0
6	B11	Background	34.234	0	0	0
6	B12	Background	34.234	0	0	0
6	C01	Background	34.234	0	0	0
6	C02	Background	34.234	0	0	0
6	C03	Background	34.234	0	0	0
6	C04	Background	34.234	0	0	0
6	C05	Background	34.234	0	0	0
6	C06	Background	34.234	0	0	0
6	C07	Background	34.234	0	0	0
6	C08	Background	34.234	0	0	0
6	C09	Background	34.234	0	0	0
6	C10	Background	34.234	0	0	0
6	C11	Background	34.234	0	0	0
6	C12	Background	34.234	0	0	0
6	D01	P0	34.234	7440.16	881.769	0
6	D02	P0	34.234	7953.73	1144.94	0
6	D03	Background	34.234	0	0	0
6	D04	P0	34.234	6286.8	1033.9	0
6	D05	P0	34.234	7387.68	1328.23	0
6	D06	P0	34.234	3639.89	770.651	0
6	D07	P0	34.234	5697.31	1214.5	0
6	D08	P0	34.234	3976.34	605.971	0
6	D09	P0	34.234	5361.64	921.34	0
6	D10	Background	34.234	0	0	0
6	D11	P0	34.234	8212.67	1394.41	0
6	D12	P0	34.234	5258.2	685.03	0
6	E01	P0	34.234	3723.07	1150.57	0
6	E02	P0	34.234	3453.94	763.148	0
6	E03	P0	34.234	3115.8	404.332	0
6	E04	P0	34.234	9533.12	1124	0
6	E05	P0	34.234	7056.43	1391.07	0
6	E06	P0	34.234	3380.09	586.011	0
6	E07	P0	34.234	2471.88	443.357	0
6	E08	P0	34.234	4656.22	812.07	0
6	E09	P0	34.234	3577.94	478.043	0
6	E10	P0	34.234	2753.26	463.254	0
6	E11	Background	34.234	0	0	0
6	E12	Background	34.234	0	0	0
6	F01	P7	34.234	7625.47	1206.99	0
6	F02	P7	34.234	10228.4	1462.5	0
6	F03	P7	34.234	10001.9	2880.62	0
6	F04	P7	34.234	6189.85	1406.16	0
6	F05	P7	34.234	9141.67	2069.63	0
6	F06	P7	34.234	6533.33	984.122	0
6	F07	Background	34.234	0	0	0
6	F08	Background	34.234	0	0	0
6	F09	Background	34.234	0	0	0
6	F10	Background	34.234	0	0	0
6	F11	Background	34.234	0	0	0
6	F12	Background	34.234	0	0	0
6	G01	Background	34.234	0	0	0
6	G02	Background	34.234	0	0	0
6	G03	Background	34.234	0	0	0
6	G04	Background	34.234	0	0	0
6	G05	Background	34.234	0	0	0
6	G06	Background	34.234	0	0	0
6	G07	Background	34.234	0	0	0
6	G08	Background	34.234	0	0	0
6	G09	Background	34.234	0	0	0
6	G10	Background	34.234	0	0	0
6	G11	Background	34.234	0	0	0
6	G12	Background	34.234	0	0	0
6	H01	Background	34.234	0	0	0
6	H02	Background	34.234	0	0	0
6	H03	Background	34.234	0	0	0
6	H04	Background	34.234	0	0	0
6	H05	Background	34.234	0	0	0
6	H06	Background	34.234	0	0	0
6	H07	Background	34.234	0	0	0
6	H08	Background	34.234	0	0	0
6	H09	Background	34.234	0	0	0
6	H10	Background	34.234	0	0	0
6	H11	Background	34.234	0	0	0
6	H12	Background	34.234	0	0	0
7	A01	Background	40.9373	0	0	0
7	A02	Background	40.9373	0	0	0
7	A03	Background	40.9373	0	0	0
7	A04	Background	40.9373	0	0	0
7	A05	Background	40.9373	0	0	0
7	A06	Background	40.9373	0	0	0
7	A07	Background	40.9373	0	0	0
7	A08	Background	40.9373	0	0	0
7	A09	Background	40.9373	0	0	0
7	A10	Background	40.9373	0	0	0
7	A11	Background	40.9373	0	0	0
7	A12	Background	40.9373	0	0	0
7	B01	Adult	40.9373	4768.56	1997.91	0
7	B02	Adult	40.9373	3052.3	2083.66	0
7	B03	Adult	40.9373	6524.41	3681.66	0
7	B04	Adult	40.9373	4435.73	3684.93	0
7	B05	Adult	40.9373	6822.99	4769.79	0
7	B06	Adult	40.9373	5607.1	3366.73	0
7	B07	Adult	40.9373	3973.08	2319.39	0
7	B08	Adult	40.9373	4861.1	2698.17	0
7	B09	Background	40.9373	0	0	0
7	B10	Background	40.9373	0	0	0
7	B11	Background	40.9373	0	0	0
7	B12	Background	40.9373	0	0	0
7	C01	Background	40.9373	0	0	0
7	C02	Background	40.9373	0	0	0
7	C03	Background	40.9373	0	0	0
7	C04	Background	40.9373	0	0	0
7	C05	Background	40.9373	0	0	0
7	C06	Background	40.9373	0	0	0
7	C07	Background	40.9373	0	0	0
7	C08	Background	40.9373	0	0	0
7	C09	Background	40.9373	0	0	0
7	C10	Background	40.9373	0	0	0
7	C11	Background	40.9373	0	0	0
7	C12	Background	40.9373	0	0	0
7	D01	P0	40.9373	5622.4	1487.06	0
7	D02	P0	40.9373	4079.02	2373.26	0
7	D03	Background	40.9373	0	0	0
7	D04	P0	40.9373	3805.92	1889.53	0
7	D05	P0	40.9373	3264.3	3329.21	0
7	D06	P0	40.9373	2096.46	1764.75	0
7	D07	P0	40.9373	4352.26	1825.46	0
7	D08	P0	40.9373	2859.62	1140.68	0
7	D09	P0	40.9373	3566.19	1703.48	0
7	D10	Background	40.9373	0	0	0
7	D11	P0	40.9373	5456.72	2507.55	0
7	D12	P0	40.9373	3533.01	1357.95	0
7	E01	P0	40.9373	2531.37	2185.44	0
7	E02	P0	40.9373	1795.18	1725.46	0
7	E03	P0	40.9373	2202.93	900.083	0
7	E04	P0	40.9373	4667.06	2690.05	0
7	E05	P0	40.9373	4792.34	2389.89	0
7	E06	P0	40.9373	1693.9	1521.75	0
7	E07	P0	40.9373	1139.13	1067.14	0
7	E08	P0	40.9373	3029.13	1357.98	0
7	E09	P0	40.9373	2106.52	1302.51	0
7	E10	P0	40.9373	1647.65	1024.55	0
7	E11	Background	40.9373	0	0	0
7	E12	Background	40.9373	0	0	0
7	F01	P7	40.9373	4364.89	2337.49	0
7	F02	P7	40.9373	6441.31	3209.1	0
7	F03	P7	40.9373	8720.53	3808.87	0
7	F04	P7	40.9373	4580.41	2195.79	0
7	F05	P7	40.9373	6344.07	3805.27	0
7	F06	P7	40.9373	3933.19	2393.34	0
7	F07	Background	40.9373	0	0	0
7	F08	Background	40.9373	0	0	0
7	F09	Background	40.9373	0	0	0
7	F10	Background	40.9373	0	0	0
7	F11	Background	40.9373	0	0	0
7	F12	Background	40.9373	0	0	0
7	G01	Background	40.9373	0	0	0
7	G02	Background	40.9373	0	0	0
7	G03	Background	40.9373	0	0	0
7	G04	Background	40.9373	0	0	0
7	G05	Background	40.9373	0	0	0
7	G06	Background	40.9373	0	0	0
7	G07	Background	40.9373	0	0	0
7	G08	Background	40.9373	0	0	0
7	G09	Background	40.9373	0	0	0
7	G10	Background	40.9373	0	0	0
7	G11	Background	40.9373	0	0	0
7	G12	Background	40.9373	0	0	0
7	H01	Background	40.9373	0	0	0
7	H02	Background	40.9373	0	0	0
7	H03	Background	40.9373	0	0	0
7	H04	Background	40.9373	0	0	0
7	H05	Background	40.9373	0	0	0
7	H06	Background	40.9373	0	0	0
7	H07	Background	40.9373	0	0	0
7	H08	Background	40.9373	0	0	0
7	H09	Background	40.9373	0	0	0
7	H10	Background	40.9373	0	0	0
7	H11	Background	40.9373	0	0	0
7	H12	Background	40.9373	0	0	0
8	A01	Background	47.5174	0	0	0
8	A02	Background	47.5174	0	0	0
8	A03	Background	47.5174	0	0	0
8	A04	Background	47.5174	0	0	0
8	A05	Background	47.5174	0	0	0
8	A06	Background	47.5174	0	0	0
8	A07	Background	47.5174	0	0	0
8	A08	Background	47.5174	0	0	0
8	A09	Background	47.5174	0	0	0
8	A10	Background	47.5174	0	0	0
8	A11	Background	47.5174	0	0	0
8	A12	Background	47.5174	0	0	0
8	B01	Adult	47.5174	5099.2	3577.19	0
8	B02	Adult	47.5174	2593.36	2577.46	0
8	B03	Adult	47.5174	5621.48	4522.83	0
8	B04	Adult	47.5174	3672.03	4514.15	0
8	B05	Adult	47.5174	6110.19	5085.85	0
8	B06	Adult	47.5174	5175.08	4067.42	0
8	B07	Adult	47.5174	3667.33	2806.39	0
8	B08	Adult	47.5174	4249.48	3377.4	0
8	B09	Background	47.5174	0	0	0
8	B10	Background	47.5174	0	0	0
8	B11	Background	47.5174	0	0	0
8	B12	Background	47.5174	0	0	0
8	C01	Background	47.5174	0	0	0
8	C02	Background	47.5174	0	0	0
8	C03	Background	47.5174	0	0	0
8	C04	Background	47.5174	0	0	0
8	C05	Background	47.5174	0	0	0
8	C06	Background	47.5174	0	0	0
8	C07	Background	47.5174	0	0	0
8	C08	Background	47.5174	0	0	0
8	C09	Background	47.5174	0	0	0
8	C10	Background	47.5174	0	0	0
8	C11	Background	47.5174	0	0	0
8	C12	Background	47.5174	0	0	0
8	D01	P0	47.5174	4086.04	1984.82	0
8	D02	P0	47.5174	2384.76	2902.91	0
8	D03	Background	47.5174	0	0	0
8	D04	P0	47.5174	2527.26	2474.92	0
8	D05	P0	47.5174	2211.66	3588.36	0
8	D06	P0	47.5174	1125.71	2080.45	0
8	D07	P0	47.5174	2923.42	2276.89	0
8	D08	P0	47.5174	1763	1620.35	0
8	D09	P0	47.5174	2379.62	1982.56	0
8	D10	Background	47.5174	0	0	0
8	D11	P0	47.5174	3611.65	3153.07	0
8	D12	P0	47.5174	2317.05	1761.54	0
8	E01	P0	47.5174	1692.83	2355.42	0
8	E02	P0	47.5174	1023.18	2065.49	0
8	E03	P0	47.5174	1463.72	1249.78	0
8	E04	P0	47.5174	2939.51	3001.44	0
8	E05	P0	47.5174	2916.69	2871.91	0
8	E06	P0	47.5174	853.997	1787.73	0
8	E07	P0	47.5174	172.564	1382.81	0
8	E08	P0	47.5174	1593.69	1971.75	0
8	E09	P0	47.5174	1139.95	1588.4	0
8	E10	P0	47.5174	657.559	1369.62	0
8	E11	Background	47.5174	0	0	0
8	E12	Background	47.5174	0	0	0
8	F01	P7	47.5174	2341.55	3019.77	0
8	F02	P7	47.5174	3107.16	4123.46	0
8	F03	P7	47.5174	6804.47	4108	0
8	F04	P7	47.5174	3149.99	2369.74	0
8	F05	P7	47.5174	3951.82	4619.82	0
8	F06	P7	47.5174	2221.33	2797.42	0
8	F07	Background	47.5174	0	0	0
8	F08	Background	47.5174	0	0	0
8	F09	Background	47.5174	0	0	0
8	F10	Background	47.5174	0	0	0
8	F11	Background	47.5174	0	0	0
8	F12	Background	47.5174	0	0	0
8	G01	Background	47.5174	0	0	0
8	G02	Background	47.5174	0	0	0
8	G03	Background	47.5174	0	0	0
8	G04	Background	47.5174	0	0	0
8	G05	Background	47.5174	0	0	0
8	G06	Background	47.5174	0	0	0
8	G07	Background	47.5174	0	0	0
8	G08	Background	47.5174	0	0	0
8	G09	Background	47.5174	0	0	0
8	G10	Background	47.5174	0	0	0
8	G11	Background	47.5174	0	0	0
8	G12	Background	47.5174	0	0	0
8	H01	Background	47.5174	0	0	0
8	H02	Background	47.5174	0	0	0
8	H03	Background	47.5174	0	0	0
8	H04	Background	47.5174	0	0	0
8	H05	Background	47.5174	0	0	0
8	H06	Background	47.5174	0	0	0
8	H07	Background	47.5174	0	0	0
8	H08	Background	47.5174	0	0	0
8	H09	Background	47.5174	0	0	0
8	H10	Background	47.5174	0	0	0
8	H11	Background	47.5174	0	0	0
8	H12	Background	47.5174	0	0	0
9	A01	Background	54.0824	0	0	0
9	A02	Background	54.0824	0	0	0
9	A03	Background	54.0824	0	0	0
9	A04	Background	54.0824	0	0	0
9	A05	Background	54.0824	0	0	0
9	A06	Background	54.0824	0	0	0
9	A07	Background	54.0824	0	0	0
9	A08	Background	54.0824	0	0	0
9	A09	Background	54.0824	0	0	0
9	A10	Background	54.0824	0	0	0
9	A11	Background	54.0824	0	0	0
9	A12	Background	54.0824	0	0	0
9	B01	Adult	54.0824	4788.97	3610.62	0
9	B02	Adult	54.0824	2426.31	2737.76	0
9	B03	Adult	54.0824	4523.35	5011.43	0
9	B04	Adult	54.0824	3000.98	4798.76	0
9	B05	Adult	54.0824	5149.89	5373.78	0
9	B06	Adult	54.0824	4362.91	4377.13	0
9	B07	Adult	54.0824	3357.85	3081.52	0
9	B08	Adult	54.0824	3714.51	3685.15	0
9	B09	Background	54.0824	0	0	0
9	B10	Background	54.0824	0	0	0
9	B11	Background	54.0824	0	0	0
9	B12	Background	54.0824	0	0	0
9	C01	Background	54.0824	0	0	0
9	C02	Background	54.0824	0	0	0
9	C03	Background	54.0824	0	0	0
9	C04	Background	54.0824	0	0	0
9	C05	Background	54.0824	0	0	0
9	C06	Background	54.0824	0	0	0
9	C07	Background	54.0824	0	0	0
9	C08	Background	54.0824	0	0	0
9	C09	Background	54.0824	0	0	0
9	C10	Background	54.0824	0	0	0
9	C11	Background	54.0824	0	0	0
9	C12	Background	54.0824	0	0	0
9	D01	P0	54.0824	3381.9	2117.8	0
9	D02	P0	54.0824	1700.42	3061.92	0
9	D03	Background	54.0824	0	0	0
9	D04	P0	54.0824	2149.69	2601.55	0
9	D05	P0	54.0824	1972.73	3586.82	0
9	D06	P0	54.0824	757.021	2146.06	0
9	D07	P0	54.0824	2367.45	2378.84	0
9	D08	P0	54.0824	1441.03	1681.13	0
9	D09	P0	54.0824	1934.82	2057.25	0
9	D10	Background	54.0824	0	0	0
9	D11	P0	54.0824	2739.99	3441.66	0
9	D12	P0	54.0824	1861.48	1861.83	0
9	E01	P0	54.0824	1437.89	2311.79	0
9	E02	P0	54.0824	850.155	2088.89	0
9	E03	P0	54.0824	1224.29	1294.77	0
9	E04	P0	54.0824	2309.14	3020.83	0
9	E05	P0	54.0824	2143.55	3053.56	0
9	E06	P0	54.0824	545.304	1778.22	0
9	E07	P0	54.0824	-32.3141	1440.34	0
9	E08	P0	54.0824	1063.55	2097	0
9	E09	P0	54.0824	797.106	1645.35	0
9	E10	P0	54.0824	247.643	1506.07	0
9	E11	Background	54.0824	0	0	0
9	E12	Background	54.0824	0	0	0
9	F01	P7	54.0824	1846.94	2983.16	0
9	F02	P7	54.0824	2675.75	3641.38	0
9	F03	P7	54.0824	5472.68	4113.96	0
9	F04	P7	54.0824	2607.79	2325.04	0
9	F05	P7	54.0824	2991.04	4179.41	0
9	F06	P7	54.0824	1790.57	2591.64	0
9	F07	Background	54.0824	0	0	0
9	F08	Background	54.0824	0	0	0
9	F09	Background	54.0824	0	0	0
9	F10	Background	54.0824	0	0	0
9	F11	Background	54.0824	0	0	0
9	F12	Background	54.0824	0	0	0
9	G01	Background	54.0824	0	0	0
9	G02	Background	54.0824	0	0	0
9	G03	Background	54.0824	0	0	0
9	G04	Background	54.0824	0	0	0
9	G05	Background	54.0824	0	0	0
9	G06	Background	54.0824	0	0	0
9	G07	Background	54.0824	0	0	0
9	G08	Background	54.0824	0	0	0
9	G09	Background	54.0824	0	0	0
9	G10	Background	54.0824	0	0	0
9	G11	Background	54.0824	0	0	0
9	G12	Background	54.0824	0	0	0
9	H01	Background	54.0824	0	0	0
9	H02	Background	54.0824	0	0	0
9	H03	Background	54.0824	0	0	0
9	H04	Background	54.0824	0	0	0
9	H05	Background	54.0824	0	0	0
9	H06	Background	54.0824	0	0	0
9	H07	Background	54.0824	0	0	0
9	H08	Background	54.0824	0	0	0
9	H09	Background	54.0824	0	0	0
9	H10	Background	54.0824	0	0	0
9	H11	Background	54.0824	0	0	0
9	H12	Background	54.0824	0	0	0
10	A01	Background	60.6602	0	0	0
10	A02	Background	60.6602	0	0	0
10	A03	Background	60.6602	0	0	0
10	A04	Background	60.6602	0	0	0
10	A05	Background	60.6602	0	0	0
10	A06	Background	60.6602	0	0	0
10	A07	Background	60.6602	0	0	0
10	A08	Background	60.6602	0	0	0
10	A09	Background	60.6602	0	0	0
10	A10	Background	60.6602	0	0	0
10	A11	Background	60.6602	0	0	0
10	A12	Background	60.6602	0	0	0
10	B01	Adult	60.6602	4191.06	3742.46	0
10	B02	Adult	60.6602	2271.06	2755.38	0
10	B03	Adult	60.6602	4065.81	5140.17	0
10	B04	Adult	60.6602	2609.01	4856.34	0
10	B05	Adult	60.6602	4541.68	5389.08	0
10	B06	Adult	60.6602	3855.77	4450.59	0
10	B07	Adult	60.6602	3087.3	3203.23	0
10	B08	Adult	60.6602	3250.85	3815.89	0
10	B09	Background	60.6602	0	0	0
10	B10	Background	60.6602	0	0	0
10	B11	Background	60.6602	0	0	0
10	B12	Background	60.6602	0	0	0
10	C01	Background	60.6602	0	0	0
10	C02	Background	60.6602	0	0	0
10	C03	Background	60.6602	0	0	0
10	C04	Background	60.6602	0	0	0
10	C05	Background	60.6602	0	0	0
10	C06	Background	60.6602	0	0	0
10	C07	Background	60.6602	0	0	0
10	C08	Background	60.6602	0	0	0
10	C09	Background	60.6602	0	0	0
10	C10	Background	60.6602	0	0	0
10	C11	Background	60.6602	0	0	0
10	C12	Background	60.6602	0	0	0
10	D01	P0	60.6602	2886.34	2152.74	0
10	D02	P0	60.6602	1626.62	3062.42	0
10	D03	Background	60.6602	0	0	0
10	D04	P0	60.6602	1933.7	2629.34	0
10	D05	P0	60.6602	1834.16	3512.65	0
10	D06	P0	60.6602	575.746	2159.44	0
10	D07	P0	60.6602	2219.95	2387.4	0
10	D08	P0	60.6602	1233.49	1707.02	0
10	D09	P0	60.6602	1670.4	2049.57	0
10	D10	Background	60.6602	0	0	0
10	D11	P0	60.6602	2316.21	3571.17	0
10	D12	P0	60.6602	1592.25	1850.34	0
10	E01	P0	60.6602	1256.71	2325.61	0
10	E02	P0	60.6602	718.548	2068.42	0
10	E03	P0	60.6602	1073.55	1312.23	0
10	E04	P0	60.6602	2050.34	2971.3	0
10	E05	P0	60.6602	1715.39	3071.1	0
10	E06	P0	60.6602	358.024	1753.82	0
10	E07	P0	60.6602	-179.058	1429.85	0
10	E08	P0	60.6602	751.119	2160.45	0
10	E09	P0	60.6602	641.245	1646.05	0
10	E10	P0	60.6602	39.4546	1563.68	0
10	E11	Background	60.6602	0	0	0
10	E12	Background	60.6602	0	0	0
10	F01	P7	60.6602	1745.33	2857.07	0
10	F02	P7	60.6602	2600.32	3430.53	0
10	F03	P7	60.6602	4582.01	4089.26	0
10	F04	P7	60.6602	2220.72	2354.46	0
10	F05	P7	60.6602	2520.1	4031.02	0
10	F06	P7	60.6602	1628.14	2508.72	0
10	F07	Background	60.6602	0	0	0
10	F08	Background	60.6602	0	0	0
10	F09	Background	60.6602	0	0	0
10	F10	Background	60.6602	0	0	0
10	F11	Background	60.6602	0	0	0
10	F12	Background	60.6602	0	0	0
10	G01	Background	60.6602	0	0	0
10	G02	Background	60.6602	0	0	0
10	G03	Background	60.6602	0	0	0
10	G04	Background	60.6602	0	0	0
10	G05	Background	60.6602	0	0	0
10	G06	Background	60.6602	0	0	0
10	G07	Background	60.6602	0	0	0
10	G08	Background	60.6602	0	0	0
10	G09	Background	60.6602	0	0	0
10	G10	Background	60.6602	0	0	0
10	G11	Background	60.6602	0	0	0
10	G12	Background	60.6602	0	0	0
10	H01	Background	60.6602	0	0	0
10	H02	Background	60.6602	0	0	0
10	H03	Background	60.6602	0	0	0
10	H04	Background	60.6602	0	0	0
10	H05	Background	60.6602	0	0	0
10	H06	Background	60.6602	0	0	0
10	H07	Background	60.6602	0	0	0
10	H08	Background	60.6602	0	0	0
10	H09	Background	60.6602	0	0	0
10	H10	Background	60.6602	0	0	0
10	H11	Background	60.6602	0	0	0
10	H12	Background	60.6602	0	0	0
11	A01	Background	67.2457	0	0	0
11	A02	Background	67.2457	0	0	0
11	A03	Background	67.2457	0	0	0
11	A04	Background	67.2457	0	0	0
11	A05	Background	67.2457	0	0	0
11	A06	Background	67.2457	0	0	0
11	A07	Background	67.2457	0	0	0
11	A08	Background	67.2457	0	0	0
11	A09	Background	67.2457	0	0	0
11	A10	Background	67.2457	0	0	0
11	A11	Background	67.2457	0	0	0
11	A12	Background	67.2457	0	0	0
11	B01	Adult	67.2457	3722.2	3909.4	0
11	B02	Adult	67.2457	2145.54	2752.54	0
11	B03	Adult	67.2457	3878.64	5200.43	0
11	B04	Adult	67.2457	2429.25	4875.92	0
11	B05	Adult	67.2457	4289.02	5333.37	0
11	B06	Adult	67.2457	3609.7	4428.58	0
11	B07	Adult	67.2457	2905.08	3208.24	0
11	B08	Adult	67.2457	2925.04	3878.76	0
11	B09	Background	67.2457	0	0	0
11	B10	Background	67.2457	0	0	0
11	B11	Background	67.2457	0	0	0
11	B12	Background	67.2457	0	0	0
11	C01	Background	67.2457	0	0	0
11	C02	Background	67.2457	0	0	0
11	C03	Background	67.2457	0	0	0
11	C04	Background	67.2457	0	0	0
11	C05	Background	67.2457	0	0	0
11	C06	Background	67.2457	0	0	0
11	C07	Background	67.2457	0	0	0
11	C08	Background	67.2457	0	0	0
11	C09	Background	67.2457	0	0	0
11	C10	Background	67.2457	0	0	0
11	C11	Background	67.2457	0	0	0
11	C12	Background	67.2457	0	0	0
11	D01	P0	67.2457	2571.28	2194.28	0
11	D02	P0	67.2457	1538.08	3041.68	0
11	D03	Background	67.2457	0	0	0
11	D04	P0	67.2457	1833.93	2655.15	0
11	D05	P0	67.2457	1743.02	3448.96	0
11	D06	P0	67.2457	449.129	2162.71	0
11	D07	P0	67.2457	2176.61	2315.33	0
11	D08	P0	67.2457	1156.86	1686.73	0
11	D09	P0	67.2457	1538.13	1985.77	0
11	D10	Background	67.2457	0	0	0
11	D11	P0	67.2457	2068.43	3628.07	0
11	D12	P0	67.2457	1403.32	1838.05	0
11	E01	P0	67.2457	1154.19	2369.02	0
11	E02	P0	67.2457	643.806	2021.56	0
11	E03	P0	67.2457	1003.25	1293.26	0
11	E04	P0	67.2457	1973.5	2940.76	0
11	E05	P0	67.2457	1530.2	3059.05	0
11	E06	P0	67.2457	271.006	1701.87	0
11	E07	P0	67.2457	-242.614	1399.4	0
11	E08	P0	67.2457	534.336	2167.28	0
11	E09	P0	67.2457	528.897	1617.62	0
11	E10	P0	67.2457	-128.661	1557.91	0
11	E11	Background	67.2457	0	0	0
11	E12	Background	67.2457	0	0	0
11	F01	P7	67.2457	1694.5	2772.65	0
11	F02	P7	67.2457	2651.41	3433.71	0
11	F03	P7	67.2457	4003.71	4083.83	0
11	F04	P7	67.2457	1999.45	2440.04	0
11	F05	P7	67.2457	2300.44	4078.72	0
11	F06	P7	67.2457	1565.14	2510.88	0
11	F07	Background	67.2457	0	0	0
11	F08	Background	67.2457	0	0	0
11	F09	Background	67.2457	0	0	0
11	F10	Background	67.2457	0	0	0
11	F11	Background	67.2457	0	0	0
11	F12	Background	67.2457	0	0	0
11	G01	Background	67.2457	0	0	0
11	G02	Background	67.2457	0	0	0
11	G03	Background	67.2457	0	0	0
11	G04	Background	67.2457	0	0	0
11	G05	Background	67.2457	0	0	0
11	G06	Background	67.2457	0	0	0
11	G07	Background	67.2457	0	0	0
11	G08	Background	67.2457	0	0	0
11	G09	Background	67.2457	0	0	0
11	G10	Background	67.2457	0	0	0
11	G11	Background	67.2457	0	0	0
11	G12	Background	67.2457	0	0	0
11	H01	Background	67.2457	0	0	0
11	H02	Background	67.2457	0	0	0
11	H03	Background	67.2457	0	0	0
11	H04	Background	67.2457	0	0	0
11	H05	Background	67.2457	0	0	0
11	H06	Background	67.2457	0	0	0
11	H07	Background	67.2457	0	0	0
11	H08	Background	67.2457	0	0	0
11	H09	Background	67.2457	0	0	0
11	H10	Background	67.2457	0	0	0
11	H11	Background	67.2457	0	0	0
11	H12	Background	67.2457	0	0	0
12	A01	Background	73.8622	0	0	0
12	A02	Background	73.8622	0	0	0
12	A03	Background	73.8622	0	0	0
12	A04	Background	73.8622	0	0	0
12	A05	Background	73.8622	0	0	0
12	A06	Background	73.8622	0	0	0
12	A07	Background	73.8622	0	0	0
12	A08	Background	73.8622	0	0	0
12	A09	Background	73.8622	0	0	0
12	A10	Background	73.8622	0	0	0
12	A11	Background	73.8622	0	0	0
12	A12	Background	73.8622	0	0	0
12	B01	Adult	73.8622	3422.36	3863.85	0
12	B02	Adult	73.8622	2078.41	2721.19	0
12	B03	Adult	73.8622	3790.93	5109.91	0
12	B04	Adult	73.8622	2337.86	4806.85	0
12	B05	Adult	73.8622	4187.55	5214.23	0
12	B06	Adult	73.8622	3488.17	4338.07	0
12	B07	Adult	73.8622	2764.68	3174.95	0
12	B08	Adult	73.8622	2733.23	3866.94	0
12	B09	Background	73.8622	0	0	0
12	B10	Background	73.8622	0	0	0
12	B11	Background	73.8622	0	0	0
12	B12	Background	73.8622	0	0	0
12	C01	Background	73.8622	0	0	0
12	C02	Background	73.8622	0	0	0
12	C03	Background	73.8622	0	0	0
12	C04	Background	73.8622	0	0	0
12	C05	Background	73.8622	0	0	0
12	C06	Background	73.8622	0	0	0
12	C07	Background	73.8622	0	0	0
12	C08	Background	73.8622	0	0	0
12	C09	Background	73.8622	0	0	0
12	C10	Background	73.8622	0	0	0
12	C11	Background	73.8622	0	0	0
12	C12	Background	73.8622	0	0	0
12	D01	P0	73.8622	2382.14	2245.62	0
12	D02	P0	73.8622	1386.8	2934.12	0
12	D03	Background	73.8622	0	0	0
12	D04	P0	73.8622	1767.74	2666.91	0
12	D05	P0	73.8622	1677.82	3454.72	0
12	D06	P0	73.8622	421.104	2134.94	0
12	D07	P0	73.8622	2116.68	2267.31	0
12	D08	P0	73.8622	1094.41	1672.09	0
12	D09	P0	73.8622	1497.81	1931.32	0
12	D10	Background	73.8622	0	0	0
12	D11	P0	73.8622	1937.62	3628.34	0
12	D12	P0	73.8622	1292.05	1798.41	0
12	E01	P0	73.8622	1084.32	2376.82	0
12	E02	P0	73.8622	600.644	1960.17	0
12	E03	P0	73.8622	993.526	1196.97	0
12	E04	P0	73.8622	1966.78	2813.28	0
12	E05	P0	73.8622	1460.55	2949.8	0
12	E06	P0	73.8622	243.103	1644.34	0
12	E07	P0	73.8622	-275.4	1362.14	0
12	E08	P0	73.8622	413.534	2191.09	0
12	E09	P0	73.8622	471.7	1584.74	0
12	E10	P0	73.8622	-150.985	1539.78	0
12	E11	Background	73.8622	0	0	0
12	E12	Background	73.8622	0	0	0
12	F01	P7	73.8622	1753.14	2772.59	0
12	F02	P7	73.8622	2847.65	3477.13	0
12	F03	P7	73.8622	3762.49	3984.23	0
12	F04	P7	73.8622	1880.03	2447.68	0
12	F05	P7	73.8622	2260.89	4018.82	0
12	F06	P7	73.8622	1592.91	2519.97	0
12	F07	Background	73.8622	0	0	0
12	F08	Background	73.8622	0	0	0
12	F09	Background	73.8622	0	0	0
12	F10	Background	73.8622	0	0	0
12	F11	Background	73.8622	0	0	0
12	F12	Background	73.8622	0	0	0
12	G01	Background	73.8622	0	0	0
12	G02	Background	73.8622	0	0	0
12	G03	Background	73.8622	0	0	0
12	G04	Background	73.8622	0	0	0
12	G05	Background	73.8622	0	0	0
12	G06	Background	73.8622	0	0	0
12	G07	Background	73.8622	0	0	0
12	G08	Background	73.8622	0	0	0
12	G09	Background	73.8622	0	0	0
12	G10	Background	73.8622	0	0	0
12	G11	Background	73.8622	0	0	0
12	G12	Background	73.8622	0	0	0
12	H01	Background	73.8622	0	0	0
12	H02	Background	73.8622	0	0	0
12	H03	Background	73.8622	0	0	0
12	H04	Background	73.8622	0	0	0
12	H05	Background	73.8622	0	0	0
12	H06	Background	73.8622	0	0	0
12	H07	Background	73.8622	0	0	0
12	H08	Background	73.8622	0	0	0
12	H09	Background	73.8622	0	0	0
12	H10	Background	73.8622	0	0	0
12	H11	Background	73.8622	0	0	0
12	H12	Background	73.8622	0	0	0
13	A01	Background	80.4751	0	0	0
13	A02	Background	80.4751	0	0	0
13	A03	Background	80.4751	0	0	0
13	A04	Background	80.4751	0	0	0
13	A05	Background	80.4751	0	0	0
13	A06	Background	80.4751	0	0	0
13	A07	Background	80.4751	0	0	0
13	A08	Background	80.4751	0	0	0
13	A09	Background	80.4751	0	0	0
13	A10	Background	80.4751	0	0	0
13	A11	Background	80.4751	0	0	0
13	A12	Background	80.4751	0	0	0
13	B01	Adult	80.4751	3262.54	3822.57	0
13	B02	Adult	80.4751	2032.42	2656.96	0
13	B03	Adult	80.4751	3741.87	4978.83	0
13	B04	Adult	80.4751	2289.09	4702.28	0
13	B05	Adult	80.4751	4176.27	5062.44	0
13	B06	Adult	80.4751	3428.89	4214.25	0
13	B07	Adult	80.4751	2644.32	3112.24	0
13	B08	Adult	80.4751	2606.9	3790.66	0
13	B09	Background	80.4751	0	0	0
13	B10	Background	80.4751	0	0	0
13	B11	Background	80.4751	0	0	0
13	B12	Background	80.4751	0	0	0
13	C01	Background	80.4751	0	0	0
13	C02	Background	80.4751	0	0	0
13	C03	Background	80.4751	0	0	0
13	C04	Background	80.4751	0	0	0
13	C05	Background	80.4751	0	0	0
13	C06	Background	80.4751	0	0	0
13	C07	Background	80.4751	0	0	0
13	C08	Background	80.4751	0	0	0
13	C09	Background	80.4751	0	0	0
13	C10	Background	80.4751	0	0	0
13	C11	Background	80.4751	0	0	0
13	C12	Background	80.4751	0	0	0
13	D01	P0	80.4751	2246.94	2314.68	0
13	D02	P0	80.4751	1369.13	2852.91	0
13	D03	Background	80.4751	0	0	0
13	D04	P0	80.4751	1721.93	2651.91	0
13	D05	P0	80.4751	1670.49	3331.74	0
13	D06	P0	80.4751	384.446	2104.87	0
13	D07	P0	80.4751	2082.11	2218.55	0
13	D08	P0	80.4751	1042.79	1647.28	0
13	D09	P0	80.4751	1499.48	1920.76	0
13	D10	Background	80.4751	0	0	0
13	D11	P0	80.4751	1829.92	3625.65	0
13	D12	P0	80.4751	1257.48	1772.97	0
13	E01	P0	80.4751	1010.85	2346.27	0
13	E02	P0	80.4751	558.797	1864.82	0
13	E03	P0	80.4751	954.107	1143.72	0
13	E04	P0	80.4751	1952.44	2699.88	0
13	E05	P0	80.4751	1397.45	2912.12	0
13	E06	P0	80.4751	189.555	1582.18	0
13	E07	P0	80.4751	-334.358	1371.99	0
13	E08	P0	80.4751	316.471	2145.82	0
13	E09	P0	80.4751	418.551	1568.24	0
13	E10	P0	80.4751	-225.74	1488.71	0
13	E11	Background	80.4751	0	0	0
13	E12	Background	80.4751	0	0	0
13	F01	P7	80.4751	1837.61	2835.58	0
13	F02	P7	80.4751	3114.93	3454.32	0
13	F03	P7	80.4751	3744.48	3938.65	0
13	F04	P7	80.4751	1776.78	2475.36	0
13	F05	P7	80.4751	2349.55	4004.28	0
13	F06	P7	80.4751	1601.51	2526.6	0
13	F07	Background	80.4751	0	0	0
13	F08	Background	80.4751	0	0	0
13	F09	Background	80.4751	0	0	0
13	F10	Background	80.4751	0	0	0
13	F11	Background	80.4751	0	0	0
13	F12	Background	80.4751	0	0	0
13	G01	Background	80.4751	0	0	0
13	G02	Background	80.4751	0	0	0
13	G03	Background	80.4751	0	0	0
13	G04	Background	80.4751	0	0	0
13	G05	Background	80.4751	0	0	0
13	G06	Background	80.4751	0	0	0
13	G07	Background	80.4751	0	0	0
13	G08	Background	80.4751	0	0	0
13	G09	Background	80.4751	0	0	0
13	G10	Background	80.4751	0	0	0
13	G11	Background	80.4751	0	0	0
13	G12	Background	80.4751	0	0	0
13	H01	Background	80.4751	0	0	0
13	H02	Background	80.4751	0	0	0
13	H03	Background	80.4751	0	0	0
13	H04	Background	80.4751	0	0	0
13	H05	Background	80.4751	0	0	0
13	H06	Background	80.4751	0	0	0
13	H07	Background	80.4751	0	0	0
13	H08	Background	80.4751	0	0	0
13	H09	Background	80.4751	0	0	0
13	H10	Background	80.4751	0	0	0
13	H11	Background	80.4751	0	0	0
13	H12	Background	80.4751	0	0	0
14	A01	Background	87.0765	0	0	0
14	A02	Background	87.0765	0	0	0
14	A03	Background	87.0765	0	0	0
14	A04	Background	87.0765	0	0	0
14	A05	Background	87.0765	0	0	0
14	A06	Background	87.0765	0	0	0
14	A07	Background	87.0765	0	0	0
14	A08	Background	87.0765	0	0	0
14	A09	Background	87.0765	0	0	0
14	A10	Background	87.0765	0	0	0
14	A11	Background	87.0765	0	0	0
14	A12	Background	87.0765	0	0	0
14	B01	Adult	87.0765	3138.28	3720.67	0
14	B02	Adult	87.0765	2062.56	2518.49	0
14	B03	Adult	87.0765	3560.34	4643	0
14	B04	Adult	87.0765	2277.07	4628.74	0
14	B05	Adult	87.0765	4227.69	5000.71	0
14	B06	Adult	87.0765	3438.31	4130.11	0
14	B07	Adult	87.0765	2568.5	3069.04	0
14	B08	Adult	87.0765	2559.19	3727.97	0
14	B09	Background	87.0765	0	0	0
14	B10	Background	87.0765	0	0	0
14	B11	Background	87.0765	0	0	0
14	B12	Background	87.0765	0	0	0
14	C01	Background	87.0765	0	0	0
14	C02	Background	87.0765	0	0	0
14	C03	Background	87.0765	0	0	0
14	C04	Background	87.0765	0	0	0
14	C05	Background	87.0765	0	0	0
14	C06	Background	87.0765	0	0	0
14	C07	Background	87.0765	0	0	0
14	C08	Background	87.0765	0	0	0
14	C09	Background	87.0765	0	0	0
14	C10	Background	87.0765	0	0	0
14	C11	Background	87.0765	0	0	0
14	C12	Background	87.0765	0	0	0
14	D01	P0	87.0765	2197.52	2199.53	0
14	D02	P0	87.0765	1426.06	2793.77	0
14	D03	Background	87.0765	0	0	0
14	D04	P0	87.0765	1733.02	2618.51	0
14	D05	P0	87.0765	1703.99	3397.09	0
14	D06	P0	87.0765	424.187	2063.56	0
14	D07	P0	87.0765	2068.75	2137.51	0
14	D08	P0	87.0765	1055.21	1641.56	0
14	D09	P0	87.0765	1570.43	1870.02	0
14	D10	Background	87.0765	0	0	0
14	D11	P0	87.0765	1828.51	3587.26	0
14	D12	P0	87.0765	1313.83	1745.06	0
14	E01	P0	87.0765	1023.6	2368.09	0
14	E02	P0	87.0765	576.82	1843.99	0
14	E03	P0	87.0765	975.552	1136.25	0
14	E04	P0	87.0765	2061.8	2595.89	0
14	E05	P0	87.0765	1392.28	2838.79	0
14	E06	P0	87.0765	222.703	1508.91	0
14	E07	P0	87.0765	-332.624	1293.53	0
14	E08	P0	87.0765	275.329	2127.93	0
14	E09	P0	87.0765	401.07	1508.89	0
14	E10	P0	87.0765	-230.357	1488.54	0
14	E11	Background	87.0765	0	0	0
14	E12	Background	87.0765	0	0	0
14	F01	P7	87.0765	1992.31	2877.26	0
14	F02	P7	87.0765	3479.04	3463.55	0
14	F03	P7	87.0765	3893.49	3899.49	0
14	F04	P7	87.0765	1805.43	2410.65	0
14	F05	P7	87.0765	2471.62	3965.68	0
14	F06	P7	87.0765	1690.76	2518.65	0
14	F07	Background	87.0765	0	0	0
14	F08	Background	87.0765	0	0	0
14	F09	Background	87.0765	0	0	0
14	F10	Background	87.0765	0	0	0
14	F11	Background	87.0765	0	0	0
14	F12	Background	87.0765	0	0	0
14	G01	Background	87.0765	0	0	0
14	G02	Background	87.0765	0	0	0
14	G03	Background	87.0765	0	0	0
14	G04	Background	87.0765	0	0	0
14	G05	Background	87.0765	0	0	0
14	G06	Background	87.0765	0	0	0
14	G07	Background	87.0765	0	0	0
14	G08	Background	87.0765	0	0	0
14	G09	Background	87.0765	0	0	0
14	G10	Background	87.0765	0	0	0
14	G11	Background	87.0765	0	0	0
14	G12	Background	87.0765	0	0	0
14	H01	Background	87.0765	0	0	0
14	H02	Background	87.0765	0	0	0
14	H03	Background	87.0765	0	0	0
14	H04	Background	87.0765	0	0	0
14	H05	Background	87.0765	0	0	0
14	H06	Background	87.0765	0	0	0
14	H07	Background	87.0765	0	0	0
14	H08	Background	87.0765	0	0	0
14	H09	Background	87.0765	0	0	0
14	H10	Background	87.0765	0	0	0
14	H11	Background	87.0765	0	0	0
14	H12	Background	87.0765	0	0	0
15	A01	Background	93.6899	0	0	0
15	A02	Background	93.6899	0	0	0
15	A03	Background	93.6899	0	0	0
15	A04	Background	93.6899	0	0	0
15	A05	Background	93.6899	0	0	0
15	A06	Background	93.6899	0	0	0
15	A07	Background	93.6899	0	0	0
15	A08	Background	93.6899	0	0	0
15	A09	Background	93.6899	0	0	0
15	A10	Background	93.6899	0	0	0
15	A11	Background	93.6899	0	0	0
15	A12	Background	93.6899	0	0	0
15	B01	Adult	93.6899	3030.76	3560.66	0
15	B02	Adult	93.6899	2066.99	2381.64	0
15	B03	Adult	93.6899	3697.24	4812.75	0
15	B04	Adult	93.6899	2267.66	4456.78	0
15	B05	Adult	93.6899	4302.07	4893.56	0
15	B06	Adult	93.6899	3466.97	4042.27	0
15	B07	Adult	93.6899	2501.43	3029.02	0
15	B08	Adult	93.6899	2525.75	3616.99	0
15	B09	Background	93.6899	0	0	0
15	B10	Background	93.6899	0	0	0
15	B11	Background	93.6899	0	0	0
15	B12	Background	93.6899	0	0	0
15	C01	Background	93.6899	0	0	0
15	C02	Background	93.6899	0	0	0
15	C03	Background	93.6899	0	0	0
15	C04	Background	93.6899	0	0	0
15	C05	Background	93.6899	0	0	0
15	C06	Background	93.6899	0	0	0
15	C07	Background	93.6899	0	0	0
15	C08	Background	93.6899	0	0	0
15	C09	Background	93.6899	0	0	0
15	C10	Background	93.6899	0	0	0
15	C11	Background	93.6899	0	0	0
15	C12	Background	93.6899	0	0	0
15	D01	P0	93.6899	2167.28	2251.41	0
15	D02	P0	93.6899	1422.56	2742.91	0
15	D03	Background	93.6899	0	0	0
15	D04	P0	93.6899	1708.52	2619.19	0
15	D05	P0	93.6899	1750.37	3300.69	0
15	D06	P0	93.6899	442.67	2063.74	0
15	D07	P0	93.6899	2026.88	2113.29	0
15	D08	P0	93.6899	1029.13	1660.52	0
15	D09	P0	93.6899	1624.08	1868.78	0
15	D10	Background	93.6899	0	0	0
15	D11	P0	93.6899	1808.12	3529	0
15	D12	P0	93.6899	1356.9	1774.39	0
15	E01	P0	93.6899	962.509	2283.01	0
15	E02	P0	93.6899	562.248	1818.94	0
15	E03	P0	93.6899	987.909	1109.05	0
15	E04	P0	93.6899	2197.52	2499.53	0
15	E05	P0	93.6899	1398.66	2797.87	0
15	E06	P0	93.6899	210.832	1497.67	0
15	E07	P0	93.6899	-372.038	1290.52	0
15	E08	P0	93.6899	234.352	2112.87	0
15	E09	P0	93.6899	365.398	1443.95	0
15	E10	P0	93.6899	-264.114	1472.58	0
15	E11	Background	93.6899	0	0	0
15	E12	Background	93.6899	0	0	0
15	F01	P7	93.6899	2133.67	2788.74	0
15	F02	P7	93.6899	3820.49	3479.84	0
15	F03	P7	93.6899	4101.43	3879.12	0
15	F04	P7	93.6899	1823.53	2418.4	0
15	F05	P7	93.6899	2582.69	3812.29	0
15	F06	P7	93.6899	1760.58	2487.61	0
15	F07	Background	93.6899	0	0	0
15	F08	Background	93.6899	0	0	0
15	F09	Background	93.6899	0	0	0
15	F10	Background	93.6899	0	0	0
15	F11	Background	93.6899	0	0	0
15	F12	Background	93.6899	0	0	0
15	G01	Background	93.6899	0	0	0
15	G02	Background	93.6899	0	0	0
15	G03	Background	93.6899	0	0	0
15	G04	Background	93.6899	0	0	0
15	G05	Background	93.6899	0	0	0
15	G06	Background	93.6899	0	0	0
15	G07	Background	93.6899	0	0	0
15	G08	Background	93.6899	0	0	0
15	G09	Background	93.6899	0	0	0
15	G10	Background	93.6899	0	0	0
15	G11	Background	93.6899	0	0	0
15	G12	Background	93.6899	0	0	0
15	H01	Background	93.6899	0	0	0
15	H02	Background	93.6899	0	0	0
15	H03	Background	93.6899	0	0	0
15	H04	Background	93.6899	0	0	0
15	H05	Background	93.6899	0	0	0
15	H06	Background	93.6899	0	0	0
15	H07	Background	93.6899	0	0	0
15	H08	Background	93.6899	0	0	0
15	H09	Background	93.6899	0	0	0
15	H10	Background	93.6899	0	0	0
15	H11	Background	93.6899	0	0	0
15	H12	Background	93.6899	0	0	0
16	A01	Background	100.288	0	0	0
16	A02	Background	100.288	0	0	0
16	A03	Background	100.288	0	0	0
16	A04	Background	100.288	0	0	0
16	A05	Background	100.288	0	0	0
16	A06	Background	100.288	0	0	0
16	A07	Background	100.288	0	0	0
16	A08	Background	100.288	0	0	0
16	A09	Background	100.288	0	0	0
16	A10	Background	100.288	0	0	0
16	A11	Background	100.288	0	0	0
16	A12	Background	100.288	0	0	0
16	B01	Adult	100.288	3042.38	3484.21	0
16	B02	Adult	100.288	2104.21	2324.92	0
16	B03	Adult	100.288	3731.09	4634.71	0
16	B04	Adult	100.288	2295.25	4383.18	0
16	B05	Adult	100.288	4442.38	4889.29	0
16	B06	Adult	100.288	3528.88	3950.62	0
16	B07	Adult	100.288	2469.43	2961.05	0
16	B08	Adult	100.288	2553.15	3521.14	0
16	B09	Background	100.288	0	0	0
16	B10	Background	100.288	0	0	0
16	B11	Background	100.288	0	0	0
16	B12	Background	100.288	0	0	0
16	C01	Background	100.288	0	0	0
16	C02	Background	100.288	0	0	0
16	C03	Background	100.288	0	0	0
16	C04	Background	100.288	0	0	0
16	C05	Background	100.288	0	0	0
16	C06	Background	100.288	0	0	0
16	C07	Background	100.288	0	0	0
16	C08	Background	100.288	0	0	0
16	C09	Background	100.288	0	0	0
16	C10	Background	100.288	0	0	0
16	C11	Background	100.288	0	0	0
16	C12	Background	100.288	0	0	0
16	D01	P0	100.288	2196.99	2234.14	0
16	D02	P0	100.288	1604.46	2673.31	0
16	D03	Background	100.288	0	0	0
16	D04	P0	100.288	1741.8	2599.96	0
16	D05	P0	100.288	1913.39	3408.15	0
16	D06	P0	100.288	537.799	2010.43	0
16	D07	P0	100.288	2027.49	2058.09	0
16	D08	P0	100.288	1052.01	1639.5	0
16	D09	P0	100.288	1734.81	1836.13	0
16	D10	Background	100.288	0	0	0
16	D11	P0	100.288	1822.15	3469.29	0
16	D12	P0	100.288	1450.45	1731.13	0
16	E01	P0	100.288	974.572	2263.93	0
16	E02	P0	100.288	555.479	1817.37	0
16	E03	P0	100.288	1051.24	1103.56	0
16	E04	P0	100.288	2438.87	2434.36	0
16	E05	P0	100.288	1455.63	2738.2	0
16	E06	P0	100.288	265.87	1465.51	0
16	E07	P0	100.288	-355.302	1245.53	0
16	E08	P0	100.288	236.051	2081.06	0
16	E09	P0	100.288	363.82	1409.71	0
16	E10	P0	100.288	-257.797	1443.93	0
16	E11	Background	100.288	0	0	0
16	E12	Background	100.288	0	0	0
16	F01	P7	100.288	2326.47	2740.21	0
16	F02	P7	100.288	4230.61	3491.16	0
16	F03	P7	100.288	4402.9	3848.93	0
16	F04	P7	100.288	1928.49	2365.94	0
16	F05	P7	100.288	2809.73	3887.45	0
16	F06	P7	100.288	1911.82	2488.28	0
16	F07	Background	100.288	0	0	0
16	F08	Background	100.288	0	0	0
16	F09	Background	100.288	0	0	0
16	F10	Background	100.288	0	0	0
16	F11	Background	100.288	0	0	0
16	F12	Background	100.288	0	0	0
16	G01	Background	100.288	0	0	0
16	G02	Background	100.288	0	0	0
16	G03	Background	100.288	0	0	0
16	G04	Background	100.288	0	0	0
16	G05	Background	100.288	0	0	0
16	G06	Background	100.288	0	0	0
16	G07	Background	100.288	0	0	0
16	G08	Background	100.288	0	0	0
16	G09	Background	100.288	0	0	0
16	G10	Background	100.288	0	0	0
16	G11	Background	100.288	0	0	0
16	G12	Background	100.288	0	0	0
16	H01	Background	100.288	0	0	0
16	H02	Background	100.288	0	0	0
16	H03	Background	100.288	0	0	0
16	H04	Background	100.288	0	0	0
16	H05	Background	100.288	0	0	0
16	H06	Background	100.288	0	0	0
16	H07	Background	100.288	0	0	0
16	H08	Background	100.288	0	0	0
16	H09	Background	100.288	0	0	0
16	H10	Background	100.288	0	0	0
16	H11	Background	100.288	0	0	0
16	H12	Background	100.288	0	0	0
17	A01	Background	106.909	0	0	0
17	A02	Background	106.909	0	0	0
17	A03	Background	106.909	0	0	0
17	A04	Background	106.909	0	0	0
17	A05	Background	106.909	0	0	0
17	A06	Background	106.909	0	0	0
17	A07	Background	106.909	0	0	0
17	A08	Background	106.909	0	0	0
17	A09	Background	106.909	0	0	0
17	A10	Background	106.909	0	0	0
17	A11	Background	106.909	0	0	0
17	A12	Background	106.909	0	0	0
17	B01	Adult	106.909	3035.35	3360.76	0
17	B02	Adult	106.909	2154.19	2276.9	0
17	B03	Adult	106.909	3783.03	4401.51	0
17	B04	Adult	106.909	2320.27	4279.23	0
17	B05	Adult	106.909	4599.4	4725.03	0
17	B06	Adult	106.909	3605.85	3830.84	0
17	B07	Adult	106.909	2450	2885.95	0
17	B08	Adult	106.909	2620.52	3471.15	0
17	B09	Background	106.909	0	0	0
17	B10	Background	106.909	0	0	0
17	B11	Background	106.909	0	0	0
17	B12	Background	106.909	0	0	0
17	C01	Background	106.909	0	0	0
17	C02	Background	106.909	0	0	0
17	C03	Background	106.909	0	0	0
17	C04	Background	106.909	0	0	0
17	C05	Background	106.909	0	0	0
17	C06	Background	106.909	0	0	0
17	C07	Background	106.909	0	0	0
17	C08	Background	106.909	0	0	0
17	C09	Background	106.909	0	0	0
17	C10	Background	106.909	0	0	0
17	C11	Background	106.909	0	0	0
17	C12	Background	106.909	0	0	0
17	D01	P0	106.909	2229.39	2217.87	0
17	D02	P0	106.909	1596.81	2691.94	0
17	D03	Background	106.909	0	0	0
17	D04	P0	106.909	1775.53	2599.61	0
17	D05	P0	106.909	2044.29	3400.6	0
17	D06	P0	106.909	618.375	2006.32	0
17	D07	P0	106.909	2027.74	2045.16	0
17	D08	P0	106.909	1068.32	1634.92	0
17	D09	P0	106.909	1816.73	1811.84	0
17	D10	Background	106.909	0	0	0
17	D11	P0	106.909	1878.42	3487.25	0
17	D12	P0	106.909	1539.42	1725.61	0
17	E01	P0	106.909	969.578	2221.93	0
17	E02	P0	106.909	593.487	1819.19	0
17	E03	P0	106.909	1173.49	1102.27	0
17	E04	P0	106.909	2700.06	2395.77	0
17	E05	P0	106.909	1493.07	2699.79	0
17	E06	P0	106.909	336.364	1443.03	0
17	E07	P0	106.909	-319.927	1256.19	0
17	E08	P0	106.909	281.097	2009.82	0
17	E09	P0	106.909	361.238	1377.3	0
17	E10	P0	106.909	-273.963	1452.01	0
17	E11	Background	106.909	0	0	0
17	E12	Background	106.909	0	0	0
17	F01	P7	106.909	2525.36	2720.87	0
17	F02	P7	106.909	4633.4	3497.72	0
17	F03	P7	106.909	4721.45	3859.4	0
17	F04	P7	106.909	2073.39	2333.67	0
17	F05	P7	106.909	3032.09	3931.89	0
17	F06	P7	106.909	2061.81	2463.78	0
17	F07	Background	106.909	0	0	0
17	F08	Background	106.909	0	0	0
17	F09	Background	106.909	0	0	0
17	F10	Background	106.909	0	0	0
17	F11	Background	106.909	0	0	0
17	F12	Background	106.909	0	0	0
17	G01	Background	106.909	0	0	0
17	G02	Background	106.909	0	0	0
17	G03	Background	106.909	0	0	0
17	G04	Background	106.909	0	0	0
17	G05	Background	106.909	0	0	0
17	G06	Background	106.909	0	0	0
17	G07	Background	106.909	0	0	0
17	G08	Background	106.909	0	0	0
17	G09	Background	106.909	0	0	0
17	G10	Background	106.909	0	0	0
17	G11	Background	106.909	0	0	0
17	G12	Background	106.909	0	0	0
17	H01	Background	106.909	0	0	0
17	H02	Background	106.909	0	0	0
17	H03	Background	106.909	0	0	0
17	H04	Background	106.909	0	0	0
17	H05	Background	106.909	0	0	0
17	H06	Background	106.909	0	0	0
17	H07	Background	106.909	0	0	0
17	H08	Background	106.909	0	0	0
17	H09	Background	106.909	0	0	0
17	H10	Background	106.909	0	0	0
17	H11	Background	106.909	0	0	0
17	H12	Background	106.909	0	0	0
18	A01	Background	113.487	0	0	0
18	A02	Background	113.487	0	0	0
18	A03	Background	113.487	0	0	0
18	A04	Background	113.487	0	0	0
18	A05	Background	113.487	0	0	0
18	A06	Background	113.487	0	0	0
18	A07	Background	113.487	0	0	0
18	A08	Background	113.487	0	0	0
18	A09	Background	113.487	0	0	0
18	A10	Background	113.487	0	0	0
18	A11	Background	113.487	0	0	0
18	A12	Background	113.487	0	0	0
18	B01	Adult	113.487	3037.35	3329.1	0
18	B02	Adult	113.487	2211.52	2256.49	0
18	B03	Adult	113.487	3845.06	4267.81	0
18	B04	Adult	113.487	2361.51	4242.33	0
18	B05	Adult	113.487	4792.12	4588.25	0
18	B06	Adult	113.487	3696.37	3716.72	0
18	B07	Adult	113.487	2473.54	2814.36	0
18	B08	Adult	113.487	2714.8	3425.16	0
18	B09	Background	113.487	0	0	0
18	B10	Background	113.487	0	0	0
18	B11	Background	113.487	0	0	0
18	B12	Background	113.487	0	0	0
18	C01	Background	113.487	0	0	0
18	C02	Background	113.487	0	0	0
18	C03	Background	113.487	0	0	0
18	C04	Background	113.487	0	0	0
18	C05	Background	113.487	0	0	0
18	C06	Background	113.487	0	0	0
18	C07	Background	113.487	0	0	0
18	C08	Background	113.487	0	0	0
18	C09	Background	113.487	0	0	0
18	C10	Background	113.487	0	0	0
18	C11	Background	113.487	0	0	0
18	C12	Background	113.487	0	0	0
18	D01	P0	113.487	2278.06	2181.87	0
18	D02	P0	113.487	1877.4	2652.91	0
18	D03	Background	113.487	0	0	0
18	D04	P0	113.487	1825.14	2561.62	0
18	D05	P0	113.487	2210.72	3423.12	0
18	D06	P0	113.487	729.568	1979.58	0
18	D07	P0	113.487	2025.11	2016.44	0
18	D08	P0	113.487	1069.17	1634.12	0
18	D09	P0	113.487	1865.53	1807.68	0
18	D10	Background	113.487	0	0	0
18	D11	P0	113.487	1917.42	3438.6	0
18	D12	P0	113.487	1613.76	1725.76	0
18	E01	P0	113.487	957.672	2183.04	0
18	E02	P0	113.487	625.172	1811.2	0
18	E03	P0	113.487	1292.2	1125.95	0
18	E04	P0	113.487	2975.6	2331.33	0
18	E05	P0	113.487	1590.18	2674.75	0
18	E06	P0	113.487	408.528	1423.12	0
18	E07	P0	113.487	-288.668	1234.4	0
18	E08	P0	113.487	314.473	1972.8	0
18	E09	P0	113.487	381.958	1304.89	0
18	E10	P0	113.487	-290.352	1432.99	0
18	E11	Background	113.487	0	0	0
18	E12	Background	113.487	0	0	0
18	F01	P7	113.487	2724.12	2643.95	0
18	F02	P7	113.487	5008.56	3538.72	0
18	F03	P7	113.487	5056.69	3810.1	0
18	F04	P7	113.487	2255.28	2281.71	0
18	F05	P7	113.487	3286.26	3898.58	0
18	F06	P7	113.487	2195.48	2477.43	0
18	F07	Background	113.487	0	0	0
18	F08	Background	113.487	0	0	0
18	F09	Background	113.487	0	0	0
18	F10	Background	113.487	0	0	0
18	F11	Background	113.487	0	0	0
18	F12	Background	113.487	0	0	0
18	G01	Background	113.487	0	0	0
18	G02	Background	113.487	0	0	0
18	G03	Background	113.487	0	0	0
18	G04	Background	113.487	0	0	0
18	G05	Background	113.487	0	0	0
18	G06	Background	113.487	0	0	0
18	G07	Background	113.487	0	0	0
18	G08	Background	113.487	0	0	0
18	G09	Background	113.487	0	0	0
18	G10	Background	113.487	0	0	0
18	G11	Background	113.487	0	0	0
18	G12	Background	113.487	0	0	0
18	H01	Background	113.487	0	0	0
18	H02	Background	113.487	0	0	0
18	H03	Background	113.487	0	0	0
18	H04	Background	113.487	0	0	0
18	H05	Background	113.487	0	0	0
18	H06	Background	113.487	0	0	0
18	H07	Background	113.487	0	0	0
18	H08	Background	113.487	0	0	0
18	H09	Background	113.487	0	0	0
18	H10	Background	113.487	0	0	0
18	H11	Background	113.487	0	0	0
18	H12	Background	113.487	0	0	0
19	A01	Background	120.193	0	0	0
19	A02	Background	120.193	0	0	0
19	A03	Background	120.193	0	0	0
19	A04	Background	120.193	0	0	0
19	A05	Background	120.193	0	0	0
19	A06	Background	120.193	0	0	0
19	A07	Background	120.193	0	0	0
19	A08	Background	120.193	0	0	0
19	A09	Background	120.193	0	0	0
19	A10	Background	120.193	0	0	0
19	A11	Background	120.193	0	0	0
19	A12	Background	120.193	0	0	0
19	B01	Adult	120.193	5571.76	2905.98	0
19	B02	Adult	120.193	3358.28	2090.44	0
19	B03	Adult	120.193	7094.43	3833.7	0
19	B04	Adult	120.193	4730.49	4430.02	0
19	B05	Adult	120.193	6555	3923.65	0
19	B06	Adult	120.193	5750.06	3293.23	0
19	B07	Adult	120.193	3879.83	2602.19	0
19	B08	Adult	120.193	5205.46	3496.89	0
19	B09	Background	120.193	0	0	0
19	B10	Background	120.193	0	0	0
19	B11	Background	120.193	0	0	0
19	B12	Background	120.193	0	0	0
19	C01	Background	120.193	0	0	0
19	C02	Background	120.193	0	0	0
19	C03	Background	120.193	0	0	0
19	C04	Background	120.193	0	0	0
19	C05	Background	120.193	0	0	0
19	C06	Background	120.193	0	0	0
19	C07	Background	120.193	0	0	0
19	C08	Background	120.193	0	0	0
19	C09	Background	120.193	0	0	0
19	C10	Background	120.193	0	0	0
19	C11	Background	120.193	0	0	0
19	C12	Background	120.193	0	0	0
19	D01	P0	120.193	5964.95	1887.54	0
19	D02	P0	120.193	5942.31	2162.5	0
19	D03	Background	120.193	0	0	0
19	D04	P0	120.193	4033.09	1825.64	0
19	D05	P0	120.193	4049.77	2724.06	0
19	D06	P0	120.193	2598.76	1881.03	0
19	D07	P0	120.193	3886.26	1569.19	0
19	D08	P0	120.193	2835.63	1390.96	0
19	D09	P0	120.193	4302.97	1581.28	0
19	D10	Background	120.193	0	0	0
19	D11	P0	120.193	6757.86	3158.89	0
19	D12	P0	120.193	5173.29	1750.31	0
19	E01	P0	120.193	2748.43	2485.26	0
19	E02	P0	120.193	1412.87	1314.12	0
19	E03	P0	120.193	2445.7	913.991	0
19	E04	P0	120.193	8402.82	2379.76	0
19	E05	P0	120.193	4928.06	2260.89	0
19	E06	P0	120.193	2884.14	1366.11	0
19	E07	P0	120.193	667.506	940.025	0
19	E08	P0	120.193	3552.75	1452.01	0
19	E09	P0	120.193	1859.44	1051.76	0
19	E10	P0	120.193	1155.98	1221.4	0
19	E11	Background	120.193	0	0	0
19	E12	Background	120.193	0	0	0
19	F01	P7	120.193	6227.43	2700.36	0
19	F02	P7	120.193	9169.32	3422.88	0
19	F03	P7	120.193	7487.8	3485.32	0
19	F04	P7	120.193	4521.5	2226.91	0
19	F05	P7	120.193	7681.56	4090.34	0
19	F06	P7	120.193	4527.59	2313.63	0
19	F07	Background	120.193	0	0	0
19	F08	Background	120.193	0	0	0
19	F09	Background	120.193	0	0	0
19	F10	Background	120.193	0	0	0
19	F11	Background	120.193	0	0	0
19	F12	Background	120.193	0	0	0
19	G01	Background	120.193	0	0	0
19	G02	Background	120.193	0	0	0
19	G03	Background	120.193	0	0	0
19	G04	Background	120.193	0	0	0
19	G05	Background	120.193	0	0	0
19	G06	Background	120.193	0	0	0
19	G07	Background	120.193	0	0	0
19	G08	Background	120.193	0	0	0
19	G09	Background	120.193	0	0	0
19	G10	Background	120.193	0	0	0
19	G11	Background	120.193	0	0	0
19	G12	Background	120.193	0	0	0
19	H01	Background	120.193	0	0	0
19	H02	Background	120.193	0	0	0
19	H03	Background	120.193	0	0	0
19	H04	Background	120.193	0	0	0
19	H05	Background	120.193	0	0	0
19	H06	Background	120.193	0	0	0
19	H07	Background	120.193	0	0	0
19	H08	Background	120.193	0	0	0
19	H09	Background	120.193	0	0	0
19	H10	Background	120.193	0	0	0
19	H11	Background	120.193	0	0	0
19	H12	Background	120.193	0	0	0
20	A01	Background	126.798	0	0	0
20	A02	Background	126.798	0	0	0
20	A03	Background	126.798	0	0	0
20	A04	Background	126.798	0	0	0
20	A05	Background	126.798	0	0	0
20	A06	Background	126.798	0	0	0
20	A07	Background	126.798	0	0	0
20	A08	Background	126.798	0	0	0
20	A09	Background	126.798	0	0	0
20	A10	Background	126.798	0	0	0
20	A11	Background	126.798	0	0	0
20	A12	Background	126.798	0	0	0
20	B01	Adult	126.798	5540.57	2917.45	0
20	B02	Adult	126.798	3232.84	2107.3	0
20	B03	Adult	126.798	7310.01	3914.85	0
20	B04	Adult	126.798	4655.81	4448.56	0
20	B05	Adult	126.798	6569.46	3965.11	0
20	B06	Adult	126.798	5683.29	3535.81	0
20	B07	Adult	126.798	3840.32	2826.03	0
20	B08	Adult	126.798	5178.16	3640.83	0
20	B09	Background	126.798	0	0	0
20	B10	Background	126.798	0	0	0
20	B11	Background	126.798	0	0	0
20	B12	Background	126.798	0	0	0
20	C01	Background	126.798	0	0	0
20	C02	Background	126.798	0	0	0
20	C03	Background	126.798	0	0	0
20	C04	Background	126.798	0	0	0
20	C05	Background	126.798	0	0	0
20	C06	Background	126.798	0	0	0
20	C07	Background	126.798	0	0	0
20	C08	Background	126.798	0	0	0
20	C09	Background	126.798	0	0	0
20	C10	Background	126.798	0	0	0
20	C11	Background	126.798	0	0	0
20	C12	Background	126.798	0	0	0
20	D01	P0	126.798	5732.3	2110.66	0
20	D02	P0	126.798	5076.73	2398.75	0
20	D03	Background	126.798	0	0	0
20	D04	P0	126.798	3495.05	2186.29	0
20	D05	P0	126.798	3946.13	3119.4	0
20	D06	P0	126.798	2271.96	2060.09	0
20	D07	P0	126.798	3379.94	1820.02	0
20	D08	P0	126.798	2612.85	1494.77	0
20	D09	P0	126.798	4120.66	1704.15	0
20	D10	Background	126.798	0	0	0
20	D11	P0	126.798	6585.29	3412.11	0
20	D12	P0	126.798	5023.56	1808.42	0
20	E01	P0	126.798	2722.27	2537.17	0
20	E02	P0	126.798	1367.58	1681.08	0
20	E03	P0	126.798	2232.65	1192.24	0
20	E04	P0	126.798	7952.24	2355.64	0
20	E05	P0	126.798	4568.39	2373.88	0
20	E06	P0	126.798	2879.54	1512.89	0
20	E07	P0	126.798	523.935	1108.28	0
20	E08	P0	126.798	3219.47	1715.32	0
20	E09	P0	126.798	1539.89	1203.05	0
20	E10	P0	126.798	804.603	1298.55	0
20	E11	Background	126.798	0	0	0
20	E12	Background	126.798	0	0	0
20	F01	P7	126.798	4957.53	2693.54	0
20	F02	P7	126.798	7669.75	3491.19	0
20	F03	P7	126.798	7011.07	3546	0
20	F04	P7	126.798	4001.37	2312.2	0
20	F05	P7	126.798	7223.56	4017.21	0
20	F06	P7	126.798	3618.83	2365.35	0
20	F07	Background	126.798	0	0	0
20	F08	Background	126.798	0	0	0
20	F09	Background	126.798	0	0	0
20	F10	Background	126.798	0	0	0
20	F11	Background	126.798	0	0	0
20	F12	Background	126.798	0	0	0
20	G01	Background	126.798	0	0	0
20	G02	Background	126.798	0	0	0
20	G03	Background	126.798	0	0	0
20	G04	Background	126.798	0	0	0
20	G05	Background	126.798	0	0	0
20	G06	Background	126.798	0	0	0
20	G07	Background	126.798	0	0	0
20	G08	Background	126.798	0	0	0
20	G09	Background	126.798	0	0	0
20	G10	Background	126.798	0	0	0
20	G11	Background	126.798	0	0	0
20	G12	Background	126.798	0	0	0
20	H01	Background	126.798	0	0	0
20	H02	Background	126.798	0	0	0
20	H03	Background	126.798	0	0	0
20	H04	Background	126.798	0	0	0
20	H05	Background	126.798	0	0	0
20	H06	Background	126.798	0	0	0
20	H07	Background	126.798	0	0	0
20	H08	Background	126.798	0	0	0
20	H09	Background	126.798	0	0	0
20	H10	Background	126.798	0	0	0
20	H11	Background	126.798	0	0	0
20	H12	Background	126.798	0	0	0
21	A01	Background	133.41	0	0	0
21	A02	Background	133.41	0	0	0
21	A03	Background	133.41	0	0	0
21	A04	Background	133.41	0	0	0
21	A05	Background	133.41	0	0	0
21	A06	Background	133.41	0	0	0
21	A07	Background	133.41	0	0	0
21	A08	Background	133.41	0	0	0
21	A09	Background	133.41	0	0	0
21	A10	Background	133.41	0	0	0
21	A11	Background	133.41	0	0	0
21	A12	Background	133.41	0	0	0
21	B01	Adult	133.41	5576.37	2947.25	0
21	B02	Adult	133.41	3222.93	2093.76	0
21	B03	Adult	133.41	7307.46	3906.77	0
21	B04	Adult	133.41	4658.16	4317.38	0
21	B05	Adult	133.41	6579.95	3946.85	0
21	B06	Adult	133.41	5702.08	3552.26	0
21	B07	Adult	133.41	3881.42	2877.22	0
21	B08	Adult	133.41	5187.95	3652.45	0
21	B09	Background	133.41	0	0	0
21	B10	Background	133.41	0	0	0
21	B11	Background	133.41	0	0	0
21	B12	Background	133.41	0	0	0
21	C01	Background	133.41	0	0	0
21	C02	Background	133.41	0	0	0
21	C03	Background	133.41	0	0	0
21	C04	Background	133.41	0	0	0
21	C05	Background	133.41	0	0	0
21	C06	Background	133.41	0	0	0
21	C07	Background	133.41	0	0	0
21	C08	Background	133.41	0	0	0
21	C09	Background	133.41	0	0	0
21	C10	Background	133.41	0	0	0
21	C11	Background	133.41	0	0	0
21	C12	Background	133.41	0	0	0
21	D01	P0	133.41	5816.01	2170.25	0
21	D02	P0	133.41	5053.15	2495.63	0
21	D03	Background	133.41	0	0	0
21	D04	P0	133.41	3215.49	2248	0
21	D05	P0	133.41	4104.53	3213.77	0
21	D06	P0	133.41	2120.7	2069.94	0
21	D07	P0	133.41	3218.59	1876.64	0
21	D08	P0	133.41	2710.04	1568.83	0
21	D09	P0	133.41	4152	1779.52	0
21	D10	Background	133.41	0	0	0
21	D11	P0	133.41	6531.97	3509.28	0
21	D12	P0	133.41	5051.91	1846.47	0
21	E01	P0	133.41	2832.3	2521.67	0
21	E02	P0	133.41	1343.02	1756.28	0
21	E03	P0	133.41	2174.25	1208.14	0
21	E04	P0	133.41	7775.46	2332.3	0
21	E05	P0	133.41	4496.02	2408.14	0
21	E06	P0	133.41	2973.17	1554.93	0
21	E07	P0	133.41	543.379	1163.36	0
21	E08	P0	133.41	3304.72	1770.72	0
21	E09	P0	133.41	1563.23	1211.25	0
21	E10	P0	133.41	776.735	1303.16	0
21	E11	Background	133.41	0	0	0
21	E12	Background	133.41	0	0	0
21	F01	P7	133.41	4526.64	2709.34	0
21	F02	P7	133.41	6835	3484.21	0
21	F03	P7	133.41	6762.11	3521.12	0
21	F04	P7	133.41	3788.87	2269.42	0
21	F05	P7	133.41	6953.31	4005.4	0
21	F06	P7	133.41	3313.98	2361.53	0
21	F07	Background	133.41	0	0	0
21	F08	Background	133.41	0	0	0
21	F09	Background	133.41	0	0	0
21	F10	Background	133.41	0	0	0
21	F11	Background	133.41	0	0	0
21	F12	Background	133.41	0	0	0
21	G01	Background	133.41	0	0	0
21	G02	Background	133.41	0	0	0
21	G03	Background	133.41	0	0	0
21	G04	Background	133.41	0	0	0
21	G05	Background	133.41	0	0	0
21	G06	Background	133.41	0	0	0
21	G07	Background	133.41	0	0	0
[truncated: 1,361 more rows]

## Sheet: Normalized Rate (Columns)
Unassigned Well
Unselected Well
OCR Data
ECAR Data
PER Data
OCR (pmol/min):
Time	Group Name: P0																					Group Name: Adult									Group Name: P7
	D01	D02	D04	D05	D06	D07	D08	D09	D11	D12	E01	E02	E03	E04	E05	E06	E07	E08	E09	E10		B01	B02	B03	B04	B05	B06	B07	B08		F01	F02	F03	F04	F05	F06
1.31144	8015.42	8394.44	6956.7	8503.94	4205.69	6220.54	4379.66	6043.76	8725.89	5665.65	3647.42	4232.11	3680.4	10304.4	7888.91	4063.75	3115.36	5353.95	4213.82	3246.11		6439.17	6800.14	7286.6	5524.68	7189.16	6443.78	4515.67	5622.32		8144.1	10938.9	11502.4	6918.62	9903.67	7257.48
7.90297	7635.9	8117.57	6481.68	7915.63	3848.86	5860.99	4120.89	5535.1	8311.6	5354.36	3750.22	3750.15	3332.31	9712.15	7361.28	3641.45	2549.58	4868.8	3903.01	2916.53		6167.69	3657.62	6972.26	5232.79	6736.93	6044.68	4336.46	5361.2		7760.2	10308.2	10852.2	6439.83	9455.64	6757.21
14.5	7525.97	7986.36	6364.5	7724.27	3721.67	5787.96	4033.72	5451.16	8224.4	5246.47	3780.65	3588.35	3214.68	9579.36	7237.12	3484.46	2465.91	4736.39	3737.9	2792.57		6083.03	3514.91	6852.3	5168.88	6590.23	5996.2	4279.14	5317.55		7650.86	10162.3	10687.5	6296.4	9316.82	6611.97
21.0743	7450.72	8010.67	6314.86	7574.09	3666.23	5732	3978	5378.59	8188.02	5223.02	3756.38	3520.87	3145.53	9516.05	7159.47	3420.57	2437.16	4681.13	3648.42	2750.63		6050.2	3513.48	6805.06	4989.92	6526.43	5973.54	4254.94	5294.8		7600.4	10144.3	10068.1	6210.64	9252.5	6564.45
27.6406	7456.52	7950.59	6326.35	7421.02	3654.22	5724.72	3969.88	5401.38	8209.32	5257.2	3737.46	3505.64	3131.64	9541.08	7113.58	3400	2486.12	4680.69	3633.08	2780.39		6118.94	3527.42	6840.64	4969.69	6559.24	6000.04	4266.61	5314.29		7636.69	10179.6	10052.7	6216.19	9208.62	6538.13
34.234	7440.16	7953.73	6286.8	7387.68	3639.89	5697.31	3976.34	5361.64	8212.67	5258.2	3723.07	3453.94	3115.8	9533.12	7056.43	3380.09	2471.88	4656.22	3577.94	2753.26		4917.98	3542.66	6828.06	4939.9	6544.3	5995.96	4260.75	5311.41		7625.47	10228.4	10001.9	6189.85	9141.67	6533.33
40.9373	5622.4	4079.02	3805.92	3264.3	2096.46	4352.26	2859.62	3566.19	5456.72	3533.01	2531.37	1795.18	2202.93	4667.06	4792.34	1693.9	1139.13	3029.13	2106.52	1647.65		4768.56	3052.3	6524.41	4435.73	6822.99	5607.1	3973.08	4861.1		4364.89	6441.31	8720.53	4580.41	6344.07	3933.19
47.5174	4086.04	2384.76	2527.26	2211.66	1125.71	2923.42	1763	2379.62	3611.65	2317.05	1692.83	1023.18	1463.72	2939.51	2916.69	853.997	172.564	1593.69	1139.95	657.559		5099.2	2593.36	5621.48	3672.03	6110.19	5175.08	3667.33	4249.48		2341.55	3107.16	6804.47	3149.99	3951.82	2221.33
54.0824	3381.9	1700.42	2149.69	1972.73	757.021	2367.45	1441.03	1934.82	2739.99	1861.48	1437.89	850.155	1224.29	2309.14	2143.55	545.304	-32.3141	1063.55	797.106	247.643		4788.97	2426.31	4523.35	3000.98	5149.89	4362.91	3357.85	3714.51		1846.94	2675.75	5472.68	2607.79	2991.04	1790.57
60.6602	2886.34	1626.62	1933.7	1834.16	575.746	2219.95	1233.49	1670.4	2316.21	1592.25	1256.71	718.548	1073.55	2050.34	1715.39	358.024	-179.058	751.119	641.245	39.4546		4191.06	2271.06	4065.81	2609.01	4541.68	3855.77	3087.3	3250.85		1745.33	2600.32	4582.01	2220.72	2520.1	1628.14
67.2457	2571.28	1538.08	1833.93	1743.02	449.129	2176.61	1156.86	1538.13	2068.43	1403.32	1154.19	643.806	1003.25	1973.5	1530.2	271.006	-242.614	534.336	528.897	-128.661		3722.2	2145.54	3878.64	2429.25	4289.02	3609.7	2905.08	2925.04		1694.5	2651.41	4003.71	1999.45	2300.44	1565.14
73.8622	2382.14	1386.8	1767.74	1677.82	421.104	2116.68	1094.41	1497.81	1937.62	1292.05	1084.32	600.644	993.526	1966.78	1460.55	243.103	-275.4	413.534	471.7	-150.985		3422.36	2078.41	3790.93	2337.86	4187.55	3488.17	2764.68	2733.23		1753.14	2847.65	3762.49	1880.03	2260.89	1592.91
80.4751	2246.94	1369.13	1721.93	1670.49	384.446	2082.11	1042.79	1499.48	1829.92	1257.48	1010.85	558.797	954.107	1952.44	1397.45	189.555	-334.358	316.471	418.551	-225.74		3262.54	2032.42	3741.87	2289.09	4176.27	3428.89	2644.32	2606.9		1837.61	3114.93	3744.48	1776.78	2349.55	1601.51
87.0765	2197.52	1426.06	1733.02	1703.99	424.187	2068.75	1055.21	1570.43	1828.51	1313.83	1023.6	576.82	975.552	2061.8	1392.28	222.703	-332.624	275.329	401.07	-230.357		3138.28	2062.56	3560.34	2277.07	4227.69	3438.31	2568.5	2559.19		1992.31	3479.04	3893.49	1805.43	2471.62	1690.76
93.6899	2167.28	1422.56	1708.52	1750.37	442.67	2026.88	1029.13	1624.08	1808.12	1356.9	962.509	562.248	987.909	2197.52	1398.66	210.832	-372.038	234.352	365.398	-264.114		3030.76	2066.99	3697.24	2267.66	4302.07	3466.97	2501.43	2525.75		2133.67	3820.49	4101.43	1823.53	2582.69	1760.58
100.288	2196.99	1604.46	1741.8	1913.39	537.799	2027.49	1052.01	1734.81	1822.15	1450.45	974.572	555.479	1051.24	2438.87	1455.63	265.87	-355.302	236.051	363.82	-257.797		3042.38	2104.21	3731.09	2295.25	4442.38	3528.88	2469.43	2553.15		2326.47	4230.61	4402.9	1928.49	2809.73	1911.82
106.909	2229.39	1596.81	1775.53	2044.29	618.375	2027.74	1068.32	1816.73	1878.42	1539.42	969.578	593.487	1173.49	2700.06	1493.07	336.364	-319.927	281.097	361.238	-273.963		3035.35	2154.19	3783.03	2320.27	4599.4	3605.85	2450	2620.52		2525.36	4633.4	4721.45	2073.39	3032.09	2061.81
113.487	2278.06	1877.4	1825.14	2210.72	729.568	2025.11	1069.17	1865.53	1917.42	1613.76	957.672	625.172	1292.2	2975.6	1590.18	408.528	-288.668	314.473	381.958	-290.352		3037.35	2211.52	3845.06	2361.51	4792.12	3696.37	2473.54	2714.8		2724.12	5008.56	5056.69	2255.28	3286.26	2195.48
120.193	5964.95	5942.31	4033.09	4049.77	2598.76	3886.26	2835.63	4302.97	6757.86	5173.29	2748.43	1412.87	2445.7	8402.82	4928.06	2884.14	667.506	3552.75	1859.44	1155.98		5571.76	3358.28	7094.43	4730.49	6555	5750.06	3879.83	5205.46		6227.43	9169.32	7487.8	4521.5	7681.56	4527.59
126.798	5732.3	5076.73	3495.05	3946.13	2271.96	3379.94	2612.85	4120.66	6585.29	5023.56	2722.27	1367.58	2232.65	7952.24	4568.39	2879.54	523.935	3219.47	1539.89	804.603		5540.57	3232.84	7310.01	4655.81	6569.46	5683.29	3840.32	5178.16		4957.53	7669.75	7011.07	4001.37	7223.56	3618.83
133.41	5816.01	5053.15	3215.49	4104.53	2120.7	3218.59	2710.04	4152	6531.97	5051.91	2832.3	1343.02	2174.25	7775.46	4496.02	2973.17	543.379	3304.72	1563.23	776.735		5576.37	3222.93	7307.46	4658.16	6579.95	5702.08	3881.42	5187.95		4526.64	6835	6762.11	3788.87	6953.31	3313.98
140.025	5889.59	5116.97	2983.56	4252.72	2011.52	3086.5	2826.41	4178.84	6491.42	5060.3	2929.88	1340.38	2155.4	7633.59	4457.23	3047.77	550	3375.91	1571.75	775.344		5583.91	3225.34	7263.08	3956.34	6541.95	5709.59	3911.86	5183.44		4336.72	6386.76	6610.31	3623	6781.3	3265.09
146.642	5953.71	5215.65	2899.32	4387.68	1960.02	3037.7	2978.79	4231.17	6538.48	5075.87	3015.33	1384.61	2126	7544.66	4472.57	3140.42	561.681	3486.4	1619.48	835.942		5583.31	3260.68	7198.59	3940.66	6503.94	5738.5	3956.26	5192.16		4258.18	6130.33	6519.94	3541.77	6687.77	3160.45
153.359	3589.92	1551.73	1693.76	1424.84	544.461	1422.06	1612.09	1535.49	2930.91	1987.76	1435.26	428.173	1252.99	2107.14	2294.91	638.804	-292.965	785.144	503.481	23.8505		3561.01	2353.86	4107.71	3218.44	4831.49	4419.93	2972.13	3576.37		1266.35	1963.06	3483.57	1673.27	2669.43	1101.99
160	2100.45	992.136	1284.06	1053.97	103.365	1049.09	968.209	808.659	1651.99	1108.87	989.086	249.94	857.324	1377.39	1161.97	74.517	-567.832	37.6463	141.344	-306.608		2487.01	1801.18	3057.91	2383.03	3049.8	2978.76	2310.39	2593.24		824.743	1264.28	2196.91	784.649	1372.11	744.332
166.619	1734.66	698.777	1145.92	902.715	20.6536	919.767	809.065	623.334	1348.67	908.811	843.179	171.57	728.576	1190.49	798.676	-73.581	-670.054	-144.952	49.5198	-420.211		2123.52	1468.54	2645.12	1766.98	2340.83	2280.14	1859.31	1846.04		647.931	1039.08	1818.28	303.43	1014.99	615.904
173.226	1581.26	580.077	1067.88	829.09	-69.0535	825.373	753.875	519.789	1156.65	812.237	772.724	116.955	686.99	1056.91	658.926	-142.617	-713.338	-235.574	-9.10927	-449.515		1945.73	1268.24	2399.7	1606.57	2016.76	1976.12	1487.68	1518.27		554.621	874.155	1628.88	76.5168	825.979	519.728
179.817	1447.87	502.925	1007.32	761.123	-104.468	761.316	644.475	481.786	1032.24	711.693	708.88	82.8458	630.01	955.37	556.261	-222.11	-768.222	-343.39	-2.72234	-488.549		1822.4	1133.97	2251.51	1393.17	1815.78	1776.47	1271.47	1327.24		445.412	688.102	1472.26	-43.8959	690.76	427.599
186.422	1376.1	363.445	989.945	674.291	-152.249	699.573	592.855	369.978	947.434	648.313	665.464	36.8875	602.5	893.423	463.908	-272.791	-783.232	-418.227	-79.15	-506.153		1743.92	1037.41	2145.17	1291.08	1656.93	1637.83	1172.12	1200.98		379.61	599.309	1366.65	-116.645	554.366	384.013
193.031	1301.58	399.875	944.932	636.33	-188.109	646.425	566.785	297.346	867.16	617.488	629.85	41.5759	554.595	815.254	417.881	-304.532	-806.164	-465.772	-137.993	-523.324		1682.27	976.858	2071.86	1233.39	1538.27	1542.12	1093.6	1118.08		330.054	523.365	1282.65	-199.68	465.834	326.249
199.658	1232.62	305.007	903.629	598.909	-238.615	593.548	532.16	255.291	807.702	564.264	574.067	-1.2671	539.183	761.792	351.928	-358.451	-848.464	-493.775	-172.729	-533.648		1613.37	888.909	1998.74	1191.98	1425.52	1453.71	1031.28	1039.27		249.555	457.826	1179.61	-273.317	411.225	290.368
206.273	1179.55	191.662	894.872	543.018	-233.858	581.336	520.405	227.925	776.886	535.693	556.265	-10.2887	535.851	731.662	316.096	-357.987	-858.053	-538.731	-167.898	-549.951		1569.59	846.509	1952.87	1093.42	1332.92	1399.81	988.281	990.455		216.583	410.191	1139.97	-284.645	339.537	294.515
212.881	1136	316.77	875.1	522.334	-252.909	553.211	512.601	230.719	726.403	508.727	544.205	-31.0201	522.989	692.47	259.822	-384.14	-867.542	-532.158	-193.804	-558.162		1530.54	791.541	1899.19	1037.12	1262.23	1339.17	951.985	948.2		204.207	358.47	1080.9	-325.365	304.043	244.779
219.509	1084.62	274.589	868.052	488.63	-266.508	526.134	503.23	181.389	709.476	493.774	512.15	-26.2937	526.638	650.745	244.791	-422.196	-894.336	-573.86	-219.446	-574.183		1491.75	751.095	1857.86	894.279	1179.02	1290.73	914.106	893.063		166.862	326.051	1034.5	-345.213	260.732	238.452
226.137	1072.68	169.766	843.52	473.829	-271.805	508.302	477.984	162.827	675.583	462.407	500.577	-39.9699	509.717	624.631	224.006	-416.237	-888.505	-600.357	-236.289	-565.905		1469.09	712.175	1817.82	951.108	1114.48	1248.98	894.479	857.885		142.207	298.514	979.089	-389.87	214.327	231.201
ECAR (mpH/min):
Time	Group Name: P0																					Group Name: Adult									Group Name: P7
	D01	D02	D04	D05	D06	D07	D08	D09	D11	D12	E01	E02	E03	E04	E05	E06	E07	E08	E09	E10		B01	B02	B03	B04	B05	B06	B07	B08		F01	F02	F03	F04	F05	F06
1.31144	997.762	1320.44	1234.46	1533.29	893.277	1693.91	773.157	1587.4	1732.07	696.114	1262.91	997.94	772.214	1514.28	1845.09	763.158	615.995	919.453	1008.79	845.185		3389.48	3447.75	3575.58	3246.02	5006.1	3957.74	2529.07	3138.23		1204.66	2414.07	4619.89	1864.62	2367.9	1283.96
7.90297	914.45	1054.35	1222.23	1472.31	846.275	1317.86	705.069	1149	1360.08	653.92	1174.55	884.184	644.565	1146.43	1556.5	670.882	530.086	844.313	567.953	538.143		3692.63	1541.72	2898.29	2947.55	4485.29	3196.81	2078.2	2343.89		1392.26	1721.19	3385.36	1473.54	2062.92	1115.95
14.5	904.653	1129.49	1111.29	1401.05	817.856	1268.99	668.827	1084.37	1310.29	660.924	1201.54	1053.65	535.569	1090.24	1472.14	621.985	492.925	793.408	471.203	503.144		3706.05	1612.18	2950.14	3000.67	4478.19	3145.67	2084.65	2328.54		1352.67	1544.29	3171.34	1458.1	2027.22	1068.17
21.0743	888.644	1147.92	1072.35	1388.24	776.664	1243.97	622.454	979.322	1368.66	687.783	1175.3	1061.75	445.116	1091.91	1453.91	614.262	509.772	789.642	475.289	471.603		3740	1617.74	2995.17	2962.69	4485.67	3061.51	2097.01	2348.99		1239.38	1491.39	2941.57	1423.7	2041.86	1010.19
27.6406	891.755	1174.66	1076.48	1393.18	806.132	1218.8	628.31	938.884	1418.64	724.468	1172.95	869.446	423.842	1084.12	1435.39	595.324	492.105	814.308	499.549	493.216		3806.96	1614.82	2996.3	2920.3	4470.77	2984.42	2076.01	2363.38		1227.39	1480.25	2904.24	1419.88	2054.93	1017.07
34.234	881.769	1144.94	1033.9	1328.23	770.651	1214.5	605.971	921.34	1394.41	685.03	1150.57	763.148	404.332	1124	1391.07	586.011	443.357	812.07	478.043	463.254		1678.03	1600.69	2995.83	2898.96	4419.01	2919.49	2058.14	2374.04		1206.99	1462.5	2880.62	1406.16	2069.63	984.122
40.9373	1487.06	2373.26	1889.53	3329.21	1764.75	1825.46	1140.68	1703.48	2507.55	1357.95	2185.44	1725.46	900.083	2690.05	2389.89	1521.75	1067.14	1357.98	1302.51	1024.55		1997.91	2083.66	3681.66	3684.93	4769.79	3366.73	2319.39	2698.17		2337.49	3209.1	3808.87	2195.79	3805.27	2393.34
47.5174	1984.82	2902.91	2474.92	3588.36	2080.45	2276.89	1620.35	1982.56	3153.07	1761.54	2355.42	2065.49	1249.78	3001.44	2871.91	1787.73	1382.81	1971.75	1588.4	1369.62		3577.19	2577.46	4522.83	4514.15	5085.85	4067.42	2806.39	3377.4		3019.77	4123.46	4108	2369.74	4619.82	2797.42
54.0824	2117.8	3061.92	2601.55	3586.82	2146.06	2378.84	1681.13	2057.25	3441.66	1861.83	2311.79	2088.89	1294.77	3020.83	3053.56	1778.22	1440.34	2097	1645.35	1506.07		3610.62	2737.76	5011.43	4798.76	5373.78	4377.13	3081.52	3685.15		2983.16	3641.38	4113.96	2325.04	4179.41	2591.64
60.6602	2152.74	3062.42	2629.34	3512.65	2159.44	2387.4	1707.02	2049.57	3571.17	1850.34	2325.61	2068.42	1312.23	2971.3	3071.1	1753.82	1429.85	2160.45	1646.05	1563.68		3742.46	2755.38	5140.17	4856.34	5389.08	4450.59	3203.23	3815.89		2857.07	3430.53	4089.26	2354.46	4031.02	2508.72
67.2457	2194.28	3041.68	2655.15	3448.96	2162.71	2315.33	1686.73	1985.77	3628.07	1838.05	2369.02	2021.56	1293.26	2940.76	3059.05	1701.87	1399.4	2167.28	1617.62	1557.91		3909.4	2752.54	5200.43	4875.92	5333.37	4428.58	3208.24	3878.76		2772.65	3433.71	4083.83	2440.04	4078.72	2510.88
73.8622	2245.62	2934.12	2666.91	3454.72	2134.94	2267.31	1672.09	1931.32	3628.34	1798.41	2376.82	1960.17	1196.97	2813.28	2949.8	1644.34	1362.14	2191.09	1584.74	1539.78		3863.85	2721.19	5109.91	4806.85	5214.23	4338.07	3174.95	3866.94		2772.59	3477.13	3984.23	2447.68	4018.82	2519.97
80.4751	2314.68	2852.91	2651.91	3331.74	2104.87	2218.55	1647.28	1920.76	3625.65	1772.97	2346.27	1864.82	1143.72	2699.88	2912.12	1582.18	1371.99	2145.82	1568.24	1488.71		3822.57	2656.96	4978.83	4702.28	5062.44	4214.25	3112.24	3790.66		2835.58	3454.32	3938.65	2475.36	4004.28	2526.6
87.0765	2199.53	2793.77	2618.51	3397.09	2063.56	2137.51	1641.56	1870.02	3587.26	1745.06	2368.09	1843.99	1136.25	2595.89	2838.79	1508.91	1293.53	2127.93	1508.89	1488.54		3720.67	2518.49	4643	4628.74	5000.71	4130.11	3069.04	3727.97		2877.26	3463.55	3899.49	2410.65	3965.68	2518.65
93.6899	2251.41	2742.91	2619.19	3300.69	2063.74	2113.29	1660.52	1868.78	3529	1774.39	2283.01	1818.94	1109.05	2499.53	2797.87	1497.67	1290.52	2112.87	1443.95	1472.58		3560.66	2381.64	4812.75	4456.78	4893.56	4042.27	3029.02	3616.99		2788.74	3479.84	3879.12	2418.4	3812.29	2487.61
100.288	2234.14	2673.31	2599.96	3408.15	2010.43	2058.09	1639.5	1836.13	3469.29	1731.13	2263.93	1817.37	1103.56	2434.36	2738.2	1465.51	1245.53	2081.06	1409.71	1443.93		3484.21	2324.92	4634.71	4383.18	4889.29	3950.62	2961.05	3521.14		2740.21	3491.16	3848.93	2365.94	3887.45	2488.28
106.909	2217.87	2691.94	2599.61	3400.6	2006.32	2045.16	1634.92	1811.84	3487.25	1725.61	2221.93	1819.19	1102.27	2395.77	2699.79	1443.03	1256.19	2009.82	1377.3	1452.01		3360.76	2276.9	4401.51	4279.23	4725.03	3830.84	2885.95	3471.15		2720.87	3497.72	3859.4	2333.67	3931.89	2463.78
113.487	2181.87	2652.91	2561.62	3423.12	1979.58	2016.44	1634.12	1807.68	3438.6	1725.76	2183.04	1811.2	1125.95	2331.33	2674.75	1423.12	1234.4	1972.8	1304.89	1432.99		3329.1	2256.49	4267.81	4242.33	4588.25	3716.72	2814.36	3425.16		2643.95	3538.72	3810.1	2281.71	3898.58	2477.43
120.193	1887.54	2162.5	1825.64	2724.06	1881.03	1569.19	1390.96	1581.28	3158.89	1750.31	2485.26	1314.12	913.991	2379.76	2260.89	1366.11	940.025	1452.01	1051.76	1221.4		2905.98	2090.44	3833.7	4430.02	3923.65	3293.23	2602.19	3496.89		2700.36	3422.88	3485.32	2226.91	4090.34	2313.63
126.798	2110.66	2398.75	2186.29	3119.4	2060.09	1820.02	1494.77	1704.15	3412.11	1808.42	2537.17	1681.08	1192.24	2355.64	2373.88	1512.89	1108.28	1715.32	1203.05	1298.55		2917.45	2107.3	3914.85	4448.56	3965.11	3535.81	2826.03	3640.83		2693.54	3491.19	3546	2312.2	4017.21	2365.35
133.41	2170.25	2495.63	2248	3213.77	2069.94	1876.64	1568.83	1779.52	3509.28	1846.47	2521.67	1756.28	1208.14	2332.3	2408.14	1554.93	1163.36	1770.72	1211.25	1303.16		2947.25	2093.76	3906.77	4317.38	3946.85	3552.26	2877.22	3652.45		2709.34	3484.21	3521.12	2269.42	4005.4	2361.53
140.025	2156.8	2543.95	2209.6	3219.95	2032.65	1912.57	1625.38	1790.61	3555.24	1842.59	2430.84	1753.34	1230.54	2291.54	2413.72	1576.84	1192.81	1795.9	1179.59	1327.51		2935.4	2076.89	3893.88	3266.25	3880.87	3533.43	2878.77	3630.03		2693.65	3492.9	3505.62	2263.72	3997.63	2577
146.642	2137.33	2539.01	2156.12	3130.21	2006.02	1899.84	1620.02	1797.34	3522.79	1821.7	2375.21	1738.74	1189.79	2221.21	2383.22	1554.47	1154.09	1798.2	1134.56	1313.75		2902.99	2050.33	3847.33	3128.64	3800.76	3494.47	2853.59	3588.34		2700.3	3465.33	3495	2247.55	3986.64	2597.15
153.359	1901.33	1942.53	1949.03	2344.41	1763.44	1651.18	1402.1	1404.66	3109	1484.55	1910.11	1378.59	977.57	1446.54	2014.3	1233.01	985.207	1447.37	805.484	1091.21		2649.69	1807.79	3385.49	2556.36	3724.9	3169.76	2602.96	3315.42		2096.09	2855.54	2843.65	1802.7	3130.6	2252.36
160	1705.63	1841.9	1936.86	2194.07	1707.57	1482.79	1264.55	1248.77	2999.27	1415.95	1889.29	1315.74	782.976	1396.78	1782.52	1150.43	913.653	1336.58	771.762	1026.28		2562.8	1769.66	3168.23	2392.37	3472.61	3019.02	2486.76	3186.27		2079.64	2814.19	2611.5	1715.99	2988.78	2226.57
166.619	1602.98	1769.23	1971.87	2103.77	1704.48	1411.41	1243.88	1208.52	3010.4	1414.43	1787.23	1275.12	771.314	1354.05	1680.84	1128.81	911.942	1292.83	731.552	1019.04		2484.39	1710.99	3067.7	2266.82	3311.72	2901.08	2407.07	3072.02		2112.41	2717.93	2503.42	1669.94	2962.33	2255.14
173.226	1521.63	1728.52	1982.44	1992.39	1712.77	1371.12	1251.32	1213.52	3005.4	1320.99	1799.16	1258.48	765.984	1300.67	1646.16	1131.49	890.075	1287.89	682.818	1017.46		2429.92	1657.03	2973.13	2036.56	3207.13	2812.62	2338.1	2985.71		2142.91	2527.44	2485.85	1614.13	3003.97	2259.39
179.817	1531.07	1693.46	1986.79	1877.36	1693.33	1343.67	1258.91	1185.43	3008.2	1240.99	1673.75	1232.48	755.119	1273.9	1625.97	1121.99	884.641	1259.32	677.686	1008.68		2388.37	1617.57	2880.65	2226.77	3106.99	2732.73	2289.88	2928.47		2170.82	1921.84	2460.32	1613.12	2966.23	2254.87
186.422	1505.11	1632.86	1997.56	1754.35	1704.22	1321.73	1182.38	1169	3004.24	1198.37	1588.83	1224.02	725.334	1237.72	1551.74	1112.5	874.594	1242.36	622.562	1010.81		2360.28	1604.21	2795.34	2114.96	3028.87	2670.74	2235.62	2884.11		2037.82	1903.01	2395.61	1589.29	2943.3	2203.03
193.031	1516.33	1548.37	2001.14	1672.98	1657.54	1246.91	1166.64	1122.9	2966.19	1182.4	1525.62	1158.42	674.763	1218	1494.98	1051.7	856.063	1217.01	604.011	975.333		2351.47	1575.39	2750.63	1801.35	2974.57	2614.45	2180.57	2859.8		1956.24	1835.73	2358.46	1547.28	2906.23	2211.7
199.658	1473.14	1541.66	1988.5	1565.21	1644.34	1220.1	1140.56	1088.05	2946.95	1159.07	1535.96	1143.14	688.142	1196.98	1448.87	1031.51	843.749	1186.14	556.57	946.508		2284.47	1565.66	2716.56	2031.93	2912.82	2554.7	2134.15	2824.36		1929.57	1811.38	2294.39	1511.62	2868.17	2197.87
206.273	1446.58	1468.45	1980.23	1505.45	1629.06	1180.91	1121.18	1055.57	2902.76	1144.13	1471.62	1103.76	661.241	1155.89	1414.7	1042.64	835.686	1154.53	517.189	919.052		2245.55	1501.05	2762.35	2053.1	2885.01	2527.97	2098.44	2800.18		1883.58	1747.24	2258.1	1497.93	2871.01	2209.15
212.881	1377.6	1444.38	1937.24	1447.76	1630.73	1159.32	1109.64	1039.7	2829.11	1129.11	1442.17	1066.9	593.657	1133.73	1380.84	1023.09	798.147	1144.2	505.455	884.256		2206.5	1430.25	2678.46	1944.02	2886.62	2513.7	2046.74	2781.72		1810.56	1670.47	2197.95	1431.12	2814.5	2186.73
219.509	1329.45	1450.8	1932.73	1375.66	1593.51	1102.25	1105.58	985.713	2822.74	1104.3	1371.6	1075	626.939	1105.9	1384.45	981.45	788.41	1148.46	491.242	858.248		2177.97	1379.07	2610.81	1282.29	2827.3	2486.59	2027.03	2737.18		1780.85	1690.38	2180.27	1402.78	2794.41	2144.66
226.137	1297.5	1468.24	1898.08	1339.67	1575.02	1078.15	1087.54	951.262	2773.34	1090.85	1343.39	1048.99	635.487	1061.49	1357.2	979.394	770.704	1107.82	483.806	864.703		2165.8	1350.54	2475.57	1561.67	2753.88	2416.14	2019.4	2721.02		1748.88	1650.64	2118.84	1365.34	2760.33	2138.74
PER (pmol/min)
Time	Group Name: P0																					Group Name: Adult									Group Name: P7
	D01	D02	D04	D05	D06	D07	D08	D09	D11	D12	E01	E02	E03	E04	E05	E06	E07	E08	E09	E10		B01	B02	B03	B04	B05	B06	B07	B08		F01	F02	F03	F04	F05	F06
1.31144	0	0	0	0	0	0	0	0	0	0	0	0	0	0	0	0	0	0	0	0		0	0	0	0	0	0	0	0		0	0	0	0	0	0
7.90297	0	0	0	0	0	0	0	0	0	0	0	0	0	0	0	0	0	0	0	0		0	0	0	0	0	0	0	0		0	0	0	0	0	0
14.5	0	0	0	0	0	0	0	0	0	0	0	0	0	0	0	0	0	0	0	0		0	0	0	0	0	0	0	0		0	0	0	0	0	0
21.0743	0	0	0	0	0	0	0	0	0	0	0	0	0	0	0	0	0	0	0	0		0	0	0	0	0	0	0	0		0	0	0	0	0	0
27.6406	0	0	0	0	0	0	0	0	0	0	0	0	0	0	0	0	0	0	0	0		0	0	0	0	0	0	0	0		0	0	0	0	0	0
34.234	0	0	0	0	0	0	0	0	0	0	0	0	0	0	0	0	0	0	0	0		0	0	0	0	0	0	0	0		0	0	0	0	0	0
40.9373	0	0	0	0	0	0	0	0	0	0	0	0	0	0	0	0	0	0	0	0		0	0	0	0	0	0	0	0		0	0	0	0	0	0
47.5174	0	0	0	0	0	0	0	0	0	0	0	0	0	0	0	0	0	0	0	0		0	0	0	0	0	0	0	0		0	0	0	0	0	0
54.0824	0	0	0	0	0	0	0	0	0	0	0	0	0	0	0	0	0	0	0	0		0	0	0	0	0	0	0	0		0	0	0	0	0	0
60.6602	0	0	0	0	0	0	0	0	0	0	0	0	0	0	0	0	0	0	0	0		0	0	0	0	0	0	0	0		0	0	0	0	0	0
67.2457	0	0	0	0	0	0	0	0	0	0	0	0	0	0	0	0	0	0	0	0		0	0	0	0	0	0	0	0		0	0	0	0	0	0
73.8622	0	0	0	0	0	0	0	0	0	0	0	0	0	0	0	0	0	0	0	0		0	0	0	0	0	0	0	0		0	0	0	0	0	0
80.4751	0	0	0	0	0	0	0	0	0	0	0	0	0	0	0	0	0	0	0	0		0	0	0	0	0	0	0	0		0	0	0	0	0	0
87.0765	0	0	0	0	0	0	0	0	0	0	0	0	0	0	0	0	0	0	0	0		0	0	0	0	0	0	0	0		0	0	0	0	0	0
93.6899	0	0	0	0	0	0	0	0	0	0	0	0	0	0	0	0	0	0	0	0		0	0	0	0	0	0	0	0		0	0	0	0	0	0
100.288	0	0	0	0	0	0	0	0	0	0	0	0	0	0	0	0	0	0	0	0		0	0	0	0	0	0	0	0		0	0	0	0	0	0
106.909	0	0	0	0	0	0	0	0	0	0	0	0	0	0	0	0	0	0	0	0		0	0	0	0	0	0	0	0		0	0	0	0	0	0
113.487	0	0	0	0	0	0	0	0	0	0	0	0	0	0	0	0	0	0	0	0		0	0	0	0	0	0	0	0		0	0	0	0	0	0
120.193	0	0	0	0	0	0	0	0	0	0	0	0	0	0	0	0	0	0	0	0		0	0	0	0	0	0	0	0		0	0	0	0	0	0
126.798	0	0	0	0	0	0	0	0	0	0	0	0	0	0	0	0	0	0	0	0		0	0	0	0	0	0	0	0		0	0	0	0	0	0
133.41	0	0	0	0	0	0	0	0	0	0	0	0	0	0	0	0	0	0	0	0		0	0	0	0	0	0	0	0		0	0	0	0	0	0
140.025	0	0	0	0	0	0	0	0	0	0	0	0	0	0	0	0	0	0	0	0		0	0	0	0	0	0	0	0		0	0	0	0	0	0
146.642	0	0	0	0	0	0	0	0	0	0	0	0	0	0	0	0	0	0	0	0		0	0	0	0	0	0	0	0		0	0	0	0	0	0
153.359	0	0	0	0	0	0	0	0	0	0	0	0	0	0	0	0	0	0	0	0		0	0	0	0	0	0	0	0		0	0	0	0	0	0
160	0	0	0	0	0	0	0	0	0	0	0	0	0	0	0	0	0	0	0	0		0	0	0	0	0	0	0	0		0	0	0	0	0	0
166.619	0	0	0	0	0	0	0	0	0	0	0	0	0	0	0	0	0	0	0	0		0	0	0	0	0	0	0	0		0	0	0	0	0	0
173.226	0	0	0	0	0	0	0	0	0	0	0	0	0	0	0	0	0	0	0	0		0	0	0	0	0	0	0	0		0	0	0	0	0	0
179.817	0	0	0	0	0	0	0	0	0	0	0	0	0	0	0	0	0	0	0	0		0	0	0	0	0	0	0	0		0	0	0	0	0	0
186.422	0	0	0	0	0	0	0	0	0	0	0	0	0	0	0	0	0	0	0	0		0	0	0	0	0	0	0	0		0	0	0	0	0	0
193.031	0	0	0	0	0	0	0	0	0	0	0	0	0	0	0	0	0	0	0	0		0	0	0	0	0	0	0	0		0	0	0	0	0	0
199.658	0	0	0	0	0	0	0	0	0	0	0	0	0	0	0	0	0	0	0	0		0	0	0	0	0	0	0	0		0	0	0	0	0	0
206.273	0	0	0	0	0	0	0	0	0	0	0	0	0	0	0	0	0	0	0	0		0	0	0	0	0	0	0	0		0	0	0	0	0	0
212.881	0	0	0	0	0	0	0	0	0	0	0	0	0	0	0	0	0	0	0	0		0	0	0	0	0	0	0	0		0	0	0	0	0	0
219.509	0	0	0	0	0	0	0	0	0	0	0	0	0	0	0	0	0	0	0	0		0	0	0	0	0	0	0	0		0	0	0	0	0	0
226.137	0	0	0	0	0	0	0	0	0	0	0	0	0	0	0	0	0	0	0	0		0	0	0	0	0	0	0	0		0	0	0	0	0	0

## Sheet: Normalized Rate (Plates)
Unassigned Well	Unselected Well	OCR Data	ECAR Data	PER Data
OCR (pmol/min):														ECAR (mpH/min):														PER (pmol/min)
	Measurement 1														Measurement 1														Measurement 1
		1	2	3	4	5	6	7	8	9	10	11	12			1	2	3	4	5	6	7	8	9	10	11	12			1	2	3	4	5	6	7	8	9	10	11	12
	A	0	0	0	0	0	0	0	0	0	0	0	0		A	0	0	0	0	0	0	0	0	0	0	0	0		A	0	0	0	0	0	0	0	0	0	0	0	0
	B	6439.17	6800.14	7286.6	5524.68	7189.16	6443.78	4515.67	5622.32	0	0	0	0		B	3389.48	3447.75	3575.58	3246.02	5006.1	3957.74	2529.07	3138.23	0	0	0	0		B	0	0	0	0	0	0	0	0	0	0	0	0
	C	0	0	0	0	0	0	0	0	0	0	0	0		C	0	0	0	0	0	0	0	0	0	0	0	0		C	0	0	0	0	0	0	0	0	0	0	0	0
	D	8015.42	8394.44	0	6956.7	8503.94	4205.69	6220.54	4379.66	6043.76	0	8725.89	5665.65		D	997.762	1320.44	0	1234.46	1533.29	893.277	1693.91	773.157	1587.4	0	1732.07	696.114		D	0	0	0	0	0	0	0	0	0	0	0	0
	E	3647.42	4232.11	3680.4	10304.4	7888.91	4063.75	3115.36	5353.95	4213.82	3246.11	0	0		E	1262.91	997.94	772.214	1514.28	1845.09	763.158	615.995	919.453	1008.79	845.185	0	0		E	0	0	0	0	0	0	0	0	0	0	0	0
	F	8144.1	10938.9	11502.4	6918.62	9903.67	7257.48	0	0	0	0	0	0		F	1204.66	2414.07	4619.89	1864.62	2367.9	1283.96	0	0	0	0	0	0		F	0	0	0	0	0	0	0	0	0	0	0	0
	G	0	0	0	0	0	0	0	0	0	0	0	0		G	0	0	0	0	0	0	0	0	0	0	0	0		G	0	0	0	0	0	0	0	0	0	0	0	0
	H	0	0	0	0	0	0	0	0	0	0	0	0		H	0	0	0	0	0	0	0	0	0	0	0	0		H	0	0	0	0	0	0	0	0	0	0	0	0
	Measurement 2														Measurement 2														Measurement 2
		1	2	3	4	5	6	7	8	9	10	11	12			1	2	3	4	5	6	7	8	9	10	11	12			1	2	3	4	5	6	7	8	9	10	11	12
	A	0	0	0	0	0	0	0	0	0	0	0	0		A	0	0	0	0	0	0	0	0	0	0	0	0		A	0	0	0	0	0	0	0	0	0	0	0	0
	B	6167.69	3657.62	6972.26	5232.79	6736.93	6044.68	4336.46	5361.2	0	0	0	0		B	3692.63	1541.72	2898.29	2947.55	4485.29	3196.81	2078.2	2343.89	0	0	0	0		B	0	0	0	0	0	0	0	0	0	0	0	0
	C	0	0	0	0	0	0	0	0	0	0	0	0		C	0	0	0	0	0	0	0	0	0	0	0	0		C	0	0	0	0	0	0	0	0	0	0	0	0
	D	7635.9	8117.57	0	6481.68	7915.63	3848.86	5860.99	4120.89	5535.1	0	8311.6	5354.36		D	914.45	1054.35	0	1222.23	1472.31	846.275	1317.86	705.069	1149	0	1360.08	653.92		D	0	0	0	0	0	0	0	0	0	0	0	0
	E	3750.22	3750.15	3332.31	9712.15	7361.28	3641.45	2549.58	4868.8	3903.01	2916.53	0	0		E	1174.55	884.184	644.565	1146.43	1556.5	670.882	530.086	844.313	567.953	538.143	0	0		E	0	0	0	0	0	0	0	0	0	0	0	0
	F	7760.2	10308.2	10852.2	6439.83	9455.64	6757.21	0	0	0	0	0	0		F	1392.26	1721.19	3385.36	1473.54	2062.92	1115.95	0	0	0	0	0	0		F	0	0	0	0	0	0	0	0	0	0	0	0
	G	0	0	0	0	0	0	0	0	0	0	0	0		G	0	0	0	0	0	0	0	0	0	0	0	0		G	0	0	0	0	0	0	0	0	0	0	0	0
	H	0	0	0	0	0	0	0	0	0	0	0	0		H	0	0	0	0	0	0	0	0	0	0	0	0		H	0	0	0	0	0	0	0	0	0	0	0	0
	Measurement 3														Measurement 3														Measurement 3
		1	2	3	4	5	6	7	8	9	10	11	12			1	2	3	4	5	6	7	8	9	10	11	12			1	2	3	4	5	6	7	8	9	10	11	12
	A	0	0	0	0	0	0	0	0	0	0	0	0		A	0	0	0	0	0	0	0	0	0	0	0	0		A	0	0	0	0	0	0	0	0	0	0	0	0
	B	6083.03	3514.91	6852.3	5168.88	6590.23	5996.2	4279.14	5317.55	0	0	0	0		B	3706.05	1612.18	2950.14	3000.67	4478.19	3145.67	2084.65	2328.54	0	0	0	0		B	0	0	0	0	0	0	0	0	0	0	0	0
	C	0	0	0	0	0	0	0	0	0	0	0	0		C	0	0	0	0	0	0	0	0	0	0	0	0		C	0	0	0	0	0	0	0	0	0	0	0	0
	D	7525.97	7986.36	0	6364.5	7724.27	3721.67	5787.96	4033.72	5451.16	0	8224.4	5246.47		D	904.653	1129.49	0	1111.29	1401.05	817.856	1268.99	668.827	1084.37	0	1310.29	660.924		D	0	0	0	0	0	0	0	0	0	0	0	0
	E	3780.65	3588.35	3214.68	9579.36	7237.12	3484.46	2465.91	4736.39	3737.9	2792.57	0	0		E	1201.54	1053.65	535.569	1090.24	1472.14	621.985	492.925	793.408	471.203	503.144	0	0		E	0	0	0	0	0	0	0	0	0	0	0	0
	F	7650.86	10162.3	10687.5	6296.4	9316.82	6611.97	0	0	0	0	0	0		F	1352.67	1544.29	3171.34	1458.1	2027.22	1068.17	0	0	0	0	0	0		F	0	0	0	0	0	0	0	0	0	0	0	0
	G	0	0	0	0	0	0	0	0	0	0	0	0		G	0	0	0	0	0	0	0	0	0	0	0	0		G	0	0	0	0	0	0	0	0	0	0	0	0
	H	0	0	0	0	0	0	0	0	0	0	0	0		H	0	0	0	0	0	0	0	0	0	0	0	0		H	0	0	0	0	0	0	0	0	0	0	0	0
	Measurement 4														Measurement 4														Measurement 4
		1	2	3	4	5	6	7	8	9	10	11	12			1	2	3	4	5	6	7	8	9	10	11	12			1	2	3	4	5	6	7	8	9	10	11	12
	A	0	0	0	0	0	0	0	0	0	0	0	0		A	0	0	0	0	0	0	0	0	0	0	0	0		A	0	0	0	0	0	0	0	0	0	0	0	0
	B	6050.2	3513.48	6805.06	4989.92	6526.43	5973.54	4254.94	5294.8	0	0	0	0		B	3740	1617.74	2995.17	2962.69	4485.67	3061.51	2097.01	2348.99	0	0	0	0		B	0	0	0	0	0	0	0	0	0	0	0	0
	C	0	0	0	0	0	0	0	0	0	0	0	0		C	0	0	0	0	0	0	0	0	0	0	0	0		C	0	0	0	0	0	0	0	0	0	0	0	0
	D	7450.72	8010.67	0	6314.86	7574.09	3666.23	5732	3978	5378.59	0	8188.02	5223.02		D	888.644	1147.92	0	1072.35	1388.24	776.664	1243.97	622.454	979.322	0	1368.66	687.783		D	0	0	0	0	0	0	0	0	0	0	0	0
	E	3756.38	3520.87	3145.53	9516.05	7159.47	3420.57	2437.16	4681.13	3648.42	2750.63	0	0		E	1175.3	1061.75	445.116	1091.91	1453.91	614.262	509.772	789.642	475.289	471.603	0	0		E	0	0	0	0	0	0	0	0	0	0	0	0
	F	7600.4	10144.3	10068.1	6210.64	9252.5	6564.45	0	0	0	0	0	0		F	1239.38	1491.39	2941.57	1423.7	2041.86	1010.19	0	0	0	0	0	0		F	0	0	0	0	0	0	0	0	0	0	0	0
	G	0	0	0	0	0	0	0	0	0	0	0	0		G	0	0	0	0	0	0	0	0	0	0	0	0		G	0	0	0	0	0	0	0	0	0	0	0	0
	H	0	0	0	0	0	0	0	0	0	0	0	0		H	0	0	0	0	0	0	0	0	0	0	0	0		H	0	0	0	0	0	0	0	0	0	0	0	0
	Measurement 5														Measurement 5														Measurement 5
		1	2	3	4	5	6	7	8	9	10	11	12			1	2	3	4	5	6	7	8	9	10	11	12			1	2	3	4	5	6	7	8	9	10	11	12
	A	0	0	0	0	0	0	0	0	0	0	0	0		A	0	0	0	0	0	0	0	0	0	0	0	0		A	0	0	0	0	0	0	0	0	0	0	0	0
	B	6118.94	3527.42	6840.64	4969.69	6559.24	6000.04	4266.61	5314.29	0	0	0	0		B	3806.96	1614.82	2996.3	2920.3	4470.77	2984.42	2076.01	2363.38	0	0	0	0		B	0	0	0	0	0	0	0	0	0	0	0	0
	C	0	0	0	0	0	0	0	0	0	0	0	0		C	0	0	0	0	0	0	0	0	0	0	0	0		C	0	0	0	0	0	0	0	0	0	0	0	0
	D	7456.52	7950.59	0	6326.35	7421.02	3654.22	5724.72	3969.88	5401.38	0	8209.32	5257.2		D	891.755	1174.66	0	1076.48	1393.18	806.132	1218.8	628.31	938.884	0	1418.64	724.468		D	0	0	0	0	0	0	0	0	0	0	0	0
	E	3737.46	3505.64	3131.64	9541.08	7113.58	3400	2486.12	4680.69	3633.08	2780.39	0	0		E	1172.95	869.446	423.842	1084.12	1435.39	595.324	492.105	814.308	499.549	493.216	0	0		E	0	0	0	0	0	0	0	0	0	0	0	0
	F	7636.69	10179.6	10052.7	6216.19	9208.62	6538.13	0	0	0	0	0	0		F	1227.39	1480.25	2904.24	1419.88	2054.93	1017.07	0	0	0	0	0	0		F	0	0	0	0	0	0	0	0	0	0	0	0
	G	0	0	0	0	0	0	0	0	0	0	0	0		G	0	0	0	0	0	0	0	0	0	0	0	0		G	0	0	0	0	0	0	0	0	0	0	0	0
	H	0	0	0	0	0	0	0	0	0	0	0	0		H	0	0	0	0	0	0	0	0	0	0	0	0		H	0	0	0	0	0	0	0	0	0	0	0	0
	Measurement 6														Measurement 6														Measurement 6
		1	2	3	4	5	6	7	8	9	10	11	12			1	2	3	4	5	6	7	8	9	10	11	12			1	2	3	4	5	6	7	8	9	10	11	12
	A	0	0	0	0	0	0	0	0	0	0	0	0		A	0	0	0	0	0	0	0	0	0	0	0	0		A	0	0	0	0	0	0	0	0	0	0	0	0
	B	4917.98	3542.66	6828.06	4939.9	6544.3	5995.96	4260.75	5311.41	0	0	0	0		B	1678.03	1600.69	2995.83	2898.96	4419.01	2919.49	2058.14	2374.04	0	0	0	0		B	0	0	0	0	0	0	0	0	0	0	0	0
	C	0	0	0	0	0	0	0	0	0	0	0	0		C	0	0	0	0	0	0	0	0	0	0	0	0		C	0	0	0	0	0	0	0	0	0	0	0	0
	D	7440.16	7953.73	0	6286.8	7387.68	3639.89	5697.31	3976.34	5361.64	0	8212.67	5258.2		D	881.769	1144.94	0	1033.9	1328.23	770.651	1214.5	605.971	921.34	0	1394.41	685.03		D	0	0	0	0	0	0	0	0	0	0	0	0
	E	3723.07	3453.94	3115.8	9533.12	7056.43	3380.09	2471.88	4656.22	3577.94	2753.26	0	0		E	1150.57	763.148	404.332	1124	1391.07	586.011	443.357	812.07	478.043	463.254	0	0		E	0	0	0	0	0	0	0	0	0	0	0	0
	F	7625.47	10228.4	10001.9	6189.85	9141.67	6533.33	0	0	0	0	0	0		F	1206.99	1462.5	2880.62	1406.16	2069.63	984.122	0	0	0	0	0	0		F	0	0	0	0	0	0	0	0	0	0	0	0
	G	0	0	0	0	0	0	0	0	0	0	0	0		G	0	0	0	0	0	0	0	0	0	0	0	0		G	0	0	0	0	0	0	0	0	0	0	0	0
	H	0	0	0	0	0	0	0	0	0	0	0	0		H	0	0	0	0	0	0	0	0	0	0	0	0		H	0	0	0	0	0	0	0	0	0	0	0	0
	Measurement 7														Measurement 7														Measurement 7
		1	2	3	4	5	6	7	8	9	10	11	12			1	2	3	4	5	6	7	8	9	10	11	12			1	2	3	4	5	6	7	8	9	10	11	12
	A	0	0	0	0	0	0	0	0	0	0	0	0		A	0	0	0	0	0	0	0	0	0	0	0	0		A	0	0	0	0	0	0	0	0	0	0	0	0
	B	4768.56	3052.3	6524.41	4435.73	6822.99	5607.1	3973.08	4861.1	0	0	0	0		B	1997.91	2083.66	3681.66	3684.93	4769.79	3366.73	2319.39	2698.17	0	0	0	0		B	0	0	0	0	0	0	0	0	0	0	0	0
	C	0	0	0	0	0	0	0	0	0	0	0	0		C	0	0	0	0	0	0	0	0	0	0	0	0		C	0	0	0	0	0	0	0	0	0	0	0	0
	D	5622.4	4079.02	0	3805.92	3264.3	2096.46	4352.26	2859.62	3566.19	0	5456.72	3533.01		D	1487.06	2373.26	0	1889.53	3329.21	1764.75	1825.46	1140.68	1703.48	0	2507.55	1357.95		D	0	0	0	0	0	0	0	0	0	0	0	0
	E	2531.37	1795.18	2202.93	4667.06	4792.34	1693.9	1139.13	3029.13	2106.52	1647.65	0	0		E	2185.44	1725.46	900.083	2690.05	2389.89	1521.75	1067.14	1357.98	1302.51	1024.55	0	0		E	0	0	0	0	0	0	0	0	0	0	0	0
	F	4364.89	6441.31	8720.53	4580.41	6344.07	3933.19	0	0	0	0	0	0		F	2337.49	3209.1	3808.87	2195.79	3805.27	2393.34	0	0	0	0	0	0		F	0	0	0	0	0	0	0	0	0	0	0	0
	G	0	0	0	0	0	0	0	0	0	0	0	0		G	0	0	0	0	0	0	0	0	0	0	0	0		G	0	0	0	0	0	0	0	0	0	0	0	0
	H	0	0	0	0	0	0	0	0	0	0	0	0		H	0	0	0	0	0	0	0	0	0	0	0	0		H	0	0	0	0	0	0	0	0	0	0	0	0
	Measurement 8														Measurement 8														Measurement 8
		1	2	3	4	5	6	7	8	9	10	11	12			1	2	3	4	5	6	7	8	9	10	11	12			1	2	3	4	5	6	7	8	9	10	11	12
	A	0	0	0	0	0	0	0	0	0	0	0	0		A	0	0	0	0	0	0	0	0	0	0	0	0		A	0	0	0	0	0	0	0	0	0	0	0	0
	B	5099.2	2593.36	5621.48	3672.03	6110.19	5175.08	3667.33	4249.48	0	0	0	0		B	3577.19	2577.46	4522.83	4514.15	5085.85	4067.42	2806.39	3377.4	0	0	0	0		B	0	0	0	0	0	0	0	0	0	0	0	0
	C	0	0	0	0	0	0	0	0	0	0	0	0		C	0	0	0	0	0	0	0	0	0	0	0	0		C	0	0	0	0	0	0	0	0	0	0	0	0
	D	4086.04	2384.76	0	2527.26	2211.66	1125.71	2923.42	1763	2379.62	0	3611.65	2317.05		D	1984.82	2902.91	0	2474.92	3588.36	2080.45	2276.89	1620.35	1982.56	0	3153.07	1761.54		D	0	0	0	0	0	0	0	0	0	0	0	0
	E	1692.83	1023.18	1463.72	2939.51	2916.69	853.997	172.564	1593.69	1139.95	657.559	0	0		E	2355.42	2065.49	1249.78	3001.44	2871.91	1787.73	1382.81	1971.75	1588.4	1369.62	0	0		E	0	0	0	0	0	0	0	0	0	0	0	0
	F	2341.55	3107.16	6804.47	3149.99	3951.82	2221.33	0	0	0	0	0	0		F	3019.77	4123.46	4108	2369.74	4619.82	2797.42	0	0	0	0	0	0		F	0	0	0	0	0	0	0	0	0	0	0	0
	G	0	0	0	0	0	0	0	0	0	0	0	0		G	0	0	0	0	0	0	0	0	0	0	0	0		G	0	0	0	0	0	0	0	0	0	0	0	0
	H	0	0	0	0	0	0	0	0	0	0	0	0		H	0	0	0	0	0	0	0	0	0	0	0	0		H	0	0	0	0	0	0	0	0	0	0	0	0
	Measurement 9														Measurement 9														Measurement 9
		1	2	3	4	5	6	7	8	9	10	11	12			1	2	3	4	5	6	7	8	9	10	11	12			1	2	3	4	5	6	7	8	9	10	11	12
	A	0	0	0	0	0	0	0	0	0	0	0	0		A	0	0	0	0	0	0	0	0	0	0	0	0		A	0	0	0	0	0	0	0	0	0	0	0	0
	B	4788.97	2426.31	4523.35	3000.98	5149.89	4362.91	3357.85	3714.51	0	0	0	0		B	3610.62	2737.76	5011.43	4798.76	5373.78	4377.13	3081.52	3685.15	0	0	0	0		B	0	0	0	0	0	0	0	0	0	0	0	0
	C	0	0	0	0	0	0	0	0	0	0	0	0		C	0	0	0	0	0	0	0	0	0	0	0	0		C	0	0	0	0	0	0	0	0	0	0	0	0
	D	3381.9	1700.42	0	2149.69	1972.73	757.021	2367.45	1441.03	1934.82	0	2739.99	1861.48		D	2117.8	3061.92	0	2601.55	3586.82	2146.06	2378.84	1681.13	2057.25	0	3441.66	1861.83		D	0	0	0	0	0	0	0	0	0	0	0	0
	E	1437.89	850.155	1224.29	2309.14	2143.55	545.304	-32.3141	1063.55	797.106	247.643	0	0		E	2311.79	2088.89	1294.77	3020.83	3053.56	1778.22	1440.34	2097	1645.35	1506.07	0	0		E	0	0	0	0	0	0	0	0	0	0	0	0
	F	1846.94	2675.75	5472.68	2607.79	2991.04	1790.57	0	0	0	0	0	0		F	2983.16	3641.38	4113.96	2325.04	4179.41	2591.64	0	0	0	0	0	0		F	0	0	0	0	0	0	0	0	0	0	0	0
	G	0	0	0	0	0	0	0	0	0	0	0	0		G	0	0	0	0	0	0	0	0	0	0	0	0		G	0	0	0	0	0	0	0	0	0	0	0	0
	H	0	0	0	0	0	0	0	0	0	0	0	0		H	0	0	0	0	0	0	0	0	0	0	0	0		H	0	0	0	0	0	0	0	0	0	0	0	0
	Measurement 10														Measurement 10														Measurement 10
		1	2	3	4	5	6	7	8	9	10	11	12			1	2	3	4	5	6	7	8	9	10	11	12			1	2	3	4	5	6	7	8	9	10	11	12
	A	0	0	0	0	0	0	0	0	0	0	0	0		A	0	0	0	0	0	0	0	0	0	0	0	0		A	0	0	0	0	0	0	0	0	0	0	0	0
	B	4191.06	2271.06	4065.81	2609.01	4541.68	3855.77	3087.3	3250.85	0	0	0	0		B	3742.46	2755.38	5140.17	4856.34	5389.08	4450.59	3203.23	3815.89	0	0	0	0		B	0	0	0	0	0	0	0	0	0	0	0	0
	C	0	0	0	0	0	0	0	0	0	0	0	0		C	0	0	0	0	0	0	0	0	0	0	0	0		C	0	0	0	0	0	0	0	0	0	0	0	0
	D	2886.34	1626.62	0	1933.7	1834.16	575.746	2219.95	1233.49	1670.4	0	2316.21	1592.25		D	2152.74	3062.42	0	2629.34	3512.65	2159.44	2387.4	1707.02	2049.57	0	3571.17	1850.34		D	0	0	0	0	0	0	0	0	0	0	0	0
	E	1256.71	718.548	1073.55	2050.34	1715.39	358.024	-179.058	751.119	641.245	39.4546	0	0		E	2325.61	2068.42	1312.23	2971.3	3071.1	1753.82	1429.85	2160.45	1646.05	1563.68	0	0		E	0	0	0	0	0	0	0	0	0	0	0	0
	F	1745.33	2600.32	4582.01	2220.72	2520.1	1628.14	0	0	0	0	0	0		F	2857.07	3430.53	4089.26	2354.46	4031.02	2508.72	0	0	0	0	0	0		F	0	0	0	0	0	0	0	0	0	0	0	0
	G	0	0	0	0	0	0	0	0	0	0	0	0		G	0	0	0	0	0	0	0	0	0	0	0	0		G	0	0	0	0	0	0	0	0	0	0	0	0
	H	0	0	0	0	0	0	0	0	0	0	0	0		H	0	0	0	0	0	0	0	0	0	0	0	0		H	0	0	0	0	0	0	0	0	0	0	0	0
	Measurement 11														Measurement 11														Measurement 11
		1	2	3	4	5	6	7	8	9	10	11	12			1	2	3	4	5	6	7	8	9	10	11	12			1	2	3	4	5	6	7	8	9	10	11	12
	A	0	0	0	0	0	0	0	0	0	0	0	0		A	0	0	0	0	0	0	0	0	0	0	0	0		A	0	0	0	0	0	0	0	0	0	0	0	0
	B	3722.2	2145.54	3878.64	2429.25	4289.02	3609.7	2905.08	2925.04	0	0	0	0		B	3909.4	2752.54	5200.43	4875.92	5333.37	4428.58	3208.24	3878.76	0	0	0	0		B	0	0	0	0	0	0	0	0	0	0	0	0
	C	0	0	0	0	0	0	0	0	0	0	0	0		C	0	0	0	0	0	0	0	0	0	0	0	0		C	0	0	0	0	0	0	0	0	0	0	0	0
	D	2571.28	1538.08	0	1833.93	1743.02	449.129	2176.61	1156.86	1538.13	0	2068.43	1403.32		D	2194.28	3041.68	0	2655.15	3448.96	2162.71	2315.33	1686.73	1985.77	0	3628.07	1838.05		D	0	0	0	0	0	0	0	0	0	0	0	0
	E	1154.19	643.806	1003.25	1973.5	1530.2	271.006	-242.614	534.336	528.897	-128.661	0	0		E	2369.02	2021.56	1293.26	2940.76	3059.05	1701.87	1399.4	2167.28	1617.62	1557.91	0	0		E	0	0	0	0	0	0	0	0	0	0	0	0
	F	1694.5	2651.41	4003.71	1999.45	2300.44	1565.14	0	0	0	0	0	0		F	2772.65	3433.71	4083.83	2440.04	4078.72	2510.88	0	0	0	0	0	0		F	0	0	0	0	0	0	0	0	0	0	0	0
	G	0	0	0	0	0	0	0	0	0	0	0	0		G	0	0	0	0	0	0	0	0	0	0	0	0		G	0	0	0	0	0	0	0	0	0	0	0	0
	H	0	0	0	0	0	0	0	0	0	0	0	0		H	0	0	0	0	0	0	0	0	0	0	0	0		H	0	0	0	0	0	0	0	0	0	0	0	0
	Measurement 12														Measurement 12														Measurement 12
		1	2	3	4	5	6	7	8	9	10	11	12			1	2	3	4	5	6	7	8	9	10	11	12			1	2	3	4	5	6	7	8	9	10	11	12
	A	0	0	0	0	0	0	0	0	0	0	0	0		A	0	0	0	0	0	0	0	0	0	0	0	0		A	0	0	0	0	0	0	0	0	0	0	0	0
	B	3422.36	2078.41	3790.93	2337.86	4187.55	3488.17	2764.68	2733.23	0	0	0	0		B	3863.85	2721.19	5109.91	4806.85	5214.23	4338.07	3174.95	3866.94	0	0	0	0		B	0	0	0	0	0	0	0	0	0	0	0	0
	C	0	0	0	0	0	0	0	0	0	0	0	0		C	0	0	0	0	0	0	0	0	0	0	0	0		C	0	0	0	0	0	0	0	0	0	0	0	0
	D	2382.14	1386.8	0	1767.74	1677.82	421.104	2116.68	1094.41	1497.81	0	1937.62	1292.05		D	2245.62	2934.12	0	2666.91	3454.72	2134.94	2267.31	1672.09	1931.32	0	3628.34	1798.41		D	0	0	0	0	0	0	0	0	0	0	0	0
	E	1084.32	600.644	993.526	1966.78	1460.55	243.103	-275.4	413.534	471.7	-150.985	0	0		E	2376.82	1960.17	1196.97	2813.28	2949.8	1644.34	1362.14	2191.09	1584.74	1539.78	0	0		E	0	0	0	0	0	0	0	0	0	0	0	0
	F	1753.14	2847.65	3762.49	1880.03	2260.89	1592.91	0	0	0	0	0	0		F	2772.59	3477.13	3984.23	2447.68	4018.82	2519.97	0	0	0	0	0	0		F	0	0	0	0	0	0	0	0	0	0	0	0
	G	0	0	0	0	0	0	0	0	0	0	0	0		G	0	0	0	0	0	0	0	0	0	0	0	0		G	0	0	0	0	0	0	0	0	0	0	0	0
	H	0	0	0	0	0	0	0	0	0	0	0	0		H	0	0	0	0	0	0	0	0	0	0	0	0		H	0	0	0	0	0	0	0	0	0	0	0	0
	Measurement 13														Measurement 13														Measurement 13
		1	2	3	4	5	6	7	8	9	10	11	12			1	2	3	4	5	6	7	8	9	10	11	12			1	2	3	4	5	6	7	8	9	10	11	12
	A	0	0	0	0	0	0	0	0	0	0	0	0		A	0	0	0	0	0	0	0	0	0	0	0	0		A	0	0	0	0	0	0	0	0	0	0	0	0
	B	3262.54	2032.42	3741.87	2289.09	4176.27	3428.89	2644.32	2606.9	0	0	0	0		B	3822.57	2656.96	4978.83	4702.28	5062.44	4214.25	3112.24	3790.66	0	0	0	0		B	0	0	0	0	0	0	0	0	0	0	0	0
	C	0	0	0	0	0	0	0	0	0	0	0	0		C	0	0	0	0	0	0	0	0	0	0	0	0		C	0	0	0	0	0	0	0	0	0	0	0	0
	D	2246.94	1369.13	0	1721.93	1670.49	384.446	2082.11	1042.79	1499.48	0	1829.92	1257.48		D	2314.68	2852.91	0	2651.91	3331.74	2104.87	2218.55	1647.28	1920.76	0	3625.65	1772.97		D	0	0	0	0	0	0	0	0	0	0	0	0
	E	1010.85	558.797	954.107	1952.44	1397.45	189.555	-334.358	316.471	418.551	-225.74	0	0		E	2346.27	1864.82	1143.72	2699.88	2912.12	1582.18	1371.99	2145.82	1568.24	1488.71	0	0		E	0	0	0	0	0	0	0	0	0	0	0	0
	F	1837.61	3114.93	3744.48	1776.78	2349.55	1601.51	0	0	0	0	0	0		F	2835.58	3454.32	3938.65	2475.36	4004.28	2526.6	0	0	0	0	0	0		F	0	0	0	0	0	0	0	0	0	0	0	0
	G	0	0	0	0	0	0	0	0	0	0	0	0		G	0	0	0	0	0	0	0	0	0	0	0	0		G	0	0	0	0	0	0	0	0	0	0	0	0
	H	0	0	0	0	0	0	0	0	0	0	0	0		H	0	0	0	0	0	0	0	0	0	0	0	0		H	0	0	0	0	0	0	0	0	0	0	0	0
	Measurement 14														Measurement 14														Measurement 14
		1	2	3	4	5	6	7	8	9	10	11	12			1	2	3	4	5	6	7	8	9	10	11	12			1	2	3	4	5	6	7	8	9	10	11	12
	A	0	0	0	0	0	0	0	0	0	0	0	0		A	0	0	0	0	0	0	0	0	0	0	0	0		A	0	0	0	0	0	0	0	0	0	0	0	0
	B	3138.28	2062.56	3560.34	2277.07	4227.69	3438.31	2568.5	2559.19	0	0	0	0		B	3720.67	2518.49	4643	4628.74	5000.71	4130.11	3069.04	3727.97	0	0	0	0		B	0	0	0	0	0	0	0	0	0	0	0	0
	C	0	0	0	0	0	0	0	0	0	0	0	0		C	0	0	0	0	0	0	0	0	0	0	0	0		C	0	0	0	0	0	0	0	0	0	0	0	0
	D	2197.52	1426.06	0	1733.02	1703.99	424.187	2068.75	1055.21	1570.43	0	1828.51	1313.83		D	2199.53	2793.77	0	2618.51	3397.09	2063.56	2137.51	1641.56	1870.02	0	3587.26	1745.06		D	0	0	0	0	0	0	0	0	0	0	0	0
	E	1023.6	576.82	975.552	2061.8	1392.28	222.703	-332.624	275.329	401.07	-230.357	0	0		E	2368.09	1843.99	1136.25	2595.89	2838.79	1508.91	1293.53	2127.93	1508.89	1488.54	0	0		E	0	0	0	0	0	0	0	0	0	0	0	0
	F	1992.31	3479.04	3893.49	1805.43	2471.62	1690.76	0	0	0	0	0	0		F	2877.26	3463.55	3899.49	2410.65	3965.68	2518.65	0	0	0	0	0	0		F	0	0	0	0	0	0	0	0	0	0	0	0
	G	0	0	0	0	0	0	0	0	0	0	0	0		G	0	0	0	0	0	0	0	0	0	0	0	0		G	0	0	0	0	0	0	0	0	0	0	0	0
	H	0	0	0	0	0	0	0	0	0	0	0	0		H	0	0	0	0	0	0	0	0	0	0	0	0		H	0	0	0	0	0	0	0	0	0	0	0	0
	Measurement 15														Measurement 15														Measurement 15
		1	2	3	4	5	6	7	8	9	10	11	12			1	2	3	4	5	6	7	8	9	10	11	12			1	2	3	4	5	6	7	8	9	10	11	12
	A	0	0	0	0	0	0	0	0	0	0	0	0		A	0	0	0	0	0	0	0	0	0	0	0	0		A	0	0	0	0	0	0	0	0	0	0	0	0
	B	3030.76	2066.99	3697.24	2267.66	4302.07	3466.97	2501.43	2525.75	0	0	0	0		B	3560.66	2381.64	4812.75	4456.78	4893.56	4042.27	3029.02	3616.99	0	0	0	0		B	0	0	0	0	0	0	0	0	0	0	0	0
	C	0	0	0	0	0	0	0	0	0	0	0	0		C	0	0	0	0	0	0	0	0	0	0	0	0		C	0	0	0	0	0	0	0	0	0	0	0	0
	D	2167.28	1422.56	0	1708.52	1750.37	442.67	2026.88	1029.13	1624.08	0	1808.12	1356.9		D	2251.41	2742.91	0	2619.19	3300.69	2063.74	2113.29	1660.52	1868.78	0	3529	1774.39		D	0	0	0	0	0	0	0	0	0	0	0	0
	E	962.509	562.248	987.909	2197.52	1398.66	210.832	-372.038	234.352	365.398	-264.114	0	0		E	2283.01	1818.94	1109.05	2499.53	2797.87	1497.67	1290.52	2112.87	1443.95	1472.58	0	0		E	0	0	0	0	0	0	0	0	0	0	0	0
	F	2133.67	3820.49	4101.43	1823.53	2582.69	1760.58	0	0	0	0	0	0		F	2788.74	3479.84	3879.12	2418.4	3812.29	2487.61	0	0	0	0	0	0		F	0	0	0	0	0	0	0	0	0	0	0	0
	G	0	0	0	0	0	0	0	0	0	0	0	0		G	0	0	0	0	0	0	0	0	0	0	0	0		G	0	0	0	0	0	0	0	0	0	0	0	0
	H	0	0	0	0	0	0	0	0	0	0	0	0		H	0	0	0	0	0	0	0	0	0	0	0	0		H	0	0	0	0	0	0	0	0	0	0	0	0
	Measurement 16														Measurement 16														Measurement 16
		1	2	3	4	5	6	7	8	9	10	11	12			1	2	3	4	5	6	7	8	9	10	11	12			1	2	3	4	5	6	7	8	9	10	11	12
	A	0	0	0	0	0	0	0	0	0	0	0	0		A	0	0	0	0	0	0	0	0	0	0	0	0		A	0	0	0	0	0	0	0	0	0	0	0	0
	B	3042.38	2104.21	3731.09	2295.25	4442.38	3528.88	2469.43	2553.15	0	0	0	0		B	3484.21	2324.92	4634.71	4383.18	4889.29	3950.62	2961.05	3521.14	0	0	0	0		B	0	0	0	0	0	0	0	0	0	0	0	0
	C	0	0	0	0	0	0	0	0	0	0	0	0		C	0	0	0	0	0	0	0	0	0	0	0	0		C	0	0	0	0	0	0	0	0	0	0	0	0
	D	2196.99	1604.46	0	1741.8	1913.39	537.799	2027.49	1052.01	1734.81	0	1822.15	1450.45		D	2234.14	2673.31	0	2599.96	3408.15	2010.43	2058.09	1639.5	1836.13	0	3469.29	1731.13		D	0	0	0	0	0	0	0	0	0	0	0	0
	E	974.572	555.479	1051.24	2438.87	1455.63	265.87	-355.302	236.051	363.82	-257.797	0	0		E	2263.93	1817.37	1103.56	2434.36	2738.2	1465.51	1245.53	2081.06	1409.71	1443.93	0	0		E	0	0	0	0	0	0	0	0	0	0	0	0
	F	2326.47	4230.61	4402.9	1928.49	2809.73	1911.82	0	0	0	0	0	0		F	2740.21	3491.16	3848.93	2365.94	3887.45	2488.28	0	0	0	0	0	0		F	0	0	0	0	0	0	0	0	0	0	0	0
	G	0	0	0	0	0	0	0	0	0	0	0	0		G	0	0	0	0	0	0	0	0	0	0	0	0		G	0	0	0	0	0	0	0	0	0	0	0	0
	H	0	0	0	0	0	0	0	0	0	0	0	0		H	0	0	0	0	0	0	0	0	0	0	0	0		H	0	0	0	0	0	0	0	0	0	0	0	0
	Measurement 17														Measurement 17														Measurement 17
		1	2	3	4	5	6	7	8	9	10	11	12			1	2	3	4	5	6	7	8	9	10	11	12			1	2	3	4	5	6	7	8	9	10	11	12
	A	0	0	0	0	0	0	0	0	0	0	0	0		A	0	0	0	0	0	0	0	0	0	0	0	0		A	0	0	0	0	0	0	0	0	0	0	0	0
	B	3035.35	2154.19	3783.03	2320.27	4599.4	3605.85	2450	2620.52	0	0	0	0		B	3360.76	2276.9	4401.51	4279.23	4725.03	3830.84	2885.95	3471.15	0	0	0	0		B	0	0	0	0	0	0	0	0	0	0	0	0
	C	0	0	0	0	0	0	0	0	0	0	0	0		C	0	0	0	0	0	0	0	0	0	0	0	0		C	0	0	0	0	0	0	0	0	0	0	0	0
	D	2229.39	1596.81	0	1775.53	2044.29	618.375	2027.74	1068.32	1816.73	0	1878.42	1539.42		D	2217.87	2691.94	0	2599.61	3400.6	2006.32	2045.16	1634.92	1811.84	0	3487.25	1725.61		D	0	0	0	0	0	0	0	0	0	0	0	0
	E	969.578	593.487	1173.49	2700.06	1493.07	336.364	-319.927	281.097	361.238	-273.963	0	0		E	2221.93	1819.19	1102.27	2395.77	2699.79	1443.03	1256.19	2009.82	1377.3	1452.01	0	0		E	0	0	0	0	0	0	0	0	0	0	0	0
	F	2525.36	4633.4	4721.45	2073.39	3032.09	2061.81	0	0	0	0	0	0		F	2720.87	3497.72	3859.4	2333.67	3931.89	2463.78	0	0	0	0	0	0		F	0	0	0	0	0	0	0	0	0	0	0	0
	G	0	0	0	0	0	0	0	0	0	0	0	0		G	0	0	0	0	0	0	0	0	0	0	0	0		G	0	0	0	0	0	0	0	0	0	0	0	0
	H	0	0	0	0	0	0	0	0	0	0	0	0		H	0	0	0	0	0	0	0	0	0	0	0	0		H	0	0	0	0	0	0	0	0	0	0	0	0
	Measurement 18														Measurement 18														Measurement 18
		1	2	3	4	5	6	7	8	9	10	11	12			1	2	3	4	5	6	7	8	9	10	11	12			1	2	3	4	5	6	7	8	9	10	11	12
	A	0	0	0	0	0	0	0	0	0	0	0	0		A	0	0	0	0	0	0	0	0	0	0	0	0		A	0	0	0	0	0	0	0	0	0	0	0	0
	B	3037.35	2211.52	3845.06	2361.51	4792.12	3696.37	2473.54	2714.8	0	0	0	0		B	3329.1	2256.49	4267.81	4242.33	4588.25	3716.72	2814.36	3425.16	0	0	0	0		B	0	0	0	0	0	0	0	0	0	0	0	0
	C	0	0	0	0	0	0	0	0	0	0	0	0		C	0	0	0	0	0	0	0	0	0	0	0	0		C	0	0	0	0	0	0	0	0	0	0	0	0
	D	2278.06	1877.4	0	1825.14	2210.72	729.568	2025.11	1069.17	1865.53	0	1917.42	1613.76		D	2181.87	2652.91	0	2561.62	3423.12	1979.58	2016.44	1634.12	1807.68	0	3438.6	1725.76		D	0	0	0	0	0	0	0	0	0	0	0	0
	E	957.672	625.172	1292.2	2975.6	1590.18	408.528	-288.668	314.473	381.958	-290.352	0	0		E	2183.04	1811.2	1125.95	2331.33	2674.75	1423.12	1234.4	1972.8	1304.89	1432.99	0	0		E	0	0	0	0	0	0	0	0	0	0	0	0
	F	2724.12	5008.56	5056.69	2255.28	3286.26	2195.48	0	0	0	0	0	0		F	2643.95	3538.72	3810.1	2281.71	3898.58	2477.43	0	0	0	0	0	0		F	0	0	0	0	0	0	0	0	0	0	0	0
	G	0	0	0	0	0	0	0	0	0	0	0	0		G	0	0	0	0	0	0	0	0	0	0	0	0		G	0	0	0	0	0	0	0	0	0	0	0	0
	H	0	0	0	0	0	0	0	0	0	0	0	0		H	0	0	0	0	0	0	0	0	0	0	0	0		H	0	0	0	0	0	0	0	0	0	0	0	0
	Measurement 19														Measurement 19														Measurement 19
		1	2	3	4	5	6	7	8	9	10	11	12			1	2	3	4	5	6	7	8	9	10	11	12			1	2	3	4	5	6	7	8	9	10	11	12
	A	0	0	0	0	0	0	0	0	0	0	0	0		A	0	0	0	0	0	0	0	0	0	0	0	0		A	0	0	0	0	0	0	0	0	0	0	0	0
	B	5571.76	3358.28	7094.43	4730.49	6555	5750.06	3879.83	5205.46	0	0	0	0		B	2905.98	2090.44	3833.7	4430.02	3923.65	3293.23	2602.19	3496.89	0	0	0	0		B	0	0	0	0	0	0	0	0	0	0	0	0
	C	0	0	0	0	0	0	0	0	0	0	0	0		C	0	0	0	0	0	0	0	0	0	0	0	0		C	0	0	0	0	0	0	0	0	0	0	0	0
	D	5964.95	5942.31	0	4033.09	4049.77	2598.76	3886.26	2835.63	4302.97	0	6757.86	5173.29		D	1887.54	2162.5	0	1825.64	2724.06	1881.03	1569.19	1390.96	1581.28	0	3158.89	1750.31		D	0	0	0	0	0	0	0	0	0	0	0	0
	E	2748.43	1412.87	2445.7	8402.82	4928.06	2884.14	667.506	3552.75	1859.44	1155.98	0	0		E	2485.26	1314.12	913.991	2379.76	2260.89	1366.11	940.025	1452.01	1051.76	1221.4	0	0		E	0	0	0	0	0	0	0	0	0	0	0	0
	F	6227.43	9169.32	7487.8	4521.5	7681.56	4527.59	0	0	0	0	0	0		F	2700.36	3422.88	3485.32	2226.91	4090.34	2313.63	0	0	0	0	0	0		F	0	0	0	0	0	0	0	0	0	0	0	0
	G	0	0	0	0	0	0	0	0	0	0	0	0		G	0	0	0	0	0	0	0	0	0	0	0	0		G	0	0	0	0	0	0	0	0	0	0	0	0
	H	0	0	0	0	0	0	0	0	0	0	0	0		H	0	0	0	0	0	0	0	0	0	0	0	0		H	0	0	0	0	0	0	0	0	0	0	0	0
	Measurement 20														Measurement 20														Measurement 20
		1	2	3	4	5	6	7	8	9	10	11	12			1	2	3	4	5	6	7	8	9	10	11	12			1	2	3	4	5	6	7	8	9	10	11	12
	A	0	0	0	0	0	0	0	0	0	0	0	0		A	0	0	0	0	0	0	0	0	0	0	0	0		A	0	0	0	0	0	0	0	0	0	0	0	0
	B	5540.57	3232.84	7310.01	4655.81	6569.46	5683.29	3840.32	5178.16	0	0	0	0		B	2917.45	2107.3	3914.85	4448.56	3965.11	3535.81	2826.03	3640.83	0	0	0	0		B	0	0	0	0	0	0	0	0	0	0	0	0
	C	0	0	0	0	0	0	0	0	0	0	0	0		C	0	0	0	0	0	0	0	0	0	0	0	0		C	0	0	0	0	0	0	0	0	0	0	0	0
	D	5732.3	5076.73	0	3495.05	3946.13	2271.96	3379.94	2612.85	4120.66	0	6585.29	5023.56		D	2110.66	2398.75	0	2186.29	3119.4	2060.09	1820.02	1494.77	1704.15	0	3412.11	1808.42		D	0	0	0	0	0	0	0	0	0	0	0	0
	E	2722.27	1367.58	2232.65	7952.24	4568.39	2879.54	523.935	3219.47	1539.89	804.603	0	0		E	2537.17	1681.08	1192.24	2355.64	2373.88	1512.89	1108.28	1715.32	1203.05	1298.55	0	0		E	0	0	0	0	0	0	0	0	0	0	0	0
	F	4957.53	7669.75	7011.07	4001.37	7223.56	3618.83	0	0	0	0	0	0		F	2693.54	3491.19	3546	2312.2	4017.21	2365.35	0	0	0	0	0	0		F	0	0	0	0	0	0	0	0	0	0	0	0
	G	0	0	0	0	0	0	0	0	0	0	0	0		G	0	0	0	0	0	0	0	0	0	0	0	0		G	0	0	0	0	0	0	0	0	0	0	0	0
	H	0	0	0	0	0	0	0	0	0	0	0	0		H	0	0	0	0	0	0	0	0	0	0	0	0		H	0	0	0	0	0	0	0	0	0	0	0	0
	Measurement 21														Measurement 21														Measurement 21
		1	2	3	4	5	6	7	8	9	10	11	12			1	2	3	4	5	6	7	8	9	10	11	12			1	2	3	4	5	6	7	8	9	10	11	12
	A	0	0	0	0	0	0	0	0	0	0	0	0		A	0	0	0	0	0	0	0	0	0	0	0	0		A	0	0	0	0	0	0	0	0	0	0	0	0
	B	5576.37	3222.93	7307.46	4658.16	6579.95	5702.08	3881.42	5187.95	0	0	0	0		B	2947.25	2093.76	3906.77	4317.38	3946.85	3552.26	2877.22	3652.45	0	0	0	0		B	0	0	0	0	0	0	0	0	0	0	0	0
	C	0	0	0	0	0	0	0	0	0	0	0	0		C	0	0	0	0	0	0	0	0	0	0	0	0		C	0	0	0	0	0	0	0	0	0	0	0	0
	D	5816.01	5053.15	0	3215.49	4104.53	2120.7	3218.59	2710.04	4152	0	6531.97	5051.91		D	2170.25	2495.63	0	2248	3213.77	2069.94	1876.64	1568.83	1779.52	0	3509.28	1846.47		D	0	0	0	0	0	0	0	0	0	0	0	0
	E	2832.3	1343.02	2174.25	7775.46	4496.02	2973.17	543.379	3304.72	1563.23	776.735	0	0		E	2521.67	1756.28	1208.14	2332.3	2408.14	1554.93	1163.36	1770.72	1211.25	1303.16	0	0		E	0	0	0	0	0	0	0	0	0	0	0	0
	F	4526.64	6835	6762.11	3788.87	6953.31	3313.98	0	0	0	0	0	0		F	2709.34	3484.21	3521.12	2269.42	4005.4	2361.53	0	0	0	0	0	0		F	0	0	0	0	0	0	0	0	0	0	0	0
	G	0	0	0	0	0	0	0	0	0	0	0	0		G	0	0	0	0	0	0	0	0	0	0	0	0		G	0	0	0	0	0	0	0	0	0	0	0	0
	H	0	0	0	0	0	0	0	0	0	0	0	0		H	0	0	0	0	0	0	0	0	0	0	0	0		H	0	0	0	0	0	0	0	0	0	0	0	0
	Measurement 22														Measurement 22														Measurement 22
		1	2	3	4	5	6	7	8	9	10	11	12			1	2	3	4	5	6	7	8	9	10	11	12			1	2	3	4	5	6	7	8	9	10	11	12
	A	0	0	0	0	0	0	0	0	0	0	0	0		A	0	0	0	0	0	0	0	0	0	0	0	0		A	0	0	0	0	0	0	0	0	0	0	0	0
	B	5583.91	3225.34	7263.08	3956.34	6541.95	5709.59	3911.86	5183.44	0	0	0	0		B	2935.4	2076.89	3893.88	3266.25	3880.87	3533.43	2878.77	3630.03	0	0	0	0		B	0	0	0	0	0	0	0	0	0	0	0	0
	C	0	0	0	0	0	0	0	0	0	0	0	0		C	0	0	0	0	0	0	0	0	0	0	0	0		C	0	0	0	0	0	0	0	0	0	0	0	0
	D	5889.59	5116.97	0	2983.56	4252.72	2011.52	3086.5	2826.41	4178.84	0	6491.42	5060.3		D	2156.8	2543.95	0	2209.6	3219.95	2032.65	1912.57	1625.38	1790.61	0	3555.24	1842.59		D	0	0	0	0	0	0	0	0	0	0	0	0
	E	2929.88	1340.38	2155.4	7633.59	4457.23	3047.77	550	3375.91	1571.75	775.344	0	0		E	2430.84	1753.34	1230.54	2291.54	2413.72	1576.84	1192.81	1795.9	1179.59	1327.51	0	0		E	0	0	0	0	0	0	0	0	0	0	0	0
	F	4336.72	6386.76	6610.31	3623	6781.3	3265.09	0	0	0	0	0	0		F	2693.65	3492.9	3505.62	2263.72	3997.63	2577	0	0	0	0	0	0		F	0	0	0	0	0	0	0	0	0	0	0	0
	G	0	0	0	0	0	0	0	0	0	0	0	0		G	0	0	0	0	0	0	0	0	0	0	0	0		G	0	0	0	0	0	0	0	0	0	0	0	0
	H	0	0	0	0	0	0	0	0	0	0	0	0		H	0	0	0	0	0	0	0	0	0	0	0	0		H	0	0	0	0	0	0	0	0	0	0	0	0
	Measurement 23														Measurement 23														Measurement 23
		1	2	3	4	5	6	7	8	9	10	11	12			1	2	3	4	5	6	7	8	9	10	11	12			1	2	3	4	5	6	7	8	9	10	11	12
	A	0	0	0	0	0	0	0	0	0	0	0	0		A	0	0	0	0	0	0	0	0	0	0	0	0		A	0	0	0	0	0	0	0	0	0	0	0	0
	B	5583.31	3260.68	7198.59	3940.66	6503.94	5738.5	3956.26	5192.16	0	0	0	0		B	2902.99	2050.33	3847.33	3128.64	3800.76	3494.47	2853.59	3588.34	0	0	0	0		B	0	0	0	0	0	0	0	0	0	0	0	0
	C	0	0	0	0	0	0	0	0	0	0	0	0		C	0	0	0	0	0	0	0	0	0	0	0	0		C	0	0	0	0	0	0	0	0	0	0	0	0
	D	5953.71	5215.65	0	2899.32	4387.68	1960.02	3037.7	2978.79	4231.17	0	6538.48	5075.87		D	2137.33	2539.01	0	2156.12	3130.21	2006.02	1899.84	1620.02	1797.34	0	3522.79	1821.7		D	0	0	0	0	0	0	0	0	0	0	0	0
	E	3015.33	1384.61	2126	7544.66	4472.57	3140.42	561.681	3486.4	1619.48	835.942	0	0		E	2375.21	1738.74	1189.79	2221.21	2383.22	1554.47	1154.09	1798.2	1134.56	1313.75	0	0		E	0	0	0	0	0	0	0	0	0	0	0	0
	F	4258.18	6130.33	6519.94	3541.77	6687.77	3160.45	0	0	0	0	0	0		F	2700.3	3465.33	3495	2247.55	3986.64	2597.15	0	0	0	0	0	0		F	0	0	0	0	0	0	0	0	0	0	0	0
	G	0	0	0	0	0	0	0	0	0	0	0	0		G	0	0	0	0	0	0	0	0	0	0	0	0		G	0	0	0	0	0	0	0	0	0	0	0	0
	H	0	0	0	0	0	0	0	0	0	0	0	0		H	0	0	0	0	0	0	0	0	0	0	0	0		H	0	0	0	0	0	0	0	0	0	0	0	0
	Measurement 24														Measurement 24														Measurement 24
		1	2	3	4	5	6	7	8	9	10	11	12			1	2	3	4	5	6	7	8	9	10	11	12			1	2	3	4	5	6	7	8	9	10	11	12
	A	0	0	0	0	0	0	0	0	0	0	0	0		A	0	0	0	0	0	0	0	0	0	0	0	0		A	0	0	0	0	0	0	0	0	0	0	0	0
	B	3561.01	2353.86	4107.71	3218.44	4831.49	4419.93	2972.13	3576.37	0	0	0	0		B	2649.69	1807.79	3385.49	2556.36	3724.9	3169.76	2602.96	3315.42	0	0	0	0		B	0	0	0	0	0	0	0	0	0	0	0	0
	C	0	0	0	0	0	0	0	0	0	0	0	0		C	0	0	0	0	0	0	0	0	0	0	0	0		C	0	0	0	0	0	0	0	0	0	0	0	0
	D	3589.92	1551.73	0	1693.76	1424.84	544.461	1422.06	1612.09	1535.49	0	2930.91	1987.76		D	1901.33	1942.53	0	1949.03	2344.41	1763.44	1651.18	1402.1	1404.66	0	3109	1484.55		D	0	0	0	0	0	0	0	0	0	0	0	0
	E	1435.26	428.173	1252.99	2107.14	2294.91	638.804	-292.965	785.144	503.481	23.8505	0	0		E	1910.11	1378.59	977.57	1446.54	2014.3	1233.01	985.207	1447.37	805.484	1091.21	0	0		E	0	0	0	0	0	0	0	0	0	0	0	0
	F	1266.35	1963.06	3483.57	1673.27	2669.43	1101.99	0	0	0	0	0	0		F	2096.09	2855.54	2843.65	1802.7	3130.6	2252.36	0	0	0	0	0	0		F	0	0	0	0	0	0	0	0	0	0	0	0
	G	0	0	0	0	0	0	0	0	0	0	0	0		G	0	0	0	0	0	0	0	0	0	0	0	0		G	0	0	0	0	0	0	0	0	0	0	0	0
	H	0	0	0	0	0	0	0	0	0	0	0	0		H	0	0	0	0	0	0	0	0	0	0	0	0		H	0	0	0	0	0	0	0	0	0	0	0	0
	Measurement 25														Measurement 25														Measurement 25
		1	2	3	4	5	6	7	8	9	10	11	12			1	2	3	4	5	6	7	8	9	10	11	12			1	2	3	4	5	6	7	8	9	10	11	12
	A	0	0	0	0	0	0	0	0	0	0	0	0		A	0	0	0	0	0	0	0	0	0	0	0	0		A	0	0	0	0	0	0	0	0	0	0	0	0
	B	2487.01	1801.18	3057.91	2383.03	3049.8	2978.76	2310.39	2593.24	0	0	0	0		B	2562.8	1769.66	3168.23	2392.37	3472.61	3019.02	2486.76	3186.27	0	0	0	0		B	0	0	0	0	0	0	0	0	0	0	0	0
	C	0	0	0	0	0	0	0	0	0	0	0	0		C	0	0	0	0	0	0	0	0	0	0	0	0		C	0	0	0	0	0	0	0	0	0	0	0	0
	D	2100.45	992.136	0	1284.06	1053.97	103.365	1049.09	968.209	808.659	0	1651.99	1108.87		D	1705.63	1841.9	0	1936.86	2194.07	1707.57	1482.79	1264.55	1248.77	0	2999.27	1415.95		D	0	0	0	0	0	0	0	0	0	0	0	0
	E	989.086	249.94	857.324	1377.39	1161.97	74.517	-567.832	37.6463	141.344	-306.608	0	0		E	1889.29	1315.74	782.976	1396.78	1782.52	1150.43	913.653	1336.58	771.762	1026.28	0	0		E	0	0	0	0	0	0	0	0	0	0	0	0
	F	824.743	1264.28	2196.91	784.649	1372.11	744.332	0	0	0	0	0	0		F	2079.64	2814.19	2611.5	1715.99	2988.78	2226.57	0	0	0	0	0	0		F	0	0	0	0	0	0	0	0	0	0	0	0
	G	0	0	0	0	0	0	0	0	0	0	0	0		G	0	0	0	0	0	0	0	0	0	0	0	0		G	0	0	0	0	0	0	0	0	0	0	0	0
	H	0	0	0	0	0	0	0	0	0	0	0	0		H	0	0	0	0	0	0	0	0	0	0	0	0		H	0	0	0	0	0	0	0	0	0	0	0	0
	Measurement 26														Measurement 26														Measurement 26
		1	2	3	4	5	6	7	8	9	10	11	12			1	2	3	4	5	6	7	8	9	10	11	12			1	2	3	4	5	6	7	8	9	10	11	12
	A	0	0	0	0	0	0	0	0	0	0	0	0		A	0	0	0	0	0	0	0	0	0	0	0	0		A	0	0	0	0	0	0	0	0	0	0	0	0
	B	2123.52	1468.54	2645.12	1766.98	2340.83	2280.14	1859.31	1846.04	0	0	0	0		B	2484.39	1710.99	3067.7	2266.82	3311.72	2901.08	2407.07	3072.02	0	0	0	0		B	0	0	0	0	0	0	0	0	0	0	0	0
	C	0	0	0	0	0	0	0	0	0	0	0	0		C	0	0	0	0	0	0	0	0	0	0	0	0		C	0	0	0	0	0	0	0	0	0	0	0	0
	D	1734.66	698.777	0	1145.92	902.715	20.6536	919.767	809.065	623.334	0	1348.67	908.811		D	1602.98	1769.23	0	1971.87	2103.77	1704.48	1411.41	1243.88	1208.52	0	3010.4	1414.43		D	0	0	0	0	0	0	0	0	0	0	0	0
	E	843.179	171.57	728.576	1190.49	798.676	-73.581	-670.054	-144.952	49.5198	-420.211	0	0		E	1787.23	1275.12	771.314	1354.05	1680.84	1128.81	911.942	1292.83	731.552	1019.04	0	0		E	0	0	0	0	0	0	0	0	0	0	0	0
	F	647.931	1039.08	1818.28	303.43	1014.99	615.904	0	0	0	0	0	0		F	2112.41	2717.93	2503.42	1669.94	2962.33	2255.14	0	0	0	0	0	0		F	0	0	0	0	0	0	0	0	0	0	0	0
	G	0	0	0	0	0	0	0	0	0	0	0	0		G	0	0	0	0	0	0	0	0	0	0	0	0		G	0	0	0	0	0	0	0	0	0	0	0	0
	H	0	0	0	0	0	0	0	0	0	0	0	0		H	0	0	0	0	0	0	0	0	0	0	0	0		H	0	0	0	0	0	0	0	0	0	0	0	0
	Measurement 27														Measurement 27														Measurement 27
		1	2	3	4	5	6	7	8	9	10	11	12			1	2	3	4	5	6	7	8	9	10	11	12			1	2	3	4	5	6	7	8	9	10	11	12
	A	0	0	0	0	0	0	0	0	0	0	0	0		A	0	0	0	0	0	0	0	0	0	0	0	0		A	0	0	0	0	0	0	0	0	0	0	0	0
	B	1945.73	1268.24	2399.7	1606.57	2016.76	1976.12	1487.68	1518.27	0	0	0	0		B	2429.92	1657.03	2973.13	2036.56	3207.13	2812.62	2338.1	2985.71	0	0	0	0		B	0	0	0	0	0	0	0	0	0	0	0	0
	C	0	0	0	0	0	0	0	0	0	0	0	0		C	0	0	0	0	0	0	0	0	0	0	0	0		C	0	0	0	0	0	0	0	0	0	0	0	0
	D	1581.26	580.077	0	1067.88	829.09	-69.0535	825.373	753.875	519.789	0	1156.65	812.237		D	1521.63	1728.52	0	1982.44	1992.39	1712.77	1371.12	1251.32	1213.52	0	3005.4	1320.99		D	0	0	0	0	0	0	0	0	0	0	0	0
	E	772.724	116.955	686.99	1056.91	658.926	-142.617	-713.338	-235.574	-9.10927	-449.515	0	0		E	1799.16	1258.48	765.984	1300.67	1646.16	1131.49	890.075	1287.89	682.818	1017.46	0	0		E	0	0	0	0	0	0	0	0	0	0	0	0
	F	554.621	874.155	1628.88	76.5168	825.979	519.728	0	0	0	0	0	0		F	2142.91	2527.44	2485.85	1614.13	3003.97	2259.39	0	0	0	0	0	0		F	0	0	0	0	0	0	0	0	0	0	0	0
	G	0	0	0	0	0	0	0	0	0	0	0	0		G	0	0	0	0	0	0	0	0	0	0	0	0		G	0	0	0	0	0	0	0	0	0	0	0	0
	H	0	0	0	0	0	0	0	0	0	0	0	0		H	0	0	0	0	0	0	0	0	0	0	0	0		H	0	0	0	0	0	0	0	0	0	0	0	0
	Measurement 28														Measurement 28														Measurement 28
		1	2	3	4	5	6	7	8	9	10	11	12			1	2	3	4	5	6	7	8	9	10	11	12			1	2	3	4	5	6	7	8	9	10	11	12
	A	0	0	0	0	0	0	0	0	0	0	0	0		A	0	0	0	0	0	0	0	0	0	0	0	0		A	0	0	0	0	0	0	0	0	0	0	0	0
	B	1822.4	1133.97	2251.51	1393.17	1815.78	1776.47	1271.47	1327.24	0	0	0	0		B	2388.37	1617.57	2880.65	2226.77	3106.99	2732.73	2289.88	2928.47	0	0	0	0		B	0	0	0	0	0	0	0	0	0	0	0	0
	C	0	0	0	0	0	0	0	0	0	0	0	0		C	0	0	0	0	0	0	0	0	0	0	0	0		C	0	0	0	0	0	0	0	0	0	0	0	0
	D	1447.87	502.925	0	1007.32	761.123	-104.468	761.316	644.475	481.786	0	1032.24	711.693		D	1531.07	1693.46	0	1986.79	1877.36	1693.33	1343.67	1258.91	1185.43	0	3008.2	1240.99		D	0	0	0	0	0	0	0	0	0	0	0	0
	E	708.88	82.8458	630.01	955.37	556.261	-222.11	-768.222	-343.39	-2.72234	-488.549	0	0		E	1673.75	1232.48	755.119	1273.9	1625.97	1121.99	884.641	1259.32	677.686	1008.68	0	0		E	0	0	0	0	0	0	0	0	0	0	0	0
	F	445.412	688.102	1472.26	-43.8959	690.76	427.599	0	0	0	0	0	0		F	2170.82	1921.84	2460.32	1613.12	2966.23	2254.87	0	0	0	0	0	0		F	0	0	0	0	0	0	0	0	0	0	0	0
	G	0	0	0	0	0	0	0	0	0	0	0	0		G	0	0	0	0	0	0	0	0	0	0	0	0		G	0	0	0	0	0	0	0	0	0	0	0	0
	H	0	0	0	0	0	0	0	0	0	0	0	0		H	0	0	0	0	0	0	0	0	0	0	0	0		H	0	0	0	0	0	0	0	0	0	0	0	0
	Measurement 29														Measurement 29														Measurement 29
		1	2	3	4	5	6	7	8	9	10	11	12			1	2	3	4	5	6	7	8	9	10	11	12			1	2	3	4	5	6	7	8	9	10	11	12
	A	0	0	0	0	0	0	0	0	0	0	0	0		A	0	0	0	0	0	0	0	0	0	0	0	0		A	0	0	0	0	0	0	0	0	0	0	0	0
	B	1743.92	1037.41	2145.17	1291.08	1656.93	1637.83	1172.12	1200.98	0	0	0	0		B	2360.28	1604.21	2795.34	2114.96	3028.87	2670.74	2235.62	2884.11	0	0	0	0		B	0	0	0	0	0	0	0	0	0	0	0	0
	C	0	0	0	0	0	0	0	0	0	0	0	0		C	0	0	0	0	0	0	0	0	0	0	0	0		C	0	0	0	0	0	0	0	0	0	0	0	0
	D	1376.1	363.445	0	989.945	674.291	-152.249	699.573	592.855	369.978	0	947.434	648.313		D	1505.11	1632.86	0	1997.56	1754.35	1704.22	1321.73	1182.38	1169	0	3004.24	1198.37		D	0	0	0	0	0	0	0	0	0	0	0	0
	E	665.464	36.8875	602.5	893.423	463.908	-272.791	-783.232	-418.227	-79.15	-506.153	0	0		E	1588.83	1224.02	725.334	1237.72	1551.74	1112.5	874.594	1242.36	622.562	1010.81	0	0		E	0	0	0	0	0	0	0	0	0	0	0	0
	F	379.61	599.309	1366.65	-116.645	554.366	384.013	0	0	0	0	0	0		F	2037.82	1903.01	2395.61	1589.29	2943.3	2203.03	0	0	0	0	0	0		F	0	0	0	0	0	0	0	0	0	0	0	0
	G	0	0	0	0	0	0	0	0	0	0	0	0		G	0	0	0	0	0	0	0	0	0	0	0	0		G	0	0	0	0	0	0	0	0	0	0	0	0
	H	0	0	0	0	0	0	0	0	0	0	0	0		H	0	0	0	0	0	0	0	0	0	0	0	0		H	0	0	0	0	0	0	0	0	0	0	0	0
	Measurement 30														Measurement 30														Measurement 30
		1	2	3	4	5	6	7	8	9	10	11	12			1	2	3	4	5	6	7	8	9	10	11	12			1	2	3	4	5	6	7	8	9	10	11	12
	A	0	0	0	0	0	0	0	0	0	0	0	0		A	0	0	0	0	0	0	0	0	0	0	0	0		A	0	0	0	0	0	0	0	0	0	0	0	0
	B	1682.27	976.858	2071.86	1233.39	1538.27	1542.12	1093.6	1118.08	0	0	0	0		B	2351.47	1575.39	2750.63	1801.35	2974.57	2614.45	2180.57	2859.8	0	0	0	0		B	0	0	0	0	0	0	0	0	0	0	0	0
	C	0	0	0	0	0	0	0	0	0	0	0	0		C	0	0	0	0	0	0	0	0	0	0	0	0		C	0	0	0	0	0	0	0	0	0	0	0	0
	D	1301.58	399.875	0	944.932	636.33	-188.109	646.425	566.785	297.346	0	867.16	617.488		D	1516.33	1548.37	0	2001.14	1672.98	1657.54	1246.91	1166.64	1122.9	0	2966.19	1182.4		D	0	0	0	0	0	0	0	0	0	0	0	0
	E	629.85	41.5759	554.595	815.254	417.881	-304.532	-806.164	-465.772	-137.993	-523.324	0	0		E	1525.62	1158.42	674.763	1218	1494.98	1051.7	856.063	1217.01	604.011	975.333	0	0		E	0	0	0	0	0	0	0	0	0	0	0	0
	F	330.054	523.365	1282.65	-199.68	465.834	326.249	0	0	0	0	0	0		F	1956.24	1835.73	2358.46	1547.28	2906.23	2211.7	0	0	0	0	0	0		F	0	0	0	0	0	0	0	0	0	0	0	0
	G	0	0	0	0	0	0	0	0	0	0	0	0		G	0	0	0	0	0	0	0	0	0	0	0	0		G	0	0	0	0	0	0	0	0	0	0	0	0
	H	0	0	0	0	0	0	0	0	0	0	0	0		H	0	0	0	0	0	0	0	0	0	0	0	0		H	0	0	0	0	0	0	0	0	0	0	0	0
	Measurement 31														Measurement 31														Measurement 31
		1	2	3	4	5	6	7	8	9	10	11	12			1	2	3	4	5	6	7	8	9	10	11	12			1	2	3	4	5	6	7	8	9	10	11	12
	A	0	0	0	0	0	0	0	0	0	0	0	0		A	0	0	0	0	0	0	0	0	0	0	0	0		A	0	0	0	0	0	0	0	0	0	0	0	0
	B	1613.37	888.909	1998.74	1191.98	1425.52	1453.71	1031.28	1039.27	0	0	0	0		B	2284.47	1565.66	2716.56	2031.93	2912.82	2554.7	2134.15	2824.36	0	0	0	0		B	0	0	0	0	0	0	0	0	0	0	0	0
	C	0	0	0	0	0	0	0	0	0	0	0	0		C	0	0	0	0	0	0	0	0	0	0	0	0		C	0	0	0	0	0	0	0	0	0	0	0	0
	D	1232.62	305.007	0	903.629	598.909	-238.615	593.548	532.16	255.291	0	807.702	564.264		D	1473.14	1541.66	0	1988.5	1565.21	1644.34	1220.1	1140.56	1088.05	0	2946.95	1159.07		D	0	0	0	0	0	0	0	0	0	0	0	0
	E	574.067	-1.2671	539.183	761.792	351.928	-358.451	-848.464	-493.775	-172.729	-533.648	0	0		E	1535.96	1143.14	688.142	1196.98	1448.87	1031.51	843.749	1186.14	556.57	946.508	0	0		E	0	0	0	0	0	0	0	0	0	0	0	0
	F	249.555	457.826	1179.61	-273.317	411.225	290.368	0	0	0	0	0	0		F	1929.57	1811.38	2294.39	1511.62	2868.17	2197.87	0	0	0	0	0	0		F	0	0	0	0	0	0	0	0	0	0	0	0
	G	0	0	0	0	0	0	0	0	0	0	0	0		G	0	0	0	0	0	0	0	0	0	0	0	0		G	0	0	0	0	0	0	0	0	0	0	0	0
	H	0	0	0	0	0	0	0	0	0	0	0	0		H	0	0	0	0	0	0	0	0	0	0	0	0		H	0	0	0	0	0	0	0	0	0	0	0	0
	Measurement 32														Measurement 32														Measurement 32
		1	2	3	4	5	6	7	8	9	10	11	12			1	2	3	4	5	6	7	8	9	10	11	12			1	2	3	4	5	6	7	8	9	10	11	12
	A	0	0	0	0	0	0	0	0	0	0	0	0		A	0	0	0	0	0	0	0	0	0	0	0	0		A	0	0	0	0	0	0	0	0	0	0	0	0
	B	1569.59	846.509	1952.87	1093.42	1332.92	1399.81	988.281	990.455	0	0	0	0		B	2245.55	1501.05	2762.35	2053.1	2885.01	2527.97	2098.44	2800.18	0	0	0	0		B	0	0	0	0	0	0	0	0	0	0	0	0
	C	0	0	0	0	0	0	0	0	0	0	0	0		C	0	0	0	0	0	0	0	0	0	0	0	0		C	0	0	0	0	0	0	0	0	0	0	0	0
	D	1179.55	191.662	0	894.872	543.018	-233.858	581.336	520.405	227.925	0	776.886	535.693		D	1446.58	1468.45	0	1980.23	1505.45	1629.06	1180.91	1121.18	1055.57	0	2902.76	1144.13		D	0	0	0	0	0	0	0	0	0	0	0	0
	E	556.265	-10.2887	535.851	731.662	316.096	-357.987	-858.053	-538.731	-167.898	-549.951	0	0		E	1471.62	1103.76	661.241	1155.89	1414.7	1042.64	835.686	1154.53	517.189	919.052	0	0		E	0	0	0	0	0	0	0	0	0	0	0	0
	F	216.583	410.191	1139.97	-284.645	339.537	294.515	0	0	0	0	0	0		F	1883.58	1747.24	2258.1	1497.93	2871.01	2209.15	0	0	0	0	0	0		F	0	0	0	0	0	0	0	0	0	0	0	0
	G	0	0	0	0	0	0	0	0	0	0	0	0		G	0	0	0	0	0	0	0	0	0	0	0	0		G	0	0	0	0	0	0	0	0	0	0	0	0
	H	0	0	0	0	0	0	0	0	0	0	0	0		H	0	0	0	0	0	0	0	0	0	0	0	0		H	0	0	0	0	0	0	0	0	0	0	0	0
	Measurement 33														Measurement 33														Measurement 33
		1	2	3	4	5	6	7	8	9	10	11	12			1	2	3	4	5	6	7	8	9	10	11	12			1	2	3	4	5	6	7	8	9	10	11	12
	A	0	0	0	0	0	0	0	0	0	0	0	0		A	0	0	0	0	0	0	0	0	0	0	0	0		A	0	0	0	0	0	0	0	0	0	0	0	0
	B	1530.54	791.541	1899.19	1037.12	1262.23	1339.17	951.985	948.2	0	0	0	0		B	2206.5	1430.25	2678.46	1944.02	2886.62	2513.7	2046.74	2781.72	0	0	0	0		B	0	0	0	0	0	0	0	0	0	0	0	0
	C	0	0	0	0	0	0	0	0	0	0	0	0		C	0	0	0	0	0	0	0	0	0	0	0	0		C	0	0	0	0	0	0	0	0	0	0	0	0
	D	1136	316.77	0	875.1	522.334	-252.909	553.211	512.601	230.719	0	726.403	508.727		D	1377.6	1444.38	0	1937.24	1447.76	1630.73	1159.32	1109.64	1039.7	0	2829.11	1129.11		D	0	0	0	0	0	0	0	0	0	0	0	0
	E	544.205	-31.0201	522.989	692.47	259.822	-384.14	-867.542	-532.158	-193.804	-558.162	0	0		E	1442.17	1066.9	593.657	1133.73	1380.84	1023.09	798.147	1144.2	505.455	884.256	0	0		E	0	0	0	0	0	0	0	0	0	0	0	0
	F	204.207	358.47	1080.9	-325.365	304.043	244.779	0	0	0	0	0	0		F	1810.56	1670.47	2197.95	1431.12	2814.5	2186.73	0	0	0	0	0	0		F	0	0	0	0	0	0	0	0	0	0	0	0
	G	0	0	0	0	0	0	0	0	0	0	0	0		G	0	0	0	0	0	0	0	0	0	0	0	0		G	0	0	0	0	0	0	0	0	0	0	0	0
	H	0	0	0	0	0	0	0	0	0	0	0	0		H	0	0	0	0	0	0	0	0	0	0	0	0		H	0	0	0	0	0	0	0	0	0	0	0	0
	Measurement 34														Measurement 34														Measurement 34
		1	2	3	4	5	6	7	8	9	10	11	12			1	2	3	4	5	6	7	8	9	10	11	12			1	2	3	4	5	6	7	8	9	10	11	12
	A	0	0	0	0	0	0	0	0	0	0	0	0		A	0	0	0	0	0	0	0	0	0	0	0	0		A	0	0	0	0	0	0	0	0	0	0	0	0
	B	1491.75	751.095	1857.86	894.279	1179.02	1290.73	914.106	893.063	0	0	0	0		B	2177.97	1379.07	2610.81	1282.29	2827.3	2486.59	2027.03	2737.18	0	0	0	0		B	0	0	0	0	0	0	0	0	0	0	0	0
	C	0	0	0	0	0	0	0	0	0	0	0	0		C	0	0	0	0	0	0	0	0	0	0	0	0		C	0	0	0	0	0	0	0	0	0	0	0	0
	D	1084.62	274.589	0	868.052	488.63	-266.508	526.134	503.23	181.389	0	709.476	493.774		D	1329.45	1450.8	0	1932.73	1375.66	1593.51	1102.25	1105.58	985.713	0	2822.74	1104.3		D	0	0	0	0	0	0	0	0	0	0	0	0
	E	512.15	-26.2937	526.638	650.745	244.791	-422.196	-894.336	-573.86	-219.446	-574.183	0	0		E	1371.6	1075	626.939	1105.9	1384.45	981.45	788.41	1148.46	491.242	858.248	0	0		E	0	0	0	0	0	0	0	0	0	0	0	0
	F	166.862	326.051	1034.5	-345.213	260.732	238.452	0	0	0	0	0	0		F	1780.85	1690.38	2180.27	1402.78	2794.41	2144.66	0	0	0	0	0	0		F	0	0	0	0	0	0	0	0	0	0	0	0
	G	0	0	0	0	0	0	0	0	0	0	0	0		G	0	0	0	0	0	0	0	0	0	0	0	0		G	0	0	0	0	0	0	0	0	0	0	0	0
	H	0	0	0	0	0	0	0	0	0	0	0	0		H	0	0	0	0	0	0	0	0	0	0	0	0		H	0	0	0	0	0	0	0	0	0	0	0	0
	Measurement 35														Measurement 35														Measurement 35
		1	2	3	4	5	6	7	8	9	10	11	12			1	2	3	4	5	6	7	8	9	10	11	12			1	2	3	4	5	6	7	8	9	10	11	12
	A	0	0	0	0	0	0	0	0	0	0	0	0		A	0	0	0	0	0	0	0	0	0	0	0	0		A	0	0	0	0	0	0	0	0	0	0	0	0
	B	1469.09	712.175	1817.82	951.108	1114.48	1248.98	894.479	857.885	0	0	0	0		B	2165.8	1350.54	2475.57	1561.67	2753.88	2416.14	2019.4	2721.02	0	0	0	0		B	0	0	0	0	0	0	0	0	0	0	0	0
	C	0	0	0	0	0	0	0	0	0	0	0	0		C	0	0	0	0	0	0	0	0	0	0	0	0		C	0	0	0	0	0	0	0	0	0	0	0	0
	D	1072.68	169.766	0	843.52	473.829	-271.805	508.302	477.984	162.827	0	675.583	462.407		D	1297.5	1468.24	0	1898.08	1339.67	1575.02	1078.15	1087.54	951.262	0	2773.34	1090.85		D	0	0	0	0	0	0	0	0	0	0	0	0
	E	500.577	-39.9699	509.717	624.631	224.006	-416.237	-888.505	-600.357	-236.289	-565.905	0	0		E	1343.39	1048.99	635.487	1061.49	1357.2	979.394	770.704	1107.82	483.806	864.703	0	0		E	0	0	0	0	0	0	0	0	0	0	0	0
	F	142.207	298.514	979.089	-389.87	214.327	231.201	0	0	0	0	0	0		F	1748.88	1650.64	2118.84	1365.34	2760.33	2138.74	0	0	0	0	0	0		F	0	0	0	0	0	0	0	0	0	0	0	0
	G	0	0	0	0	0	0	0	0	0	0	0	0		G	0	0	0	0	0	0	0	0	0	0	0	0		G	0	0	0	0	0	0	0	0	0	0	0	0
	H	0	0	0	0	0	0	0	0	0	0	0	0		H	0	0	0	0	0	0	0	0	0	0	0	0		H	0	0	0	0	0	0	0	0	0	0	0	0
OCR Group Data (pmol/min):
Measurement:	Measurement 1	Measurement 2	Measurement 3	Measurement 4	Measurement 5	Measurement 6	Measurement 7	Measurement 8	Measurement 9	Measurement 10	Measurement 11	Measurement 12	Measurement 13	Measurement 14	Measurement 15	Measurement 16	Measurement 17	Measurement 18	Measurement 19	Measurement 20	Measurement 21	Measurement 22	Measurement 23	Measurement 24	Measurement 25	Measurement 26	Measurement 27	Measurement 28	Measurement 29	Measurement 30	Measurement 31	Measurement 32	Measurement 33	Measurement 34	Measurement 35
Time (min):	1.31144	7.90297	14.5	21.0743	27.6406	34.234	40.9373	47.5174	54.0824	60.6602	67.2457	73.8622	80.4751	87.0765	93.6899	100.288	106.909	113.487	120.193	126.798	133.41	140.025	146.642	153.359	160	166.619	173.226	179.817	186.422	193.031	199.658	206.273	212.881	219.509	226.137
Background	0	0	0	0	0	0	0	0	0	0	0	0	0	0	0	0	0	0	0	0	0	0	0	0	0	0	0	0	0	0	0	0	0	0	0
Adult	6145.91	5836	5755.33	5699.27	5724.21	5542.62	5284.71	4799.25	4128.35	3657.35	3394.13	3246.4	3164.27	3109.91	3113.13	3151.79	3202.06	3274.4	5541	5539.66	5556.2	5450.02	5444.78	3812.44	2694.31	2123.13	1850.12	1665.43	1549.72	1468.51	1393.41	1332.48	1281.2	1217.26	1193.41
P0	5842.9	5448.4	5334.19	5277.62	5269.04	5246.81	3212.05	1989.19	1544.64	1315.71	1187.33	1119.1	1067.14	1084.38	1080.99	1140.49	1195.48	1268.93	3780.13	3502.75	3487.83	3486.75	3523.27	1373.49	756.779	579.28	489.977	417.733	355.616	315.559	268.657	243.723	229.081	204.37	184.338
P7	9110.86	8595.54	8454.31	8306.72	8305.31	8286.76	5730.74	3596.05	2897.46	2549.44	2369.11	2349.52	2404.14	2555.44	2703.73	2935	3174.58	3421.06	6602.53	5747.02	5363.32	5167.2	5049.74	2026.28	1197.84	906.602	746.646	613.373	527.883	454.746	385.878	352.693	311.172	280.232	245.911
OCR Group Error (pmol/min)	StandardMean
Measurement:	Measurement 1	Measurement 2	Measurement 3	Measurement 4	Measurement 5	Measurement 6	Measurement 7	Measurement 8	Measurement 9	Measurement 10	Measurement 11	Measurement 12	Measurement 13	Measurement 14	Measurement 15	Measurement 16	Measurement 17	Measurement 18	Measurement 19	Measurement 20	Measurement 21	Measurement 22	Measurement 23	Measurement 24	Measurement 25	Measurement 26	Measurement 27	Measurement 28	Measurement 29	Measurement 30	Measurement 31	Measurement 32	Measurement 33	Measurement 34	Measurement 35
Time (min):	1.31144	7.90297	14.5	21.0743	27.6406	34.234	40.9373	47.5174	54.0824	60.6602	67.2457	73.8622	80.4751	87.0765	93.6899	100.288	106.909	113.487	120.193	126.798	133.41	140.025	146.642	153.359	160	166.619	173.226	179.817	186.422	193.031	199.658	206.273	212.881	219.509	226.137
Background	0	0	0	0	0	0	0	0	0	0	0	0	0	0	0	0	0	0	0	0	0	0	0	0	0	0	0	0	0	0	0	0	0	0	0
Adult	374.23	348.269	337.375	340.106	346.325	355.613	405.148	361.214	297.886	261.056	247.843	248.449	257.479	260.541	281.187	297.33	314.804	332.783	408.686	436.841	433.25	468.862	458.908	252.257	123.149	121.277	124.941	133.342	132.973	132.617	130.621	132.579	131.534	137.486	132.365
P0	484.831	471.997	470.426	469.831	467.414	468.124	295.853	228.002	194.91	181.09	176.053	170.827	171.18	172.691	176.882	184.275	190.509	200.041	444.911	430.279	426.75	425.202	424.602	212.54	152.431	139.824	133.83	129.653	127.691	125.176	123.584	122.032	120.334	120.294	118.598
P7	792.995	763.536	760.364	714.176	714.528	715.338	735.751	690.945	550.829	437.349	364.895	336.701	349.451	377.612	416.517	457.504	497.112	534.179	759.675	722.834	683.843	654.917	645.04	369.584	227.195	214.141	211.213	203.632	197.267	195.839	191.318	187.208	184.011	180.48	178.559
ECAR Group Data (pmol/min)
Measurement:	Measurement 1	Measurement 2	Measurement 3	Measurement 4	Measurement 5	Measurement 6	Measurement 7	Measurement 8	Measurement 9	Measurement 10	Measurement 11	Measurement 12	Measurement 13	Measurement 14	Measurement 15	Measurement 16	Measurement 17	Measurement 18	Measurement 19	Measurement 20	Measurement 21	Measurement 22	Measurement 23	Measurement 24	Measurement 25	Measurement 26	Measurement 27	Measurement 28	Measurement 29	Measurement 30	Measurement 31	Measurement 32	Measurement 33	Measurement 34	Measurement 35
Time (min):	1.31144	7.90297	14.5	21.0743	27.6406	34.234	40.9373	47.5174	54.0824	60.6602	67.2457	73.8622	80.4751	87.0765	93.6899	100.288	106.909	113.487	120.193	126.798	133.41	140.025	146.642	153.359	160	166.619	173.226	179.817	186.422	193.031	199.658	206.273	212.881	219.509	226.137
Background	0	0	0	0	0	0	0	0	0	0	0	0	0	0	0	0	0	0	0	0	0	0	0	0	0	0	0	0	0	0	0	0	0	0	0
Adult	3548.89	3091.81	3099.13	3098.72	3088.3	2763.36	3216.94	3993.03	4276.91	4371.11	4404.96	4339.26	4240.47	4131.46	4058.86	3974.89	3850.64	3769.1	3497.95	3606.95	3600.02	3431.23	3373.73	3057.8	2898.3	2787.26	2683.31	2650.55	2584.27	2504.69	2494.14	2481.8	2436.82	2307.03	2301.92
P0	1150.35	962.657	929.677	913.229	907.578	879.83	1777.19	2173.51	2258.58	2269.23	2254.22	2217.65	2178.25	2138.23	2112.5	2083.16	2069.92	2045.81	1765.84	1954.64	2000.41	2004.1	1974.68	1612.08	1508.17	1469.69	1444.01	1416.64	1383.01	1342.87	1317.26	1285.53	1253.85	1231.72	1210.63
P7	2292.52	1858.54	1770.3	1691.35	1683.96	1668.34	2958.31	3506.37	3305.76	3211.84	3219.97	3203.4	3205.8	3189.21	3144.33	3136.99	3134.55	3108.42	3039.91	3070.92	3058.5	3088.42	3081.99	2496.82	2406.11	2370.19	2338.95	2231.2	2178.68	2135.94	2102.17	2077.83	2018.56	1998.89	1963.8
ECAR Group Error (pmol/min)	StandardMean
Measurement:	Measurement 1	Measurement 2	Measurement 3	Measurement 4	Measurement 5	Measurement 6	Measurement 7	Measurement 8	Measurement 9	Measurement 10	Measurement 11	Measurement 12	Measurement 13	Measurement 14	Measurement 15	Measurement 16	Measurement 17	Measurement 18	Measurement 19	Measurement 20	Measurement 21	Measurement 22	Measurement 23	Measurement 24	Measurement 25	Measurement 26	Measurement 27	Measurement 28	Measurement 29	Measurement 30	Measurement 31	Measurement 32	Measurement 33	Measurement 34	Measurement 35
Time (min):	1.31144	7.90297	14.5	21.0743	27.6406	34.234	40.9373	47.5174	54.0824	60.6602	67.2457	73.8622	80.4751	87.0765	93.6899	100.288	106.909	113.487	120.193	126.798	133.41	140.025	146.642	153.359	160	166.619	173.226	179.817	186.422	193.031	199.658	206.273	212.881	219.509	226.137
Background	0	0	0	0	0	0	0	0	0	0	0	0	0	0	0	0	0	0	0	0	0	0	0	0	0	0	0	0	0	0	0	0	0	0	0
Adult	293.467	307.015	305.785	305.933	309.586	333.267	359.547	297.292	318.034	306.163	295.671	283.803	271.006	254.71	264.022	263.371	247.208	237.538	236.917	219.46	200.154	157.697	155.8	172.942	157.214	150.783	159.479	131.265	131.979	157.559	131.354	131.958	140.885	202.684	159.571
P0	86.472	72.4172	72.4243	73.8105	73.4378	73.4286	142.047	145.33	149.978	149.937	151.501	151.715	149.6	150.427	146.215	147.465	147.733	146.87	136.469	139.332	141.973	141.245	139.364	119.562	117.929	117.06	116.646	115.395	115.467	115.101	114.853	113.887	112.125	111.736	109.738
P7	510.582	332.11	307.944	286.693	282.32	284.181	304.944	365.78	321.711	307.901	307.71	292.878	280.969	279.033	269.774	280.966	291.863	294.347	302.886	289.465	289.953	274.58	271.598	212.351	196.918	187.912	188.81	189.27	189.341	193.007	191.134	196.823	200.29	198.752	199.292
PER Group Data (pmol/min)
Measurement:	Measurement 1	Measurement 2	Measurement 3	Measurement 4	Measurement 5	Measurement 6	Measurement 7	Measurement 8	Measurement 9	Measurement 10	Measurement 11	Measurement 12	Measurement 13	Measurement 14	Measurement 15	Measurement 16	Measurement 17	Measurement 18	Measurement 19	Measurement 20	Measurement 21	Measurement 22	Measurement 23	Measurement 24	Measurement 25	Measurement 26	Measurement 27	Measurement 28	Measurement 29	Measurement 30	Measurement 31	Measurement 32	Measurement 33	Measurement 34	Measurement 35
Time (min):	1.31144	7.90297	14.5	21.0743	27.6406	34.234	40.9373	47.5174	54.0824	60.6602	67.2457	73.8622	80.4751	87.0765	93.6899	100.288	106.909	113.487	120.193	126.798	133.41	140.025	146.642	153.359	160	166.619	173.226	179.817	186.422	193.031	199.658	206.273	212.881	219.509	226.137
Background	0	0	0	0	0	0	0	0	0	0	0	0	0	0	0	0	0	0	0	0	0	0	0	0	0	0	0	0	0	0	0	0	0	0	0
Adult	0	0	0	0	0	0	0	0	0	0	0	0	0	0	0	0	0	0	0	0	0	0	0	0	0	0	0	0	0	0	0	0	0	0	0
P0	0	0	0	0	0	0	0	0	0	0	0	0	0	0	0	0	0	0	0	0	0	0	0	0	0	0	0	0	0	0	0	0	0	0	0
P7	0	0	0	0	0	0	0	0	0	0	0	0	0	0	0	0	0	0	0	0	0	0	0	0	0	0	0	0	0	0	0	0	0	0	0
PER Group Error (pmol/min)	StandardMean
Measurement:	Measurement 1	Measurement 2	Measurement 3	Measurement 4	Measurement 5	Measurement 6	Measurement 7	Measurement 8	Measurement 9	Measurement 10	Measurement 11	Measurement 12	Measurement 13	Measurement 14	Measurement 15	Measurement 16	Measurement 17	Measurement 18	Measurement 19	Measurement 20	Measurement 21	Measurement 22	Measurement 23	Measurement 24	Measurement 25	Measurement 26	Measurement 27	Measurement 28	Measurement 29	Measurement 30	Measurement 31	Measurement 32	Measurement 33	Measurement 34	Measurement 35
Time (min):	1.31144	7.90297	14.5	21.0743	27.6406	34.234	40.9373	47.5174	54.0824	60.6602	67.2457	73.8622	80.4751	87.0765	93.6899	100.288	106.909	113.487	120.193	126.798	133.41	140.025	146.642	153.359	160	166.619	173.226	179.817	186.422	193.031	199.658	206.273	212.881	219.509	226.137
Background	0	0	0	0	0	0	0	0	0	0	0	0	0	0	0	0	0	0	0	0	0	0	0	0	0	0	0	0	0	0	0	0	0	0	0
Adult	0	0	0	0	0	0	0	0	0	0	0	0	0	0	0	0	0	0	0	0	0	0	0	0	0	0	0	0	0	0	0	0	0	0	0
P0	0	0	0	0	0	0	0	0	0	0	0	0	0	0	0	0	0	0	0	0	0	0	0	0	0	0	0	0	0	0	0	0	0	0	0
P7	0	0	0	0	0	0	0	0	0	0	0	0	0	0	0	0	0	0	0	0	0	0	0	0	0	0	0	0	0	0	0	0	0	0	0

## Sheet: Baselined Rate
Measurement	Well	Group	Time	OCR	ECAR	PER

## Sheet: Baselined Rate (Columns)
Unassigned Well
Unselected Well
OCR Data
ECAR Data
PER Data

## Sheet: Baselined Rate (Plates)
Unassigned Well	Unselected Well	OCR Data	ECAR Data	PER Data

[truncated: 4 more sheets: Raw, styles, Calibration, Operation Log]
