# Supplementary material for: Choroid plexus NKCC1 mediates cerebrospinal fluid clearance during mouse early postnatal development
Source: Nat Commun. 2021 Jan 19;12:447. doi: 10.1038/s41467-020-20666-3 (PMC7815709; doi:10.1038/s41467-020-20666-3)
Supplement: Supplementary file 7 — Source Data [file 41467_2020_20666_MOESM7_ESM.zip › Source Data_2_Seahorse studies/Seahorse Source Data/20200226_XF Cell Mito Stress Test (Report).xlsm]

## Sheet: L-Normalized Rate (Copy)
Measurement	Well	Group	Time	OCR	ECAR	PPR
1	A01	Background	1.55339	0	0	0
1	B01	Vehicle Control	1.55339	193.461	35.1252	62.4666
1	C01	Vehicle Control	1.55339	183.218	38.6958	68.8167
1	D01	Vehicle Control	1.55339	147.718	28.4069	50.5188
1	E01	UK5099	1.55339	169.818	41.3282	73.4981
1	F01	UK5099	1.55339	152.628	48.7583	86.7117
1	G01	UK5099	1.55339	154.309	49.813	88.5874
1	H01	Background	1.55339	0	0	0
2	A01	Background	7.10735	0	0	0
2	B01	Vehicle Control	7.10735	179.162	33.0901	58.8475
2	C01	Vehicle Control	7.10735	166.811	24.7646	44.0414
2	D01	Vehicle Control	7.10735	133.722	19.1111	33.9871
2	E01	UK5099	7.10735	151.827	33.6402	59.8258
2	F01	UK5099	7.10735	138.063	41.7283	74.2097
2	G01	UK5099	7.10735	139.572	47.2229	83.9813
2	H01	Background	7.10735	0	0	0
3	A01	Background	12.6285	0	0	0
3	B01	Vehicle Control	12.6285	173.574	34.8746	62.0211
3	C01	Vehicle Control	12.6285	160.767	26.1442	46.4949
3	D01	Vehicle Control	12.6285	128.977	21.7261	38.6377
3	E01	UK5099	12.6285	141.911	34.9693	62.1895
3	F01	UK5099	12.6285	133.808	43.7313	77.7717
3	G01	UK5099	12.6285	131.714	49.0186	87.1746
3	H01	Background	12.6285	0	0	0
4	A01	Background	18.2982	0	0	0
4	B01	Vehicle Control	18.2982	101.515	57.3338	101.962
4	C01	Vehicle Control	18.2982	115.727	42.0683	74.8142
4	D01	Vehicle Control	18.2982	77.7601	39.9395	71.0283
4	E01	UK5099	18.2982	95.1149	46.6071	82.886
4	F01	UK5099	18.2982	84.6734	59.6291	106.044
4	G01	UK5099	18.2982	93.0743	63.816	113.49
4	H01	Background	18.2982	0	0	0
5	A01	Background	23.8189	0	0	0
5	B01	Vehicle Control	23.8189	82.2742	56.7951	101.004
5	C01	Vehicle Control	23.8189	83.1789	49.0931	87.3072
5	D01	Vehicle Control	23.8189	65.1607	42.2852	75.2
5	E01	UK5099	23.8189	79.4965	47.1257	83.8083
5	F01	UK5099	23.8189	71.8708	62.439	111.041
5	G01	UK5099	23.8189	74.0032	66.8883	118.954
5	H01	Background	23.8189	0	0	0
6	A01	Background	29.3385	0	0	0
6	B01	Vehicle Control	29.3385	79.5757	61.871	110.031
6	C01	Vehicle Control	29.3385	76.5475	48.6601	86.5371
6	D01	Vehicle Control	29.3385	62.6737	46.4299	82.571
6	E01	UK5099	29.3385	73.9146	48.6462	86.5124
6	F01	UK5099	29.3385	67.71	67.4572	119.966
6	G01	UK5099	29.3385	67.1742	67.988	120.91
6	H01	Background	29.3385	0	0	0
7	A01	Background	35.0732	0	0	0
7	B01	Vehicle Control	35.0732	359.083	79.1146	140.697
7	C01	Vehicle Control	35.0732	338.859	70.4124	125.221
7	D01	Vehicle Control	35.0732	272.663	61.5023	109.376
7	E01	UK5099	35.0732	188.979	55.0117	97.8329
7	F01	UK5099	35.0732	201.382	76.5107	136.067
7	G01	UK5099	35.0732	186.536	74.7346	132.908
7	H01	Background	35.0732	0	0	0
8	A01	Background	40.6345	0	0	0
8	B01	Vehicle Control	40.6345	332.734	72.3015	128.581
8	C01	Vehicle Control	40.6345	310.26	62.8218	111.722
8	D01	Vehicle Control	40.6345	256.913	56.0811	99.7347
8	E01	UK5099	40.6345	184.294	51.1766	91.0124
8	F01	UK5099	40.6345	191.935	73.0609	129.932
8	G01	UK5099	40.6345	178.305	71.2598	126.728
8	H01	Background	40.6345	0	0	0
9	A01	Background	46.1563	0	0	0
9	B01	Vehicle Control	46.1563	344.503	69.2881	123.222
9	C01	Vehicle Control	46.1563	313.042	59.4386	105.706
9	D01	Vehicle Control	46.1563	260.869	52.9822	94.2236
9	E01	UK5099	46.1563	177.088	48.9807	87.1073
9	F01	UK5099	46.1563	187.619	69.6579	123.88
9	G01	UK5099	46.1563	173.299	69.2388	123.134
9	H01	Background	46.1563	0	0	0
10	A01	Background	51.8298	0	0	0
10	B01	Vehicle Control	51.8298	65.1523	56.3263	100.171
10	C01	Vehicle Control	51.8298	64.2354	45.7026	81.2776
10	D01	Vehicle Control	51.8298	54.3612	38.5366	68.5335
10	E01	UK5099	51.8298	46.0403	40.9619	72.8466
10	F01	UK5099	51.8298	48.1491	59.7101	106.189
10	G01	UK5099	51.8298	43.3907	66.108	117.566
10	H01	Background	51.8298	0	0	0
11	A01	Background	57.3921	0	0	0
11	B01	Vehicle Control	57.3921	60.7983	65.3401	116.201
11	C01	Vehicle Control	57.3921	60.9537	57.4289	102.132
11	D01	Vehicle Control	57.3921	50.4964	53.2639	94.7246
11	E01	UK5099	57.3921	45.1022	49.1909	87.481
11	F01	UK5099	57.3921	47.1184	69.1582	122.991
11	G01	UK5099	57.3921	42.4039	67.8843	120.725
11	H01	Background	57.3921	0	0	0
12	A01	Background	63.019	0	0	0
12	B01	Vehicle Control	63.019	59.1452	64.4175	114.56
12	C01	Vehicle Control	63.019	59.0957	56.8827	101.16
12	D01	Vehicle Control	63.019	49.5884	50.7394	90.235
12	E01	UK5099	63.019	42.5163	47.6028	84.6568
12	F01	UK5099	63.019	45.1641	67.2336	119.568
12	G01	UK5099	63.019	41.4155	67.749	120.485
12	H01	Background	63.019	0	0	0

## Sheet: L-Normalized Rate
Measurement	Well	Group	Time	OCR	ECAR	PPR
1	A01	Background	1.55339	0	0	0
1	B01	Vehicle Control	1.55339	193.461	35.1252	62.4666
1	C01	Vehicle Control	1.55339	183.218	38.6958	68.8167
1	D01	Vehicle Control	1.55339	147.718	28.4069	50.5188
1	E01	UK5099	1.55339	169.818	41.3282	73.4981
1	F01	UK5099	1.55339	152.628	48.7583	86.7117
1	G01	UK5099	1.55339	154.309	49.813	88.5874
1	H01	Background	1.55339	0	0	0
2	A01	Background	7.10735	0	0	0
2	B01	Vehicle Control	7.10735	179.162	33.0901	58.8475
2	C01	Vehicle Control	7.10735	166.811	24.7646	44.0414
2	D01	Vehicle Control	7.10735	133.722	19.1111	33.9871
2	E01	UK5099	7.10735	151.827	33.6402	59.8258
2	F01	UK5099	7.10735	138.063	41.7283	74.2097
2	G01	UK5099	7.10735	139.572	47.2229	83.9813
2	H01	Background	7.10735	0	0	0
3	A01	Background	12.6285	0	0	0
3	B01	Vehicle Control	12.6285	173.574	34.8746	62.0211
3	C01	Vehicle Control	12.6285	160.767	26.1442	46.4949
3	D01	Vehicle Control	12.6285	128.977	21.7261	38.6377
3	E01	UK5099	12.6285	141.911	34.9693	62.1895
3	F01	UK5099	12.6285	133.808	43.7313	77.7717
3	G01	UK5099	12.6285	131.714	49.0186	87.1746
3	H01	Background	12.6285	0	0	0
4	A01	Background	18.2982	0	0	0
4	B01	Vehicle Control	18.2982	101.515	57.3338	101.962
4	C01	Vehicle Control	18.2982	115.727	42.0683	74.8142
4	D01	Vehicle Control	18.2982	77.7601	39.9395	71.0283
4	E01	UK5099	18.2982	95.1149	46.6071	82.886
4	F01	UK5099	18.2982	84.6734	59.6291	106.044
4	G01	UK5099	18.2982	93.0743	63.816	113.49
4	H01	Background	18.2982	0	0	0
5	A01	Background	23.8189	0	0	0
5	B01	Vehicle Control	23.8189	82.2742	56.7951	101.004
5	C01	Vehicle Control	23.8189	83.1789	49.0931	87.3072
5	D01	Vehicle Control	23.8189	65.1607	42.2852	75.2
5	E01	UK5099	23.8189	79.4965	47.1257	83.8083
5	F01	UK5099	23.8189	71.8708	62.439	111.041
5	G01	UK5099	23.8189	74.0032	66.8883	118.954
5	H01	Background	23.8189	0	0	0
6	A01	Background	29.3385	0	0	0
6	B01	Vehicle Control	29.3385	79.5757	61.871	110.031
6	C01	Vehicle Control	29.3385	76.5475	48.6601	86.5371
6	D01	Vehicle Control	29.3385	62.6737	46.4299	82.571
6	E01	UK5099	29.3385	73.9146	48.6462	86.5124
6	F01	UK5099	29.3385	67.71	67.4572	119.966
6	G01	UK5099	29.3385	67.1742	67.988	120.91
6	H01	Background	29.3385	0	0	0
7	A01	Background	35.0732	0	0	0
7	B01	Vehicle Control	35.0732	359.083	79.1146	140.697
7	C01	Vehicle Control	35.0732	338.859	70.4124	125.221
7	D01	Vehicle Control	35.0732	272.663	61.5023	109.376
7	E01	UK5099	35.0732	188.979	55.0117	97.8329
7	F01	UK5099	35.0732	201.382	76.5107	136.067
7	G01	UK5099	35.0732	186.536	74.7346	132.908
7	H01	Background	35.0732	0	0	0
8	A01	Background	40.6345	0	0	0
8	B01	Vehicle Control	40.6345	332.734	72.3015	128.581
8	C01	Vehicle Control	40.6345	310.26	62.8218	111.722
8	D01	Vehicle Control	40.6345	256.913	56.0811	99.7347
8	E01	UK5099	40.6345	184.294	51.1766	91.0124
8	F01	UK5099	40.6345	191.935	73.0609	129.932
8	G01	UK5099	40.6345	178.305	71.2598	126.728
8	H01	Background	40.6345	0	0	0
9	A01	Background	46.1563	0	0	0
9	B01	Vehicle Control	46.1563	344.503	69.2881	123.222
9	C01	Vehicle Control	46.1563	313.042	59.4386	105.706
9	D01	Vehicle Control	46.1563	260.869	52.9822	94.2236
9	E01	UK5099	46.1563	177.088	48.9807	87.1073
9	F01	UK5099	46.1563	187.619	69.6579	123.88
9	G01	UK5099	46.1563	173.299	69.2388	123.134
9	H01	Background	46.1563	0	0	0
10	A01	Background	51.8298	0	0	0
10	B01	Vehicle Control	51.8298	65.1523	56.3263	100.171
10	C01	Vehicle Control	51.8298	64.2354	45.7026	81.2776
10	D01	Vehicle Control	51.8298	54.3612	38.5366	68.5335
10	E01	UK5099	51.8298	46.0403	40.9619	72.8466
10	F01	UK5099	51.8298	48.1491	59.7101	106.189
10	G01	UK5099	51.8298	43.3907	66.108	117.566
10	H01	Background	51.8298	0	0	0
11	A01	Background	57.3921	0	0	0
11	B01	Vehicle Control	57.3921	60.7983	65.3401	116.201
11	C01	Vehicle Control	57.3921	60.9537	57.4289	102.132
11	D01	Vehicle Control	57.3921	50.4964	53.2639	94.7246
11	E01	UK5099	57.3921	45.1022	49.1909	87.481
11	F01	UK5099	57.3921	47.1184	69.1582	122.991
11	G01	UK5099	57.3921	42.4039	67.8843	120.725
11	H01	Background	57.3921	0	0	0
12	A01	Background	63.019	0	0	0
12	B01	Vehicle Control	63.019	59.1452	64.4175	114.56
12	C01	Vehicle Control	63.019	59.0957	56.8827	101.16
12	D01	Vehicle Control	63.019	49.5884	50.7394	90.235
12	E01	UK5099	63.019	42.5163	47.6028	84.6568
12	F01	UK5099	63.019	45.1641	67.2336	119.568
12	G01	UK5099	63.019	41.4155	67.749	120.485
12	H01	Background	63.019	0	0	0

## Sheet: L-Rate
Measurement	Well	Group	Time	OCR	ECAR	PPR
1	A01	Background	1.55339	0	0	0
1	B01	Vehicle Control	1.55339	193.461	35.1252	62.4666
1	C01	Vehicle Control	1.55339	183.218	38.6958	68.8167
1	D01	Vehicle Control	1.55339	147.718	28.4069	50.5188
1	E01	UK5099	1.55339	169.818	41.3282	73.4981
1	F01	UK5099	1.55339	152.628	48.7583	86.7117
1	G01	UK5099	1.55339	154.309	49.813	88.5874
1	H01	Background	1.55339	0	0	0
2	A01	Background	7.10735	0	0	0
2	B01	Vehicle Control	7.10735	179.162	33.0901	58.8475
2	C01	Vehicle Control	7.10735	166.811	24.7646	44.0414
2	D01	Vehicle Control	7.10735	133.722	19.1111	33.9871
2	E01	UK5099	7.10735	151.827	33.6402	59.8258
2	F01	UK5099	7.10735	138.063	41.7283	74.2097
2	G01	UK5099	7.10735	139.572	47.2229	83.9813
2	H01	Background	7.10735	0	0	0
3	A01	Background	12.6285	0	0	0
3	B01	Vehicle Control	12.6285	173.574	34.8746	62.0211
3	C01	Vehicle Control	12.6285	160.767	26.1442	46.4949
3	D01	Vehicle Control	12.6285	128.977	21.7261	38.6377
3	E01	UK5099	12.6285	141.911	34.9693	62.1895
3	F01	UK5099	12.6285	133.808	43.7313	77.7717
3	G01	UK5099	12.6285	131.714	49.0186	87.1746
3	H01	Background	12.6285	0	0	0
4	A01	Background	18.2982	0	0	0
4	B01	Vehicle Control	18.2982	101.515	57.3338	101.962
4	C01	Vehicle Control	18.2982	115.727	42.0683	74.8142
4	D01	Vehicle Control	18.2982	77.7601	39.9395	71.0283
4	E01	UK5099	18.2982	95.1149	46.6071	82.886
4	F01	UK5099	18.2982	84.6734	59.6291	106.044
4	G01	UK5099	18.2982	93.0743	63.816	113.49
4	H01	Background	18.2982	0	0	0
5	A01	Background	23.8189	0	0	0
5	B01	Vehicle Control	23.8189	82.2742	56.7951	101.004
5	C01	Vehicle Control	23.8189	83.1789	49.0931	87.3072
5	D01	Vehicle Control	23.8189	65.1607	42.2852	75.2
5	E01	UK5099	23.8189	79.4965	47.1257	83.8083
5	F01	UK5099	23.8189	71.8708	62.439	111.041
5	G01	UK5099	23.8189	74.0032	66.8883	118.954
5	H01	Background	23.8189	0	0	0
6	A01	Background	29.3385	0	0	0
6	B01	Vehicle Control	29.3385	79.5757	61.871	110.031
6	C01	Vehicle Control	29.3385	76.5475	48.6601	86.5371
6	D01	Vehicle Control	29.3385	62.6737	46.4299	82.571
6	E01	UK5099	29.3385	73.9146	48.6462	86.5124
6	F01	UK5099	29.3385	67.71	67.4572	119.966
6	G01	UK5099	29.3385	67.1742	67.988	120.91
6	H01	Background	29.3385	0	0	0
7	A01	Background	35.0732	0	0	0
7	B01	Vehicle Control	35.0732	359.083	79.1146	140.697
7	C01	Vehicle Control	35.0732	338.859	70.4124	125.221
7	D01	Vehicle Control	35.0732	272.663	61.5023	109.376
7	E01	UK5099	35.0732	188.979	55.0117	97.8329
7	F01	UK5099	35.0732	201.382	76.5107	136.067
7	G01	UK5099	35.0732	186.536	74.7346	132.908
7	H01	Background	35.0732	0	0	0
8	A01	Background	40.6345	0	0	0
8	B01	Vehicle Control	40.6345	332.734	72.3015	128.581
8	C01	Vehicle Control	40.6345	310.26	62.8218	111.722
8	D01	Vehicle Control	40.6345	256.913	56.0811	99.7347
8	E01	UK5099	40.6345	184.294	51.1766	91.0124
8	F01	UK5099	40.6345	191.935	73.0609	129.932
8	G01	UK5099	40.6345	178.305	71.2598	126.728
8	H01	Background	40.6345	0	0	0
9	A01	Background	46.1563	0	0	0
9	B01	Vehicle Control	46.1563	344.503	69.2881	123.222
9	C01	Vehicle Control	46.1563	313.042	59.4386	105.706
9	D01	Vehicle Control	46.1563	260.869	52.9822	94.2236
9	E01	UK5099	46.1563	177.088	48.9807	87.1073
9	F01	UK5099	46.1563	187.619	69.6579	123.88
9	G01	UK5099	46.1563	173.299	69.2388	123.134
9	H01	Background	46.1563	0	0	0
10	A01	Background	51.8298	0	0	0
10	B01	Vehicle Control	51.8298	65.1523	56.3263	100.171
10	C01	Vehicle Control	51.8298	64.2354	45.7026	81.2776
10	D01	Vehicle Control	51.8298	54.3612	38.5366	68.5335
10	E01	UK5099	51.8298	46.0403	40.9619	72.8466
10	F01	UK5099	51.8298	48.1491	59.7101	106.189
10	G01	UK5099	51.8298	43.3907	66.108	117.566
10	H01	Background	51.8298	0	0	0
11	A01	Background	57.3921	0	0	0
11	B01	Vehicle Control	57.3921	60.7983	65.3401	116.201
11	C01	Vehicle Control	57.3921	60.9537	57.4289	102.132
11	D01	Vehicle Control	57.3921	50.4964	53.2639	94.7246
11	E01	UK5099	57.3921	45.1022	49.1909	87.481
11	F01	UK5099	57.3921	47.1184	69.1582	122.991
11	G01	UK5099	57.3921	42.4039	67.8843	120.725
11	H01	Background	57.3921	0	0	0
12	A01	Background	63.019	0	0	0
12	B01	Vehicle Control	63.019	59.1452	64.4175	114.56
12	C01	Vehicle Control	63.019	59.0957	56.8827	101.16
12	D01	Vehicle Control	63.019	49.5884	50.7394	90.235
12	E01	UK5099	63.019	42.5163	47.6028	84.6568
12	F01	UK5099	63.019	45.1641	67.2336	119.568
12	G01	UK5099	63.019	41.4155	67.749	120.485
12	H01	Background	63.019	0	0	0

## Sheet: Rate (Copy)
Measurement	Well	Group	Time	OCR	ECAR	PPR
1	A01	Background	1.31144	0	0	0
1	A02	Background	1.31144	0	0	0
1	A03	Background	1.31144	0	0	0
1	A04	Background	1.31144	0	0	0
1	A05	Background	1.31144	0	0	0
1	A06	Background	1.31144	0	0	0
1	A07	Background	1.31144	0	0	0
1	A08	Background	1.31144	0	0	0
1	A09	Background	1.31144	0	0	0
1	A10	Background	1.31144	0	0	0
1	A11	Background	1.31144	0	0	0
1	A12	Background	1.31144	0	0	0
1	B01	Adult	1.31144	189.312	99.6506	0
1	B02	Adult	1.31144	199.924	101.364	0
1	B03	Adult	1.31144	214.226	105.122	0
1	B04	Adult	1.31144	162.426	95.4329	0
1	B05	Adult	1.31144	211.361	147.179	0
1	B06	Adult	1.31144	189.447	116.357	0
1	B07	Adult	1.31144	132.761	74.3546	0
1	B08	Adult	1.31144	165.296	92.2641	0
1	B09	Background	1.31144	0	0	0
1	B10	Background	1.31144	0	0	0
1	B11	Background	1.31144	0	0	0
1	B12	Background	1.31144	0	0	0
1	C01	Background	1.31144	0	0	0
1	C02	Background	1.31144	0	0	0
1	C03	Background	1.31144	0	0	0
1	C04	Background	1.31144	0	0	0
1	C05	Background	1.31144	0	0	0
1	C06	Background	1.31144	0	0	0
1	C07	Background	1.31144	46.3057	30.9857	0
1	C08	Background	1.31144	0	0	0
1	C09	Background	1.31144	0	0	0
1	C10	Background	1.31144	0	0	0
1	C11	Background	1.31144	0	0	0
1	C12	Background	1.31144	55.1888	22.2305	0
1	D01	P0	1.31144	104.2	12.9709	0
1	D02	P0	1.31144	109.128	17.1657	0
1	D03	Background	1.31144	0	0	0
1	D04	P0	1.31144	90.4371	16.048	0
1	D05	P0	1.31144	110.551	19.9328	0
1	D06	P0	1.31144	54.674	11.6126	0
1	D07	P0	1.31144	80.867	22.0208	0
1	D08	P0	1.31144	56.9356	10.051	0
1	D09	P0	1.31144	78.5689	20.6362	0
1	D10	Background	1.31144	0	0	0
1	D11	P0	1.31144	113.437	22.5169	0
1	D12	P0	1.31144	73.6535	9.04949	0
1	E01	P0	1.31144	47.4164	16.4178	0
1	E02	P0	1.31144	55.0175	12.9732	0
1	E03	P0	1.31144	47.8452	10.0388	0
1	E04	P0	1.31144	133.958	19.6857	0
1	E05	P0	1.31144	102.556	23.9861	0
1	E06	P0	1.31144	52.8287	9.92105	0
1	E07	P0	1.31144	40.4997	8.00793	0
1	E08	P0	1.31144	69.6013	11.9529	0
1	E09	P0	1.31144	54.7797	13.1143	0
1	E10	P0	1.31144	42.1994	10.9874	0
1	E11	Background	1.31144	0	0	0
1	E12	Background	1.31144	0	0	0
1	F01	P7	1.31144	94.0644	13.9138	0
1	F02	P7	1.31144	126.345	27.8826	0
1	F03	P7	1.31144	132.852	53.3597	0
1	F04	P7	1.31144	79.9101	21.5364	0
1	F05	P7	1.31144	114.387	27.3492	0
1	F06	P7	1.31144	83.8239	14.8298	0
1	F07	Background	1.31144	0	0	0
1	F08	Background	1.31144	0	0	0
1	F09	Background	1.31144	0	0	0
1	F10	Background	1.31144	0	0	0
1	F11	Background	1.31144	0	0	0
1	F12	Background	1.31144	0	0	0
1	G01	Background	1.31144	0	0	0
1	G02	Background	1.31144	0	0	0
1	G03	Background	1.31144	0	0	0
1	G04	Background	1.31144	0	0	0
1	G05	Background	1.31144	0	0	0
1	G06	Background	1.31144	0	0	0
1	G07	Background	1.31144	0	0	0
1	G08	Background	1.31144	0	0	0
1	G09	Background	1.31144	0	0	0
1	G10	Background	1.31144	0	0	0
1	G11	Background	1.31144	0	0	0
1	G12	Background	1.31144	0	0	0
1	H01	Background	1.31144	0	0	0
1	H02	Background	1.31144	0	0	0
1	H03	Background	1.31144	0	0	0
1	H04	Background	1.31144	0	0	0
1	H05	Background	1.31144	0	0	0
1	H06	Background	1.31144	0	0	0
1	H07	Background	1.31144	0	0	0
1	H08	Background	1.31144	0	0	0
1	H09	Background	1.31144	0	0	0
1	H10	Background	1.31144	0	0	0
1	H11	Background	1.31144	0	0	0
1	H12	Background	1.31144	0	0	0
2	A01	Background	7.90297	0	0	0
2	A02	Background	7.90297	0	0	0
2	A03	Background	7.90297	0	0	0
2	A04	Background	7.90297	0	0	0
2	A05	Background	7.90297	0	0	0
2	A06	Background	7.90297	0	0	0
2	A07	Background	7.90297	0	0	0
2	A08	Background	7.90297	0	0	0
2	A09	Background	7.90297	0	0	0
2	A10	Background	7.90297	0	0	0
2	A11	Background	7.90297	0	0	0
2	A12	Background	7.90297	0	0	0
2	B01	Adult	7.90297	181.33	108.563	0
2	B02	Adult	7.90297	107.534	45.3266	0
2	B03	Adult	7.90297	204.984	85.2097	0
2	B04	Adult	7.90297	153.844	86.6581	0
2	B05	Adult	7.90297	198.066	131.868	0
2	B06	Adult	7.90297	177.714	93.9864	0
2	B07	Adult	7.90297	127.492	61.0992	0
2	B08	Adult	7.90297	157.619	68.9105	0
2	B09	Background	7.90297	0	0	0
2	B10	Background	7.90297	0	0	0
2	B11	Background	7.90297	0	0	0
2	B12	Background	7.90297	0	0	0
2	C01	Background	7.90297	0	0	0
2	C02	Background	7.90297	0	0	0
2	C03	Background	7.90297	0	0	0
2	C04	Background	7.90297	0	0	0
2	C05	Background	7.90297	0	0	0
2	C06	Background	7.90297	0	0	0
2	C07	Background	7.90297	46.7529	23.0388	0
2	C08	Background	7.90297	0	0	0
2	C09	Background	7.90297	0	0	0
2	C10	Background	7.90297	0	0	0
2	C11	Background	7.90297	0	0	0
2	C12	Background	7.90297	53.9168	13.1728	0
2	D01	P0	7.90297	99.2667	11.8878	0
2	D02	P0	7.90297	105.528	13.7065	0
2	D03	Background	7.90297	0	0	0
2	D04	P0	7.90297	84.2618	15.889	0
2	D05	P0	7.90297	102.903	19.14	0
2	D06	P0	7.90297	50.0352	11.0016	0
2	D07	P0	7.90297	76.1929	17.1321	0
2	D08	P0	7.90297	53.5716	9.16589	0
2	D09	P0	7.90297	71.9563	14.9369	0
2	D10	Background	7.90297	0	0	0
2	D11	P0	7.90297	108.051	17.6811	0
2	D12	P0	7.90297	69.6067	8.50096	0
2	E01	P0	7.90297	48.7529	15.2691	0
2	E02	P0	7.90297	48.7519	11.4944	0
2	E03	P0	7.90297	43.32	8.37935	0
2	E04	P0	7.90297	126.258	14.9035	0
2	E05	P0	7.90297	95.6967	20.2344	0
2	E06	P0	7.90297	47.3389	8.72147	0
2	E07	P0	7.90297	33.1446	6.89112	0
2	E08	P0	7.90297	63.2943	10.9761	0
2	E09	P0	7.90297	50.7391	7.38339	0
2	E10	P0	7.90297	37.9149	6.99586	0
2	E11	Background	7.90297	0	0	0
2	E12	Background	7.90297	0	0	0
2	F01	P7	7.90297	89.6303	16.0805	0
2	F02	P7	7.90297	119.059	19.8798	0
2	F03	P7	7.90297	125.343	39.1009	0
2	F04	P7	7.90297	74.3801	17.0194	0
2	F05	P7	7.90297	109.213	23.8268	0
2	F06	P7	7.90297	78.0458	12.8892	0
2	F07	Background	7.90297	0	0	0
2	F08	Background	7.90297	0	0	0
2	F09	Background	7.90297	0	0	0
2	F10	Background	7.90297	0	0	0
2	F11	Background	7.90297	0	0	0
2	F12	Background	7.90297	0	0	0
2	G01	Background	7.90297	0	0	0
2	G02	Background	7.90297	0	0	0
2	G03	Background	7.90297	0	0	0
2	G04	Background	7.90297	0	0	0
2	G05	Background	7.90297	0	0	0
2	G06	Background	7.90297	0	0	0
2	G07	Background	7.90297	0	0	0
2	G08	Background	7.90297	0	0	0
2	G09	Background	7.90297	0	0	0
2	G10	Background	7.90297	0	0	0
2	G11	Background	7.90297	0	0	0
2	G12	Background	7.90297	0	0	0
2	H01	Background	7.90297	0	0	0
2	H02	Background	7.90297	0	0	0
2	H03	Background	7.90297	0	0	0
2	H04	Background	7.90297	0	0	0
2	H05	Background	7.90297	0	0	0
2	H06	Background	7.90297	0	0	0
2	H07	Background	7.90297	0	0	0
2	H08	Background	7.90297	0	0	0
2	H09	Background	7.90297	0	0	0
2	H10	Background	7.90297	0	0	0
2	H11	Background	7.90297	0	0	0
2	H12	Background	7.90297	0	0	0
3	A01	Background	14.5	0	0	0
3	A02	Background	14.5	0	0	0
3	A03	Background	14.5	0	0	0
3	A04	Background	14.5	0	0	0
3	A05	Background	14.5	0	0	0
3	A06	Background	14.5	0	0	0
3	A07	Background	14.5	0	0	0
3	A08	Background	14.5	0	0	0
3	A09	Background	14.5	0	0	0
3	A10	Background	14.5	0	0	0
3	A11	Background	14.5	0	0	0
3	A12	Background	14.5	0	0	0
3	B01	Adult	14.5	178.841	108.958	0
3	B02	Adult	14.5	103.338	47.3981	0
3	B03	Adult	14.5	201.457	86.7342	0
3	B04	Adult	14.5	151.965	88.2196	0
3	B05	Adult	14.5	193.753	131.659	0
3	B06	Adult	14.5	176.288	92.4826	0
3	B07	Adult	14.5	125.807	61.2887	0
3	B08	Adult	14.5	156.336	68.4592	0
3	B09	Background	14.5	0	0	0
3	B10	Background	14.5	0	0	0
3	B11	Background	14.5	0	0	0
3	B12	Background	14.5	0	0	0
3	C01	Background	14.5	0	0	0
3	C02	Background	14.5	0	0	0
3	C03	Background	14.5	0	0	0
3	C04	Background	14.5	0	0	0
3	C05	Background	14.5	0	0	0
3	C06	Background	14.5	0	0	0
3	C07	Background	14.5	47.0314	16.3488	0
3	C08	Background	14.5	0	0	0
3	C09	Background	14.5	0	0	0
3	C10	Background	14.5	0	0	0
3	C11	Background	14.5	0	0	0
3	C12	Background	14.5	53.1388	14.6535	0
3	D01	P0	14.5	97.8376	11.7605	0
3	D02	P0	14.5	103.823	14.6834	0
3	D03	Background	14.5	0	0	0
3	D04	P0	14.5	82.7385	14.4468	0
3	D05	P0	14.5	100.416	18.2136	0
3	D06	P0	14.5	48.3817	10.6321	0
3	D07	P0	14.5	75.2434	16.4968	0
3	D08	P0	14.5	52.4383	8.69475	0
3	D09	P0	14.5	70.8651	14.0967	0
3	D10	Background	14.5	0	0	0
3	D11	P0	14.5	106.917	17.0338	0
3	D12	P0	14.5	68.2041	8.59201	0
3	E01	P0	14.5	49.1484	15.62	0
3	E02	P0	14.5	46.6485	13.6975	0
3	E03	P0	14.5	41.7908	6.9624	0
3	E04	P0	14.5	124.532	14.1732	0
3	E05	P0	14.5	94.0826	19.1379	0
3	E06	P0	14.5	45.298	8.08581	0
3	E07	P0	14.5	32.0569	6.40802	0
3	E08	P0	14.5	61.5731	10.3143	0
3	E09	P0	14.5	48.5927	6.12564	0
3	E10	P0	14.5	36.3034	6.54087	0
3	E11	Background	14.5	0	0	0
3	E12	Background	14.5	0	0	0
3	F01	P7	14.5	88.3674	15.6233	0
3	F02	P7	14.5	117.375	17.8366	0
3	F03	P7	14.5	123.44	36.629	0
3	F04	P7	14.5	72.7234	16.8411	0
3	F05	P7	14.5	107.609	23.4144	0
3	F06	P7	14.5	76.3683	12.3373	0
3	F07	Background	14.5	0	0	0
3	F08	Background	14.5	0	0	0
3	F09	Background	14.5	0	0	0
3	F10	Background	14.5	0	0	0
3	F11	Background	14.5	0	0	0
3	F12	Background	14.5	0	0	0
3	G01	Background	14.5	0	0	0
3	G02	Background	14.5	0	0	0
3	G03	Background	14.5	0	0	0
3	G04	Background	14.5	0	0	0
3	G05	Background	14.5	0	0	0
3	G06	Background	14.5	0	0	0
3	G07	Background	14.5	0	0	0
3	G08	Background	14.5	0	0	0
3	G09	Background	14.5	0	0	0
3	G10	Background	14.5	0	0	0
3	G11	Background	14.5	0	0	0
3	G12	Background	14.5	0	0	0
3	H01	Background	14.5	0	0	0
3	H02	Background	14.5	0	0	0
3	H03	Background	14.5	0	0	0
3	H04	Background	14.5	0	0	0
3	H05	Background	14.5	0	0	0
3	H06	Background	14.5	0	0	0
3	H07	Background	14.5	0	0	0
3	H08	Background	14.5	0	0	0
3	H09	Background	14.5	0	0	0
3	H10	Background	14.5	0	0	0
3	H11	Background	14.5	0	0	0
3	H12	Background	14.5	0	0	0
4	A01	Background	21.0743	0	0	0
4	A02	Background	21.0743	0	0	0
4	A03	Background	21.0743	0	0	0
4	A04	Background	21.0743	0	0	0
4	A05	Background	21.0743	0	0	0
4	A06	Background	21.0743	0	0	0
4	A07	Background	21.0743	0	0	0
4	A08	Background	21.0743	0	0	0
4	A09	Background	21.0743	0	0	0
4	A10	Background	21.0743	0	0	0
4	A11	Background	21.0743	0	0	0
4	A12	Background	21.0743	0	0	0
4	B01	Adult	21.0743	177.876	109.956	0
4	B02	Adult	21.0743	103.296	47.5617	0
4	B03	Adult	21.0743	200.069	88.0579	0
4	B04	Adult	21.0743	146.704	87.103	0
4	B05	Adult	21.0743	191.877	131.879	0
4	B06	Adult	21.0743	175.622	90.0085	0
4	B07	Adult	21.0743	125.095	61.6521	0
4	B08	Adult	21.0743	155.667	69.0604	0
4	B09	Background	21.0743	0	0	0
4	B10	Background	21.0743	0	0	0
4	B11	Background	21.0743	0	0	0
4	B12	Background	21.0743	0	0	0
4	C01	Background	21.0743	0	0	0
4	C02	Background	21.0743	0	0	0
4	C03	Background	21.0743	0	0	0
4	C04	Background	21.0743	0	0	0
4	C05	Background	21.0743	0	0	0
4	C06	Background	21.0743	0	0	0
4	C07	Background	21.0743	46.4697	16.7511	0
4	C08	Background	21.0743	0	0	0
4	C09	Background	21.0743	0	0	0
4	C10	Background	21.0743	0	0	0
4	C11	Background	21.0743	0	0	0
4	C12	Background	21.0743	53.1717	14.5806	0
4	D01	P0	21.0743	96.8594	11.5524	0
4	D02	P0	21.0743	104.139	14.923	0
4	D03	Background	21.0743	0	0	0
4	D04	P0	21.0743	82.0932	13.9405	0
4	D05	P0	21.0743	98.4631	18.0472	0
4	D06	P0	21.0743	47.661	10.0966	0
4	D07	P0	21.0743	74.5159	16.1716	0
4	D08	P0	21.0743	51.714	8.09191	0
4	D09	P0	21.0743	69.9217	12.7312	0
4	D10	Background	21.0743	0	0	0
4	D11	P0	21.0743	106.444	17.7926	0
4	D12	P0	21.0743	67.8993	8.94119	0
4	E01	P0	21.0743	48.8329	15.2789	0
4	E02	P0	21.0743	45.7714	13.8028	0
4	E03	P0	21.0743	40.8918	5.78651	0
4	E04	P0	21.0743	123.709	14.1949	0
4	E05	P0	21.0743	93.073	18.9008	0
4	E06	P0	21.0743	44.4674	7.9854	0
4	E07	P0	21.0743	31.6831	6.62704	0
4	E08	P0	21.0743	60.8547	10.2653	0
4	E09	P0	21.0743	47.4295	6.17875	0
4	E10	P0	21.0743	35.7582	6.13084	0
4	E11	Background	21.0743	0	0	0
4	E12	Background	21.0743	0	0	0
4	F01	P7	21.0743	87.7846	14.3149	0
4	F02	P7	21.0743	117.167	17.2256	0
4	F03	P7	21.0743	116.286	33.9752	0
4	F04	P7	21.0743	71.7329	16.4438	0
4	F05	P7	21.0743	106.866	23.5835	0
4	F06	P7	21.0743	75.8194	11.6676	0
4	F07	Background	21.0743	0	0	0
4	F08	Background	21.0743	0	0	0
4	F09	Background	21.0743	0	0	0
4	F10	Background	21.0743	0	0	0
4	F11	Background	21.0743	0	0	0
4	F12	Background	21.0743	0	0	0
4	G01	Background	21.0743	0	0	0
4	G02	Background	21.0743	0	0	0
4	G03	Background	21.0743	0	0	0
4	G04	Background	21.0743	0	0	0
4	G05	Background	21.0743	0	0	0
4	G06	Background	21.0743	0	0	0
4	G07	Background	21.0743	0	0	0
4	G08	Background	21.0743	0	0	0
4	G09	Background	21.0743	0	0	0
4	G10	Background	21.0743	0	0	0
4	G11	Background	21.0743	0	0	0
4	G12	Background	21.0743	0	0	0
4	H01	Background	21.0743	0	0	0
4	H02	Background	21.0743	0	0	0
4	H03	Background	21.0743	0	0	0
4	H04	Background	21.0743	0	0	0
4	H05	Background	21.0743	0	0	0
4	H06	Background	21.0743	0	0	0
4	H07	Background	21.0743	0	0	0
4	H08	Background	21.0743	0	0	0
4	H09	Background	21.0743	0	0	0
4	H10	Background	21.0743	0	0	0
4	H11	Background	21.0743	0	0	0
4	H12	Background	21.0743	0	0	0
5	A01	Background	27.6406	0	0	0
5	A02	Background	27.6406	0	0	0
5	A03	Background	27.6406	0	0	0
5	A04	Background	27.6406	0	0	0
5	A05	Background	27.6406	0	0	0
5	A06	Background	27.6406	0	0	0
5	A07	Background	27.6406	0	0	0
5	A08	Background	27.6406	0	0	0
5	A09	Background	27.6406	0	0	0
5	A10	Background	27.6406	0	0	0
5	A11	Background	27.6406	0	0	0
5	A12	Background	27.6406	0	0	0
5	B01	Adult	27.6406	179.897	111.925	0
5	B02	Adult	27.6406	103.706	47.4756	0
5	B03	Adult	27.6406	201.115	88.0912	0
5	B04	Adult	27.6406	146.109	85.8567	0
5	B05	Adult	27.6406	192.842	131.441	0
5	B06	Adult	27.6406	176.401	87.7418	0
5	B07	Adult	27.6406	125.438	61.0346	0
5	B08	Adult	27.6406	156.24	69.4834	0
5	B09	Background	27.6406	0	0	0
5	B10	Background	27.6406	0	0	0
5	B11	Background	27.6406	0	0	0
5	B12	Background	27.6406	0	0	0
5	C01	Background	27.6406	0	0	0
5	C02	Background	27.6406	0	0	0
5	C03	Background	27.6406	0	0	0
5	C04	Background	27.6406	0	0	0
5	C05	Background	27.6406	0	0	0
5	C06	Background	27.6406	0	0	0
5	C07	Background	27.6406	46.9762	16.2062	0
5	C08	Background	27.6406	0	0	0
5	C09	Background	27.6406	0	0	0
5	C10	Background	27.6406	0	0	0
5	C11	Background	27.6406	0	0	0
5	C12	Background	27.6406	53.4593	13.2008	0
5	D01	P0	27.6406	96.9348	11.5928	0
5	D02	P0	27.6406	103.358	15.2706	0
5	D03	Background	27.6406	0	0	0
5	D04	P0	27.6406	82.2426	13.9943	0
5	D05	P0	27.6406	96.4733	18.1114	0
5	D06	P0	27.6406	47.5049	10.4797	0
5	D07	P0	27.6406	74.4214	15.8444	0
5	D08	P0	27.6406	51.6085	8.16804	0
5	D09	P0	27.6406	70.218	12.2055	0
5	D10	Background	27.6406	0	0	0
5	D11	P0	27.6406	106.721	18.4423	0
5	D12	P0	27.6406	68.3436	9.41809	0
5	E01	P0	27.6406	48.587	15.2483	0
5	E02	P0	27.6406	45.5733	11.3028	0
5	E03	P0	27.6406	40.7113	5.50994	0
5	E04	P0	27.6406	124.034	14.0935	0
5	E05	P0	27.6406	92.4765	18.66	0
5	E06	P0	27.6406	44.2	7.73921	0
5	E07	P0	27.6406	32.3196	6.39736	0
5	E08	P0	27.6406	60.849	10.586	0
5	E09	P0	27.6406	47.2301	6.49414	0
5	E10	P0	27.6406	36.1451	6.41181	0
5	E11	Background	27.6406	0	0	0
5	E12	Background	27.6406	0	0	0
5	F01	P7	27.6406	88.2038	14.1764	0
5	F02	P7	27.6406	117.574	17.0969	0
5	F03	P7	27.6406	116.108	33.5439	0
5	F04	P7	27.6406	71.797	16.3996	0
5	F05	P7	27.6406	106.36	23.7345	0
5	F06	P7	27.6406	75.5154	11.7471	0
5	F07	Background	27.6406	0	0	0
5	F08	Background	27.6406	0	0	0
5	F09	Background	27.6406	0	0	0
5	F10	Background	27.6406	0	0	0
5	F11	Background	27.6406	0	0	0
5	F12	Background	27.6406	0	0	0
5	G01	Background	27.6406	0	0	0
5	G02	Background	27.6406	0	0	0
5	G03	Background	27.6406	0	0	0
5	G04	Background	27.6406	0	0	0
5	G05	Background	27.6406	0	0	0
5	G06	Background	27.6406	0	0	0
5	G07	Background	27.6406	0	0	0
5	G08	Background	27.6406	0	0	0
5	G09	Background	27.6406	0	0	0
5	G10	Background	27.6406	0	0	0
5	G11	Background	27.6406	0	0	0
5	G12	Background	27.6406	0	0	0
5	H01	Background	27.6406	0	0	0
5	H02	Background	27.6406	0	0	0
5	H03	Background	27.6406	0	0	0
5	H04	Background	27.6406	0	0	0
5	H05	Background	27.6406	0	0	0
5	H06	Background	27.6406	0	0	0
5	H07	Background	27.6406	0	0	0
5	H08	Background	27.6406	0	0	0
5	H09	Background	27.6406	0	0	0
5	H10	Background	27.6406	0	0	0
5	H11	Background	27.6406	0	0	0
5	H12	Background	27.6406	0	0	0
6	A01	Background	34.234	0	0	0
6	A02	Background	34.234	0	0	0
6	A03	Background	34.234	0	0	0
6	A04	Background	34.234	0	0	0
6	A05	Background	34.234	0	0	0
6	A06	Background	34.234	0	0	0
6	A07	Background	34.234	0	0	0
6	A08	Background	34.234	0	0	0
6	A09	Background	34.234	0	0	0
6	A10	Background	34.234	0	0	0
6	A11	Background	34.234	0	0	0
6	A12	Background	34.234	0	0	0
6	B01	Adult	34.234	144.589	49.3342	0
6	B02	Adult	34.234	104.154	47.0602	0
6	B03	Adult	34.234	200.745	88.0774	0
6	B04	Adult	34.234	145.233	85.2295	0
6	B05	Adult	34.234	192.402	129.919	0
6	B06	Adult	34.234	176.281	85.8331	0
6	B07	Adult	34.234	125.266	60.5092	0
6	B08	Adult	34.234	156.156	69.7969	0
6	B09	Background	34.234	0	0	0
6	B10	Background	34.234	0	0	0
6	B11	Background	34.234	0	0	0
6	B12	Background	34.234	0	0	0
6	C01	Background	34.234	0	0	0
6	C02	Background	34.234	0	0	0
6	C03	Background	34.234	0	0	0
6	C04	Background	34.234	0	0	0
6	C05	Background	34.234	0	0	0
6	C06	Background	34.234	0	0	0
6	C07	Background	34.234	47.386	14.9114	0
6	C08	Background	34.234	0	0	0
6	C09	Background	34.234	0	0	0
6	C10	Background	34.234	0	0	0
6	C11	Background	34.234	0	0	0
6	C12	Background	34.234	53.3318	11.8359	0
6	D01	P0	34.234	96.7221	11.463	0
6	D02	P0	34.234	103.398	14.8843	0
6	D03	Background	34.234	0	0	0
6	D04	P0	34.234	81.7285	13.4407	0
6	D05	P0	34.234	96.0399	17.267	0
6	D06	P0	34.234	47.3185	10.0185	0
6	D07	P0	34.234	74.065	15.7884	0
6	D08	P0	34.234	51.6925	7.87763	0
6	D09	P0	34.234	69.7014	11.9774	0
6	D10	Background	34.234	0	0	0
6	D11	P0	34.234	106.765	18.1274	0
6	D12	P0	34.234	68.3566	8.90539	0
6	E01	P0	34.234	48.3999	14.9573	0
6	E02	P0	34.234	44.9013	9.92092	0
6	E03	P0	34.234	40.5054	5.25631	0
6	E04	P0	34.234	123.931	14.612	0
6	E05	P0	34.234	91.7336	18.0839	0
6	E06	P0	34.234	43.9412	7.61814	0
6	E07	P0	34.234	32.1345	5.76364	0
6	E08	P0	34.234	60.5308	10.5569	0
6	E09	P0	34.234	46.5132	6.21456	0
6	E10	P0	34.234	35.7924	6.0223	0
6	E11	Background	34.234	0	0	0
6	E12	Background	34.234	0	0	0
6	F01	P7	34.234	88.0742	13.9408	0
6	F02	P7	34.234	118.138	16.8919	0
6	F03	P7	34.234	115.521	33.2712	0
6	F04	P7	34.234	71.4927	16.2412	0
6	F05	P7	34.234	105.586	23.9042	0
6	F06	P7	34.234	75.46	11.3666	0
6	F07	Background	34.234	0	0	0
6	F08	Background	34.234	0	0	0
6	F09	Background	34.234	0	0	0
6	F10	Background	34.234	0	0	0
6	F11	Background	34.234	0	0	0
6	F12	Background	34.234	0	0	0
6	G01	Background	34.234	0	0	0
6	G02	Background	34.234	0	0	0
6	G03	Background	34.234	0	0	0
6	G04	Background	34.234	0	0	0
6	G05	Background	34.234	0	0	0
6	G06	Background	34.234	0	0	0
6	G07	Background	34.234	0	0	0
6	G08	Background	34.234	0	0	0
6	G09	Background	34.234	0	0	0
6	G10	Background	34.234	0	0	0
6	G11	Background	34.234	0	0	0
6	G12	Background	34.234	0	0	0
6	H01	Background	34.234	0	0	0
6	H02	Background	34.234	0	0	0
6	H03	Background	34.234	0	0	0
6	H04	Background	34.234	0	0	0
6	H05	Background	34.234	0	0	0
6	H06	Background	34.234	0	0	0
6	H07	Background	34.234	0	0	0
6	H08	Background	34.234	0	0	0
6	H09	Background	34.234	0	0	0
6	H10	Background	34.234	0	0	0
6	H11	Background	34.234	0	0	0
6	H12	Background	34.234	0	0	0
7	A01	Background	40.9373	0	0	0
7	A02	Background	40.9373	0	0	0
7	A03	Background	40.9373	0	0	0
7	A04	Background	40.9373	0	0	0
7	A05	Background	40.9373	0	0	0
7	A06	Background	40.9373	0	0	0
7	A07	Background	40.9373	0	0	0
7	A08	Background	40.9373	0	0	0
7	A09	Background	40.9373	0	0	0
7	A10	Background	40.9373	0	0	0
7	A11	Background	40.9373	0	0	0
7	A12	Background	40.9373	0	0	0
7	B01	Adult	40.9373	140.196	58.7386	0
7	B02	Adult	40.9373	89.7377	61.2595	0
7	B03	Adult	40.9373	191.818	108.241	0
7	B04	Adult	40.9373	130.411	108.337	0
7	B05	Adult	40.9373	200.596	140.232	0
7	B06	Adult	40.9373	164.849	98.9819	0
7	B07	Adult	40.9373	116.809	68.1902	0
7	B08	Adult	40.9373	142.916	79.3261	0
7	B09	Background	40.9373	0	0	0
7	B10	Background	40.9373	0	0	0
7	B11	Background	40.9373	0	0	0
7	B12	Background	40.9373	0	0	0
7	C01	Background	40.9373	0	0	0
7	C02	Background	40.9373	0	0	0
7	C03	Background	40.9373	0	0	0
7	C04	Background	40.9373	0	0	0
7	C05	Background	40.9373	0	0	0
7	C06	Background	40.9373	0	0	0
7	C07	Background	40.9373	47.3106	13.6627	0
7	C08	Background	40.9373	0	0	0
7	C09	Background	40.9373	0	0	0
7	C10	Background	40.9373	0	0	0
7	C11	Background	40.9373	0	0	0
7	C12	Background	40.9373	53.1314	10.13	0
7	D01	P0	40.9373	73.0911	19.3318	0
7	D02	P0	40.9373	53.0272	30.8524	0
7	D03	Background	40.9373	0	0	0
7	D04	P0	40.9373	49.4769	24.5638	0
7	D05	P0	40.9373	42.4358	43.2797	0
7	D06	P0	40.9373	27.254	22.9418	0
7	D07	P0	40.9373	56.5794	23.731	0
7	D08	P0	40.9373	37.175	14.8289	0
7	D09	P0	40.9373	46.3605	22.1453	0
7	D10	Background	40.9373	0	0	0
7	D11	P0	40.9373	70.9373	32.5981	0
7	D12	P0	40.9373	45.9291	17.6534	0
7	E01	P0	40.9373	32.9078	28.4107	0
7	E02	P0	40.9373	23.3373	22.4309	0
7	E03	P0	40.9373	28.6381	11.7011	0
7	E04	P0	40.9373	60.6718	34.9707	0
7	E05	P0	40.9373	62.3004	31.0685	0
7	E06	P0	40.9373	22.0207	19.7827	0
7	E07	P0	40.9373	14.8087	13.8729	0
7	E08	P0	40.9373	39.3787	17.6537	0
7	E09	P0	40.9373	27.3847	16.9327	0
7	E10	P0	40.9373	21.4195	13.3192	0
7	E11	Background	40.9373	0	0	0
7	E12	Background	40.9373	0	0	0
7	F01	P7	40.9373	50.4145	26.998	0
7	F02	P7	40.9373	74.3972	37.0651	0
7	F03	P7	40.9373	100.722	43.9924	0
7	F04	P7	40.9373	52.9038	25.3614	0
7	F05	P7	40.9373	73.274	43.9509	0
7	F06	P7	40.9373	45.4284	27.6431	0
7	F07	Background	40.9373	0	0	0
7	F08	Background	40.9373	0	0	0
7	F09	Background	40.9373	0	0	0
7	F10	Background	40.9373	0	0	0
7	F11	Background	40.9373	0	0	0
7	F12	Background	40.9373	0	0	0
7	G01	Background	40.9373	0	0	0
7	G02	Background	40.9373	0	0	0
7	G03	Background	40.9373	0	0	0
7	G04	Background	40.9373	0	0	0
7	G05	Background	40.9373	0	0	0
7	G06	Background	40.9373	0	0	0
7	G07	Background	40.9373	0	0	0
7	G08	Background	40.9373	0	0	0
7	G09	Background	40.9373	0	0	0
7	G10	Background	40.9373	0	0	0
7	G11	Background	40.9373	0	0	0
7	G12	Background	40.9373	0	0	0
7	H01	Background	40.9373	0	0	0
7	H02	Background	40.9373	0	0	0
7	H03	Background	40.9373	0	0	0
7	H04	Background	40.9373	0	0	0
7	H05	Background	40.9373	0	0	0
7	H06	Background	40.9373	0	0	0
7	H07	Background	40.9373	0	0	0
7	H08	Background	40.9373	0	0	0
7	H09	Background	40.9373	0	0	0
7	H10	Background	40.9373	0	0	0
7	H11	Background	40.9373	0	0	0
7	H12	Background	40.9373	0	0	0
8	A01	Background	47.5174	0	0	0
8	A02	Background	47.5174	0	0	0
8	A03	Background	47.5174	0	0	0
8	A04	Background	47.5174	0	0	0
8	A05	Background	47.5174	0	0	0
8	A06	Background	47.5174	0	0	0
8	A07	Background	47.5174	0	0	0
8	A08	Background	47.5174	0	0	0
8	A09	Background	47.5174	0	0	0
8	A10	Background	47.5174	0	0	0
8	A11	Background	47.5174	0	0	0
8	A12	Background	47.5174	0	0	0
8	B01	Adult	47.5174	149.916	105.169	0
8	B02	Adult	47.5174	76.2447	75.7774	0
8	B03	Adult	47.5174	165.271	132.971	0
8	B04	Adult	47.5174	107.958	132.716	0
8	B05	Adult	47.5174	179.64	149.524	0
8	B06	Adult	47.5174	152.147	119.582	0
8	B07	Adult	47.5174	107.819	82.508	0
8	B08	Adult	47.5174	124.935	99.2955	0
8	B09	Background	47.5174	0	0	0
8	B10	Background	47.5174	0	0	0
8	B11	Background	47.5174	0	0	0
8	B12	Background	47.5174	0	0	0
8	C01	Background	47.5174	0	0	0
8	C02	Background	47.5174	0	0	0
8	C03	Background	47.5174	0	0	0
8	C04	Background	47.5174	0	0	0
8	C05	Background	47.5174	0	0	0
8	C06	Background	47.5174	0	0	0
8	C07	Background	47.5174	47.4635	12.2576	0
8	C08	Background	47.5174	0	0	0
8	C09	Background	47.5174	0	0	0
8	C10	Background	47.5174	0	0	0
8	C11	Background	47.5174	0	0	0
8	C12	Background	47.5174	53.537	8.97858	0
8	D01	P0	47.5174	53.1186	25.8027	0
8	D02	P0	47.5174	31.0019	37.7378	0
8	D03	Background	47.5174	0	0	0
8	D04	P0	47.5174	32.8544	32.1739	0
8	D05	P0	47.5174	28.7516	46.6487	0
8	D06	P0	47.5174	14.6343	27.0458	0
8	D07	P0	47.5174	38.0045	29.5995	0
8	D08	P0	47.5174	22.919	21.0646	0
8	D09	P0	47.5174	30.935	25.7733	0
8	D10	Background	47.5174	0	0	0
8	D11	P0	47.5174	46.9515	40.9899	0
8	D12	P0	47.5174	30.1216	22.9	0
8	E01	P0	47.5174	22.0068	30.6204	0
8	E02	P0	47.5174	13.3013	26.8514	0
8	E03	P0	47.5174	19.0283	16.2472	0
8	E04	P0	47.5174	38.2136	39.0187	0
8	E05	P0	47.5174	37.9169	37.3349	0
8	E06	P0	47.5174	11.102	23.2406	0
8	E07	P0	47.5174	2.24333	17.9765	0
8	E08	P0	47.5174	20.7179	25.6328	0
8	E09	P0	47.5174	14.8194	20.6492	0
8	E10	P0	47.5174	8.54827	17.8051	0
8	E11	Background	47.5174	0	0	0
8	E12	Background	47.5174	0	0	0
8	F01	P7	47.5174	27.0449	34.8783	0
8	F02	P7	47.5174	35.8877	47.626	0
8	F03	P7	47.5174	78.5916	47.4474	0
8	F04	P7	47.5174	36.3824	27.3705	0
8	F05	P7	47.5174	45.6435	53.3589	0
8	F06	P7	47.5174	25.6564	32.3102	0
8	F07	Background	47.5174	0	0	0
8	F08	Background	47.5174	0	0	0
8	F09	Background	47.5174	0	0	0
8	F10	Background	47.5174	0	0	0
8	F11	Background	47.5174	0	0	0
8	F12	Background	47.5174	0	0	0
8	G01	Background	47.5174	0	0	0
8	G02	Background	47.5174	0	0	0
8	G03	Background	47.5174	0	0	0
8	G04	Background	47.5174	0	0	0
8	G05	Background	47.5174	0	0	0
8	G06	Background	47.5174	0	0	0
8	G07	Background	47.5174	0	0	0
8	G08	Background	47.5174	0	0	0
8	G09	Background	47.5174	0	0	0
8	G10	Background	47.5174	0	0	0
8	G11	Background	47.5174	0	0	0
8	G12	Background	47.5174	0	0	0
8	H01	Background	47.5174	0	0	0
8	H02	Background	47.5174	0	0	0
8	H03	Background	47.5174	0	0	0
8	H04	Background	47.5174	0	0	0
8	H05	Background	47.5174	0	0	0
8	H06	Background	47.5174	0	0	0
8	H07	Background	47.5174	0	0	0
8	H08	Background	47.5174	0	0	0
8	H09	Background	47.5174	0	0	0
8	H10	Background	47.5174	0	0	0
8	H11	Background	47.5174	0	0	0
8	H12	Background	47.5174	0	0	0
9	A01	Background	54.0824	0	0	0
9	A02	Background	54.0824	0	0	0
9	A03	Background	54.0824	0	0	0
9	A04	Background	54.0824	0	0	0
9	A05	Background	54.0824	0	0	0
9	A06	Background	54.0824	0	0	0
9	A07	Background	54.0824	0	0	0
9	A08	Background	54.0824	0	0	0
9	A09	Background	54.0824	0	0	0
9	A10	Background	54.0824	0	0	0
9	A11	Background	54.0824	0	0	0
9	A12	Background	54.0824	0	0	0
9	B01	Adult	54.0824	140.796	106.152	0
9	B02	Adult	54.0824	71.3335	80.4902	0
9	B03	Adult	54.0824	132.987	147.336	0
9	B04	Adult	54.0824	88.2288	141.084	0
9	B05	Adult	54.0824	151.407	157.989	0
9	B06	Adult	54.0824	128.269	128.688	0
9	B07	Adult	54.0824	98.7207	90.5968	0
9	B08	Adult	54.0824	109.207	108.343	0
9	B09	Background	54.0824	0	0	0
9	B10	Background	54.0824	0	0	0
9	B11	Background	54.0824	0	0	0
9	B12	Background	54.0824	0	0	0
9	C01	Background	54.0824	0	0	0
9	C02	Background	54.0824	0	0	0
9	C03	Background	54.0824	0	0	0
9	C04	Background	54.0824	0	0	0
9	C05	Background	54.0824	0	0	0
9	C06	Background	54.0824	0	0	0
9	C07	Background	54.0824	47.5277	11.6818	0
9	C08	Background	54.0824	0	0	0
9	C09	Background	54.0824	0	0	0
9	C10	Background	54.0824	0	0	0
9	C11	Background	54.0824	0	0	0
9	C12	Background	54.0824	53.9442	8.36561	0
9	D01	P0	54.0824	43.9647	27.5314	0
9	D02	P0	54.0824	22.1055	39.805	0
9	D03	Background	54.0824	0	0	0
9	D04	P0	54.0824	27.946	33.8202	0
9	D05	P0	54.0824	25.6455	46.6287	0
9	D06	P0	54.0824	9.84128	27.8988	0
9	D07	P0	54.0824	30.7769	30.925	0
9	D08	P0	54.0824	18.7334	21.8547	0
9	D09	P0	54.0824	25.1527	26.7442	0
9	D10	Background	54.0824	0	0	0
9	D11	P0	54.0824	35.6199	44.7416	0
9	D12	P0	54.0824	24.1993	24.2038	0
9	E01	P0	54.0824	18.6925	30.0533	0
9	E02	P0	54.0824	11.052	27.1555	0
9	E03	P0	54.0824	15.9158	16.8321	0
9	E04	P0	54.0824	30.0188	39.2708	0
9	E05	P0	54.0824	27.8661	39.6963	0
9	E06	P0	54.0824	7.08895	23.1169	0
9	E07	P0	54.0824	-0.420084	18.7245	0
9	E08	P0	54.0824	13.8262	27.261	0
9	E09	P0	54.0824	10.3624	21.3895	0
9	E10	P0	54.0824	3.21936	19.579	0
9	E11	Background	54.0824	0	0	0
9	E12	Background	54.0824	0	0	0
9	F01	P7	54.0824	21.3321	34.4555	0
9	F02	P7	54.0824	30.9049	42.058	0
9	F03	P7	54.0824	63.2095	47.5162	0
9	F04	P7	54.0824	30.1199	26.8542	0
9	F05	P7	54.0824	34.5466	48.2722	0
9	F06	P7	54.0824	20.681	29.9334	0
9	F07	Background	54.0824	0	0	0
9	F08	Background	54.0824	0	0	0
9	F09	Background	54.0824	0	0	0
9	F10	Background	54.0824	0	0	0
9	F11	Background	54.0824	0	0	0
9	F12	Background	54.0824	0	0	0
9	G01	Background	54.0824	0	0	0
9	G02	Background	54.0824	0	0	0
9	G03	Background	54.0824	0	0	0
9	G04	Background	54.0824	0	0	0
9	G05	Background	54.0824	0	0	0
9	G06	Background	54.0824	0	0	0
9	G07	Background	54.0824	0	0	0
9	G08	Background	54.0824	0	0	0
9	G09	Background	54.0824	0	0	0
9	G10	Background	54.0824	0	0	0
9	G11	Background	54.0824	0	0	0
9	G12	Background	54.0824	0	0	0
9	H01	Background	54.0824	0	0	0
9	H02	Background	54.0824	0	0	0
9	H03	Background	54.0824	0	0	0
9	H04	Background	54.0824	0	0	0
9	H05	Background	54.0824	0	0	0
9	H06	Background	54.0824	0	0	0
9	H07	Background	54.0824	0	0	0
9	H08	Background	54.0824	0	0	0
9	H09	Background	54.0824	0	0	0
9	H10	Background	54.0824	0	0	0
9	H11	Background	54.0824	0	0	0
9	H12	Background	54.0824	0	0	0
10	A01	Background	60.6602	0	0	0
10	A02	Background	60.6602	0	0	0
10	A03	Background	60.6602	0	0	0
10	A04	Background	60.6602	0	0	0
10	A05	Background	60.6602	0	0	0
10	A06	Background	60.6602	0	0	0
10	A07	Background	60.6602	0	0	0
10	A08	Background	60.6602	0	0	0
10	A09	Background	60.6602	0	0	0
10	A10	Background	60.6602	0	0	0
10	A11	Background	60.6602	0	0	0
10	A12	Background	60.6602	0	0	0
10	B01	Adult	60.6602	123.217	110.028	0
10	B02	Adult	60.6602	66.7692	81.0081	0
10	B03	Adult	60.6602	119.535	151.121	0
10	B04	Adult	60.6602	76.7049	142.777	0
10	B05	Adult	60.6602	133.525	158.439	0
10	B06	Adult	60.6602	113.36	130.847	0
10	B07	Adult	60.6602	90.7665	94.1749	0
10	B08	Adult	60.6602	95.5749	112.187	0
10	B09	Background	60.6602	0	0	0
10	B10	Background	60.6602	0	0	0
10	B11	Background	60.6602	0	0	0
10	B12	Background	60.6602	0	0	0
10	C01	Background	60.6602	0	0	0
10	C02	Background	60.6602	0	0	0
10	C03	Background	60.6602	0	0	0
10	C04	Background	60.6602	0	0	0
10	C05	Background	60.6602	0	0	0
10	C06	Background	60.6602	0	0	0
10	C07	Background	60.6602	47.6487	11.4252	0
10	C08	Background	60.6602	0	0	0
10	C09	Background	60.6602	0	0	0
10	C10	Background	60.6602	0	0	0
10	C11	Background	60.6602	0	0	0
10	C12	Background	60.6602	53.8766	8.80867	0
10	D01	P0	60.6602	37.5224	27.9857	0
10	D02	P0	60.6602	21.1461	39.8115	0
10	D03	Background	60.6602	0	0	0
10	D04	P0	60.6602	25.138	34.1814	0
10	D05	P0	60.6602	23.8441	45.6644	0
10	D06	P0	60.6602	7.4847	28.0728	0
10	D07	P0	60.6602	28.8594	31.0362	0
10	D08	P0	60.6602	16.0354	22.1912	0
10	D09	P0	60.6602	21.7151	26.6444	0
10	D10	Background	60.6602	0	0	0
10	D11	P0	60.6602	30.1107	46.4252	0
10	D12	P0	60.6602	20.6992	24.0544	0
10	E01	P0	60.6602	16.3372	30.233	0
10	E02	P0	60.6602	9.34113	26.8895	0
10	E03	P0	60.6602	13.9561	17.0589	0
10	E04	P0	60.6602	26.6544	38.6269	0
10	E05	P0	60.6602	22.3001	39.9243	0
10	E06	P0	60.6602	4.65431	22.7996	0
10	E07	P0	60.6602	-2.32776	18.5881	0
10	E08	P0	60.6602	9.76455	28.0859	0
10	E09	P0	60.6602	8.33618	21.3986	0
10	E10	P0	60.6602	0.51291	20.3278	0
10	E11	Background	60.6602	0	0	0
10	E12	Background	60.6602	0	0	0
10	F01	P7	60.6602	20.1585	32.9992	0
10	F02	P7	60.6602	30.0337	39.6226	0
10	F03	P7	60.6602	52.9222	47.2309	0
10	F04	P7	60.6602	25.6493	27.194	0
10	F05	P7	60.6602	29.1072	46.5583	0
10	F06	P7	60.6602	18.805	28.9758	0
10	F07	Background	60.6602	0	0	0
10	F08	Background	60.6602	0	0	0
10	F09	Background	60.6602	0	0	0
10	F10	Background	60.6602	0	0	0
10	F11	Background	60.6602	0	0	0
10	F12	Background	60.6602	0	0	0
10	G01	Background	60.6602	0	0	0
10	G02	Background	60.6602	0	0	0
10	G03	Background	60.6602	0	0	0
10	G04	Background	60.6602	0	0	0
10	G05	Background	60.6602	0	0	0
10	G06	Background	60.6602	0	0	0
10	G07	Background	60.6602	0	0	0
10	G08	Background	60.6602	0	0	0
10	G09	Background	60.6602	0	0	0
10	G10	Background	60.6602	0	0	0
10	G11	Background	60.6602	0	0	0
10	G12	Background	60.6602	0	0	0
10	H01	Background	60.6602	0	0	0
10	H02	Background	60.6602	0	0	0
10	H03	Background	60.6602	0	0	0
10	H04	Background	60.6602	0	0	0
10	H05	Background	60.6602	0	0	0
10	H06	Background	60.6602	0	0	0
10	H07	Background	60.6602	0	0	0
10	H08	Background	60.6602	0	0	0
10	H09	Background	60.6602	0	0	0
10	H10	Background	60.6602	0	0	0
10	H11	Background	60.6602	0	0	0
10	H12	Background	60.6602	0	0	0
11	A01	Background	67.2457	0	0	0
11	A02	Background	67.2457	0	0	0
11	A03	Background	67.2457	0	0	0
11	A04	Background	67.2457	0	0	0
11	A05	Background	67.2457	0	0	0
11	A06	Background	67.2457	0	0	0
11	A07	Background	67.2457	0	0	0
11	A08	Background	67.2457	0	0	0
11	A09	Background	67.2457	0	0	0
11	A10	Background	67.2457	0	0	0
11	A11	Background	67.2457	0	0	0
11	A12	Background	67.2457	0	0	0
11	B01	Adult	67.2457	109.433	114.936	0
11	B02	Adult	67.2457	63.0787	80.9247	0
11	B03	Adult	67.2457	114.032	152.893	0
11	B04	Adult	67.2457	71.4199	143.352	0
11	B05	Adult	67.2457	126.097	156.801	0
11	B06	Adult	67.2457	106.125	130.2	0
11	B07	Adult	67.2457	85.4094	94.3221	0
11	B08	Adult	67.2457	85.9962	114.035	0
11	B09	Background	67.2457	0	0	0
11	B10	Background	67.2457	0	0	0
11	B11	Background	67.2457	0	0	0
11	B12	Background	67.2457	0	0	0
11	C01	Background	67.2457	0	0	0
11	C02	Background	67.2457	0	0	0
11	C03	Background	67.2457	0	0	0
11	C04	Background	67.2457	0	0	0
11	C05	Background	67.2457	0	0	0
11	C06	Background	67.2457	0	0	0
11	C07	Background	67.2457	47.2027	11.1646	0
11	C08	Background	67.2457	0	0	0
11	C09	Background	67.2457	0	0	0
11	C10	Background	67.2457	0	0	0
11	C11	Background	67.2457	0	0	0
11	C12	Background	67.2457	53.5313	8.30284	0
11	D01	P0	67.2457	33.4266	28.5256	0
11	D02	P0	67.2457	19.9951	39.5419	0
11	D03	Background	67.2457	0	0	0
11	D04	P0	67.2457	23.8411	34.517	0
11	D05	P0	67.2457	22.6593	44.8365	0
11	D06	P0	67.2457	5.83868	28.1152	0
11	D07	P0	67.2457	28.296	30.0993	0
11	D08	P0	67.2457	15.0391	21.9275	0
11	D09	P0	67.2457	19.9956	25.815	0
11	D10	Background	67.2457	0	0	0
11	D11	P0	67.2457	26.8895	47.1649	0
11	D12	P0	67.2457	18.2431	23.8946	0
11	E01	P0	67.2457	15.0045	30.7973	0
11	E02	P0	67.2457	8.36947	26.2803	0
11	E03	P0	67.2457	13.0423	16.8124	0
11	E04	P0	67.2457	25.6556	38.2299	0
11	E05	P0	67.2457	19.8925	39.7677	0
11	E06	P0	67.2457	3.52308	22.1243	0
11	E07	P0	67.2457	-3.15398	18.1923	0
11	E08	P0	67.2457	6.94637	28.1747	0
11	E09	P0	67.2457	6.87567	21.029	0
11	E10	P0	67.2457	-1.6726	20.2529	0
11	E11	Background	67.2457	0	0	0
11	E12	Background	67.2457	0	0	0
11	F01	P7	67.2457	19.5715	32.0241	0
11	F02	P7	67.2457	30.6238	39.6593	0
11	F03	P7	67.2457	46.2429	47.1682	0
11	F04	P7	67.2457	23.0936	28.1825	0
11	F05	P7	67.2457	26.57	47.1092	0
11	F06	P7	67.2457	18.0774	29.0007	0
11	F07	Background	67.2457	0	0	0
11	F08	Background	67.2457	0	0	0
11	F09	Background	67.2457	0	0	0
11	F10	Background	67.2457	0	0	0
11	F11	Background	67.2457	0	0	0
11	F12	Background	67.2457	0	0	0
11	G01	Background	67.2457	0	0	0
11	G02	Background	67.2457	0	0	0
11	G03	Background	67.2457	0	0	0
11	G04	Background	67.2457	0	0	0
11	G05	Background	67.2457	0	0	0
11	G06	Background	67.2457	0	0	0
11	G07	Background	67.2457	0	0	0
11	G08	Background	67.2457	0	0	0
11	G09	Background	67.2457	0	0	0
11	G10	Background	67.2457	0	0	0
11	G11	Background	67.2457	0	0	0
11	G12	Background	67.2457	0	0	0
11	H01	Background	67.2457	0	0	0
11	H02	Background	67.2457	0	0	0
11	H03	Background	67.2457	0	0	0
11	H04	Background	67.2457	0	0	0
11	H05	Background	67.2457	0	0	0
11	H06	Background	67.2457	0	0	0
11	H07	Background	67.2457	0	0	0
11	H08	Background	67.2457	0	0	0
11	H09	Background	67.2457	0	0	0
11	H10	Background	67.2457	0	0	0
11	H11	Background	67.2457	0	0	0
11	H12	Background	67.2457	0	0	0
12	A01	Background	73.8622	0	0	0
12	A02	Background	73.8622	0	0	0
12	A03	Background	73.8622	0	0	0
12	A04	Background	73.8622	0	0	0
12	A05	Background	73.8622	0	0	0
12	A06	Background	73.8622	0	0	0
12	A07	Background	73.8622	0	0	0
12	A08	Background	73.8622	0	0	0
12	A09	Background	73.8622	0	0	0
12	A10	Background	73.8622	0	0	0
12	A11	Background	73.8622	0	0	0
12	A12	Background	73.8622	0	0	0
12	B01	Adult	73.8622	100.617	113.597	0
12	B02	Adult	73.8622	61.1054	80.0031	0
12	B03	Adult	73.8622	111.453	150.231	0
12	B04	Adult	73.8622	68.7331	141.322	0
12	B05	Adult	73.8622	123.114	153.299	0
12	B06	Adult	73.8622	102.552	127.539	0
12	B07	Adult	73.8622	81.2817	93.3434	0
12	B08	Adult	73.8622	80.3571	113.688	0
12	B09	Background	73.8622	0	0	0
12	B10	Background	73.8622	0	0	0
12	B11	Background	73.8622	0	0	0
12	B12	Background	73.8622	0	0	0
12	C01	Background	73.8622	0	0	0
12	C02	Background	73.8622	0	0	0
12	C03	Background	73.8622	0	0	0
12	C04	Background	73.8622	0	0	0
12	C05	Background	73.8622	0	0	0
12	C06	Background	73.8622	0	0	0
12	C07	Background	73.8622	47.2394	11.0979	0
12	C08	Background	73.8622	0	0	0
12	C09	Background	73.8622	0	0	0
12	C10	Background	73.8622	0	0	0
12	C11	Background	73.8622	0	0	0
12	C12	Background	73.8622	53.4584	7.9063	0
12	D01	P0	73.8622	30.9678	29.193	0
12	D02	P0	73.8622	18.0284	38.1436	0
12	D03	Background	73.8622	0	0	0
12	D04	P0	73.8622	22.9806	34.6698	0
12	D05	P0	73.8622	21.8117	44.9114	0
12	D06	P0	73.8622	5.47436	27.7543	0
12	D07	P0	73.8622	27.5169	29.475	0
12	D08	P0	73.8622	14.2273	21.7372	0
12	D09	P0	73.8622	19.4716	25.1072	0
12	D10	Background	73.8622	0	0	0
12	D11	P0	73.8622	25.1891	47.1684	0
12	D12	P0	73.8622	16.7966	23.3793	0
12	E01	P0	73.8622	14.0961	30.8987	0
12	E02	P0	73.8622	7.80837	25.4822	0
12	E03	P0	73.8622	12.9158	15.5606	0
12	E04	P0	73.8622	25.5682	36.5727	0
12	E05	P0	73.8622	18.9871	38.3475	0
12	E06	P0	73.8622	3.16034	21.3764	0
12	E07	P0	73.8622	-3.5802	17.7079	0
12	E08	P0	73.8622	5.37594	28.4842	0
12	E09	P0	73.8622	6.1321	20.6017	0
12	E10	P0	73.8622	-1.9628	20.0172	0
12	E11	Background	73.8622	0	0	0
12	E12	Background	73.8622	0	0	0
12	F01	P7	73.8622	20.2488	32.0234	0
12	F02	P7	73.8622	32.8904	40.1609	0
12	F03	P7	73.8622	43.4568	46.0179	0
12	F04	P7	73.8622	21.7144	28.2707	0
12	F05	P7	73.8622	26.1133	46.4173	0
12	F06	P7	73.8622	18.3981	29.1057	0
12	F07	Background	73.8622	0	0	0
12	F08	Background	73.8622	0	0	0
12	F09	Background	73.8622	0	0	0
12	F10	Background	73.8622	0	0	0
12	F11	Background	73.8622	0	0	0
12	F12	Background	73.8622	0	0	0
12	G01	Background	73.8622	0	0	0
12	G02	Background	73.8622	0	0	0
12	G03	Background	73.8622	0	0	0
12	G04	Background	73.8622	0	0	0
12	G05	Background	73.8622	0	0	0
12	G06	Background	73.8622	0	0	0
12	G07	Background	73.8622	0	0	0
12	G08	Background	73.8622	0	0	0
12	G09	Background	73.8622	0	0	0
12	G10	Background	73.8622	0	0	0
12	G11	Background	73.8622	0	0	0
12	G12	Background	73.8622	0	0	0
12	H01	Background	73.8622	0	0	0
12	H02	Background	73.8622	0	0	0
12	H03	Background	73.8622	0	0	0
12	H04	Background	73.8622	0	0	0
12	H05	Background	73.8622	0	0	0
12	H06	Background	73.8622	0	0	0
12	H07	Background	73.8622	0	0	0
12	H08	Background	73.8622	0	0	0
12	H09	Background	73.8622	0	0	0
12	H10	Background	73.8622	0	0	0
12	H11	Background	73.8622	0	0	0
12	H12	Background	73.8622	0	0	0
13	A01	Background	80.4751	0	0	0
13	A02	Background	80.4751	0	0	0
13	A03	Background	80.4751	0	0	0
13	A04	Background	80.4751	0	0	0
13	A05	Background	80.4751	0	0	0
13	A06	Background	80.4751	0	0	0
13	A07	Background	80.4751	0	0	0
13	A08	Background	80.4751	0	0	0
13	A09	Background	80.4751	0	0	0
13	A10	Background	80.4751	0	0	0
13	A11	Background	80.4751	0	0	0
13	A12	Background	80.4751	0	0	0
13	B01	Adult	80.4751	95.9187	112.383	0
13	B02	Adult	80.4751	59.7531	78.1148	0
13	B03	Adult	80.4751	110.011	146.378	0
13	B04	Adult	80.4751	67.2992	138.247	0
13	B05	Adult	80.4751	122.782	148.836	0
13	B06	Adult	80.4751	100.81	123.899	0
13	B07	Adult	80.4751	77.7429	91.4998	0
13	B08	Adult	80.4751	76.6428	111.445	0
13	B09	Background	80.4751	0	0	0
13	B10	Background	80.4751	0	0	0
13	B11	Background	80.4751	0	0	0
13	B12	Background	80.4751	0	0	0
13	C01	Background	80.4751	0	0	0
13	C02	Background	80.4751	0	0	0
13	C03	Background	80.4751	0	0	0
13	C04	Background	80.4751	0	0	0
13	C05	Background	80.4751	0	0	0
13	C06	Background	80.4751	0	0	0
13	C07	Background	80.4751	47.0748	11.2372	0
13	C08	Background	80.4751	0	0	0
13	C09	Background	80.4751	0	0	0
13	C10	Background	80.4751	0	0	0
13	C11	Background	80.4751	0	0	0
13	C12	Background	80.4751	53.2315	7.65463	0
13	D01	P0	80.4751	29.2102	30.0909	0
13	D02	P0	80.4751	17.7987	37.0878	0
13	D03	Background	80.4751	0	0	0
13	D04	P0	80.4751	22.3851	34.4749	0
13	D05	P0	80.4751	21.7163	43.3126	0
13	D06	P0	80.4751	4.9978	27.3633	0
13	D07	P0	80.4751	27.0675	28.8412	0
13	D08	P0	80.4751	13.5562	21.4146	0
13	D09	P0	80.4751	19.4932	24.9699	0
13	D10	Background	80.4751	0	0	0
13	D11	P0	80.4751	23.789	47.1335	0
13	D12	P0	80.4751	16.3473	23.0486	0
13	E01	P0	80.4751	13.1411	30.5016	0
13	E02	P0	80.4751	7.26436	24.2426	0
13	E03	P0	80.4751	12.4034	14.8683	0
13	E04	P0	80.4751	25.3818	35.0984	0
13	E05	P0	80.4751	18.1668	37.8575	0
13	E06	P0	80.4751	2.46421	20.5683	0
13	E07	P0	80.4751	-4.34665	17.8359	0
13	E08	P0	80.4751	4.11413	27.8957	0
13	E09	P0	80.4751	5.44116	20.3871	0
13	E10	P0	80.4751	-2.93462	19.3532	0
13	E11	Background	80.4751	0	0	0
13	E12	Background	80.4751	0	0	0
13	F01	P7	80.4751	21.2244	32.7509	0
13	F02	P7	80.4751	35.9775	39.8974	0
13	F03	P7	80.4751	43.2488	45.4914	0
13	F04	P7	80.4751	20.5218	28.5904	0
13	F05	P7	80.4751	27.1373	46.2494	0
13	F06	P7	80.4751	18.4974	29.1823	0
13	F07	Background	80.4751	0	0	0
13	F08	Background	80.4751	0	0	0
13	F09	Background	80.4751	0	0	0
13	F10	Background	80.4751	0	0	0
13	F11	Background	80.4751	0	0	0
13	F12	Background	80.4751	0	0	0
13	G01	Background	80.4751	0	0	0
13	G02	Background	80.4751	0	0	0
13	G03	Background	80.4751	0	0	0
13	G04	Background	80.4751	0	0	0
13	G05	Background	80.4751	0	0	0
13	G06	Background	80.4751	0	0	0
13	G07	Background	80.4751	0	0	0
13	G08	Background	80.4751	0	0	0
13	G09	Background	80.4751	0	0	0
13	G10	Background	80.4751	0	0	0
13	G11	Background	80.4751	0	0	0
13	G12	Background	80.4751	0	0	0
13	H01	Background	80.4751	0	0	0
13	H02	Background	80.4751	0	0	0
13	H03	Background	80.4751	0	0	0
13	H04	Background	80.4751	0	0	0
13	H05	Background	80.4751	0	0	0
13	H06	Background	80.4751	0	0	0
13	H07	Background	80.4751	0	0	0
13	H08	Background	80.4751	0	0	0
13	H09	Background	80.4751	0	0	0
13	H10	Background	80.4751	0	0	0
13	H11	Background	80.4751	0	0	0
13	H12	Background	80.4751	0	0	0
14	A01	Background	87.0765	0	0	0
14	A02	Background	87.0765	0	0	0
14	A03	Background	87.0765	0	0	0
14	A04	Background	87.0765	0	0	0
14	A05	Background	87.0765	0	0	0
14	A06	Background	87.0765	0	0	0
14	A07	Background	87.0765	0	0	0
14	A08	Background	87.0765	0	0	0
14	A09	Background	87.0765	0	0	0
14	A10	Background	87.0765	0	0	0
14	A11	Background	87.0765	0	0	0
14	A12	Background	87.0765	0	0	0
14	B01	Adult	87.0765	92.2654	109.388	0
14	B02	Adult	87.0765	60.6392	74.0435	0
14	B03	Adult	87.0765	104.674	136.504	0
14	B04	Adult	87.0765	66.9458	136.085	0
14	B05	Adult	87.0765	124.294	147.021	0
14	B06	Adult	87.0765	101.086	121.425	0
14	B07	Adult	87.0765	75.514	90.2299	0
14	B08	Adult	87.0765	75.2401	109.602	0
14	B09	Background	87.0765	0	0	0
14	B10	Background	87.0765	0	0	0
14	B11	Background	87.0765	0	0	0
14	B12	Background	87.0765	0	0	0
14	C01	Background	87.0765	0	0	0
14	C02	Background	87.0765	0	0	0
14	C03	Background	87.0765	0	0	0
14	C04	Background	87.0765	0	0	0
14	C05	Background	87.0765	0	0	0
14	C06	Background	87.0765	0	0	0
14	C07	Background	87.0765	47.0757	10.5779	0
14	C08	Background	87.0765	0	0	0
14	C09	Background	87.0765	0	0	0
14	C10	Background	87.0765	0	0	0
14	C11	Background	87.0765	0	0	0
14	C12	Background	87.0765	53.5516	7.51177	0
14	D01	P0	87.0765	28.5677	28.5939	0
14	D02	P0	87.0765	18.5388	36.319	0
14	D03	Background	87.0765	0	0	0
14	D04	P0	87.0765	22.5292	34.0406	0
14	D05	P0	87.0765	22.1519	44.1622	0
14	D06	P0	87.0765	5.51443	26.8263	0
14	D07	P0	87.0765	26.8937	27.7876	0
14	D08	P0	87.0765	13.7177	21.3403	0
14	D09	P0	87.0765	20.4155	24.3102	0
14	D10	Background	87.0765	0	0	0
14	D11	P0	87.0765	23.7706	46.6344	0
14	D12	P0	87.0765	17.0798	22.6858	0
14	E01	P0	87.0765	13.3068	30.7852	0
14	E02	P0	87.0765	7.49866	23.9719	0
14	E03	P0	87.0765	12.6822	14.7712	0
14	E04	P0	87.0765	26.8034	33.7466	0
14	E05	P0	87.0765	18.0997	36.9042	0
14	E06	P0	87.0765	2.89514	19.6158	0
14	E07	P0	87.0765	-4.32412	16.8159	0
14	E08	P0	87.0765	3.57928	27.6631	0
14	E09	P0	87.0765	5.21392	19.6156	0
14	E10	P0	87.0765	-2.99464	19.351	0
14	E11	Background	87.0765	0	0	0
14	E12	Background	87.0765	0	0	0
14	F01	P7	87.0765	23.0112	33.2323	0
14	F02	P7	87.0765	40.1829	40.004	0
14	F03	P7	87.0765	44.9698	45.0391	0
14	F04	P7	87.0765	20.8527	27.8431	0
14	F05	P7	87.0765	28.5472	45.8036	0
14	F06	P7	87.0765	19.5283	29.0904	0
14	F07	Background	87.0765	0	0	0
14	F08	Background	87.0765	0	0	0
14	F09	Background	87.0765	0	0	0
14	F10	Background	87.0765	0	0	0
14	F11	Background	87.0765	0	0	0
14	F12	Background	87.0765	0	0	0
14	G01	Background	87.0765	0	0	0
14	G02	Background	87.0765	0	0	0
14	G03	Background	87.0765	0	0	0
14	G04	Background	87.0765	0	0	0
14	G05	Background	87.0765	0	0	0
14	G06	Background	87.0765	0	0	0
14	G07	Background	87.0765	0	0	0
14	G08	Background	87.0765	0	0	0
14	G09	Background	87.0765	0	0	0
14	G10	Background	87.0765	0	0	0
14	G11	Background	87.0765	0	0	0
14	G12	Background	87.0765	0	0	0
14	H01	Background	87.0765	0	0	0
14	H02	Background	87.0765	0	0	0
14	H03	Background	87.0765	0	0	0
14	H04	Background	87.0765	0	0	0
14	H05	Background	87.0765	0	0	0
14	H06	Background	87.0765	0	0	0
14	H07	Background	87.0765	0	0	0
14	H08	Background	87.0765	0	0	0
14	H09	Background	87.0765	0	0	0
14	H10	Background	87.0765	0	0	0
14	H11	Background	87.0765	0	0	0
14	H12	Background	87.0765	0	0	0
15	A01	Background	93.6899	0	0	0
15	A02	Background	93.6899	0	0	0
15	A03	Background	93.6899	0	0	0
15	A04	Background	93.6899	0	0	0
15	A05	Background	93.6899	0	0	0
15	A06	Background	93.6899	0	0	0
15	A07	Background	93.6899	0	0	0
15	A08	Background	93.6899	0	0	0
15	A09	Background	93.6899	0	0	0
15	A10	Background	93.6899	0	0	0
15	A11	Background	93.6899	0	0	0
15	A12	Background	93.6899	0	0	0
15	B01	Adult	93.6899	89.1044	104.683	0
15	B02	Adult	93.6899	60.7694	70.0204	0
15	B03	Adult	93.6899	108.699	141.495	0
15	B04	Adult	93.6899	66.6691	131.029	0
15	B05	Adult	93.6899	126.481	143.871	0
15	B06	Adult	93.6899	101.929	118.843	0
15	B07	Adult	93.6899	73.5422	89.0531	0
15	B08	Adult	93.6899	74.257	106.339	0
15	B09	Background	93.6899	0	0	0
15	B10	Background	93.6899	0	0	0
15	B11	Background	93.6899	0	0	0
15	B12	Background	93.6899	0	0	0
15	C01	Background	93.6899	0	0	0
15	C02	Background	93.6899	0	0	0
15	C03	Background	93.6899	0	0	0
15	C04	Background	93.6899	0	0	0
15	C05	Background	93.6899	0	0	0
15	C06	Background	93.6899	0	0	0
15	C07	Background	93.6899	46.4451	10.3423	0
15	C08	Background	93.6899	0	0	0
15	C09	Background	93.6899	0	0	0
15	C10	Background	93.6899	0	0	0
15	C11	Background	93.6899	0	0	0
15	C12	Background	93.6899	52.9569	7.21156	0
15	D01	P0	93.6899	28.1746	29.2684	0
15	D02	P0	93.6899	18.4933	35.6579	0
15	D03	Background	93.6899	0	0	0
15	D04	P0	93.6899	22.2108	34.0494	0
15	D05	P0	93.6899	22.7549	42.909	0
15	D06	P0	93.6899	5.75471	26.8287	0
15	D07	P0	93.6899	26.3495	27.4727	0
15	D08	P0	93.6899	13.3787	21.5868	0
15	D09	P0	93.6899	21.113	24.2942	0
15	D10	Background	93.6899	0	0	0
15	D11	P0	93.6899	23.5056	45.877	0
15	D12	P0	93.6899	17.6398	23.0671	0
15	E01	P0	93.6899	12.5126	29.6791	0
15	E02	P0	93.6899	7.30922	23.6462	0
15	E03	P0	93.6899	12.8428	14.4176	0
15	E04	P0	93.6899	28.5678	32.4938	0
15	E05	P0	93.6899	18.1826	36.3724	0
15	E06	P0	93.6899	2.74082	19.4697	0
15	E07	P0	93.6899	-4.83649	16.7768	0
15	E08	P0	93.6899	3.04657	27.4673	0
15	E09	P0	93.6899	4.75018	18.7713	0
15	E10	P0	93.6899	-3.43348	19.1435	0
15	E11	Background	93.6899	0	0	0
15	E12	Background	93.6899	0	0	0
15	F01	P7	93.6899	24.6439	32.2099	0
15	F02	P7	93.6899	44.1266	40.1921	0
15	F03	P7	93.6899	47.3715	44.8038	0
15	F04	P7	93.6899	21.0617	27.9325	0
15	F05	P7	93.6899	29.83	44.0319	0
15	F06	P7	93.6899	20.3347	28.7319	0
15	F07	Background	93.6899	0	0	0
15	F08	Background	93.6899	0	0	0
15	F09	Background	93.6899	0	0	0
15	F10	Background	93.6899	0	0	0
15	F11	Background	93.6899	0	0	0
15	F12	Background	93.6899	0	0	0
15	G01	Background	93.6899	0	0	0
15	G02	Background	93.6899	0	0	0
15	G03	Background	93.6899	0	0	0
15	G04	Background	93.6899	0	0	0
15	G05	Background	93.6899	0	0	0
15	G06	Background	93.6899	0	0	0
15	G07	Background	93.6899	0	0	0
15	G08	Background	93.6899	0	0	0
15	G09	Background	93.6899	0	0	0
15	G10	Background	93.6899	0	0	0
15	G11	Background	93.6899	0	0	0
15	G12	Background	93.6899	0	0	0
15	H01	Background	93.6899	0	0	0
15	H02	Background	93.6899	0	0	0
15	H03	Background	93.6899	0	0	0
15	H04	Background	93.6899	0	0	0
15	H05	Background	93.6899	0	0	0
15	H06	Background	93.6899	0	0	0
15	H07	Background	93.6899	0	0	0
15	H08	Background	93.6899	0	0	0
15	H09	Background	93.6899	0	0	0
15	H10	Background	93.6899	0	0	0
15	H11	Background	93.6899	0	0	0
15	H12	Background	93.6899	0	0	0
16	A01	Background	100.288	0	0	0
16	A02	Background	100.288	0	0	0
16	A03	Background	100.288	0	0	0
16	A04	Background	100.288	0	0	0
16	A05	Background	100.288	0	0	0
16	A06	Background	100.288	0	0	0
16	A07	Background	100.288	0	0	0
16	A08	Background	100.288	0	0	0
16	A09	Background	100.288	0	0	0
16	A10	Background	100.288	0	0	0
16	A11	Background	100.288	0	0	0
16	A12	Background	100.288	0	0	0
16	B01	Adult	100.288	89.446	102.436	0
16	B02	Adult	100.288	61.8637	68.3528	0
16	B03	Adult	100.288	109.694	136.26	0
16	B04	Adult	100.288	67.4803	128.866	0
16	B05	Adult	100.288	130.606	143.745	0
16	B06	Adult	100.288	103.749	116.148	0
16	B07	Adult	100.288	72.6013	87.0549	0
16	B08	Adult	100.288	75.0627	103.522	0
16	B09	Background	100.288	0	0	0
16	B10	Background	100.288	0	0	0
16	B11	Background	100.288	0	0	0
16	B12	Background	100.288	0	0	0
16	C01	Background	100.288	0	0	0
16	C02	Background	100.288	0	0	0
16	C03	Background	100.288	0	0	0
16	C04	Background	100.288	0	0	0
16	C05	Background	100.288	0	0	0
16	C06	Background	100.288	0	0	0
16	C07	Background	100.288	46.7477	9.7991	0
16	C08	Background	100.288	0	0	0
16	C09	Background	100.288	0	0	0
16	C10	Background	100.288	0	0	0
16	C11	Background	100.288	0	0	0
16	C12	Background	100.288	53.0932	7.05167	0
16	D01	P0	100.288	28.5609	29.0438	0
16	D02	P0	100.288	20.858	34.753	0
16	D03	Background	100.288	0	0	0
16	D04	P0	100.288	22.6434	33.7995	0
16	D05	P0	100.288	24.8741	44.306	0
16	D06	P0	100.288	6.99139	26.1356	0
16	D07	P0	100.288	26.3573	26.7551	0
16	D08	P0	100.288	13.6761	21.3135	0
16	D09	P0	100.288	22.5525	23.8696	0
16	D10	Background	100.288	0	0	0
16	D11	P0	100.288	23.6879	45.1007	0
16	D12	P0	100.288	18.8559	22.5047	0
16	E01	P0	100.288	12.6694	29.4311	0
16	E02	P0	100.288	7.22123	23.6258	0
16	E03	P0	100.288	13.6662	14.3462	0
16	E04	P0	100.288	31.7053	31.6467	0
16	E05	P0	100.288	18.9232	35.5966	0
16	E06	P0	100.288	3.45631	19.0516	0
16	E07	P0	100.288	-4.61893	16.1919	0
16	E08	P0	100.288	3.06867	27.0537	0
16	E09	P0	100.288	4.72965	18.3262	0
16	E10	P0	100.288	-3.35136	18.7711	0
16	E11	Background	100.288	0	0	0
16	E12	Background	100.288	0	0	0
16	F01	P7	100.288	26.8707	31.6494	0
16	F02	P7	100.288	48.8635	40.3229	0
16	F03	P7	100.288	50.8535	44.4551	0
16	F04	P7	100.288	22.2741	27.3266	0
16	F05	P7	100.288	32.4524	44.9	0
16	F06	P7	100.288	22.0816	28.7396	0
16	F07	Background	100.288	0	0	0
16	F08	Background	100.288	0	0	0
16	F09	Background	100.288	0	0	0
16	F10	Background	100.288	0	0	0
16	F11	Background	100.288	0	0	0
16	F12	Background	100.288	0	0	0
16	G01	Background	100.288	0	0	0
16	G02	Background	100.288	0	0	0
16	G03	Background	100.288	0	0	0
16	G04	Background	100.288	0	0	0
16	G05	Background	100.288	0	0	0
16	G06	Background	100.288	0	0	0
16	G07	Background	100.288	0	0	0
16	G08	Background	100.288	0	0	0
16	G09	Background	100.288	0	0	0
16	G10	Background	100.288	0	0	0
16	G11	Background	100.288	0	0	0
16	G12	Background	100.288	0	0	0
16	H01	Background	100.288	0	0	0
16	H02	Background	100.288	0	0	0
16	H03	Background	100.288	0	0	0
16	H04	Background	100.288	0	0	0
16	H05	Background	100.288	0	0	0
16	H06	Background	100.288	0	0	0
16	H07	Background	100.288	0	0	0
16	H08	Background	100.288	0	0	0
16	H09	Background	100.288	0	0	0
16	H10	Background	100.288	0	0	0
16	H11	Background	100.288	0	0	0
16	H12	Background	100.288	0	0	0
17	A01	Background	106.909	0	0	0
17	A02	Background	106.909	0	0	0
17	A03	Background	106.909	0	0	0
17	A04	Background	106.909	0	0	0
17	A05	Background	106.909	0	0	0
17	A06	Background	106.909	0	0	0
17	A07	Background	106.909	0	0	0
17	A08	Background	106.909	0	0	0
17	A09	Background	106.909	0	0	0
17	A10	Background	106.909	0	0	0
17	A11	Background	106.909	0	0	0
17	A12	Background	106.909	0	0	0
17	B01	Adult	106.909	89.2392	98.8063	0
17	B02	Adult	106.909	63.3333	66.9409	0
17	B03	Adult	106.909	111.221	129.404	0
17	B04	Adult	106.909	68.216	125.809	0
17	B05	Adult	106.909	135.222	138.916	0
17	B06	Adult	106.909	106.012	112.627	0
17	B07	Adult	106.909	72.0299	84.847	0
17	B08	Adult	106.909	77.0433	102.052	0
17	B09	Background	106.909	0	0	0
17	B10	Background	106.909	0	0	0
17	B11	Background	106.909	0	0	0
17	B12	Background	106.909	0	0	0
17	C01	Background	106.909	0	0	0
17	C02	Background	106.909	0	0	0
17	C03	Background	106.909	0	0	0
17	C04	Background	106.909	0	0	0
17	C05	Background	106.909	0	0	0
17	C06	Background	106.909	0	0	0
17	C07	Background	106.909	46.5811	9.68193	0
17	C08	Background	106.909	0	0	0
17	C09	Background	106.909	0	0	0
17	C10	Background	106.909	0	0	0
17	C11	Background	106.909	0	0	0
17	C12	Background	106.909	53.7768	7.02287	0
17	D01	P0	106.909	28.9821	28.8323	0
17	D02	P0	106.909	20.7585	34.9952	0
17	D03	Background	106.909	0	0	0
17	D04	P0	106.909	23.0819	33.7949	0
17	D05	P0	106.909	26.5757	44.2078	0
17	D06	P0	106.909	8.03888	26.0822	0
17	D07	P0	106.909	26.3606	26.587	0
17	D08	P0	106.909	13.8881	21.2539	0
17	D09	P0	106.909	23.6175	23.5539	0
17	D10	Background	106.909	0	0	0
17	D11	P0	106.909	24.4195	45.3342	0
17	D12	P0	106.909	20.0125	22.433	0
17	E01	P0	106.909	12.6045	28.885	0
17	E02	P0	106.909	7.71533	23.6495	0
17	E03	P0	106.909	15.2554	14.3295	0
17	E04	P0	106.909	35.1008	31.1451	0
17	E05	P0	106.909	19.4099	35.0973	0
17	E06	P0	106.909	4.37273	18.7594	0
17	E07	P0	106.909	-4.15905	16.3305	0
17	E08	P0	106.909	3.65427	26.1277	0
17	E09	P0	106.909	4.69609	17.9049	0
17	E10	P0	106.909	-3.56152	18.8761	0
17	E11	Background	106.909	0	0	0
17	E12	Background	106.909	0	0	0
17	F01	P7	106.909	29.1679	31.426	0
17	F02	P7	106.909	53.5157	40.3986	0
17	F03	P7	106.909	54.5328	44.576	0
17	F04	P7	106.909	23.9477	26.9539	0
17	F05	P7	106.909	35.0207	45.4133	0
17	F06	P7	106.909	23.8139	28.4566	0
17	F07	Background	106.909	0	0	0
17	F08	Background	106.909	0	0	0
17	F09	Background	106.909	0	0	0
17	F10	Background	106.909	0	0	0
17	F11	Background	106.909	0	0	0
17	F12	Background	106.909	0	0	0
17	G01	Background	106.909	0	0	0
17	G02	Background	106.909	0	0	0
17	G03	Background	106.909	0	0	0
17	G04	Background	106.909	0	0	0
17	G05	Background	106.909	0	0	0
17	G06	Background	106.909	0	0	0
17	G07	Background	106.909	0	0	0
17	G08	Background	106.909	0	0	0
17	G09	Background	106.909	0	0	0
17	G10	Background	106.909	0	0	0
17	G11	Background	106.909	0	0	0
17	G12	Background	106.909	0	0	0
17	H01	Background	106.909	0	0	0
17	H02	Background	106.909	0	0	0
17	H03	Background	106.909	0	0	0
17	H04	Background	106.909	0	0	0
17	H05	Background	106.909	0	0	0
17	H06	Background	106.909	0	0	0
17	H07	Background	106.909	0	0	0
17	H08	Background	106.909	0	0	0
17	H09	Background	106.909	0	0	0
17	H10	Background	106.909	0	0	0
17	H11	Background	106.909	0	0	0
17	H12	Background	106.909	0	0	0
18	A01	Background	113.487	0	0	0
18	A02	Background	113.487	0	0	0
18	A03	Background	113.487	0	0	0
18	A04	Background	113.487	0	0	0
18	A05	Background	113.487	0	0	0
18	A06	Background	113.487	0	0	0
18	A07	Background	113.487	0	0	0
18	A08	Background	113.487	0	0	0
18	A09	Background	113.487	0	0	0
18	A10	Background	113.487	0	0	0
18	A11	Background	113.487	0	0	0
18	A12	Background	113.487	0	0	0
18	B01	Adult	113.487	89.2982	97.8754	0
18	B02	Adult	113.487	65.0187	66.3407	0
18	B03	Adult	113.487	113.045	125.474	0
18	B04	Adult	113.487	69.4285	124.724	0
18	B05	Adult	113.487	140.888	134.894	0
18	B06	Adult	113.487	108.673	109.272	0
18	B07	Adult	113.487	72.7222	82.7421	0
18	B08	Adult	113.487	79.8152	100.7	0
18	B09	Background	113.487	0	0	0
18	B10	Background	113.487	0	0	0
18	B11	Background	113.487	0	0	0
18	B12	Background	113.487	0	0	0
18	C01	Background	113.487	0	0	0
18	C02	Background	113.487	0	0	0
18	C03	Background	113.487	0	0	0
18	C04	Background	113.487	0	0	0
18	C05	Background	113.487	0	0	0
18	C06	Background	113.487	0	0	0
18	C07	Background	113.487	46.5243	9.7269	0
18	C08	Background	113.487	0	0	0
18	C09	Background	113.487	0	0	0
18	C10	Background	113.487	0	0	0
18	C11	Background	113.487	0	0	0
18	C12	Background	113.487	53.5076	6.74127	0
18	D01	P0	113.487	29.6148	28.3643	0
18	D02	P0	113.487	24.4062	34.4878	0
18	D03	Background	113.487	0	0	0
18	D04	P0	113.487	23.7268	33.3011	0
18	D05	P0	113.487	28.7394	44.5005	0
18	D06	P0	113.487	9.48439	25.7346	0
18	D07	P0	113.487	26.3264	26.2138	0
18	D08	P0	113.487	13.8992	21.2436	0
18	D09	P0	113.487	24.2518	23.4999	0
18	D10	Background	113.487	0	0	0
18	D11	P0	113.487	24.9264	44.7018	0
18	D12	P0	113.487	20.9789	22.4348	0
18	E01	P0	113.487	12.4497	28.3796	0
18	E02	P0	113.487	8.12723	23.5456	0
18	E03	P0	113.487	16.7987	14.6374	0
18	E04	P0	113.487	38.6828	30.3072	0
18	E05	P0	113.487	20.6723	34.7718	0
18	E06	P0	113.487	5.31087	18.5005	0
18	E07	P0	113.487	-3.75269	16.0472	0
18	E08	P0	113.487	4.08815	25.6464	0
18	E09	P0	113.487	4.96545	16.9636	0
18	E10	P0	113.487	-3.77458	18.6289	0
18	E11	Background	113.487	0	0	0
18	E12	Background	113.487	0	0	0
18	F01	P7	113.487	31.4636	30.5376	0
18	F02	P7	113.487	57.8489	40.8722	0
18	F03	P7	113.487	58.4047	44.0067	0
18	F04	P7	113.487	26.0484	26.3537	0
18	F05	P7	113.487	37.9563	45.0286	0
18	F06	P7	113.487	25.3578	28.6143	0
18	F07	Background	113.487	0	0	0
18	F08	Background	113.487	0	0	0
18	F09	Background	113.487	0	0	0
18	F10	Background	113.487	0	0	0
18	F11	Background	113.487	0	0	0
18	F12	Background	113.487	0	0	0
18	G01	Background	113.487	0	0	0
18	G02	Background	113.487	0	0	0
18	G03	Background	113.487	0	0	0
18	G04	Background	113.487	0	0	0
18	G05	Background	113.487	0	0	0
18	G06	Background	113.487	0	0	0
18	G07	Background	113.487	0	0	0
18	G08	Background	113.487	0	0	0
18	G09	Background	113.487	0	0	0
18	G10	Background	113.487	0	0	0
18	G11	Background	113.487	0	0	0
18	G12	Background	113.487	0	0	0
18	H01	Background	113.487	0	0	0
18	H02	Background	113.487	0	0	0
18	H03	Background	113.487	0	0	0
18	H04	Background	113.487	0	0	0
18	H05	Background	113.487	0	0	0
18	H06	Background	113.487	0	0	0
18	H07	Background	113.487	0	0	0
18	H08	Background	113.487	0	0	0
18	H09	Background	113.487	0	0	0
18	H10	Background	113.487	0	0	0
18	H11	Background	113.487	0	0	0
18	H12	Background	113.487	0	0	0
19	A01	Background	120.193	0	0	0
19	A02	Background	120.193	0	0	0
19	A03	Background	120.193	0	0	0
19	A04	Background	120.193	0	0	0
19	A05	Background	120.193	0	0	0
19	A06	Background	120.193	0	0	0
19	A07	Background	120.193	0	0	0
19	A08	Background	120.193	0	0	0
19	A09	Background	120.193	0	0	0
19	A10	Background	120.193	0	0	0
19	A11	Background	120.193	0	0	0
19	A12	Background	120.193	0	0	0
19	B01	Adult	120.193	163.81	85.4357	0
19	B02	Adult	120.193	98.7335	61.4589	0
19	B03	Adult	120.193	208.576	112.711	0
19	B04	Adult	120.193	139.076	130.243	0
19	B05	Adult	120.193	192.717	115.355	0
19	B06	Adult	120.193	169.052	96.821	0
19	B07	Adult	120.193	114.067	76.5043	0
19	B08	Adult	120.193	153.04	102.809	0
19	B09	Background	120.193	0	0	0
19	B10	Background	120.193	0	0	0
19	B11	Background	120.193	0	0	0
19	B12	Background	120.193	0	0	0
19	C01	Background	120.193	0	0	0
19	C02	Background	120.193	0	0	0
19	C03	Background	120.193	0	0	0
19	C04	Background	120.193	0	0	0
19	C05	Background	120.193	0	0	0
19	C06	Background	120.193	0	0	0
19	C07	Background	120.193	46.9614	8.3967	0
19	C08	Background	120.193	0	0	0
19	C09	Background	120.193	0	0	0
19	C10	Background	120.193	0	0	0
19	C11	Background	120.193	0	0	0
19	C12	Background	120.193	53.5543	6.22748	0
19	D01	P0	120.193	77.5443	24.538	0
19	D02	P0	120.193	77.25	28.1126	0
19	D03	Background	120.193	0	0	0
19	D04	P0	120.193	52.4301	23.7333	0
19	D05	P0	120.193	52.6471	35.4127	0
19	D06	P0	120.193	33.7839	24.4534	0
19	D07	P0	120.193	50.5214	20.3995	0
19	D08	P0	120.193	36.8632	18.0825	0
19	D09	P0	120.193	55.9386	20.5566	0
19	D10	Background	120.193	0	0	0
19	D11	P0	120.193	87.8521	41.0656	0
19	D12	P0	120.193	67.2527	22.754	0
19	E01	P0	120.193	35.7296	32.3083	0
19	E02	P0	120.193	18.3673	17.0835	0
19	E03	P0	120.193	31.7941	11.8819	0
19	E04	P0	120.193	109.237	30.9369	0
19	E05	P0	120.193	64.0647	29.3916	0
19	E06	P0	120.193	37.4938	17.7594	0
19	E07	P0	120.193	8.67757	12.2203	0
19	E08	P0	120.193	46.1857	18.8761	0
19	E09	P0	120.193	24.1727	13.6729	0
19	E10	P0	120.193	15.0278	15.8782	0
19	E11	Background	120.193	0	0	0
19	E12	Background	120.193	0	0	0
19	F01	P7	120.193	71.9268	31.1892	0
19	F02	P7	120.193	105.906	39.5343	0
19	F03	P7	120.193	86.4841	40.2554	0
19	F04	P7	120.193	52.2233	25.7208	0
19	F05	P7	120.193	88.722	47.2434	0
19	F06	P7	120.193	52.2936	26.7224	0
19	F07	Background	120.193	0	0	0
19	F08	Background	120.193	0	0	0
19	F09	Background	120.193	0	0	0
19	F10	Background	120.193	0	0	0
19	F11	Background	120.193	0	0	0
19	F12	Background	120.193	0	0	0
19	G01	Background	120.193	0	0	0
19	G02	Background	120.193	0	0	0
19	G03	Background	120.193	0	0	0
19	G04	Background	120.193	0	0	0
19	G05	Background	120.193	0	0	0
19	G06	Background	120.193	0	0	0
19	G07	Background	120.193	0	0	0
19	G08	Background	120.193	0	0	0
19	G09	Background	120.193	0	0	0
19	G10	Background	120.193	0	0	0
19	G11	Background	120.193	0	0	0
19	G12	Background	120.193	0	0	0
19	H01	Background	120.193	0	0	0
19	H02	Background	120.193	0	0	0
19	H03	Background	120.193	0	0	0
19	H04	Background	120.193	0	0	0
19	H05	Background	120.193	0	0	0
19	H06	Background	120.193	0	0	0
19	H07	Background	120.193	0	0	0
19	H08	Background	120.193	0	0	0
19	H09	Background	120.193	0	0	0
19	H10	Background	120.193	0	0	0
19	H11	Background	120.193	0	0	0
19	H12	Background	120.193	0	0	0
20	A01	Background	126.798	0	0	0
20	A02	Background	126.798	0	0	0
20	A03	Background	126.798	0	0	0
20	A04	Background	126.798	0	0	0
20	A05	Background	126.798	0	0	0
20	A06	Background	126.798	0	0	0
20	A07	Background	126.798	0	0	0
20	A08	Background	126.798	0	0	0
20	A09	Background	126.798	0	0	0
20	A10	Background	126.798	0	0	0
20	A11	Background	126.798	0	0	0
20	A12	Background	126.798	0	0	0
20	B01	Adult	126.798	162.893	85.773	0
20	B02	Adult	126.798	95.0456	61.9545	0
20	B03	Adult	126.798	214.914	115.097	0
20	B04	Adult	126.798	136.881	130.788	0
20	B05	Adult	126.798	193.142	116.574	0
20	B06	Adult	126.798	167.089	103.953	0
20	B07	Adult	126.798	112.905	83.0852	0
20	B08	Adult	126.798	152.238	107.04	0
20	B09	Background	126.798	0	0	0
20	B10	Background	126.798	0	0	0
20	B11	Background	126.798	0	0	0
20	B12	Background	126.798	0	0	0
20	C01	Background	126.798	0	0	0
20	C02	Background	126.798	0	0	0
20	C03	Background	126.798	0	0	0
20	C04	Background	126.798	0	0	0
20	C05	Background	126.798	0	0	0
20	C06	Background	126.798	0	0	0
20	C07	Background	126.798	46.6215	7.78359	0
20	C08	Background	126.798	0	0	0
20	C09	Background	126.798	0	0	0
20	C10	Background	126.798	0	0	0
20	C11	Background	126.798	0	0	0
20	C12	Background	126.798	53.5136	5.13456	0
20	D01	P0	126.798	74.5199	27.4386	0
20	D02	P0	126.798	65.9975	31.1837	0
20	D03	Background	126.798	0	0	0
20	D04	P0	126.798	45.4356	28.4217	0
20	D05	P0	126.798	51.2997	40.5522	0
20	D06	P0	126.798	29.5354	26.7812	0
20	D07	P0	126.798	43.9393	23.6603	0
20	D08	P0	126.798	33.967	19.432	0
20	D09	P0	126.798	53.5686	22.154	0
20	D10	Background	126.798	0	0	0
20	D11	P0	126.798	85.6088	44.3575	0
20	D12	P0	126.798	65.3063	23.5094	0
20	E01	P0	126.798	35.3896	32.9832	0
20	E02	P0	126.798	17.7786	21.854	0
20	E03	P0	126.798	29.0244	15.4991	0
20	E04	P0	126.798	103.379	30.6233	0
20	E05	P0	126.798	59.3891	30.8604	0
20	E06	P0	126.798	37.434	19.6676	0
20	E07	P0	126.798	6.81116	14.4076	0
20	E08	P0	126.798	41.8532	22.2991	0
20	E09	P0	126.798	20.0186	15.6397	0
20	E10	P0	126.798	10.4598	16.8812	0
20	E11	Background	126.798	0	0	0
20	E12	Background	126.798	0	0	0
20	F01	P7	126.798	57.2595	31.1104	0
20	F02	P7	126.798	88.5856	40.3233	0
20	F03	P7	126.798	80.9778	40.9563	0
20	F04	P7	126.798	46.2158	26.7059	0
20	F05	P7	126.798	83.4322	46.3988	0
20	F06	P7	126.798	41.7975	27.3198	0
20	F07	Background	126.798	0	0	0
20	F08	Background	126.798	0	0	0
20	F09	Background	126.798	0	0	0
20	F10	Background	126.798	0	0	0
20	F11	Background	126.798	0	0	0
20	F12	Background	126.798	0	0	0
20	G01	Background	126.798	0	0	0
20	G02	Background	126.798	0	0	0
20	G03	Background	126.798	0	0	0
20	G04	Background	126.798	0	0	0
20	G05	Background	126.798	0	0	0
20	G06	Background	126.798	0	0	0
20	G07	Background	126.798	0	0	0
20	G08	Background	126.798	0	0	0
20	G09	Background	126.798	0	0	0
20	G10	Background	126.798	0	0	0
20	G11	Background	126.798	0	0	0
20	G12	Background	126.798	0	0	0
20	H01	Background	126.798	0	0	0
20	H02	Background	126.798	0	0	0
20	H03	Background	126.798	0	0	0
20	H04	Background	126.798	0	0	0
20	H05	Background	126.798	0	0	0
20	H06	Background	126.798	0	0	0
20	H07	Background	126.798	0	0	0
20	H08	Background	126.798	0	0	0
20	H09	Background	126.798	0	0	0
20	H10	Background	126.798	0	0	0
20	H11	Background	126.798	0	0	0
20	H12	Background	126.798	0	0	0
21	A01	Background	133.41	0	0	0
21	A02	Background	133.41	0	0	0
21	A03	Background	133.41	0	0	0
21	A04	Background	133.41	0	0	0
21	A05	Background	133.41	0	0	0
21	A06	Background	133.41	0	0	0
21	A07	Background	133.41	0	0	0
21	A08	Background	133.41	0	0	0
21	A09	Background	133.41	0	0	0
21	A10	Background	133.41	0	0	0
21	A11	Background	133.41	0	0	0
21	A12	Background	133.41	0	0	0
21	B01	Adult	133.41	163.945	86.6491	0
21	B02	Adult	133.41	94.7542	61.5565	0
21	B03	Adult	133.41	214.839	114.859	0
21	B04	Adult	133.41	136.95	126.931	0
21	B05	Adult	133.41	193.451	116.037	0
21	B06	Adult	133.41	167.641	104.436	0
21	B07	Adult	133.41	114.114	84.5902	0
21	B08	Adult	133.41	152.526	107.382	0
21	B09	Background	133.41	0	0	0
21	B10	Background	133.41	0	0	0
21	B11	Background	133.41	0	0	0
21	B12	Background	133.41	0	0	0
21	C01	Background	133.41	0	0	0
21	C02	Background	133.41	0	0	0
21	C03	Background	133.41	0	0	0
21	C04	Background	133.41	0	0	0
21	C05	Background	133.41	0	0	0
21	C06	Background	133.41	0	0	0
21	C07	Background	133.41	46.8173	7.26946	0
21	C08	Background	133.41	0	0	0
21	C09	Background	133.41	0	0	0
21	C10	Background	133.41	0	0	0
21	C11	Background	133.41	0	0	0
21	C12	Background	133.41	53.5769	4.95424	0
21	D01	P0	133.41	75.6081	28.2132	0
21	D02	P0	133.41	65.691	32.4431	0
21	D03	Background	133.41	0	0	0
21	D04	P0	133.41	41.8014	29.224	0
21	D05	P0	133.41	53.3589	41.779	0
21	D06	P0	133.41	27.5691	26.9092	0
21	D07	P0	133.41	41.8416	24.3963	0
21	D08	P0	133.41	35.2305	20.3948	0
21	D09	P0	133.41	53.9761	23.1337	0
21	D10	Background	133.41	0	0	0
21	D11	P0	133.41	84.9157	45.6206	0
21	D12	P0	133.41	65.6749	24.0041	0
21	E01	P0	133.41	36.8199	32.7817	0
21	E02	P0	133.41	17.4593	22.8316	0
21	E03	P0	133.41	28.2653	15.7058	0
21	E04	P0	133.41	101.081	30.3199	0
21	E05	P0	133.41	58.4482	31.3058	0
21	E06	P0	133.41	38.6511	20.214	0
21	E07	P0	133.41	7.06392	15.1236	0
21	E08	P0	133.41	42.9613	23.0193	0
21	E09	P0	133.41	20.322	15.7463	0
21	E10	P0	133.41	10.0976	16.9411	0
21	E11	Background	133.41	0	0	0
21	E12	Background	133.41	0	0	0
21	F01	P7	133.41	52.2827	31.2929	0
21	F02	P7	133.41	78.9442	40.2427	0
21	F03	P7	133.41	78.1024	40.6689	0
21	F04	P7	133.41	43.7614	26.2118	0
21	F05	P7	133.41	80.3107	46.2624	0
21	F06	P7	133.41	38.2764	27.2757	0
21	F07	Background	133.41	0	0	0
21	F08	Background	133.41	0	0	0
21	F09	Background	133.41	0	0	0
21	F10	Background	133.41	0	0	0
21	F11	Background	133.41	0	0	0
21	F12	Background	133.41	0	0	0
21	G01	Background	133.41	0	0	0
21	G02	Background	133.41	0	0	0
21	G03	Background	133.41	0	0	0
21	G04	Background	133.41	0	0	0
21	G05	Background	133.41	0	0	0
21	G06	Background	133.41	0	0	0
21	G07	Background	133.41	0	0	0
[truncated: 1,361 more rows]

## Sheet: Summary Printout
	Seahorse XF Cell Mito Stress Test
	Single-File Summary Report
	Assay Name:	Fame_ChPlex_CellMitoStress_XFe96 Assay_5+20200226_p0	Last Run:	2/26/2020 6:03 PM
	Project Name:	20200226_cellmitostress
	Principal Investigator:
													File Name:
													For MST Report Generator.xlsx
													Report Generator Version: 3.0.5
		Fame_ChPlex_CellMitoStress_XFe96 Assay_5+20200226_p0		2/26/2020 6:03 PM
		20200226_cellmitostress		For MST Report Generator.xlsx
				5/12/2014 5:37:14 PM
																										Time (min)	Adult	P0	P7	Unselected		Time (min)	Adult	P0	P7	Unselected		Time (min)	Adult	P0	P7	Unselected		Time (min)	Adult	P0	P7	Unselected
																										1.31144	6145.91	5842.9	9110.86	0		1.31144	990.119	2168.23	1942.43	0		1.31144	374.23	484.831	792.995	0		1.31144	3548.89	1150.35	2292.52	0
																										7.90297	5836	5448.4	8595.54	0		7.90297	921.433	2110.84	1870.27	0		7.90297	348.269	471.997	763.536	0		7.90297	3091.81	962.657	1858.54	0
																										14.5	5755.33	5334.19	8454.31	0		14.5	892.609	2103.81	1862.5	0		14.5	337.375	470.426	760.364	0		14.5	3099.13	929.677	1770.3	0
																										21.0743	5699.27	5277.62	8306.72	0		21.0743	899.835	2101.15	1749.37	0		21.0743	340.106	469.831	714.176	0		21.0743	3098.72	913.229	1691.35	0
																										27.6406	5724.21	5269.04	8305.31	0		27.6406	916.291	2090.34	1750.23	0		27.6406	346.325	467.414	714.528	0		27.6406	3088.3	907.578	1683.96	0
																										34.234	5542.62	5246.81	8286.76	0		34.234	940.863	2093.51	1752.21	0		34.234	355.613	468.124	715.338	0		34.234	2763.36	879.83	1668.34	0
																										40.9373	5284.71	3212.05	5730.74	0		40.9373	1071.92	1323.09	1802.22	0		40.9373	405.148	295.853	735.751	0		40.9373	3216.94	1777.19	2958.31	0
																										47.5174	4799.25	1989.19	3596.05	0		47.5174	955.682	1019.66	1692.46	0		47.5174	361.214	228.002	690.945	0		47.5174	3993.03	2173.51	3506.37	0
																										54.0824	4128.35	1544.64	2897.46	0		54.0824	788.133	871.663	1349.25	0		54.0824	297.886	194.91	550.829	0		54.0824	4276.91	2258.58	3305.76	0
																										60.6602	3657.35	1315.71	2549.44	0		60.6602	690.69	809.86	1071.28	0		60.6602	261.056	181.09	437.349	0		60.6602	4371.11	2269.23	3211.84	0
																										67.2457	3394.13	1187.33	2369.11	0		67.2457	655.731	787.334	893.806	0		67.2457	247.843	176.053	364.895	0		67.2457	4404.96	2254.22	3219.97	0
																										73.8622	3246.4	1119.1	2349.52	0		73.8622	657.335	763.962	824.745	0		73.8622	248.449	170.827	336.701	0		73.8622	4339.26	2217.65	3203.4	0
																										80.4751	3164.27	1067.14	2404.14	0		80.4751	681.226	765.541	855.977	0		80.4751	257.479	171.18	349.451	0		80.4751	4240.47	2178.25	3205.8	0
																										87.0765	3109.91	1084.38	2555.44	0		87.0765	689.326	772.299	924.958	0		87.0765	260.541	172.691	377.612	0		87.0765	4131.46	2138.23	3189.21	0
																										93.6899	3113.13	1080.99	2703.73	0		93.6899	743.95	791.042	1020.25	0		93.6899	281.187	176.882	416.517	0		93.6899	4058.86	2112.5	3144.33	0
																										100.288	3151.79	1140.49	2935	0		100.288	786.661	824.105	1120.65	0		100.288	297.33	184.275	457.504	0		100.288	3974.89	2083.16	3136.99	0
																										106.909	3202.06	1195.48	3174.58	0		106.909	832.894	851.982	1217.67	0		106.909	314.804	190.509	497.112	0		106.909	3850.64	2069.92	3134.55	0
																										113.487	3274.4	1268.93	3421.06	0		113.487	880.461	894.609	1308.47	0		113.487	332.783	200.041	534.179	0		113.487	3769.1	2045.81	3108.42	0
																										120.193	5541	3780.13	6602.53	0		120.193	1081.28	1989.7	1860.82	0		120.193	408.686	444.911	759.675	0		120.193	3497.95	1765.84	3039.91	0
																										126.798	5539.66	3502.75	5747.02	0		126.798	1155.77	1924.27	1770.57	0		126.798	436.841	430.279	722.834	0		126.798	3606.95	1954.64	3070.92	0
																										133.41	5556.2	3487.83	5363.32	0		133.41	1146.27	1908.48	1675.07	0		133.41	433.25	426.75	683.843	0		133.41	3600.02	2000.41	3058.5	0
																										140.025	5450.02	3486.75	5167.2	0		140.025	1240.49	1901.56	1604.21	0		140.025	468.862	425.202	654.917	0		140.025	3431.23	2004.1	3088.42	0
																										146.642	5444.78	3523.27	5049.74	0		146.642	1214.16	1898.88	1580.02	0		146.642	458.908	424.602	645.04	0		146.642	3373.73	1974.68	3081.99	0
																										153.359	3812.44	1373.49	2026.28	0		153.359	667.408	950.509	905.291	0		153.359	252.257	212.54	369.584	0		153.359	3057.8	1612.08	2496.82	0
																										160	2694.31	756.779	1197.84	0		160	325.823	681.694	556.512	0		160	123.149	152.431	227.195	0		160	2898.3	1508.17	2406.11	0
																										166.619	2123.13	579.28	906.602	0		166.619	320.868	625.31	524.535	0		166.619	121.277	139.824	214.141	0		166.619	2787.26	1469.69	2370.19	0
																										173.226	1850.12	489.977	746.646	0		173.226	330.562	598.507	517.363	0		173.226	124.941	133.83	211.213	0		173.226	2683.31	1444.01	2338.95	0
																										179.817	1665.43	417.733	613.373	0		179.817	352.79	579.828	498.795	0		179.817	133.342	129.653	203.632	0		179.817	2650.55	1416.64	2231.2	0
																										186.422	1549.72	355.616	527.883	0		186.422	351.813	571.052	483.203	0		186.422	132.973	127.691	197.267	0		186.422	2584.27	1383.01	2178.68	0
																										193.031	1468.51	315.559	454.746	0		193.031	350.87	559.803	479.706	0		193.031	132.617	125.176	195.839	0		193.031	2504.69	1342.87	2135.94	0
																										199.658	1393.41	268.657	385.878	0		199.658	345.591	552.683	468.632	0		199.658	130.621	123.584	191.318	0		199.658	2494.14	1317.26	2102.17	0
																										206.273	1332.48	243.723	352.693	0		206.273	350.771	545.742	458.563	0		206.273	132.579	122.032	187.208	0		206.273	2481.8	1285.53	2077.83	0
																										212.881	1281.2	229.081	311.172	0		212.881	348.006	538.151	450.732	0		212.881	131.534	120.334	184.011	0		212.881	2436.82	1253.85	2018.56	0
																										219.509	1217.26	204.37	280.232	0		219.509	363.753	537.972	442.083	0		219.509	137.486	120.294	180.48	0		219.509	2307.03	1231.72	1998.89	0
																										226.137	1193.41	184.338	245.911	0		226.137	350.205	530.386	437.379	0		226.137	132.365	118.598	178.559	0		226.137	2301.92	1210.63	1963.8	0
	TRUE
	FALSE
	FALSE
	TRUE
	FALSE
	TRUE
	3
																										1
																										2
																										3
																										4
																										5
																										6
																										7
																										8
																										9
																										10
																										11
																										12
																										13
																										14
																										15
																										16
																										17
																										18
																										19
																										20
																										21
																										22
																										23
																										24
																										25
																										26
																										27
																										28
																										29
																										30
																										31
																										32
																										33
																										34
																										35
																										Group Name: Adult
																										Measurement	Time (min)	OCR (pmol/min)	SEM	ECAR (mpH/min)	SEM
																										1	1.31144	6145.91	374.23	3548.89	293.467
																										2	7.90297	5836	348.269	3091.81	307.015
																										3	14.5	5755.33	337.375	3099.13	305.785
																										4	21.0743	5699.27	340.106	3098.72	305.933
																										5	27.6406	5724.21	346.325	3088.3	309.586
																										6	34.234	5542.62	355.613	2763.36	333.267
																										7	40.9373	5284.71	405.148	3216.94	359.547
																										8	47.5174	4799.25	361.214	3993.03	297.292
																										9	54.0824	4128.35	297.886	4276.91	318.034
																										10	60.6602	3657.35	261.056	4371.11	306.163
																										11	67.2457	3394.13	247.843	4404.96	295.671
																										12	73.8622	3246.4	248.449	4339.26	283.803
																										13	80.4751	3164.27	257.479	4240.47	271.006
																										14	87.0765	3109.91	260.541	4131.46	254.71
																										15	93.6899	3113.13	281.187	4058.86	264.022
																										16	100.288	3151.79	297.33	3974.89	263.371
																										17	106.909	3202.06	314.804	3850.64	247.208
																										18	113.487	3274.4	332.783	3769.1	237.538
																										19	120.193	5541	408.686	3497.95	236.917
																										20	126.798	5539.66	436.841	3606.95	219.46
																										21	133.41	5556.2	433.25	3600.02	200.154
																										22	140.025	5450.02	468.862	3431.23	157.697
																										23	146.642	5444.78	458.908	3373.73	155.8
																										24	153.359	3812.44	252.257	3057.8	172.942
																										25	160	2694.31	123.149	2898.3	157.214
																										26	166.619	2123.13	121.277	2787.26	150.783
																										27	173.226	1850.12	124.941	2683.31	159.479
																										28	179.817	1665.43	133.342	2650.55	131.265
																										29	186.422	1549.72	132.973	2584.27	131.979
																										30	193.031	1468.51	132.617	2504.69	157.559
																										31	199.658	1393.41	130.621	2494.14	131.354
																										32	206.273	1332.48	132.579	2481.8	131.958
																										33	212.881	1281.2	131.534	2436.82	140.885
																										34	219.509	1217.26	137.486	2307.03	202.684
																										35	226.137	1193.41	132.365	2301.92	159.571
																										Group Name: P0
																										Measurement	Time (min)	OCR (pmol/min)	SEM	ECAR (mpH/min)	SEM
																										1	1.31144	5842.9	484.831	1150.35	86.472
																										2	7.90297	5448.4	471.997	962.657	72.4172
																										3	14.5	5334.19	470.426	929.677	72.4243
																										4	21.0743	5277.62	469.831	913.229	73.8105
																										5	27.6406	5269.04	467.414	907.578	73.4378
																										6	34.234	5246.81	468.124	879.83	73.4286
																										7	40.9373	3212.05	295.853	1777.19	142.047
																										8	47.5174	1989.19	228.002	2173.51	145.33
																										9	54.0824	1544.64	194.91	2258.58	149.978
																										10	60.6602	1315.71	181.09	2269.23	149.937
																										11	67.2457	1187.33	176.053	2254.22	151.501
																										12	73.8622	1119.1	170.827	2217.65	151.715
																										13	80.4751	1067.14	171.18	2178.25	149.6
																										14	87.0765	1084.38	172.691	2138.23	150.427
																										15	93.6899	1080.99	176.882	2112.5	146.215
																										16	100.288	1140.49	184.275	2083.16	147.465
																										17	106.909	1195.48	190.509	2069.92	147.733
																										18	113.487	1268.93	200.041	2045.81	146.87
																										19	120.193	3780.13	444.911	1765.84	136.469
																										20	126.798	3502.75	430.279	1954.64	139.332
																										21	133.41	3487.83	426.75	2000.41	141.973
																										22	140.025	3486.75	425.202	2004.1	141.245
																										23	146.642	3523.27	424.602	1974.68	139.364
																										24	153.359	1373.49	212.54	1612.08	119.562
																										25	160	756.779	152.431	1508.17	117.929
																										26	166.619	579.28	139.824	1469.69	117.06
																										27	173.226	489.977	133.83	1444.01	116.646
																										28	179.817	417.733	129.653	1416.64	115.395
																										29	186.422	355.616	127.691	1383.01	115.467
																										30	193.031	315.559	125.176	1342.87	115.101
																										31	199.658	268.657	123.584	1317.26	114.853
																										32	206.273	243.723	122.032	1285.53	113.887
																										33	212.881	229.081	120.334	1253.85	112.125
																										34	219.509	204.37	120.294	1231.72	111.736
																										35	226.137	184.338	118.598	1210.63	109.738
																										Group Name: P7
																										Measurement	Time (min)	OCR (pmol/min)	SEM	ECAR (mpH/min)	SEM
																										1	1.31144	9110.86	792.995	2292.52	510.582
																										2	7.90297	8595.54	763.536	1858.54	332.11
																										3	14.5	8454.31	760.364	1770.3	307.944
																										4	21.0743	8306.72	714.176	1691.35	286.693
																										5	27.6406	8305.31	714.528	1683.96	282.32
																										6	34.234	8286.76	715.338	1668.34	284.181
																										7	40.9373	5730.74	735.751	2958.31	304.944
																										8	47.5174	3596.05	690.945	3506.37	365.78
																										9	54.0824	2897.46	550.829	3305.76	321.711
																										10	60.6602	2549.44	437.349	3211.84	307.901
																										11	67.2457	2369.11	364.895	3219.97	307.71
																										12	73.8622	2349.52	336.701	3203.4	292.878
																										13	80.4751	2404.14	349.451	3205.8	280.969
																										14	87.0765	2555.44	377.612	3189.21	279.033
																										15	93.6899	2703.73	416.517	3144.33	269.774
																										16	100.288	2935	457.504	3136.99	280.966
																										17	106.909	3174.58	497.112	3134.55	291.863
																										18	113.487	3421.06	534.179	3108.42	294.347
																										19	120.193	6602.53	759.675	3039.91	302.886
																										20	126.798	5747.02	722.834	3070.92	289.465
																										21	133.41	5363.32	683.843	3058.5	289.953
																										22	140.025	5167.2	654.917	3088.42	274.58
																										23	146.642	5049.74	645.04	3081.99	271.598
																										24	153.359	2026.28	369.584	2496.82	212.351
																										25	160	1197.84	227.195	2406.11	196.918
																										26	166.619	906.602	214.141	2370.19	187.912
																										27	173.226	746.646	211.213	2338.95	188.81
																										28	179.817	613.373	203.632	2231.2	189.27
																										29	186.422	527.883	197.267	2178.68	189.341
																										30	193.031	454.746	195.839	2135.94	193.007
																										31	199.658	385.878	191.318	2102.17	191.134
																										32	206.273	352.693	187.208	2077.83	196.823
																										33	212.881	311.172	184.011	2018.56	200.29
																										34	219.509	280.232	180.48	1998.89	198.752
																										35	226.137	245.911	178.559	1963.8	199.292
															W0018014019B**+405-6+101-2300F+240-2***000A+219-4**+450-1125&	W0018014019B**+405-6+101-2300F+240-2***000A+219-4**+450-1125&
															B0003303519V	B0003303519V
															20200226_cellmitostress	20200226_cellmitostress
	Group Name	Assay Wells	Non-Mitochondrial Oxygen Consumption	Basal Respiration	Maximal Respiration	Proton Leak	ATP Production	Spare Respiratory Capacity	Spare Respiratory Capacity as a %	Coupling Efficiency	Acute Response							Assay Name	Last Run	Project Name	Plate Barcode	Cartridge Barcode
	Adult	B01	1469.09	3448.89	4107.28	1669.19	1779.7	658.393	1.1909	0.516022								Fame_ChPlex_CellMitoStress_XFe96 Assay_5+20200226_p0	2/26/2020 6:03 PM	20200226_cellmitostress	B0003303519V	W0018014019B**+405-6+101-2300F+240-2***000A+219-4**+450-1125&
		B03	1817.82	5010.24	5489.64	1742.52	3267.72	479.4	1.09568	0.652208
		B04	951.108	3988.79	3707.05	1325.96	2662.83	-281.743	0.929366	0.667578
		B05	1114.48	5429.83	5465.47	3113.22	2316.61	35.6484	1.00657	0.426645
		B06	1248.98	4746.98	4453.1	2189.32	2557.65	-293.879	0.938091	0.538796
		B07	894.479	3366.27	2986.94	1674.02	1692.25	-379.328	0.887315	0.502707
		B08	857.885	4453.53	4330.06	1701.3	2752.23	-123.467	0.972277	0.617988
	Group Name	Assay Wells	Non-Mitochondrial Oxygen Consumption	Basal Respiration	Maximal Respiration	Proton Leak	ATP Production	Spare Respiratory Capacity	Spare Respiratory Capacity as a %	Coupling Efficiency	Acute Response
	P0	D01	1072.68	6367.48	4892.27	1174.26	5193.22	-1475.21	0.768321	0.815584
		D02	169.766	7783.96	5772.54	1199.36	6584.6	-2011.42	0.741594	0.845919
		D04	843.52	5443.28	3189.57	878.411	4564.87	-2253.72	0.585964	0.838625
		D05	473.829	6913.85	3575.95	1196.66	5717.2	-3337.91	0.517214	0.826919
		D06	-271.805	3911.69	2870.57	656.251	3255.44	-1041.13	0.733842	0.832233
		D07	508.302	5189	3377.96	1573.81	3615.19	-1811.05	0.650984	0.696703
		D08	477.984	3498.36	2357.64	564.804	2933.56	-1140.72	0.673928	0.838552
		D09	162.827	5198.82	4140.14	1336.65	3862.17	-1058.68	0.796362	0.742894
		D11	675.583	7537.09	6082.27	1154.34	6382.75	-1454.81	0.806979	0.846846
		D12	462.407	4795.79	4710.88	795.074	4000.72	-84.9141	0.982294	0.834214
		E01	500.577	3222.49	2247.86	510.275	2712.22	-974.633	0.697553	0.841652
		E02	-39.9699	3493.91	1452.84	598.766	2895.15	-2041.08	0.415819	0.828626
		E03	509.717	2606.08	1935.98	444.39	2161.69	-670.103	0.74287	0.82948
		E04	624.631	8908.49	7778.19	1327.81	7580.67	-1130.3	0.873121	0.85095
		E05	224.006	6832.42	4704.05	1173.44	5658.98	-2128.37	0.68849	0.828254
		E06	-416.237	3796.33	3300.38	605.791	3190.53	-495.95	0.869361	0.840427
		E07	-888.505	3360.39	1556.01	554.147	2806.24	-1804.38	0.463045	0.835094
		E08	-600.357	5256.57	4153.1	916.829	4339.74	-1103.47	0.790078	0.825584
		E09	-236.289	3814.23	2095.73	654.84	3159.39	-1718.5	0.54945	0.828317
		E10	-565.905	3319.17	1721.89	340.165	2979	-1597.28	0.518771	0.897515
	Group Name	Assay Wells	Non-Mitochondrial Oxygen Consumption	Basal Respiration	Maximal Respiration	Proton Leak	ATP Production	Spare Respiratory Capacity	Spare Respiratory Capacity as a %	Coupling Efficiency	Acute Response
	P7	F01	142.207	7483.27	6085.22	1610.94	5872.33	-1398.04	0.813177	0.784728
		F02	298.514	9929.89	8870.81	2549.14	7380.75	-1059.08	0.893344	0.743286
		F03	979.089	9022.77	6508.71	2783.4	6239.37	-2514.06	0.721365	0.691514
		F04	-389.87	6579.72	4911.37	2269.9	4309.82	-1668.35	0.746441	0.655015
		F05	214.327	8927.35	7467.23	2046.56	6880.79	-1460.12	0.836444	0.770754
		F06	231.201	6302.13	4296.39	1361.71	4940.42	-2005.75	0.681735	0.783928
[truncated: 10 more columns]

## Sheet: Bar Charts
	Seahorse XF Cell Mito Stress Test Bar Charts

## Sheet: Normalize
	1	2	3	4	5	6	7	8	9	10	11	12
A	0	0	0	0	0	0	0	0	0	0	0	0
B	29.4	29.4	29.4	29.4	29.4	29.4	29.4	29.4	0	0	0	0
C	0	0	0	0	0	0	0	0	0	0	0	0
D	13	13	0	13	13	13	13	13	13	0	13	13
E	13	13	13	13	13	13	13	13	13	13	0	0
F	11.55	11.55	11.55	11.55	11.55	11.55	0	0	0	0	0	0
G	0	0	0	0	0	0	0	0	0	0	0	0
H	0	0	0	0	0	0	0	0	0	0	0	0
		Normalization Unit:		Calcein FU
		Scale Factor:		1000

## Sheet: Measures Sheet
	1. Average Assay Parameter Calculations:
		Adult		P0		P7
	Parameter	Average	SEM	Average	SEM	Average	SEM
	Basal	4349.22	296.023	5062.47	402.694	8040.85	599.651
	Proton Leak	1916.5	221.028	882.804	79.9263	2103.61	222.461
	Maximal Respiration	4362.79	340.978	3595.79	379.121	6356.62	682.756
	Spare Respiratory Capacity	13.5749	153.388	0	0	0	0
	Non Mitochondrial Oxygen Consumption	1193.41	132.365	184.338	118.598	245.911	178.559
	ATP Production	2432.71	210.22	4179.67	340.43	5937.24	472.992
	Coupling Efficiency (%)	0.560278	0.033412	0.826219	0.0090742	0.738204	0.02194
	Spare Respiratory Capacity (%)	1.00289	0.0401993	0.693302	0.0331552	0.782084	0.032315
	Acute Response
	2. ECAR Kinetic Graph:
	3. Kinetic Rate Data:
	Group Name: Adult
	Measurement	Time (min)	OCR (pmol/min)	SEM	ECAR (mpH/min)	SEM
	1	1.31144	6145.91	374.23	3548.89	293.467
	2	7.90297	5836	348.269	3091.81	307.015
	3	14.5	5755.33	337.375	3099.13	305.785
	4	21.0743	5699.27	340.106	3098.72	305.933
	5	27.6406	5724.21	346.325	3088.3	309.586
	6	34.234	5542.62	355.613	2763.36	333.267
	7	40.9373	5284.71	405.148	3216.94	359.547
	8	47.5174	4799.25	361.214	3993.03	297.292
	9	54.0824	4128.35	297.886	4276.91	318.034
	10	60.6602	3657.35	261.056	4371.11	306.163
	11	67.2457	3394.13	247.843	4404.96	295.671
	12	73.8622	3246.4	248.449	4339.26	283.803
	13	80.4751	3164.27	257.479	4240.47	271.006
	14	87.0765	3109.91	260.541	4131.46	254.71
	15	93.6899	3113.13	281.187	4058.86	264.022
	16	100.288	3151.79	297.33	3974.89	263.371
	17	106.909	3202.06	314.804	3850.64	247.208
	18	113.487	3274.4	332.783	3769.1	237.538
	19	120.193	5541	408.686	3497.95	236.917
	20	126.798	5539.66	436.841	3606.95	219.46
	21	133.41	5556.2	433.25	3600.02	200.154
	22	140.025	5450.02	468.862	3431.23	157.697
	23	146.642	5444.78	458.908	3373.73	155.8
	24	153.359	3812.44	252.257	3057.8	172.942
	25	160	2694.31	123.149	2898.3	157.214
	26	166.619	2123.13	121.277	2787.26	150.783
	27	173.226	1850.12	124.941	2683.31	159.479
	28	179.817	1665.43	133.342	2650.55	131.265
	29	186.422	1549.72	132.973	2584.27	131.979
	30	193.031	1468.51	132.617	2504.69	157.559
	31	199.658	1393.41	130.621	2494.14	131.354
	32	206.273	1332.48	132.579	2481.8	131.958
	33	212.881	1281.2	131.534	2436.82	140.885
	34	219.509	1217.26	137.486	2307.03	202.684
	35	226.137	1193.41	132.365	2301.92	159.571
	Group Name: P0
	Measurement	Time (min)	OCR (pmol/min)	SEM	ECAR (mpH/min)	SEM
	1	1.31144	5842.9	484.831	1150.35	86.472
	2	7.90297	5448.4	471.997	962.657	72.4172
	3	14.5	5334.19	470.426	929.677	72.4243
	4	21.0743	5277.62	469.831	913.229	73.8105
	5	27.6406	5269.04	467.414	907.578	73.4378
	6	34.234	5246.81	468.124	879.83	73.4286
	7	40.9373	3212.05	295.853	1777.19	142.047
	8	47.5174	1989.19	228.002	2173.51	145.33
	9	54.0824	1544.64	194.91	2258.58	149.978
	10	60.6602	1315.71	181.09	2269.23	149.937
	11	67.2457	1187.33	176.053	2254.22	151.501
	12	73.8622	1119.1	170.827	2217.65	151.715
	13	80.4751	1067.14	171.18	2178.25	149.6
	14	87.0765	1084.38	172.691	2138.23	150.427
	15	93.6899	1080.99	176.882	2112.5	146.215
	16	100.288	1140.49	184.275	2083.16	147.465
	17	106.909	1195.48	190.509	2069.92	147.733
	18	113.487	1268.93	200.041	2045.81	146.87
	19	120.193	3780.13	444.911	1765.84	136.469
	20	126.798	3502.75	430.279	1954.64	139.332
	21	133.41	3487.83	426.75	2000.41	141.973
	22	140.025	3486.75	425.202	2004.1	141.245
	23	146.642	3523.27	424.602	1974.68	139.364
	24	153.359	1373.49	212.54	1612.08	119.562
	25	160	756.779	152.431	1508.17	117.929
	26	166.619	579.28	139.824	1469.69	117.06
	27	173.226	489.977	133.83	1444.01	116.646
	28	179.817	417.733	129.653	1416.64	115.395
	29	186.422	355.616	127.691	1383.01	115.467
	30	193.031	315.559	125.176	1342.87	115.101
	31	199.658	268.657	123.584	1317.26	114.853
	32	206.273	243.723	122.032	1285.53	113.887
	33	212.881	229.081	120.334	1253.85	112.125
	34	219.509	204.37	120.294	1231.72	111.736
	35	226.137	184.338	118.598	1210.63	109.738
	Group Name: P7
	Measurement	Time (min)	OCR (pmol/min)	SEM	ECAR (mpH/min)	SEM
	1	1.31144	9110.86	792.995	2292.52	510.582
	2	7.90297	8595.54	763.536	1858.54	332.11
	3	14.5	8454.31	760.364	1770.3	307.944
	4	21.0743	8306.72	714.176	1691.35	286.693
	5	27.6406	8305.31	714.528	1683.96	282.32
	6	34.234	8286.76	715.338	1668.34	284.181
	7	40.9373	5730.74	735.751	2958.31	304.944
	8	47.5174	3596.05	690.945	3506.37	365.78
	9	54.0824	2897.46	550.829	3305.76	321.711
	10	60.6602	2549.44	437.349	3211.84	307.901
	11	67.2457	2369.11	364.895	3219.97	307.71
	12	73.8622	2349.52	336.701	3203.4	292.878
	13	80.4751	2404.14	349.451	3205.8	280.969
	14	87.0765	2555.44	377.612	3189.21	279.033
	15	93.6899	2703.73	416.517	3144.33	269.774
	16	100.288	2935	457.504	3136.99	280.966
	17	106.909	3174.58	497.112	3134.55	291.863
	18	113.487	3421.06	534.179	3108.42	294.347
	19	120.193	6602.53	759.675	3039.91	302.886
	20	126.798	5747.02	722.834	3070.92	289.465
	21	133.41	5363.32	683.843	3058.5	289.953
	22	140.025	5167.2	654.917	3088.42	274.58
	23	146.642	5049.74	645.04	3081.99	271.598
	24	153.359	2026.28	369.584	2496.82	212.351
	25	160	1197.84	227.195	2406.11	196.918
	26	166.619	906.602	214.141	2370.19	187.912
	27	173.226	746.646	211.213	2338.95	188.81
	28	179.817	613.373	203.632	2231.2	189.27
	29	186.422	527.883	197.267	2178.68	189.341
	30	193.031	454.746	195.839	2135.94	193.007
	31	199.658	385.878	191.318	2102.17	191.134
	32	206.273	352.693	187.208	2077.83	196.823
	33	212.881	311.172	184.011	2018.56	200.29
	34	219.509	280.232	180.48	1998.89	198.752
	35	226.137	245.911	178.559	1963.8	199.292

## Sheet: Assay Parameter per Well
	Assay Well Parameter Calculations
																							RELATIVE
	Group Name	Assay Wells	Non-Mitochondrial Oxygen Consumption	Basal Respiration	Maximal Respiration	Proton Leak	ATP Production	Spare Respiratory Capacity	Spare Respiratory Capacity as a %	Coupling Efficiency	Acute Response		Non-Mitochondrial Oxygen Consumption	Basal Respiration	Maximal Respiration	Proton Leak	ATP Production	Spare Respiratory Capacity	Spare Respiratory Capacity as a %	Coupling Efficiency	Acute Response		Non-Mitochondrial Oxygen Consumption	Basal Respiration	Maximal Respiration	Proton Leak	ATP Production	Spare Respiratory Capacity	Spare Respiratory Capacity as a %	Coupling Efficiency	Acute Response
	Adult	B01	1469.09	3448.89	4107.28	1669.19	1779.7	658.393	1.1909	0.516022		Adult1	1469.09	3448.89	4107.28	1669.19	1779.7	658.393	1.1909	0.516022	#DIV/0!	Relative	1.19646	0.814055	0.948377	0.885233	0.756971
		B03	1817.82	5010.24	5489.64	1742.52	3267.72	479.4	1.09568	0.652208		Adult2	1384.47	4499.51	4598.34	1534.24	2965.27	98.8287	1.01253	0.659893	#DIV/0!		1.12754	1.06204	1.06176	0.813666	1.26124
		B04	951.108	3988.79	3707.05	1325.96	2662.83	-281.743	0.929366	0.667578		Adult3	1181.73	5088.4	4959.29	2651.27	2437.13	-129.115	0.972328	0.48272	#DIV/0!		0.962425	1.20104	1.14511	1.40607	1.0366
		B05	1114.48	5429.83	5465.47	3113.22	2316.61	35.6484	1.00657	0.426645		Adult4	876.182	3909.9	3658.5	1687.66	2222.24	-251.398	0.929796	0.560347	#DIV/0!		0.71358	0.92287	0.844753	0.895032	0.945196
		B06	1248.98	4746.98	4453.1	2189.32	2557.65	-293.879	0.938091	0.538796
		B07	894.479	3366.27	2986.94	1674.02	1692.25	-379.328	0.887315	0.502707
		B08	857.885	4453.53	4330.06	1701.3	2752.23	-123.467	0.972277	0.617988
																						Relative
	Group Name	Assay Wells	Non-Mitochondrial Oxygen Consumption	Basal Respiration	Maximal Respiration	Proton Leak	ATP Production	Spare Respiratory Capacity	Spare Respiratory Capacity as a %	Coupling Efficiency	Acute Response		Non-Mitochondrial Oxygen Consumption	Basal Respiration	Maximal Respiration	Proton Leak	ATP Production	Spare Respiratory Capacity	Spare Respiratory Capacity as a %	Coupling Efficiency	Acute Response		Non-Mitochondrial Oxygen Consumption	Basal Respiration	Maximal Respiration	Proton Leak	ATP Production	Spare Respiratory Capacity	Spare Respiratory Capacity as a %	Coupling Efficiency	Acute Response
	P0	D01	1072.68	6367.48	4892.27	1174.26	5193.22	-1475.21	0.768321	0.815584		P0_1	621.222	7075.72	5332.41	1186.81	5888.91	-1743.32	0.754958	0.830751	#DIV/0!		0.505936	1.67011	1.23126	0.629413	2.50476
		D02	169.766	7783.96	5772.54	1199.36	6584.6	-2011.42	0.741594	0.845919		P0_2	843.52	5443.28	3189.57	878.411	4564.87	-2253.72	0.585964	0.838625	0		0.68698	1.2848	0.736475	0.465855	1.9416
		D04	843.52	5443.28	3189.57	878.411	4564.87	-2253.72	0.585964	0.838625		P0_3	101.012	5412.77	3223.26	926.455	4486.32	-2189.52	0.625528	0.829576	#DIV/0!		0.082266	1.2776	0.744254	0.491334	1.90819
		D05	473.829	6913.85	3575.95	1196.66	5717.2	-3337.91	0.517214	0.826919		P0_4	493.143	4343.68	2867.8	1069.31	3274.38	-1475.88	0.662456	0.767627	#DIV/0!		0.401626	1.02526	0.662179	0.567094	1.39271
		D06	-271.805	3911.69	2870.57	656.251	3255.44	-1041.13	0.733842	0.832233		P0_5	162.827	5198.82	4140.14	1336.65	3862.17	-1058.68	0.796362	0.742894	0		0.13261	1.2271	0.955964	0.708876	1.64272
		D07	508.302	5189	3377.96	1573.81	3615.19	-1811.05	0.650984	0.696703		P0_6	568.995	6166.44	5396.58	974.705	5191.73	-769.864	0.894637	0.84053	#DIV/0!		0.463401	1.45549	1.24608	0.516923	2.20823
		D08	477.984	3498.36	2357.64	564.804	2933.56	-1140.72	0.673928	0.838552		P0_7	230.303	3358.2	1850.35	554.521	2803.68	-1507.85	0.556686	0.835139	#DIV/0!		0.187564	0.79265	0.427248	0.294083	1.1925
		D09	162.827	5198.82	4140.14	1336.65	3862.17	-1058.68	0.796362	0.742894		P0_8	567.174	5757.28	4857.08	886.101	4871.18	-900.202	0.807995	0.840215	#DIV/0!		0.461918	1.35892	1.12151	0.469933	2.07189
		D11	675.583	7537.09	6082.27	1154.34	6382.75	-1454.81	0.806979	0.846846		P0_9	-96.1156	5314.37	4002.21	889.617	4424.76	-1312.16	0.778925	0.83434	#DIV/0!		-0.0782784	1.25437	0.924117	0.471798	1.88201
		D12	462.407	4795.79	4710.88	795.074	4000.72	-84.9141	0.982294	0.834214		P0_10	-744.431	4308.48	2854.56	735.488	3572.99	-1453.92	0.626562	0.830339	#DIV/0!		-0.606279	1.01695	0.659121	0.390057	1.51972
		E01	500.577	3222.49	2247.86	510.275	2712.22	-974.633	0.697553	0.841652		P0_11	-401.097	3566.7	1908.81	497.503	3069.2	-1657.89	0.534111	0.862916	#DIV/0!		-0.326662	0.841863	0.440747	0.263845	1.30544
		E02	-39.9699	3493.91	1452.84	598.766	2895.15	-2041.08	0.415819	0.828626
		E03	509.717	2606.08	1935.98	444.39	2161.69	-670.103	0.74287	0.82948
		E04	624.631	8908.49	7778.19	1327.81	7580.67	-1130.3	0.873121	0.85095
		E05	224.006	6832.42	4704.05	1173.44	5658.98	-2128.37	0.68849	0.828254
		E06	-416.237	3796.33	3300.38	605.791	3190.53	-495.95	0.869361	0.840427
		E07	-888.505	3360.39	1556.01	554.147	2806.24	-1804.38	0.463045	0.835094
		E08	-600.357	5256.57	4153.1	916.829	4339.74	-1103.47	0.790078	0.825584
		E09	-236.289	3814.23	2095.73	654.84	3159.39	-1718.5	0.54945	0.828317
		E10	-565.905	3319.17	1721.89	340.165	2979	-1597.28	0.518771	0.897515
	Group Name	Assay Wells	Non-Mitochondrial Oxygen Consumption	Basal Respiration	Maximal Respiration	Proton Leak	ATP Production	Spare Respiratory Capacity	Spare Respiratory Capacity as a %	Coupling Efficiency	Acute Response		Non-Mitochondrial Oxygen Consumption	Basal Respiration	Maximal Respiration	Proton Leak	ATP Production	Spare Respiratory Capacity	Spare Respiratory Capacity as a %	Coupling Efficiency	Acute Response		Non-Mitochondrial Oxygen Consumption	Basal Respiration	Maximal Respiration	Proton Leak	ATP Production	Spare Respiratory Capacity	Spare Respiratory Capacity as a %	Coupling Efficiency	Acute Response
	P7	F01	142.207	7483.27	6085.22	1610.94	5872.33	-1398.04	0.813177	0.784728		P7_1	220.36	8706.58	7478.02	2080.04	6626.54	-1228.56	0.853261	0.764007	#DIV/0!	Relative	0.179466	2.05505	1.72668	1.10312	2.8185
		F02	298.514	9929.89	8870.81	2549.14	7380.75	-1059.08	0.893344	0.743286		P7_2	294.61	7801.24	5710.04	2526.65	5274.59	-2091.21	0.733903	0.673265	#DIV/0!		0.239936	1.84136	1.31846	1.33998	2.24347
		F03	979.089	9022.77	6508.71	2783.4	6239.37	-2514.06	0.721365	0.691514		P7_3	222.764	7614.74	5881.81	1704.14	5910.6	-1732.93	0.75909	0.777341	#DIV/0!		0.181424	1.79734	1.35812	0.903768	2.51399
		F04	-389.87	6579.72	4911.37	2269.9	4309.82	-1668.35	0.746441	0.655015
		F05	214.327	8927.35	7467.23	2046.56	6880.79	-1460.12	0.836444	0.770754
		F06	231.201	6302.13	4296.39	1361.71	4940.42	-2005.75	0.681735	0.783928
													Non-Mitochondrial Oxygen Consumption	Basal Respiration	Maximal Respiration	Proton Leak	ATP Production	Spare Respiratory Capacity	Spare Respiratory Capacity as a %	Coupling Efficiency	Acute Response
												ADULT	1227.87	4236.68	4330.85	1885.59	2351.09	94.1772	1.02639	0.554746	#DIV/0!
												P7	245.911	8040.85	6356.62	2103.61	5937.25	-1684.23	0.782084	0.738204	#DIV/0!
												P0	213.323	5085.98	3602.07	903.234	4182.74	-1483.91	0.693108	0.822996	#DIV/0!

## Sheet: Sample Calculations
	Seahorse XF Cell Mito Stress Test Equations & Example Calculations
	The parameter values and error bars in the Seahorse XF Report Generators represent the average of the individual well calculations for each
	group on the plate map. This is sample data only - not real assay result data.

[truncated: 11 more sheets: Project Information, styles, Baselined Rate, Normalized Rate, Rate, Assay Configuration, copyrate, groups, Unselectedwell, Image, Version]
