# Supplementary material for: Choroid plexus NKCC1 mediates cerebrospinal fluid clearance during mouse early postnatal development
Source: Nat Commun. 2021 Jan 19;12:447. doi: 10.1038/s41467-020-20666-3 (PMC7815709; doi:10.1038/s41467-020-20666-3)
Supplement: Supplementary file 7 — Source Data [file 41467_2020_20666_MOESM7_ESM.zip › Source Data_2_Seahorse studies/Seahorse Source Data/20200318_XF Cell Mito Stress Test (Data).xlsx]

## Sheet: Assay Configuration
XFe Assay Version	2.6.1.53
Assay Name	20200318_Fame_ChPlex_CellMitoStress_XFe96 Assay_4_norm by individual_FINAL NORM
Project Info
Project Name	20200318_cellmitostress
Project Number
Principal Investigator															Groups		Conditions
															Group #	Group Name	Injection Strategy	Pretreatments	Cell Type	XF Assay Medium
Group Layout		1	2	3	4	5	6	7	8	9	10	11	12		1	Background
	A	Background	Background	Background	Background	Background	Background	Background	Background	Background	Background	Background	Background		2	unpublished data.5	Injections Undefined	Pretreatments Undefined	BioMaterial Undefined	Media Undefined
	B	unpublished data.5	unpublished data.5	unpublished data.5	unpublished data.5	unpublished data.5	unpublished data.5	unpublished data.5	unpublished data.5	unpublished data.5	unpublished data.5	unpublished data.5	unpublished data.5		3	P0	Injections Undefined	Pretreatments Undefined	BioMaterial Undefined	Media Undefined
	C	unpublished data.5	unpublished data.5	unpublished data.5	unpublished data.5	unpublished data.5	Background	unpublished data.5	unpublished data.5	Background	Background	Background	Background		4	P7	Injections Undefined	Pretreatments Undefined	BioMaterial Undefined	Media Undefined
	D	P0	P0	P0	P0	P0	Background	P0	P0	P0	P0	P0	P0		5	Adult-female	Injections Undefined	Pretreatments Undefined	BioMaterial Undefined	Media Undefined
	E	P0	P0	P0	P0	Background	Background	Background	Background	Background	Background	Background	Background
	F	P7	P7	P7	P7	P7	P7	P7	P7	P7	P7	P7	P7
	G	Adult-female	Adult-female	Adult-female	Adult-female	Adult-female	Adult-female	P7	P7	P7	P7	P7	P7
	H	Background	Background	Background	Background	Background	Background	Background	Background	P7	P7	Background	Background
		Unassigned Well	Unselected Well	Assigned Well
Run Info
Plated On
Last Run	3/18/2020 5:29 PM
Cartridge Barcode	W0021914019B**+405-6+101-2300F+240-2***000A+219-4**+450-1125&
Cartridge Type	W
Cartridge Serial	00219
Cartridge Lot	14019
Cartridge Validity	Valid
Plate Barcode	B0003103519V	Port A: 25 µL	Port B: 25 µL	Port C: 25 µL	Port D: 25 µL
Plate Type	B
Plate Serial	00031
Plate Lot	03519
Plate Orientation	V
Instrument Serial	410497
Protocol Summary
	Calibration	Baseline	2uM Oligomycin	FCCP	Rot/AA
			Port(s): A	Port(s): B	Port(s): C
	Equilibration: Yes	Mix: 00:03:00	Mix: 00:03:00	Mix: 00:03:00	Mix: 00:03:00
		Wait: 00:00:00	Wait: 00:00:00	Wait: 00:00:00	Wait: 00:00:00
		Measure: 00:03:00	Measure: 00:03:00	Measure: 00:03:00	Measure: 00:03:00
		Cycles: 6	Cycles: 12	Cycles: 5	Cycles: 12
		Duration: 00:36:00	Duration: 01:12:00	Duration: 00:30:00	Duration: 01:12:00
Calculation Settings
Atmospheric Pressure	760
Background Correction	Yes
% O2	100
O2 Settings
Calculation Method	AKOS
ksv	0.0219
Ksv Temp Correction	False
Corrected Ksv	0.0219
Calculated FO	54025.1
Pseudo Volume	1.88
TAC	137
TAW	0
TW	296
TC	246
TP	60.9
pH Settings
Gain Equation	0	0	0.000405	1.01
ECAR Technique	Line Fit
Edge Offset	3
Temperature Gain Correction	False
Proton Efflux Settings
Default Buffer Factor	0
Calibration pH	7.4
Plate Volume	3.54
kVol	0
Normalization Settings
Normalization Unit:	Calcein
Norm. Scale Factor:	1000
Normalization Values:		1	2	3	4	5	6	7	8	9	10	11	12
	A	0	0	0	0	0	0	0	0	0	0	0	0
	B	13.5716	21.0736	23.0806	30.9966	21.8596	15.2596	23.3326	21.3576	20.7466	21.4892	18.4556	26.8266
	C	22.2246	29.4816	17.8716	19.7616	14.2976	0	20.3876	35.0826	0	0	0	0
	D	10.8336	21.2356	13.2777	7.68161	13.4636	0	17.8726	16.4176	13.2777	21.5396	0	15.6646
	E	15.6756	24.5716	17.0786	12.8256	0	0	0	0	0	0	0	0
	F	17.0466	12.8269	26.8546	12.8269	15.9626	7.49861	15.0506	12.8269	10.0356	18.8026	15.5426	17.4866
	G	49.0486	34.6886	26.1508	28.2396	41.7966	26.1508	12.8269	12.8269	12.8269	12.8269	12.8269	12.8269
	H	0	0	0	0	0	0	0	0	22.8616	12.8269	0	0
Buffer Factor Settings
Buffer Factor :		1	2	3	4	5	6	7	8	9	10	11	12
	A	0	0	0	0	0	0	0	0	0	0	0	0
	B	0	0	0	0	0	0	0	0	0	0	0	0
	C	0	0	0	0	0	0	0	0	0	0	0	0
	D	0	0	0	0	0	0	0	0	0	0	0	0
	E	0	0	0	0	0	0	0	0	0	0	0	0
	F	0	0	0	0	0	0	0	0	0	0	0	0
	G	0	0	0	0	0	0	0	0	0	0	0	0
	H	0	0	0	0	0	0	0	0	0	0	0	0

## Sheet: Rate
Measurement	Well	Group	Time	OCR	ECAR	PER
1	A01	Background	1.3364	0	0	0
1	A02	Background	1.3364	0	0	0
1	A03	Background	1.3364	0	0	0
1	A04	Background	1.3364	0	0	0
1	A05	Background	1.3364	0	0	0
1	A06	Background	1.3364	0	0	0
1	A07	Background	1.3364	0	0	0
1	A08	Background	1.3364	0	0	0
1	A09	Background	1.3364	0	0	0
1	A10	Background	1.3364	0	0	0
1	A11	Background	1.3364	0	0	0
1	A12	Background	1.3364	0	0	0
1	B01	unpublished data.5	1.3364	145.191	20.9817	0
1	B02	unpublished data.5	1.3364	127.605	18.6452	0
1	B03	unpublished data.5	1.3364	117.544	24.708	0
1	B04	unpublished data.5	1.3364	86.6308	20.8214	0
1	B05	unpublished data.5	1.3364	115.167	24.2371	0
1	B06	unpublished data.5	1.3364	58.9632	16.0132	0
1	B07	unpublished data.5	1.3364	173.933	32.8201	0
1	B08	unpublished data.5	1.3364	143.257	31.0413	0
1	B09	unpublished data.5	1.3364	127.717	21.461	0
1	B10	unpublished data.5	1.3364	159.668	22.7265	0
1	B11	unpublished data.5	1.3364	159.522	30.3035	0
1	B12	unpublished data.5	1.3364	115.266	20.4367	0
1	C01	unpublished data.5	1.3364	145.718	28.5028	0
1	C02	unpublished data.5	1.3364	107.699	24.5847	0
1	C03	unpublished data.5	1.3364	114.681	23.2067	0
1	C04	unpublished data.5	1.3364	194.023	33.7965	0
1	C05	unpublished data.5	1.3364	127.585	22.9841	0
1	C06	Background	1.3364	0	0	0
1	C07	unpublished data.5	1.3364	195.533	25.3881	0
1	C08	unpublished data.5	1.3364	157.693	33.35	0
1	C09	Background	1.3364	0	0	0
1	C10	Background	1.3364	0	0	0
1	C11	Background	1.3364	0	0	0
1	C12	Background	1.3364	0	0	0
1	D01	P0	1.3364	78.532	6.23416	0
1	D02	P0	1.3364	70.4455	7.26793	0
1	D03	P0	1.3364	68.8132	9.60395	0
1	D04	P0	1.3364	42.8252	7.11973	0
1	D05	P0	1.3364	50.8493	8.3333	0
1	D06	Background	1.3364	0	0	0
1	D07	P0	1.3364	63.4614	10.6208	0
1	D08	P0	1.3364	55.4791	7.25177	0
1	D09	P0	1.3364	80.8779	7.64785	0
1	D10	P0	1.3364	59.6961	13.7648	0
1	D11	P0	1.3364	-6.6564	0.648017	0
1	D12	P0	1.3364	91.8923	11.8598	0
1	E01	P0	1.3364	62.0414	9.17795	0
1	E02	P0	1.3364	58.1523	7.45356	0
1	E03	P0	1.3364	57.4286	8.44464	0
1	E04	P0	1.3364	34.253	6.2649	0
1	E05	Background	1.3364	0	0	0
1	E06	Background	1.3364	0	0	0
1	E07	Background	1.3364	0	0	0
1	E08	Background	1.3364	0	0	0
1	E09	Background	1.3364	0	0	0
1	E10	Background	1.3364	0	0	0
1	E11	Background	1.3364	0	0	0
1	E12	Background	1.3364	0	0	0
1	F01	P7	1.3364	76.4879	10.603	0
1	F02	P7	1.3364	82.9978	14.4984	0
1	F03	P7	1.3364	111.362	25.8508	0
1	F04	P7	1.3364	102.527	25.1373	0
1	F05	P7	1.3364	91.4246	20.8547	0
1	F06	P7	1.3364	39.2175	5.56602	0
1	F07	P7	1.3364	79.6606	22.0478	0
1	F08	P7	1.3364	63.2486	10.2388	0
1	F09	P7	1.3364	34.7495	5.52465	0
1	F10	P7	1.3364	82.8644	14.007	0
1	F11	P7	1.3364	80.5569	18.0302	0
1	F12	P7	1.3364	55.0489	5.53482	0
1	G01	Adult-female	1.3364	194.045	177.825	0
1	G02	Adult-female	1.3364	178.796	115.965	0
1	G03	Adult-female	1.3364	184.175	97.5875	0
1	G04	Adult-female	1.3364	190.234	136.189	0
1	G05	Adult-female	1.3364	176.763	94.5743	0
1	G06	Adult-female	1.3364	188.791	126.373	0
1	G07	P7	1.3364	2.04546	1.26369	0
1	G08	P7	1.3364	78.8102	14.6547	0
1	G09	P7	1.3364	96.0443	21.7508	0
1	G10	P7	1.3364	71.2478	18.1177	0
1	G11	P7	1.3364	120.08	18.3608	0
1	G12	P7	1.3364	108.694	16.7377	0
1	H01	Background	1.3364	0	0	0
1	H02	Background	1.3364	0	0	0
1	H03	Background	1.3364	0	0	0
1	H04	Background	1.3364	0	0	0
1	H05	Background	1.3364	0	0	0
1	H06	Background	1.3364	0	0	0
1	H07	Background	1.3364	0	0	0
1	H08	Background	1.3364	0	0	0
1	H09	P7	1.3364	64.3992	7.6318	0
1	H10	P7	1.3364	129.487	30.6461	0
1	H11	Background	1.3364	0	0	0
1	H12	Background	1.3364	0	0	0
2	A01	Background	7.93625	0	0	0
2	A02	Background	7.93625	0	0	0
2	A03	Background	7.93625	0	0	0
2	A04	Background	7.93625	0	0	0
2	A05	Background	7.93625	0	0	0
2	A06	Background	7.93625	0	0	0
2	A07	Background	7.93625	0	0	0
2	A08	Background	7.93625	0	0	0
2	A09	Background	7.93625	0	0	0
2	A10	Background	7.93625	0	0	0
2	A11	Background	7.93625	0	0	0
2	A12	Background	7.93625	0	0	0
2	B01	unpublished data.5	7.93625	139.109	18.2959	0
2	B02	unpublished data.5	7.93625	123.992	15.207	0
2	B03	unpublished data.5	7.93625	108.964	20.0547	0
2	B04	unpublished data.5	7.93625	87.0176	15.051	0
2	B05	unpublished data.5	7.93625	109.956	16.553	0
2	B06	unpublished data.5	7.93625	60.4941	13.199	0
2	B07	unpublished data.5	7.93625	166.112	28.8662	0
2	B08	unpublished data.5	7.93625	133.246	23.232	0
2	B09	unpublished data.5	7.93625	118.861	15.0515	0
2	B10	unpublished data.5	7.93625	146.389	20.6302	0
2	B11	unpublished data.5	7.93625	156.701	24.6669	0
2	B12	unpublished data.5	7.93625	110.124	16.6129	0
2	C01	unpublished data.5	7.93625	136.107	25.0001	0
2	C02	unpublished data.5	7.93625	102.729	18.2126	0
2	C03	unpublished data.5	7.93625	109.018	21.7645	0
2	C04	unpublished data.5	7.93625	185.213	33.0606	0
2	C05	unpublished data.5	7.93625	120.398	20.8551	0
2	C06	Background	7.93625	0	0	0
2	C07	unpublished data.5	7.93625	189.047	20.5731	0
2	C08	unpublished data.5	7.93625	152.098	27.7739	0
2	C09	Background	7.93625	0	0	0
2	C10	Background	7.93625	0	0	0
2	C11	Background	7.93625	0	0	0
2	C12	Background	7.93625	0	0	0
2	D01	P0	7.93625	70.6981	6.21973	0
2	D02	P0	7.93625	56.7797	6.59282	0
2	D03	P0	7.93625	56.7352	7.30889	0
2	D04	P0	7.93625	40.3141	7.12938	0
2	D05	P0	7.93625	47.529	12.0334	0
2	D06	Background	7.93625	0	0	0
2	D07	P0	7.93625	56.8264	10.2072	0
2	D08	P0	7.93625	46.6159	8.01537	0
2	D09	P0	7.93625	74.9655	8.2031	0
2	D10	P0	7.93625	56.4346	12.9992	0
2	D11	P0	7.93625	-5.81088	1.28255	0
2	D12	P0	7.93625	88.6075	13.3612	0
2	E01	P0	7.93625	56.9958	6.24958	0
2	E02	P0	7.93625	51.3716	5.28475	0
2	E03	P0	7.93625	53.7774	6.07648	0
2	E04	P0	7.93625	31.7287	4.42264	0
2	E05	Background	7.93625	0	0	0
2	E06	Background	7.93625	0	0	0
2	E07	Background	7.93625	0	0	0
2	E08	Background	7.93625	0	0	0
2	E09	Background	7.93625	0	0	0
2	E10	Background	7.93625	0	0	0
2	E11	Background	7.93625	0	0	0
2	E12	Background	7.93625	0	0	0
2	F01	P7	7.93625	70.051	8.16755	0
2	F02	P7	7.93625	79.3788	10.1858	0
2	F03	P7	7.93625	107.017	20.6142	0
2	F04	P7	7.93625	95.352	19.7638	0
2	F05	P7	7.93625	87.699	15.2843	0
2	F06	P7	7.93625	36.225	3.83288	0
2	F07	P7	7.93625	73.5035	14.7656	0
2	F08	P7	7.93625	59.227	8.88159	0
2	F09	P7	7.93625	31.0589	4.6249	0
2	F10	P7	7.93625	75.5102	12.8199	0
2	F11	P7	7.93625	75.3827	16.425	0
2	F12	P7	7.93625	51.0555	4.35029	0
2	G01	Adult-female	7.93625	184.05	182.431	0
2	G02	Adult-female	7.93625	174.996	107.604	0
2	G03	Adult-female	7.93625	175.009	78.0355	0
2	G04	Adult-female	7.93625	181.249	128.041	0
2	G05	Adult-female	7.93625	165.254	81.1602	0
2	G06	Adult-female	7.93625	178.809	117.416	0
2	G07	P7	7.93625	5.1084	-0.456769	0
2	G08	P7	7.93625	73.3862	11.196	0
2	G09	P7	7.93625	94.1274	18.0587	0
2	G10	P7	7.93625	67.5815	13.6479	0
2	G11	P7	7.93625	113.524	14.5959	0
2	G12	P7	7.93625	110.944	14.8934	0
2	H01	Background	7.93625	0	0	0
2	H02	Background	7.93625	0	0	0
2	H03	Background	7.93625	0	0	0
2	H04	Background	7.93625	0	0	0
2	H05	Background	7.93625	0	0	0
2	H06	Background	7.93625	0	0	0
2	H07	Background	7.93625	0	0	0
2	H08	Background	7.93625	0	0	0
2	H09	P7	7.93625	63.1883	6.10284	0
2	H10	P7	7.93625	122.69	26.1239	0
2	H11	Background	7.93625	0	0	0
2	H12	Background	7.93625	0	0	0
3	A01	Background	14.527	0	0	0
3	A02	Background	14.527	0	0	0
3	A03	Background	14.527	0	0	0
3	A04	Background	14.527	0	0	0
3	A05	Background	14.527	0	0	0
3	A06	Background	14.527	0	0	0
3	A07	Background	14.527	0	0	0
3	A08	Background	14.527	0	0	0
3	A09	Background	14.527	0	0	0
3	A10	Background	14.527	0	0	0
3	A11	Background	14.527	0	0	0
3	A12	Background	14.527	0	0	0
3	B01	unpublished data.5	14.527	137.679	18.026	0
3	B02	unpublished data.5	14.527	122.569	15.8923	0
3	B03	unpublished data.5	14.527	112.286	19.2497	0
3	B04	unpublished data.5	14.527	85.1592	15.3473	0
3	B05	unpublished data.5	14.527	108.971	17.3632	0
3	B06	unpublished data.5	14.527	61.2351	13.2846	0
3	B07	unpublished data.5	14.527	164.425	27.7534	0
3	B08	unpublished data.5	14.527	133.423	23.8038	0
3	B09	unpublished data.5	14.527	117.253	15.6976	0
3	B10	unpublished data.5	14.527	144.412	20.316	0
3	B11	unpublished data.5	14.527	157.413	23.5823	0
3	B12	unpublished data.5	14.527	109.483	17.3218	0
3	C01	unpublished data.5	14.527	133.874	24.6572	0
3	C02	unpublished data.5	14.527	101.298	17.6749	0
3	C03	unpublished data.5	14.527	107.86	22.0702	0
3	C04	unpublished data.5	14.527	182.481	32.3776	0
3	C05	unpublished data.5	14.527	119.692	20.1041	0
3	C06	Background	14.527	0	0	0
3	C07	unpublished data.5	14.527	187.65	19.758	0
3	C08	unpublished data.5	14.527	151.236	27.6941	0
3	C09	Background	14.527	0	0	0
3	C10	Background	14.527	0	0	0
3	C11	Background	14.527	0	0	0
3	C12	Background	14.527	0	0	0
3	D01	P0	14.527	69.2752	5.90986	0
3	D02	P0	14.527	55.3173	6.46229	0
3	D03	P0	14.527	54.1048	7.05756	0
3	D04	P0	14.527	38.9982	6.75065	0
3	D05	P0	14.527	45.6891	11.7998	0
3	D06	Background	14.527	0	0	0
3	D07	P0	14.527	55.9562	9.91177	0
3	D08	P0	14.527	46.7179	8.35104	0
3	D09	P0	14.527	73.485	8.05944	0
3	D10	P0	14.527	55.9482	12.5521	0
3	D11	P0	14.527	-6.21672	1.33877	0
3	D12	P0	14.527	87.9541	13.2492	0
3	E01	P0	14.527	56.2849	7.14517	0
3	E02	P0	14.527	50.6509	5.43057	0
3	E03	P0	14.527	52.7398	5.78164	0
3	E04	P0	14.527	30.9923	4.27732	0
3	E05	Background	14.527	0	0	0
3	E06	Background	14.527	0	0	0
3	E07	Background	14.527	0	0	0
3	E08	Background	14.527	0	0	0
3	E09	Background	14.527	0	0	0
3	E10	Background	14.527	0	0	0
3	E11	Background	14.527	0	0	0
3	E12	Background	14.527	0	0	0
3	F01	P7	14.527	69.7254	8.72816	0
3	F02	P7	14.527	78.2871	10.4041	0
3	F03	P7	14.527	105.47	20.8008	0
3	F04	P7	14.527	94.8228	19.7107	0
3	F05	P7	14.527	86.4456	15.7067	0
3	F06	P7	14.527	35.3589	4.13912	0
3	F07	P7	14.527	73.4002	14.9217	0
3	F08	P7	14.527	58.4724	8.82176	0
3	F09	P7	14.527	30.8785	3.58553	0
3	F10	P7	14.527	74.9812	12.4938	0
3	F11	P7	14.527	74.1089	15.7224	0
3	F12	P7	14.527	51.8384	4.63377	0
3	G01	Adult-female	14.527	181.404	185.227	0
3	G02	Adult-female	14.527	172.074	109.115	0
3	G03	Adult-female	14.527	171.035	79.0126	0
3	G04	Adult-female	14.527	179.317	129.655	0
3	G05	Adult-female	14.527	163.224	81.1539	0
3	G06	Adult-female	14.527	175.709	119.783	0
3	G07	P7	14.527	5.56749	-0.12407	0
3	G08	P7	14.527	71.1381	11.6424	0
3	G09	P7	14.527	94.4813	18.3089	0
3	G10	P7	14.527	66.4768	14.2412	0
3	G11	P7	14.527	113.432	14.878	0
3	G12	P7	14.527	110.45	15.3001	0
3	H01	Background	14.527	0	0	0
3	H02	Background	14.527	0	0	0
3	H03	Background	14.527	0	0	0
3	H04	Background	14.527	0	0	0
3	H05	Background	14.527	0	0	0
3	H06	Background	14.527	0	0	0
3	H07	Background	14.527	0	0	0
3	H08	Background	14.527	0	0	0
3	H09	P7	14.527	63.2174	6.68471	0
3	H10	P7	14.527	122.683	26.8043	0
3	H11	Background	14.527	0	0	0
3	H12	Background	14.527	0	0	0
4	A01	Background	21.0925	0	0	0
4	A02	Background	21.0925	0	0	0
4	A03	Background	21.0925	0	0	0
4	A04	Background	21.0925	0	0	0
4	A05	Background	21.0925	0	0	0
4	A06	Background	21.0925	0	0	0
4	A07	Background	21.0925	0	0	0
4	A08	Background	21.0925	0	0	0
4	A09	Background	21.0925	0	0	0
4	A10	Background	21.0925	0	0	0
4	A11	Background	21.0925	0	0	0
4	A12	Background	21.0925	0	0	0
4	B01	unpublished data.5	21.0925	137.358	18.663	0
4	B02	unpublished data.5	21.0925	122.287	16.0734	0
4	B03	unpublished data.5	21.0925	114.439	18.412	0
4	B04	unpublished data.5	21.0925	84.9897	15.4346	0
4	B05	unpublished data.5	21.0925	108.829	16.9864	0
4	B06	unpublished data.5	21.0925	62.8017	13.2127	0
4	B07	unpublished data.5	21.0925	162.892	27.5547	0
4	B08	unpublished data.5	21.0925	134.462	24.4865	0
4	B09	unpublished data.5	21.0925	116.182	16.063	0
4	B10	unpublished data.5	21.0925	143.669	20.6654	0
4	B11	unpublished data.5	21.0925	158.002	23.5583	0
4	B12	unpublished data.5	21.0925	109.278	17.7332	0
4	C01	unpublished data.5	21.0925	134.077	24.2455	0
4	C02	unpublished data.5	21.0925	101.048	17.3668	0
4	C03	unpublished data.5	21.0925	107.588	21.8993	0
4	C04	unpublished data.5	21.0925	181.624	32.0536	0
4	C05	unpublished data.5	21.0925	119.683	20.2751	0
4	C06	Background	21.0925	0	0	0
4	C07	unpublished data.5	21.0925	187.267	19.68	0
4	C08	unpublished data.5	21.0925	151.277	27.5153	0
4	C09	Background	21.0925	0	0	0
4	C10	Background	21.0925	0	0	0
4	C11	Background	21.0925	0	0	0
4	C12	Background	21.0925	0	0	0
4	D01	P0	21.0925	70.104	5.39057	0
4	D02	P0	21.0925	55.2567	6.42425	0
4	D03	P0	21.0925	54.7033	6.9599	0
4	D04	P0	21.0925	38.9095	6.86004	0
4	D05	P0	21.0925	45.9692	11.1384	0
4	D06	Background	21.0925	0	0	0
4	D07	P0	21.0925	54.8191	10.1183	0
4	D08	P0	21.0925	46.5187	8.15981	0
4	D09	P0	21.0925	72.8268	8.0907	0
4	D10	P0	21.0925	55.5955	12.0725	0
4	D11	P0	21.0925	-6.50515	0.706703	0
4	D12	P0	21.0925	87.8667	14.0066	0
4	E01	P0	21.0925	56.1079	7.41741	0
4	E02	P0	21.0925	50.45	6.06601	0
4	E03	P0	21.0925	52.716	6.27754	0
4	E04	P0	21.0925	30.9521	4.48678	0
4	E05	Background	21.0925	0	0	0
4	E06	Background	21.0925	0	0	0
4	E07	Background	21.0925	0	0	0
4	E08	Background	21.0925	0	0	0
4	E09	Background	21.0925	0	0	0
4	E10	Background	21.0925	0	0	0
4	E11	Background	21.0925	0	0	0
4	E12	Background	21.0925	0	0	0
4	F01	P7	21.0925	69.6719	8.93666	0
4	F02	P7	21.0925	78.2516	11.0001	0
4	F03	P7	21.0925	105.292	20.1898	0
4	F04	P7	21.0925	94.6817	19.0324	0
4	F05	P7	21.0925	86.1604	14.9458	0
4	F06	P7	21.0925	35.5407	3.7245	0
4	F07	P7	21.0925	72.5587	14.794	0
4	F08	P7	21.0925	58.2488	8.46816	0
4	F09	P7	21.0925	30.9654	4.0109	0
4	F10	P7	21.0925	74.0164	12.8533	0
4	F11	P7	21.0925	73.0698	16.2043	0
4	F12	P7	21.0925	50.9573	4.69179	0
4	G01	Adult-female	21.0925	180.841	185.963	0
4	G02	Adult-female	21.0925	172.364	110.938	0
4	G03	Adult-female	21.0925	170.859	78.5396	0
4	G04	Adult-female	21.0925	178.428	130.632	0
4	G05	Adult-female	21.0925	164.724	80.0805	0
4	G06	Adult-female	21.0925	175.764	120.854	0
4	G07	P7	21.0925	6.10454	0.329605	0
4	G08	P7	21.0925	69.9612	11.9785	0
4	G09	P7	21.0925	95.2027	18.255	0
4	G10	P7	21.0925	67.0391	14.3637	0
4	G11	P7	21.0925	113.595	14.3923	0
4	G12	P7	21.0925	109.847	15.5465	0
4	H01	Background	21.0925	0	0	0
4	H02	Background	21.0925	0	0	0
4	H03	Background	21.0925	0	0	0
4	H04	Background	21.0925	0	0	0
4	H05	Background	21.0925	0	0	0
4	H06	Background	21.0925	0	0	0
4	H07	Background	21.0925	0	0	0
4	H08	Background	21.0925	0	0	0
4	H09	P7	21.0925	63.1684	6.91463	0
4	H10	P7	21.0925	122.204	26.6885	0
4	H11	Background	21.0925	0	0	0
4	H12	Background	21.0925	0	0	0
5	A01	Background	27.6687	0	0	0
5	A02	Background	27.6687	0	0	0
5	A03	Background	27.6687	0	0	0
5	A04	Background	27.6687	0	0	0
5	A05	Background	27.6687	0	0	0
5	A06	Background	27.6687	0	0	0
5	A07	Background	27.6687	0	0	0
5	A08	Background	27.6687	0	0	0
5	A09	Background	27.6687	0	0	0
5	A10	Background	27.6687	0	0	0
5	A11	Background	27.6687	0	0	0
5	A12	Background	27.6687	0	0	0
5	B01	unpublished data.5	27.6687	137.169	18.8445	0
5	B02	unpublished data.5	27.6687	122.331	16.5823	0
5	B03	unpublished data.5	27.6687	116.621	17.6381	0
5	B04	unpublished data.5	27.6687	84.6924	15.7188	0
5	B05	unpublished data.5	27.6687	108.758	17.4707	0
5	B06	unpublished data.5	27.6687	63.995	13.2244	0
5	B07	unpublished data.5	27.6687	164.909	28.1778	0
5	B08	unpublished data.5	27.6687	131.506	23.9143	0
5	B09	unpublished data.5	27.6687	116.752	16.614	0
5	B10	unpublished data.5	27.6687	143.448	20.5096	0
5	B11	unpublished data.5	27.6687	157.837	23.3597	0
5	B12	unpublished data.5	27.6687	109.163	17.767	0
5	C01	unpublished data.5	27.6687	134.586	24.0127	0
5	C02	unpublished data.5	27.6687	101.083	17.9992	0
5	C03	unpublished data.5	27.6687	106.928	21.6558	0
5	C04	unpublished data.5	27.6687	181.212	31.7167	0
5	C05	unpublished data.5	27.6687	119.765	20.6325	0
5	C06	Background	27.6687	0	0	0
5	C07	unpublished data.5	27.6687	187.091	19.8405	0
5	C08	unpublished data.5	27.6687	151.709	27.5356	0
5	C09	Background	27.6687	0	0	0
5	C10	Background	27.6687	0	0	0
5	C11	Background	27.6687	0	0	0
5	C12	Background	27.6687	0	0	0
5	D01	P0	27.6687	70.217	5.94961	0
5	D02	P0	27.6687	56.82	6.98048	0
5	D03	P0	27.6687	54.5665	6.71575	0
5	D04	P0	27.6687	39.0398	6.95139	0
5	D05	P0	27.6687	45.5774	10.636	0
5	D06	Background	27.6687	0	0	0
5	D07	P0	27.6687	55.4625	10.5127	0
5	D08	P0	27.6687	46.8252	7.79509	0
5	D09	P0	27.6687	72.5599	7.79334	0
5	D10	P0	27.6687	55.377	11.9283	0
5	D11	P0	27.6687	-6.73499	0.381047	0
5	D12	P0	27.6687	88.1044	13.9046	0
5	E01	P0	27.6687	56.3351	7.39884	0
5	E02	P0	27.6687	50.5236	6.63605	0
5	E03	P0	27.6687	52.7331	6.20069	0
5	E04	P0	27.6687	31.0124	4.26437	0
5	E05	Background	27.6687	0	0	0
5	E06	Background	27.6687	0	0	0
5	E07	Background	27.6687	0	0	0
5	E08	Background	27.6687	0	0	0
5	E09	Background	27.6687	0	0	0
5	E10	Background	27.6687	0	0	0
5	E11	Background	27.6687	0	0	0
5	E12	Background	27.6687	0	0	0
5	F01	P7	27.6687	69.747	9.00959	0
5	F02	P7	27.6687	78.2775	10.9522	0
5	F03	P7	27.6687	105.044	20.7567	0
5	F04	P7	27.6687	94.7291	19.189	0
5	F05	P7	27.6687	86.1671	15.148	0
5	F06	P7	27.6687	35.5249	4.05996	0
5	F07	P7	27.6687	72.5908	15.1498	0
5	F08	P7	27.6687	58.3076	8.68343	0
5	F09	P7	27.6687	31.531	3.80609	0
5	F10	P7	27.6687	74.0982	12.3974	0
5	F11	P7	27.6687	72.7863	17.1469	0
5	F12	P7	27.6687	51.1119	4.53257	0
5	G01	Adult-female	27.6687	179.58	186.984	0
5	G02	Adult-female	27.6687	172.599	114.078	0
5	G03	Adult-female	27.6687	169.731	78.5154	0
5	G04	Adult-female	27.6687	177.7	131.121	0
5	G05	Adult-female	27.6687	166.181	79.443	0
5	G06	Adult-female	27.6687	174.767	121.148	0
5	G07	P7	27.6687	6.32847	0.599692	0
5	G08	P7	27.6687	69.1898	12.3359	0
5	G09	P7	27.6687	96.9038	18.1047	0
5	G10	P7	27.6687	66.9902	14.5891	0
5	G11	P7	27.6687	114.454	14.3415	0
5	G12	P7	27.6687	109.964	15.5707	0
5	H01	Background	27.6687	0	0	0
5	H02	Background	27.6687	0	0	0
5	H03	Background	27.6687	0	0	0
5	H04	Background	27.6687	0	0	0
5	H05	Background	27.6687	0	0	0
5	H06	Background	27.6687	0	0	0
5	H07	Background	27.6687	0	0	0
5	H08	Background	27.6687	0	0	0
5	H09	P7	27.6687	63.8508	7.29872	0
5	H10	P7	27.6687	122.41	25.9111	0
5	H11	Background	27.6687	0	0	0
5	H12	Background	27.6687	0	0	0
6	A01	Background	34.261	0	0	0
6	A02	Background	34.261	0	0	0
6	A03	Background	34.261	0	0	0
6	A04	Background	34.261	0	0	0
6	A05	Background	34.261	0	0	0
6	A06	Background	34.261	0	0	0
6	A07	Background	34.261	0	0	0
6	A08	Background	34.261	0	0	0
6	A09	Background	34.261	0	0	0
6	A10	Background	34.261	0	0	0
6	A11	Background	34.261	0	0	0
6	A12	Background	34.261	0	0	0
6	B01	unpublished data.5	34.261	137.081	18.8079	0
6	B02	unpublished data.5	34.261	121.758	16.4123	0
6	B03	unpublished data.5	34.261	118.808	18.0827	0
6	B04	unpublished data.5	34.261	83.8658	15.8065	0
6	B05	unpublished data.5	34.261	108.491	17.2563	0
6	B06	unpublished data.5	34.261	63.9653	13.7153	0
6	B07	unpublished data.5	34.261	166.183	27.9462	0
6	B08	unpublished data.5	34.261	136.328	25.6933	0
6	B09	unpublished data.5	34.261	117.71	17.08	0
6	B10	unpublished data.5	34.261	144.331	20.9719	0
6	B11	unpublished data.5	34.261	157.959	23.8374	0
6	B12	unpublished data.5	34.261	109.38	17.7046	0
6	C01	unpublished data.5	34.261	137.04	24.5854	0
6	C02	unpublished data.5	34.261	100.942	17.8815	0
6	C03	unpublished data.5	34.261	106.691	21.2615	0
6	C04	unpublished data.5	34.261	180.975	31.0828	0
6	C05	unpublished data.5	34.261	119.842	20.2118	0
6	C06	Background	34.261	0	0	0
6	C07	unpublished data.5	34.261	186.484	19.7475	0
6	C08	unpublished data.5	34.261	152.056	28.2764	0
6	C09	Background	34.261	0	0	0
6	C10	Background	34.261	0	0	0
6	C11	Background	34.261	0	0	0
6	C12	Background	34.261	0	0	0
6	D01	P0	34.261	71.6795	5.96879	0
6	D02	P0	34.261	61.4337	7.11784	0
6	D03	P0	34.261	59.5002	6.50634	0
6	D04	P0	34.261	38.6218	6.87469	0
6	D05	P0	34.261	44.4535	10.2284	0
6	D06	Background	34.261	0	0	0
6	D07	P0	34.261	57.2253	10.0901	0
6	D08	P0	34.261	46.5708	8.03242	0
6	D09	P0	34.261	73.273	7.59009	0
6	D10	P0	34.261	55.0544	11.5422	0
6	D11	P0	34.261	-7.38218	0.623366	0
6	D12	P0	34.261	88.2545	13.806	0
6	E01	P0	34.261	56.5594	7.82055	0
6	E02	P0	34.261	51.2828	6.25181	0
6	E03	P0	34.261	53.1066	6.0998	0
6	E04	P0	34.261	31.0274	3.9561	0
6	E05	Background	34.261	0	0	0
6	E06	Background	34.261	0	0	0
6	E07	Background	34.261	0	0	0
6	E08	Background	34.261	0	0	0
6	E09	Background	34.261	0	0	0
6	E10	Background	34.261	0	0	0
6	E11	Background	34.261	0	0	0
6	E12	Background	34.261	0	0	0
6	F01	P7	34.261	69.4562	9.53435	0
6	F02	P7	34.261	78.0071	11.2401	0
6	F03	P7	34.261	104.979	20.6569	0
6	F04	P7	34.261	94.7561	19.3176	0
6	F05	P7	34.261	86.1373	14.9768	0
6	F06	P7	34.261	35.5619	4.42529	0
6	F07	P7	34.261	72.5132	14.9151	0
6	F08	P7	34.261	57.7423	9.12977	0
6	F09	P7	34.261	31.6298	3.99974	0
6	F10	P7	34.261	73.3528	11.6511	0
6	F11	P7	34.261	72.1953	17.3876	0
6	F12	P7	34.261	50.6097	4.38128	0
6	G01	Adult-female	34.261	179.506	187.158	0
6	G02	Adult-female	34.261	172.66	113.895	0
6	G03	Adult-female	34.261	170.383	78.0311	0
6	G04	Adult-female	34.261	177.443	132.313	0
6	G05	Adult-female	34.261	166.554	78.6039	0
6	G06	Adult-female	34.261	175.602	122.054	0
6	G07	P7	34.261	5.99166	0.357953	0
6	G08	P7	34.261	68.1807	12.6843	0
6	G09	P7	34.261	95.8803	18.4564	0
6	G10	P7	34.261	66.7131	14.5243	0
6	G11	P7	34.261	115.213	14.5938	0
6	G12	P7	34.261	108.654	15.2581	0
6	H01	Background	34.261	0	0	0
6	H02	Background	34.261	0	0	0
6	H03	Background	34.261	0	0	0
6	H04	Background	34.261	0	0	0
6	H05	Background	34.261	0	0	0
6	H06	Background	34.261	0	0	0
6	H07	Background	34.261	0	0	0
6	H08	Background	34.261	0	0	0
6	H09	P7	34.261	64.5159	7.33283	0
6	H10	P7	34.261	122.094	26.5087	0
6	H11	Background	34.261	0	0	0
6	H12	Background	34.261	0	0	0
7	A01	Background	40.9574	0	0	0
7	A02	Background	40.9574	0	0	0
7	A03	Background	40.9574	0	0	0
7	A04	Background	40.9574	0	0	0
7	A05	Background	40.9574	0	0	0
7	A06	Background	40.9574	0	0	0
7	A07	Background	40.9574	0	0	0
7	A08	Background	40.9574	0	0	0
7	A09	Background	40.9574	0	0	0
7	A10	Background	40.9574	0	0	0
7	A11	Background	40.9574	0	0	0
7	A12	Background	40.9574	0	0	0
7	B01	unpublished data.5	40.9574	61.056	47.305	0
7	B02	unpublished data.5	40.9574	63.1656	38.2616	0
7	B03	unpublished data.5	40.9574	67.7358	26.8337	0
7	B04	unpublished data.5	40.9574	57.8221	29.6598	0
7	B05	unpublished data.5	40.9574	66.842	38.2295	0
7	B06	unpublished data.5	40.9574	27.8903	38.0733	0
7	B07	unpublished data.5	40.9574	94.7716	55.5287	0
7	B08	unpublished data.5	40.9574	77.822	53.028	0
7	B09	unpublished data.5	40.9574	59.4493	45.0035	0
7	B10	unpublished data.5	40.9574	64.7071	59.4779	0
7	B11	unpublished data.5	40.9574	86.8763	44.1516	0
7	B12	unpublished data.5	40.9574	86.7227	29.9885	0
7	C01	unpublished data.5	40.9574	73.4108	57.3503	0
7	C02	unpublished data.5	40.9574	80.6824	28.0716	0
7	C03	unpublished data.5	40.9574	58.9934	52.6782	0
7	C04	unpublished data.5	40.9574	84.8571	79.2113	0
7	C05	unpublished data.5	40.9574	62.3576	38.4331	0
7	C06	Background	40.9574	0	0	0
7	C07	unpublished data.5	40.9574	76.8647	45.4771	0
7	C08	unpublished data.5	40.9574	97.1085	52.7371	0
7	C09	Background	40.9574	0	0	0
7	C10	Background	40.9574	0	0	0
7	C11	Background	40.9574	0	0	0
7	C12	Background	40.9574	0	0	0
7	D01	P0	40.9574	33.9439	14.0099	0
7	D02	P0	40.9574	27.8567	18.7671	0
7	D03	P0	40.9574	47.5729	11.1872	0
7	D04	P0	40.9574	26.538	12.8075	0
7	D05	P0	40.9574	32.1349	14.1515	0
7	D06	Background	40.9574	0	0	0
7	D07	P0	40.9574	36.5839	19.1309	0
7	D08	P0	40.9574	30.1874	13.3236	0
7	D09	P0	40.9574	32.9401	13.0363	0
7	D10	P0	40.9574	43.8902	20.8939	0
7	D11	P0	40.9574	-7.06004	1.49486	0
7	D12	P0	40.9574	53.4001	28.9784	0
7	E01	P0	40.9574	32.2364	16.5086	0
7	E02	P0	40.9574	34.6348	12.1736	0
7	E03	P0	40.9574	33.5811	13.5098	0
7	E04	P0	40.9574	17.8428	12.3067	0
7	E05	Background	40.9574	0	0	0
7	E06	Background	40.9574	0	0	0
7	E07	Background	40.9574	0	0	0
7	E08	Background	40.9574	0	0	0
7	E09	Background	40.9574	0	0	0
7	E10	Background	40.9574	0	0	0
7	E11	Background	40.9574	0	0	0
7	E12	Background	40.9574	0	0	0
7	F01	P7	40.9574	36.2147	25.6956	0
7	F02	P7	40.9574	62.19	15.2379	0
7	F03	P7	40.9574	71.2523	37.4925	0
7	F04	P7	40.9574	73.7965	29.6843	0
7	F05	P7	40.9574	59.3368	25.607	0
7	F06	P7	40.9574	17.6505	14.5241	0
7	F07	P7	40.9574	55.9764	26.5757	0
7	F08	P7	40.9574	46.4921	12.7703	0
7	F09	P7	40.9574	23.4034	8.09671	0
7	F10	P7	40.9574	57.107	18.7385	0
7	F11	P7	40.9574	56.9101	27.604	0
7	F12	P7	40.9574	41.3421	7.5599	0
7	G01	Adult-female	40.9574	175.098	187.415	0
7	G02	Adult-female	40.9574	162.062	135.104	0
7	G03	Adult-female	40.9574	154.615	92.1973	0
7	G04	Adult-female	40.9574	159.383	155.18	0
7	G05	Adult-female	40.9574	151.364	95.1181	0
7	G06	Adult-female	40.9574	165.861	139.083	0
7	G07	P7	40.9574	7.72814	0.623836	0
7	G08	P7	40.9574	50.0814	22.6206	0
7	G09	P7	40.9574	73.2697	33.3597	0
7	G10	P7	40.9574	54.1443	21.5021	0
7	G11	P7	40.9574	65.273	33.7381	0
7	G12	P7	40.9574	79.632	29.6197	0
7	H01	Background	40.9574	0	0	0
7	H02	Background	40.9574	0	0	0
7	H03	Background	40.9574	0	0	0
7	H04	Background	40.9574	0	0	0
7	H05	Background	40.9574	0	0	0
7	H06	Background	40.9574	0	0	0
7	H07	Background	40.9574	0	0	0
7	H08	Background	40.9574	0	0	0
7	H09	P7	40.9574	34.7353	18.9891	0
7	H10	P7	40.9574	76.3244	51.2522	0
7	H11	Background	40.9574	0	0	0
7	H12	Background	40.9574	0	0	0
8	A01	Background	47.5559	0	0	0
8	A02	Background	47.5559	0	0	0
8	A03	Background	47.5559	0	0	0
8	A04	Background	47.5559	0	0	0
8	A05	Background	47.5559	0	0	0
8	A06	Background	47.5559	0	0	0
8	A07	Background	47.5559	0	0	0
8	A08	Background	47.5559	0	0	0
8	A09	Background	47.5559	0	0	0
8	A10	Background	47.5559	0	0	0
8	A11	Background	47.5559	0	0	0
8	A12	Background	47.5559	0	0	0
8	B01	unpublished data.5	47.5559	36.0369	58.0533	0
8	B02	unpublished data.5	47.5559	37.6097	51.2053	0
8	B03	unpublished data.5	47.5559	49.1975	34.3703	0
8	B04	unpublished data.5	47.5559	36.6457	42.902	0
8	B05	unpublished data.5	47.5559	42.5397	47.3559	0
8	B06	unpublished data.5	47.5559	16.1937	47.2288	0
8	B07	unpublished data.5	47.5559	55.6568	72.0896	0
8	B08	unpublished data.5	47.5559	45.4739	68.9872	0
8	B09	unpublished data.5	47.5559	30.9353	59.2762	0
8	B10	unpublished data.5	47.5559	33.3143	70.3957	0
8	B11	unpublished data.5	47.5559	44.6111	63.2283	0
8	B12	unpublished data.5	47.5559	56.4169	45.4133	0
8	C01	unpublished data.5	47.5559	53.382	71.5679	0
8	C02	unpublished data.5	47.5559	59.0015	37.5182	0
8	C03	unpublished data.5	47.5559	34.8291	64.9504	0
8	C04	unpublished data.5	47.5559	46.3095	92.1764	0
8	C05	unpublished data.5	47.5559	36.8122	49.9573	0
8	C06	Background	47.5559	0	0	0
8	C07	unpublished data.5	47.5559	41.869	58.5165	0
8	C08	unpublished data.5	47.5559	50.0688	73.2365	0
8	C09	Background	47.5559	0	0	0
8	C10	Background	47.5559	0	0	0
8	C11	Background	47.5559	0	0	0
8	C12	Background	47.5559	0	0	0
8	D01	P0	47.5559	17.5623	18.1881	0
8	D02	P0	47.5559	15.9312	23.3321	0
8	D03	P0	47.5559	31.7741	16.7374	0
8	D04	P0	47.5559	16.3239	16.4571	0
8	D05	P0	47.5559	22.9164	20.9362	0
8	D06	Background	47.5559	0	0	0
8	D07	P0	47.5559	23.5714	23.964	0
8	D08	P0	47.5559	13.9875	22.2277	0
8	D09	P0	47.5559	16.5851	19.8572	0
8	D10	P0	47.5559	30.4509	27.1393	0
8	D11	P0	47.5559	-6.99183	0.942548	0
8	D12	P0	47.5559	35.0507	35.2213	0
8	E01	P0	47.5559	20.0789	22.5247	0
8	E02	P0	47.5559	19.7667	18.512	0
8	E03	P0	47.5559	17.9499	18.2207	0
8	E04	P0	47.5559	9.771	16.1539	0
8	E05	Background	47.5559	0	0	0
8	E06	Background	47.5559	0	0	0
8	E07	Background	47.5559	0	0	0
8	E08	Background	47.5559	0	0	0
8	E09	Background	47.5559	0	0	0
8	E10	Background	47.5559	0	0	0
8	E11	Background	47.5559	0	0	0
8	E12	Background	47.5559	0	0	0
8	F01	P7	47.5559	23.2078	26.8305	0
8	F02	P7	47.5559	43.9716	19.7838	0
8	F03	P7	47.5559	44.7802	42.6803	0
8	F04	P7	47.5559	56.0031	33.7922	0
8	F05	P7	47.5559	34.2739	31.079	0
8	F06	P7	47.5559	9.07323	17.433	0
8	F07	P7	47.5559	39.1538	29.5072	0
8	F08	P7	47.5559	31.6505	18.748	0
8	F09	P7	47.5559	13.6721	10.9935	0
8	F10	P7	47.5559	41.4076	20.518	0
8	F11	P7	47.5559	40.4887	32.327	0
8	F12	P7	47.5559	25.3792	13.1374	0
8	G01	Adult-female	47.5559	177.88	185.572	0
8	G02	Adult-female	47.5559	151.356	156.025	0
8	G03	Adult-female	47.5559	143.825	112.926	0
8	G04	Adult-female	47.5559	133.834	168.735	0
8	G05	Adult-female	47.5559	134.693	114.587	0
8	G06	Adult-female	47.5559	154.065	151.187	0
8	G07	P7	47.5559	8.79902	0.111985	0
8	G08	P7	47.5559	29.2717	31.8411	0
8	G09	P7	47.5559	49.6608	39.2751	0
8	G10	P7	47.5559	40.1962	26.152	0
8	G11	P7	47.5559	32.5044	43.3774	0
8	G12	P7	47.5559	39.3218	40.4889	0
8	H01	Background	47.5559	0	0	0
8	H02	Background	47.5559	0	0	0
8	H03	Background	47.5559	0	0	0
8	H04	Background	47.5559	0	0	0
8	H05	Background	47.5559	0	0	0
8	H06	Background	47.5559	0	0	0
8	H07	Background	47.5559	0	0	0
8	H08	Background	47.5559	0	0	0
8	H09	P7	47.5559	19.9089	24.2293	0
8	H10	P7	47.5559	41.1392	64.1324	0
8	H11	Background	47.5559	0	0	0
8	H12	Background	47.5559	0	0	0
9	A01	Background	54.1597	0	0	0
9	A02	Background	54.1597	0	0	0
9	A03	Background	54.1597	0	0	0
9	A04	Background	54.1597	0	0	0
9	A05	Background	54.1597	0	0	0
9	A06	Background	54.1597	0	0	0
9	A07	Background	54.1597	0	0	0
9	A08	Background	54.1597	0	0	0
9	A09	Background	54.1597	0	0	0
9	A10	Background	54.1597	0	0	0
9	A11	Background	54.1597	0	0	0
9	A12	Background	54.1597	0	0	0
9	B01	unpublished data.5	54.1597	30.0196	58.6863	0
9	B02	unpublished data.5	54.1597	31.8877	53.3536	0
9	B03	unpublished data.5	54.1597	40.2981	38.0643	0
9	B04	unpublished data.5	54.1597	27.7627	46.2641	0
9	B05	unpublished data.5	54.1597	30.5034	51.5349	0
9	B06	unpublished data.5	54.1597	12.4094	49.5059	0
9	B07	unpublished data.5	54.1597	52.263	75.7581	0
9	B08	unpublished data.5	54.1597	34.3025	71.4209	0
9	B09	unpublished data.5	54.1597	26.1271	60.0414	0
9	B10	unpublished data.5	54.1597	29.3375	70.7615	0
9	B11	unpublished data.5	54.1597	35.0934	68.6541	0
9	B12	unpublished data.5	54.1597	39.4084	50.8189	0
9	C01	unpublished data.5	54.1597	46.1775	73.4886	0
9	C02	unpublished data.5	54.1597	45.3422	42.01	0
9	C03	unpublished data.5	54.1597	26.3945	66.1556	0
9	C04	unpublished data.5	54.1597	38.5904	92.1839	0
9	C05	unpublished data.5	54.1597	30.4627	52.1924	0
9	C06	Background	54.1597	0	0	0
9	C07	unpublished data.5	54.1597	34.8538	61.484	0
9	C08	unpublished data.5	54.1597	37.9618	76.033	0
9	C09	Background	54.1597	0	0	0
9	C10	Background	54.1597	0	0	0
9	C11	Background	54.1597	0	0	0
9	C12	Background	54.1597	0	0	0
9	D01	P0	54.1597	12.4857	19.6936	0
9	D02	P0	54.1597	15.736	23.8121	0
9	D03	P0	54.1597	22.696	19.1059	0
9	D04	P0	54.1597	12.5145	17.7975	0
9	D05	P0	54.1597	17.1857	23.4369	0
9	D06	Background	54.1597	0	0	0
9	D07	P0	54.1597	19.2939	25.6612	0
9	D08	P0	54.1597	5.91595	24.0414	0
9	D09	P0	54.1597	12.3056	21.7545	0
9	D10	P0	54.1597	23.8112	30.5768	0
9	D11	P0	54.1597	-7.15949	1.47408	0
9	D12	P0	54.1597	28.5994	37.1175	0
9	E01	P0	54.1597	14.7283	24.9104	0
9	E02	P0	54.1597	13.6116	19.7328	0
9	E03	P0	54.1597	13.5166	19.4403	0
9	E04	P0	54.1597	6.13596	17.41	0
9	E05	Background	54.1597	0	0	0
9	E06	Background	54.1597	0	0	0
9	E07	Background	54.1597	0	0	0
9	E08	Background	54.1597	0	0	0
9	E09	Background	54.1597	0	0	0
9	E10	Background	54.1597	0	0	0
9	E11	Background	54.1597	0	0	0
9	E12	Background	54.1597	0	0	0
9	F01	P7	54.1597	20.2252	21.4124	0
9	F02	P7	54.1597	34.5845	16.9476	0
9	F03	P7	54.1597	33.9499	37.0191	0
9	F04	P7	54.1597	46.5864	32.7109	0
9	F05	P7	54.1597	25.8924	29.2779	0
9	F06	P7	54.1597	7.72394	15.0503	0
9	F07	P7	54.1597	30.5926	28.4459	0
9	F08	P7	54.1597	23.2084	17.6649	0
9	F09	P7	54.1597	9.5325	10.407	0
9	F10	P7	54.1597	31.0843	19.6833	0
9	F11	P7	54.1597	30.9543	31.9513	0
9	F12	P7	54.1597	15.9235	11.7762	0
9	G01	Adult-female	54.1597	175.803	185.78	0
9	G02	Adult-female	54.1597	136.606	166.985	0
9	G03	Adult-female	54.1597	122.76	125.897	0
9	G04	Adult-female	54.1597	113.89	175.309	0
9	G05	Adult-female	54.1597	117.778	128.109	0
9	G06	Adult-female	54.1597	140.838	157.088	0
9	G07	P7	54.1597	9.33037	0.575388	0
9	G08	P7	54.1597	21.5755	31.7229	0
9	G09	P7	54.1597	34.0319	40.1207	0
9	G10	P7	54.1597	31.3732	27.3649	0
9	G11	P7	54.1597	24.826	42.8936	0
9	G12	P7	54.1597	30.3047	33.1896	0
9	H01	Background	54.1597	0	0	0
9	H02	Background	54.1597	0	0	0
9	H03	Background	54.1597	0	0	0
9	H04	Background	54.1597	0	0	0
9	H05	Background	54.1597	0	0	0
9	H06	Background	54.1597	0	0	0
9	H07	Background	54.1597	0	0	0
9	H08	Background	54.1597	0	0	0
9	H09	P7	54.1597	14.8512	22.6101	0
9	H10	P7	54.1597	30.2526	54.6675	0
9	H11	Background	54.1597	0	0	0
9	H12	Background	54.1597	0	0	0
10	A01	Background	60.7681	0	0	0
10	A02	Background	60.7681	0	0	0
10	A03	Background	60.7681	0	0	0
10	A04	Background	60.7681	0	0	0
10	A05	Background	60.7681	0	0	0
10	A06	Background	60.7681	0	0	0
10	A07	Background	60.7681	0	0	0
10	A08	Background	60.7681	0	0	0
10	A09	Background	60.7681	0	0	0
10	A10	Background	60.7681	0	0	0
10	A11	Background	60.7681	0	0	0
10	A12	Background	60.7681	0	0	0
10	B01	unpublished data.5	60.7681	27.0785	59.1803	0
10	B02	unpublished data.5	60.7681	29.2881	52.3042	0
10	B03	unpublished data.5	60.7681	34.7037	38.9532	0
10	B04	unpublished data.5	60.7681	23.7251	46.8799	0
10	B05	unpublished data.5	60.7681	25.9281	52.3413	0
10	B06	unpublished data.5	60.7681	12.2725	49.4389	0
10	B07	unpublished data.5	60.7681	48.3923	74.8349	0
10	B08	unpublished data.5	60.7681	29.945	70.3285	0
10	B09	unpublished data.5	60.7681	24.2884	57.9429	0
10	B10	unpublished data.5	60.7681	27.6785	70.2767	0
10	B11	unpublished data.5	60.7681	32.7805	69.5714	0
10	B12	unpublished data.5	60.7681	31.4979	52.2024	0
10	C01	unpublished data.5	60.7681	41.1052	72.6028	0
10	C02	unpublished data.5	60.7681	37.4423	43.4748	0
10	C03	unpublished data.5	60.7681	23.362	65.8881	0
10	C04	unpublished data.5	60.7681	36.0714	90.6099	0
10	C05	unpublished data.5	60.7681	26.8038	52.0339	0
10	C06	Background	60.7681	0	0	0
10	C07	unpublished data.5	60.7681	32.0574	61.8877	0
10	C08	unpublished data.5	60.7681	34.4404	76.8861	0
10	C09	Background	60.7681	0	0	0
10	C10	Background	60.7681	0	0	0
10	C11	Background	60.7681	0	0	0
10	C12	Background	60.7681	0	0	0
10	D01	P0	60.7681	9.29343	20.2156	0
10	D02	P0	60.7681	11.3385	23.5914	0
10	D03	P0	60.7681	18.2524	19.9701	0
10	D04	P0	60.7681	10.5237	18.8452	0
10	D05	P0	60.7681	13.2261	25.2201	0
10	D06	Background	60.7681	0	0	0
10	D07	P0	60.7681	16.391	26.2951	0
10	D08	P0	60.7681	2.69873	25.4649	0
10	D09	P0	60.7681	10.3551	21.8233	0
10	D10	P0	60.7681	20.1425	31.0466	0
10	D11	P0	60.7681	-7.55906	1.57502	0
10	D12	P0	60.7681	25.6544	36.442	0
10	E01	P0	60.7681	11.6455	25.9242	0
10	E02	P0	60.7681	11.1302	20.8197	0
10	E03	P0	60.7681	11.6685	19.9636	0
10	E04	P0	60.7681	4.2266	17.5294	0
10	E05	Background	60.7681	0	0	0
10	E06	Background	60.7681	0	0	0
10	E07	Background	60.7681	0	0	0
10	E08	Background	60.7681	0	0	0
10	E09	Background	60.7681	0	0	0
10	E10	Background	60.7681	0	0	0
10	E11	Background	60.7681	0	0	0
10	E12	Background	60.7681	0	0	0
10	F01	P7	60.7681	20.1275	17.6008	0
10	F02	P7	60.7681	30.201	16.6804	0
10	F03	P7	60.7681	30.2198	34.6977	0
10	F04	P7	60.7681	42.1106	31.966	0
10	F05	P7	60.7681	22.6139	27.5299	0
10	F06	P7	60.7681	7.49585	12.9876	0
10	F07	P7	60.7681	26.5802	26.1581	0
10	F08	P7	60.7681	18.8868	16.374	0
10	F09	P7	60.7681	8.85257	9.93202	0
10	F10	P7	60.7681	27.2046	19.4534	0
10	F11	P7	60.7681	26.2502	30.1064	0
10	F12	P7	60.7681	13.8364	9.22806	0
10	G01	Adult-female	60.7681	153.671	185.778	0
10	G02	Adult-female	60.7681	118.169	170.447	0
10	G03	Adult-female	60.7681	100.176	130.16	0
10	G04	Adult-female	60.7681	99.5078	177.659	0
10	G05	Adult-female	60.7681	101.182	134.75	0
10	G06	Adult-female	60.7681	122.769	156.893	0
10	G07	P7	60.7681	9.5493	0.618606	0
10	G08	P7	60.7681	18.6681	29.0234	0
10	G09	P7	60.7681	26.5448	37.9181	0
10	G10	P7	60.7681	27.2952	26.8632	0
10	G11	P7	60.7681	22.7246	42.2337	0
10	G12	P7	60.7681	29.1089	27.1306	0
10	H01	Background	60.7681	0	0	0
10	H02	Background	60.7681	0	0	0
10	H03	Background	60.7681	0	0	0
10	H04	Background	60.7681	0	0	0
10	H05	Background	60.7681	0	0	0
10	H06	Background	60.7681	0	0	0
10	H07	Background	60.7681	0	0	0
10	H08	Background	60.7681	0	0	0
10	H09	P7	60.7681	16.1983	20.3481	0
10	H10	P7	60.7681	26.9588	45.9138	0
10	H11	Background	60.7681	0	0	0
10	H12	Background	60.7681	0	0	0
11	A01	Background	67.3659	0	0	0
11	A02	Background	67.3659	0	0	0
11	A03	Background	67.3659	0	0	0
11	A04	Background	67.3659	0	0	0
11	A05	Background	67.3659	0	0	0
11	A06	Background	67.3659	0	0	0
11	A07	Background	67.3659	0	0	0
11	A08	Background	67.3659	0	0	0
11	A09	Background	67.3659	0	0	0
11	A10	Background	67.3659	0	0	0
11	A11	Background	67.3659	0	0	0
11	A12	Background	67.3659	0	0	0
11	B01	unpublished data.5	67.3659	26.2092	59.3371	0
11	B02	unpublished data.5	67.3659	28.1497	51.6808	0
11	B03	unpublished data.5	67.3659	31.2425	38.9705	0
11	B04	unpublished data.5	67.3659	21.44	46.5616	0
11	B05	unpublished data.5	67.3659	23.8394	52.1464	0
11	B06	unpublished data.5	67.3659	13.0217	48.7511	0
11	B07	unpublished data.5	67.3659	48.8036	74.7055	0
11	B08	unpublished data.5	67.3659	27.546	69.228	0
11	B09	unpublished data.5	67.3659	23.4371	56.3943	0
11	B10	unpublished data.5	67.3659	26.7008	69.2955	0
11	B11	unpublished data.5	67.3659	32.0375	69.46	0
11	B12	unpublished data.5	67.3659	28.1945	52.3451	0
11	C01	unpublished data.5	67.3659	38.5721	71.8599	0
11	C02	unpublished data.5	67.3659	32.6761	43.4233	0
11	C03	unpublished data.5	67.3659	21.251	65.6134	0
11	C04	unpublished data.5	67.3659	34.6577	89.5861	0
11	C05	unpublished data.5	67.3659	25.5639	51.1505	0
11	C06	Background	67.3659	0	0	0
11	C07	unpublished data.5	67.3659	30.1065	61.2454	0
11	C08	unpublished data.5	67.3659	32.8389	74.5087	0
11	C09	Background	67.3659	0	0	0
11	C10	Background	67.3659	0	0	0
11	C11	Background	67.3659	0	0	0
11	C12	Background	67.3659	0	0	0
11	D01	P0	67.3659	8.1999	19.612	0
11	D02	P0	67.3659	11.5551	22.9973	0
11	D03	P0	67.3659	15.3347	20.1255	0
11	D04	P0	67.3659	9.08874	18.5892	0
11	D05	P0	67.3659	10.2188	25.6316	0
11	D06	Background	67.3659	0	0	0
11	D07	P0	67.3659	16.0707	26.797	0
11	D08	P0	67.3659	1.1134	24.7819	0
11	D09	P0	67.3659	9.28507	21.4905	0
11	D10	P0	67.3659	18.0488	31.095	0
11	D11	P0	67.3659	-8.1605	1.84284	0
11	D12	P0	67.3659	24.2875	36.0787	0
11	E01	P0	67.3659	9.69897	25.3784	0
11	E02	P0	67.3659	9.76113	20.4071	0
11	E03	P0	67.3659	10.6547	19.6411	0
11	E04	P0	67.3659	2.95418	17.3648	0
11	E05	Background	67.3659	0	0	0
11	E06	Background	67.3659	0	0	0
11	E07	Background	67.3659	0	0	0
11	E08	Background	67.3659	0	0	0
11	E09	Background	67.3659	0	0	0
11	E10	Background	67.3659	0	0	0
11	E11	Background	67.3659	0	0	0
11	E12	Background	67.3659	0	0	0
11	F01	P7	67.3659	21.7183	16.2378	0
11	F02	P7	67.3659	30.0774	17.1781	0
11	F03	P7	67.3659	30.112	33.9073	0
11	F04	P7	67.3659	40.6103	31.464	0
11	F05	P7	67.3659	22.1703	26.7946	0
11	F06	P7	67.3659	7.78981	11.6336	0
11	F07	P7	67.3659	24.1667	25.5825	0
11	F08	P7	67.3659	17.1643	14.1368	0
11	F09	P7	67.3659	8.56025	9.0706	0
11	F10	P7	67.3659	26.3062	18.8112	0
11	F11	P7	67.3659	24.5242	29.1569	0
11	F12	P7	67.3659	14.3039	8.88725	0
11	G01	Adult-female	67.3659	133.858	185.933	0
11	G02	Adult-female	67.3659	105.505	166.335	0
11	G03	Adult-female	67.3659	86.1615	129.271	0
11	G04	Adult-female	67.3659	90.8005	174.819	0
11	G05	Adult-female	67.3659	87.2119	133.482	0
11	G06	Adult-female	67.3659	108.277	155.106	0
11	G07	P7	67.3659	9.68736	0.520028	0
11	G08	P7	67.3659	16.833	25.661	0
11	G09	P7	67.3659	24.208	35.0533	0
11	G10	P7	67.3659	23.8374	25.9706	0
11	G11	P7	67.3659	22.2444	40.5079	0
11	G12	P7	67.3659	28.6202	25.847	0
11	H01	Background	67.3659	0	0	0
11	H02	Background	67.3659	0	0	0
11	H03	Background	67.3659	0	0	0
11	H04	Background	67.3659	0	0	0
11	H05	Background	67.3659	0	0	0
11	H06	Background	67.3659	0	0	0
11	H07	Background	67.3659	0	0	0
11	H08	Background	67.3659	0	0	0
11	H09	P7	67.3659	15.2298	19.5607	0
11	H10	P7	67.3659	26.2395	43.934	0
11	H11	Background	67.3659	0	0	0
11	H12	Background	67.3659	0	0	0
12	A01	Background	73.9816	0	0	0
12	A02	Background	73.9816	0	0	0
12	A03	Background	73.9816	0	0	0
12	A04	Background	73.9816	0	0	0
12	A05	Background	73.9816	0	0	0
12	A06	Background	73.9816	0	0	0
12	A07	Background	73.9816	0	0	0
12	A08	Background	73.9816	0	0	0
12	A09	Background	73.9816	0	0	0
12	A10	Background	73.9816	0	0	0
12	A11	Background	73.9816	0	0	0
12	A12	Background	73.9816	0	0	0
12	B01	unpublished data.5	73.9816	26.0342	57.5141	0
12	B02	unpublished data.5	73.9816	27.7548	51.2681	0
12	B03	unpublished data.5	73.9816	30.7304	38.9136	0
12	B04	unpublished data.5	73.9816	19.8205	46.4452	0
12	B05	unpublished data.5	73.9816	22.9613	51.195	0
12	B06	unpublished data.5	73.9816	11.1615	47.6498	0
12	B07	unpublished data.5	73.9816	48.2124	73.4339	0
12	B08	unpublished data.5	73.9816	26.2986	67.1118	0
12	B09	unpublished data.5	73.9816	23.6063	55.688	0
12	B10	unpublished data.5	73.9816	26.8548	67.4248	0
12	B11	unpublished data.5	73.9816	31.9318	68.0031	0
12	B12	unpublished data.5	73.9816	26.9022	52.3481	0
12	C01	unpublished data.5	73.9816	37.8207	70.2375	0
12	C02	unpublished data.5	73.9816	28.9793	43.7983	0
12	C03	unpublished data.5	73.9816	20.6747	64.4417	0
12	C04	unpublished data.5	73.9816	34.291	87.4863	0
12	C05	unpublished data.5	73.9816	25.5288	49.9099	0
12	C06	Background	73.9816	0	0	0
12	C07	unpublished data.5	73.9816	29.2674	60.8053	0
12	C08	unpublished data.5	73.9816	32.4514	72.9251	0
12	C09	Background	73.9816	0	0	0
12	C10	Background	73.9816	0	0	0
12	C11	Background	73.9816	0	0	0
12	C12	Background	73.9816	0	0	0
12	D01	P0	73.9816	7.55598	18.4464	0
12	D02	P0	73.9816	12.4039	22.4167	0
12	D03	P0	73.9816	15.0202	19.9295	0
12	D04	P0	73.9816	7.94589	18.5798	0
12	D05	P0	73.9816	7.67998	25.2946	0
12	D06	Background	73.9816	0	0	0
12	D07	P0	73.9816	15.8595	26.3044	0
12	D08	P0	73.9816	0.680761	24.256	0
12	D09	P0	73.9816	8.68383	20.2054	0
12	D10	P0	73.9816	16.3629	30.9118	0
12	D11	P0	73.9816	-8.16704	1.39742	0
12	D12	P0	73.9816	23.5356	35.4375	0
12	E01	P0	73.9816	8.80552	24.6103	0
12	E02	P0	73.9816	8.86581	19.99	0
12	E03	P0	73.9816	10.161	19.4777	0
12	E04	P0	73.9816	2.44144	16.9094	0
12	E05	Background	73.9816	0	0	0
12	E06	Background	73.9816	0	0	0
12	E07	Background	73.9816	0	0	0
12	E08	Background	73.9816	0	0	0
12	E09	Background	73.9816	0	0	0
12	E10	Background	73.9816	0	0	0
12	E11	Background	73.9816	0	0	0
12	E12	Background	73.9816	0	0	0
12	F01	P7	73.9816	24.6258	14.8045	0
12	F02	P7	73.9816	33.9912	17.1436	0
12	F03	P7	73.9816	31.5197	33.9831	0
12	F04	P7	73.9816	40.4676	31.7122	0
12	F05	P7	73.9816	24.5097	26.5215	0
12	F06	P7	73.9816	8.26163	11.2348	0
12	F07	P7	73.9816	22.4378	24.2368	0
12	F08	P7	73.9816	16.9172	14.1331	0
12	F09	P7	73.9816	9.41138	8.60669	0
12	F10	P7	73.9816	26.6986	18.7907	0
12	F11	P7	73.9816	24.2039	29.4795	0
12	F12	P7	73.9816	14.9318	8.51238	0
12	G01	Adult-female	73.9816	118.894	184.913	0
12	G02	Adult-female	73.9816	96.7605	161.086	0
12	G03	Adult-female	73.9816	79.0061	123.17	0
12	G04	Adult-female	73.9816	83.9677	167.955	0
12	G05	Adult-female	73.9816	81.4266	132.355	0
12	G06	Adult-female	73.9816	99.845	151.185	0
12	G07	P7	73.9816	9.6733	0.841091	0
12	G08	P7	73.9816	15.9907	24.4696	0
12	G09	P7	73.9816	22.0841	34.274	0
12	G10	P7	73.9816	21.7612	24.6939	0
12	G11	P7	73.9816	23.0879	37.8404	0
12	G12	P7	73.9816	32.1602	25.221	0
12	H01	Background	73.9816	0	0	0
12	H02	Background	73.9816	0	0	0
12	H03	Background	73.9816	0	0	0
12	H04	Background	73.9816	0	0	0
12	H05	Background	73.9816	0	0	0
12	H06	Background	73.9816	0	0	0
12	H07	Background	73.9816	0	0	0
12	H08	Background	73.9816	0	0	0
12	H09	P7	73.9816	17.5806	18.4613	0
12	H10	P7	73.9816	27.6892	43.1945	0
12	H11	Background	73.9816	0	0	0
12	H12	Background	73.9816	0	0	0
13	A01	Background	80.589	0	0	0
13	A02	Background	80.589	0	0	0
13	A03	Background	80.589	0	0	0
13	A04	Background	80.589	0	0	0
13	A05	Background	80.589	0	0	0
13	A06	Background	80.589	0	0	0
13	A07	Background	80.589	0	0	0
13	A08	Background	80.589	0	0	0
13	A09	Background	80.589	0	0	0
13	A10	Background	80.589	0	0	0
13	A11	Background	80.589	0	0	0
13	A12	Background	80.589	0	0	0
13	B01	unpublished data.5	80.589	26.841	56.3535	0
13	B02	unpublished data.5	80.589	28.7697	52.1103	0
13	B03	unpublished data.5	80.589	29.9935	38.7246	0
13	B04	unpublished data.5	80.589	19.2326	45.2164	0
13	B05	unpublished data.5	80.589	22.3306	50.3704	0
13	B06	unpublished data.5	80.589	13.1601	47.2504	0
13	B07	unpublished data.5	80.589	49.1146	71.5881	0
13	B08	unpublished data.5	80.589	26.113	66.853	0
13	B09	unpublished data.5	80.589	22.9936	54.5094	0
13	B10	unpublished data.5	80.589	27.1427	66.354	0
13	B11	unpublished data.5	80.589	31.5127	67.0139	0
13	B12	unpublished data.5	80.589	26.5989	52.2396	0
13	C01	unpublished data.5	80.589	37.9531	68.101	0
13	C02	unpublished data.5	80.589	27.6737	43.8046	0
13	C03	unpublished data.5	80.589	20.3945	63.6957	0
13	C04	unpublished data.5	80.589	35.1276	86.6071	0
13	C05	unpublished data.5	80.589	26.7234	48.7812	0
13	C06	Background	80.589	0	0	0
13	C07	unpublished data.5	80.589	29.6299	59.6498	0
13	C08	unpublished data.5	80.589	33.2889	71.2174	0
13	C09	Background	80.589	0	0	0
13	C10	Background	80.589	0	0	0
13	C11	Background	80.589	0	0	0
13	C12	Background	80.589	0	0	0
13	D01	P0	80.589	7.88208	18.2454	0
13	D02	P0	80.589	12.4096	21.7449	0
13	D03	P0	80.589	14.664	19.0811	0
13	D04	P0	80.589	7.31848	17.7965	0
13	D05	P0	80.589	7.55671	25.2084	0
13	D06	Background	80.589	0	0	0
13	D07	P0	80.589	15.4011	26.0329	0
13	D08	P0	80.589	0.218673	23.9483	0
13	D09	P0	80.589	8.74188	19.4685	0
13	D10	P0	80.589	15.1283	29.7239	0
13	D11	P0	80.589	-8.6523	1.53684	0
13	D12	P0	80.589	22.6975	34.8836	0
13	E01	P0	80.589	8.60604	22.716	0
13	E02	P0	80.589	8.93348	19.5361	0
13	E03	P0	80.589	10.2299	19.0365	0
13	E04	P0	80.589	2.3594	16.5644	0
13	E05	Background	80.589	0	0	0
13	E06	Background	80.589	0	0	0
13	E07	Background	80.589	0	0	0
13	E08	Background	80.589	0	0	0
13	E09	Background	80.589	0	0	0
13	E10	Background	80.589	0	0	0
13	E11	Background	80.589	0	0	0
13	E12	Background	80.589	0	0	0
13	F01	P7	80.589	28.458	14.8367	0
13	F02	P7	80.589	41.2494	17.1835	0
13	F03	P7	80.589	34.9106	33.7858	0
13	F04	P7	80.589	42.072	31.6608	0
13	F05	P7	80.589	28.5433	26.4638	0
13	F06	P7	80.589	9.55929	10.2592	0
13	F07	P7	80.589	21.9956	23.7151	0
13	F08	P7	80.589	18.1582	14.3185	0
13	F09	P7	80.589	10.5035	8.39672	0
13	F10	P7	80.589	27.7912	18.4674	0
13	F11	P7	80.589	24.8645	28.8269	0
13	F12	P7	80.589	16.2477	8.53492	0
13	G01	Adult-female	80.589	110.136	183.64	0
13	G02	Adult-female	80.589	92.2174	152.68	0
13	G03	Adult-female	80.589	75.8509	117.261	0
13	G04	Adult-female	80.589	81.7613	163.78	0
13	G05	Adult-female	80.589	77.6718	128.759	0
13	G06	Adult-female	80.589	95.8958	147.324	0
13	G07	P7	80.589	9.93122	0.788671	0
13	G08	P7	80.589	16.2069	24.7742	0
13	G09	P7	80.589	20.8312	34.9504	0
13	G10	P7	80.589	20.9919	24.3114	0
13	G11	P7	80.589	25.006	36.1372	0
13	G12	P7	80.589	39.1827	25.5557	0
13	H01	Background	80.589	0	0	0
13	H02	Background	80.589	0	0	0
13	H03	Background	80.589	0	0	0
13	H04	Background	80.589	0	0	0
13	H05	Background	80.589	0	0	0
13	H06	Background	80.589	0	0	0
13	H07	Background	80.589	0	0	0
13	H08	Background	80.589	0	0	0
13	H09	P7	80.589	15.2089	18.9516	0
13	H10	P7	80.589	30.6582	40.3507	0
13	H11	Background	80.589	0	0	0
13	H12	Background	80.589	0	0	0
14	A01	Background	87.1878	0	0	0
14	A02	Background	87.1878	0	0	0
14	A03	Background	87.1878	0	0	0
14	A04	Background	87.1878	0	0	0
14	A05	Background	87.1878	0	0	0
14	A06	Background	87.1878	0	0	0
14	A07	Background	87.1878	0	0	0
14	A08	Background	87.1878	0	0	0
14	A09	Background	87.1878	0	0	0
14	A10	Background	87.1878	0	0	0
14	A11	Background	87.1878	0	0	0
14	A12	Background	87.1878	0	0	0
14	B01	unpublished data.5	87.1878	28.0377	55.3825	0
14	B02	unpublished data.5	87.1878	29.2133	50.0555	0
14	B03	unpublished data.5	87.1878	29.7134	38.3518	0
14	B04	unpublished data.5	87.1878	19.5895	43.6408	0
14	B05	unpublished data.5	87.1878	22.5029	49.7483	0
14	B06	unpublished data.5	87.1878	15.5749	46.2993	0
14	B07	unpublished data.5	87.1878	49.4461	69.7263	0
14	B08	unpublished data.5	87.1878	26.2404	66.3093	0
14	B09	unpublished data.5	87.1878	22.0168	53.7476	0
14	B10	unpublished data.5	87.1878	28.0258	65.2768	0
14	B11	unpublished data.5	87.1878	31.0627	66.681	0
14	B12	unpublished data.5	87.1878	27.2638	52.2928	0
14	C01	unpublished data.5	87.1878	37.9947	67.0245	0
14	C02	unpublished data.5	87.1878	27.2945	43.8675	0
14	C03	unpublished data.5	87.1878	20.9017	62.8795	0
14	C04	unpublished data.5	87.1878	37.0872	85.2305	0
14	C05	unpublished data.5	87.1878	28.4842	48.7869	0
14	C06	Background	87.1878	0	0	0
14	C07	unpublished data.5	87.1878	30.8679	59.2605	0
14	C08	unpublished data.5	87.1878	35.3329	69.879	0
14	C09	Background	87.1878	0	0	0
14	C10	Background	87.1878	0	0	0
14	C11	Background	87.1878	0	0	0
14	C12	Background	87.1878	0	0	0
14	D01	P0	87.1878	9.1879	18.3144	0
14	D02	P0	87.1878	8.61634	20.4105	0
14	D03	P0	87.1878	14.9491	18.9773	0
14	D04	P0	87.1878	7.39524	16.972	0
14	D05	P0	87.1878	8.37331	24.8234	0
14	D06	Background	87.1878	0	0	0
14	D07	P0	87.1878	14.8949	25.3874	0
14	D08	P0	87.1878	-0.0255085	23.136	0
14	D09	P0	87.1878	8.94915	18.8159	0
14	D10	P0	87.1878	13.7394	29.367	0
14	D11	P0	87.1878	-8.31827	1.58188	0
14	D12	P0	87.1878	23.2671	34.5703	0
14	E01	P0	87.1878	9.07658	20.6814	0
14	E02	P0	87.1878	9.41622	18.9232	0
14	E03	P0	87.1878	10.5677	18.3187	0
14	E04	P0	87.1878	2.5131	16.2369	0
14	E05	Background	87.1878	0	0	0
14	E06	Background	87.1878	0	0	0
14	E07	Background	87.1878	0	0	0
14	E08	Background	87.1878	0	0	0
14	E09	Background	87.1878	0	0	0
14	E10	Background	87.1878	0	0	0
14	E11	Background	87.1878	0	0	0
14	E12	Background	87.1878	0	0	0
14	F01	P7	87.1878	33.0418	15.8912	0
14	F02	P7	87.1878	50.3926	17.5745	0
14	F03	P7	87.1878	40.1392	34.0797	0
14	F04	P7	87.1878	45.3025	31.5139	0
14	F05	P7	87.1878	33.9918	25.9328	0
14	F06	P7	87.1878	11.5259	10.2592	0
14	F07	P7	87.1878	23.4536	23.1317	0
14	F08	P7	87.1878	20.2659	14.7767	0
14	F09	P7	87.1878	12.021	8.66832	0
14	F10	P7	87.1878	29.7434	18.4803	0
14	F11	P7	87.1878	27.27	27.1299	0
14	F12	P7	87.1878	19.0161	8.81056	0
14	G01	Adult-female	87.1878	106.941	181.524	0
14	G02	Adult-female	87.1878	92.3685	158.745	0
14	G03	Adult-female	87.1878	75.6682	116.049	0
14	G04	Adult-female	87.1878	80.0558	158.112	0
14	G05	Adult-female	87.1878	76.5356	125.426	0
14	G06	Adult-female	87.1878	95.3402	142.682	0
14	G07	P7	87.1878	10.4807	0.7142	0
14	G08	P7	87.1878	17.8439	24.0487	0
14	G09	P7	87.1878	22.4451	35.0013	0
14	G10	P7	87.1878	21.5261	24.0394	0
14	G11	P7	87.1878	27.8974	33.2864	0
14	G12	P7	87.1878	49.9445	26.1817	0
14	H01	Background	87.1878	0	0	0
14	H02	Background	87.1878	0	0	0
14	H03	Background	87.1878	0	0	0
14	H04	Background	87.1878	0	0	0
14	H05	Background	87.1878	0	0	0
14	H06	Background	87.1878	0	0	0
14	H07	Background	87.1878	0	0	0
14	H08	Background	87.1878	0	0	0
14	H09	P7	87.1878	19.181	18.6527	0
14	H10	P7	87.1878	35.6585	37.9873	0
14	H11	Background	87.1878	0	0	0
14	H12	Background	87.1878	0	0	0
15	A01	Background	93.7879	0	0	0
15	A02	Background	93.7879	0	0	0
15	A03	Background	93.7879	0	0	0
15	A04	Background	93.7879	0	0	0
15	A05	Background	93.7879	0	0	0
15	A06	Background	93.7879	0	0	0
15	A07	Background	93.7879	0	0	0
15	A08	Background	93.7879	0	0	0
15	A09	Background	93.7879	0	0	0
15	A10	Background	93.7879	0	0	0
15	A11	Background	93.7879	0	0	0
15	A12	Background	93.7879	0	0	0
15	B01	unpublished data.5	93.7879	29.3527	55.1209	0
15	B02	unpublished data.5	93.7879	31.1449	49.7674	0
15	B03	unpublished data.5	93.7879	33.4121	38.739	0
15	B04	unpublished data.5	93.7879	19.7489	43.7139	0
15	B05	unpublished data.5	93.7879	22.696	49.1377	0
15	B06	unpublished data.5	93.7879	15.0279	46.1041	0
15	B07	unpublished data.5	93.7879	52.8203	68.92	0
15	B08	unpublished data.5	93.7879	27.1032	64.7257	0
15	B09	unpublished data.5	93.7879	25.2901	53.004	0
15	B10	unpublished data.5	93.7879	30.6884	65.597	0
15	B11	unpublished data.5	93.7879	32.9752	66.2639	0
15	B12	unpublished data.5	93.7879	27.8557	52.5094	0
15	C01	unpublished data.5	93.7879	40.7085	67.8338	0
15	C02	unpublished data.5	93.7879	26.8303	44.5682	0
15	C03	unpublished data.5	93.7879	21.0961	62.5299	0
15	C04	unpublished data.5	93.7879	39.194	84.3332	0
15	C05	unpublished data.5	93.7879	30.0919	47.9316	0
15	C06	Background	93.7879	0	0	0
15	C07	unpublished data.5	93.7879	31.0286	58.4609	0
15	C08	unpublished data.5	93.7879	37.0468	68.0903	0
15	C09	Background	93.7879	0	0	0
15	C10	Background	93.7879	0	0	0
15	C11	Background	93.7879	0	0	0
15	C12	Background	93.7879	0	0	0
15	D01	P0	93.7879	9.36085	17.6802	0
15	D02	P0	93.7879	14.9187	20.4583	0
15	D03	P0	93.7879	14.955	18.7135	0
15	D04	P0	93.7879	6.96256	17.1086	0
15	D05	P0	93.7879	7.11267	25.1832	0
15	D06	Background	93.7879	0	0	0
15	D07	P0	93.7879	16.1075	25.0596	0
15	D08	P0	93.7879	0.638317	22.4548	0
15	D09	P0	93.7879	9.47244	18.0248	0
15	D10	P0	93.7879	14.3386	29.0231	0
15	D11	P0	93.7879	-8.48502	1.30313	0
15	D12	P0	93.7879	23.7125	33.8565	0
15	E01	P0	93.7879	8.97391	21.4367	0
15	E02	P0	93.7879	9.0319	18.1201	0
15	E03	P0	93.7879	10.5879	18.3859	0
15	E04	P0	93.7879	2.29357	16.0108	0
15	E05	Background	93.7879	0	0	0
15	E06	Background	93.7879	0	0	0
15	E07	Background	93.7879	0	0	0
15	E08	Background	93.7879	0	0	0
15	E09	Background	93.7879	0	0	0
15	E10	Background	93.7879	0	0	0
15	E11	Background	93.7879	0	0	0
15	E12	Background	93.7879	0	0	0
15	F01	P7	93.7879	37.8759	16.5843	0
15	F02	P7	93.7879	58.6445	17.1671	0
15	F03	P7	93.7879	46.0009	34.9617	0
15	F04	P7	93.7879	49.6394	32.3155	0
15	F05	P7	93.7879	39.8422	25.6934	0
15	F06	P7	93.7879	13.0079	9.90034	0
15	F07	P7	93.7879	25.7466	23.0913	0
15	F08	P7	93.7879	23.0202	14.2282	0
15	F09	P7	93.7879	13.8109	8.30005	0
15	F10	P7	93.7879	32.4412	18.1752	0
15	F11	P7	93.7879	30.3508	25.5958	0
15	F12	P7	93.7879	22.029	9.35371	0
15	G01	Adult-female	93.7879	105.705	179.562	0
15	G02	Adult-female	93.7879	92.0692	158.782	0
15	G03	Adult-female	93.7879	75.8953	114.473	0
15	G04	Adult-female	93.7879	80.1195	154.816	0
15	G05	Adult-female	93.7879	75.9889	120.233	0
15	G06	Adult-female	93.7879	94.8735	136.013	0
15	G07	P7	93.7879	10.5158	0.714092	0
15	G08	P7	93.7879	19.4519	23.6479	0
15	G09	P7	93.7879	24.5936	35.1305	0
15	G10	P7	93.7879	21.6012	24.0184	0
15	G11	P7	93.7879	30.8085	32.8737	0
15	G12	P7	93.7879	60.5154	26.778	0
15	H01	Background	93.7879	0	0	0
15	H02	Background	93.7879	0	0	0
15	H03	Background	93.7879	0	0	0
15	H04	Background	93.7879	0	0	0
15	H05	Background	93.7879	0	0	0
15	H06	Background	93.7879	0	0	0
15	H07	Background	93.7879	0	0	0
15	H08	Background	93.7879	0	0	0
15	H09	P7	93.7879	16.4907	19.2265	0
15	H10	P7	93.7879	41.04	37.6153	0
15	H11	Background	93.7879	0	0	0
15	H12	Background	93.7879	0	0	0
16	A01	Background	100.394	0	0	0
16	A02	Background	100.394	0	0	0
16	A03	Background	100.394	0	0	0
16	A04	Background	100.394	0	0	0
16	A05	Background	100.394	0	0	0
16	A06	Background	100.394	0	0	0
16	A07	Background	100.394	0	0	0
16	A08	Background	100.394	0	0	0
16	A09	Background	100.394	0	0	0
16	A10	Background	100.394	0	0	0
16	A11	Background	100.394	0	0	0
16	A12	Background	100.394	0	0	0
16	B01	unpublished data.5	100.394	31.429	54.538	0
16	B02	unpublished data.5	100.394	31.8996	49.6225	0
16	B03	unpublished data.5	100.394	34.4633	39.0909	0
16	B04	unpublished data.5	100.394	21.0342	44.0197	0
16	B05	unpublished data.5	100.394	23.3127	48.8935	0
16	B06	unpublished data.5	100.394	18.116	46.4478	0
16	B07	unpublished data.5	100.394	53.4082	67.2693	0
16	B08	unpublished data.5	100.394	28.4895	63.0523	0
16	B09	unpublished data.5	100.394	25.2095	52.3844	0
16	B10	unpublished data.5	100.394	31.763	66.1406	0
16	B11	unpublished data.5	100.394	33.7134	65.6008	0
16	B12	unpublished data.5	100.394	29.5641	52.6568	0
16	C01	unpublished data.5	100.394	39.9236	67.499	0
16	C02	unpublished data.5	100.394	27.7053	45.0241	0
16	C03	unpublished data.5	100.394	22.7851	62.9705	0
16	C04	unpublished data.5	100.394	42.4081	83.9638	0
16	C05	unpublished data.5	100.394	32.4861	47.4838	0
16	C06	Background	100.394	0	0	0
16	C07	unpublished data.5	100.394	33.0574	57.8027	0
16	C08	unpublished data.5	100.394	39.6969	67.8105	0
16	C09	Background	100.394	0	0	0
16	C10	Background	100.394	0	0	0
16	C11	Background	100.394	0	0	0
16	C12	Background	100.394	0	0	0
16	D01	P0	100.394	9.27788	17.1278	0
16	D02	P0	100.394	9.38645	19.5094	0
16	D03	P0	100.394	13.5227	18.0936	0
16	D04	P0	100.394	7.46496	16.1994	0
16	D05	P0	100.394	8.15802	24.2084	0
16	D06	Background	100.394	0	0	0
16	D07	P0	100.394	16.3209	24.175	0
16	D08	P0	100.394	1.29047	21.9839	0
16	D09	P0	100.394	10.0489	17.0871	0
16	D10	P0	100.394	14.301	28.289	0
16	D11	P0	100.394	-8.65467	0.973632	0
16	D12	P0	100.394	24.3306	33.6246	0
16	E01	P0	100.394	9.29757	20.6174	0
16	E02	P0	100.394	9.68303	18.339	0
16	E03	P0	100.394	11.3667	18.1933	0
16	E04	P0	100.394	2.54861	15.8745	0
16	E05	Background	100.394	0	0	0
16	E06	Background	100.394	0	0	0
16	E07	Background	100.394	0	0	0
16	E08	Background	100.394	0	0	0
16	E09	Background	100.394	0	0	0
16	E10	Background	100.394	0	0	0
16	E11	Background	100.394	0	0	0
16	E12	Background	100.394	0	0	0
16	F01	P7	100.394	42.9872	17.2451	0
16	F02	P7	100.394	63.589	16.5122	0
16	F03	P7	100.394	52.9374	35.4567	0
16	F04	P7	100.394	55.2073	32.48	0
16	F05	P7	100.394	46.8404	25.6593	0
16	F06	P7	100.394	14.999	9.78916	0
16	F07	P7	100.394	29.6781	23.413	0
16	F08	P7	100.394	26.8699	14.6605	0
16	F09	P7	100.394	15.5983	8.01871	0
16	F10	P7	100.394	35.6189	18.5909	0
16	F11	P7	100.394	34.6517	24.8641	0
16	F12	P7	100.394	26.0721	9.69948	0
16	G01	Adult-female	100.394	106.494	176.993	0
16	G02	Adult-female	100.394	94.2114	155.555	0
16	G03	Adult-female	100.394	77.7642	111.044	0
16	G04	Adult-female	100.394	82.0919	153.092	0
16	G05	Adult-female	100.394	76.872	113.892	0
16	G06	Adult-female	100.394	95.8491	131.56	0
16	G07	P7	100.394	11.5249	0.482858	0
16	G08	P7	100.394	20.706	23.9115	0
16	G09	P7	100.394	28.0454	34.7367	0
16	G10	P7	100.394	23.1104	24.0316	0
16	G11	P7	100.394	34.4521	32.2531	0
16	G12	P7	100.394	73.1413	27.3027	0
16	H01	Background	100.394	0	0	0
16	H02	Background	100.394	0	0	0
16	H03	Background	100.394	0	0	0
16	H04	Background	100.394	0	0	0
16	H05	Background	100.394	0	0	0
16	H06	Background	100.394	0	0	0
16	H07	Background	100.394	0	0	0
16	H08	Background	100.394	0	0	0
16	H09	P7	100.394	20.5878	18.7494	0
16	H10	P7	100.394	46.3454	38.4801	0
16	H11	Background	100.394	0	0	0
16	H12	Background	100.394	0	0	0
17	A01	Background	107.028	0	0	0
17	A02	Background	107.028	0	0	0
17	A03	Background	107.028	0	0	0
17	A04	Background	107.028	0	0	0
17	A05	Background	107.028	0	0	0
17	A06	Background	107.028	0	0	0
17	A07	Background	107.028	0	0	0
17	A08	Background	107.028	0	0	0
17	A09	Background	107.028	0	0	0
17	A10	Background	107.028	0	0	0
17	A11	Background	107.028	0	0	0
17	A12	Background	107.028	0	0	0
17	B01	unpublished data.5	107.028	33.6245	54.7379	0
17	B02	unpublished data.5	107.028	33.7556	50.3834	0
17	B03	unpublished data.5	107.028	36.7724	39.1382	0
17	B04	unpublished data.5	107.028	22.2542	43.2227	0
17	B05	unpublished data.5	107.028	24.1071	49.5075	0
17	B06	unpublished data.5	107.028	19.3302	46.8138	0
17	B07	unpublished data.5	107.028	56.7305	67.2603	0
17	B08	unpublished data.5	107.028	29.9632	63.4807	0
17	B09	unpublished data.5	107.028	26.4279	52.5818	0
17	B10	unpublished data.5	107.028	33.9939	66.9347	0
17	B11	unpublished data.5	107.028	34.999	66.2558	0
17	B12	unpublished data.5	107.028	31.4661	53.0214	0
17	C01	unpublished data.5	107.028	42.8117	67.8274	0
17	C02	unpublished data.5	107.028	29.0837	44.6688	0
17	C03	unpublished data.5	107.028	24.1549	62.2282	0
17	C04	unpublished data.5	107.028	45.71	83.7202	0
17	C05	unpublished data.5	107.028	34.6304	47.934	0
17	C06	Background	107.028	0	0	0
17	C07	unpublished data.5	107.028	35.0332	58.0143	0
17	C08	unpublished data.5	107.028	42.283	66.7529	0
17	C09	Background	107.028	0	0	0
17	C10	Background	107.028	0	0	0
17	C11	Background	107.028	0	0	0
17	C12	Background	107.028	0	0	0
17	D01	P0	107.028	10.9674	17.0099	0
17	D02	P0	107.028	11.1439	19.3823	0
17	D03	P0	107.028	14.6084	17.8453	0
17	D04	P0	107.028	7.58341	15.798	0
17	D05	P0	107.028	8.31012	24.1042	0
17	D06	Background	107.028	0	0	0
17	D07	P0	107.028	16.3873	23.9241	0
17	D08	P0	107.028	2.07668	21.9551	0
17	D09	P0	107.028	10.8999	16.582	0
17	D10	P0	107.028	14.5711	28.1647	0
17	D11	P0	107.028	-8.77512	0.120939	0
17	D12	P0	107.028	25.1334	32.9604	0
17	E01	P0	107.028	9.85666	21.0482	0
17	E02	P0	107.028	10.302	17.8413	0
17	E03	P0	107.028	12.3854	18.1034	0
17	E04	P0	107.028	2.6154	15.0293	0
17	E05	Background	107.028	0	0	0
17	E06	Background	107.028	0	0	0
17	E07	Background	107.028	0	0	0
17	E08	Background	107.028	0	0	0
17	E09	Background	107.028	0	0	0
17	E10	Background	107.028	0	0	0
17	E11	Background	107.028	0	0	0
17	E12	Background	107.028	0	0	0
17	F01	P7	107.028	47.7081	17.8045	0
17	F02	P7	107.028	64.5383	16.0679	0
17	F03	P7	107.028	60.0022	36.3842	0
17	F04	P7	107.028	57.7226	29.7606	0
17	F05	P7	107.028	52.4298	25.3167	0
17	F06	P7	107.028	17.1092	10.118	0
17	F07	P7	107.028	33.9557	23.6439	0
17	F08	P7	107.028	31.3015	14.6382	0
17	F09	P7	107.028	17.6883	7.4912	0
17	F10	P7	107.028	38.5444	18.632	0
17	F11	P7	107.028	38.9671	24.5029	0
17	F12	P7	107.028	30.1769	10.1738	0
17	G01	Adult-female	107.028	108.419	176.038	0
17	G02	Adult-female	107.028	97.0641	154.971	0
17	G03	Adult-female	107.028	80.9693	108.478	0
17	G04	Adult-female	107.028	83.6161	150.785	0
17	G05	Adult-female	107.028	80.4793	110.719	0
17	G06	Adult-female	107.028	100.06	126.785	0
17	G07	P7	107.028	11.416	0.529839	0
17	G08	P7	107.028	22.0592	24.1829	0
17	G09	P7	107.028	31.4949	34.4356	0
17	G10	P7	107.028	25.4389	23.7134	0
17	G11	P7	107.028	38.4062	33.3666	0
17	G12	P7	107.028	80.3878	27.7356	0
17	H01	Background	107.028	0	0	0
17	H02	Background	107.028	0	0	0
17	H03	Background	107.028	0	0	0
17	H04	Background	107.028	0	0	0
17	H05	Background	107.028	0	0	0
17	H06	Background	107.028	0	0	0
17	H07	Background	107.028	0	0	0
17	H08	Background	107.028	0	0	0
17	H09	P7	107.028	21.527	18.6051	0
17	H10	P7	107.028	54.6361	39.0052	0
17	H11	Background	107.028	0	0	0
17	H12	Background	107.028	0	0	0
18	A01	Background	113.652	0	0	0
18	A02	Background	113.652	0	0	0
18	A03	Background	113.652	0	0	0
18	A04	Background	113.652	0	0	0
18	A05	Background	113.652	0	0	0
18	A06	Background	113.652	0	0	0
18	A07	Background	113.652	0	0	0
18	A08	Background	113.652	0	0	0
18	A09	Background	113.652	0	0	0
18	A10	Background	113.652	0	0	0
18	A11	Background	113.652	0	0	0
18	A12	Background	113.652	0	0	0
18	B01	unpublished data.5	113.652	36.2736	54.902	0
18	B02	unpublished data.5	113.652	36.6781	50.2701	0
18	B03	unpublished data.5	113.652	39.2536	39.4757	0
18	B04	unpublished data.5	113.652	23.8343	43.4217	0
18	B05	unpublished data.5	113.652	25.3756	49.5082	0
18	B06	unpublished data.5	113.652	21.2622	46.2786	0
18	B07	unpublished data.5	113.652	60.5648	68.38	0
18	B08	unpublished data.5	113.652	31.8629	63.3482	0
18	B09	unpublished data.5	113.652	28.0679	52.9225	0
18	B10	unpublished data.5	113.652	36.3978	66.6745	0
18	B11	unpublished data.5	113.652	36.4216	66.6938	0
18	B12	unpublished data.5	113.652	33.8997	53.7155	0
18	C01	unpublished data.5	113.652	46.253	68.2241	0
18	C02	unpublished data.5	113.652	30.9539	44.1162	0
18	C03	unpublished data.5	113.652	26.0674	61.6675	0
18	C04	unpublished data.5	113.652	49.016	83.0666	0
18	C05	unpublished data.5	113.652	36.574	48.0054	0
18	C06	Background	113.652	0	0	0
18	C07	unpublished data.5	113.652	37.8289	57.8245	0
18	C08	unpublished data.5	113.652	45.126	66.4414	0
18	C09	Background	113.652	0	0	0
18	C10	Background	113.652	0	0	0
18	C11	Background	113.652	0	0	0
18	C12	Background	113.652	0	0	0
18	D01	P0	113.652	12.5609	16.904	0
18	D02	P0	113.652	16.271	19.5396	0
18	D03	P0	113.652	18.4571	17.737	0
18	D04	P0	113.652	7.96004	15.7615	0
18	D05	P0	113.652	8.96825	24.084	0
18	D06	Background	113.652	0	0	0
18	D07	P0	113.652	18.2306	23.915	0
18	D08	P0	113.652	3.72861	21.5835	0
18	D09	P0	113.652	11.638	16.5768	0
18	D10	P0	113.652	15.4756	27.6144	0
18	D11	P0	113.652	-8.28436	0.0596764	0
18	D12	P0	113.652	25.9298	32.4443	0
18	E01	P0	113.652	10.6486	21.0701	0
18	E02	P0	113.652	11.1581	17.6695	0
18	E03	P0	113.652	13.3475	17.9343	0
18	E04	P0	113.652	3.14482	14.794	0
18	E05	Background	113.652	0	0	0
18	E06	Background	113.652	0	0	0
18	E07	Background	113.652	0	0	0
18	E08	Background	113.652	0	0	0
18	E09	Background	113.652	0	0	0
18	E10	Background	113.652	0	0	0
18	E11	Background	113.652	0	0	0
18	E12	Background	113.652	0	0	0
18	F01	P7	113.652	52.4198	18.1845	0
18	F02	P7	113.652	63.8208	15.7523	0
18	F03	P7	113.652	66.5741	36.9071	0
18	F04	P7	113.652	66.45	31.6954	0
18	F05	P7	113.652	56.3991	24.644	0
18	F06	P7	113.652	19.1719	10.453	0
18	F07	P7	113.652	38.8041	23.9616	0
18	F08	P7	113.652	35.9798	14.6614	0
18	F09	P7	113.652	19.1205	7.96622	0
18	F10	P7	113.652	41.6454	18.7208	0
18	F11	P7	113.652	44.2038	25.0282	0
18	F12	P7	113.652	34.2551	10.4417	0
18	G01	Adult-female	113.652	111.68	172.199	0
18	G02	Adult-female	113.652	100.303	151.44	0
18	G03	Adult-female	113.652	85.2777	105.727	0
18	G04	Adult-female	113.652	87.1098	147.916	0
18	G05	Adult-female	113.652	85.1702	107.47	0
18	G06	Adult-female	113.652	107.209	123.732	0
18	G07	P7	113.652	12.1164	0.433764	0
18	G08	P7	113.652	23.7581	24.3532	0
18	G09	P7	113.652	34.8501	35.1422	0
18	G10	P7	113.652	28.3706	23.3841	0
18	G11	P7	113.652	42.8231	33.7699	0
18	G12	P7	113.652	83.1331	27.3602	0
18	H01	Background	113.652	0	0	0
18	H02	Background	113.652	0	0	0
18	H03	Background	113.652	0	0	0
18	H04	Background	113.652	0	0	0
18	H05	Background	113.652	0	0	0
18	H06	Background	113.652	0	0	0
18	H07	Background	113.652	0	0	0
18	H08	Background	113.652	0	0	0
18	H09	P7	113.652	21.6253	19.0847	0
18	H10	P7	113.652	64.0552	39.5901	0
18	H11	Background	113.652	0	0	0
18	H12	Background	113.652	0	0	0
19	A01	Background	120.368	0	0	0
19	A02	Background	120.368	0	0	0
19	A03	Background	120.368	0	0	0
19	A04	Background	120.368	0	0	0
19	A05	Background	120.368	0	0	0
19	A06	Background	120.368	0	0	0
19	A07	Background	120.368	0	0	0
19	A08	Background	120.368	0	0	0
19	A09	Background	120.368	0	0	0
19	A10	Background	120.368	0	0	0
19	A11	Background	120.368	0	0	0
19	A12	Background	120.368	0	0	0
19	B01	unpublished data.5	120.368	96.0151	39.5157	0
19	B02	unpublished data.5	120.368	102.678	44.8604	0
19	B03	unpublished data.5	120.368	84.2515	33.1047	0
19	B04	unpublished data.5	120.368	62.1643	36.3302	0
19	B05	unpublished data.5	120.368	85.9096	45.6774	0
19	B06	unpublished data.5	120.368	48.3672	39.4544	0
19	B07	unpublished data.5	120.368	144.091	62.515	0
19	B08	unpublished data.5	120.368	100.098	53.6773	0
19	B09	unpublished data.5	120.368	99.6672	45.7989	0
19	B10	unpublished data.5	120.368	146.221	62.3649	0
19	B11	unpublished data.5	120.368	151.987	58.0991	0
19	B12	unpublished data.5	120.368	100.183	50.6609	0
19	C01	unpublished data.5	120.368	108.71	52.897	0
19	C02	unpublished data.5	120.368	85.2017	40.8113	0
19	C03	unpublished data.5	120.368	83.8044	52.9257	0
19	C04	unpublished data.5	120.368	145.41	67.2927	0
19	C05	unpublished data.5	120.368	105.001	43.6328	0
19	C06	Background	120.368	0	0	0
19	C07	unpublished data.5	120.368	179.005	47.8528	0
19	C08	unpublished data.5	120.368	118.799	55.4084	0
19	C09	Background	120.368	0	0	0
19	C10	Background	120.368	0	0	0
19	C11	Background	120.368	0	0	0
19	C12	Background	120.368	0	0	0
19	D01	P0	120.368	62.0054	14.6369	0
19	D02	P0	120.368	40.266	16.6608	0
19	D03	P0	120.368	56.7448	17.7798	0
19	D04	P0	120.368	30.3588	14.0719	0
19	D05	P0	120.368	37.2986	18.0532	0
19	D06	Background	120.368	0	0	0
19	D07	P0	120.368	50.1214	20.0665	0
19	D08	P0	120.368	39.4778	17.4627	0
19	D09	P0	120.368	48.1779	13.1745	0
19	D10	P0	120.368	50.322	25.9263	0
19	D11	P0	120.368	-7.88113	0.197448	0
19	D12	P0	120.368	84.1393	30.9911	0
19	E01	P0	120.368	42.361	19.5261	0
19	E02	P0	120.368	38.8234	15.2655	0
19	E03	P0	120.368	46.3563	14.7627	0
19	E04	P0	120.368	19.2594	12.0772	0
19	E05	Background	120.368	0	0	0
19	E06	Background	120.368	0	0	0
19	E07	Background	120.368	0	0	0
19	E08	Background	120.368	0	0	0
19	E09	Background	120.368	0	0	0
19	E10	Background	120.368	0	0	0
19	E11	Background	120.368	0	0	0
19	E12	Background	120.368	0	0	0
19	F01	P7	120.368	60.0474	17.5695	0
19	F02	P7	120.368	59.7996	16.4924	0
19	F03	P7	120.368	88.4438	37.5735	0
19	F04	P7	120.368	79.8312	31.71	0
19	F05	P7	120.368	78.0542	24.5723	0
19	F06	P7	120.368	33.6695	11.7281	0
19	F07	P7	120.368	57.3903	25.821	0
19	F08	P7	120.368	49.4327	17.0445	0
19	F09	P7	120.368	28.5526	10.01	0
19	F10	P7	120.368	62.7666	20.2686	0
19	F11	P7	120.368	59.3304	24.9925	0
19	F12	P7	120.368	46.7977	10.5677	0
19	G01	Adult-female	120.368	179.985	161.79	0
19	G02	Adult-female	120.368	176.51	148.623	0
19	G03	Adult-female	120.368	175.935	113.587	0
19	G04	Adult-female	120.368	176.742	147.339	0
19	G05	Adult-female	120.368	156.961	104.479	0
19	G06	Adult-female	120.368	175.938	112.705	0
19	G07	P7	120.368	13.0945	0.853913	0
19	G08	P7	120.368	54.4607	29.9067	0
19	G09	P7	120.368	79.0947	35.998	0
19	G10	P7	120.368	59.5429	27.2814	0
19	G11	P7	120.368	105.299	38.3856	0
19	G12	P7	120.368	93.4129	29.0738	0
19	H01	Background	120.368	0	0	0
19	H02	Background	120.368	0	0	0
19	H03	Background	120.368	0	0	0
19	H04	Background	120.368	0	0	0
19	H05	Background	120.368	0	0	0
19	H06	Background	120.368	0	0	0
19	H07	Background	120.368	0	0	0
19	H08	Background	120.368	0	0	0
19	H09	P7	120.368	79.2092	20.3543	0
19	H10	P7	120.368	111.04	40.6597	0
19	H11	Background	120.368	0	0	0
19	H12	Background	120.368	0	0	0
20	A01	Background	126.983	0	0	0
20	A02	Background	126.983	0	0	0
20	A03	Background	126.983	0	0	0
20	A04	Background	126.983	0	0	0
20	A05	Background	126.983	0	0	0
20	A06	Background	126.983	0	0	0
20	A07	Background	126.983	0	0	0
20	A08	Background	126.983	0	0	0
20	A09	Background	126.983	0	0	0
20	A10	Background	126.983	0	0	0
20	A11	Background	126.983	0	0	0
20	A12	Background	126.983	0	0	0
20	B01	unpublished data.5	126.983	96.0412	49.6164	0
20	B02	unpublished data.5	126.983	99.9625	51.3328	0
20	B03	unpublished data.5	126.983	80.0762	36.8577	0
20	B04	unpublished data.5	126.983	57.3572	42.1961	0
20	B05	unpublished data.5	126.983	80.4761	52.419	0
20	B06	unpublished data.5	126.983	45.9293	46.7557	0
20	B07	unpublished data.5	126.983	140.028	68.2003	0
20	B08	unpublished data.5	126.983	86.323	60.8812	0
20	B09	unpublished data.5	126.983	90.7849	51.6376	0
20	B10	unpublished data.5	126.983	140.322	68.6878	0
20	B11	unpublished data.5	126.983	129.933	64.0342	0
20	B12	unpublished data.5	126.983	97.5401	57.0883	0
20	C01	unpublished data.5	126.983	105.032	61.5515	0
20	C02	unpublished data.5	126.983	79.4944	45.7667	0
20	C03	unpublished data.5	126.983	80.0923	62.8326	0
20	C04	unpublished data.5	126.983	136.431	79.0835	0
20	C05	unpublished data.5	126.983	97.5797	47.102	0
20	C06	Background	126.983	0	0	0
20	C07	unpublished data.5	126.983	158.481	54.1605	0
20	C08	unpublished data.5	126.983	112.53	61.729	0
20	C09	Background	126.983	0	0	0
20	C10	Background	126.983	0	0	0
20	C11	Background	126.983	0	0	0
20	C12	Background	126.983	0	0	0
20	D01	P0	126.983	52.9163	15.4515	0
20	D02	P0	126.983	38.8474	19.02	0
20	D03	P0	126.983	54.8888	18.6381	0
20	D04	P0	126.983	29.855	16.5268	0
20	D05	P0	126.983	36.1356	21.1711	0
20	D06	Background	126.983	0	0	0
20	D07	P0	126.983	45.56	21.943	0
20	D08	P0	126.983	32.92	19.0802	0
20	D09	P0	126.983	40.9644	14.4764	0
20	D10	P0	126.983	48.0286	27.52	0
20	D11	P0	126.983	-8.15533	0.105678	0
20	D12	P0	126.983	83.5715	33.0218	0
20	E01	P0	126.983	36.6558	21.0553	0
20	E02	P0	126.983	32.3995	16.9663	0
20	E03	P0	126.983	38.3367	15.6956	0
20	E04	P0	126.983	16.1423	13.4062	0
20	E05	Background	126.983	0	0	0
20	E06	Background	126.983	0	0	0
20	E07	Background	126.983	0	0	0
20	E08	Background	126.983	0	0	0
20	E09	Background	126.983	0	0	0
20	E10	Background	126.983	0	0	0
20	E11	Background	126.983	0	0	0
20	E12	Background	126.983	0	0	0
20	F01	P7	126.983	50.916	17.2417	0
20	F02	P7	126.983	54.9728	16.3521	0
20	F03	P7	126.983	81.4768	38.5587	0
20	F04	P7	126.983	71.7232	31.9802	0
20	F05	P7	126.983	70.9349	25.5329	0
20	F06	P7	126.983	26.9716	11.5759	0
20	F07	P7	126.983	52.0534	25.5152	0
20	F08	P7	126.983	44.1963	17.7887	0
20	F09	P7	126.983	22.8662	10.1238	0
20	F10	P7	126.983	57.499	20.2859	0
20	F11	P7	126.983	55.3529	25.4698	0
20	F12	P7	126.983	42.625	11.1365	0
20	G01	Adult-female	126.983	178.928	154.932	0
20	G02	Adult-female	126.983	173.327	145.912	0
20	G03	Adult-female	126.983	178.048	112.038	0
20	G04	Adult-female	126.983	168.153	142.552	0
20	G05	Adult-female	126.983	158.673	102.344	0
20	G06	Adult-female	126.983	177.976	104.416	0
20	G07	P7	126.983	13.6152	0.218272	0
20	G08	P7	126.983	50.4965	29.4545	0
20	G09	P7	126.983	71.4195	34.7113	0
20	G10	P7	126.983	54.4783	25.7164	0
20	G11	P7	126.983	90.5125	37.4801	0
20	G12	P7	126.983	87.2742	29.2166	0
20	H01	Background	126.983	0	0	0
20	H02	Background	126.983	0	0	0
20	H03	Background	126.983	0	0	0
20	H04	Background	126.983	0	0	0
20	H05	Background	126.983	0	0	0
20	H06	Background	126.983	0	0	0
20	H07	Background	126.983	0	0	0
20	H08	Background	126.983	0	0	0
20	H09	P7	126.983	65.7722	21.9136	0
20	H10	P7	126.983	106.081	41.0776	0
20	H11	Background	126.983	0	0	0
20	H12	Background	126.983	0	0	0
21	A01	Background	133.598	0	0	0
21	A02	Background	133.598	0	0	0
21	A03	Background	133.598	0	0	0
21	A04	Background	133.598	0	0	0
21	A05	Background	133.598	0	0	0
21	A06	Background	133.598	0	0	0
21	A07	Background	133.598	0	0	0
21	A08	Background	133.598	0	0	0
21	A09	Background	133.598	0	0	0
21	A10	Background	133.598	0	0	0
21	A11	Background	133.598	0	0	0
21	A12	Background	133.598	0	0	0
21	B01	unpublished data.5	133.598	99.3841	53.4043	0
21	B02	unpublished data.5	133.598	102.161	54.4263	0
21	B03	unpublished data.5	133.598	78.3662	39.6789	0
21	B04	unpublished data.5	133.598	56.8725	46.4935	0
21	B05	unpublished data.5	133.598	79.4793	55.986	0
21	B06	unpublished data.5	133.598	46.7869	49.9695	0
21	B07	unpublished data.5	133.598	140.551	71.6756	0
21	B08	unpublished data.5	133.598	84.9871	64.6526	0
21	B09	unpublished data.5	133.598	90.4102	53.8066	0
21	B10	unpublished data.5	133.598	141.902	71.4212	0
21	B11	unpublished data.5	133.598	129.214	69.2256	0
21	B12	unpublished data.5	133.598	102.107	63.9627	0
21	C01	unpublished data.5	133.598	103.088	66.4076	0
21	C02	unpublished data.5	133.598	77.2228	48.8645	0
21	C03	unpublished data.5	133.598	81.8974	66.5843	0
21	C04	unpublished data.5	133.598	140.919	83.1312	0
21	C05	unpublished data.5	133.598	96.3763	50.3223	0
21	C06	Background	133.598	0	0	0
21	C07	unpublished data.5	133.598	152.104	57.3877	0
21	C08	unpublished data.5	133.598	112.157	65.3724	0
21	C09	Background	133.598	0	0	0
21	C10	Background	133.598	0	0	0
21	C11	Background	133.598	0	0	0
21	C12	Background	133.598	0	0	0
21	D01	P0	133.598	52.8775	16.196	0
21	D02	P0	133.598	36.1878	19.9174	0
21	D03	P0	133.598	55.1835	19.1335	0
21	D04	P0	133.598	32.7801	17.9903	0
21	D05	P0	133.598	37.8891	22.3838	0
21	D06	Background	133.598	0	0	0
21	D07	P0	133.598	45.2511	22.8772	0
21	D08	P0	133.598	32.6872	19.7962	0
21	D09	P0	133.598	41.3119	14.891	0
21	D10	P0	133.598	48.8858	28.5767	0
21	D11	P0	133.598	-8.11068	0.370751	0
21	D12	P0	133.598	87.7483	33.5794	0
21	E01	P0	133.598	36.9762	22.1543	0
21	E02	P0	133.598	33.3514	18.2206	0
21	E03	P0	133.598	38.9567	16.6815	0
21	E04	P0	133.598	16.4699	14.2612	0
21	E05	Background	133.598	0	0	0
21	E06	Background	133.598	0	0	0
21	E07	Background	133.598	0	0	0
21	E08	Background	133.598	0	0	0
21	E09	Background	133.598	0	0	0
21	E10	Background	133.598	0	0	0
21	E11	Background	133.598	0	0	0
21	E12	Background	133.598	0	0	0
21	F01	P7	133.598	46.6807	16.413	0
21	F02	P7	133.598	52.8296	16.2896	0
21	F03	P7	133.598	77.7416	38.598	0
21	F04	P7	133.598	68.0794	31.7781	0
21	F05	P7	133.598	67.4147	25.1455	0
21	F06	P7	133.598	25.0816	11.8268	0
21	F07	P7	133.598	49.6116	25.2167	0
21	F08	P7	133.598	41.7423	17.5573	0
21	F09	P7	133.598	21.1357	10.2258	0
21	F10	P7	133.598	55.5256	19.9849	0
21	F11	P7	133.598	53.8686	25.9518	0
21	F12	P7	133.598	40.9299	11.1744	0
21	G01	Adult-female	133.598	179.29	151.482	0
21	G02	Adult-female	133.598	173.744	144.659	0
21	G03	Adult-female	133.598	176.764	109.072	0
21	G04	Adult-female	133.598	169.597	139.194	0
21	G05	Adult-female	133.598	157.659	98.7972	0
21	G06	Adult-female	133.598	177.228	99.172	0
21	G07	P7	133.598	14.196	-0.0692243	0
[truncated: 1,361 more rows]

## Sheet: Rate (Columns)
Unassigned Well
Unselected Well
OCR Data
ECAR Data
PER Data
OCR (pmol/min):
Time	Group Name: unpublished data.5																				Group Name: P0																Group Name: P7
	B01	B02	B03	B04	B05	B06	B07	B08	B09	B10	B11	B12	C01	C02	C03	C04	C05	C07	C08		D01	D02	D03	D04	D05	D07	D08	D09	D10	D11	D12	E01	E02	E03	E04		F01	F02	F03	F04	F05	F06	F07	F08	F09	F10	F11	F12	G07
1.3364	145.191	127.605	117.544	86.6308	115.167	58.9632	173.933	143.257	127.717	159.668	159.522	115.266	145.718	107.699	114.681	194.023	127.585	195.533	157.693		78.532	70.4455	68.8132	42.8252	50.8493	63.4614	55.4791	80.8779	59.6961	-6.6564	91.8923	62.0414	58.1523	57.4286	34.253		76.4879	82.9978	111.362	102.527	91.4246	39.2175	79.6606	63.2486	34.7495	82.8644	80.5569	55.0489	2.04546
7.93625	139.109	123.992	108.964	87.0176	109.956	60.4941	166.112	133.246	118.861	146.389	156.701	110.124	136.107	102.729	109.018	185.213	120.398	189.047	152.098		70.6981	56.7797	56.7352	40.3141	47.529	56.8264	46.6159	74.9655	56.4346	-5.81088	88.6075	56.9958	51.3716	53.7774	31.7287		70.051	79.3788	107.017	95.352	87.699	36.225	73.5035	59.227	31.0589	75.5102	75.3827	51.0555	5.1084
14.527	137.679	122.569	112.286	85.1592	108.971	61.2351	164.425	133.423	117.253	144.412	157.413	109.483	133.874	101.298	107.86	182.481	119.692	187.65	151.236		69.2752	55.3173	54.1048	38.9982	45.6891	55.9562	46.7179	73.485	55.9482	-6.21672	87.9541	56.2849	50.6509	52.7398	30.9923		69.7254	78.2871	105.47	94.8228	86.4456	35.3589	73.4002	58.4724	30.8785	74.9812	74.1089	51.8384	5.56749
21.0925	137.358	122.287	114.439	84.9897	108.829	62.8017	162.892	134.462	116.182	143.669	158.002	109.278	134.077	101.048	107.588	181.624	119.683	187.267	151.277		70.104	55.2567	54.7033	38.9095	45.9692	54.8191	46.5187	72.8268	55.5955	-6.50515	87.8667	56.1079	50.45	52.716	30.9521		69.6719	78.2516	105.292	94.6817	86.1604	35.5407	72.5587	58.2488	30.9654	74.0164	73.0698	50.9573	6.10454
27.6687	137.169	122.331	116.621	84.6924	108.758	63.995	164.909	131.506	116.752	143.448	157.837	109.163	134.586	101.083	106.928	181.212	119.765	187.091	151.709		70.217	56.82	54.5665	39.0398	45.5774	55.4625	46.8252	72.5599	55.377	-6.73499	88.1044	56.3351	50.5236	52.7331	31.0124		69.747	78.2775	105.044	94.7291	86.1671	35.5249	72.5908	58.3076	31.531	74.0982	72.7863	51.1119	6.32847
34.261	137.081	121.758	118.808	83.8658	108.491	63.9653	166.183	136.328	117.71	144.331	157.959	109.38	137.04	100.942	106.691	180.975	119.842	186.484	152.056		71.6795	61.4337	59.5002	38.6218	44.4535	57.2253	46.5708	73.273	55.0544	-7.38218	88.2545	56.5594	51.2828	53.1066	31.0274		69.4562	78.0071	104.979	94.7561	86.1373	35.5619	72.5132	57.7423	31.6298	73.3528	72.1953	50.6097	5.99166
40.9574	61.056	63.1656	67.7358	57.8221	66.842	27.8903	94.7716	77.822	59.4493	64.7071	86.8763	86.7227	73.4108	80.6824	58.9934	84.8571	62.3576	76.8647	97.1085		33.9439	27.8567	47.5729	26.538	32.1349	36.5839	30.1874	32.9401	43.8902	-7.06004	53.4001	32.2364	34.6348	33.5811	17.8428		36.2147	62.19	71.2523	73.7965	59.3368	17.6505	55.9764	46.4921	23.4034	57.107	56.9101	41.3421	7.72814
47.5559	36.0369	37.6097	49.1975	36.6457	42.5397	16.1937	55.6568	45.4739	30.9353	33.3143	44.6111	56.4169	53.382	59.0015	34.8291	46.3095	36.8122	41.869	50.0688		17.5623	15.9312	31.7741	16.3239	22.9164	23.5714	13.9875	16.5851	30.4509	-6.99183	35.0507	20.0789	19.7667	17.9499	9.771		23.2078	43.9716	44.7802	56.0031	34.2739	9.07323	39.1538	31.6505	13.6721	41.4076	40.4887	25.3792	8.79902
54.1597	30.0196	31.8877	40.2981	27.7627	30.5034	12.4094	52.263	34.3025	26.1271	29.3375	35.0934	39.4084	46.1775	45.3422	26.3945	38.5904	30.4627	34.8538	37.9618		12.4857	15.736	22.696	12.5145	17.1857	19.2939	5.91595	12.3056	23.8112	-7.15949	28.5994	14.7283	13.6116	13.5166	6.13596		20.2252	34.5845	33.9499	46.5864	25.8924	7.72394	30.5926	23.2084	9.5325	31.0843	30.9543	15.9235	9.33037
60.7681	27.0785	29.2881	34.7037	23.7251	25.9281	12.2725	48.3923	29.945	24.2884	27.6785	32.7805	31.4979	41.1052	37.4423	23.362	36.0714	26.8038	32.0574	34.4404		9.29343	11.3385	18.2524	10.5237	13.2261	16.391	2.69873	10.3551	20.1425	-7.55906	25.6544	11.6455	11.1302	11.6685	4.2266		20.1275	30.201	30.2198	42.1106	22.6139	7.49585	26.5802	18.8868	8.85257	27.2046	26.2502	13.8364	9.5493
67.3659	26.2092	28.1497	31.2425	21.44	23.8394	13.0217	48.8036	27.546	23.4371	26.7008	32.0375	28.1945	38.5721	32.6761	21.251	34.6577	25.5639	30.1065	32.8389		8.1999	11.5551	15.3347	9.08874	10.2188	16.0707	1.1134	9.28507	18.0488	-8.1605	24.2875	9.69897	9.76113	10.6547	2.95418		21.7183	30.0774	30.112	40.6103	22.1703	7.78981	24.1667	17.1643	8.56025	26.3062	24.5242	14.3039	9.68736
73.9816	26.0342	27.7548	30.7304	19.8205	22.9613	11.1615	48.2124	26.2986	23.6063	26.8548	31.9318	26.9022	37.8207	28.9793	20.6747	34.291	25.5288	29.2674	32.4514		7.55598	12.4039	15.0202	7.94589	7.67998	15.8595	0.680761	8.68383	16.3629	-8.16704	23.5356	8.80552	8.86581	10.161	2.44144		24.6258	33.9912	31.5197	40.4676	24.5097	8.26163	22.4378	16.9172	9.41138	26.6986	24.2039	14.9318	9.6733
80.589	26.841	28.7697	29.9935	19.2326	22.3306	13.1601	49.1146	26.113	22.9936	27.1427	31.5127	26.5989	37.9531	27.6737	20.3945	35.1276	26.7234	29.6299	33.2889		7.88208	12.4096	14.664	7.31848	7.55671	15.4011	0.218673	8.74188	15.1283	-8.6523	22.6975	8.60604	8.93348	10.2299	2.3594		28.458	41.2494	34.9106	42.072	28.5433	9.55929	21.9956	18.1582	10.5035	27.7912	24.8645	16.2477	9.93122
87.1878	28.0377	29.2133	29.7134	19.5895	22.5029	15.5749	49.4461	26.2404	22.0168	28.0258	31.0627	27.2638	37.9947	27.2945	20.9017	37.0872	28.4842	30.8679	35.3329		9.1879	8.61634	14.9491	7.39524	8.37331	14.8949	-0.0255085	8.94915	13.7394	-8.31827	23.2671	9.07658	9.41622	10.5677	2.5131		33.0418	50.3926	40.1392	45.3025	33.9918	11.5259	23.4536	20.2659	12.021	29.7434	27.27	19.0161	10.4807
93.7879	29.3527	31.1449	33.4121	19.7489	22.696	15.0279	52.8203	27.1032	25.2901	30.6884	32.9752	27.8557	40.7085	26.8303	21.0961	39.194	30.0919	31.0286	37.0468		9.36085	14.9187	14.955	6.96256	7.11267	16.1075	0.638317	9.47244	14.3386	-8.48502	23.7125	8.97391	9.0319	10.5879	2.29357		37.8759	58.6445	46.0009	49.6394	39.8422	13.0079	25.7466	23.0202	13.8109	32.4412	30.3508	22.029	10.5158
100.394	31.429	31.8996	34.4633	21.0342	23.3127	18.116	53.4082	28.4895	25.2095	31.763	33.7134	29.5641	39.9236	27.7053	22.7851	42.4081	32.4861	33.0574	39.6969		9.27788	9.38645	13.5227	7.46496	8.15802	16.3209	1.29047	10.0489	14.301	-8.65467	24.3306	9.29757	9.68303	11.3667	2.54861		42.9872	63.589	52.9374	55.2073	46.8404	14.999	29.6781	26.8699	15.5983	35.6189	34.6517	26.0721	11.5249
107.028	33.6245	33.7556	36.7724	22.2542	24.1071	19.3302	56.7305	29.9632	26.4279	33.9939	34.999	31.4661	42.8117	29.0837	24.1549	45.71	34.6304	35.0332	42.283		10.9674	11.1439	14.6084	7.58341	8.31012	16.3873	2.07668	10.8999	14.5711	-8.77512	25.1334	9.85666	10.302	12.3854	2.6154		47.7081	64.5383	60.0022	57.7226	52.4298	17.1092	33.9557	31.3015	17.6883	38.5444	38.9671	30.1769	11.416
113.652	36.2736	36.6781	39.2536	23.8343	25.3756	21.2622	60.5648	31.8629	28.0679	36.3978	36.4216	33.8997	46.253	30.9539	26.0674	49.016	36.574	37.8289	45.126		12.5609	16.271	18.4571	7.96004	8.96825	18.2306	3.72861	11.638	15.4756	-8.28436	25.9298	10.6486	11.1581	13.3475	3.14482		52.4198	63.8208	66.5741	66.45	56.3991	19.1719	38.8041	35.9798	19.1205	41.6454	44.2038	34.2551	12.1164
120.368	96.0151	102.678	84.2515	62.1643	85.9096	48.3672	144.091	100.098	99.6672	146.221	151.987	100.183	108.71	85.2017	83.8044	145.41	105.001	179.005	118.799		62.0054	40.266	56.7448	30.3588	37.2986	50.1214	39.4778	48.1779	50.322	-7.88113	84.1393	42.361	38.8234	46.3563	19.2594		60.0474	59.7996	88.4438	79.8312	78.0542	33.6695	57.3903	49.4327	28.5526	62.7666	59.3304	46.7977	13.0945
126.983	96.0412	99.9625	80.0762	57.3572	80.4761	45.9293	140.028	86.323	90.7849	140.322	129.933	97.5401	105.032	79.4944	80.0923	136.431	97.5797	158.481	112.53		52.9163	38.8474	54.8888	29.855	36.1356	45.56	32.92	40.9644	48.0286	-8.15533	83.5715	36.6558	32.3995	38.3367	16.1423		50.916	54.9728	81.4768	71.7232	70.9349	26.9716	52.0534	44.1963	22.8662	57.499	55.3529	42.625	13.6152
133.598	99.3841	102.161	78.3662	56.8725	79.4793	46.7869	140.551	84.9871	90.4102	141.902	129.214	102.107	103.088	77.2228	81.8974	140.919	96.3763	152.104	112.157		52.8775	36.1878	55.1835	32.7801	37.8891	45.2511	32.6872	41.3119	48.8858	-8.11068	87.7483	36.9762	33.3514	38.9567	16.4699		46.6807	52.8296	77.7416	68.0794	67.4147	25.0816	49.6116	41.7423	21.1357	55.5256	53.8686	40.9299	14.196
140.224	102.081	104.277	78.1153	56.9267	79.3455	46.5152	139.405	85.7684	91.8055	142.818	138.949	105.401	102.843	75.7264	84.1041	144.365	95.1114	149.092	112.12		54.4297	37.9694	55.62	35.2313	38.1805	45.2124	34.1461	41.116	49.1788	-8.42041	90.9968	38.113	34.2616	39.5499	16.5777		44.3727	50.6394	74.146	65.6308	64.6482	23.7959	47.2062	39.773	20.1021	53.9545	52.3271	38.8802	15.2731
146.8	106.07	106.826	77.5889	58.1498	79.7338	48.109	143.262	87.7103	93.8287	142.548	149.51	108.864	102.548	75.2225	87.772	150.235	94.3558	148.709	113.1		55.7418	35.7831	55.3148	37.8985	38.8636	43.8117	35.8629	40.6758	49.7626	-8.20698	93.725	39.7263	35.5538	41.3795	17.3862		42.7422	48.5535	68.5478	64.2531	62.5846	23.2005	46.4532	38.4319	19.3314	53.3325	51.6323	38.0038	14.5719
153.507	30.1891	32.9093	38.3356	26.0465	28.3428	12.972	47.9539	23.6596	20.9276	23.2622	30.2794	28.9972	48.1137	40.8109	24.796	36.8898	30.127	28.6584	33.4785		10.7962	16.2201	20.9768	13.2285	18.8976	21.1714	6.72422	5.72019	26.0273	-7.70149	27.2548	20.9377	17.3951	15.3411	5.74989		17.0445	23.3604	23.9564	41.0865	21.6078	7.53786	25.7454	18.3143	9.40642	27.8958	50.9953	36.8381	16.0588
160.11	21.8369	22.4262	20.2955	14.7273	17.6448	11.778	39.1081	16.2765	14.5584	17.2821	21.7311	18.9883	31.7942	22.4762	15.5552	24.0455	15.7346	18.6472	21.4462		6.08587	9.78872	13.9662	7.3937	8.5796	14.5302	-2.46764	2.99704	15.0257	-7.97211	19.9589	9.48071	8.81231	9.85874	1.79007		12.376	14.2625	15.2052	26.2302	11.4669	4.93164	10.9251	9.18935	6.78462	16.3193	49.9456	35.4149	15.27
166.733	20.0379	19.3554	15.2012	12.0171	14.4057	10.7622	37.8045	13.1466	12.5667	14.8249	19.9344	15.6692	26.1344	17.4234	12.4803	20.7594	12.9241	15.4602	17.347		3.61204	5.92445	10.4901	5.81704	5.92345	13.6531	-5.67996	2.20163	12.3476	-8.12038	18.0136	6.86424	6.86133	8.16611	0.74252		11.5234	12.0665	13.0708	20.7228	9.03598	3.93987	7.97636	5.1704	5.92898	14.9344	49.5984	35.2713	15.2853
173.346	18.5746	17.1497	13.097	10.5758	12.9993	10.8544	33.9958	11.4767	10.5807	13.049	17.647	13.6115	23.416	15.037	10.5708	18.7267	11.2577	13.2785	15.288		3.02072	3.88172	9.31131	4.98345	5.10077	12.0179	-5.79395	1.6588	11.0895	-8.60256	16.7942	5.5544	5.58943	7.36484	0.0143789		10.4096	10.2937	11.8629	18.3732	7.43518	3.83847	6.13514	5.47436	5.51645	13.7417	48.4079	34.0904	15.4032
179.958	17.8586	16.0647	11.8226	9.35859	11.8404	10.1101	34.3111	10.2895	9.29521	11.4527	16.0789	11.818	24.0545	13.5438	9.24352	17.4229	9.88726	11.4348	13.483		3.47246	6.53373	11.0023	4.49968	4.51474	11.6297	-6.73012	1.43783	10.1415	-8.29314	15.6382	5.02934	5.22228	6.58347	-0.274398		9.55573	9.52122	10.13	16.9536	6.08564	3.13981	4.37536	4.45018	5.11014	11.3718	46.7359	31.7044	15.9373
186.57	17.2233	14.5407	8.25916	8.70927	10.7252	10.2196	31.5269	8.89279	7.9624	10.2721	15.1714	10.7461	20.1512	12.1501	8.09396	16.0562	8.82808	10.4341	12.0032		1.24725	2.33889	8.18462	3.99259	3.57767	11.3639	-7.39048	0.72799	9.11704	-8.91883	14.8225	4.30781	4.60766	5.76622	-0.557322		8.82109	8.48484	9.40935	15.9856	5.18762	2.70105	4.07777	3.46894	4.64375	11.3568	45.7429	30.6923	15.9788
193.15	16.5883	13.7522	9.52651	8.10912	10.0944	9.96999	31.3217	8.25898	7.0152	9.25237	13.9649	9.21167	21.6171	11.3242	7.2537	15.3705	8.11364	9.26107	11.2058		2.30666	3.76885	9.34233	3.78828	3.43136	10.6668	-8.00702	0.7307	8.68099	-8.41918	13.9141	3.97553	4.07018	5.71189	-0.594179		8.35939	7.63702	8.50125	15.0949	4.13651	2.44083	2.5402	3.05286	4.7829	9.6906	43.9699	28.2381	15.9789
199.764	16.0505	13.2172	8.87395	7.22427	9.33609	9.76429	30.75	7.44571	6.58439	8.73507	13.0443	8.54781	20.6352	10.8937	6.72298	14.408	7.55109	8.63339	10.19		1.65656	3.74276	8.68789	3.46137	2.94423	10.4993	-8.70015	0.647104	8.24949	-8.76694	13.4573	4.00371	3.90031	5.35159	-0.93389		8.01078	7.38818	8.01327	14.2251	3.46094	2.1894	1.96458	2.43421	4.33353	9.37239	42.6381	26.7951	16.5463
206.364	15.8722	12.5074	7.55858	7.01456	8.93855	10.2365	30.0945	6.98978	5.8086	8.15063	12.1514	7.55752	20.2198	10.2238	6.1877	13.8945	7.13408	8.19891	9.80159		2.28458	4.0942	9.11263	3.14975	3.08741	10.4543	-9.01837	0.324005	7.88615	-8.72721	12.9997	3.94945	3.8258	5.16812	-0.723544		8.21901	6.8289	7.51654	13.8739	2.94825	2.31867	1.73317	2.38017	4.1232	8.57737	40.9562	25.3337	16.8381
212.982	15.5201	11.8145	7.69265	6.36137	8.6878	9.84302	29.51	6.21733	5.66639	7.7615	11.5472	6.88288	19.8664	9.52859	5.90673	13.2434	6.1593	7.10986	8.87815		1.3012	4.995	9.62953	2.96971	2.85127	9.67074	-9.69422	0.214593	7.67133	-8.67347	12.5402	3.62452	3.30342	5.05716	-1.00301		7.69306	6.24166	7.2082	13.2133	2.44404	2.16257	1.22804	1.64513	3.95768	8.32632	39.5338	23.9413	17.3645
219.596	15.3649	11.1602	7.07817	6.21252	8.23915	10.2084	29.3116	5.98381	4.86545	7.29303	10.9576	6.28629	19.7426	8.94372	5.53799	12.9923	5.96988	6.9326	8.46061		1.31819	4.43221	9.51762	2.94149	2.6279	9.38025	-9.82634	-0.352682	7.4697	-8.74751	12.2074	3.60008	3.29475	4.89751	-1.05277		7.65395	6.06726	6.78497	12.8236	2.09064	2.12046	0.727859	1.34214	3.69218	8.09095	37.755	22.4845	17.8954
226.217	14.9927	10.8248	5.8669	5.88638	7.78217	10.6893	28.2396	5.5437	4.36901	6.65946	10.5104	5.93484	18.077	8.76313	5.26424	12.2862	5.52519	6.3509	8.08243		0.730299	2.88861	8.75631	2.58617	2.7163	8.8633	-10.123	-0.360327	7.1463	-8.63372	11.9778	3.32987	2.96413	4.90599	-1.12195		7.50577	5.91057	6.50048	12.3272	1.58143	1.6296	0.475386	1.3329	3.5521	8.13528	36.1268	21.4603	19.8667
ECAR (mpH/min):
Time	Group Name: unpublished data.5																				Group Name: P0																Group Name: P7
	B01	B02	B03	B04	B05	B06	B07	B08	B09	B10	B11	B12	C01	C02	C03	C04	C05	C07	C08		D01	D02	D03	D04	D05	D07	D08	D09	D10	D11	D12	E01	E02	E03	E04		F01	F02	F03	F04	F05	F06	F07	F08	F09	F10	F11	F12	G07
1.3364	20.9817	18.6452	24.708	20.8214	24.2371	16.0132	32.8201	31.0413	21.461	22.7265	30.3035	20.4367	28.5028	24.5847	23.2067	33.7965	22.9841	25.3881	33.35		6.23416	7.26793	9.60395	7.11973	8.3333	10.6208	7.25177	7.64785	13.7648	0.648017	11.8598	9.17795	7.45356	8.44464	6.2649		10.603	14.4984	25.8508	25.1373	20.8547	5.56602	22.0478	10.2388	5.52465	14.007	18.0302	5.53482	1.26369
7.93625	18.2959	15.207	20.0547	15.051	16.553	13.199	28.8662	23.232	15.0515	20.6302	24.6669	16.6129	25.0001	18.2126	21.7645	33.0606	20.8551	20.5731	27.7739		6.21973	6.59282	7.30889	7.12938	12.0334	10.2072	8.01537	8.2031	12.9992	1.28255	13.3612	6.24958	5.28475	6.07648	4.42264		8.16755	10.1858	20.6142	19.7638	15.2843	3.83288	14.7656	8.88159	4.6249	12.8199	16.425	4.35029	-0.456769
14.527	18.026	15.8923	19.2497	15.3473	17.3632	13.2846	27.7534	23.8038	15.6976	20.316	23.5823	17.3218	24.6572	17.6749	22.0702	32.3776	20.1041	19.758	27.6941		5.90986	6.46229	7.05756	6.75065	11.7998	9.91177	8.35104	8.05944	12.5521	1.33877	13.2492	7.14517	5.43057	5.78164	4.27732		8.72816	10.4041	20.8008	19.7107	15.7067	4.13912	14.9217	8.82176	3.58553	12.4938	15.7224	4.63377	-0.12407
21.0925	18.663	16.0734	18.412	15.4346	16.9864	13.2127	27.5547	24.4865	16.063	20.6654	23.5583	17.7332	24.2455	17.3668	21.8993	32.0536	20.2751	19.68	27.5153		5.39057	6.42425	6.9599	6.86004	11.1384	10.1183	8.15981	8.0907	12.0725	0.706703	14.0066	7.41741	6.06601	6.27754	4.48678		8.93666	11.0001	20.1898	19.0324	14.9458	3.7245	14.794	8.46816	4.0109	12.8533	16.2043	4.69179	0.329605
27.6687	18.8445	16.5823	17.6381	15.7188	17.4707	13.2244	28.1778	23.9143	16.614	20.5096	23.3597	17.767	24.0127	17.9992	21.6558	31.7167	20.6325	19.8405	27.5356		5.94961	6.98048	6.71575	6.95139	10.636	10.5127	7.79509	7.79334	11.9283	0.381047	13.9046	7.39884	6.63605	6.20069	4.26437		9.00959	10.9522	20.7567	19.189	15.148	4.05996	15.1498	8.68343	3.80609	12.3974	17.1469	4.53257	0.599692
34.261	18.8079	16.4123	18.0827	15.8065	17.2563	13.7153	27.9462	25.6933	17.08	20.9719	23.8374	17.7046	24.5854	17.8815	21.2615	31.0828	20.2118	19.7475	28.2764		5.96879	7.11784	6.50634	6.87469	10.2284	10.0901	8.03242	7.59009	11.5422	0.623366	13.806	7.82055	6.25181	6.0998	3.9561		9.53435	11.2401	20.6569	19.3176	14.9768	4.42529	14.9151	9.12977	3.99974	11.6511	17.3876	4.38128	0.357953
40.9574	47.305	38.2616	26.8337	29.6598	38.2295	38.0733	55.5287	53.028	45.0035	59.4779	44.1516	29.9885	57.3503	28.0716	52.6782	79.2113	38.4331	45.4771	52.7371		14.0099	18.7671	11.1872	12.8075	14.1515	19.1309	13.3236	13.0363	20.8939	1.49486	28.9784	16.5086	12.1736	13.5098	12.3067		25.6956	15.2379	37.4925	29.6843	25.607	14.5241	26.5757	12.7703	8.09671	18.7385	27.604	7.5599	0.623836
47.5559	58.0533	51.2053	34.3703	42.902	47.3559	47.2288	72.0896	68.9872	59.2762	70.3957	63.2283	45.4133	71.5679	37.5182	64.9504	92.1764	49.9573	58.5165	73.2365		18.1881	23.3321	16.7374	16.4571	20.9362	23.964	22.2277	19.8572	27.1393	0.942548	35.2213	22.5247	18.512	18.2207	16.1539		26.8305	19.7838	42.6803	33.7922	31.079	17.433	29.5072	18.748	10.9935	20.518	32.327	13.1374	0.111985
54.1597	58.6863	53.3536	38.0643	46.2641	51.5349	49.5059	75.7581	71.4209	60.0414	70.7615	68.6541	50.8189	73.4886	42.01	66.1556	92.1839	52.1924	61.484	76.033		19.6936	23.8121	19.1059	17.7975	23.4369	25.6612	24.0414	21.7545	30.5768	1.47408	37.1175	24.9104	19.7328	19.4403	17.41		21.4124	16.9476	37.0191	32.7109	29.2779	15.0503	28.4459	17.6649	10.407	19.6833	31.9513	11.7762	0.575388
60.7681	59.1803	52.3042	38.9532	46.8799	52.3413	49.4389	74.8349	70.3285	57.9429	70.2767	69.5714	52.2024	72.6028	43.4748	65.8881	90.6099	52.0339	61.8877	76.8861		20.2156	23.5914	19.9701	18.8452	25.2201	26.2951	25.4649	21.8233	31.0466	1.57502	36.442	25.9242	20.8197	19.9636	17.5294		17.6008	16.6804	34.6977	31.966	27.5299	12.9876	26.1581	16.374	9.93202	19.4534	30.1064	9.22806	0.618606
67.3659	59.3371	51.6808	38.9705	46.5616	52.1464	48.7511	74.7055	69.228	56.3943	69.2955	69.46	52.3451	71.8599	43.4233	65.6134	89.5861	51.1505	61.2454	74.5087		19.612	22.9973	20.1255	18.5892	25.6316	26.797	24.7819	21.4905	31.095	1.84284	36.0787	25.3784	20.4071	19.6411	17.3648		16.2378	17.1781	33.9073	31.464	26.7946	11.6336	25.5825	14.1368	9.0706	18.8112	29.1569	8.88725	0.520028
73.9816	57.5141	51.2681	38.9136	46.4452	51.195	47.6498	73.4339	67.1118	55.688	67.4248	68.0031	52.3481	70.2375	43.7983	64.4417	87.4863	49.9099	60.8053	72.9251		18.4464	22.4167	19.9295	18.5798	25.2946	26.3044	24.256	20.2054	30.9118	1.39742	35.4375	24.6103	19.99	19.4777	16.9094		14.8045	17.1436	33.9831	31.7122	26.5215	11.2348	24.2368	14.1331	8.60669	18.7907	29.4795	8.51238	0.841091
80.589	56.3535	52.1103	38.7246	45.2164	50.3704	47.2504	71.5881	66.853	54.5094	66.354	67.0139	52.2396	68.101	43.8046	63.6957	86.6071	48.7812	59.6498	71.2174		18.2454	21.7449	19.0811	17.7965	25.2084	26.0329	23.9483	19.4685	29.7239	1.53684	34.8836	22.716	19.5361	19.0365	16.5644		14.8367	17.1835	33.7858	31.6608	26.4638	10.2592	23.7151	14.3185	8.39672	18.4674	28.8269	8.53492	0.788671
87.1878	55.3825	50.0555	38.3518	43.6408	49.7483	46.2993	69.7263	66.3093	53.7476	65.2768	66.681	52.2928	67.0245	43.8675	62.8795	85.2305	48.7869	59.2605	69.879		18.3144	20.4105	18.9773	16.972	24.8234	25.3874	23.136	18.8159	29.367	1.58188	34.5703	20.6814	18.9232	18.3187	16.2369		15.8912	17.5745	34.0797	31.5139	25.9328	10.2592	23.1317	14.7767	8.66832	18.4803	27.1299	8.81056	0.7142
93.7879	55.1209	49.7674	38.739	43.7139	49.1377	46.1041	68.92	64.7257	53.004	65.597	66.2639	52.5094	67.8338	44.5682	62.5299	84.3332	47.9316	58.4609	68.0903		17.6802	20.4583	18.7135	17.1086	25.1832	25.0596	22.4548	18.0248	29.0231	1.30313	33.8565	21.4367	18.1201	18.3859	16.0108		16.5843	17.1671	34.9617	32.3155	25.6934	9.90034	23.0913	14.2282	8.30005	18.1752	25.5958	9.35371	0.714092
100.394	54.538	49.6225	39.0909	44.0197	48.8935	46.4478	67.2693	63.0523	52.3844	66.1406	65.6008	52.6568	67.499	45.0241	62.9705	83.9638	47.4838	57.8027	67.8105		17.1278	19.5094	18.0936	16.1994	24.2084	24.175	21.9839	17.0871	28.289	0.973632	33.6246	20.6174	18.339	18.1933	15.8745		17.2451	16.5122	35.4567	32.48	25.6593	9.78916	23.413	14.6605	8.01871	18.5909	24.8641	9.69948	0.482858
107.028	54.7379	50.3834	39.1382	43.2227	49.5075	46.8138	67.2603	63.4807	52.5818	66.9347	66.2558	53.0214	67.8274	44.6688	62.2282	83.7202	47.934	58.0143	66.7529		17.0099	19.3823	17.8453	15.798	24.1042	23.9241	21.9551	16.582	28.1647	0.120939	32.9604	21.0482	17.8413	18.1034	15.0293		17.8045	16.0679	36.3842	29.7606	25.3167	10.118	23.6439	14.6382	7.4912	18.632	24.5029	10.1738	0.529839
113.652	54.902	50.2701	39.4757	43.4217	49.5082	46.2786	68.38	63.3482	52.9225	66.6745	66.6938	53.7155	68.2241	44.1162	61.6675	83.0666	48.0054	57.8245	66.4414		16.904	19.5396	17.737	15.7615	24.084	23.915	21.5835	16.5768	27.6144	0.0596764	32.4443	21.0701	17.6695	17.9343	14.794		18.1845	15.7523	36.9071	31.6954	24.644	10.453	23.9616	14.6614	7.96622	18.7208	25.0282	10.4417	0.433764
120.368	39.5157	44.8604	33.1047	36.3302	45.6774	39.4544	62.515	53.6773	45.7989	62.3649	58.0991	50.6609	52.897	40.8113	52.9257	67.2927	43.6328	47.8528	55.4084		14.6369	16.6608	17.7798	14.0719	18.0532	20.0665	17.4627	13.1745	25.9263	0.197448	30.9911	19.5261	15.2655	14.7627	12.0772		17.5695	16.4924	37.5735	31.71	24.5723	11.7281	25.821	17.0445	10.01	20.2686	24.9925	10.5677	0.853913
126.983	49.6164	51.3328	36.8577	42.1961	52.419	46.7557	68.2003	60.8812	51.6376	68.6878	64.0342	57.0883	61.5515	45.7667	62.8326	79.0835	47.102	54.1605	61.729		15.4515	19.02	18.6381	16.5268	21.1711	21.943	19.0802	14.4764	27.52	0.105678	33.0218	21.0553	16.9663	15.6956	13.4062		17.2417	16.3521	38.5587	31.9802	25.5329	11.5759	25.5152	17.7887	10.1238	20.2859	25.4698	11.1365	0.218272
133.598	53.4043	54.4263	39.6789	46.4935	55.986	49.9695	71.6756	64.6526	53.8066	71.4212	69.2256	63.9627	66.4076	48.8645	66.5843	83.1312	50.3223	57.3877	65.3724		16.196	19.9174	19.1335	17.9903	22.3838	22.8772	19.7962	14.891	28.5767	0.370751	33.5794	22.1543	18.2206	16.6815	14.2612		16.413	16.2896	38.598	31.7781	25.1455	11.8268	25.2167	17.5573	10.2258	19.9849	25.9518	11.1744	-0.0692243
140.224	54.4902	55.4004	40.7981	48.7073	57.1584	50.6876	72.1585	66.6623	54.6082	70.9708	72.718	66.5501	69.7229	49.7273	66.7549	82.8243	51.5098	58.5506	66.7597		16.6123	20.7171	19.1677	17.9921	22.7746	22.3211	20.6884	14.2096	28.6784	0.156748	33.5528	22.3591	18.2517	17.3507	14.7549		16.2941	16.1004	39.1477	31.535	24.6973	11.4919	25.2005	17.1209	9.98925	19.7298	25.6495	11.1668	-0.00860389
146.8	54.9181	55.7954	40.56	49.2746	57.5952	50.7457	75.1296	67.6603	54.4005	70.4485	73.3566	67.6831	71.0662	49.4284	66.1118	82.4853	51.3285	59.3861	66.6766		16.2681	20.5117	18.6746	18.2187	23.0802	22.0008	19.9349	14.0001	28.0693	0.24531	33.7223	22.8978	18.4699	17.008	15.1454		16.0674	15.8764	38.5274	31.642	24.4004	11.4685	24.6261	16.4066	9.83554	19.6096	25.6075	11.6765	-0.197011
153.507	45.729	47.2514	34.9437	42.3047	48.4447	44.9677	65.3263	56.4349	44.5938	61.1344	59.737	57.0581	60.3946	42.3398	54.6191	69.3397	41.7933	51.0891	51.4681		12.0218	16.3351	14.2863	13.7094	19.4207	16.7864	15.1215	11.2088	23.0351	-0.255129	26.3787	18.507	15.7473	13.8883	12.2533		10.7339	11.5822	26.6716	27.0265	17.4572	8.10185	19.1751	12.3183	7.57506	14.2267	26.0223	12.3316	0.491715
160.11	46.362	47.7155	33.9544	42.568	47.1717	44.7118	66.7477	56.936	44.3321	61.3875	61.371	56.9633	59.5353	39.5583	52.2742	67.8468	40.976	52.5077	54.6469		10.5878	13.9372	12.5374	12.9572	18.2251	16.0365	13.7065	10.6982	21.1094	0.192715	24.4641	16.9775	13.2664	12.5991	12.0265		9.62988	9.65653	24.2324	22.5497	15.4118	7.11213	17.4218	10.8209	6.66474	12.3842	25.4853	10.2914	0.344162
166.733	47.4572	47.6437	33.7334	42.8708	46.6346	44.3426	67.6289	56.4968	44.0124	61.5183	61.8879	58.9188	59.0204	39.6152	51.0911	67.1191	48.0789	53.1908	54.5745		10.232	13.4763	12.543	12.3816	17.9205	15.8836	13.1573	10.6877	20.56	0.141369	24.3208	17.6261	13.1058	12.4724	11.9972		9.6191	9.17743	23.2128	21.7872	15.4718	7.20117	17.4927	10.6511	6.46497	12.2236	25.0515	9.36243	0.170456
173.346	46.1954	46.87	33.2138	42.1301	46.1826	43.9701	67.2584	56.2118	43.2332	61.3701	60.0436	57.9924	57.1443	38.2839	49.9781	66.8049	48.4641	52.9095	54.5144		9.45616	12.5428	12.4214	12.0113	17.7853	15.4965	13.4259	10.6997	20.3717	0.309804	23.8214	17.3025	12.9249	12.8142	11.299		9.51031	8.73797	23.4123	21.4203	15.6184	6.66532	17.4354	10.5852	6.69353	12.1748	24.8039	9.67408	0.0384752
179.958	46.094	46.477	32.9664	41.9476	45.5936	43.4229	67.5329	55.2338	41.8028	61.8847	67.6555	55.6637	57.3396	37.9579	49.427	66.247	49.213	53.4126	54.2079		10.0409	12.4096	12.8063	12.0815	18.2057	15.1815	13.0553	10.3933	20.5034	0.506023	23.2589	17.4045	12.7513	12.6968	11.576		9.84651	8.52321	22.9992	20.9285	15.1795	6.98891	17.6414	10.3319	6.52032	12.0528	24.2047	10.1457	0.242833
186.57	45.2654	45.5416	32.013	41.126	45.0682	42.5686	66.4042	54.0932	41.1365	61.1744	66.7666	54.5457	53.9401	37.4476	48.589	65.4053	48.8324	53.3876	53.6777		9.14286	11.369	12.2408	11.4663	18.326	14.8271	12.7565	10.7514	19.6592	0.285428	19.7439	17.3806	12.5731	12.659	11.0415		9.57806	8.05575	22.4571	20.5731	14.8775	6.48143	17.2	9.8622	6.91368	11.7332	24.0024	9.97566	0.130849
193.15	44.6888	45.7854	31.332	40.264	44.7322	42.4744	66.2613	53.2482	40.2379	61.1529	67.148	53.6824	53.3589	36.4749	48.4021	64.8293	48.6395	52.7402	53.3318		8.50897	10.8617	12.1651	11.0515	18.1544	14.1638	12.3403	10.5431	19.4188	0.30535	19.5836	15.6319	12.109	12.1784	10.9275		8.47394	7.64964	21.6411	20.0658	14.7266	6.61795	16.6767	9.79775	6.36104	11.2746	23.0133	9.07613	0.288748
199.764	43.4022	45.4549	30.9112	39.1147	43.8688	41.8583	65.2218	51.3592	39.3217	60.8169	66.8378	53.9166	51.9736	35.9352	47.7699	63.6238	48.0818	52.0732	52.1549		6.9551	10.0504	11.3449	10.2569	17.8743	13.6511	12.0439	9.94295	18.8372	0.46649	18.5606	14.7462	11.5964	12.1609	10.5331		7.62861	7.65507	20.8072	19.1601	13.7779	6.21216	16.3543	9.02042	5.95709	11.0494	22.1663	8.66976	0.652684
206.364	42.9255	46.3942	30.9577	38.7175	43.3233	41.2773	64.5583	50.8049	38.4381	59.8691	66.993	52.6515	51.3826	35.5355	46.895	63.1407	47.6215	51.6547	51.5171		6.51301	9.75047	11.5948	10.1228	17.3474	13.3359	11.4769	9.71133	18.8579	0.462979	17.6141	14.1663	10.9695	11.4538	10.3147		7.44461	7.02073	20.2088	18.9173	13.9608	6.059	15.8712	8.96484	5.99736	10.6735	20.9519	8.4074	0.432376
212.982	42.2822	45.4696	30.9106	37.408	42.712	40.2431	63.5937	50.1773	37.9748	59.7245	66.0829	54.6696	50.9147	35.7472	46.4844	62.1324	46.3579	51.1615	51.1586		6.07369	9.33768	11.0214	9.57213	17.2565	12.9686	11.5335	9.52615	18.463	0.487238	16.7112	13.6102	10.7922	11.4246	9.7124		7.37004	6.8951	19.7495	17.8754	13.3397	5.73124	15.2065	8.12727	5.64141	10.4452	20.2571	8.13559	0.469708
219.596	41.7937	44.1663	30.0153	36.8687	42.6731	39.4839	62.8864	49.9558	37.2146	58.7941	65.0423	55.4055	50.8555	35.42	46.237	61.3777	46.2538	50.4944	50.5794		5.38668	8.72797	10.5136	9.43758	16.8348	12.2165	10.8731	8.906	18.0449	0.392892	15.9877	13.3324	10.5321	11.4659	9.46903		6.89094	6.62949	19.4372	17.5076	13.141	5.91565	14.8922	7.79712	5.67082	9.98384	19.7441	7.81569	0.300488
226.217	41.4336	43.9671	29.3297	36.0677	42.4471	38.7516	62.1237	49.3613	36.7941	58.4158	64.287	55.4394	50.0286	35.2179	45.3148	60.8858	45.6855	50.0015	50.2795		5.01826	8.50801	10.3629	9.27157	16.4931	11.8939	11.17	8.95044	17.9605	0.454202	15.4062	12.9638	9.96913	11.072	9.41124		6.95233	6.35432	18.79	16.6281	12.4359	5.5857	14.5035	7.72744	5.41457	9.83204	19.8771	7.28647	0.270131
PER (pmol/min)
Time	Group Name: unpublished data.5																				Group Name: P0																Group Name: P7
	B01	B02	B03	B04	B05	B06	B07	B08	B09	B10	B11	B12	C01	C02	C03	C04	C05	C07	C08		D01	D02	D03	D04	D05	D07	D08	D09	D10	D11	D12	E01	E02	E03	E04		F01	F02	F03	F04	F05	F06	F07	F08	F09	F10	F11	F12	G07
1.3364	0	0	0	0	0	0	0	0	0	0	0	0	0	0	0	0	0	0	0		0	0	0	0	0	0	0	0	0	0	0	0	0	0	0		0	0	0	0	0	0	0	0	0	0	0	0	0
7.93625	0	0	0	0	0	0	0	0	0	0	0	0	0	0	0	0	0	0	0		0	0	0	0	0	0	0	0	0	0	0	0	0	0	0		0	0	0	0	0	0	0	0	0	0	0	0	0
14.527	0	0	0	0	0	0	0	0	0	0	0	0	0	0	0	0	0	0	0		0	0	0	0	0	0	0	0	0	0	0	0	0	0	0		0	0	0	0	0	0	0	0	0	0	0	0	0
21.0925	0	0	0	0	0	0	0	0	0	0	0	0	0	0	0	0	0	0	0		0	0	0	0	0	0	0	0	0	0	0	0	0	0	0		0	0	0	0	0	0	0	0	0	0	0	0	0
27.6687	0	0	0	0	0	0	0	0	0	0	0	0	0	0	0	0	0	0	0		0	0	0	0	0	0	0	0	0	0	0	0	0	0	0		0	0	0	0	0	0	0	0	0	0	0	0	0
34.261	0	0	0	0	0	0	0	0	0	0	0	0	0	0	0	0	0	0	0		0	0	0	0	0	0	0	0	0	0	0	0	0	0	0		0	0	0	0	0	0	0	0	0	0	0	0	0
40.9574	0	0	0	0	0	0	0	0	0	0	0	0	0	0	0	0	0	0	0		0	0	0	0	0	0	0	0	0	0	0	0	0	0	0		0	0	0	0	0	0	0	0	0	0	0	0	0
47.5559	0	0	0	0	0	0	0	0	0	0	0	0	0	0	0	0	0	0	0		0	0	0	0	0	0	0	0	0	0	0	0	0	0	0		0	0	0	0	0	0	0	0	0	0	0	0	0
54.1597	0	0	0	0	0	0	0	0	0	0	0	0	0	0	0	0	0	0	0		0	0	0	0	0	0	0	0	0	0	0	0	0	0	0		0	0	0	0	0	0	0	0	0	0	0	0	0
60.7681	0	0	0	0	0	0	0	0	0	0	0	0	0	0	0	0	0	0	0		0	0	0	0	0	0	0	0	0	0	0	0	0	0	0		0	0	0	0	0	0	0	0	0	0	0	0	0
67.3659	0	0	0	0	0	0	0	0	0	0	0	0	0	0	0	0	0	0	0		0	0	0	0	0	0	0	0	0	0	0	0	0	0	0		0	0	0	0	0	0	0	0	0	0	0	0	0
73.9816	0	0	0	0	0	0	0	0	0	0	0	0	0	0	0	0	0	0	0		0	0	0	0	0	0	0	0	0	0	0	0	0	0	0		0	0	0	0	0	0	0	0	0	0	0	0	0
80.589	0	0	0	0	0	0	0	0	0	0	0	0	0	0	0	0	0	0	0		0	0	0	0	0	0	0	0	0	0	0	0	0	0	0		0	0	0	0	0	0	0	0	0	0	0	0	0
87.1878	0	0	0	0	0	0	0	0	0	0	0	0	0	0	0	0	0	0	0		0	0	0	0	0	0	0	0	0	0	0	0	0	0	0		0	0	0	0	0	0	0	0	0	0	0	0	0
93.7879	0	0	0	0	0	0	0	0	0	0	0	0	0	0	0	0	0	0	0		0	0	0	0	0	0	0	0	0	0	0	0	0	0	0		0	0	0	0	0	0	0	0	0	0	0	0	0
100.394	0	0	0	0	0	0	0	0	0	0	0	0	0	0	0	0	0	0	0		0	0	0	0	0	0	0	0	0	0	0	0	0	0	0		0	0	0	0	0	0	0	0	0	0	0	0	0
107.028	0	0	0	0	0	0	0	0	0	0	0	0	0	0	0	0	0	0	0		0	0	0	0	0	0	0	0	0	0	0	0	0	0	0		0	0	0	0	0	0	0	0	0	0	0	0	0
113.652	0	0	0	0	0	0	0	0	0	0	0	0	0	0	0	0	0	0	0		0	0	0	0	0	0	0	0	0	0	0	0	0	0	0		0	0	0	0	0	0	0	0	0	0	0	0	0
120.368	0	0	0	0	0	0	0	0	0	0	0	0	0	0	0	0	0	0	0		0	0	0	0	0	0	0	0	0	0	0	0	0	0	0		0	0	0	0	0	0	0	0	0	0	0	0	0
126.983	0	0	0	0	0	0	0	0	0	0	0	0	0	0	0	0	0	0	0		0	0	0	0	0	0	0	0	0	0	0	0	0	0	0		0	0	0	0	0	0	0	0	0	0	0	0	0
133.598	0	0	0	0	0	0	0	0	0	0	0	0	0	0	0	0	0	0	0		0	0	0	0	0	0	0	0	0	0	0	0	0	0	0		0	0	0	0	0	0	0	0	0	0	0	0	0
140.224	0	0	0	0	0	0	0	0	0	0	0	0	0	0	0	0	0	0	0		0	0	0	0	0	0	0	0	0	0	0	0	0	0	0		0	0	0	0	0	0	0	0	0	0	0	0	0
146.8	0	0	0	0	0	0	0	0	0	0	0	0	0	0	0	0	0	0	0		0	0	0	0	0	0	0	0	0	0	0	0	0	0	0		0	0	0	0	0	0	0	0	0	0	0	0	0
153.507	0	0	0	0	0	0	0	0	0	0	0	0	0	0	0	0	0	0	0		0	0	0	0	0	0	0	0	0	0	0	0	0	0	0		0	0	0	0	0	0	0	0	0	0	0	0	0
160.11	0	0	0	0	0	0	0	0	0	0	0	0	0	0	0	0	0	0	0		0	0	0	0	0	0	0	0	0	0	0	0	0	0	0		0	0	0	0	0	0	0	0	0	0	0	0	0
166.733	0	0	0	0	0	0	0	0	0	0	0	0	0	0	0	0	0	0	0		0	0	0	0	0	0	0	0	0	0	0	0	0	0	0		0	0	0	0	0	0	0	0	0	0	0	0	0
173.346	0	0	0	0	0	0	0	0	0	0	0	0	0	0	0	0	0	0	0		0	0	0	0	0	0	0	0	0	0	0	0	0	0	0		0	0	0	0	0	0	0	0	0	0	0	0	0
179.958	0	0	0	0	0	0	0	0	0	0	0	0	0	0	0	0	0	0	0		0	0	0	0	0	0	0	0	0	0	0	0	0	0	0		0	0	0	0	0	0	0	0	0	0	0	0	0
186.57	0	0	0	0	0	0	0	0	0	0	0	0	0	0	0	0	0	0	0		0	0	0	0	0	0	0	0	0	0	0	0	0	0	0		0	0	0	0	0	0	0	0	0	0	0	0	0
193.15	0	0	0	0	0	0	0	0	0	0	0	0	0	0	0	0	0	0	0		0	0	0	0	0	0	0	0	0	0	0	0	0	0	0		0	0	0	0	0	0	0	0	0	0	0	0	0
199.764	0	0	0	0	0	0	0	0	0	0	0	0	0	0	0	0	0	0	0		0	0	0	0	0	0	0	0	0	0	0	0	0	0	0		0	0	0	0	0	0	0	0	0	0	0	0	0
206.364	0	0	0	0	0	0	0	0	0	0	0	0	0	0	0	0	0	0	0		0	0	0	0	0	0	0	0	0	0	0	0	0	0	0		0	0	0	0	0	0	0	0	0	0	0	0	0
212.982	0	0	0	0	0	0	0	0	0	0	0	0	0	0	0	0	0	0	0		0	0	0	0	0	0	0	0	0	0	0	0	0	0	0		0	0	0	0	0	0	0	0	0	0	0	0	0
219.596	0	0	0	0	0	0	0	0	0	0	0	0	0	0	0	0	0	0	0		0	0	0	0	0	0	0	0	0	0	0	0	0	0	0		0	0	0	0	0	0	0	0	0	0	0	0	0
226.217	0	0	0	0	0	0	0	0	0	0	0	0	0	0	0	0	0	0	0		0	0	0	0	0	0	0	0	0	0	0	0	0	0	0		0	0	0	0	0	0	0	0	0	0	0	0	0
[truncated: 13 more columns]

## Sheet: Rate (Plates)
Unassigned Well	Unselected Well	OCR Data	ECAR Data	PER Data
OCR (pmol/min):														ECAR (mpH/min):														PER (pmol/min)
	Measurement 1														Measurement 1														Measurement 1
		1	2	3	4	5	6	7	8	9	10	11	12			1	2	3	4	5	6	7	8	9	10	11	12			1	2	3	4	5	6	7	8	9	10	11	12
	A	0	0	0	0	0	0	0	0	0	0	0	0		A	0	0	0	0	0	0	0	0	0	0	0	0		A	0	0	0	0	0	0	0	0	0	0	0	0
	B	145.191	127.605	117.544	86.6308	115.167	58.9632	173.933	143.257	127.717	159.668	159.522	115.266		B	20.9817	18.6452	24.708	20.8214	24.2371	16.0132	32.8201	31.0413	21.461	22.7265	30.3035	20.4367		B	0	0	0	0	0	0	0	0	0	0	0	0
	C	145.718	107.699	114.681	194.023	127.585	0	195.533	157.693	0	0	0	0		C	28.5028	24.5847	23.2067	33.7965	22.9841	0	25.3881	33.35	0	0	0	0		C	0	0	0	0	0	0	0	0	0	0	0	0
	D	78.532	70.4455	68.8132	42.8252	50.8493	0	63.4614	55.4791	80.8779	59.6961	-6.6564	91.8923		D	6.23416	7.26793	9.60395	7.11973	8.3333	0	10.6208	7.25177	7.64785	13.7648	0.648017	11.8598		D	0	0	0	0	0	0	0	0	0	0	0	0
	E	62.0414	58.1523	57.4286	34.253	0	0	0	0	0	0	0	0		E	9.17795	7.45356	8.44464	6.2649	0	0	0	0	0	0	0	0		E	0	0	0	0	0	0	0	0	0	0	0	0
	F	76.4879	82.9978	111.362	102.527	91.4246	39.2175	79.6606	63.2486	34.7495	82.8644	80.5569	55.0489		F	10.603	14.4984	25.8508	25.1373	20.8547	5.56602	22.0478	10.2388	5.52465	14.007	18.0302	5.53482		F	0	0	0	0	0	0	0	0	0	0	0	0
	G	194.045	178.796	184.175	190.234	176.763	188.791	2.04546	78.8102	96.0443	71.2478	120.08	108.694		G	177.825	115.965	97.5875	136.189	94.5743	126.373	1.26369	14.6547	21.7508	18.1177	18.3608	16.7377		G	0	0	0	0	0	0	0	0	0	0	0	0
	H	0	0	0	0	0	0	0	0	64.3992	129.487	0	0		H	0	0	0	0	0	0	0	0	7.6318	30.6461	0	0		H	0	0	0	0	0	0	0	0	0	0	0	0
	Measurement 2														Measurement 2														Measurement 2
		1	2	3	4	5	6	7	8	9	10	11	12			1	2	3	4	5	6	7	8	9	10	11	12			1	2	3	4	5	6	7	8	9	10	11	12
	A	0	0	0	0	0	0	0	0	0	0	0	0		A	0	0	0	0	0	0	0	0	0	0	0	0		A	0	0	0	0	0	0	0	0	0	0	0	0
	B	139.109	123.992	108.964	87.0176	109.956	60.4941	166.112	133.246	118.861	146.389	156.701	110.124		B	18.2959	15.207	20.0547	15.051	16.553	13.199	28.8662	23.232	15.0515	20.6302	24.6669	16.6129		B	0	0	0	0	0	0	0	0	0	0	0	0
	C	136.107	102.729	109.018	185.213	120.398	0	189.047	152.098	0	0	0	0		C	25.0001	18.2126	21.7645	33.0606	20.8551	0	20.5731	27.7739	0	0	0	0		C	0	0	0	0	0	0	0	0	0	0	0	0
	D	70.6981	56.7797	56.7352	40.3141	47.529	0	56.8264	46.6159	74.9655	56.4346	-5.81088	88.6075		D	6.21973	6.59282	7.30889	7.12938	12.0334	0	10.2072	8.01537	8.2031	12.9992	1.28255	13.3612		D	0	0	0	0	0	0	0	0	0	0	0	0
	E	56.9958	51.3716	53.7774	31.7287	0	0	0	0	0	0	0	0		E	6.24958	5.28475	6.07648	4.42264	0	0	0	0	0	0	0	0		E	0	0	0	0	0	0	0	0	0	0	0	0
	F	70.051	79.3788	107.017	95.352	87.699	36.225	73.5035	59.227	31.0589	75.5102	75.3827	51.0555		F	8.16755	10.1858	20.6142	19.7638	15.2843	3.83288	14.7656	8.88159	4.6249	12.8199	16.425	4.35029		F	0	0	0	0	0	0	0	0	0	0	0	0
	G	184.05	174.996	175.009	181.249	165.254	178.809	5.1084	73.3862	94.1274	67.5815	113.524	110.944		G	182.431	107.604	78.0355	128.041	81.1602	117.416	-0.456769	11.196	18.0587	13.6479	14.5959	14.8934		G	0	0	0	0	0	0	0	0	0	0	0	0
	H	0	0	0	0	0	0	0	0	63.1883	122.69	0	0		H	0	0	0	0	0	0	0	0	6.10284	26.1239	0	0		H	0	0	0	0	0	0	0	0	0	0	0	0
	Measurement 3														Measurement 3														Measurement 3
		1	2	3	4	5	6	7	8	9	10	11	12			1	2	3	4	5	6	7	8	9	10	11	12			1	2	3	4	5	6	7	8	9	10	11	12
	A	0	0	0	0	0	0	0	0	0	0	0	0		A	0	0	0	0	0	0	0	0	0	0	0	0		A	0	0	0	0	0	0	0	0	0	0	0	0
	B	137.679	122.569	112.286	85.1592	108.971	61.2351	164.425	133.423	117.253	144.412	157.413	109.483		B	18.026	15.8923	19.2497	15.3473	17.3632	13.2846	27.7534	23.8038	15.6976	20.316	23.5823	17.3218		B	0	0	0	0	0	0	0	0	0	0	0	0
	C	133.874	101.298	107.86	182.481	119.692	0	187.65	151.236	0	0	0	0		C	24.6572	17.6749	22.0702	32.3776	20.1041	0	19.758	27.6941	0	0	0	0		C	0	0	0	0	0	0	0	0	0	0	0	0
	D	69.2752	55.3173	54.1048	38.9982	45.6891	0	55.9562	46.7179	73.485	55.9482	-6.21672	87.9541		D	5.90986	6.46229	7.05756	6.75065	11.7998	0	9.91177	8.35104	8.05944	12.5521	1.33877	13.2492		D	0	0	0	0	0	0	0	0	0	0	0	0
	E	56.2849	50.6509	52.7398	30.9923	0	0	0	0	0	0	0	0		E	7.14517	5.43057	5.78164	4.27732	0	0	0	0	0	0	0	0		E	0	0	0	0	0	0	0	0	0	0	0	0
	F	69.7254	78.2871	105.47	94.8228	86.4456	35.3589	73.4002	58.4724	30.8785	74.9812	74.1089	51.8384		F	8.72816	10.4041	20.8008	19.7107	15.7067	4.13912	14.9217	8.82176	3.58553	12.4938	15.7224	4.63377		F	0	0	0	0	0	0	0	0	0	0	0	0
	G	181.404	172.074	171.035	179.317	163.224	175.709	5.56749	71.1381	94.4813	66.4768	113.432	110.45		G	185.227	109.115	79.0126	129.655	81.1539	119.783	-0.12407	11.6424	18.3089	14.2412	14.878	15.3001		G	0	0	0	0	0	0	0	0	0	0	0	0
	H	0	0	0	0	0	0	0	0	63.2174	122.683	0	0		H	0	0	0	0	0	0	0	0	6.68471	26.8043	0	0		H	0	0	0	0	0	0	0	0	0	0	0	0
	Measurement 4														Measurement 4														Measurement 4
		1	2	3	4	5	6	7	8	9	10	11	12			1	2	3	4	5	6	7	8	9	10	11	12			1	2	3	4	5	6	7	8	9	10	11	12
	A	0	0	0	0	0	0	0	0	0	0	0	0		A	0	0	0	0	0	0	0	0	0	0	0	0		A	0	0	0	0	0	0	0	0	0	0	0	0
	B	137.358	122.287	114.439	84.9897	108.829	62.8017	162.892	134.462	116.182	143.669	158.002	109.278		B	18.663	16.0734	18.412	15.4346	16.9864	13.2127	27.5547	24.4865	16.063	20.6654	23.5583	17.7332		B	0	0	0	0	0	0	0	0	0	0	0	0
	C	134.077	101.048	107.588	181.624	119.683	0	187.267	151.277	0	0	0	0		C	24.2455	17.3668	21.8993	32.0536	20.2751	0	19.68	27.5153	0	0	0	0		C	0	0	0	0	0	0	0	0	0	0	0	0
	D	70.104	55.2567	54.7033	38.9095	45.9692	0	54.8191	46.5187	72.8268	55.5955	-6.50515	87.8667		D	5.39057	6.42425	6.9599	6.86004	11.1384	0	10.1183	8.15981	8.0907	12.0725	0.706703	14.0066		D	0	0	0	0	0	0	0	0	0	0	0	0
	E	56.1079	50.45	52.716	30.9521	0	0	0	0	0	0	0	0		E	7.41741	6.06601	6.27754	4.48678	0	0	0	0	0	0	0	0		E	0	0	0	0	0	0	0	0	0	0	0	0
	F	69.6719	78.2516	105.292	94.6817	86.1604	35.5407	72.5587	58.2488	30.9654	74.0164	73.0698	50.9573		F	8.93666	11.0001	20.1898	19.0324	14.9458	3.7245	14.794	8.46816	4.0109	12.8533	16.2043	4.69179		F	0	0	0	0	0	0	0	0	0	0	0	0
	G	180.841	172.364	170.859	178.428	164.724	175.764	6.10454	69.9612	95.2027	67.0391	113.595	109.847		G	185.963	110.938	78.5396	130.632	80.0805	120.854	0.329605	11.9785	18.255	14.3637	14.3923	15.5465		G	0	0	0	0	0	0	0	0	0	0	0	0
	H	0	0	0	0	0	0	0	0	63.1684	122.204	0	0		H	0	0	0	0	0	0	0	0	6.91463	26.6885	0	0		H	0	0	0	0	0	0	0	0	0	0	0	0
	Measurement 5														Measurement 5														Measurement 5
		1	2	3	4	5	6	7	8	9	10	11	12			1	2	3	4	5	6	7	8	9	10	11	12			1	2	3	4	5	6	7	8	9	10	11	12
	A	0	0	0	0	0	0	0	0	0	0	0	0		A	0	0	0	0	0	0	0	0	0	0	0	0		A	0	0	0	0	0	0	0	0	0	0	0	0
	B	137.169	122.331	116.621	84.6924	108.758	63.995	164.909	131.506	116.752	143.448	157.837	109.163		B	18.8445	16.5823	17.6381	15.7188	17.4707	13.2244	28.1778	23.9143	16.614	20.5096	23.3597	17.767		B	0	0	0	0	0	0	0	0	0	0	0	0
	C	134.586	101.083	106.928	181.212	119.765	0	187.091	151.709	0	0	0	0		C	24.0127	17.9992	21.6558	31.7167	20.6325	0	19.8405	27.5356	0	0	0	0		C	0	0	0	0	0	0	0	0	0	0	0	0
	D	70.217	56.82	54.5665	39.0398	45.5774	0	55.4625	46.8252	72.5599	55.377	-6.73499	88.1044		D	5.94961	6.98048	6.71575	6.95139	10.636	0	10.5127	7.79509	7.79334	11.9283	0.381047	13.9046		D	0	0	0	0	0	0	0	0	0	0	0	0
	E	56.3351	50.5236	52.7331	31.0124	0	0	0	0	0	0	0	0		E	7.39884	6.63605	6.20069	4.26437	0	0	0	0	0	0	0	0		E	0	0	0	0	0	0	0	0	0	0	0	0
	F	69.747	78.2775	105.044	94.7291	86.1671	35.5249	72.5908	58.3076	31.531	74.0982	72.7863	51.1119		F	9.00959	10.9522	20.7567	19.189	15.148	4.05996	15.1498	8.68343	3.80609	12.3974	17.1469	4.53257		F	0	0	0	0	0	0	0	0	0	0	0	0
	G	179.58	172.599	169.731	177.7	166.181	174.767	6.32847	69.1898	96.9038	66.9902	114.454	109.964		G	186.984	114.078	78.5154	131.121	79.443	121.148	0.599692	12.3359	18.1047	14.5891	14.3415	15.5707		G	0	0	0	0	0	0	0	0	0	0	0	0
	H	0	0	0	0	0	0	0	0	63.8508	122.41	0	0		H	0	0	0	0	0	0	0	0	7.29872	25.9111	0	0		H	0	0	0	0	0	0	0	0	0	0	0	0
	Measurement 6														Measurement 6														Measurement 6
		1	2	3	4	5	6	7	8	9	10	11	12			1	2	3	4	5	6	7	8	9	10	11	12			1	2	3	4	5	6	7	8	9	10	11	12
	A	0	0	0	0	0	0	0	0	0	0	0	0		A	0	0	0	0	0	0	0	0	0	0	0	0		A	0	0	0	0	0	0	0	0	0	0	0	0
	B	137.081	121.758	118.808	83.8658	108.491	63.9653	166.183	136.328	117.71	144.331	157.959	109.38		B	18.8079	16.4123	18.0827	15.8065	17.2563	13.7153	27.9462	25.6933	17.08	20.9719	23.8374	17.7046		B	0	0	0	0	0	0	0	0	0	0	0	0
	C	137.04	100.942	106.691	180.975	119.842	0	186.484	152.056	0	0	0	0		C	24.5854	17.8815	21.2615	31.0828	20.2118	0	19.7475	28.2764	0	0	0	0		C	0	0	0	0	0	0	0	0	0	0	0	0
	D	71.6795	61.4337	59.5002	38.6218	44.4535	0	57.2253	46.5708	73.273	55.0544	-7.38218	88.2545		D	5.96879	7.11784	6.50634	6.87469	10.2284	0	10.0901	8.03242	7.59009	11.5422	0.623366	13.806		D	0	0	0	0	0	0	0	0	0	0	0	0
	E	56.5594	51.2828	53.1066	31.0274	0	0	0	0	0	0	0	0		E	7.82055	6.25181	6.0998	3.9561	0	0	0	0	0	0	0	0		E	0	0	0	0	0	0	0	0	0	0	0	0
	F	69.4562	78.0071	104.979	94.7561	86.1373	35.5619	72.5132	57.7423	31.6298	73.3528	72.1953	50.6097		F	9.53435	11.2401	20.6569	19.3176	14.9768	4.42529	14.9151	9.12977	3.99974	11.6511	17.3876	4.38128		F	0	0	0	0	0	0	0	0	0	0	0	0
	G	179.506	172.66	170.383	177.443	166.554	175.602	5.99166	68.1807	95.8803	66.7131	115.213	108.654		G	187.158	113.895	78.0311	132.313	78.6039	122.054	0.357953	12.6843	18.4564	14.5243	14.5938	15.2581		G	0	0	0	0	0	0	0	0	0	0	0	0
	H	0	0	0	0	0	0	0	0	64.5159	122.094	0	0		H	0	0	0	0	0	0	0	0	7.33283	26.5087	0	0		H	0	0	0	0	0	0	0	0	0	0	0	0
	Measurement 7														Measurement 7														Measurement 7
		1	2	3	4	5	6	7	8	9	10	11	12			1	2	3	4	5	6	7	8	9	10	11	12			1	2	3	4	5	6	7	8	9	10	11	12
	A	0	0	0	0	0	0	0	0	0	0	0	0		A	0	0	0	0	0	0	0	0	0	0	0	0		A	0	0	0	0	0	0	0	0	0	0	0	0
	B	61.056	63.1656	67.7358	57.8221	66.842	27.8903	94.7716	77.822	59.4493	64.7071	86.8763	86.7227		B	47.305	38.2616	26.8337	29.6598	38.2295	38.0733	55.5287	53.028	45.0035	59.4779	44.1516	29.9885		B	0	0	0	0	0	0	0	0	0	0	0	0
	C	73.4108	80.6824	58.9934	84.8571	62.3576	0	76.8647	97.1085	0	0	0	0		C	57.3503	28.0716	52.6782	79.2113	38.4331	0	45.4771	52.7371	0	0	0	0		C	0	0	0	0	0	0	0	0	0	0	0	0
	D	33.9439	27.8567	47.5729	26.538	32.1349	0	36.5839	30.1874	32.9401	43.8902	-7.06004	53.4001		D	14.0099	18.7671	11.1872	12.8075	14.1515	0	19.1309	13.3236	13.0363	20.8939	1.49486	28.9784		D	0	0	0	0	0	0	0	0	0	0	0	0
	E	32.2364	34.6348	33.5811	17.8428	0	0	0	0	0	0	0	0		E	16.5086	12.1736	13.5098	12.3067	0	0	0	0	0	0	0	0		E	0	0	0	0	0	0	0	0	0	0	0	0
	F	36.2147	62.19	71.2523	73.7965	59.3368	17.6505	55.9764	46.4921	23.4034	57.107	56.9101	41.3421		F	25.6956	15.2379	37.4925	29.6843	25.607	14.5241	26.5757	12.7703	8.09671	18.7385	27.604	7.5599		F	0	0	0	0	0	0	0	0	0	0	0	0
	G	175.098	162.062	154.615	159.383	151.364	165.861	7.72814	50.0814	73.2697	54.1443	65.273	79.632		G	187.415	135.104	92.1973	155.18	95.1181	139.083	0.623836	22.6206	33.3597	21.5021	33.7381	29.6197		G	0	0	0	0	0	0	0	0	0	0	0	0
	H	0	0	0	0	0	0	0	0	34.7353	76.3244	0	0		H	0	0	0	0	0	0	0	0	18.9891	51.2522	0	0		H	0	0	0	0	0	0	0	0	0	0	0	0
	Measurement 8														Measurement 8														Measurement 8
		1	2	3	4	5	6	7	8	9	10	11	12			1	2	3	4	5	6	7	8	9	10	11	12			1	2	3	4	5	6	7	8	9	10	11	12
	A	0	0	0	0	0	0	0	0	0	0	0	0		A	0	0	0	0	0	0	0	0	0	0	0	0		A	0	0	0	0	0	0	0	0	0	0	0	0
	B	36.0369	37.6097	49.1975	36.6457	42.5397	16.1937	55.6568	45.4739	30.9353	33.3143	44.6111	56.4169		B	58.0533	51.2053	34.3703	42.902	47.3559	47.2288	72.0896	68.9872	59.2762	70.3957	63.2283	45.4133		B	0	0	0	0	0	0	0	0	0	0	0	0
	C	53.382	59.0015	34.8291	46.3095	36.8122	0	41.869	50.0688	0	0	0	0		C	71.5679	37.5182	64.9504	92.1764	49.9573	0	58.5165	73.2365	0	0	0	0		C	0	0	0	0	0	0	0	0	0	0	0	0
	D	17.5623	15.9312	31.7741	16.3239	22.9164	0	23.5714	13.9875	16.5851	30.4509	-6.99183	35.0507		D	18.1881	23.3321	16.7374	16.4571	20.9362	0	23.964	22.2277	19.8572	27.1393	0.942548	35.2213		D	0	0	0	0	0	0	0	0	0	0	0	0
	E	20.0789	19.7667	17.9499	9.771	0	0	0	0	0	0	0	0		E	22.5247	18.512	18.2207	16.1539	0	0	0	0	0	0	0	0		E	0	0	0	0	0	0	0	0	0	0	0	0
	F	23.2078	43.9716	44.7802	56.0031	34.2739	9.07323	39.1538	31.6505	13.6721	41.4076	40.4887	25.3792		F	26.8305	19.7838	42.6803	33.7922	31.079	17.433	29.5072	18.748	10.9935	20.518	32.327	13.1374		F	0	0	0	0	0	0	0	0	0	0	0	0
	G	177.88	151.356	143.825	133.834	134.693	154.065	8.79902	29.2717	49.6608	40.1962	32.5044	39.3218		G	185.572	156.025	112.926	168.735	114.587	151.187	0.111985	31.8411	39.2751	26.152	43.3774	40.4889		G	0	0	0	0	0	0	0	0	0	0	0	0
	H	0	0	0	0	0	0	0	0	19.9089	41.1392	0	0		H	0	0	0	0	0	0	0	0	24.2293	64.1324	0	0		H	0	0	0	0	0	0	0	0	0	0	0	0
	Measurement 9														Measurement 9														Measurement 9
		1	2	3	4	5	6	7	8	9	10	11	12			1	2	3	4	5	6	7	8	9	10	11	12			1	2	3	4	5	6	7	8	9	10	11	12
	A	0	0	0	0	0	0	0	0	0	0	0	0		A	0	0	0	0	0	0	0	0	0	0	0	0		A	0	0	0	0	0	0	0	0	0	0	0	0
	B	30.0196	31.8877	40.2981	27.7627	30.5034	12.4094	52.263	34.3025	26.1271	29.3375	35.0934	39.4084		B	58.6863	53.3536	38.0643	46.2641	51.5349	49.5059	75.7581	71.4209	60.0414	70.7615	68.6541	50.8189		B	0	0	0	0	0	0	0	0	0	0	0	0
	C	46.1775	45.3422	26.3945	38.5904	30.4627	0	34.8538	37.9618	0	0	0	0		C	73.4886	42.01	66.1556	92.1839	52.1924	0	61.484	76.033	0	0	0	0		C	0	0	0	0	0	0	0	0	0	0	0	0
	D	12.4857	15.736	22.696	12.5145	17.1857	0	19.2939	5.91595	12.3056	23.8112	-7.15949	28.5994		D	19.6936	23.8121	19.1059	17.7975	23.4369	0	25.6612	24.0414	21.7545	30.5768	1.47408	37.1175		D	0	0	0	0	0	0	0	0	0	0	0	0
	E	14.7283	13.6116	13.5166	6.13596	0	0	0	0	0	0	0	0		E	24.9104	19.7328	19.4403	17.41	0	0	0	0	0	0	0	0		E	0	0	0	0	0	0	0	0	0	0	0	0
	F	20.2252	34.5845	33.9499	46.5864	25.8924	7.72394	30.5926	23.2084	9.5325	31.0843	30.9543	15.9235		F	21.4124	16.9476	37.0191	32.7109	29.2779	15.0503	28.4459	17.6649	10.407	19.6833	31.9513	11.7762		F	0	0	0	0	0	0	0	0	0	0	0	0
	G	175.803	136.606	122.76	113.89	117.778	140.838	9.33037	21.5755	34.0319	31.3732	24.826	30.3047		G	185.78	166.985	125.897	175.309	128.109	157.088	0.575388	31.7229	40.1207	27.3649	42.8936	33.1896		G	0	0	0	0	0	0	0	0	0	0	0	0
	H	0	0	0	0	0	0	0	0	14.8512	30.2526	0	0		H	0	0	0	0	0	0	0	0	22.6101	54.6675	0	0		H	0	0	0	0	0	0	0	0	0	0	0	0
	Measurement 10														Measurement 10														Measurement 10
		1	2	3	4	5	6	7	8	9	10	11	12			1	2	3	4	5	6	7	8	9	10	11	12			1	2	3	4	5	6	7	8	9	10	11	12
	A	0	0	0	0	0	0	0	0	0	0	0	0		A	0	0	0	0	0	0	0	0	0	0	0	0		A	0	0	0	0	0	0	0	0	0	0	0	0
	B	27.0785	29.2881	34.7037	23.7251	25.9281	12.2725	48.3923	29.945	24.2884	27.6785	32.7805	31.4979		B	59.1803	52.3042	38.9532	46.8799	52.3413	49.4389	74.8349	70.3285	57.9429	70.2767	69.5714	52.2024		B	0	0	0	0	0	0	0	0	0	0	0	0
	C	41.1052	37.4423	23.362	36.0714	26.8038	0	32.0574	34.4404	0	0	0	0		C	72.6028	43.4748	65.8881	90.6099	52.0339	0	61.8877	76.8861	0	0	0	0		C	0	0	0	0	0	0	0	0	0	0	0	0
	D	9.29343	11.3385	18.2524	10.5237	13.2261	0	16.391	2.69873	10.3551	20.1425	-7.55906	25.6544		D	20.2156	23.5914	19.9701	18.8452	25.2201	0	26.2951	25.4649	21.8233	31.0466	1.57502	36.442		D	0	0	0	0	0	0	0	0	0	0	0	0
	E	11.6455	11.1302	11.6685	4.2266	0	0	0	0	0	0	0	0		E	25.9242	20.8197	19.9636	17.5294	0	0	0	0	0	0	0	0		E	0	0	0	0	0	0	0	0	0	0	0	0
	F	20.1275	30.201	30.2198	42.1106	22.6139	7.49585	26.5802	18.8868	8.85257	27.2046	26.2502	13.8364		F	17.6008	16.6804	34.6977	31.966	27.5299	12.9876	26.1581	16.374	9.93202	19.4534	30.1064	9.22806		F	0	0	0	0	0	0	0	0	0	0	0	0
	G	153.671	118.169	100.176	99.5078	101.182	122.769	9.5493	18.6681	26.5448	27.2952	22.7246	29.1089		G	185.778	170.447	130.16	177.659	134.75	156.893	0.618606	29.0234	37.9181	26.8632	42.2337	27.1306		G	0	0	0	0	0	0	0	0	0	0	0	0
	H	0	0	0	0	0	0	0	0	16.1983	26.9588	0	0		H	0	0	0	0	0	0	0	0	20.3481	45.9138	0	0		H	0	0	0	0	0	0	0	0	0	0	0	0
	Measurement 11														Measurement 11														Measurement 11
		1	2	3	4	5	6	7	8	9	10	11	12			1	2	3	4	5	6	7	8	9	10	11	12			1	2	3	4	5	6	7	8	9	10	11	12
	A	0	0	0	0	0	0	0	0	0	0	0	0		A	0	0	0	0	0	0	0	0	0	0	0	0		A	0	0	0	0	0	0	0	0	0	0	0	0
	B	26.2092	28.1497	31.2425	21.44	23.8394	13.0217	48.8036	27.546	23.4371	26.7008	32.0375	28.1945		B	59.3371	51.6808	38.9705	46.5616	52.1464	48.7511	74.7055	69.228	56.3943	69.2955	69.46	52.3451		B	0	0	0	0	0	0	0	0	0	0	0	0
	C	38.5721	32.6761	21.251	34.6577	25.5639	0	30.1065	32.8389	0	0	0	0		C	71.8599	43.4233	65.6134	89.5861	51.1505	0	61.2454	74.5087	0	0	0	0		C	0	0	0	0	0	0	0	0	0	0	0	0
	D	8.1999	11.5551	15.3347	9.08874	10.2188	0	16.0707	1.1134	9.28507	18.0488	-8.1605	24.2875		D	19.612	22.9973	20.1255	18.5892	25.6316	0	26.797	24.7819	21.4905	31.095	1.84284	36.0787		D	0	0	0	0	0	0	0	0	0	0	0	0
	E	9.69897	9.76113	10.6547	2.95418	0	0	0	0	0	0	0	0		E	25.3784	20.4071	19.6411	17.3648	0	0	0	0	0	0	0	0		E	0	0	0	0	0	0	0	0	0	0	0	0
	F	21.7183	30.0774	30.112	40.6103	22.1703	7.78981	24.1667	17.1643	8.56025	26.3062	24.5242	14.3039		F	16.2378	17.1781	33.9073	31.464	26.7946	11.6336	25.5825	14.1368	9.0706	18.8112	29.1569	8.88725		F	0	0	0	0	0	0	0	0	0	0	0	0
	G	133.858	105.505	86.1615	90.8005	87.2119	108.277	9.68736	16.833	24.208	23.8374	22.2444	28.6202		G	185.933	166.335	129.271	174.819	133.482	155.106	0.520028	25.661	35.0533	25.9706	40.5079	25.847		G	0	0	0	0	0	0	0	0	0	0	0	0
	H	0	0	0	0	0	0	0	0	15.2298	26.2395	0	0		H	0	0	0	0	0	0	0	0	19.5607	43.934	0	0		H	0	0	0	0	0	0	0	0	0	0	0	0
	Measurement 12														Measurement 12														Measurement 12
		1	2	3	4	5	6	7	8	9	10	11	12			1	2	3	4	5	6	7	8	9	10	11	12			1	2	3	4	5	6	7	8	9	10	11	12
	A	0	0	0	0	0	0	0	0	0	0	0	0		A	0	0	0	0	0	0	0	0	0	0	0	0		A	0	0	0	0	0	0	0	0	0	0	0	0
	B	26.0342	27.7548	30.7304	19.8205	22.9613	11.1615	48.2124	26.2986	23.6063	26.8548	31.9318	26.9022		B	57.5141	51.2681	38.9136	46.4452	51.195	47.6498	73.4339	67.1118	55.688	67.4248	68.0031	52.3481		B	0	0	0	0	0	0	0	0	0	0	0	0
	C	37.8207	28.9793	20.6747	34.291	25.5288	0	29.2674	32.4514	0	0	0	0		C	70.2375	43.7983	64.4417	87.4863	49.9099	0	60.8053	72.9251	0	0	0	0		C	0	0	0	0	0	0	0	0	0	0	0	0
	D	7.55598	12.4039	15.0202	7.94589	7.67998	0	15.8595	0.680761	8.68383	16.3629	-8.16704	23.5356		D	18.4464	22.4167	19.9295	18.5798	25.2946	0	26.3044	24.256	20.2054	30.9118	1.39742	35.4375		D	0	0	0	0	0	0	0	0	0	0	0	0
	E	8.80552	8.86581	10.161	2.44144	0	0	0	0	0	0	0	0		E	24.6103	19.99	19.4777	16.9094	0	0	0	0	0	0	0	0		E	0	0	0	0	0	0	0	0	0	0	0	0
	F	24.6258	33.9912	31.5197	40.4676	24.5097	8.26163	22.4378	16.9172	9.41138	26.6986	24.2039	14.9318		F	14.8045	17.1436	33.9831	31.7122	26.5215	11.2348	24.2368	14.1331	8.60669	18.7907	29.4795	8.51238		F	0	0	0	0	0	0	0	0	0	0	0	0
	G	118.894	96.7605	79.0061	83.9677	81.4266	99.845	9.6733	15.9907	22.0841	21.7612	23.0879	32.1602		G	184.913	161.086	123.17	167.955	132.355	151.185	0.841091	24.4696	34.274	24.6939	37.8404	25.221		G	0	0	0	0	0	0	0	0	0	0	0	0
	H	0	0	0	0	0	0	0	0	17.5806	27.6892	0	0		H	0	0	0	0	0	0	0	0	18.4613	43.1945	0	0		H	0	0	0	0	0	0	0	0	0	0	0	0
	Measurement 13														Measurement 13														Measurement 13
		1	2	3	4	5	6	7	8	9	10	11	12			1	2	3	4	5	6	7	8	9	10	11	12			1	2	3	4	5	6	7	8	9	10	11	12
	A	0	0	0	0	0	0	0	0	0	0	0	0		A	0	0	0	0	0	0	0	0	0	0	0	0		A	0	0	0	0	0	0	0	0	0	0	0	0
	B	26.841	28.7697	29.9935	19.2326	22.3306	13.1601	49.1146	26.113	22.9936	27.1427	31.5127	26.5989		B	56.3535	52.1103	38.7246	45.2164	50.3704	47.2504	71.5881	66.853	54.5094	66.354	67.0139	52.2396		B	0	0	0	0	0	0	0	0	0	0	0	0
	C	37.9531	27.6737	20.3945	35.1276	26.7234	0	29.6299	33.2889	0	0	0	0		C	68.101	43.8046	63.6957	86.6071	48.7812	0	59.6498	71.2174	0	0	0	0		C	0	0	0	0	0	0	0	0	0	0	0	0
	D	7.88208	12.4096	14.664	7.31848	7.55671	0	15.4011	0.218673	8.74188	15.1283	-8.6523	22.6975		D	18.2454	21.7449	19.0811	17.7965	25.2084	0	26.0329	23.9483	19.4685	29.7239	1.53684	34.8836		D	0	0	0	0	0	0	0	0	0	0	0	0
	E	8.60604	8.93348	10.2299	2.3594	0	0	0	0	0	0	0	0		E	22.716	19.5361	19.0365	16.5644	0	0	0	0	0	0	0	0		E	0	0	0	0	0	0	0	0	0	0	0	0
	F	28.458	41.2494	34.9106	42.072	28.5433	9.55929	21.9956	18.1582	10.5035	27.7912	24.8645	16.2477		F	14.8367	17.1835	33.7858	31.6608	26.4638	10.2592	23.7151	14.3185	8.39672	18.4674	28.8269	8.53492		F	0	0	0	0	0	0	0	0	0	0	0	0
	G	110.136	92.2174	75.8509	81.7613	77.6718	95.8958	9.93122	16.2069	20.8312	20.9919	25.006	39.1827		G	183.64	152.68	117.261	163.78	128.759	147.324	0.788671	24.7742	34.9504	24.3114	36.1372	25.5557		G	0	0	0	0	0	0	0	0	0	0	0	0
	H	0	0	0	0	0	0	0	0	15.2089	30.6582	0	0		H	0	0	0	0	0	0	0	0	18.9516	40.3507	0	0		H	0	0	0	0	0	0	0	0	0	0	0	0
	Measurement 14														Measurement 14														Measurement 14
		1	2	3	4	5	6	7	8	9	10	11	12			1	2	3	4	5	6	7	8	9	10	11	12			1	2	3	4	5	6	7	8	9	10	11	12
	A	0	0	0	0	0	0	0	0	0	0	0	0		A	0	0	0	0	0	0	0	0	0	0	0	0		A	0	0	0	0	0	0	0	0	0	0	0	0
	B	28.0377	29.2133	29.7134	19.5895	22.5029	15.5749	49.4461	26.2404	22.0168	28.0258	31.0627	27.2638		B	55.3825	50.0555	38.3518	43.6408	49.7483	46.2993	69.7263	66.3093	53.7476	65.2768	66.681	52.2928		B	0	0	0	0	0	0	0	0	0	0	0	0
	C	37.9947	27.2945	20.9017	37.0872	28.4842	0	30.8679	35.3329	0	0	0	0		C	67.0245	43.8675	62.8795	85.2305	48.7869	0	59.2605	69.879	0	0	0	0		C	0	0	0	0	0	0	0	0	0	0	0	0
	D	9.1879	8.61634	14.9491	7.39524	8.37331	0	14.8949	-0.0255085	8.94915	13.7394	-8.31827	23.2671		D	18.3144	20.4105	18.9773	16.972	24.8234	0	25.3874	23.136	18.8159	29.367	1.58188	34.5703		D	0	0	0	0	0	0	0	0	0	0	0	0
	E	9.07658	9.41622	10.5677	2.5131	0	0	0	0	0	0	0	0		E	20.6814	18.9232	18.3187	16.2369	0	0	0	0	0	0	0	0		E	0	0	0	0	0	0	0	0	0	0	0	0
	F	33.0418	50.3926	40.1392	45.3025	33.9918	11.5259	23.4536	20.2659	12.021	29.7434	27.27	19.0161		F	15.8912	17.5745	34.0797	31.5139	25.9328	10.2592	23.1317	14.7767	8.66832	18.4803	27.1299	8.81056		F	0	0	0	0	0	0	0	0	0	0	0	0
	G	106.941	92.3685	75.6682	80.0558	76.5356	95.3402	10.4807	17.8439	22.4451	21.5261	27.8974	49.9445		G	181.524	158.745	116.049	158.112	125.426	142.682	0.7142	24.0487	35.0013	24.0394	33.2864	26.1817		G	0	0	0	0	0	0	0	0	0	0	0	0
	H	0	0	0	0	0	0	0	0	19.181	35.6585	0	0		H	0	0	0	0	0	0	0	0	18.6527	37.9873	0	0		H	0	0	0	0	0	0	0	0	0	0	0	0
	Measurement 15														Measurement 15														Measurement 15
		1	2	3	4	5	6	7	8	9	10	11	12			1	2	3	4	5	6	7	8	9	10	11	12			1	2	3	4	5	6	7	8	9	10	11	12
	A	0	0	0	0	0	0	0	0	0	0	0	0		A	0	0	0	0	0	0	0	0	0	0	0	0		A	0	0	0	0	0	0	0	0	0	0	0	0
	B	29.3527	31.1449	33.4121	19.7489	22.696	15.0279	52.8203	27.1032	25.2901	30.6884	32.9752	27.8557		B	55.1209	49.7674	38.739	43.7139	49.1377	46.1041	68.92	64.7257	53.004	65.597	66.2639	52.5094		B	0	0	0	0	0	0	0	0	0	0	0	0
	C	40.7085	26.8303	21.0961	39.194	30.0919	0	31.0286	37.0468	0	0	0	0		C	67.8338	44.5682	62.5299	84.3332	47.9316	0	58.4609	68.0903	0	0	0	0		C	0	0	0	0	0	0	0	0	0	0	0	0
	D	9.36085	14.9187	14.955	6.96256	7.11267	0	16.1075	0.638317	9.47244	14.3386	-8.48502	23.7125		D	17.6802	20.4583	18.7135	17.1086	25.1832	0	25.0596	22.4548	18.0248	29.0231	1.30313	33.8565		D	0	0	0	0	0	0	0	0	0	0	0	0
	E	8.97391	9.0319	10.5879	2.29357	0	0	0	0	0	0	0	0		E	21.4367	18.1201	18.3859	16.0108	0	0	0	0	0	0	0	0		E	0	0	0	0	0	0	0	0	0	0	0	0
	F	37.8759	58.6445	46.0009	49.6394	39.8422	13.0079	25.7466	23.0202	13.8109	32.4412	30.3508	22.029		F	16.5843	17.1671	34.9617	32.3155	25.6934	9.90034	23.0913	14.2282	8.30005	18.1752	25.5958	9.35371		F	0	0	0	0	0	0	0	0	0	0	0	0
	G	105.705	92.0692	75.8953	80.1195	75.9889	94.8735	10.5158	19.4519	24.5936	21.6012	30.8085	60.5154		G	179.562	158.782	114.473	154.816	120.233	136.013	0.714092	23.6479	35.1305	24.0184	32.8737	26.778		G	0	0	0	0	0	0	0	0	0	0	0	0
	H	0	0	0	0	0	0	0	0	16.4907	41.04	0	0		H	0	0	0	0	0	0	0	0	19.2265	37.6153	0	0		H	0	0	0	0	0	0	0	0	0	0	0	0
	Measurement 16														Measurement 16														Measurement 16
		1	2	3	4	5	6	7	8	9	10	11	12			1	2	3	4	5	6	7	8	9	10	11	12			1	2	3	4	5	6	7	8	9	10	11	12
	A	0	0	0	0	0	0	0	0	0	0	0	0		A	0	0	0	0	0	0	0	0	0	0	0	0		A	0	0	0	0	0	0	0	0	0	0	0	0
	B	31.429	31.8996	34.4633	21.0342	23.3127	18.116	53.4082	28.4895	25.2095	31.763	33.7134	29.5641		B	54.538	49.6225	39.0909	44.0197	48.8935	46.4478	67.2693	63.0523	52.3844	66.1406	65.6008	52.6568		B	0	0	0	0	0	0	0	0	0	0	0	0
	C	39.9236	27.7053	22.7851	42.4081	32.4861	0	33.0574	39.6969	0	0	0	0		C	67.499	45.0241	62.9705	83.9638	47.4838	0	57.8027	67.8105	0	0	0	0		C	0	0	0	0	0	0	0	0	0	0	0	0
	D	9.27788	9.38645	13.5227	7.46496	8.15802	0	16.3209	1.29047	10.0489	14.301	-8.65467	24.3306		D	17.1278	19.5094	18.0936	16.1994	24.2084	0	24.175	21.9839	17.0871	28.289	0.973632	33.6246		D	0	0	0	0	0	0	0	0	0	0	0	0
	E	9.29757	9.68303	11.3667	2.54861	0	0	0	0	0	0	0	0		E	20.6174	18.339	18.1933	15.8745	0	0	0	0	0	0	0	0		E	0	0	0	0	0	0	0	0	0	0	0	0
	F	42.9872	63.589	52.9374	55.2073	46.8404	14.999	29.6781	26.8699	15.5983	35.6189	34.6517	26.0721		F	17.2451	16.5122	35.4567	32.48	25.6593	9.78916	23.413	14.6605	8.01871	18.5909	24.8641	9.69948		F	0	0	0	0	0	0	0	0	0	0	0	0
	G	106.494	94.2114	77.7642	82.0919	76.872	95.8491	11.5249	20.706	28.0454	23.1104	34.4521	73.1413		G	176.993	155.555	111.044	153.092	113.892	131.56	0.482858	23.9115	34.7367	24.0316	32.2531	27.3027		G	0	0	0	0	0	0	0	0	0	0	0	0
	H	0	0	0	0	0	0	0	0	20.5878	46.3454	0	0		H	0	0	0	0	0	0	0	0	18.7494	38.4801	0	0		H	0	0	0	0	0	0	0	0	0	0	0	0
	Measurement 17														Measurement 17														Measurement 17
		1	2	3	4	5	6	7	8	9	10	11	12			1	2	3	4	5	6	7	8	9	10	11	12			1	2	3	4	5	6	7	8	9	10	11	12
	A	0	0	0	0	0	0	0	0	0	0	0	0		A	0	0	0	0	0	0	0	0	0	0	0	0		A	0	0	0	0	0	0	0	0	0	0	0	0
	B	33.6245	33.7556	36.7724	22.2542	24.1071	19.3302	56.7305	29.9632	26.4279	33.9939	34.999	31.4661		B	54.7379	50.3834	39.1382	43.2227	49.5075	46.8138	67.2603	63.4807	52.5818	66.9347	66.2558	53.0214		B	0	0	0	0	0	0	0	0	0	0	0	0
	C	42.8117	29.0837	24.1549	45.71	34.6304	0	35.0332	42.283	0	0	0	0		C	67.8274	44.6688	62.2282	83.7202	47.934	0	58.0143	66.7529	0	0	0	0		C	0	0	0	0	0	0	0	0	0	0	0	0
	D	10.9674	11.1439	14.6084	7.58341	8.31012	0	16.3873	2.07668	10.8999	14.5711	-8.77512	25.1334		D	17.0099	19.3823	17.8453	15.798	24.1042	0	23.9241	21.9551	16.582	28.1647	0.120939	32.9604		D	0	0	0	0	0	0	0	0	0	0	0	0
	E	9.85666	10.302	12.3854	2.6154	0	0	0	0	0	0	0	0		E	21.0482	17.8413	18.1034	15.0293	0	0	0	0	0	0	0	0		E	0	0	0	0	0	0	0	0	0	0	0	0
	F	47.7081	64.5383	60.0022	57.7226	52.4298	17.1092	33.9557	31.3015	17.6883	38.5444	38.9671	30.1769		F	17.8045	16.0679	36.3842	29.7606	25.3167	10.118	23.6439	14.6382	7.4912	18.632	24.5029	10.1738		F	0	0	0	0	0	0	0	0	0	0	0	0
	G	108.419	97.0641	80.9693	83.6161	80.4793	100.06	11.416	22.0592	31.4949	25.4389	38.4062	80.3878		G	176.038	154.971	108.478	150.785	110.719	126.785	0.529839	24.1829	34.4356	23.7134	33.3666	27.7356		G	0	0	0	0	0	0	0	0	0	0	0	0
	H	0	0	0	0	0	0	0	0	21.527	54.6361	0	0		H	0	0	0	0	0	0	0	0	18.6051	39.0052	0	0		H	0	0	0	0	0	0	0	0	0	0	0	0
	Measurement 18														Measurement 18														Measurement 18
		1	2	3	4	5	6	7	8	9	10	11	12			1	2	3	4	5	6	7	8	9	10	11	12			1	2	3	4	5	6	7	8	9	10	11	12
	A	0	0	0	0	0	0	0	0	0	0	0	0		A	0	0	0	0	0	0	0	0	0	0	0	0		A	0	0	0	0	0	0	0	0	0	0	0	0
	B	36.2736	36.6781	39.2536	23.8343	25.3756	21.2622	60.5648	31.8629	28.0679	36.3978	36.4216	33.8997		B	54.902	50.2701	39.4757	43.4217	49.5082	46.2786	68.38	63.3482	52.9225	66.6745	66.6938	53.7155		B	0	0	0	0	0	0	0	0	0	0	0	0
	C	46.253	30.9539	26.0674	49.016	36.574	0	37.8289	45.126	0	0	0	0		C	68.2241	44.1162	61.6675	83.0666	48.0054	0	57.8245	66.4414	0	0	0	0		C	0	0	0	0	0	0	0	0	0	0	0	0
	D	12.5609	16.271	18.4571	7.96004	8.96825	0	18.2306	3.72861	11.638	15.4756	-8.28436	25.9298		D	16.904	19.5396	17.737	15.7615	24.084	0	23.915	21.5835	16.5768	27.6144	0.0596764	32.4443		D	0	0	0	0	0	0	0	0	0	0	0	0
	E	10.6486	11.1581	13.3475	3.14482	0	0	0	0	0	0	0	0		E	21.0701	17.6695	17.9343	14.794	0	0	0	0	0	0	0	0		E	0	0	0	0	0	0	0	0	0	0	0	0
	F	52.4198	63.8208	66.5741	66.45	56.3991	19.1719	38.8041	35.9798	19.1205	41.6454	44.2038	34.2551		F	18.1845	15.7523	36.9071	31.6954	24.644	10.453	23.9616	14.6614	7.96622	18.7208	25.0282	10.4417		F	0	0	0	0	0	0	0	0	0	0	0	0
	G	111.68	100.303	85.2777	87.1098	85.1702	107.209	12.1164	23.7581	34.8501	28.3706	42.8231	83.1331		G	172.199	151.44	105.727	147.916	107.47	123.732	0.433764	24.3532	35.1422	23.3841	33.7699	27.3602		G	0	0	0	0	0	0	0	0	0	0	0	0
	H	0	0	0	0	0	0	0	0	21.6253	64.0552	0	0		H	0	0	0	0	0	0	0	0	19.0847	39.5901	0	0		H	0	0	0	0	0	0	0	0	0	0	0	0
	Measurement 19														Measurement 19														Measurement 19
		1	2	3	4	5	6	7	8	9	10	11	12			1	2	3	4	5	6	7	8	9	10	11	12			1	2	3	4	5	6	7	8	9	10	11	12
	A	0	0	0	0	0	0	0	0	0	0	0	0		A	0	0	0	0	0	0	0	0	0	0	0	0		A	0	0	0	0	0	0	0	0	0	0	0	0
	B	96.0151	102.678	84.2515	62.1643	85.9096	48.3672	144.091	100.098	99.6672	146.221	151.987	100.183		B	39.5157	44.8604	33.1047	36.3302	45.6774	39.4544	62.515	53.6773	45.7989	62.3649	58.0991	50.6609		B	0	0	0	0	0	0	0	0	0	0	0	0
	C	108.71	85.2017	83.8044	145.41	105.001	0	179.005	118.799	0	0	0	0		C	52.897	40.8113	52.9257	67.2927	43.6328	0	47.8528	55.4084	0	0	0	0		C	0	0	0	0	0	0	0	0	0	0	0	0
	D	62.0054	40.266	56.7448	30.3588	37.2986	0	50.1214	39.4778	48.1779	50.322	-7.88113	84.1393		D	14.6369	16.6608	17.7798	14.0719	18.0532	0	20.0665	17.4627	13.1745	25.9263	0.197448	30.9911		D	0	0	0	0	0	0	0	0	0	0	0	0
	E	42.361	38.8234	46.3563	19.2594	0	0	0	0	0	0	0	0		E	19.5261	15.2655	14.7627	12.0772	0	0	0	0	0	0	0	0		E	0	0	0	0	0	0	0	0	0	0	0	0
	F	60.0474	59.7996	88.4438	79.8312	78.0542	33.6695	57.3903	49.4327	28.5526	62.7666	59.3304	46.7977		F	17.5695	16.4924	37.5735	31.71	24.5723	11.7281	25.821	17.0445	10.01	20.2686	24.9925	10.5677		F	0	0	0	0	0	0	0	0	0	0	0	0
	G	179.985	176.51	175.935	176.742	156.961	175.938	13.0945	54.4607	79.0947	59.5429	105.299	93.4129		G	161.79	148.623	113.587	147.339	104.479	112.705	0.853913	29.9067	35.998	27.2814	38.3856	29.0738		G	0	0	0	0	0	0	0	0	0	0	0	0
	H	0	0	0	0	0	0	0	0	79.2092	111.04	0	0		H	0	0	0	0	0	0	0	0	20.3543	40.6597	0	0		H	0	0	0	0	0	0	0	0	0	0	0	0
	Measurement 20														Measurement 20														Measurement 20
		1	2	3	4	5	6	7	8	9	10	11	12			1	2	3	4	5	6	7	8	9	10	11	12			1	2	3	4	5	6	7	8	9	10	11	12
	A	0	0	0	0	0	0	0	0	0	0	0	0		A	0	0	0	0	0	0	0	0	0	0	0	0		A	0	0	0	0	0	0	0	0	0	0	0	0
	B	96.0412	99.9625	80.0762	57.3572	80.4761	45.9293	140.028	86.323	90.7849	140.322	129.933	97.5401		B	49.6164	51.3328	36.8577	42.1961	52.419	46.7557	68.2003	60.8812	51.6376	68.6878	64.0342	57.0883		B	0	0	0	0	0	0	0	0	0	0	0	0
	C	105.032	79.4944	80.0923	136.431	97.5797	0	158.481	112.53	0	0	0	0		C	61.5515	45.7667	62.8326	79.0835	47.102	0	54.1605	61.729	0	0	0	0		C	0	0	0	0	0	0	0	0	0	0	0	0
	D	52.9163	38.8474	54.8888	29.855	36.1356	0	45.56	32.92	40.9644	48.0286	-8.15533	83.5715		D	15.4515	19.02	18.6381	16.5268	21.1711	0	21.943	19.0802	14.4764	27.52	0.105678	33.0218		D	0	0	0	0	0	0	0	0	0	0	0	0
	E	36.6558	32.3995	38.3367	16.1423	0	0	0	0	0	0	0	0		E	21.0553	16.9663	15.6956	13.4062	0	0	0	0	0	0	0	0		E	0	0	0	0	0	0	0	0	0	0	0	0
	F	50.916	54.9728	81.4768	71.7232	70.9349	26.9716	52.0534	44.1963	22.8662	57.499	55.3529	42.625		F	17.2417	16.3521	38.5587	31.9802	25.5329	11.5759	25.5152	17.7887	10.1238	20.2859	25.4698	11.1365		F	0	0	0	0	0	0	0	0	0	0	0	0
	G	178.928	173.327	178.048	168.153	158.673	177.976	13.6152	50.4965	71.4195	54.4783	90.5125	87.2742		G	154.932	145.912	112.038	142.552	102.344	104.416	0.218272	29.4545	34.7113	25.7164	37.4801	29.2166		G	0	0	0	0	0	0	0	0	0	0	0	0
	H	0	0	0	0	0	0	0	0	65.7722	106.081	0	0		H	0	0	0	0	0	0	0	0	21.9136	41.0776	0	0		H	0	0	0	0	0	0	0	0	0	0	0	0
	Measurement 21														Measurement 21														Measurement 21
		1	2	3	4	5	6	7	8	9	10	11	12			1	2	3	4	5	6	7	8	9	10	11	12			1	2	3	4	5	6	7	8	9	10	11	12
	A	0	0	0	0	0	0	0	0	0	0	0	0		A	0	0	0	0	0	0	0	0	0	0	0	0		A	0	0	0	0	0	0	0	0	0	0	0	0
	B	99.3841	102.161	78.3662	56.8725	79.4793	46.7869	140.551	84.9871	90.4102	141.902	129.214	102.107		B	53.4043	54.4263	39.6789	46.4935	55.986	49.9695	71.6756	64.6526	53.8066	71.4212	69.2256	63.9627		B	0	0	0	0	0	0	0	0	0	0	0	0
	C	103.088	77.2228	81.8974	140.919	96.3763	0	152.104	112.157	0	0	0	0		C	66.4076	48.8645	66.5843	83.1312	50.3223	0	57.3877	65.3724	0	0	0	0		C	0	0	0	0	0	0	0	0	0	0	0	0
	D	52.8775	36.1878	55.1835	32.7801	37.8891	0	45.2511	32.6872	41.3119	48.8858	-8.11068	87.7483		D	16.196	19.9174	19.1335	17.9903	22.3838	0	22.8772	19.7962	14.891	28.5767	0.370751	33.5794		D	0	0	0	0	0	0	0	0	0	0	0	0
	E	36.9762	33.3514	38.9567	16.4699	0	0	0	0	0	0	0	0		E	22.1543	18.2206	16.6815	14.2612	0	0	0	0	0	0	0	0		E	0	0	0	0	0	0	0	0	0	0	0	0
	F	46.6807	52.8296	77.7416	68.0794	67.4147	25.0816	49.6116	41.7423	21.1357	55.5256	53.8686	40.9299		F	16.413	16.2896	38.598	31.7781	25.1455	11.8268	25.2167	17.5573	10.2258	19.9849	25.9518	11.1744		F	0	0	0	0	0	0	0	0	0	0	0	0
	G	179.29	173.744	176.764	169.597	157.659	177.228	14.196	49.0149	66.7441	52.343	84.0172	82.2508		G	151.482	144.659	109.072	139.194	98.7972	99.172	-0.0692243	29.3877	33.8488	25.2963	37.3918	29.4847		G	0	0	0	0	0	0	0	0	0	0	0	0
	H	0	0	0	0	0	0	0	0	63.0623	103.476	0	0		H	0	0	0	0	0	0	0	0	22.4743	40.0978	0	0		H	0	0	0	0	0	0	0	0	0	0	0	0
	Measurement 22														Measurement 22														Measurement 22
		1	2	3	4	5	6	7	8	9	10	11	12			1	2	3	4	5	6	7	8	9	10	11	12			1	2	3	4	5	6	7	8	9	10	11	12
	A	0	0	0	0	0	0	0	0	0	0	0	0		A	0	0	0	0	0	0	0	0	0	0	0	0		A	0	0	0	0	0	0	0	0	0	0	0	0
	B	102.081	104.277	78.1153	56.9267	79.3455	46.5152	139.405	85.7684	91.8055	142.818	138.949	105.401		B	54.4902	55.4004	40.7981	48.7073	57.1584	50.6876	72.1585	66.6623	54.6082	70.9708	72.718	66.5501		B	0	0	0	0	0	0	0	0	0	0	0	0
	C	102.843	75.7264	84.1041	144.365	95.1114	0	149.092	112.12	0	0	0	0		C	69.7229	49.7273	66.7549	82.8243	51.5098	0	58.5506	66.7597	0	0	0	0		C	0	0	0	0	0	0	0	0	0	0	0	0
	D	54.4297	37.9694	55.62	35.2313	38.1805	0	45.2124	34.1461	41.116	49.1788	-8.42041	90.9968		D	16.6123	20.7171	19.1677	17.9921	22.7746	0	22.3211	20.6884	14.2096	28.6784	0.156748	33.5528		D	0	0	0	0	0	0	0	0	0	0	0	0
	E	38.113	34.2616	39.5499	16.5777	0	0	0	0	0	0	0	0		E	22.3591	18.2517	17.3507	14.7549	0	0	0	0	0	0	0	0		E	0	0	0	0	0	0	0	0	0	0	0	0
	F	44.3727	50.6394	74.146	65.6308	64.6482	23.7959	47.2062	39.773	20.1021	53.9545	52.3271	38.8802		F	16.2941	16.1004	39.1477	31.535	24.6973	11.4919	25.2005	17.1209	9.98925	19.7298	25.6495	11.1668		F	0	0	0	0	0	0	0	0	0	0	0	0
	G	179.349	173.738	174.891	169.773	156.944	175.758	15.2731	47.7556	62.7697	50.3667	79.3229	77.9364		G	149.293	142.727	106.27	135.031	95.6155	95.3725	-0.00860389	29.3984	33.1964	24.1321	37.112	29.9112		G	0	0	0	0	0	0	0	0	0	0	0	0
	H	0	0	0	0	0	0	0	0	62.2657	101.848	0	0		H	0	0	0	0	0	0	0	0	22.1443	39.1572	0	0		H	0	0	0	0	0	0	0	0	0	0	0	0
	Measurement 23														Measurement 23														Measurement 23
		1	2	3	4	5	6	7	8	9	10	11	12			1	2	3	4	5	6	7	8	9	10	11	12			1	2	3	4	5	6	7	8	9	10	11	12
	A	0	0	0	0	0	0	0	0	0	0	0	0		A	0	0	0	0	0	0	0	0	0	0	0	0		A	0	0	0	0	0	0	0	0	0	0	0	0
	B	106.07	106.826	77.5889	58.1498	79.7338	48.109	143.262	87.7103	93.8287	142.548	149.51	108.864		B	54.9181	55.7954	40.56	49.2746	57.5952	50.7457	75.1296	67.6603	54.4005	70.4485	73.3566	67.6831		B	0	0	0	0	0	0	0	0	0	0	0	0
	C	102.548	75.2225	87.772	150.235	94.3558	0	148.709	113.1	0	0	0	0		C	71.0662	49.4284	66.1118	82.4853	51.3285	0	59.3861	66.6766	0	0	0	0		C	0	0	0	0	0	0	0	0	0	0	0	0
	D	55.7418	35.7831	55.3148	37.8985	38.8636	0	43.8117	35.8629	40.6758	49.7626	-8.20698	93.725		D	16.2681	20.5117	18.6746	18.2187	23.0802	0	22.0008	19.9349	14.0001	28.0693	0.24531	33.7223		D	0	0	0	0	0	0	0	0	0	0	0	0
	E	39.7263	35.5538	41.3795	17.3862	0	0	0	0	0	0	0	0		E	22.8978	18.4699	17.008	15.1454	0	0	0	0	0	0	0	0		E	0	0	0	0	0	0	0	0	0	0	0	0
	F	42.7422	48.5535	68.5478	64.2531	62.5846	23.2005	46.4532	38.4319	19.3314	53.3325	51.6323	38.0038		F	16.0674	15.8764	38.5274	31.642	24.4004	11.4685	24.6261	16.4066	9.83554	19.6096	25.6075	11.6765		F	0	0	0	0	0	0	0	0	0	0	0	0
	G	179.506	174.011	172.998	171.452	156.876	174.117	14.5719	46.8271	60.4289	49.0719	76.8973	74.9366		G	147.989	141.796	104.008	132.041	92.0587	92.4211	-0.197011	28.7788	32.4534	24.1429	36.7845	29.9527		G	0	0	0	0	0	0	0	0	0	0	0	0
	H	0	0	0	0	0	0	0	0	63.1662	101.051	0	0		H	0	0	0	0	0	0	0	0	22.2379	39.1011	0	0		H	0	0	0	0	0	0	0	0	0	0	0	0
	Measurement 24														Measurement 24														Measurement 24
		1	2	3	4	5	6	7	8	9	10	11	12			1	2	3	4	5	6	7	8	9	10	11	12			1	2	3	4	5	6	7	8	9	10	11	12
	A	0	0	0	0	0	0	0	0	0	0	0	0		A	0	0	0	0	0	0	0	0	0	0	0	0		A	0	0	0	0	0	0	0	0	0	0	0	0
	B	30.1891	32.9093	38.3356	26.0465	28.3428	12.972	47.9539	23.6596	20.9276	23.2622	30.2794	28.9972		B	45.729	47.2514	34.9437	42.3047	48.4447	44.9677	65.3263	56.4349	44.5938	61.1344	59.737	57.0581		B	0	0	0	0	0	0	0	0	0	0	0	0
	C	48.1137	40.8109	24.796	36.8898	30.127	0	28.6584	33.4785	0	0	0	0		C	60.3946	42.3398	54.6191	69.3397	41.7933	0	51.0891	51.4681	0	0	0	0		C	0	0	0	0	0	0	0	0	0	0	0	0
	D	10.7962	16.2201	20.9768	13.2285	18.8976	0	21.1714	6.72422	5.72019	26.0273	-7.70149	27.2548		D	12.0218	16.3351	14.2863	13.7094	19.4207	0	16.7864	15.1215	11.2088	23.0351	-0.255129	26.3787		D	0	0	0	0	0	0	0	0	0	0	0	0
	E	20.9377	17.3951	15.3411	5.74989	0	0	0	0	0	0	0	0		E	18.507	15.7473	13.8883	12.2533	0	0	0	0	0	0	0	0		E	0	0	0	0	0	0	0	0	0	0	0	0
	F	17.0445	23.3604	23.9564	41.0865	21.6078	7.53786	25.7454	18.3143	9.40642	27.8958	50.9953	36.8381		F	10.7339	11.5822	26.6716	27.0265	17.4572	8.10185	19.1751	12.3183	7.57506	14.2267	26.0223	12.3316		F	0	0	0	0	0	0	0	0	0	0	0	0
	G	160.393	140.219	87.7549	100.331	91.6471	96.3811	16.0588	23.1268	18.9715	27.0991	75.9639	74.5747		G	148.077	139.721	92.5823	121.158	73.9892	86.6369	0.491715	20.0023	23.3674	19.1401	37.6027	30.8351		G	0	0	0	0	0	0	0	0	0	0	0	0
	H	0	0	0	0	0	0	0	0	19.332	24.7088	0	0		H	0	0	0	0	0	0	0	0	13.9892	23.7328	0	0		H	0	0	0	0	0	0	0	0	0	0	0	0
	Measurement 25														Measurement 25														Measurement 25
		1	2	3	4	5	6	7	8	9	10	11	12			1	2	3	4	5	6	7	8	9	10	11	12			1	2	3	4	5	6	7	8	9	10	11	12
	A	0	0	0	0	0	0	0	0	0	0	0	0		A	0	0	0	0	0	0	0	0	0	0	0	0		A	0	0	0	0	0	0	0	0	0	0	0	0
	B	21.8369	22.4262	20.2955	14.7273	17.6448	11.778	39.1081	16.2765	14.5584	17.2821	21.7311	18.9883		B	46.362	47.7155	33.9544	42.568	47.1717	44.7118	66.7477	56.936	44.3321	61.3875	61.371	56.9633		B	0	0	0	0	0	0	0	0	0	0	0	0
	C	31.7942	22.4762	15.5552	24.0455	15.7346	0	18.6472	21.4462	0	0	0	0		C	59.5353	39.5583	52.2742	67.8468	40.976	0	52.5077	54.6469	0	0	0	0		C	0	0	0	0	0	0	0	0	0	0	0	0
	D	6.08587	9.78872	13.9662	7.3937	8.5796	0	14.5302	-2.46764	2.99704	15.0257	-7.97211	19.9589		D	10.5878	13.9372	12.5374	12.9572	18.2251	0	16.0365	13.7065	10.6982	21.1094	0.192715	24.4641		D	0	0	0	0	0	0	0	0	0	0	0	0
	E	9.48071	8.81231	9.85874	1.79007	0	0	0	0	0	0	0	0		E	16.9775	13.2664	12.5991	12.0265	0	0	0	0	0	0	0	0		E	0	0	0	0	0	0	0	0	0	0	0	0
	F	12.376	14.2625	15.2052	26.2302	11.4669	4.93164	10.9251	9.18935	6.78462	16.3193	49.9456	35.4149		F	9.62988	9.65653	24.2324	22.5497	15.4118	7.11213	17.4218	10.8209	6.66474	12.3842	25.4853	10.2914		F	0	0	0	0	0	0	0	0	0	0	0	0
	G	93.8572	85.6044	51.7524	67.0887	56.453	54.1844	15.27	14.286	9.90069	14.9612	74.677	69.8156		G	145.44	130.185	88.0619	117.948	73.4388	84.3831	0.344162	19.2189	24.0931	17.4035	36.9756	28.6402		G	0	0	0	0	0	0	0	0	0	0	0	0
	H	0	0	0	0	0	0	0	0	9.1079	16.1125	0	0		H	0	0	0	0	0	0	0	0	15.1721	23.6074	0	0		H	0	0	0	0	0	0	0	0	0	0	0	0
	Measurement 26														Measurement 26														Measurement 26
		1	2	3	4	5	6	7	8	9	10	11	12			1	2	3	4	5	6	7	8	9	10	11	12			1	2	3	4	5	6	7	8	9	10	11	12
	A	0	0	0	0	0	0	0	0	0	0	0	0		A	0	0	0	0	0	0	0	0	0	0	0	0		A	0	0	0	0	0	0	0	0	0	0	0	0
	B	20.0379	19.3554	15.2012	12.0171	14.4057	10.7622	37.8045	13.1466	12.5667	14.8249	19.9344	15.6692		B	47.4572	47.6437	33.7334	42.8708	46.6346	44.3426	67.6289	56.4968	44.0124	61.5183	61.8879	58.9188		B	0	0	0	0	0	0	0	0	0	0	0	0
	C	26.1344	17.4234	12.4803	20.7594	12.9241	0	15.4602	17.347	0	0	0	0		C	59.0204	39.6152	51.0911	67.1191	48.0789	0	53.1908	54.5745	0	0	0	0		C	0	0	0	0	0	0	0	0	0	0	0	0
	D	3.61204	5.92445	10.4901	5.81704	5.92345	0	13.6531	-5.67996	2.20163	12.3476	-8.12038	18.0136		D	10.232	13.4763	12.543	12.3816	17.9205	0	15.8836	13.1573	10.6877	20.56	0.141369	24.3208		D	0	0	0	0	0	0	0	0	0	0	0	0
	E	6.86424	6.86133	8.16611	0.74252	0	0	0	0	0	0	0	0		E	17.6261	13.1058	12.4724	11.9972	0	0	0	0	0	0	0	0		E	0	0	0	0	0	0	0	0	0	0	0	0
	F	11.5234	12.0665	13.0708	20.7228	9.03598	3.93987	7.97636	5.1704	5.92898	14.9344	49.5984	35.2713		F	9.6191	9.17743	23.2128	21.7872	15.4718	7.20117	17.4927	10.6511	6.46497	12.2236	25.0515	9.36243		F	0	0	0	0	0	0	0	0	0	0	0	0
	G	71.6428	65.4448	43.0146	55.5857	45.053	43.3453	15.2853	11.8957	10.8032	10.834	73.8325	65.9507		G	139.956	125.726	84.5323	114.196	71.0143	82.3334	0.170456	18.8625	23.7912	16.7979	36.6356	26.5699		G	0	0	0	0	0	0	0	0	0	0	0	0
	H	0	0	0	0	0	0	0	0	15.8042	12.9523	0	0		H	0	0	0	0	0	0	0	0	12.8431	24.1025	0	0		H	0	0	0	0	0	0	0	0	0	0	0	0
	Measurement 27														Measurement 27														Measurement 27
		1	2	3	4	5	6	7	8	9	10	11	12			1	2	3	4	5	6	7	8	9	10	11	12			1	2	3	4	5	6	7	8	9	10	11	12
	A	0	0	0	0	0	0	0	0	0	0	0	0		A	0	0	0	0	0	0	0	0	0	0	0	0		A	0	0	0	0	0	0	0	0	0	0	0	0
	B	18.5746	17.1497	13.097	10.5758	12.9993	10.8544	33.9958	11.4767	10.5807	13.049	17.647	13.6115		B	46.1954	46.87	33.2138	42.1301	46.1826	43.9701	67.2584	56.2118	43.2332	61.3701	60.0436	57.9924		B	0	0	0	0	0	0	0	0	0	0	0	0
	C	23.416	15.037	10.5708	18.7267	11.2577	0	13.2785	15.288	0	0	0	0		C	57.1443	38.2839	49.9781	66.8049	48.4641	0	52.9095	54.5144	0	0	0	0		C	0	0	0	0	0	0	0	0	0	0	0	0
	D	3.02072	3.88172	9.31131	4.98345	5.10077	0	12.0179	-5.79395	1.6588	11.0895	-8.60256	16.7942		D	9.45616	12.5428	12.4214	12.0113	17.7853	0	15.4965	13.4259	10.6997	20.3717	0.309804	23.8214		D	0	0	0	0	0	0	0	0	0	0	0	0
	E	5.5544	5.58943	7.36484	0.0143789	0	0	0	0	0	0	0	0		E	17.3025	12.9249	12.8142	11.299	0	0	0	0	0	0	0	0		E	0	0	0	0	0	0	0	0	0	0	0	0
	F	10.4096	10.2937	11.8629	18.3732	7.43518	3.83847	6.13514	5.47436	5.51645	13.7417	48.4079	34.0904		F	9.51031	8.73797	23.4123	21.4203	15.6184	6.66532	17.4354	10.5852	6.69353	12.1748	24.8039	9.67408		F	0	0	0	0	0	0	0	0	0	0	0	0
	G	63.0458	57.8621	38.1817	49.6136	40.0886	38.2197	15.4032	10.7954	9.75385	9.5891	72.8758	64.1772		G	136.921	124.754	82.6067	111.268	69.2265	80.8699	0.0384752	18.1629	24.0663	16.9679	35.8399	26.1847		G	0	0	0	0	0	0	0	0	0	0	0	0
	H	0	0	0	0	0	0	0	0	8.6845	11.2344	0	0		H	0	0	0	0	0	0	0	0	13.4376	23.6113	0	0		H	0	0	0	0	0	0	0	0	0	0	0	0
	Measurement 28														Measurement 28														Measurement 28
		1	2	3	4	5	6	7	8	9	10	11	12			1	2	3	4	5	6	7	8	9	10	11	12			1	2	3	4	5	6	7	8	9	10	11	12
	A	0	0	0	0	0	0	0	0	0	0	0	0		A	0	0	0	0	0	0	0	0	0	0	0	0		A	0	0	0	0	0	0	0	0	0	0	0	0
	B	17.8586	16.0647	11.8226	9.35859	11.8404	10.1101	34.3111	10.2895	9.29521	11.4527	16.0789	11.818		B	46.094	46.477	32.9664	41.9476	45.5936	43.4229	67.5329	55.2338	41.8028	61.8847	67.6555	55.6637		B	0	0	0	0	0	0	0	0	0	0	0	0
	C	24.0545	13.5438	9.24352	17.4229	9.88726	0	11.4348	13.483	0	0	0	0		C	57.3396	37.9579	49.427	66.247	49.213	0	53.4126	54.2079	0	0	0	0		C	0	0	0	0	0	0	0	0	0	0	0	0
	D	3.47246	6.53373	11.0023	4.49968	4.51474	0	11.6297	-6.73012	1.43783	10.1415	-8.29314	15.6382		D	10.0409	12.4096	12.8063	12.0815	18.2057	0	15.1815	13.0553	10.3933	20.5034	0.506023	23.2589		D	0	0	0	0	0	0	0	0	0	0	0	0
	E	5.02934	5.22228	6.58347	-0.274398	0	0	0	0	0	0	0	0		E	17.4045	12.7513	12.6968	11.576	0	0	0	0	0	0	0	0		E	0	0	0	0	0	0	0	0	0	0	0	0
	F	9.55573	9.52122	10.13	16.9536	6.08564	3.13981	4.37536	4.45018	5.11014	11.3718	46.7359	31.7044		F	9.84651	8.52321	22.9992	20.9285	15.1795	6.98891	17.6414	10.3319	6.52032	12.0528	24.2047	10.1457		F	0	0	0	0	0	0	0	0	0	0	0	0
	G	56.6139	52.9078	35.2085	44.3574	36.7399	35.7678	15.9373	10.4186	7.16672	8.88516	71.4811	60.0537		G	137.4	122.199	79.921	109.985	68.5179	80.2005	0.242833	18.0121	24.6569	17.3685	35.7414	25.3023		G	0	0	0	0	0	0	0	0	0	0	0	0
	H	0	0	0	0	0	0	0	0	12.1374	10.2087	0	0		H	0	0	0	0	0	0	0	0	13.1204	22.4385	0	0		H	0	0	0	0	0	0	0	0	0	0	0	0
	Measurement 29														Measurement 29														Measurement 29
		1	2	3	4	5	6	7	8	9	10	11	12			1	2	3	4	5	6	7	8	9	10	11	12			1	2	3	4	5	6	7	8	9	10	11	12
	A	0	0	0	0	0	0	0	0	0	0	0	0		A	0	0	0	0	0	0	0	0	0	0	0	0		A	0	0	0	0	0	0	0	0	0	0	0	0
	B	17.2233	14.5407	8.25916	8.70927	10.7252	10.2196	31.5269	8.89279	7.9624	10.2721	15.1714	10.7461		B	45.2654	45.5416	32.013	41.126	45.0682	42.5686	66.4042	54.0932	41.1365	61.1744	66.7666	54.5457		B	0	0	0	0	0	0	0	0	0	0	0	0
	C	20.1512	12.1501	8.09396	16.0562	8.82808	0	10.4341	12.0032	0	0	0	0		C	53.9401	37.4476	48.589	65.4053	48.8324	0	53.3876	53.6777	0	0	0	0		C	0	0	0	0	0	0	0	0	0	0	0	0
	D	1.24725	2.33889	8.18462	3.99259	3.57767	0	11.3639	-7.39048	0.72799	9.11704	-8.91883	14.8225		D	9.14286	11.369	12.2408	11.4663	18.326	0	14.8271	12.7565	10.7514	19.6592	0.285428	19.7439		D	0	0	0	0	0	0	0	0	0	0	0	0
	E	4.30781	4.60766	5.76622	-0.557322	0	0	0	0	0	0	0	0		E	17.3806	12.5731	12.659	11.0415	0	0	0	0	0	0	0	0		E	0	0	0	0	0	0	0	0	0	0	0	0
	F	8.82109	8.48484	9.40935	15.9856	5.18762	2.70105	4.07777	3.46894	4.64375	11.3568	45.7429	30.6923		F	9.57806	8.05575	22.4571	20.5731	14.8775	6.48143	17.2	9.8622	6.91368	11.7332	24.0024	9.97566		F	0	0	0	0	0	0	0	0	0	0	0	0
	G	52.3471	49.5195	32.0124	43.3765	33.7618	31.5432	15.9788	9.20664	7.07602	7.57791	69.2976	56.0812		G	135.85	119.817	76.3526	107.808	67.0193	79.7186	0.130849	17.6974	24.502	16.7612	35.3124	24.6043		G	0	0	0	0	0	0	0	0	0	0	0	0
	H	0	0	0	0	0	0	0	0	12.063	8.63021	0	0		H	0	0	0	0	0	0	0	0	13.0778	20.3638	0	0		H	0	0	0	0	0	0	0	0	0	0	0	0
	Measurement 30														Measurement 30														Measurement 30
		1	2	3	4	5	6	7	8	9	10	11	12			1	2	3	4	5	6	7	8	9	10	11	12			1	2	3	4	5	6	7	8	9	10	11	12
	A	0	0	0	0	0	0	0	0	0	0	0	0		A	0	0	0	0	0	0	0	0	0	0	0	0		A	0	0	0	0	0	0	0	0	0	0	0	0
	B	16.5883	13.7522	9.52651	8.10912	10.0944	9.96999	31.3217	8.25898	7.0152	9.25237	13.9649	9.21167		B	44.6888	45.7854	31.332	40.264	44.7322	42.4744	66.2613	53.2482	40.2379	61.1529	67.148	53.6824		B	0	0	0	0	0	0	0	0	0	0	0	0
	C	21.6171	11.3242	7.2537	15.3705	8.11364	0	9.26107	11.2058	0	0	0	0		C	53.3589	36.4749	48.4021	64.8293	48.6395	0	52.7402	53.3318	0	0	0	0		C	0	0	0	0	0	0	0	0	0	0	0	0
	D	2.30666	3.76885	9.34233	3.78828	3.43136	0	10.6668	-8.00702	0.7307	8.68099	-8.41918	13.9141		D	8.50897	10.8617	12.1651	11.0515	18.1544	0	14.1638	12.3403	10.5431	19.4188	0.30535	19.5836		D	0	0	0	0	0	0	0	0	0	0	0	0
	E	3.97553	4.07018	5.71189	-0.594179	0	0	0	0	0	0	0	0		E	15.6319	12.109	12.1784	10.9275	0	0	0	0	0	0	0	0		E	0	0	0	0	0	0	0	0	0	0	0	0
	F	8.35939	7.63702	8.50125	15.0949	4.13651	2.44083	2.5402	3.05286	4.7829	9.6906	43.9699	28.2381		F	8.47394	7.64964	21.6411	20.0658	14.7266	6.61795	16.6767	9.79775	6.36104	11.2746	23.0133	9.07613		F	0	0	0	0	0	0	0	0	0	0	0	0
	G	48.8783	46.0996	28.9212	39.546	31.8075	30.6656	15.9789	9.00407	6.03385	7.10838	66.7664	52.3942		G	134.132	114.229	70.4402	107.028	66.0264	79.9622	0.288748	17.3882	24.2798	16.5088	34.6551	23.44		G	0	0	0	0	0	0	0	0	0	0	0	0
	H	0	0	0	0	0	0	0	0	11.438	8.28863	0	0		H	0	0	0	0	0	0	0	0	13.191	19.0484	0	0		H	0	0	0	0	0	0	0	0	0	0	0	0
	Measurement 31														Measurement 31														Measurement 31
		1	2	3	4	5	6	7	8	9	10	11	12			1	2	3	4	5	6	7	8	9	10	11	12			1	2	3	4	5	6	7	8	9	10	11	12
	A	0	0	0	0	0	0	0	0	0	0	0	0		A	0	0	0	0	0	0	0	0	0	0	0	0		A	0	0	0	0	0	0	0	0	0	0	0	0
	B	16.0505	13.2172	8.87395	7.22427	9.33609	9.76429	30.75	7.44571	6.58439	8.73507	13.0443	8.54781		B	43.4022	45.4549	30.9112	39.1147	43.8688	41.8583	65.2218	51.3592	39.3217	60.8169	66.8378	53.9166		B	0	0	0	0	0	0	0	0	0	0	0	0
	C	20.6352	10.8937	6.72298	14.408	7.55109	0	8.63339	10.19	0	0	0	0		C	51.9736	35.9352	47.7699	63.6238	48.0818	0	52.0732	52.1549	0	0	0	0		C	0	0	0	0	0	0	0	0	0	0	0	0
	D	1.65656	3.74276	8.68789	3.46137	2.94423	0	10.4993	-8.70015	0.647104	8.24949	-8.76694	13.4573		D	6.9551	10.0504	11.3449	10.2569	17.8743	0	13.6511	12.0439	9.94295	18.8372	0.46649	18.5606		D	0	0	0	0	0	0	0	0	0	0	0	0
	E	4.00371	3.90031	5.35159	-0.93389	0	0	0	0	0	0	0	0		E	14.7462	11.5964	12.1609	10.5331	0	0	0	0	0	0	0	0		E	0	0	0	0	0	0	0	0	0	0	0	0
	F	8.01078	7.38818	8.01327	14.2251	3.46094	2.1894	1.96458	2.43421	4.33353	9.37239	42.6381	26.7951		F	7.62861	7.65507	20.8072	19.1601	13.7779	6.21216	16.3543	9.02042	5.95709	11.0494	22.1663	8.66976		F	0	0	0	0	0	0	0	0	0	0	0	0
	G	46.113	44.0395	26.0865	37.8792	29.6902	28.7734	16.5463	8.53153	5.57529	6.82767	64.277	49.0909		G	132.642	115.834	67.4536	105.121	64.971	79.6853	0.652684	16.9718	23.904	16.1656	34.1407	22.3542		G	0	0	0	0	0	0	0	0	0	0	0	0
	H	0	0	0	0	0	0	0	0	6.09531	7.64539	0	0		H	0	0	0	0	0	0	0	0	13.3636	18.8007	0	0		H	0	0	0	0	0	0	0	0	0	0	0	0
	Measurement 32														Measurement 32														Measurement 32
		1	2	3	4	5	6	7	8	9	10	11	12			1	2	3	4	5	6	7	8	9	10	11	12			1	2	3	4	5	6	7	8	9	10	11	12
	A	0	0	0	0	0	0	0	0	0	0	0	0		A	0	0	0	0	0	0	0	0	0	0	0	0		A	0	0	0	0	0	0	0	0	0	0	0	0
	B	15.8722	12.5074	7.55858	7.01456	8.93855	10.2365	30.0945	6.98978	5.8086	8.15063	12.1514	7.55752		B	42.9255	46.3942	30.9577	38.7175	43.3233	41.2773	64.5583	50.8049	38.4381	59.8691	66.993	52.6515		B	0	0	0	0	0	0	0	0	0	0	0	0
	C	20.2198	10.2238	6.1877	13.8945	7.13408	0	8.19891	9.80159	0	0	0	0		C	51.3826	35.5355	46.895	63.1407	47.6215	0	51.6547	51.5171	0	0	0	0		C	0	0	0	0	0	0	0	0	0	0	0	0
	D	2.28458	4.0942	9.11263	3.14975	3.08741	0	10.4543	-9.01837	0.324005	7.88615	-8.72721	12.9997		D	6.51301	9.75047	11.5948	10.1228	17.3474	0	13.3359	11.4769	9.71133	18.8579	0.462979	17.6141		D	0	0	0	0	0	0	0	0	0	0	0	0
	E	3.94945	3.8258	5.16812	-0.723544	0	0	0	0	0	0	0	0		E	14.1663	10.9695	11.4538	10.3147	0	0	0	0	0	0	0	0		E	0	0	0	0	0	0	0	0	0	0	0	0
	F	8.21901	6.8289	7.51654	13.8739	2.94825	2.31867	1.73317	2.38017	4.1232	8.57737	40.9562	25.3337		F	7.44461	7.02073	20.2088	18.9173	13.9608	6.059	15.8712	8.96484	5.99736	10.6735	20.9519	8.4074		F	0	0	0	0	0	0	0	0	0	0	0	0
	G	44.0274	42.1875	23.6957	36.4877	28.3247	27.8568	16.8381	8.58216	5.23973	6.24689	61.9912	46.3087		G	131.13	113.203	60.949	104.748	64.3019	80.0017	0.432376	16.7596	23.9636	16.496	33.4931	21.6243		G	0	0	0	0	0	0	0	0	0	0	0	0
	H	0	0	0	0	0	0	0	0	11.2679	6.94823	0	0		H	0	0	0	0	0	0	0	0	12.7756	17.8301	0	0		H	0	0	0	0	0	0	0	0	0	0	0	0
	Measurement 33														Measurement 33														Measurement 33
		1	2	3	4	5	6	7	8	9	10	11	12			1	2	3	4	5	6	7	8	9	10	11	12			1	2	3	4	5	6	7	8	9	10	11	12
	A	0	0	0	0	0	0	0	0	0	0	0	0		A	0	0	0	0	0	0	0	0	0	0	0	0		A	0	0	0	0	0	0	0	0	0	0	0	0
	B	15.5201	11.8145	7.69265	6.36137	8.6878	9.84302	29.51	6.21733	5.66639	7.7615	11.5472	6.88288		B	42.2822	45.4696	30.9106	37.408	42.712	40.2431	63.5937	50.1773	37.9748	59.7245	66.0829	54.6696		B	0	0	0	0	0	0	0	0	0	0	0	0
	C	19.8664	9.52859	5.90673	13.2434	6.1593	0	7.10986	8.87815	0	0	0	0		C	50.9147	35.7472	46.4844	62.1324	46.3579	0	51.1615	51.1586	0	0	0	0		C	0	0	0	0	0	0	0	0	0	0	0	0
	D	1.3012	4.995	9.62953	2.96971	2.85127	0	9.67074	-9.69422	0.214593	7.67133	-8.67347	12.5402		D	6.07369	9.33768	11.0214	9.57213	17.2565	0	12.9686	11.5335	9.52615	18.463	0.487238	16.7112		D	0	0	0	0	0	0	0	0	0	0	0	0
	E	3.62452	3.30342	5.05716	-1.00301	0	0	0	0	0	0	0	0		E	13.6102	10.7922	11.4246	9.7124	0	0	0	0	0	0	0	0		E	0	0	0	0	0	0	0	0	0	0	0	0
	F	7.69306	6.24166	7.2082	13.2133	2.44404	2.16257	1.22804	1.64513	3.95768	8.32632	39.5338	23.9413		F	7.37004	6.8951	19.7495	17.8754	13.3397	5.73124	15.2065	8.12727	5.64141	10.4452	20.2571	8.13559		F	0	0	0	0	0	0	0	0	0	0	0	0
	G	41.9036	40.4379	22.4346	34.8453	26.9428	25.5662	17.3645	7.9094	3.21574	5.83936	59.6305	43.2902		G	128.912	109.774	60.7521	102.934	63.7132	80.6186	0.469708	16.4823	24.1746	16.2775	32.5663	20.9659		G	0	0	0	0	0	0	0	0	0	0	0	0
	H	0	0	0	0	0	0	0	0	4.77437	6.40728	0	0		H	0	0	0	0	0	0	0	0	13.2852	17.526	0	0		H	0	0	0	0	0	0	0	0	0	0	0	0
	Measurement 34														Measurement 34														Measurement 34
		1	2	3	4	5	6	7	8	9	10	11	12			1	2	3	4	5	6	7	8	9	10	11	12			1	2	3	4	5	6	7	8	9	10	11	12
	A	0	0	0	0	0	0	0	0	0	0	0	0		A	0	0	0	0	0	0	0	0	0	0	0	0		A	0	0	0	0	0	0	0	0	0	0	0	0
	B	15.3649	11.1602	7.07817	6.21252	8.23915	10.2084	29.3116	5.98381	4.86545	7.29303	10.9576	6.28629		B	41.7937	44.1663	30.0153	36.8687	42.6731	39.4839	62.8864	49.9558	37.2146	58.7941	65.0423	55.4055		B	0	0	0	0	0	0	0	0	0	0	0	0
	C	19.7426	8.94372	5.53799	12.9923	5.96988	0	6.9326	8.46061	0	0	0	0		C	50.8555	35.42	46.237	61.3777	46.2538	0	50.4944	50.5794	0	0	0	0		C	0	0	0	0	0	0	0	0	0	0	0	0
	D	1.31819	4.43221	9.51762	2.94149	2.6279	0	9.38025	-9.82634	-0.352682	7.4697	-8.74751	12.2074		D	5.38668	8.72797	10.5136	9.43758	16.8348	0	12.2165	10.8731	8.906	18.0449	0.392892	15.9877		D	0	0	0	0	0	0	0	0	0	0	0	0
	E	3.60008	3.29475	4.89751	-1.05277	0	0	0	0	0	0	0	0		E	13.3324	10.5321	11.4659	9.46903	0	0	0	0	0	0	0	0		E	0	0	0	0	0	0	0	0	0	0	0	0
	F	7.65395	6.06726	6.78497	12.8236	2.09064	2.12046	0.727859	1.34214	3.69218	8.09095	37.755	22.4845		F	6.89094	6.62949	19.4372	17.5076	13.141	5.91565	14.8922	7.79712	5.67082	9.98384	19.7441	7.81569		F	0	0	0	0	0	0	0	0	0	0	0	0
	G	40.2389	39.0899	21.6925	33.6544	25.858	24.4981	17.8954	7.94192	3.61059	5.66619	57.0126	40.888		G	127.165	108.903	60.4503	101.781	63.8459	80.5087	0.300488	16.1944	23.6968	15.7451	30.9445	19.9134		G	0	0	0	0	0	0	0	0	0	0	0	0
	H	0	0	0	0	0	0	0	0	9.36245	6.08732	0	0		H	0	0	0	0	0	0	0	0	12.5865	17.3522	0	0		H	0	0	0	0	0	0	0	0	0	0	0	0
	Measurement 35														Measurement 35														Measurement 35
		1	2	3	4	5	6	7	8	9	10	11	12			1	2	3	4	5	6	7	8	9	10	11	12			1	2	3	4	5	6	7	8	9	10	11	12
	A	0	0	0	0	0	0	0	0	0	0	0	0		A	0	0	0	0	0	0	0	0	0	0	0	0		A	0	0	0	0	0	0	0	0	0	0	0	0
	B	14.9927	10.8248	5.8669	5.88638	7.78217	10.6893	28.2396	5.5437	4.36901	6.65946	10.5104	5.93484		B	41.4336	43.9671	29.3297	36.0677	42.4471	38.7516	62.1237	49.3613	36.7941	58.4158	64.287	55.4394		B	0	0	0	0	0	0	0	0	0	0	0	0
	C	18.077	8.76313	5.26424	12.2862	5.52519	0	6.3509	8.08243	0	0	0	0		C	50.0286	35.2179	45.3148	60.8858	45.6855	0	50.0015	50.2795	0	0	0	0		C	0	0	0	0	0	0	0	0	0	0	0	0
	D	0.730299	2.88861	8.75631	2.58617	2.7163	0	8.8633	-10.123	-0.360327	7.1463	-8.63372	11.9778		D	5.01826	8.50801	10.3629	9.27157	16.4931	0	11.8939	11.17	8.95044	17.9605	0.454202	15.4062		D	0	0	0	0	0	0	0	0	0	0	0	0
	E	3.32987	2.96413	4.90599	-1.12195	0	0	0	0	0	0	0	0		E	12.9638	9.96913	11.072	9.41124	0	0	0	0	0	0	0	0		E	0	0	0	0	0	0	0	0	0	0	0	0
	F	7.50577	5.91057	6.50048	12.3272	1.58143	1.6296	0.475386	1.3329	3.5521	8.13528	36.1268	21.4603		F	6.95233	6.35432	18.79	16.6281	12.4359	5.5857	14.5035	7.72744	5.41457	9.83204	19.8771	7.28647		F	0	0	0	0	0	0	0	0	0	0	0	0
	G	38.7683	38.0147	20.3593	32.7836	24.5753	22.6364	19.8667	7.8092	3.94696	5.31143	54.6484	38.6171		G	125.133	107.36	58.0612	99.9003	62.7725	80.8346	0.270131	16.3238	22.9047	14.8754	29.2318	19.0285		G	0	0	0	0	0	0	0	0	0	0	0	0
	H	0	0	0	0	0	0	0	0	10.1225	5.38974	0	0		H	0	0	0	0	0	0	0	0	11.982	16.9217	0	0		H	0	0	0	0	0	0	0	0	0	0	0	0
OCR Group Data (pmol/min):
Measurement:	Measurement 1	Measurement 2	Measurement 3	Measurement 4	Measurement 5	Measurement 6	Measurement 7	Measurement 8	Measurement 9	Measurement 10	Measurement 11	Measurement 12	Measurement 13	Measurement 14	Measurement 15	Measurement 16	Measurement 17	Measurement 18	Measurement 19	Measurement 20	Measurement 21	Measurement 22	Measurement 23	Measurement 24	Measurement 25	Measurement 26	Measurement 27	Measurement 28	Measurement 29	Measurement 30	Measurement 31	Measurement 32	Measurement 33	Measurement 34	Measurement 35
Time (min):	1.3364	7.93625	14.527	21.0925	27.6687	34.261	40.9574	47.5559	54.1597	60.7681	67.3659	73.9816	80.589	87.1878	93.7879	100.394	107.028	113.652	120.368	126.983	133.598	140.224	146.8	153.507	160.11	166.733	173.346	179.958	186.57	193.15	199.764	206.364	212.982	219.596	226.217
Background	0	0	0	0	0	0	0	0	0	0	0	0	0	0	0	0	0	0	0	0	0	0	0	0	0	0	0	0	0	0	0	0	0	0	0
unpublished data.5	135.442	129.241	128.337	128.303	128.398	128.942	71.0071	42.4686	34.1682	30.4664	28.752	27.9622	28.1365	28.7711	30.2164	31.6034	33.5332	35.8795	107.767	100.759	100.841	101.83	103.902	30.8816	20.3343	17.2766	15.3256	14.1774	12.735	12.169	11.5057	10.9758	10.4314	10.0811	9.56044
P0	62.4819	56.3842	55.2939	55.1997	55.3681	56.2888	34.5245	20.8371	15.6097	12.6105	11.1623	10.4287	10.1534	10.0658	10.6047	10.4998	11.2029	12.6799	46.1223	41.9444	42.6112	43.6131	44.3918	16.1743	8.98573	6.78123	5.75626	5.62148	4.43617	4.41332	4.06911	4.04244	3.7951	3.60395	3.23285
P7	78.7236	74.1907	73.6048	73.37	73.5296	73.258	52.0823	33.9219	25.7118	22.7372	21.833	22.4299	23.9616	27.2218	30.3273	34.3245	37.8958	41.7062	64.2583	57.7801	55.0883	53.0097	51.6237	22.877	14.2171	12.6206	11.0768	10.0759	9.33643	8.52171	7.67892	7.63362	6.63796	6.65919	6.43693
Adult-female	185.467	176.561	173.794	173.83	173.426	173.691	161.397	149.276	134.612	115.912	101.969	93.3167	88.9221	87.8183	87.4419	88.8804	91.768	96.1251	173.679	172.517	172.38	171.742	171.493	112.788	68.1567	54.0144	47.8353	43.5992	40.4268	37.653	35.4303	33.7633	32.0218	30.8386	29.5229
OCR Group Error (pmol/min)	StandardMean
Measurement:	Measurement 1	Measurement 2	Measurement 3	Measurement 4	Measurement 5	Measurement 6	Measurement 7	Measurement 8	Measurement 9	Measurement 10	Measurement 11	Measurement 12	Measurement 13	Measurement 14	Measurement 15	Measurement 16	Measurement 17	Measurement 18	Measurement 19	Measurement 20	Measurement 21	Measurement 22	Measurement 23	Measurement 24	Measurement 25	Measurement 26	Measurement 27	Measurement 28	Measurement 29	Measurement 30	Measurement 31	Measurement 32	Measurement 33	Measurement 34	Measurement 35
Time (min):	1.3364	7.93625	14.527	21.0925	27.6687	34.261	40.9574	47.5559	54.1597	60.7681	67.3659	73.9816	80.589	87.1878	93.7879	100.394	107.028	113.652	120.368	126.983	133.598	140.224	146.8	153.507	160.11	166.733	173.346	179.958	186.57	193.15	199.764	206.364	212.982	219.596	226.217
Background	0	0	0	0	0	0	0	0	0	0	0	0	0	0	0	0	0	0	0	0	0	0	0	0	0	0	0	0	0	0	0	0	0	0	0
unpublished data.5	7.87353	7.41087	7.30704	7.2234	7.20119	7.23497	3.7192	2.41167	2.02997	1.77485	1.72429	1.75558	1.76412	1.75452	1.94935	1.91382	2.06506	2.20496	7.54009	6.77097	6.74384	6.87855	7.13724	2.0206	1.46264	1.43754	1.30975	1.4184	1.3086	1.36156	1.35407	1.35601	1.35788	1.37481	1.33001
P0	4.05003	3.8239	3.81318	3.81147	3.81616	3.92678	2.38877	1.93087	1.69909	1.60354	1.57514	1.57324	1.51973	1.50015	1.58183	1.5142	1.53091	1.61644	4.08841	4.15402	4.336	4.46754	4.55897	1.88261	1.562	1.56406	1.48245	1.48252	1.45953	1.43156	1.43987	1.43557	1.46191	1.45271	1.43389
P7	6.21386	6.03117	6.01031	6.00443	6.01171	5.99345	4.46578	3.27084	2.58966	2.1986	2.10577	2.15934	2.49033	2.88898	3.42902	3.77799	4.00712	4.38498	5.24024	5.10147	4.982	4.90246	4.82078	2.12482	1.8669	1.84062	1.77225	1.68876	1.66691	1.56387	1.49878	1.44525	1.38981	1.33094	1.29957
Adult-female	2.76457	2.6822	2.67321	2.36599	2.03934	1.95347	3.4583	6.64906	9.29645	8.58596	7.44212	6.17056	5.34853	5.09298	4.92714	4.83415	4.77687	4.83471	3.40019	3.22935	3.24949	3.21841	3.12708	12.2701	7.22814	5.02996	4.3997	3.8096	3.77542	3.46493	3.45835	3.41351	3.34583	3.23027	3.28681
ECAR Group Data (pmol/min)
Measurement:	Measurement 1	Measurement 2	Measurement 3	Measurement 4	Measurement 5	Measurement 6	Measurement 7	Measurement 8	Measurement 9	Measurement 10	Measurement 11	Measurement 12	Measurement 13	Measurement 14	Measurement 15	Measurement 16	Measurement 17	Measurement 18	Measurement 19	Measurement 20	Measurement 21	Measurement 22	Measurement 23	Measurement 24	Measurement 25	Measurement 26	Measurement 27	Measurement 28	Measurement 29	Measurement 30	Measurement 31	Measurement 32	Measurement 33	Measurement 34	Measurement 35
Time (min):	1.3364	7.93625	14.527	21.0925	27.6687	34.261	40.9574	47.5559	54.1597	60.7681	67.3659	73.9816	80.589	87.1878	93.7879	100.394	107.028	113.652	120.368	126.983	133.598	140.224	146.8	153.507	160.11	166.733	173.346	179.958	186.57	193.15	199.764	206.364	212.982	219.596	226.217
Background	0	0	0	0	0	0	0	0	0	0	0	0	0	0	0	0	0	0	0	0	0	0	0	0	0	0	0	0	0	0	0	0	0	0	0
unpublished data.5	25.0531	20.7716	20.6302	20.6252	20.6955	20.8611	45.2368	58.3384	60.969	60.9283	60.3296	59.2947	58.4442	57.6021	57.229	56.9616	57.0781	57.1019	49.0989	55.8912	59.6196	60.8821	61.2658	51.5247	51.4509	51.8861	51.1984	51.2674	50.3675	49.936	49.1419	48.6662	48.1687	47.6588	47.149
P0	8.64608	8.15027	8.05274	8.10491	8.11908	7.99179	15.7704	21.3908	23.1779	23.7965	23.5707	23.055	22.4276	21.781	21.5369	20.9516	20.6963	20.5449	17.8897	19.5694	20.4756	20.6736	20.5715	16.3357	14.9378	14.7403	14.4552	14.4546	13.8527	13.4027	12.7539	12.3735	12.0002	11.552	11.3179
P7	15.7915	12.4013	12.6017	12.553	12.6203	12.7334	23.1066	28.1333	26.0551	23.9172	22.7427	22.1733	21.935	21.803	21.8381	21.9647	21.8733	22.1839	23.5974	23.6853	23.4572	23.1564	22.9281	16.7145	15.3544	14.9413	14.8859	14.7971	14.3819	13.9236	13.4686	13.2094	12.8914	12.5785	12.1574
Adult-female	124.752	115.781	117.325	117.834	118.548	118.676	134.016	148.172	156.528	159.281	157.491	153.444	148.907	147.09	143.98	140.356	137.963	134.747	131.421	127.032	123.729	120.718	118.386	110.361	106.576	102.96	100.941	99.7038	97.7609	95.3031	94.2846	92.389	91.1172	90.4424	89.0102
ECAR Group Error (pmol/min)	StandardMean
Measurement:	Measurement 1	Measurement 2	Measurement 3	Measurement 4	Measurement 5	Measurement 6	Measurement 7	Measurement 8	Measurement 9	Measurement 10	Measurement 11	Measurement 12	Measurement 13	Measurement 14	Measurement 15	Measurement 16	Measurement 17	Measurement 18	Measurement 19	Measurement 20	Measurement 21	Measurement 22	Measurement 23	Measurement 24	Measurement 25	Measurement 26	Measurement 27	Measurement 28	Measurement 29	Measurement 30	Measurement 31	Measurement 32	Measurement 33	Measurement 34	Measurement 35
Time (min):	1.3364	7.93625	14.527	21.0925	27.6687	34.261	40.9574	47.5559	54.1597	60.7681	67.3659	73.9816	80.589	87.1878	93.7879	100.394	107.028	113.652	120.368	126.983	133.598	140.224	146.8	153.507	160.11	166.733	173.346	179.958	186.57	193.15	199.764	206.364	212.982	219.596	226.217
Background	0	0	0	0	0	0	0	0	0	0	0	0	0	0	0	0	0	0	0	0	0	0	0	0	0	0	0	0	0	0	0	0	0	0	0
unpublished data.5	1.19286	1.21849	1.1401	1.12097	1.09167	1.09765	3.00656	3.34949	3.16825	3.04621	2.98152	2.84636	2.76705	2.71651	2.64905	2.58818	2.57828	2.57108	2.1661	2.39788	2.4687	2.45461	2.51329	2.0958	2.18196	2.13837	2.14245	2.29096	2.26296	2.30241	2.29754	2.28357	2.27598	2.27317	2.27127
P0	0.582938	0.770041	0.747712	0.733587	0.706523	0.692235	1.28501	1.36936	1.44162	1.38039	1.39353	1.39468	1.37703	1.3887	1.37175	1.36522	1.36937	1.33783	1.37325	1.4218	1.41793	1.40563	1.40781	1.14989	1.07635	1.07924	1.07909	1.05389	0.938366	0.933486	0.95475	0.938304	0.930406	0.93096	0.921311
P7	2.00057	1.6236	1.65356	1.61213	1.59281	1.59752	2.82899	3.2646	2.90702	2.60316	2.5166	2.51111	2.4427	2.33431	2.36405	2.39143	2.37478	2.42098	2.42551	2.40749	2.36106	2.35272	2.32063	1.57356	1.53052	1.52448	1.51989	1.48733	1.43821	1.42216	1.41009	1.40238	1.40284	1.38239	1.33965
Adult-female	12.4847	15.5835	15.9294	16.1569	16.33	16.5003	14.819	11.9199	10.106	9.34532	9.24821	9.35518	9.74966	9.8239	10.1664	10.6025	11.015	10.8969	9.77362	9.52455	9.80976	9.9784	10.3035	12.3867	11.7338	11.2528	11.1252	11.2205	11.2057	11.1265	11.3218	11.5725	11.1046	10.8374	10.7599
PER Group Data (pmol/min)
Measurement:	Measurement 1	Measurement 2	Measurement 3	Measurement 4	Measurement 5	Measurement 6	Measurement 7	Measurement 8	Measurement 9	Measurement 10	Measurement 11	Measurement 12	Measurement 13	Measurement 14	Measurement 15	Measurement 16	Measurement 17	Measurement 18	Measurement 19	Measurement 20	Measurement 21	Measurement 22	Measurement 23	Measurement 24	Measurement 25	Measurement 26	Measurement 27	Measurement 28	Measurement 29	Measurement 30	Measurement 31	Measurement 32	Measurement 33	Measurement 34	Measurement 35
Time (min):	1.3364	7.93625	14.527	21.0925	27.6687	34.261	40.9574	47.5559	54.1597	60.7681	67.3659	73.9816	80.589	87.1878	93.7879	100.394	107.028	113.652	120.368	126.983	133.598	140.224	146.8	153.507	160.11	166.733	173.346	179.958	186.57	193.15	199.764	206.364	212.982	219.596	226.217
Background	0	0	0	0	0	0	0	0	0	0	0	0	0	0	0	0	0	0	0	0	0	0	0	0	0	0	0	0	0	0	0	0	0	0	0
unpublished data.5	0	0	0	0	0	0	0	0	0	0	0	0	0	0	0	0	0	0	0	0	0	0	0	0	0	0	0	0	0	0	0	0	0	0	0
P0	0	0	0	0	0	0	0	0	0	0	0	0	0	0	0	0	0	0	0	0	0	0	0	0	0	0	0	0	0	0	0	0	0	0	0
P7	0	0	0	0	0	0	0	0	0	0	0	0	0	0	0	0	0	0	0	0	0	0	0	0	0	0	0	0	0	0	0	0	0	0	0
Adult-female	0	0	0	0	0	0	0	0	0	0	0	0	0	0	0	0	0	0	0	0	0	0	0	0	0	0	0	0	0	0	0	0	0	0	0
PER Group Error (pmol/min)	StandardMean
Measurement:	Measurement 1	Measurement 2	Measurement 3	Measurement 4	Measurement 5	Measurement 6	Measurement 7	Measurement 8	Measurement 9	Measurement 10	Measurement 11	Measurement 12	Measurement 13	Measurement 14	Measurement 15	Measurement 16	Measurement 17	Measurement 18	Measurement 19	Measurement 20	Measurement 21	Measurement 22	Measurement 23	Measurement 24	Measurement 25	Measurement 26	Measurement 27	Measurement 28	Measurement 29	Measurement 30	Measurement 31	Measurement 32	Measurement 33	Measurement 34	Measurement 35
Time (min):	1.3364	7.93625	14.527	21.0925	27.6687	34.261	40.9574	47.5559	54.1597	60.7681	67.3659	73.9816	80.589	87.1878	93.7879	100.394	107.028	113.652	120.368	126.983	133.598	140.224	146.8	153.507	160.11	166.733	173.346	179.958	186.57	193.15	199.764	206.364	212.982	219.596	226.217
Background	0	0	0	0	0	0	0	0	0	0	0	0	0	0	0	0	0	0	0	0	0	0	0	0	0	0	0	0	0	0	0	0	0	0	0
unpublished data.5	0	0	0	0	0	0	0	0	0	0	0	0	0	0	0	0	0	0	0	0	0	0	0	0	0	0	0	0	0	0	0	0	0	0	0
P0	0	0	0	0	0	0	0	0	0	0	0	0	0	0	0	0	0	0	0	0	0	0	0	0	0	0	0	0	0	0	0	0	0	0	0
P7	0	0	0	0	0	0	0	0	0	0	0	0	0	0	0	0	0	0	0	0	0	0	0	0	0	0	0	0	0	0	0	0	0	0	0
Adult-female	0	0	0	0	0	0	0	0	0	0	0	0	0	0	0	0	0	0	0	0	0	0	0	0	0	0	0	0	0	0	0	0	0	0	0

## Sheet: Normalized Rate
Measurement	Well	Group	Time	OCR	ECAR	PER
1	A01	Background	1.3364	0	0	0
1	A02	Background	1.3364	0	0	0
1	A03	Background	1.3364	0	0	0
1	A04	Background	1.3364	0	0	0
1	A05	Background	1.3364	0	0	0
1	A06	Background	1.3364	0	0	0
1	A07	Background	1.3364	0	0	0
1	A08	Background	1.3364	0	0	0
1	A09	Background	1.3364	0	0	0
1	A10	Background	1.3364	0	0	0
1	A11	Background	1.3364	0	0	0
1	A12	Background	1.3364	0	0	0
1	B01	unpublished data.5	1.3364	10698.1	1546	0
1	B02	unpublished data.5	1.3364	6055.2	884.764	0
1	B03	unpublished data.5	1.3364	5092.74	1070.51	0
1	B04	unpublished data.5	1.3364	2794.85	671.733	0
1	B05	unpublished data.5	1.3364	5268.48	1108.76	0
1	B06	unpublished data.5	1.3364	3864	1049.38	0
1	B07	unpublished data.5	1.3364	7454.51	1406.62	0
1	B08	unpublished data.5	1.3364	6707.52	1453.41	0
1	B09	unpublished data.5	1.3364	6156.03	1034.43	0
1	B10	unpublished data.5	1.3364	7430.16	1057.58	0
1	B11	unpublished data.5	1.3364	8643.56	1641.97	0
1	B12	unpublished data.5	1.3364	4296.69	761.808	0
1	C01	unpublished data.5	1.3364	6556.62	1282.49	0
1	C02	unpublished data.5	1.3364	3653.09	833.899	0
1	C03	unpublished data.5	1.3364	6416.95	1298.52	0
1	C04	unpublished data.5	1.3364	9818.17	1710.21	0
1	C05	unpublished data.5	1.3364	8923.52	1607.55	0
1	C06	Background	1.3364	0	0	0
1	C07	unpublished data.5	1.3364	9590.78	1245.27	0
1	C08	unpublished data.5	1.3364	4494.91	950.612	0
1	C09	Background	1.3364	0	0	0
1	C10	Background	1.3364	0	0	0
1	C11	Background	1.3364	0	0	0
1	C12	Background	1.3364	0	0	0
1	D01	P0	1.3364	7248.92	575.446	0
1	D02	P0	1.3364	3317.33	342.252	0
1	D03	P0	1.3364	5182.61	723.314	0
1	D04	P0	1.3364	5575.03	926.854	0
1	D05	P0	1.3364	3776.8	618.95	0
1	D06	Background	1.3364	0	0	0
1	D07	P0	1.3364	3550.76	594.252	0
1	D08	P0	1.3364	3379.24	441.707	0
1	D09	P0	1.3364	6091.26	575.992	0
1	D10	P0	1.3364	2771.45	639.046	0
1	D11	P0	1.3364	0	0	0
1	D12	P0	1.3364	5866.24	757.106	0
1	E01	P0	1.3364	3957.83	585.492	0
1	E02	P0	1.3364	2366.64	303.34	0
1	E03	P0	1.3364	3362.61	494.457	0
1	E04	P0	1.3364	2670.67	488.468	0
1	E05	Background	1.3364	0	0	0
1	E06	Background	1.3364	0	0	0
1	E07	Background	1.3364	0	0	0
1	E08	Background	1.3364	0	0	0
1	E09	Background	1.3364	0	0	0
1	E10	Background	1.3364	0	0	0
1	E11	Background	1.3364	0	0	0
1	E12	Background	1.3364	0	0	0
1	F01	P7	1.3364	4486.99	621.998	0
1	F02	P7	1.3364	6470.58	1130.31	0
1	F03	P7	1.3364	4146.83	962.62	0
1	F04	P7	1.3364	7993.09	1959.73	0
1	F05	P7	1.3364	5727.42	1306.47	0
1	F06	P7	1.3364	5229.97	742.274	0
1	F07	P7	1.3364	5292.85	1464.91	0
1	F08	P7	1.3364	4930.92	798.223	0
1	F09	P7	1.3364	3462.62	550.504	0
1	F10	P7	1.3364	4407.07	744.951	0
1	F11	P7	1.3364	5182.97	1160.05	0
1	F12	P7	1.3364	3148.06	316.518	0
1	G01	Adult-female	1.3364	3956.18	3625.49	0
1	G02	Adult-female	1.3364	5154.3	3343.01	0
1	G03	Adult-female	1.3364	7042.81	3731.72	0
1	G04	Adult-female	1.3364	6736.41	4822.63	0
1	G05	Adult-female	1.3364	4229.13	2262.73	0
1	G06	Adult-female	1.3364	7219.31	4832.48	0
1	G07	P7	1.3364	159.466	98.5187	0
1	G08	P7	1.3364	6144.12	1142.49	0
1	G09	P7	1.3364	7487.7	1695.71	0
1	G10	P7	1.3364	5554.54	1412.47	0
1	G11	P7	1.3364	9361.51	1431.42	0
1	G12	P7	1.3364	8473.86	1304.88	0
1	H01	Background	1.3364	0	0	0
1	H02	Background	1.3364	0	0	0
1	H03	Background	1.3364	0	0	0
1	H04	Background	1.3364	0	0	0
1	H05	Background	1.3364	0	0	0
1	H06	Background	1.3364	0	0	0
1	H07	Background	1.3364	0	0	0
1	H08	Background	1.3364	0	0	0
1	H09	P7	1.3364	2816.91	333.826	0
1	H10	P7	1.3364	10094.9	2389.2	0
1	H11	Background	1.3364	0	0	0
1	H12	Background	1.3364	0	0	0
2	A01	Background	7.93625	0	0	0
2	A02	Background	7.93625	0	0	0
2	A03	Background	7.93625	0	0	0
2	A04	Background	7.93625	0	0	0
2	A05	Background	7.93625	0	0	0
2	A06	Background	7.93625	0	0	0
2	A07	Background	7.93625	0	0	0
2	A08	Background	7.93625	0	0	0
2	A09	Background	7.93625	0	0	0
2	A10	Background	7.93625	0	0	0
2	A11	Background	7.93625	0	0	0
2	A12	Background	7.93625	0	0	0
2	B01	unpublished data.5	7.93625	10250	1348.1	0
2	B02	unpublished data.5	7.93625	5883.74	721.611	0
2	B03	unpublished data.5	7.93625	4721.01	868.897	0
2	B04	unpublished data.5	7.93625	2807.33	485.568	0
2	B05	unpublished data.5	7.93625	5030.12	757.242	0
2	B06	unpublished data.5	7.93625	3964.33	864.964	0
2	B07	unpublished data.5	7.93625	7119.31	1237.16	0
2	B08	unpublished data.5	7.93625	6238.79	1087.76	0
2	B09	unpublished data.5	7.93625	5729.18	725.494	0
2	B10	unpublished data.5	7.93625	6812.22	960.025	0
2	B11	unpublished data.5	7.93625	8490.67	1336.55	0
2	B12	unpublished data.5	7.93625	4105.02	619.268	0
2	C01	unpublished data.5	7.93625	6124.17	1124.88	0
2	C02	unpublished data.5	7.93625	3484.5	617.762	0
2	C03	unpublished data.5	7.93625	6100.04	1217.82	0
2	C04	unpublished data.5	7.93625	9372.34	1672.97	0
2	C05	unpublished data.5	7.93625	8420.84	1458.64	0
2	C06	Background	7.93625	0	0	0
2	C07	unpublished data.5	7.93625	9272.64	1009.1	0
2	C08	unpublished data.5	7.93625	4335.43	791.672	0
2	C09	Background	7.93625	0	0	0
2	C10	Background	7.93625	0	0	0
2	C11	Background	7.93625	0	0	0
2	C12	Background	7.93625	0	0	0
2	D01	P0	7.93625	6525.81	574.114	0
2	D02	P0	7.93625	2673.79	310.46	0
2	D03	P0	7.93625	4272.97	550.463	0
2	D04	P0	7.93625	5248.13	928.111	0
2	D05	P0	7.93625	3530.18	893.773	0
2	D06	Background	7.93625	0	0	0
2	D07	P0	7.93625	3179.53	571.111	0
2	D08	P0	7.93625	2839.39	488.218	0
2	D09	P0	7.93625	5645.97	617.81	0
2	D10	P0	7.93625	2620.04	603.504	0
2	D11	P0	7.93625	0	0	0
2	D12	P0	7.93625	5656.54	852.952	0
2	E01	P0	7.93625	3635.95	398.682	0
2	E02	P0	7.93625	2090.69	215.076	0
2	E03	P0	7.93625	3148.81	355.795	0
2	E04	P0	7.93625	2473.85	344.828	0
2	E05	Background	7.93625	0	0	0
2	E06	Background	7.93625	0	0	0
2	E07	Background	7.93625	0	0	0
2	E08	Background	7.93625	0	0	0
2	E09	Background	7.93625	0	0	0
2	E10	Background	7.93625	0	0	0
2	E11	Background	7.93625	0	0	0
2	E12	Background	7.93625	0	0	0
2	F01	P7	7.93625	4109.38	479.13	0
2	F02	P7	7.93625	6188.44	794.096	0
2	F03	P7	7.93625	3985.05	767.623	0
2	F04	P7	7.93625	7433.73	1540.8	0
2	F05	P7	7.93625	5494.03	957.505	0
2	F06	P7	7.93625	4830.9	511.146	0
2	F07	P7	7.93625	4883.75	981.064	0
2	F08	P7	7.93625	4617.39	692.417	0
2	F09	P7	7.93625	3094.87	460.849	0
2	F10	P7	7.93625	4015.94	681.816	0
2	F11	P7	7.93625	4850.07	1056.77	0
2	F12	P7	7.93625	2919.69	248.778	0
2	G01	Adult-female	7.93625	3752.41	3719.39	0
2	G02	Adult-female	7.93625	5044.77	3102	0
2	G03	Adult-female	7.93625	6692.31	2984.06	0
2	G04	Adult-female	7.93625	6418.26	4534.1	0
2	G05	Adult-female	7.93625	3953.77	1941.79	0
2	G06	Adult-female	7.93625	6837.59	4489.97	0
2	G07	P7	7.93625	398.255	-35.6101	0
2	G08	P7	7.93625	5721.25	872.848	0
2	G09	P7	7.93625	7338.26	1407.87	0
2	G10	P7	7.93625	5268.71	1064	0
2	G11	P7	7.93625	8850.41	1137.91	0
2	G12	P7	7.93625	8649.29	1161.11	0
2	H01	Background	7.93625	0	0	0
2	H02	Background	7.93625	0	0	0
2	H03	Background	7.93625	0	0	0
2	H04	Background	7.93625	0	0	0
2	H05	Background	7.93625	0	0	0
2	H06	Background	7.93625	0	0	0
2	H07	Background	7.93625	0	0	0
2	H08	Background	7.93625	0	0	0
2	H09	P7	7.93625	2763.95	266.947	0
2	H10	P7	7.93625	9565.01	2036.64	0
2	H11	Background	7.93625	0	0	0
2	H12	Background	7.93625	0	0	0
3	A01	Background	14.527	0	0	0
3	A02	Background	14.527	0	0	0
3	A03	Background	14.527	0	0	0
3	A04	Background	14.527	0	0	0
3	A05	Background	14.527	0	0	0
3	A06	Background	14.527	0	0	0
3	A07	Background	14.527	0	0	0
3	A08	Background	14.527	0	0	0
3	A09	Background	14.527	0	0	0
3	A10	Background	14.527	0	0	0
3	A11	Background	14.527	0	0	0
3	A12	Background	14.527	0	0	0
3	B01	unpublished data.5	14.527	10144.7	1328.21	0
3	B02	unpublished data.5	14.527	5816.25	754.133	0
3	B03	unpublished data.5	14.527	4864.95	834.02	0
3	B04	unpublished data.5	14.527	2747.37	495.128	0
3	B05	unpublished data.5	14.527	4985.06	794.307	0
3	B06	unpublished data.5	14.527	4012.89	870.569	0
3	B07	unpublished data.5	14.527	7047.01	1189.47	0
3	B08	unpublished data.5	14.527	6247.1	1114.54	0
3	B09	unpublished data.5	14.527	5651.69	756.637	0
3	B10	unpublished data.5	14.527	6720.22	945.405	0
3	B11	unpublished data.5	14.527	8529.25	1277.78	0
3	B12	unpublished data.5	14.527	4081.15	645.695	0
3	C01	unpublished data.5	14.527	6023.7	1109.46	0
3	C02	unpublished data.5	14.527	3435.99	599.523	0
3	C03	unpublished data.5	14.527	6035.28	1234.93	0
3	C04	unpublished data.5	14.527	9234.13	1638.41	0
3	C05	unpublished data.5	14.527	8371.47	1406.11	0
3	C06	Background	14.527	0	0	0
3	C07	unpublished data.5	14.527	9204.14	969.119	0
3	C08	unpublished data.5	14.527	4310.87	789.397	0
3	C09	Background	14.527	0	0	0
3	C10	Background	14.527	0	0	0
3	C11	Background	14.527	0	0	0
3	C12	Background	14.527	0	0	0
3	D01	P0	14.527	6394.47	545.512	0
3	D02	P0	14.527	2604.93	304.314	0
3	D03	P0	14.527	4074.86	531.535	0
3	D04	P0	14.527	5076.83	878.807	0
3	D05	P0	14.527	3393.52	876.421	0
3	D06	Background	14.527	0	0	0
3	D07	P0	14.527	3130.83	554.579	0
3	D08	P0	14.527	2845.6	508.664	0
3	D09	P0	14.527	5534.47	606.99	0
3	D10	P0	14.527	2597.46	582.746	0
3	D11	P0	14.527	0	0	0
3	D12	P0	14.527	5614.83	845.804	0
3	E01	P0	14.527	3590.61	455.815	0
3	E02	P0	14.527	2061.36	221.01	0
3	E03	P0	14.527	3088.06	338.531	0
3	E04	P0	14.527	2416.43	333.498	0
3	E05	Background	14.527	0	0	0
3	E06	Background	14.527	0	0	0
3	E07	Background	14.527	0	0	0
3	E08	Background	14.527	0	0	0
3	E09	Background	14.527	0	0	0
3	E10	Background	14.527	0	0	0
3	E11	Background	14.527	0	0	0
3	E12	Background	14.527	0	0	0
3	F01	P7	14.527	4090.28	512.017	0
3	F02	P7	14.527	6103.33	811.11	0
3	F03	P7	14.527	3927.45	774.571	0
3	F04	P7	14.527	7392.47	1536.66	0
3	F05	P7	14.527	5415.51	983.968	0
3	F06	P7	14.527	4715.39	551.984	0
3	F07	P7	14.527	4876.89	991.435	0
3	F08	P7	14.527	4558.56	687.753	0
3	F09	P7	14.527	3076.89	357.28	0
3	F10	P7	14.527	3987.81	664.47	0
3	F11	P7	14.527	4768.11	1011.57	0
3	F12	P7	14.527	2964.46	264.99	0
3	G01	Adult-female	14.527	3698.45	3776.4	0
3	G02	Adult-female	14.527	4960.54	3145.57	0
3	G03	Adult-female	14.527	6540.33	3021.42	0
3	G04	Adult-female	14.527	6349.84	4591.25	0
3	G05	Adult-female	14.527	3905.19	1941.64	0
3	G06	Adult-female	14.527	6719.07	4580.47	0
3	G07	P7	14.527	434.047	-9.67263	0
3	G08	P7	14.527	5545.99	907.652	0
3	G09	P7	14.527	7365.84	1427.38	0
3	G10	P7	14.527	5182.59	1110.26	0
3	G11	P7	14.527	8843.24	1159.9	0
3	G12	P7	14.527	8610.75	1192.81	0
3	H01	Background	14.527	0	0	0
3	H02	Background	14.527	0	0	0
3	H03	Background	14.527	0	0	0
3	H04	Background	14.527	0	0	0
3	H05	Background	14.527	0	0	0
3	H06	Background	14.527	0	0	0
3	H07	Background	14.527	0	0	0
3	H08	Background	14.527	0	0	0
3	H09	P7	14.527	2765.22	292.399	0
3	H10	P7	14.527	9564.45	2089.69	0
3	H11	Background	14.527	0	0	0
3	H12	Background	14.527	0	0	0
4	A01	Background	21.0925	0	0	0
4	A02	Background	21.0925	0	0	0
4	A03	Background	21.0925	0	0	0
4	A04	Background	21.0925	0	0	0
4	A05	Background	21.0925	0	0	0
4	A06	Background	21.0925	0	0	0
4	A07	Background	21.0925	0	0	0
4	A08	Background	21.0925	0	0	0
4	A09	Background	21.0925	0	0	0
4	A10	Background	21.0925	0	0	0
4	A11	Background	21.0925	0	0	0
4	A12	Background	21.0925	0	0	0
4	B01	unpublished data.5	21.0925	10121	1375.15	0
4	B02	unpublished data.5	21.0925	5802.86	762.728	0
4	B03	unpublished data.5	21.0925	4958.23	797.727	0
4	B04	unpublished data.5	21.0925	2741.9	497.945	0
4	B05	unpublished data.5	21.0925	4978.53	777.066	0
4	B06	unpublished data.5	21.0925	4115.55	865.863	0
4	B07	unpublished data.5	21.0925	6981.31	1180.95	0
4	B08	unpublished data.5	21.0925	6295.75	1146.5	0
4	B09	unpublished data.5	21.0925	5600.04	774.249	0
4	B10	unpublished data.5	21.0925	6685.66	961.664	0
4	B11	unpublished data.5	21.0925	8561.18	1276.49	0
4	B12	unpublished data.5	21.0925	4073.48	661.029	0
4	C01	unpublished data.5	21.0925	6032.8	1090.93	0
4	C02	unpublished data.5	21.0925	3427.51	589.072	0
4	C03	unpublished data.5	21.0925	6020.07	1225.37	0
4	C04	unpublished data.5	21.0925	9190.74	1622.02	0
4	C05	unpublished data.5	21.0925	8370.85	1418.07	0
4	C06	Background	21.0925	0	0	0
4	C07	unpublished data.5	21.0925	9185.35	965.291	0
4	C08	unpublished data.5	21.0925	4312.03	784.301	0
4	C09	Background	21.0925	0	0	0
4	C10	Background	21.0925	0	0	0
4	C11	Background	21.0925	0	0	0
4	C12	Background	21.0925	0	0	0
4	D01	P0	21.0925	6470.97	497.579	0
4	D02	P0	21.0925	2602.07	302.523	0
4	D03	P0	21.0925	4119.93	524.179	0
4	D04	P0	21.0925	5065.27	893.047	0
4	D05	P0	21.0925	3414.33	827.295	0
4	D06	Background	21.0925	0	0	0
4	D07	P0	21.0925	3067.21	566.133	0
4	D08	P0	21.0925	2833.47	497.015	0
4	D09	P0	21.0925	5484.9	609.345	0
4	D10	P0	21.0925	2581.08	560.477	0
4	D11	P0	21.0925	0	0	0
4	D12	P0	21.0925	5609.25	894.157	0
4	E01	P0	21.0925	3579.31	473.182	0
4	E02	P0	21.0925	2053.18	246.871	0
4	E03	P0	21.0925	3086.67	367.568	0
4	E04	P0	21.0925	2413.31	349.83	0
4	E05	Background	21.0925	0	0	0
4	E06	Background	21.0925	0	0	0
4	E07	Background	21.0925	0	0	0
4	E08	Background	21.0925	0	0	0
4	E09	Background	21.0925	0	0	0
4	E10	Background	21.0925	0	0	0
4	E11	Background	21.0925	0	0	0
4	E12	Background	21.0925	0	0	0
4	F01	P7	21.0925	4087.14	524.248	0
4	F02	P7	21.0925	6100.57	857.58	0
4	F03	P7	21.0925	3920.8	751.818	0
4	F04	P7	21.0925	7381.47	1483.78	0
4	F05	P7	21.0925	5397.64	936.303	0
4	F06	P7	21.0925	4739.64	496.691	0
4	F07	P7	21.0925	4820.98	982.953	0
4	F08	P7	21.0925	4541.13	660.186	0
4	F09	P7	21.0925	3085.55	399.666	0
4	F10	P7	21.0925	3936.49	683.589	0
4	F11	P7	21.0925	4701.26	1042.57	0
4	F12	P7	21.0925	2914.07	268.308	0
4	G01	Adult-female	21.0925	3686.97	3791.4	0
4	G02	Adult-female	21.0925	4968.9	3198.1	0
4	G03	Adult-female	21.0925	6533.6	3003.33	0
4	G04	Adult-female	21.0925	6318.37	4625.84	0
4	G05	Adult-female	21.0925	3941.08	1915.96	0
4	G06	Adult-female	21.0925	6721.16	4621.41	0
4	G07	P7	21.0925	475.915	25.6963	0
4	G08	P7	21.0925	5454.24	933.857	0
4	G09	P7	21.0925	7422.08	1423.17	0
4	G10	P7	21.0925	5226.43	1119.81	0
4	G11	P7	21.0925	8855.94	1122.04	0
4	G12	P7	21.0925	8563.8	1212.02	0
4	H01	Background	21.0925	0	0	0
4	H02	Background	21.0925	0	0	0
4	H03	Background	21.0925	0	0	0
4	H04	Background	21.0925	0	0	0
4	H05	Background	21.0925	0	0	0
4	H06	Background	21.0925	0	0	0
4	H07	Background	21.0925	0	0	0
4	H08	Background	21.0925	0	0	0
4	H09	P7	21.0925	2763.08	302.456	0
4	H10	P7	21.0925	9527.16	2080.66	0
4	H11	Background	21.0925	0	0	0
4	H12	Background	21.0925	0	0	0
5	A01	Background	27.6687	0	0	0
5	A02	Background	27.6687	0	0	0
5	A03	Background	27.6687	0	0	0
5	A04	Background	27.6687	0	0	0
5	A05	Background	27.6687	0	0	0
5	A06	Background	27.6687	0	0	0
5	A07	Background	27.6687	0	0	0
5	A08	Background	27.6687	0	0	0
5	A09	Background	27.6687	0	0	0
5	A10	Background	27.6687	0	0	0
5	A11	Background	27.6687	0	0	0
5	A12	Background	27.6687	0	0	0
5	B01	unpublished data.5	27.6687	10107	1388.52	0
5	B02	unpublished data.5	27.6687	5804.92	786.876	0
5	B03	unpublished data.5	27.6687	5052.77	764.196	0
5	B04	unpublished data.5	27.6687	2732.31	507.113	0
5	B05	unpublished data.5	27.6687	4975.31	799.224	0
5	B06	unpublished data.5	27.6687	4193.75	866.631	0
5	B07	unpublished data.5	27.6687	7067.76	1207.66	0
5	B08	unpublished data.5	27.6687	6157.34	1119.71	0
5	B09	unpublished data.5	27.6687	5627.53	800.807	0
5	B10	unpublished data.5	27.6687	6675.36	954.414	0
5	B11	unpublished data.5	27.6687	8552.22	1265.72	0
5	B12	unpublished data.5	27.6687	4069.2	662.29	0
5	C01	unpublished data.5	27.6687	6055.74	1080.46	0
5	C02	unpublished data.5	27.6687	3428.67	610.524	0
5	C03	unpublished data.5	27.6687	5983.14	1211.74	0
5	C04	unpublished data.5	27.6687	9169.92	1604.97	0
5	C05	unpublished data.5	27.6687	8376.6	1443.07	0
5	C06	Background	27.6687	0	0	0
5	C07	unpublished data.5	27.6687	9176.72	973.163	0
5	C08	unpublished data.5	27.6687	4324.34	784.878	0
5	C09	Background	27.6687	0	0	0
5	C10	Background	27.6687	0	0	0
5	C11	Background	27.6687	0	0	0
5	C12	Background	27.6687	0	0	0
5	D01	P0	27.6687	6481.4	549.181	0
5	D02	P0	27.6687	2675.69	328.716	0
5	D03	P0	27.6687	4109.64	505.791	0
5	D04	P0	27.6687	5082.24	904.939	0
5	D05	P0	27.6687	3385.23	789.979	0
5	D06	Background	27.6687	0	0	0
5	D07	P0	27.6687	3103.21	588.199	0
5	D08	P0	27.6687	2852.13	474.8	0
5	D09	P0	27.6687	5464.79	586.95	0
5	D10	P0	27.6687	2570.94	553.783	0
5	D11	P0	27.6687	0	0	0
5	D12	P0	27.6687	5624.42	887.642	0
5	E01	P0	27.6687	3593.8	471.997	0
5	E02	P0	27.6687	2056.18	270.07	0
5	E03	P0	27.6687	3087.67	363.067	0
5	E04	P0	27.6687	2418.01	332.488	0
5	E05	Background	27.6687	0	0	0
5	E06	Background	27.6687	0	0	0
5	E07	Background	27.6687	0	0	0
5	E08	Background	27.6687	0	0	0
5	E09	Background	27.6687	0	0	0
5	E10	Background	27.6687	0	0	0
5	E11	Background	27.6687	0	0	0
5	E12	Background	27.6687	0	0	0
5	F01	P7	27.6687	4091.55	528.527	0
5	F02	P7	27.6687	6102.59	853.841	0
5	F03	P7	27.6687	3911.57	772.929	0
5	F04	P7	27.6687	7385.17	1495.99	0
5	F05	P7	27.6687	5398.06	948.967	0
5	F06	P7	27.6687	4737.53	541.428	0
5	F07	P7	27.6687	4823.12	1006.59	0
5	F08	P7	27.6687	4545.71	676.968	0
5	F09	P7	27.6687	3141.91	379.259	0
5	F10	P7	27.6687	3940.85	659.343	0
5	F11	P7	27.6687	4683.02	1103.22	0
5	F12	P7	27.6687	2922.92	259.202	0
5	G01	Adult-female	27.6687	3661.27	3812.21	0
5	G02	Adult-female	27.6687	4975.66	3288.64	0
5	G03	Adult-female	27.6687	6490.45	3002.41	0
5	G04	Adult-female	27.6687	6292.56	4643.15	0
5	G05	Adult-female	27.6687	3975.94	1900.7	0
5	G06	Adult-female	27.6687	6683.03	4632.66	0
5	G07	P7	27.6687	493.373	46.7525	0
5	G08	P7	27.6687	5394.1	961.719	0
5	G09	P7	27.6687	7554.71	1411.46	0
5	G10	P7	27.6687	5222.62	1137.38	0
5	G11	P7	27.6687	8922.97	1118.08	0
5	G12	P7	27.6687	8572.86	1213.91	0
5	H01	Background	27.6687	0	0	0
5	H02	Background	27.6687	0	0	0
5	H03	Background	27.6687	0	0	0
5	H04	Background	27.6687	0	0	0
5	H05	Background	27.6687	0	0	0
5	H06	Background	27.6687	0	0	0
5	H07	Background	27.6687	0	0	0
5	H08	Background	27.6687	0	0	0
5	H09	P7	27.6687	2792.93	319.257	0
5	H10	P7	27.6687	9543.19	2020.05	0
5	H11	Background	27.6687	0	0	0
5	H12	Background	27.6687	0	0	0
6	A01	Background	34.261	0	0	0
6	A02	Background	34.261	0	0	0
6	A03	Background	34.261	0	0	0
6	A04	Background	34.261	0	0	0
6	A05	Background	34.261	0	0	0
6	A06	Background	34.261	0	0	0
6	A07	Background	34.261	0	0	0
6	A08	Background	34.261	0	0	0
6	A09	Background	34.261	0	0	0
6	A10	Background	34.261	0	0	0
6	A11	Background	34.261	0	0	0
6	A12	Background	34.261	0	0	0
6	B01	unpublished data.5	34.261	10100.6	1385.83	0
6	B02	unpublished data.5	34.261	5777.74	778.81	0
6	B03	unpublished data.5	34.261	5147.52	783.458	0
6	B04	unpublished data.5	34.261	2705.65	509.944	0
6	B05	unpublished data.5	34.261	4963.1	789.417	0
6	B06	unpublished data.5	34.261	4191.8	898.797	0
6	B07	unpublished data.5	34.261	7122.35	1197.73	0
6	B08	unpublished data.5	34.261	6383.11	1203.01	0
6	B09	unpublished data.5	34.261	5673.68	823.267	0
6	B10	unpublished data.5	34.261	6716.44	975.928	0
6	B11	unpublished data.5	34.261	8558.85	1291.61	0
6	B12	unpublished data.5	34.261	4077.3	659.963	0
6	C01	unpublished data.5	34.261	6166.13	1106.22	0
6	C02	unpublished data.5	34.261	3423.91	606.53	0
6	C03	unpublished data.5	34.261	5969.88	1189.68	0
6	C04	unpublished data.5	34.261	9157.89	1572.89	0
6	C05	unpublished data.5	34.261	8381.94	1413.65	0
6	C06	Background	34.261	0	0	0
6	C07	unpublished data.5	34.261	9146.93	968.602	0
6	C08	unpublished data.5	34.261	4334.23	805.995	0
6	C09	Background	34.261	0	0	0
6	C10	Background	34.261	0	0	0
6	C11	Background	34.261	0	0	0
6	C12	Background	34.261	0	0	0
6	D01	P0	34.261	6616.4	550.951	0
6	D02	P0	34.261	2892.96	335.184	0
6	D03	P0	34.261	4481.21	490.02	0
6	D04	P0	34.261	5027.82	894.954	0
6	D05	P0	34.261	3301.75	759.706	0
6	D06	Background	34.261	0	0	0
6	D07	P0	34.261	3201.84	564.555	0
6	D08	P0	34.261	2836.64	489.256	0
6	D09	P0	34.261	5518.5	571.642	0
6	D10	P0	34.261	2555.96	535.86	0
6	D11	P0	34.261	0	0	0
6	D12	P0	34.261	5634.01	881.348	0
6	E01	P0	34.261	3608.12	498.899	0
6	E02	P0	34.261	2087.08	254.432	0
6	E03	P0	34.261	3109.54	357.16	0
6	E04	P0	34.261	2419.18	308.454	0
6	E05	Background	34.261	0	0	0
6	E06	Background	34.261	0	0	0
6	E07	Background	34.261	0	0	0
6	E08	Background	34.261	0	0	0
6	E09	Background	34.261	0	0	0
6	E10	Background	34.261	0	0	0
6	E11	Background	34.261	0	0	0
6	E12	Background	34.261	0	0	0
6	F01	P7	34.261	4074.49	559.311	0
6	F02	P7	34.261	6081.5	876.288	0
6	F03	P7	34.261	3909.16	769.213	0
6	F04	P7	34.261	7387.27	1506.02	0
6	F05	P7	34.261	5396.19	938.242	0
6	F06	P7	34.261	4742.46	590.147	0
6	F07	P7	34.261	4817.96	990.998	0
6	F08	P7	34.261	4501.64	711.765	0
6	F09	P7	34.261	3151.75	398.555	0
6	F10	P7	34.261	3901.2	619.654	0
6	F11	P7	34.261	4644.99	1118.71	0
6	F12	P7	34.261	2894.2	250.551	0
6	G01	Adult-female	34.261	3659.75	3815.76	0
6	G02	Adult-female	34.261	4977.43	3283.35	0
6	G03	Adult-female	34.261	6515.41	2983.89	0
6	G04	Adult-female	34.261	6283.48	4685.38	0
6	G05	Adult-female	34.261	3984.87	1880.63	0
6	G06	Adult-female	34.261	6714.97	4667.3	0
6	G07	P7	34.261	467.115	27.9063	0
6	G08	P7	34.261	5315.43	988.883	0
6	G09	P7	34.261	7474.92	1438.88	0
6	G10	P7	34.261	5201.01	1132.32	0
6	G11	P7	34.261	8982.09	1137.75	0
6	G12	P7	34.261	8470.8	1189.54	0
6	H01	Background	34.261	0	0	0
6	H02	Background	34.261	0	0	0
6	H03	Background	34.261	0	0	0
6	H04	Background	34.261	0	0	0
6	H05	Background	34.261	0	0	0
6	H06	Background	34.261	0	0	0
6	H07	Background	34.261	0	0	0
6	H08	Background	34.261	0	0	0
6	H09	P7	34.261	2822.02	320.749	0
6	H10	P7	34.261	9518.52	2066.64	0
6	H11	Background	34.261	0	0	0
6	H12	Background	34.261	0	0	0
7	A01	Background	40.9574	0	0	0
7	A02	Background	40.9574	0	0	0
7	A03	Background	40.9574	0	0	0
7	A04	Background	40.9574	0	0	0
7	A05	Background	40.9574	0	0	0
7	A06	Background	40.9574	0	0	0
7	A07	Background	40.9574	0	0	0
7	A08	Background	40.9574	0	0	0
7	A09	Background	40.9574	0	0	0
7	A10	Background	40.9574	0	0	0
7	A11	Background	40.9574	0	0	0
7	A12	Background	40.9574	0	0	0
7	B01	unpublished data.5	40.9574	4498.81	3485.58	0
7	B02	unpublished data.5	40.9574	2997.38	1815.61	0
7	B03	unpublished data.5	40.9574	2934.75	1162.61	0
7	B04	unpublished data.5	40.9574	1865.43	956.871	0
7	B05	unpublished data.5	40.9574	3057.79	1748.87	0
7	B06	unpublished data.5	40.9574	1827.72	2495.04	0
7	B07	unpublished data.5	40.9574	4061.77	2379.88	0
7	B08	unpublished data.5	40.9574	3643.76	2482.86	0
7	B09	unpublished data.5	40.9574	2865.49	2169.2	0
7	B10	unpublished data.5	40.9574	3011.15	2767.81	0
7	B11	unpublished data.5	40.9574	4707.31	2392.31	0
7	B12	unpublished data.5	40.9574	3232.71	1117.86	0
7	C01	unpublished data.5	40.9574	3303.13	2580.49	0
7	C02	unpublished data.5	40.9574	2736.7	952.172	0
7	C03	unpublished data.5	40.9574	3300.95	2947.59	0
7	C04	unpublished data.5	40.9574	4294.04	4008.34	0
7	C05	unpublished data.5	40.9574	4361.4	2688.08	0
7	C06	Background	40.9574	0	0	0
7	C07	unpublished data.5	40.9574	3770.17	2230.62	0
7	C08	unpublished data.5	40.9574	2768	1503.22	0
7	C09	Background	40.9574	0	0	0
7	C10	Background	40.9574	0	0	0
7	C11	Background	40.9574	0	0	0
7	C12	Background	40.9574	0	0	0
7	D01	P0	40.9574	3133.21	1293.18	0
7	D02	P0	40.9574	1311.79	883.755	0
7	D03	P0	40.9574	3582.92	842.557	0
7	D04	P0	40.9574	3454.75	1667.3	0
7	D05	P0	40.9574	2386.79	1051.09	0
7	D06	Background	40.9574	0	0	0
7	D07	P0	40.9574	2046.93	1070.4	0
7	D08	P0	40.9574	1838.72	811.541	0
7	D09	P0	40.9574	2480.86	981.82	0
7	D10	P0	40.9574	2037.65	970.02	0
7	D11	P0	40.9574	0	0	0
7	D12	P0	40.9574	3408.96	1849.93	0
7	E01	P0	40.9574	2056.47	1053.14	0
7	E02	P0	40.9574	1409.55	495.433	0
7	E03	P0	40.9574	1966.27	791.036	0
7	E04	P0	40.9574	1391.19	959.543	0
7	E05	Background	40.9574	0	0	0
7	E06	Background	40.9574	0	0	0
7	E07	Background	40.9574	0	0	0
7	E08	Background	40.9574	0	0	0
7	E09	Background	40.9574	0	0	0
7	E10	Background	40.9574	0	0	0
7	E11	Background	40.9574	0	0	0
7	E12	Background	40.9574	0	0	0
7	F01	P7	40.9574	2124.45	1507.38	0
7	F02	P7	40.9574	4848.39	1187.96	0
7	F03	P7	40.9574	2653.26	1396.13	0
7	F04	P7	40.9574	5753.24	2314.21	0
7	F05	P7	40.9574	3717.23	1604.18	0
7	F06	P7	40.9574	2353.83	1936.9	0
7	F07	P7	40.9574	3719.21	1765.75	0
7	F08	P7	40.9574	3624.56	995.582	0
7	F09	P7	40.9574	2332.03	806.798	0
7	F10	P7	40.9574	3037.18	996.588	0
7	F11	P7	40.9574	3661.55	1776.02	0
7	F12	P7	40.9574	2364.22	432.325	0
7	G01	Adult-female	40.9574	3569.88	3821	0
7	G02	Adult-female	40.9574	4671.91	3894.78	0
7	G03	Adult-female	40.9574	5912.43	3525.6	0
7	G04	Adult-female	40.9574	5643.95	5495.12	0
7	G05	Adult-female	40.9574	3621.44	2275.74	0
7	G06	Adult-female	40.9574	6342.48	5318.51	0
7	G07	P7	40.9574	602.492	48.6348	0
7	G08	P7	40.9574	3904.39	1763.53	0
7	G09	P7	40.9574	5712.17	2600.75	0
7	G10	P7	40.9574	4221.13	1676.32	0
7	G11	P7	40.9574	5088.74	2630.25	0
7	G12	P7	40.9574	6208.18	2309.18	0
7	H01	Background	40.9574	0	0	0
7	H02	Background	40.9574	0	0	0
7	H03	Background	40.9574	0	0	0
7	H04	Background	40.9574	0	0	0
7	H05	Background	40.9574	0	0	0
7	H06	Background	40.9574	0	0	0
7	H07	Background	40.9574	0	0	0
7	H08	Background	40.9574	0	0	0
7	H09	P7	40.9574	1519.37	830.612	0
7	H10	P7	40.9574	5950.32	3995.67	0
7	H11	Background	40.9574	0	0	0
7	H12	Background	40.9574	0	0	0
8	A01	Background	47.5559	0	0	0
8	A02	Background	47.5559	0	0	0
8	A03	Background	47.5559	0	0	0
8	A04	Background	47.5559	0	0	0
8	A05	Background	47.5559	0	0	0
8	A06	Background	47.5559	0	0	0
8	A07	Background	47.5559	0	0	0
8	A08	Background	47.5559	0	0	0
8	A09	Background	47.5559	0	0	0
8	A10	Background	47.5559	0	0	0
8	A11	Background	47.5559	0	0	0
8	A12	Background	47.5559	0	0	0
8	B01	unpublished data.5	47.5559	2655.31	4277.55	0
8	B02	unpublished data.5	47.5559	1784.68	2429.83	0
8	B03	unpublished data.5	47.5559	2131.55	1489.14	0
8	B04	unpublished data.5	47.5559	1182.25	1384.09	0
8	B05	unpublished data.5	47.5559	1946.04	2166.36	0
8	B06	unpublished data.5	47.5559	1061.21	3095.02	0
8	B07	unpublished data.5	47.5559	2385.36	3089.65	0
8	B08	unpublished data.5	47.5559	2129.17	3230.1	0
8	B09	unpublished data.5	47.5559	1491.1	2857.15	0
8	B10	unpublished data.5	47.5559	1550.28	3275.86	0
8	B11	unpublished data.5	47.5559	2417.21	3425.97	0
8	B12	unpublished data.5	47.5559	2103.02	1692.84	0
8	C01	unpublished data.5	47.5559	2401.93	3220.21	0
8	C02	unpublished data.5	47.5559	2001.3	1272.6	0
8	C03	unpublished data.5	47.5559	1948.85	3634.28	0
8	C04	unpublished data.5	47.5559	2343.41	4664.42	0
8	C05	unpublished data.5	47.5559	2574.71	3494.1	0
8	C06	Background	47.5559	0	0	0
8	C07	unpublished data.5	47.5559	2053.65	2870.2	0
8	C08	unpublished data.5	47.5559	1427.17	2087.54	0
8	C09	Background	47.5559	0	0	0
8	C10	Background	47.5559	0	0	0
8	C11	Background	47.5559	0	0	0
8	C12	Background	47.5559	0	0	0
8	D01	P0	47.5559	1621.09	1678.86	0
8	D02	P0	47.5559	750.21	1098.72	0
8	D03	P0	47.5559	2393.04	1260.57	0
8	D04	P0	47.5559	2125.06	2142.4	0
8	D05	P0	47.5559	1702.1	1555.02	0
8	D06	Background	47.5559	0	0	0
8	D07	P0	47.5559	1318.86	1340.82	0
8	D08	P0	47.5559	851.982	1353.89	0
8	D09	P0	47.5559	1249.09	1495.53	0
8	D10	P0	47.5559	1413.72	1259.97	0
8	D11	P0	47.5559	0	0	0
8	D12	P0	47.5559	2237.57	2248.47	0
8	E01	P0	47.5559	1280.9	1436.93	0
8	E02	P0	47.5559	804.454	753.39	0
8	E03	P0	47.5559	1051.02	1066.87	0
8	E04	P0	47.5559	761.835	1259.5	0
8	E05	Background	47.5559	0	0	0
8	E06	Background	47.5559	0	0	0
8	E07	Background	47.5559	0	0	0
8	E08	Background	47.5559	0	0	0
8	E09	Background	47.5559	0	0	0
8	E10	Background	47.5559	0	0	0
8	E11	Background	47.5559	0	0	0
8	E12	Background	47.5559	0	0	0
8	F01	P7	47.5559	1361.43	1573.95	0
8	F02	P7	47.5559	3428.07	1542.36	0
8	F03	P7	47.5559	1667.5	1589.31	0
8	F04	P7	47.5559	4366.05	2634.47	0
8	F05	P7	47.5559	2147.14	1946.99	0
8	F06	P7	47.5559	1209.99	2324.83	0
8	F07	P7	47.5559	2601.48	1960.53	0
8	F08	P7	47.5559	2467.5	1461.61	0
8	F09	P7	47.5559	1362.36	1095.45	0
8	F10	P7	47.5559	2202.23	1091.23	0
8	F11	P7	47.5559	2605.01	2079.89	0
8	F12	P7	47.5559	1451.35	751.284	0
8	G01	Adult-female	47.5559	3626.61	3783.43	0
8	G02	Adult-female	47.5559	4363.29	4497.88	0
8	G03	Adult-female	47.5559	5499.84	4318.26	0
8	G04	Adult-female	47.5559	4739.23	5975.11	0
8	G05	Adult-female	47.5559	3222.57	2741.55	0
8	G06	Adult-female	47.5559	5891.41	5781.35	0
8	G07	P7	47.5559	685.98	8.73044	0
8	G08	P7	47.5559	2282.05	2482.36	0
8	G09	P7	47.5559	3871.6	3061.92	0
8	G10	P7	47.5559	3133.73	2038.84	0
8	G11	P7	47.5559	2534.07	3381.74	0
8	G12	P7	47.5559	3065.56	3156.55	0
8	H01	Background	47.5559	0	0	0
8	H02	Background	47.5559	0	0	0
8	H03	Background	47.5559	0	0	0
8	H04	Background	47.5559	0	0	0
8	H05	Background	47.5559	0	0	0
8	H06	Background	47.5559	0	0	0
8	H07	Background	47.5559	0	0	0
8	H08	Background	47.5559	0	0	0
8	H09	P7	47.5559	870.845	1059.82	0
8	H10	P7	47.5559	3207.25	4999.82	0
8	H11	Background	47.5559	0	0	0
8	H12	Background	47.5559	0	0	0
9	A01	Background	54.1597	0	0	0
9	A02	Background	54.1597	0	0	0
9	A03	Background	54.1597	0	0	0
9	A04	Background	54.1597	0	0	0
9	A05	Background	54.1597	0	0	0
9	A06	Background	54.1597	0	0	0
9	A07	Background	54.1597	0	0	0
9	A08	Background	54.1597	0	0	0
9	A09	Background	54.1597	0	0	0
9	A10	Background	54.1597	0	0	0
9	A11	Background	54.1597	0	0	0
9	A12	Background	54.1597	0	0	0
9	B01	unpublished data.5	54.1597	2211.94	4324.19	0
9	B02	unpublished data.5	54.1597	1513.16	2531.77	0
9	B03	unpublished data.5	54.1597	1745.97	1649.19	0
9	B04	unpublished data.5	54.1597	895.668	1492.55	0
9	B05	unpublished data.5	54.1597	1395.42	2357.54	0
9	B06	unpublished data.5	54.1597	813.219	3244.24	0
9	B07	unpublished data.5	54.1597	2239.91	3246.87	0
9	B08	unpublished data.5	54.1597	1606.1	3344.05	0
9	B09	unpublished data.5	54.1597	1259.34	2894.04	0
9	B10	unpublished data.5	54.1597	1365.22	3292.89	0
9	B11	unpublished data.5	54.1597	1901.5	3719.96	0
9	B12	unpublished data.5	54.1597	1469	1894.35	0
9	C01	unpublished data.5	54.1597	2077.77	3306.63	0
9	C02	unpublished data.5	54.1597	1537.98	1424.96	0
9	C03	unpublished data.5	54.1597	1476.9	3701.72	0
9	C04	unpublished data.5	54.1597	1952.79	4664.8	0
9	C05	unpublished data.5	54.1597	2130.61	3650.43	0
9	C06	Background	54.1597	0	0	0
9	C07	unpublished data.5	54.1597	1709.56	3015.75	0
9	C08	unpublished data.5	54.1597	1082.07	2167.26	0
9	C09	Background	54.1597	0	0	0
9	C10	Background	54.1597	0	0	0
9	C11	Background	54.1597	0	0	0
9	C12	Background	54.1597	0	0	0
9	D01	P0	54.1597	1152.5	1817.82	0
9	D02	P0	54.1597	741.019	1121.33	0
9	D03	P0	54.1597	1709.33	1438.94	0
9	D04	P0	54.1597	1629.15	2316.89	0
9	D05	P0	54.1597	1276.45	1740.76	0
9	D06	Background	54.1597	0	0	0
9	D07	P0	54.1597	1079.53	1435.78	0
9	D08	P0	54.1597	360.342	1464.37	0
9	D09	P0	54.1597	926.783	1638.42	0
9	D10	P0	54.1597	1105.46	1419.56	0
9	D11	P0	54.1597	0	0	0
9	D12	P0	54.1597	1825.73	2369.51	0
9	E01	P0	54.1597	939.567	1589.12	0
9	E02	P0	54.1597	553.956	803.073	0
9	E03	P0	54.1597	791.433	1138.29	0
9	E04	P0	54.1597	478.415	1357.44	0
9	E05	Background	54.1597	0	0	0
9	E06	Background	54.1597	0	0	0
9	E07	Background	54.1597	0	0	0
9	E08	Background	54.1597	0	0	0
9	E09	Background	54.1597	0	0	0
9	E10	Background	54.1597	0	0	0
9	E11	Background	54.1597	0	0	0
9	E12	Background	54.1597	0	0	0
9	F01	P7	54.1597	1186.47	1256.11	0
9	F02	P7	54.1597	2696.24	1321.25	0
9	F03	P7	54.1597	1264.21	1378.5	0
9	F04	P7	54.1597	3631.91	2550.17	0
9	F05	P7	54.1597	1622.07	1834.16	0
9	F06	P7	54.1597	1030.05	2007.08	0
9	F07	P7	54.1597	2032.65	1890.01	0
9	F08	P7	54.1597	1809.35	1377.17	0
9	F09	P7	54.1597	949.868	1037	0
9	F10	P7	54.1597	1653.19	1046.84	0
9	F11	P7	54.1597	1991.57	2055.72	0
9	F12	P7	54.1597	910.61	673.44	0
9	G01	Adult-female	54.1597	3584.26	3787.68	0
9	G02	Adult-female	54.1597	3938.06	4813.82	0
9	G03	Adult-female	54.1597	4694.3	4814.28	0
9	G04	Adult-female	54.1597	4032.97	6207.91	0
9	G05	Adult-female	54.1597	2817.88	3065.07	0
9	G06	Adult-female	54.1597	5385.62	6007.01	0
9	G07	P7	54.1597	727.404	44.8577	0
9	G08	P7	54.1597	1682.04	2473.14	0
9	G09	P7	54.1597	2653.16	3127.85	0
9	G10	P7	54.1597	2445.88	2133.39	0
9	G11	P7	54.1597	1935.46	3344.02	0
9	G12	P7	54.1597	2362.58	2587.49	0
9	H01	Background	54.1597	0	0	0
9	H02	Background	54.1597	0	0	0
9	H03	Background	54.1597	0	0	0
9	H04	Background	54.1597	0	0	0
9	H05	Background	54.1597	0	0	0
9	H06	Background	54.1597	0	0	0
9	H07	Background	54.1597	0	0	0
9	H08	Background	54.1597	0	0	0
9	H09	P7	54.1597	649.613	989	0
9	H10	P7	54.1597	2358.52	4261.93	0
9	H11	Background	54.1597	0	0	0
9	H12	Background	54.1597	0	0	0
10	A01	Background	60.7681	0	0	0
10	A02	Background	60.7681	0	0	0
10	A03	Background	60.7681	0	0	0
10	A04	Background	60.7681	0	0	0
10	A05	Background	60.7681	0	0	0
10	A06	Background	60.7681	0	0	0
10	A07	Background	60.7681	0	0	0
10	A08	Background	60.7681	0	0	0
10	A09	Background	60.7681	0	0	0
10	A10	Background	60.7681	0	0	0
10	A11	Background	60.7681	0	0	0
10	A12	Background	60.7681	0	0	0
10	B01	unpublished data.5	60.7681	1995.23	4360.6	0
10	B02	unpublished data.5	60.7681	1389.8	2481.98	0
10	B03	unpublished data.5	60.7681	1503.59	1687.7	0
10	B04	unpublished data.5	60.7681	765.408	1512.42	0
10	B05	unpublished data.5	60.7681	1186.12	2394.43	0
10	B06	unpublished data.5	60.7681	804.245	3239.86	0
10	B07	unpublished data.5	60.7681	2074.02	3207.31	0
10	B08	unpublished data.5	60.7681	1402.07	3292.9	0
10	B09	unpublished data.5	60.7681	1170.71	2792.88	0
10	B10	unpublished data.5	60.7681	1288.02	3270.33	0
10	B11	unpublished data.5	60.7681	1776.18	3769.66	0
10	B12	unpublished data.5	60.7681	1174.13	1945.92	0
10	C01	unpublished data.5	60.7681	1849.54	3266.77	0
10	C02	unpublished data.5	60.7681	1270.02	1474.64	0
10	C03	unpublished data.5	60.7681	1307.21	3686.75	0
10	C04	unpublished data.5	60.7681	1825.33	4585.15	0
10	C05	unpublished data.5	60.7681	1874.7	3639.34	0
10	C06	Background	60.7681	0	0	0
10	C07	unpublished data.5	60.7681	1572.4	3035.55	0
10	C08	unpublished data.5	60.7681	981.695	2191.57	0
10	C09	Background	60.7681	0	0	0
10	C10	Background	60.7681	0	0	0
10	C11	Background	60.7681	0	0	0
10	C12	Background	60.7681	0	0	0
10	D01	P0	60.7681	857.833	1866.01	0
10	D02	P0	60.7681	533.936	1110.94	0
10	D03	P0	60.7681	1374.66	1504.04	0
10	D04	P0	60.7681	1369.98	2453.28	0
10	D05	P0	60.7681	982.36	1873.2	0
10	D06	Background	60.7681	0	0	0
10	D07	P0	60.7681	917.103	1471.25	0
10	D08	P0	60.7681	164.38	1551.07	0
10	D09	P0	60.7681	779.885	1643.6	0
10	D10	P0	60.7681	935.139	1441.37	0
10	D11	P0	60.7681	0	0	0
10	D12	P0	60.7681	1637.73	2326.39	0
10	E01	P0	60.7681	742.908	1653.79	0
10	E02	P0	60.7681	452.97	847.306	0
10	E03	P0	60.7681	683.222	1168.93	0
10	E04	P0	60.7681	329.544	1366.75	0
10	E05	Background	60.7681	0	0	0
10	E06	Background	60.7681	0	0	0
10	E07	Background	60.7681	0	0	0
10	E08	Background	60.7681	0	0	0
10	E09	Background	60.7681	0	0	0
10	E10	Background	60.7681	0	0	0
10	E11	Background	60.7681	0	0	0
10	E12	Background	60.7681	0	0	0
10	F01	P7	60.7681	1180.73	1032.51	0
10	F02	P7	60.7681	2354.49	1300.42	0
10	F03	P7	60.7681	1125.31	1292.06	0
10	F04	P7	60.7681	3282.98	2492.1	0
10	F05	P7	60.7681	1416.68	1724.65	0
10	F06	P7	60.7681	999.632	1732	0
10	F07	P7	60.7681	1766.06	1738.01	0
10	F08	P7	60.7681	1472.43	1276.53	0
10	F09	P7	60.7681	882.116	989.677	0
10	F10	P7	60.7681	1446.85	1034.61	0
10	F11	P7	60.7681	1688.92	1937.02	0
10	F12	P7	60.7681	791.258	527.721	0
10	G01	Adult-female	60.7681	3133.03	3787.63	0
10	G02	Adult-female	60.7681	3406.56	4913.62	0
10	G03	Adult-female	60.7681	3830.68	4977.28	0
10	G04	Adult-female	60.7681	3523.7	6291.14	0
10	G05	Adult-female	60.7681	2420.81	3223.94	0
10	G06	Adult-female	60.7681	4694.67	5999.55	0
10	G07	P7	60.7681	744.472	48.227	0
10	G08	P7	60.7681	1455.38	2262.69	0
10	G09	P7	60.7681	2069.45	2956.13	0
10	G10	P7	60.7681	2127.96	2094.28	0
10	G11	P7	60.7681	1771.63	3292.58	0
10	G12	P7	60.7681	2269.36	2115.13	0
10	H01	Background	60.7681	0	0	0
10	H02	Background	60.7681	0	0	0
10	H03	Background	60.7681	0	0	0
10	H04	Background	60.7681	0	0	0
10	H05	Background	60.7681	0	0	0
10	H06	Background	60.7681	0	0	0
10	H07	Background	60.7681	0	0	0
10	H08	Background	60.7681	0	0	0
10	H09	P7	60.7681	708.536	890.057	0
10	H10	P7	60.7681	2101.73	3579.48	0
10	H11	Background	60.7681	0	0	0
10	H12	Background	60.7681	0	0	0
11	A01	Background	67.3659	0	0	0
11	A02	Background	67.3659	0	0	0
11	A03	Background	67.3659	0	0	0
11	A04	Background	67.3659	0	0	0
11	A05	Background	67.3659	0	0	0
11	A06	Background	67.3659	0	0	0
11	A07	Background	67.3659	0	0	0
11	A08	Background	67.3659	0	0	0
11	A09	Background	67.3659	0	0	0
11	A10	Background	67.3659	0	0	0
11	A11	Background	67.3659	0	0	0
11	A12	Background	67.3659	0	0	0
11	B01	unpublished data.5	67.3659	1931.18	4372.15	0
11	B02	unpublished data.5	67.3659	1335.78	2452.39	0
11	B03	unpublished data.5	67.3659	1353.63	1688.45	0
11	B04	unpublished data.5	67.3659	691.69	1502.15	0
11	B05	unpublished data.5	67.3659	1090.57	2385.51	0
11	B06	unpublished data.5	67.3659	853.344	3194.78	0
11	B07	unpublished data.5	67.3659	2091.65	3201.77	0
11	B08	unpublished data.5	67.3659	1289.75	3241.37	0
11	B09	unpublished data.5	67.3659	1129.69	2718.24	0
11	B10	unpublished data.5	67.3659	1242.52	3224.67	0
11	B11	unpublished data.5	67.3659	1735.92	3763.62	0
11	B12	unpublished data.5	67.3659	1050.99	1951.24	0
11	C01	unpublished data.5	67.3659	1735.56	3233.35	0
11	C02	unpublished data.5	67.3659	1108.36	1472.89	0
11	C03	unpublished data.5	67.3659	1189.09	3671.38	0
11	C04	unpublished data.5	67.3659	1753.79	4533.34	0
11	C05	unpublished data.5	67.3659	1787.98	3577.56	0
11	C06	Background	67.3659	0	0	0
11	C07	unpublished data.5	67.3659	1476.71	3004.05	0
11	C08	unpublished data.5	67.3659	936.044	2123.81	0
11	C09	Background	67.3659	0	0	0
11	C10	Background	67.3659	0	0	0
11	C11	Background	67.3659	0	0	0
11	C12	Background	67.3659	0	0	0
11	D01	P0	67.3659	756.895	1810.3	0
11	D02	P0	67.3659	544.138	1082.96	0
11	D03	P0	67.3659	1154.92	1515.74	0
11	D04	P0	67.3659	1183.18	2419.96	0
11	D05	P0	67.3659	758.992	1903.77	0
11	D06	Background	67.3659	0	0	0
11	D07	P0	67.3659	899.181	1499.33	0
11	D08	P0	67.3659	67.8173	1509.47	0
11	D09	P0	67.3659	699.298	1618.54	0
11	D10	P0	67.3659	837.933	1443.62	0
11	D11	P0	67.3659	0	0	0
11	D12	P0	67.3659	1550.47	2303.2	0
11	E01	P0	67.3659	618.73	1618.97	0
11	E02	P0	67.3659	397.252	830.515	0
11	E03	P0	67.3659	623.861	1150.04	0
11	E04	P0	67.3659	230.334	1353.91	0
11	E05	Background	67.3659	0	0	0
11	E06	Background	67.3659	0	0	0
11	E07	Background	67.3659	0	0	0
11	E08	Background	67.3659	0	0	0
11	E09	Background	67.3659	0	0	0
11	E10	Background	67.3659	0	0	0
11	E11	Background	67.3659	0	0	0
11	E12	Background	67.3659	0	0	0
11	F01	P7	67.3659	1274.05	952.552	0
11	F02	P7	67.3659	2344.86	1339.22	0
11	F03	P7	67.3659	1121.3	1262.63	0
11	F04	P7	67.3659	3166.02	2452.96	0
11	F05	P7	67.3659	1388.89	1678.58	0
11	F06	P7	67.3659	1038.83	1551.43	0
11	F07	P7	67.3659	1605.7	1699.76	0
11	F08	P7	67.3659	1338.14	1102.12	0
11	F09	P7	67.3659	852.987	903.841	0
11	F10	P7	67.3659	1399.07	1000.46	0
11	F11	P7	67.3659	1577.87	1875.93	0
11	F12	P7	67.3659	817.99	508.232	0
11	G01	Adult-female	67.3659	2729.08	3790.79	0
11	G02	Adult-female	67.3659	3041.5	4795.08	0
11	G03	Adult-female	67.3659	3294.79	4943.3	0
11	G04	Adult-female	67.3659	3215.36	6190.57	0
11	G05	Adult-female	67.3659	2086.58	3193.61	0
11	G06	Adult-female	67.3659	4140.47	5931.22	0
11	G07	P7	67.3659	755.235	40.5419	0
11	G08	P7	67.3659	1312.32	2000.55	0
11	G09	P7	67.3659	1887.28	2732.79	0
11	G10	P7	67.3659	1858.39	2024.69	0
11	G11	P7	67.3659	1734.2	3158.03	0
11	G12	P7	67.3659	2231.25	2015.05	0
11	H01	Background	67.3659	0	0	0
11	H02	Background	67.3659	0	0	0
11	H03	Background	67.3659	0	0	0
11	H04	Background	67.3659	0	0	0
11	H05	Background	67.3659	0	0	0
11	H06	Background	67.3659	0	0	0
11	H07	Background	67.3659	0	0	0
11	H08	Background	67.3659	0	0	0
11	H09	P7	67.3659	666.173	855.615	0
11	H10	P7	67.3659	2045.66	3425.13	0
11	H11	Background	67.3659	0	0	0
11	H12	Background	67.3659	0	0	0
12	A01	Background	73.9816	0	0	0
12	A02	Background	73.9816	0	0	0
12	A03	Background	73.9816	0	0	0
12	A04	Background	73.9816	0	0	0
12	A05	Background	73.9816	0	0	0
12	A06	Background	73.9816	0	0	0
12	A07	Background	73.9816	0	0	0
12	A08	Background	73.9816	0	0	0
12	A09	Background	73.9816	0	0	0
12	A10	Background	73.9816	0	0	0
12	A11	Background	73.9816	0	0	0
12	A12	Background	73.9816	0	0	0
12	B01	unpublished data.5	73.9816	1918.28	4237.83	0
12	B02	unpublished data.5	73.9816	1317.04	2432.81	0
12	B03	unpublished data.5	73.9816	1331.44	1685.99	0
12	B04	unpublished data.5	73.9816	639.442	1498.4	0
12	B05	unpublished data.5	73.9816	1050.4	2341.99	0
12	B06	unpublished data.5	73.9816	731.439	3122.61	0
12	B07	unpublished data.5	73.9816	2066.31	3147.26	0
12	B08	unpublished data.5	73.9816	1231.35	3142.29	0
12	B09	unpublished data.5	73.9816	1137.84	2684.2	0
12	B10	unpublished data.5	73.9816	1249.69	3137.61	0
12	B11	unpublished data.5	73.9816	1730.2	3684.69	0
12	B12	unpublished data.5	73.9816	1002.82	1951.35	0
12	C01	unpublished data.5	73.9816	1701.75	3160.35	0
12	C02	unpublished data.5	73.9816	982.962	1485.61	0
12	C03	unpublished data.5	73.9816	1156.85	3605.81	0
12	C04	unpublished data.5	73.9816	1735.23	4427.08	0
12	C05	unpublished data.5	73.9816	1785.53	3490.78	0
12	C06	Background	73.9816	0	0	0
12	C07	unpublished data.5	73.9816	1435.55	2982.46	0
12	C08	unpublished data.5	73.9816	925	2078.67	0
12	C09	Background	73.9816	0	0	0
12	C10	Background	73.9816	0	0	0
12	C11	Background	73.9816	0	0	0
12	C12	Background	73.9816	0	0	0
12	D01	P0	73.9816	697.457	1702.7	0
12	D02	P0	73.9816	584.109	1055.62	0
12	D03	P0	73.9816	1131.24	1500.97	0
12	D04	P0	73.9816	1034.4	2418.74	0
12	D05	P0	73.9816	570.425	1878.74	0
12	D06	Background	73.9816	0	0	0
12	D07	P0	73.9816	887.361	1471.77	0
12	D08	P0	73.9816	41.4653	1477.44	0
12	D09	P0	73.9816	654.016	1521.76	0
12	D10	P0	73.9816	759.665	1435.11	0
12	D11	P0	73.9816	0	0	0
12	D12	P0	73.9816	1502.47	2262.26	0
12	E01	P0	73.9816	561.734	1569.98	0
12	E02	P0	73.9816	360.815	813.539	0
12	E03	P0	73.9816	594.954	1140.47	0
12	E04	P0	73.9816	190.357	1318.41	0
12	E05	Background	73.9816	0	0	0
12	E06	Background	73.9816	0	0	0
12	E07	Background	73.9816	0	0	0
12	E08	Background	73.9816	0	0	0
12	E09	Background	73.9816	0	0	0
12	E10	Background	73.9816	0	0	0
12	E11	Background	73.9816	0	0	0
12	E12	Background	73.9816	0	0	0
12	F01	P7	73.9816	1444.62	868.474	0
12	F02	P7	73.9816	2649.99	1336.53	0
12	F03	P7	73.9816	1173.72	1265.45	0
12	F04	P7	73.9816	3154.89	2472.31	0
12	F05	P7	73.9816	1535.44	1661.48	0
12	F06	P7	73.9816	1101.76	1498.25	0
12	F07	P7	73.9816	1490.82	1610.35	0
12	F08	P7	73.9816	1318.88	1101.83	0
12	F09	P7	73.9816	937.798	857.615	0
12	F10	P7	73.9816	1419.94	999.365	0
12	F11	P7	73.9816	1557.26	1896.69	0
12	F12	P7	73.9816	853.9	486.794	0
12	G01	Adult-female	73.9816	2424.01	3769.99	0
12	G02	Adult-female	73.9816	2789.4	4643.76	0
12	G03	Adult-female	73.9816	3021.17	4710	0
12	G04	Adult-female	73.9816	2973.4	5947.51	0
12	G05	Adult-female	73.9816	1948.16	3166.65	0
12	G06	Adult-female	73.9816	3818.05	5781.28	0
12	G07	P7	73.9816	754.139	65.5722	0
12	G08	P7	73.9816	1246.65	1907.67	0
12	G09	P7	73.9816	1721.7	2672.03	0
12	G10	P7	73.9816	1696.52	1925.16	0
12	G11	P7	73.9816	1799.95	2950.07	0
12	G12	P7	73.9816	2507.24	1966.26	0
12	H01	Background	73.9816	0	0	0
12	H02	Background	73.9816	0	0	0
12	H03	Background	73.9816	0	0	0
12	H04	Background	73.9816	0	0	0
12	H05	Background	73.9816	0	0	0
12	H06	Background	73.9816	0	0	0
12	H07	Background	73.9816	0	0	0
12	H08	Background	73.9816	0	0	0
12	H09	P7	73.9816	769.002	807.523	0
12	H10	P7	73.9816	2158.67	3367.48	0
12	H11	Background	73.9816	0	0	0
12	H12	Background	73.9816	0	0	0
13	A01	Background	80.589	0	0	0
13	A02	Background	80.589	0	0	0
13	A03	Background	80.589	0	0	0
13	A04	Background	80.589	0	0	0
13	A05	Background	80.589	0	0	0
13	A06	Background	80.589	0	0	0
13	A07	Background	80.589	0	0	0
13	A08	Background	80.589	0	0	0
13	A09	Background	80.589	0	0	0
13	A10	Background	80.589	0	0	0
13	A11	Background	80.589	0	0	0
13	A12	Background	80.589	0	0	0
13	B01	unpublished data.5	80.589	1977.73	4152.31	0
13	B02	unpublished data.5	80.589	1365.2	2472.77	0
13	B03	unpublished data.5	80.589	1299.51	1677.8	0
13	B04	unpublished data.5	80.589	620.474	1458.75	0
13	B05	unpublished data.5	80.589	1021.55	2304.27	0
13	B06	unpublished data.5	80.589	862.416	3096.43	0
13	B07	unpublished data.5	80.589	2104.97	3068.16	0
13	B08	unpublished data.5	80.589	1222.66	3130.17	0
13	B09	unpublished data.5	80.589	1108.31	2627.39	0
13	B10	unpublished data.5	80.589	1263.09	3087.78	0
13	B11	unpublished data.5	80.589	1707.48	3631.09	0
13	B12	unpublished data.5	80.589	991.513	1947.3	0
13	C01	unpublished data.5	80.589	1707.71	3064.22	0
13	C02	unpublished data.5	80.589	938.678	1485.83	0
13	C03	unpublished data.5	80.589	1141.17	3564.07	0
13	C04	unpublished data.5	80.589	1777.57	4382.59	0
13	C05	unpublished data.5	80.589	1869.08	3411.84	0
13	C06	Background	80.589	0	0	0
13	C07	unpublished data.5	80.589	1453.33	2925.79	0
13	C08	unpublished data.5	80.589	948.873	2029.99	0
13	C09	Background	80.589	0	0	0
13	C10	Background	80.589	0	0	0
13	C11	Background	80.589	0	0	0
13	C12	Background	80.589	0	0	0
13	D01	P0	80.589	727.558	1684.15	0
13	D02	P0	80.589	584.377	1023.98	0
13	D03	P0	80.589	1104.41	1437.08	0
13	D04	P0	80.589	952.727	2316.77	0
13	D05	P0	80.589	561.269	1872.33	0
13	D06	Background	80.589	0	0	0
13	D07	P0	80.589	861.713	1456.58	0
13	D08	P0	80.589	13.3194	1458.7	0
13	D09	P0	80.589	658.388	1466.26	0
13	D10	P0	80.589	702.347	1379.97	0
13	D11	P0	80.589	0	0	0
13	D12	P0	80.589	1448.97	2226.9	0
13	E01	P0	80.589	549.008	1449.13	0
13	E02	P0	80.589	363.569	795.068	0
13	E03	P0	80.589	598.987	1114.64	0
13	E04	P0	80.589	183.96	1291.51	0
13	E05	Background	80.589	0	0	0
13	E06	Background	80.589	0	0	0
13	E07	Background	80.589	0	0	0
13	E08	Background	80.589	0	0	0
13	E09	Background	80.589	0	0	0
13	E10	Background	80.589	0	0	0
13	E11	Background	80.589	0	0	0
13	E12	Background	80.589	0	0	0
13	F01	P7	80.589	1669.42	870.362	0
13	F02	P7	80.589	3215.84	1339.64	0
13	F03	P7	80.589	1299.99	1258.1	0
13	F04	P7	80.589	3279.97	2468.31	0
13	F05	P7	80.589	1788.14	1657.86	0
13	F06	P7	80.589	1274.81	1368.15	0
13	F07	P7	80.589	1461.44	1575.69	0
13	F08	P7	80.589	1415.63	1116.28	0
13	F09	P7	80.589	1046.62	836.693	0
13	F10	P7	80.589	1478.05	982.171	0
13	F11	P7	80.589	1599.76	1854.7	0
13	F12	P7	80.589	929.153	488.083	0
13	G01	Adult-female	80.589	2245.44	3744.03	0
13	G02	Adult-female	80.589	2658.44	4401.43	0
13	G03	Adult-female	80.589	2900.52	4484.05	0
13	G04	Adult-female	80.589	2895.27	5799.64	0
13	G05	Adult-female	80.589	1858.33	3080.61	0
13	G06	Adult-female	80.589	3667.03	5633.65	0
13	G07	P7	80.589	774.246	61.4855	0
13	G08	P7	80.589	1263.5	1931.42	0
13	G09	P7	80.589	1624.02	2724.77	0
13	G10	P7	80.589	1636.54	1895.34	0
13	G11	P7	80.589	1949.49	2817.29	0
13	G12	P7	80.589	3054.71	1992.34	0
13	H01	Background	80.589	0	0	0
13	H02	Background	80.589	0	0	0
13	H03	Background	80.589	0	0	0
13	H04	Background	80.589	0	0	0
13	H05	Background	80.589	0	0	0
13	H06	Background	80.589	0	0	0
13	H07	Background	80.589	0	0	0
13	H08	Background	80.589	0	0	0
13	H09	P7	80.589	665.257	828.972	0
13	H10	P7	80.589	2390.14	3145.77	0
13	H11	Background	80.589	0	0	0
13	H12	Background	80.589	0	0	0
14	A01	Background	87.1878	0	0	0
14	A02	Background	87.1878	0	0	0
14	A03	Background	87.1878	0	0	0
14	A04	Background	87.1878	0	0	0
14	A05	Background	87.1878	0	0	0
14	A06	Background	87.1878	0	0	0
14	A07	Background	87.1878	0	0	0
14	A08	Background	87.1878	0	0	0
14	A09	Background	87.1878	0	0	0
14	A10	Background	87.1878	0	0	0
14	A11	Background	87.1878	0	0	0
14	A12	Background	87.1878	0	0	0
14	B01	unpublished data.5	87.1878	2065.91	4080.76	0
14	B02	unpublished data.5	87.1878	1386.25	2375.27	0
14	B03	unpublished data.5	87.1878	1287.37	1661.65	0
14	B04	unpublished data.5	87.1878	631.988	1407.92	0
14	B05	unpublished data.5	87.1878	1029.43	2275.81	0
14	B06	unpublished data.5	87.1878	1020.66	3034.11	0
14	B07	unpublished data.5	87.1878	2119.18	2988.36	0
14	B08	unpublished data.5	87.1878	1228.62	3104.71	0
14	B09	unpublished data.5	87.1878	1061.22	2590.67	0
14	B10	unpublished data.5	87.1878	1304.18	3037.66	0
14	B11	unpublished data.5	87.1878	1683.11	3613.05	0
14	B12	unpublished data.5	87.1878	1016.3	1949.29	0
14	C01	unpublished data.5	87.1878	1709.58	3015.78	0
14	C02	unpublished data.5	87.1878	925.815	1487.96	0
14	C03	unpublished data.5	87.1878	1169.55	3518.4	0
14	C04	unpublished data.5	87.1878	1876.73	4312.93	0
14	C05	unpublished data.5	87.1878	1992.24	3412.24	0
14	C06	Background	87.1878	0	0	0
14	C07	unpublished data.5	87.1878	1514.05	2906.69	0
14	C08	unpublished data.5	87.1878	1007.14	1991.84	0
14	C09	Background	87.1878	0	0	0
14	C10	Background	87.1878	0	0	0
14	C11	Background	87.1878	0	0	0
14	C12	Background	87.1878	0	0	0
14	D01	P0	87.1878	848.092	1690.52	0
14	D02	P0	87.1878	405.75	961.145	0
14	D03	P0	87.1878	1125.88	1429.26	0
14	D04	P0	87.1878	962.72	2209.43	0
14	D05	P0	87.1878	621.922	1843.74	0
14	D06	Background	87.1878	0	0	0
14	D07	P0	87.1878	833.394	1420.47	0
14	D08	P0	87.1878	-1.55373	1409.22	0
14	D09	P0	87.1878	673.998	1417.11	0
14	D10	P0	87.1878	637.868	1363.4	0
14	D11	P0	87.1878	0	0	0
14	D12	P0	87.1878	1485.33	2206.9	0
14	E01	P0	87.1878	579.026	1319.34	0
14	E02	P0	87.1878	383.216	770.123	0
14	E03	P0	87.1878	618.771	1072.61	0
14	E04	P0	87.1878	195.944	1265.98	0
14	E05	Background	87.1878	0	0	0
14	E06	Background	87.1878	0	0	0
14	E07	Background	87.1878	0	0	0
14	E08	Background	87.1878	0	0	0
14	E09	Background	87.1878	0	0	0
14	E10	Background	87.1878	0	0	0
14	E11	Background	87.1878	0	0	0
14	E12	Background	87.1878	0	0	0
14	F01	P7	87.1878	1938.32	932.223	0
14	F02	P7	87.1878	3928.65	1370.12	0
14	F03	P7	87.1878	1494.68	1269.04	0
14	F04	P7	87.1878	3531.83	2456.85	0
14	F05	P7	87.1878	2129.46	1624.6	0
14	F06	P7	87.1878	1537.08	1368.15	0
14	F07	P7	87.1878	1558.32	1536.93	0
14	F08	P7	87.1878	1579.95	1152.01	0
14	F09	P7	87.1878	1197.83	863.756	0
14	F10	P7	87.1878	1581.88	982.86	0
14	F11	P7	87.1878	1754.53	1745.52	0
14	F12	P7	87.1878	1087.47	503.846	0
14	G01	Adult-female	87.1878	2180.31	3700.89	0
14	G02	Adult-female	87.1878	2662.79	4576.28	0
14	G03	Adult-female	87.1878	2893.53	4437.69	0
14	G04	Adult-female	87.1878	2834.88	5598.94	0
14	G05	Adult-female	87.1878	1831.14	3000.87	0
14	G06	Adult-female	87.1878	3645.78	5456.11	0
14	G07	P7	87.1878	817.087	55.6796	0
14	G08	P7	87.1878	1391.13	1874.86	0
14	G09	P7	87.1878	1749.84	2728.73	0
14	G10	P7	87.1878	1678.2	1874.14	0
14	G11	P7	87.1878	2174.9	2595.04	0
14	G12	P7	87.1878	3893.72	2041.15	0
14	H01	Background	87.1878	0	0	0
14	H02	Background	87.1878	0	0	0
14	H03	Background	87.1878	0	0	0
14	H04	Background	87.1878	0	0	0
14	H05	Background	87.1878	0	0	0
14	H06	Background	87.1878	0	0	0
14	H07	Background	87.1878	0	0	0
14	H08	Background	87.1878	0	0	0
14	H09	P7	87.1878	839.006	815.897	0
14	H10	P7	87.1878	2779.97	2961.52	0
14	H11	Background	87.1878	0	0	0
14	H12	Background	87.1878	0	0	0
15	A01	Background	93.7879	0	0	0
15	A02	Background	93.7879	0	0	0
15	A03	Background	93.7879	0	0	0
15	A04	Background	93.7879	0	0	0
15	A05	Background	93.7879	0	0	0
15	A06	Background	93.7879	0	0	0
15	A07	Background	93.7879	0	0	0
15	A08	Background	93.7879	0	0	0
15	A09	Background	93.7879	0	0	0
15	A10	Background	93.7879	0	0	0
15	A11	Background	93.7879	0	0	0
15	A12	Background	93.7879	0	0	0
15	B01	unpublished data.5	93.7879	2162.8	4061.48	0
15	B02	unpublished data.5	93.7879	1477.91	2361.6	0
15	B03	unpublished data.5	93.7879	1447.63	1678.42	0
15	B04	unpublished data.5	93.7879	637.132	1410.28	0
15	B05	unpublished data.5	93.7879	1038.26	2247.88	0
15	B06	unpublished data.5	93.7879	984.816	3021.31	0
15	B07	unpublished data.5	93.7879	2263.8	2953.8	0
15	B08	unpublished data.5	93.7879	1269.02	3030.57	0
15	B09	unpublished data.5	93.7879	1219	2554.83	0
15	B10	unpublished data.5	93.7879	1428.08	3052.56	0
15	B11	unpublished data.5	93.7879	1786.73	3590.45	0
15	B12	unpublished data.5	93.7879	1038.36	1957.36	0
15	C01	unpublished data.5	93.7879	1831.69	3052.19	0
15	C02	unpublished data.5	93.7879	910.07	1511.73	0
15	C03	unpublished data.5	93.7879	1180.42	3498.84	0
15	C04	unpublished data.5	93.7879	1983.34	4267.53	0
15	C05	unpublished data.5	93.7879	2104.68	3352.42	0
15	C06	Background	93.7879	0	0	0
15	C07	unpublished data.5	93.7879	1521.93	2867.47	0
15	C08	unpublished data.5	93.7879	1055.99	1940.86	0
15	C09	Background	93.7879	0	0	0
15	C10	Background	93.7879	0	0	0
15	C11	Background	93.7879	0	0	0
15	C12	Background	93.7879	0	0	0
15	D01	P0	93.7879	864.056	1631.98	0
15	D02	P0	93.7879	702.532	963.398	0
15	D03	P0	93.7879	1126.33	1409.4	0
15	D04	P0	93.7879	906.393	2227.21	0
15	D05	P0	93.7879	528.288	1870.47	0
15	D06	Background	93.7879	0	0	0
15	D07	P0	93.7879	901.242	1402.12	0
15	D08	P0	93.7879	38.88	1367.73	0
15	D09	P0	93.7879	713.41	1357.52	0
15	D10	P0	93.7879	665.684	1347.43	0
15	D11	P0	93.7879	0	0	0
15	D12	P0	93.7879	1513.76	2161.34	0
15	E01	P0	93.7879	572.476	1367.52	0
15	E02	P0	93.7879	367.575	737.439	0
15	E03	P0	93.7879	619.949	1076.54	0
15	E04	P0	93.7879	178.827	1248.34	0
15	E05	Background	93.7879	0	0	0
15	E06	Background	93.7879	0	0	0
15	E07	Background	93.7879	0	0	0
15	E08	Background	93.7879	0	0	0
15	E09	Background	93.7879	0	0	0
15	E10	Background	93.7879	0	0	0
15	E11	Background	93.7879	0	0	0
15	E12	Background	93.7879	0	0	0
15	F01	P7	93.7879	2221.9	972.878	0
15	F02	P7	93.7879	4571.98	1338.36	0
15	F03	P7	93.7879	1712.96	1301.89	0
15	F04	P7	93.7879	3869.93	2519.35	0
15	F05	P7	93.7879	2495.97	1609.6	0
15	F06	P7	93.7879	1734.71	1320.29	0
15	F07	P7	93.7879	1710.67	1534.24	0
15	F08	P7	93.7879	1794.67	1109.24	0
15	F09	P7	93.7879	1376.19	827.059	0
15	F10	P7	93.7879	1725.36	966.629	0
15	F11	P7	93.7879	1952.75	1646.82	0
15	F12	P7	93.7879	1259.76	534.907	0
15	G01	Adult-female	93.7879	2155.11	3660.89	0
15	G02	Adult-female	93.7879	2654.16	4577.34	0
15	G03	Adult-female	93.7879	2902.21	4377.4	0
15	G04	Adult-female	93.7879	2837.13	5482.23	0
15	G05	Adult-female	93.7879	1818.06	2876.62	0
15	G06	Adult-female	93.7879	3627.94	5201.1	0
15	G07	P7	93.7879	819.824	55.6712	0
15	G08	P7	93.7879	1516.49	1843.61	0
15	G09	P7	93.7879	1917.34	2738.8	0
15	G10	P7	93.7879	1684.05	1872.49	0
15	G11	P7	93.7879	2401.86	2562.86	0
15	G12	P7	93.7879	4717.83	2087.64	0
15	H01	Background	93.7879	0	0	0
15	H02	Background	93.7879	0	0	0
15	H03	Background	93.7879	0	0	0
15	H04	Background	93.7879	0	0	0
15	H05	Background	93.7879	0	0	0
15	H06	Background	93.7879	0	0	0
15	H07	Background	93.7879	0	0	0
15	H08	Background	93.7879	0	0	0
15	H09	P7	93.7879	721.326	840.995	0
15	H10	P7	93.7879	3199.52	2932.52	0
15	H11	Background	93.7879	0	0	0
15	H12	Background	93.7879	0	0	0
16	A01	Background	100.394	0	0	0
16	A02	Background	100.394	0	0	0
16	A03	Background	100.394	0	0	0
16	A04	Background	100.394	0	0	0
16	A05	Background	100.394	0	0	0
16	A06	Background	100.394	0	0	0
16	A07	Background	100.394	0	0	0
16	A08	Background	100.394	0	0	0
16	A09	Background	100.394	0	0	0
16	A10	Background	100.394	0	0	0
16	A11	Background	100.394	0	0	0
16	A12	Background	100.394	0	0	0
16	B01	unpublished data.5	100.394	2315.79	4018.54	0
16	B02	unpublished data.5	100.394	1513.72	2354.72	0
16	B03	unpublished data.5	100.394	1493.17	1693.67	0
16	B04	unpublished data.5	100.394	678.597	1420.14	0
16	B05	unpublished data.5	100.394	1066.47	2236.71	0
16	B06	unpublished data.5	100.394	1187.19	3043.84	0
16	B07	unpublished data.5	100.394	2289	2883.06	0
16	B08	unpublished data.5	100.394	1333.93	2952.22	0
16	B09	unpublished data.5	100.394	1215.11	2524.96	0
16	B10	unpublished data.5	100.394	1478.09	3077.86	0
16	B11	unpublished data.5	100.394	1826.73	3554.52	0
16	B12	unpublished data.5	100.394	1102.04	1962.86	0
16	C01	unpublished data.5	100.394	1796.37	3037.13	0
16	C02	unpublished data.5	100.394	939.747	1527.19	0
16	C03	unpublished data.5	100.394	1274.93	3523.49	0
16	C04	unpublished data.5	100.394	2145.98	4248.83	0
16	C05	unpublished data.5	100.394	2272.13	3321.1	0
16	C06	Background	100.394	0	0	0
16	C07	unpublished data.5	100.394	1621.45	2835.19	0
16	C08	unpublished data.5	100.394	1131.53	1932.88	0
16	C09	Background	100.394	0	0	0
16	C10	Background	100.394	0	0	0
16	C11	Background	100.394	0	0	0
16	C12	Background	100.394	0	0	0
16	D01	P0	100.394	856.397	1580.99	0
16	D02	P0	100.394	442.015	918.71	0
16	D03	P0	100.394	1018.45	1362.7	0
16	D04	P0	100.394	971.796	2108.85	0
16	D05	P0	100.394	605.931	1798.06	0
16	D06	Background	100.394	0	0	0
16	D07	P0	100.394	913.182	1352.63	0
16	D08	P0	100.394	78.6028	1339.04	0
16	D09	P0	100.394	756.826	1286.9	0
16	D10	P0	100.394	663.938	1313.35	0
16	D11	P0	100.394	0	0	0
16	D12	P0	100.394	1553.22	2146.53	0
16	E01	P0	100.394	593.123	1315.25	0
16	E02	P0	100.394	394.074	746.347	0
16	E03	P0	100.394	665.553	1065.27	0
16	E04	P0	100.394	198.712	1237.72	0
16	E05	Background	100.394	0	0	0
16	E06	Background	100.394	0	0	0
16	E07	Background	100.394	0	0	0
16	E08	Background	100.394	0	0	0
16	E09	Background	100.394	0	0	0
16	E10	Background	100.394	0	0	0
16	E11	Background	100.394	0	0	0
16	E12	Background	100.394	0	0	0
16	F01	P7	100.394	2521.75	1011.64	0
16	F02	P7	100.394	4957.46	1287.3	0
16	F03	P7	100.394	1971.26	1320.32	0
16	F04	P7	100.394	4304.01	2532.17	0
16	F05	P7	100.394	2934.38	1607.46	0
16	F06	P7	100.394	2000.23	1305.46	0
16	F07	P7	100.394	1971.88	1555.62	0
16	F08	P7	100.394	2094.8	1142.95	0
16	F09	P7	100.394	1554.3	799.026	0
16	F10	P7	100.394	1894.36	988.743	0
16	F11	P7	100.394	2229.47	1599.74	0
16	F12	P7	100.394	1490.98	554.681	0
16	G01	Adult-female	100.394	2171.19	3608.51	0
16	G02	Adult-female	100.394	2715.92	4484.33	0
16	G03	Adult-female	100.394	2973.68	4246.28	0
16	G04	Adult-female	100.394	2906.98	5421.2	0
16	G05	Adult-female	100.394	1839.19	2724.91	0
16	G06	Adult-female	100.394	3665.24	5030.82	0
16	G07	P7	100.394	898.488	37.6441	0
16	G08	P7	100.394	1614.26	1864.16	0
16	G09	P7	100.394	2186.44	2708.11	0
16	G10	P7	100.394	1801.71	1873.52	0
16	G11	P7	100.394	2685.91	2514.48	0
16	G12	P7	100.394	5702.16	2128.54	0
16	H01	Background	100.394	0	0	0
16	H02	Background	100.394	0	0	0
16	H03	Background	100.394	0	0	0
16	H04	Background	100.394	0	0	0
16	H05	Background	100.394	0	0	0
16	H06	Background	100.394	0	0	0
16	H07	Background	100.394	0	0	0
16	H08	Background	100.394	0	0	0
16	H09	P7	100.394	900.542	820.128	0
16	H10	P7	100.394	3613.13	2999.94	0
16	H11	Background	100.394	0	0	0
16	H12	Background	100.394	0	0	0
17	A01	Background	107.028	0	0	0
17	A02	Background	107.028	0	0	0
17	A03	Background	107.028	0	0	0
17	A04	Background	107.028	0	0	0
17	A05	Background	107.028	0	0	0
17	A06	Background	107.028	0	0	0
17	A07	Background	107.028	0	0	0
17	A08	Background	107.028	0	0	0
17	A09	Background	107.028	0	0	0
17	A10	Background	107.028	0	0	0
17	A11	Background	107.028	0	0	0
17	A12	Background	107.028	0	0	0
17	B01	unpublished data.5	107.028	2477.56	4033.27	0
17	B02	unpublished data.5	107.028	1601.8	2390.83	0
17	B03	unpublished data.5	107.028	1593.22	1695.72	0
17	B04	unpublished data.5	107.028	717.957	1394.43	0
17	B05	unpublished data.5	107.028	1102.81	2264.79	0
17	B06	unpublished data.5	107.028	1266.75	3067.82	0
17	B07	unpublished data.5	107.028	2431.38	2882.67	0
17	B08	unpublished data.5	107.028	1402.93	2972.28	0
17	B09	unpublished data.5	107.028	1273.84	2534.48	0
17	B10	unpublished data.5	107.028	1581.91	3114.81	0
17	B11	unpublished data.5	107.028	1896.39	3590.01	0
17	B12	unpublished data.5	107.028	1172.94	1976.45	0
17	C01	unpublished data.5	107.028	1926.32	3051.91	0
17	C02	unpublished data.5	107.028	986.503	1515.14	0
17	C03	unpublished data.5	107.028	1351.58	3481.96	0
17	C04	unpublished data.5	107.028	2313.07	4236.5	0
17	C05	unpublished data.5	107.028	2422.11	3352.59	0
17	C06	Background	107.028	0	0	0
17	C07	unpublished data.5	107.028	1718.36	2845.57	0
17	C08	unpublished data.5	107.028	1205.24	1902.73	0
17	C09	Background	107.028	0	0	0
17	C10	Background	107.028	0	0	0
17	C11	Background	107.028	0	0	0
17	C12	Background	107.028	0	0	0
17	D01	P0	107.028	1012.35	1570.1	0
17	D02	P0	107.028	524.772	912.727	0
17	D03	P0	107.028	1100.22	1344	0
17	D04	P0	107.028	987.215	2056.59	0
17	D05	P0	107.028	617.228	1790.32	0
17	D06	Background	107.028	0	0	0
17	D07	P0	107.028	916.894	1338.59	0
17	D08	P0	107.028	126.491	1337.29	0
17	D09	P0	107.028	820.919	1248.86	0
17	D10	P0	107.028	676.478	1307.57	0
17	D11	P0	107.028	0	0	0
17	D12	P0	107.028	1604.47	2104.13	0
17	E01	P0	107.028	628.79	1342.74	0
17	E02	P0	107.028	419.262	726.092	0
17	E03	P0	107.028	725.202	1060.01	0
17	E04	P0	107.028	203.92	1171.82	0
17	E05	Background	107.028	0	0	0
17	E06	Background	107.028	0	0	0
17	E07	Background	107.028	0	0	0
17	E08	Background	107.028	0	0	0
17	E09	Background	107.028	0	0	0
17	E10	Background	107.028	0	0	0
17	E11	Background	107.028	0	0	0
17	E12	Background	107.028	0	0	0
17	F01	P7	107.028	2798.69	1044.46	0
17	F02	P7	107.028	5031.46	1252.66	0
17	F03	P7	107.028	2234.33	1354.86	0
17	F04	P7	107.028	4500.11	2320.16	0
17	F05	P7	107.028	3284.54	1586	0
17	F06	P7	107.028	2281.65	1349.31	0
17	F07	P7	107.028	2256.1	1570.96	0
17	F08	P7	107.028	2440.3	1141.21	0
17	F09	P7	107.028	1762.55	746.462	0
17	F10	P7	107.028	2049.95	990.928	0
17	F11	P7	107.028	2507.11	1576.5	0
17	F12	P7	107.028	1725.72	581.804	0
17	G01	Adult-female	107.028	2210.43	3589.04	0
17	G02	Adult-female	107.028	2798.16	4467.49	0
17	G03	Adult-female	107.028	3096.25	4148.18	0
17	G04	Adult-female	107.028	2960.95	5339.48	0
17	G05	Adult-female	107.028	1925.5	2648.99	0
17	G06	Adult-female	107.028	3826.28	4848.23	0
17	G07	P7	107.028	890.005	41.3067	0
17	G08	P7	107.028	1719.76	1885.32	0
17	G09	P7	107.028	2455.37	2684.63	0
17	G10	P7	107.028	1983.24	1848.72	0
17	G11	P7	107.028	2994.18	2601.29	0
17	G12	P7	107.028	6267.1	2162.29	0
17	H01	Background	107.028	0	0	0
17	H02	Background	107.028	0	0	0
17	H03	Background	107.028	0	0	0
17	H04	Background	107.028	0	0	0
17	H05	Background	107.028	0	0	0
17	H06	Background	107.028	0	0	0
17	H07	Background	107.028	0	0	0
17	H08	Background	107.028	0	0	0
17	H09	P7	107.028	941.623	813.813	0
17	H10	P7	107.028	4259.48	3040.88	0
17	H11	Background	107.028	0	0	0
17	H12	Background	107.028	0	0	0
18	A01	Background	113.652	0	0	0
18	A02	Background	113.652	0	0	0
18	A03	Background	113.652	0	0	0
18	A04	Background	113.652	0	0	0
18	A05	Background	113.652	0	0	0
18	A06	Background	113.652	0	0	0
18	A07	Background	113.652	0	0	0
18	A08	Background	113.652	0	0	0
18	A09	Background	113.652	0	0	0
18	A10	Background	113.652	0	0	0
18	A11	Background	113.652	0	0	0
18	A12	Background	113.652	0	0	0
18	B01	unpublished data.5	113.652	2672.75	4045.36	0
18	B02	unpublished data.5	113.652	1740.47	2385.45	0
18	B03	unpublished data.5	113.652	1700.72	1710.34	0
18	B04	unpublished data.5	113.652	768.932	1400.85	0
18	B05	unpublished data.5	113.652	1160.84	2264.82	0
18	B06	unpublished data.5	113.652	1393.37	3032.75	0
18	B07	unpublished data.5	113.652	2595.71	2930.66	0
18	B08	unpublished data.5	113.652	1491.87	2966.07	0
18	B09	unpublished data.5	113.652	1352.89	2550.9	0
18	B10	unpublished data.5	113.652	1693.77	3102.7	0
18	B11	unpublished data.5	113.652	1973.47	3613.74	0
18	B12	unpublished data.5	113.652	1263.66	2002.32	0
18	C01	unpublished data.5	113.652	2081.16	3069.76	0
18	C02	unpublished data.5	113.652	1049.94	1496.4	0
18	C03	unpublished data.5	113.652	1458.59	3450.59	0
18	C04	unpublished data.5	113.652	2480.36	4203.43	0
18	C05	unpublished data.5	113.652	2558.05	3357.58	0
18	C06	Background	113.652	0	0	0
18	C07	unpublished data.5	113.652	1855.48	2836.26	0
18	C08	unpublished data.5	113.652	1286.28	1893.86	0
18	C09	Background	113.652	0	0	0
18	C10	Background	113.652	0	0	0
18	C11	Background	113.652	0	0	0
18	C12	Background	113.652	0	0	0
18	D01	P0	113.652	1159.44	1560.33	0
18	D02	P0	113.652	766.214	920.131	0
18	D03	P0	113.652	1390.08	1335.85	0
18	D04	P0	113.652	1036.25	2051.84	0
18	D05	P0	113.652	666.11	1788.82	0
18	D06	Background	113.652	0	0	0
18	D07	P0	113.652	1020.03	1338.08	0
18	D08	P0	113.652	227.111	1314.65	0
18	D09	P0	113.652	876.505	1248.47	0
18	D10	P0	113.652	718.472	1282.03	0
18	D11	P0	113.652	0	0	0
18	D12	P0	113.652	1655.31	2071.18	0
18	E01	P0	113.652	679.309	1344.13	0
18	E02	P0	113.652	454.107	719.104	0
18	E03	P0	113.652	781.532	1050.1	0
18	E04	P0	113.652	245.199	1153.48	0
18	E05	Background	113.652	0	0	0
18	E06	Background	113.652	0	0	0
18	E07	Background	113.652	0	0	0
18	E08	Background	113.652	0	0	0
18	E09	Background	113.652	0	0	0
18	E10	Background	113.652	0	0	0
18	E11	Background	113.652	0	0	0
18	E12	Background	113.652	0	0	0
18	F01	P7	113.652	3075.08	1066.75	0
18	F02	P7	113.652	4975.53	1228.06	0
18	F03	P7	113.652	2479.06	1374.33	0
18	F04	P7	113.652	5180.5	2471	0
18	F05	P7	113.652	3533.2	1543.86	0
18	F06	P7	113.652	2556.73	1393.99	0
18	F07	P7	113.652	2578.24	1592.07	0
18	F08	P7	113.652	2805.01	1143.02	0
18	F09	P7	113.652	1905.26	793.796	0
18	F10	P7	113.652	2214.87	995.651	0
18	F11	P7	113.652	2844.04	1610.3	0
18	F12	P7	113.652	1958.93	597.127	0
18	G01	Adult-female	113.652	2276.93	3510.78	0
18	G02	Adult-female	113.652	2891.54	4365.69	0
18	G03	Adult-female	113.652	3261	4042.98	0
18	G04	Adult-female	113.652	3084.67	5237.9	0
18	G05	Adult-female	113.652	2037.73	2571.26	0
18	G06	Adult-female	113.652	4099.65	4731.47	0
18	G07	P7	113.652	944.608	33.8166	0
18	G08	P7	113.652	1852.2	1898.6	0
18	G09	P7	113.652	2716.95	2739.72	0
18	G10	P7	113.652	2211.8	1823.05	0
18	G11	P7	113.652	3338.53	2632.73	0
18	G12	P7	113.652	6481.13	2133.02	0
18	H01	Background	113.652	0	0	0
18	H02	Background	113.652	0	0	0
18	H03	Background	113.652	0	0	0
18	H04	Background	113.652	0	0	0
18	H05	Background	113.652	0	0	0
18	H06	Background	113.652	0	0	0
18	H07	Background	113.652	0	0	0
18	H08	Background	113.652	0	0	0
18	H09	P7	113.652	945.924	834.791	0
18	H10	P7	113.652	4993.8	3086.48	0
18	H11	Background	113.652	0	0	0
18	H12	Background	113.652	0	0	0
19	A01	Background	120.368	0	0	0
19	A02	Background	120.368	0	0	0
19	A03	Background	120.368	0	0	0
19	A04	Background	120.368	0	0	0
19	A05	Background	120.368	0	0	0
19	A06	Background	120.368	0	0	0
19	A07	Background	120.368	0	0	0
19	A08	Background	120.368	0	0	0
19	A09	Background	120.368	0	0	0
19	A10	Background	120.368	0	0	0
19	A11	Background	120.368	0	0	0
19	A12	Background	120.368	0	0	0
19	B01	unpublished data.5	120.368	7074.7	2911.64	0
19	B02	unpublished data.5	120.368	4872.35	2128.75	0
19	B03	unpublished data.5	120.368	3650.31	1434.31	0
19	B04	unpublished data.5	120.368	2005.52	1172.07	0
19	B05	unpublished data.5	120.368	3930.06	2089.58	0
19	B06	unpublished data.5	120.368	3169.62	2585.54	0
19	B07	unpublished data.5	120.368	6175.52	2679.3	0
19	B08	unpublished data.5	120.368	4686.76	2513.26	0
19	B09	unpublished data.5	120.368	4804.02	2207.54	0
19	B10	unpublished data.5	120.368	6804.4	2902.15	0
19	B11	unpublished data.5	120.368	8235.3	3148.04	0
19	B12	unpublished data.5	120.368	3734.47	1888.46	0
19	C01	unpublished data.5	120.368	4891.42	2380.11	0
19	C02	unpublished data.5	120.368	2889.99	1384.3	0
19	C03	unpublished data.5	120.368	4689.25	2961.44	0
19	C04	unpublished data.5	120.368	7358.2	3405.22	0
19	C05	unpublished data.5	120.368	7343.97	3051.76	0
19	C06	Background	120.368	0	0	0
19	C07	unpublished data.5	120.368	8780.11	2347.15	0
19	C08	unpublished data.5	120.368	3386.26	1579.37	0
19	C09	Background	120.368	0	0	0
19	C10	Background	120.368	0	0	0
19	C11	Background	120.368	0	0	0
19	C12	Background	120.368	0	0	0
19	D01	P0	120.368	5723.43	1351.06	0
19	D02	P0	120.368	1896.16	784.57	0
19	D03	P0	120.368	4273.69	1339.07	0
19	D04	P0	120.368	3952.15	1831.89	0
19	D05	P0	120.368	2770.32	1340.89	0
19	D06	Background	120.368	0	0	0
19	D07	P0	120.368	2804.37	1122.75	0
19	D08	P0	120.368	2404.6	1063.66	0
19	D09	P0	120.368	3628.48	992.229	0
19	D10	P0	120.368	2336.25	1203.66	0
19	D11	P0	120.368	0	0	0
19	D12	P0	120.368	5371.3	1978.41	0
19	E01	P0	120.368	2702.35	1245.64	0
19	E02	P0	120.368	1580.01	621.266	0
19	E03	P0	120.368	2714.29	864.4	0
19	E04	P0	120.368	1501.63	941.648	0
19	E05	Background	120.368	0	0	0
19	E06	Background	120.368	0	0	0
19	E07	Background	120.368	0	0	0
19	E08	Background	120.368	0	0	0
19	E09	Background	120.368	0	0	0
19	E10	Background	120.368	0	0	0
19	E11	Background	120.368	0	0	0
19	E12	Background	120.368	0	0	0
19	F01	P7	120.368	3522.54	1030.68	0
19	F02	P7	120.368	4662.03	1285.76	0
19	F03	P7	120.368	3293.43	1399.15	0
19	F04	P7	120.368	6223.71	2472.14	0
19	F05	P7	120.368	4889.81	1539.36	0
19	F06	P7	120.368	4490.1	1564.04	0
19	F07	P7	120.368	3813.16	1715.61	0
19	F08	P7	120.368	3853.82	1328.81	0
19	F09	P7	120.368	2845.13	997.448	0
19	F10	P7	120.368	3338.19	1077.97	0
19	F11	P7	120.368	3817.27	1608	0
19	F12	P7	120.368	2676.2	604.329	0
19	G01	Adult-female	120.368	3669.52	3298.56	0
19	G02	Adult-female	120.368	5088.42	4284.48	0
19	G03	Adult-female	120.368	6727.7	4343.54	0
19	G04	Adult-female	120.368	6258.64	5217.45	0
19	G05	Adult-female	120.368	3755.36	2499.71	0
19	G06	Adult-female	120.368	6727.83	4309.83	0
19	G07	P7	120.368	1020.86	66.5718	0
19	G08	P7	120.368	4245.8	2331.55	0
19	G09	P7	120.368	6166.29	2806.44	0
19	G10	P7	120.368	4642.02	2126.88	0
19	G11	P7	120.368	8209.17	2992.58	0
19	G12	P7	120.368	7282.55	2266.62	0
19	H01	Background	120.368	0	0	0
19	H02	Background	120.368	0	0	0
19	H03	Background	120.368	0	0	0
19	H04	Background	120.368	0	0	0
19	H05	Background	120.368	0	0	0
19	H06	Background	120.368	0	0	0
19	H07	Background	120.368	0	0	0
19	H08	Background	120.368	0	0	0
19	H09	P7	120.368	3464.72	890.328	0
19	H10	P7	120.368	8656.77	3169.86	0
19	H11	Background	120.368	0	0	0
19	H12	Background	120.368	0	0	0
20	A01	Background	126.983	0	0	0
20	A02	Background	126.983	0	0	0
20	A03	Background	126.983	0	0	0
20	A04	Background	126.983	0	0	0
20	A05	Background	126.983	0	0	0
20	A06	Background	126.983	0	0	0
20	A07	Background	126.983	0	0	0
20	A08	Background	126.983	0	0	0
20	A09	Background	126.983	0	0	0
20	A10	Background	126.983	0	0	0
20	A11	Background	126.983	0	0	0
20	A12	Background	126.983	0	0	0
20	B01	unpublished data.5	126.983	7076.62	3655.89	0
20	B02	unpublished data.5	126.983	4743.49	2435.88	0
20	B03	unpublished data.5	126.983	3469.42	1596.91	0
20	B04	unpublished data.5	126.983	1850.44	1361.31	0
20	B05	unpublished data.5	126.983	3681.5	2397.98	0
20	B06	unpublished data.5	126.983	3009.86	3064.01	0
20	B07	unpublished data.5	126.983	6001.39	2922.96	0
20	B08	unpublished data.5	126.983	4041.79	2850.56	0
20	B09	unpublished data.5	126.983	4375.89	2488.97	0
20	B10	unpublished data.5	126.983	6529.91	3196.39	0
20	B11	unpublished data.5	126.983	7040.3	3469.63	0
20	B12	unpublished data.5	126.983	3635.95	2128.05	0
20	C01	unpublished data.5	126.983	4725.91	2769.52	0
20	C02	unpublished data.5	126.983	2696.41	1552.38	0
20	C03	unpublished data.5	126.983	4481.54	3515.78	0
20	C04	unpublished data.5	126.983	6903.86	4001.88	0
20	C05	unpublished data.5	126.983	6824.9	3294.39	0
20	C06	Background	126.983	0	0	0
20	C07	unpublished data.5	126.983	7773.4	2656.54	0
20	C08	unpublished data.5	126.983	3207.58	1759.53	0
20	C09	Background	126.983	0	0	0
20	C10	Background	126.983	0	0	0
20	C11	Background	126.983	0	0	0
20	C12	Background	126.983	0	0	0
20	D01	P0	126.983	4884.46	1426.26	0
20	D02	P0	126.983	1829.35	895.666	0
20	D03	P0	126.983	4133.91	1403.71	0
20	D04	P0	126.983	3886.55	2151.47	0
20	D05	P0	126.983	2683.95	1572.47	0
20	D06	Background	126.983	0	0	0
20	D07	P0	126.983	2549.15	1227.74	0
20	D08	P0	126.983	2005.16	1162.18	0
20	D09	P0	126.983	3085.2	1090.28	0
20	D10	P0	126.983	2229.78	1277.64	0
20	D11	P0	126.983	0	0	0
20	D12	P0	126.983	5335.05	2108.05	0
20	E01	P0	126.983	2338.4	1343.19	0
20	E02	P0	126.983	1318.57	690.482	0
20	E03	P0	126.983	2244.72	919.022	0
20	E04	P0	126.983	1258.6	1045.27	0
20	E05	Background	126.983	0	0	0
20	E06	Background	126.983	0	0	0
20	E07	Background	126.983	0	0	0
20	E08	Background	126.983	0	0	0
20	E09	Background	126.983	0	0	0
20	E10	Background	126.983	0	0	0
20	E11	Background	126.983	0	0	0
20	E12	Background	126.983	0	0	0
20	F01	P7	126.983	2986.87	1011.44	0
20	F02	P7	126.983	4285.72	1274.82	0
20	F03	P7	126.983	3034	1435.83	0
20	F04	P7	126.983	5591.6	2493.2	0
20	F05	P7	126.983	4443.81	1599.54	0
20	F06	P7	126.983	3596.88	1543.75	0
20	F07	P7	126.983	3458.56	1695.29	0
20	F08	P7	126.983	3445.58	1386.82	0
20	F09	P7	126.983	2278.51	1008.79	0
20	F10	P7	126.983	3058.03	1078.89	0
20	F11	P7	126.983	3561.37	1638.71	0
20	F12	P7	126.983	2437.58	636.859	0
20	G01	Adult-female	126.983	3647.97	3158.74	0
20	G02	Adult-female	126.983	4996.64	4206.34	0
20	G03	Adult-female	126.983	6808.5	4284.3	0
20	G04	Adult-female	126.983	5954.5	5047.95	0
20	G05	Adult-female	126.983	3796.31	2448.63	0
20	G06	Adult-female	126.983	6805.77	3992.84	0
20	G07	P7	126.983	1061.45	17.0167	0
20	G08	P7	126.983	3936.75	2296.3	0
20	G09	P7	126.983	5567.92	2706.13	0
20	G10	P7	126.983	4247.18	2004.87	0
20	G11	P7	126.983	7056.43	2921.99	0
20	G12	P7	126.983	6803.97	2277.75	0
20	H01	Background	126.983	0	0	0
20	H02	Background	126.983	0	0	0
20	H03	Background	126.983	0	0	0
20	H04	Background	126.983	0	0	0
20	H05	Background	126.983	0	0	0
20	H06	Background	126.983	0	0	0
20	H07	Background	126.983	0	0	0
20	H08	Background	126.983	0	0	0
20	H09	P7	126.983	2876.97	958.534	0
20	H10	P7	126.983	8270.14	3202.45	0
20	H11	Background	126.983	0	0	0
20	H12	Background	126.983	0	0	0
21	A01	Background	133.598	0	0	0
21	A02	Background	133.598	0	0	0
21	A03	Background	133.598	0	0	0
21	A04	Background	133.598	0	0	0
21	A05	Background	133.598	0	0	0
21	A06	Background	133.598	0	0	0
21	A07	Background	133.598	0	0	0
21	A08	Background	133.598	0	0	0
21	A09	Background	133.598	0	0	0
21	A10	Background	133.598	0	0	0
21	A11	Background	133.598	0	0	0
21	A12	Background	133.598	0	0	0
21	B01	unpublished data.5	133.598	7322.94	3935	0
21	B02	unpublished data.5	133.598	4847.8	2582.68	0
21	B03	unpublished data.5	133.598	3395.33	1719.14	0
21	B04	unpublished data.5	133.598	1834.8	1499.95	0
21	B05	unpublished data.5	133.598	3635.9	2561.16	0
21	B06	unpublished data.5	133.598	3066.06	3274.62	0
21	B07	unpublished data.5	133.598	6023.81	3071.9	0
21	B08	unpublished data.5	133.598	3979.24	3027.15	0
21	B09	unpublished data.5	133.598	4357.83	2593.51	0
21	B10	unpublished data.5	133.598	6603.43	3323.59	0
21	B11	unpublished data.5	133.598	7001.37	3750.93	0
21	B12	unpublished data.5	133.598	3806.18	2384.3	0
21	C01	unpublished data.5	133.598	4638.47	2988.02	0
21	C02	unpublished data.5	133.598	2619.35	1657.46	0
21	C03	unpublished data.5	133.598	4582.54	3725.7	0
21	C04	unpublished data.5	133.598	7130.94	4206.7	0
21	C05	unpublished data.5	133.598	6740.73	3519.63	0
21	C06	Background	133.598	0	0	0
21	C07	unpublished data.5	133.598	7460.6	2814.83	0
21	C08	unpublished data.5	133.598	3196.95	1863.39	0
21	C09	Background	133.598	0	0	0
21	C10	Background	133.598	0	0	0
21	C11	Background	133.598	0	0	0
21	C12	Background	133.598	0	0	0
21	D01	P0	133.598	4880.88	1494.97	0
21	D02	P0	133.598	1704.11	937.926	0
21	D03	P0	133.598	4156.1	1441.02	0
21	D04	P0	133.598	4267.35	2342	0
21	D05	P0	133.598	2814.18	1662.54	0
21	D06	Background	133.598	0	0	0
21	D07	P0	133.598	2531.87	1280.01	0
21	D08	P0	133.598	1990.98	1205.79	0
21	D09	P0	133.598	3111.37	1121.51	0
21	D10	P0	133.598	2269.58	1326.71	0
21	D11	P0	133.598	0	0	0
21	D12	P0	133.598	5601.69	2143.65	0
21	E01	P0	133.598	2358.84	1413.3	0
21	E02	P0	133.598	1357.32	741.531	0
21	E03	P0	133.598	2281.02	976.748	0
21	E04	P0	133.598	1284.14	1111.93	0
21	E05	Background	133.598	0	0	0
21	E06	Background	133.598	0	0	0
21	E07	Background	133.598	0	0	0
21	E08	Background	133.598	0	0	0
21	E09	Background	133.598	0	0	0
21	E10	Background	133.598	0	0	0
21	E11	Background	133.598	0	0	0
21	E12	Background	133.598	0	0	0
21	F01	P7	133.598	2738.41	962.832	0
21	F02	P7	133.598	4118.64	1269.95	0
21	F03	P7	133.598	2894.91	1437.3	0
21	F04	P7	133.598	5307.53	2477.45	0
21	F05	P7	133.598	4223.29	1575.27	0
21	F06	P7	133.598	3344.84	1577.19	0
21	F07	P7	133.598	3296.32	1675.46	0
21	F08	P7	133.598	3254.27	1368.78	0
21	F09	P7	133.598	2106.07	1018.95	0
21	F10	P7	133.598	2953.08	1062.88	0
21	F11	P7	133.598	3465.87	1669.72	0
21	F12	P7	133.598	2340.64	639.028	0
21	G01	Adult-female	133.598	3655.35	3088.4	0
21	G02	Adult-female	133.598	5008.68	4170.22	0
21	G03	Adult-female	133.598	6759.39	4170.89	0
21	G04	Adult-female	133.598	6005.64	4929.05	0
21	G05	Adult-female	133.598	3772.06	2363.76	0
21	G06	Adult-female	133.598	6777.15	3792.31	0
21	G07	P7	133.598	1106.73	-5.39679	0
[truncated: 1,361 more rows]

## Sheet: Normalized Rate (Columns)
Unassigned Well
Unselected Well
OCR Data
ECAR Data
PER Data
OCR (pmol/min):
Time	Group Name: unpublished data.5																				Group Name: P0																Group Name: P7
	B01	B02	B03	B04	B05	B06	B07	B08	B09	B10	B11	B12	C01	C02	C03	C04	C05	C07	C08		D01	D02	D03	D04	D05	D07	D08	D09	D10	D11	D12	E01	E02	E03	E04		F01	F02	F03	F04	F05	F06	F07	F08	F09	F10	F11	F12	G07
1.3364	10698.1	6055.2	5092.74	2794.85	5268.48	3864	7454.51	6707.52	6156.03	7430.16	8643.56	4296.69	6556.62	3653.09	6416.95	9818.17	8923.52	9590.78	4494.91		7248.92	3317.33	5182.61	5575.03	3776.8	3550.76	3379.24	6091.26	2771.45	0	5866.24	3957.83	2366.64	3362.61	2670.67		4486.99	6470.58	4146.83	7993.09	5727.42	5229.97	5292.85	4930.92	3462.62	4407.07	5182.97	3148.06	159.466
7.93625	10250	5883.74	4721.01	2807.33	5030.12	3964.33	7119.31	6238.79	5729.18	6812.22	8490.67	4105.02	6124.17	3484.5	6100.04	9372.34	8420.84	9272.64	4335.43		6525.81	2673.79	4272.97	5248.13	3530.18	3179.53	2839.39	5645.97	2620.04	0	5656.54	3635.95	2090.69	3148.81	2473.85		4109.38	6188.44	3985.05	7433.73	5494.03	4830.9	4883.75	4617.39	3094.87	4015.94	4850.07	2919.69	398.255
14.527	10144.7	5816.25	4864.95	2747.37	4985.06	4012.89	7047.01	6247.1	5651.69	6720.22	8529.25	4081.15	6023.7	3435.99	6035.28	9234.13	8371.47	9204.14	4310.87		6394.47	2604.93	4074.86	5076.83	3393.52	3130.83	2845.6	5534.47	2597.46	0	5614.83	3590.61	2061.36	3088.06	2416.43		4090.28	6103.33	3927.45	7392.47	5415.51	4715.39	4876.89	4558.56	3076.89	3987.81	4768.11	2964.46	434.047
21.0925	10121	5802.86	4958.23	2741.9	4978.53	4115.55	6981.31	6295.75	5600.04	6685.66	8561.18	4073.48	6032.8	3427.51	6020.07	9190.74	8370.85	9185.35	4312.03		6470.97	2602.07	4119.93	5065.27	3414.33	3067.21	2833.47	5484.9	2581.08	0	5609.25	3579.31	2053.18	3086.67	2413.31		4087.14	6100.57	3920.8	7381.47	5397.64	4739.64	4820.98	4541.13	3085.55	3936.49	4701.26	2914.07	475.915
27.6687	10107	5804.92	5052.77	2732.31	4975.31	4193.75	7067.76	6157.34	5627.53	6675.36	8552.22	4069.2	6055.74	3428.67	5983.14	9169.92	8376.6	9176.72	4324.34		6481.4	2675.69	4109.64	5082.24	3385.23	3103.21	2852.13	5464.79	2570.94	0	5624.42	3593.8	2056.18	3087.67	2418.01		4091.55	6102.59	3911.57	7385.17	5398.06	4737.53	4823.12	4545.71	3141.91	3940.85	4683.02	2922.92	493.373
34.261	10100.6	5777.74	5147.52	2705.65	4963.1	4191.8	7122.35	6383.11	5673.68	6716.44	8558.85	4077.3	6166.13	3423.91	5969.88	9157.89	8381.94	9146.93	4334.23		6616.4	2892.96	4481.21	5027.82	3301.75	3201.84	2836.64	5518.5	2555.96	0	5634.01	3608.12	2087.08	3109.54	2419.18		4074.49	6081.5	3909.16	7387.27	5396.19	4742.46	4817.96	4501.64	3151.75	3901.2	4644.99	2894.2	467.115
40.9574	4498.81	2997.38	2934.75	1865.43	3057.79	1827.72	4061.77	3643.76	2865.49	3011.15	4707.31	3232.71	3303.13	2736.7	3300.95	4294.04	4361.4	3770.17	2768		3133.21	1311.79	3582.92	3454.75	2386.79	2046.93	1838.72	2480.86	2037.65	0	3408.96	2056.47	1409.55	1966.27	1391.19		2124.45	4848.39	2653.26	5753.24	3717.23	2353.83	3719.21	3624.56	2332.03	3037.18	3661.55	2364.22	602.492
47.5559	2655.31	1784.68	2131.55	1182.25	1946.04	1061.21	2385.36	2129.17	1491.1	1550.28	2417.21	2103.02	2401.93	2001.3	1948.85	2343.41	2574.71	2053.65	1427.17		1621.09	750.21	2393.04	2125.06	1702.1	1318.86	851.982	1249.09	1413.72	0	2237.57	1280.9	804.454	1051.02	761.835		1361.43	3428.07	1667.5	4366.05	2147.14	1209.99	2601.48	2467.5	1362.36	2202.23	2605.01	1451.35	685.98
54.1597	2211.94	1513.16	1745.97	895.668	1395.42	813.219	2239.91	1606.1	1259.34	1365.22	1901.5	1469	2077.77	1537.98	1476.9	1952.79	2130.61	1709.56	1082.07		1152.5	741.019	1709.33	1629.15	1276.45	1079.53	360.342	926.783	1105.46	0	1825.73	939.567	553.956	791.433	478.415		1186.47	2696.24	1264.21	3631.91	1622.07	1030.05	2032.65	1809.35	949.868	1653.19	1991.57	910.61	727.404
60.7681	1995.23	1389.8	1503.59	765.408	1186.12	804.245	2074.02	1402.07	1170.71	1288.02	1776.18	1174.13	1849.54	1270.02	1307.21	1825.33	1874.7	1572.4	981.695		857.833	533.936	1374.66	1369.98	982.36	917.103	164.38	779.885	935.139	0	1637.73	742.908	452.97	683.222	329.544		1180.73	2354.49	1125.31	3282.98	1416.68	999.632	1766.06	1472.43	882.116	1446.85	1688.92	791.258	744.472
67.3659	1931.18	1335.78	1353.63	691.69	1090.57	853.344	2091.65	1289.75	1129.69	1242.52	1735.92	1050.99	1735.56	1108.36	1189.09	1753.79	1787.98	1476.71	936.044		756.895	544.138	1154.92	1183.18	758.992	899.181	67.8173	699.298	837.933	0	1550.47	618.73	397.252	623.861	230.334		1274.05	2344.86	1121.3	3166.02	1388.89	1038.83	1605.7	1338.14	852.987	1399.07	1577.87	817.99	755.235
73.9816	1918.28	1317.04	1331.44	639.442	1050.4	731.439	2066.31	1231.35	1137.84	1249.69	1730.2	1002.82	1701.75	982.962	1156.85	1735.23	1785.53	1435.55	925		697.457	584.109	1131.24	1034.4	570.425	887.361	41.4653	654.016	759.665	0	1502.47	561.734	360.815	594.954	190.357		1444.62	2649.99	1173.72	3154.89	1535.44	1101.76	1490.82	1318.88	937.798	1419.94	1557.26	853.9	754.139
80.589	1977.73	1365.2	1299.51	620.474	1021.55	862.416	2104.97	1222.66	1108.31	1263.09	1707.48	991.513	1707.71	938.678	1141.17	1777.57	1869.08	1453.33	948.873		727.558	584.377	1104.41	952.727	561.269	861.713	13.3194	658.388	702.347	0	1448.97	549.008	363.569	598.987	183.96		1669.42	3215.84	1299.99	3279.97	1788.14	1274.81	1461.44	1415.63	1046.62	1478.05	1599.76	929.153	774.246
87.1878	2065.91	1386.25	1287.37	631.988	1029.43	1020.66	2119.18	1228.62	1061.22	1304.18	1683.11	1016.3	1709.58	925.815	1169.55	1876.73	1992.24	1514.05	1007.14		848.092	405.75	1125.88	962.72	621.922	833.394	-1.55373	673.998	637.868	0	1485.33	579.026	383.216	618.771	195.944		1938.32	3928.65	1494.68	3531.83	2129.46	1537.08	1558.32	1579.95	1197.83	1581.88	1754.53	1087.47	817.087
93.7879	2162.8	1477.91	1447.63	637.132	1038.26	984.816	2263.8	1269.02	1219	1428.08	1786.73	1038.36	1831.69	910.07	1180.42	1983.34	2104.68	1521.93	1055.99		864.056	702.532	1126.33	906.393	528.288	901.242	38.88	713.41	665.684	0	1513.76	572.476	367.575	619.949	178.827		2221.9	4571.98	1712.96	3869.93	2495.97	1734.71	1710.67	1794.67	1376.19	1725.36	1952.75	1259.76	819.824
100.394	2315.79	1513.72	1493.17	678.597	1066.47	1187.19	2289	1333.93	1215.11	1478.09	1826.73	1102.04	1796.37	939.747	1274.93	2145.98	2272.13	1621.45	1131.53		856.397	442.015	1018.45	971.796	605.931	913.182	78.6028	756.826	663.938	0	1553.22	593.123	394.074	665.553	198.712		2521.75	4957.46	1971.26	4304.01	2934.38	2000.23	1971.88	2094.8	1554.3	1894.36	2229.47	1490.98	898.488
107.028	2477.56	1601.8	1593.22	717.957	1102.81	1266.75	2431.38	1402.93	1273.84	1581.91	1896.39	1172.94	1926.32	986.503	1351.58	2313.07	2422.11	1718.36	1205.24		1012.35	524.772	1100.22	987.215	617.228	916.894	126.491	820.919	676.478	0	1604.47	628.79	419.262	725.202	203.92		2798.69	5031.46	2234.33	4500.11	3284.54	2281.65	2256.1	2440.3	1762.55	2049.95	2507.11	1725.72	890.005
113.652	2672.75	1740.47	1700.72	768.932	1160.84	1393.37	2595.71	1491.87	1352.89	1693.77	1973.47	1263.66	2081.16	1049.94	1458.59	2480.36	2558.05	1855.48	1286.28		1159.44	766.214	1390.08	1036.25	666.11	1020.03	227.111	876.505	718.472	0	1655.31	679.309	454.107	781.532	245.199		3075.08	4975.53	2479.06	5180.5	3533.2	2556.73	2578.24	2805.01	1905.26	2214.87	2844.04	1958.93	944.608
120.368	7074.7	4872.35	3650.31	2005.52	3930.06	3169.62	6175.52	4686.76	4804.02	6804.4	8235.3	3734.47	4891.42	2889.99	4689.25	7358.2	7343.97	8780.11	3386.26		5723.43	1896.16	4273.69	3952.15	2770.32	2804.37	2404.6	3628.48	2336.25	0	5371.3	2702.35	1580.01	2714.29	1501.63		3522.54	4662.03	3293.43	6223.71	4889.81	4490.1	3813.16	3853.82	2845.13	3338.19	3817.27	2676.2	1020.86
126.983	7076.62	4743.49	3469.42	1850.44	3681.5	3009.86	6001.39	4041.79	4375.89	6529.91	7040.3	3635.95	4725.91	2696.41	4481.54	6903.86	6824.9	7773.4	3207.58		4884.46	1829.35	4133.91	3886.55	2683.95	2549.15	2005.16	3085.2	2229.78	0	5335.05	2338.4	1318.57	2244.72	1258.6		2986.87	4285.72	3034	5591.6	4443.81	3596.88	3458.56	3445.58	2278.51	3058.03	3561.37	2437.58	1061.45
133.598	7322.94	4847.8	3395.33	1834.8	3635.9	3066.06	6023.81	3979.24	4357.83	6603.43	7001.37	3806.18	4638.47	2619.35	4582.54	7130.94	6740.73	7460.6	3196.95		4880.88	1704.11	4156.1	4267.35	2814.18	2531.87	1990.98	3111.37	2269.58	0	5601.69	2358.84	1357.32	2281.02	1284.14		2738.41	4118.64	2894.91	5307.53	4223.29	3344.84	3296.32	3254.27	2106.07	2953.08	3465.87	2340.64	1106.73
140.224	7521.65	4948.2	3384.46	1836.55	3629.78	3048.26	5974.67	4015.82	4425.08	6646.03	7528.82	3928.97	4627.42	2568.6	4706.01	7305.35	6652.26	7312.89	3195.88		5024.15	1788.01	4188.98	4586.44	2835.83	2529.7	2079.84	3096.62	2283.18	0	5809.07	2431.35	1394.36	2315.76	1292.55		2603.02	3947.89	2761.02	5116.63	4049.98	3173.37	3136.5	3100.74	2003.08	2869.52	3366.69	2223.43	1190.71
146.8	7815.59	5069.18	3361.65	1876.01	3647.54	3152.7	6139.98	4106.75	4522.6	6633.46	8101.06	4058.08	4614.17	2551.51	4911.25	7602.37	6599.41	7294.08	3223.82		5145.27	1685.05	4165.99	4933.67	2886.56	2451.33	2184.41	3063.47	2310.28	0	5983.23	2534.27	1446.95	2422.89	1355.58		2507.37	3785.27	2552.55	5009.23	3920.7	3093.97	3086.46	2996.19	1926.28	2836.44	3321.98	2173.31	1136.04
153.507	2224.43	1561.64	1660.95	840.3	1296.58	850.09	2055.23	1107.78	1008.72	1082.51	1640.66	1080.91	2164.88	1384.28	1387.45	1866.74	2107.13	1405.67	954.276		996.545	763.816	1579.85	1722.1	1403.61	1184.57	409.573	430.811	1208.35	0	1739.9	1335.69	707.933	898.262	448.313		999.877	1821.2	892.079	3203.14	1353.65	1005.23	1710.59	1427.8	937.304	1483.61	3281	2106.65	1251.96
160.11	1609.02	1064.18	879.332	475.125	807.188	771.839	1676.11	762.094	701.723	804.221	1177.48	707.815	1430.58	762.381	870.389	1216.78	1100.51	914.635	611.306		561.758	460.958	1051.86	962.519	637.244	812.987	-150.304	225.719	697.586	0	1274.14	604.807	358.638	577.257	139.57		726.011	1111.91	566.205	2044.93	718.36	657.673	725.89	716.41	676.055	867.929	3213.46	2025.26	1190.47
166.733	1476.46	918.464	658.615	387.691	659.011	705.273	1620.24	615.547	605.721	689.877	1080.13	584.091	1175.92	590.991	698.331	1050.49	903.934	758.314	494.462		333.41	278.987	790.052	757.269	439.96	763.914	-345.967	165.814	573.251	0	1149.95	437.893	279.238	478.148	57.8936		675.991	940.718	486.725	1615.56	566.072	525.413	529.969	403.089	590.794	794.27	3191.13	2017.05	1191.66
173.346	1368.64	813.801	567.446	341.193	594.67	711.319	1457.01	537.358	509.999	607.237	956.189	507.386	1053.61	510.046	591.484	947.633	787.385	651.301	435.771		278.829	182.793	701.274	648.751	378.856	672.422	-352.911	124.931	514.844	0	1072.11	354.334	227.475	431.232	1.12111		610.654	802.508	441.747	1432.39	465.787	511.89	407.634	426.786	549.688	730.84	3114.53	1949.51	1200.85
179.958	1315.88	762.312	512.232	301.923	541.658	662.54	1470.52	481.771	448.035	532.952	871.221	440.533	1082.34	459.4	517.218	881.656	691.533	560.869	384.321		320.527	307.678	828.63	585.773	335.329	650.7	-409.933	108.289	470.828	0	998.315	320.838	212.533	385.48	-21.3945		560.565	742.283	377.218	1321.72	381.243	418.719	290.71	346.94	509.2	604.799	3006.95	1813.07	1242.49
186.57	1269.07	689.998	357.84	280.975	490.641	669.718	1351.19	416.376	383.793	478.01	822.046	400.575	906.707	412.126	452.895	812.492	617.452	511.786	342.14		115.128	110.14	616.419	519.76	265.729	635.827	-450.155	54.828	423.268	0	946.241	274.809	187.52	337.628	-43.4538		517.469	661.486	350.381	1246.25	324.986	360.207	270.937	270.442	462.727	604.002	2943.06	1755.19	1245.72
193.15	1222.28	652.581	412.749	261.613	461.784	653.358	1342.4	386.7	338.137	430.559	756.675	343.378	972.666	384.11	405.878	777.796	567.482	454.25	319.412		212.917	177.478	703.61	493.162	254.861	596.822	-487.709	55.0321	403.025	0	888.251	253.613	165.646	334.447	-46.3275		490.384	595.389	316.566	1176.81	259.137	325.504	168.777	238.004	476.592	515.386	2828.99	1614.84	1245.73
199.764	1182.65	627.193	384.477	233.066	427.093	639.878	1317.9	348.621	317.372	406.486	706.793	318.632	928.484	369.507	376.182	729.092	528.136	423.462	290.458		152.909	176.249	654.321	450.605	218.68	587.451	-529.928	48.7361	382.992	0	859.088	255.41	158.733	313.351	-72.8145		469.934	575.989	298.394	1109	216.815	291.974	130.531	189.773	431.815	498.462	2743.3	1532.32	1289.96
206.364	1169.52	593.511	327.486	226.301	408.907	670.822	1289.8	327.274	279.978	379.29	658.41	281.717	909.794	346.785	346.231	703.103	498.97	402.152	279.386		210.879	192.799	686.311	410.037	229.315	584.935	-549.311	24.4022	366.123	0	829.878	251.949	155.7	302.608	-56.414		482.149	532.387	279.897	1081.62	184.697	309.213	115.156	185.56	410.857	456.18	2635.09	1448.75	1312.72
212.982	1143.57	560.63	333.295	205.228	397.436	645.037	1264.75	291.106	273.124	361.182	625.675	256.569	893.893	323.205	330.509	670.158	430.792	348.734	253.064		120.108	235.218	725.241	386.599	211.776	541.093	-590.477	16.1619	356.15	0	800.545	231.221	134.44	296.111	-78.2039		451.295	486.605	268.416	1030.12	153.11	288.396	81.5941	128.256	394.364	442.828	2543.58	1369.12	1353.76
219.596	1132.14	529.58	306.672	200.426	376.912	668.98	1256.25	280.172	234.518	339.381	593.729	234.331	888.32	303.366	309.876	657.453	417.544	340.04	241.162		121.676	208.716	716.812	382.926	195.185	524.839	-598.524	-26.562	346.789	0	779.3	229.661	134.088	286.763	-82.0837		449.001	473.009	252.656	999.742	130.971	282.78	48.3608	104.634	367.908	430.31	2429.13	1285.81	1395.14
226.217	1104.71	513.665	254.192	189.904	356.007	700.497	1210.31	259.566	210.589	309.898	569.495	221.229	813.38	297.241	294.559	621.722	386.441	311.508	230.383		67.4105	136.027	659.475	336.671	201.751	495.915	-616.593	-27.1377	331.775	0	764.643	212.424	120.632	287.259	-87.477		440.308	460.793	242.062	961.038	99.0712	217.32	31.5858	103.914	353.95	432.668	2324.37	1227.24	1548.83
ECAR (mpH/min):
Time	Group Name: unpublished data.5																				Group Name: P0																Group Name: P7
	B01	B02	B03	B04	B05	B06	B07	B08	B09	B10	B11	B12	C01	C02	C03	C04	C05	C07	C08		D01	D02	D03	D04	D05	D07	D08	D09	D10	D11	D12	E01	E02	E03	E04		F01	F02	F03	F04	F05	F06	F07	F08	F09	F10	F11	F12	G07
1.3364	1546	884.764	1070.51	671.733	1108.76	1049.38	1406.62	1453.41	1034.43	1057.58	1641.97	761.808	1282.49	833.899	1298.52	1710.21	1607.55	1245.27	950.612		575.446	342.252	723.314	926.854	618.95	594.252	441.707	575.992	639.046	0	757.106	585.492	303.34	494.457	488.468		621.998	1130.31	962.62	1959.73	1306.47	742.274	1464.91	798.223	550.504	744.951	1160.05	316.518	98.5187
7.93625	1348.1	721.611	868.897	485.568	757.242	864.964	1237.16	1087.76	725.494	960.025	1336.55	619.268	1124.88	617.762	1217.82	1672.97	1458.64	1009.1	791.672		574.114	310.46	550.463	928.111	893.773	571.111	488.218	617.81	603.504	0	852.952	398.682	215.076	355.795	344.828		479.13	794.096	767.623	1540.8	957.505	511.146	981.064	692.417	460.849	681.816	1056.77	248.778	-35.6101
14.527	1328.21	754.133	834.02	495.128	794.307	870.569	1189.47	1114.54	756.637	945.405	1277.78	645.695	1109.46	599.523	1234.93	1638.41	1406.11	969.119	789.397		545.512	304.314	531.535	878.807	876.421	554.579	508.664	606.99	582.746	0	845.804	455.815	221.01	338.531	333.498		512.017	811.11	774.571	1536.66	983.968	551.984	991.435	687.753	357.28	664.47	1011.57	264.99	-9.67263
21.0925	1375.15	762.728	797.727	497.945	777.066	865.863	1180.95	1146.5	774.249	961.664	1276.49	661.029	1090.93	589.072	1225.37	1622.02	1418.07	965.291	784.301		497.579	302.523	524.179	893.047	827.295	566.133	497.015	609.345	560.477	0	894.157	473.182	246.871	367.568	349.83		524.248	857.58	751.818	1483.78	936.303	496.691	982.953	660.186	399.666	683.589	1042.57	268.308	25.6963
27.6687	1388.52	786.876	764.196	507.113	799.224	866.631	1207.66	1119.71	800.807	954.414	1265.72	662.29	1080.46	610.524	1211.74	1604.97	1443.07	973.163	784.878		549.181	328.716	505.791	904.939	789.979	588.199	474.8	586.95	553.783	0	887.642	471.997	270.07	363.067	332.488		528.527	853.841	772.929	1495.99	948.967	541.428	1006.59	676.968	379.259	659.343	1103.22	259.202	46.7525
34.261	1385.83	778.81	783.458	509.944	789.417	898.797	1197.73	1203.01	823.267	975.928	1291.61	659.963	1106.22	606.53	1189.68	1572.89	1413.65	968.602	805.995		550.951	335.184	490.02	894.954	759.706	564.555	489.256	571.642	535.86	0	881.348	498.899	254.432	357.16	308.454		559.311	876.288	769.213	1506.02	938.242	590.147	990.998	711.765	398.555	619.654	1118.71	250.551	27.9063
40.9574	3485.58	1815.61	1162.61	956.871	1748.87	2495.04	2379.88	2482.86	2169.2	2767.81	2392.31	1117.86	2580.49	952.172	2947.59	4008.34	2688.08	2230.62	1503.22		1293.18	883.755	842.557	1667.3	1051.09	1070.4	811.541	981.82	970.02	0	1849.93	1053.14	495.433	791.036	959.543		1507.38	1187.96	1396.13	2314.21	1604.18	1936.9	1765.75	995.582	806.798	996.588	1776.02	432.325	48.6348
47.5559	4277.55	2429.83	1489.14	1384.09	2166.36	3095.02	3089.65	3230.1	2857.15	3275.86	3425.97	1692.84	3220.21	1272.6	3634.28	4664.42	3494.1	2870.2	2087.54		1678.86	1098.72	1260.57	2142.4	1555.02	1340.82	1353.89	1495.53	1259.97	0	2248.47	1436.93	753.39	1066.87	1259.5		1573.95	1542.36	1589.31	2634.47	1946.99	2324.83	1960.53	1461.61	1095.45	1091.23	2079.89	751.284	8.73044
54.1597	4324.19	2531.77	1649.19	1492.55	2357.54	3244.24	3246.87	3344.05	2894.04	3292.89	3719.96	1894.35	3306.63	1424.96	3701.72	4664.8	3650.43	3015.75	2167.26		1817.82	1121.33	1438.94	2316.89	1740.76	1435.78	1464.37	1638.42	1419.56	0	2369.51	1589.12	803.073	1138.29	1357.44		1256.11	1321.25	1378.5	2550.17	1834.16	2007.08	1890.01	1377.17	1037	1046.84	2055.72	673.44	44.8577
60.7681	4360.6	2481.98	1687.7	1512.42	2394.43	3239.86	3207.31	3292.9	2792.88	3270.33	3769.66	1945.92	3266.77	1474.64	3686.75	4585.15	3639.34	3035.55	2191.57		1866.01	1110.94	1504.04	2453.28	1873.2	1471.25	1551.07	1643.6	1441.37	0	2326.39	1653.79	847.306	1168.93	1366.75		1032.51	1300.42	1292.06	2492.1	1724.65	1732	1738.01	1276.53	989.677	1034.61	1937.02	527.721	48.227
67.3659	4372.15	2452.39	1688.45	1502.15	2385.51	3194.78	3201.77	3241.37	2718.24	3224.67	3763.62	1951.24	3233.35	1472.89	3671.38	4533.34	3577.56	3004.05	2123.81		1810.3	1082.96	1515.74	2419.96	1903.77	1499.33	1509.47	1618.54	1443.62	0	2303.2	1618.97	830.515	1150.04	1353.91		952.552	1339.22	1262.63	2452.96	1678.58	1551.43	1699.76	1102.12	903.841	1000.46	1875.93	508.232	40.5419
73.9816	4237.83	2432.81	1685.99	1498.4	2341.99	3122.61	3147.26	3142.29	2684.2	3137.61	3684.69	1951.35	3160.35	1485.61	3605.81	4427.08	3490.78	2982.46	2078.67		1702.7	1055.62	1500.97	2418.74	1878.74	1471.77	1477.44	1521.76	1435.11	0	2262.26	1569.98	813.539	1140.47	1318.41		868.474	1336.53	1265.45	2472.31	1661.48	1498.25	1610.35	1101.83	857.615	999.365	1896.69	486.794	65.5722
80.589	4152.31	2472.77	1677.8	1458.75	2304.27	3096.43	3068.16	3130.17	2627.39	3087.78	3631.09	1947.3	3064.22	1485.83	3564.07	4382.59	3411.84	2925.79	2029.99		1684.15	1023.98	1437.08	2316.77	1872.33	1456.58	1458.7	1466.26	1379.97	0	2226.9	1449.13	795.068	1114.64	1291.51		870.362	1339.64	1258.1	2468.31	1657.86	1368.15	1575.69	1116.28	836.693	982.171	1854.7	488.083	61.4855
87.1878	4080.76	2375.27	1661.65	1407.92	2275.81	3034.11	2988.36	3104.71	2590.67	3037.66	3613.05	1949.29	3015.78	1487.96	3518.4	4312.93	3412.24	2906.69	1991.84		1690.52	961.145	1429.26	2209.43	1843.74	1420.47	1409.22	1417.11	1363.4	0	2206.9	1319.34	770.123	1072.61	1265.98		932.223	1370.12	1269.04	2456.85	1624.6	1368.15	1536.93	1152.01	863.756	982.86	1745.52	503.846	55.6796
93.7879	4061.48	2361.6	1678.42	1410.28	2247.88	3021.31	2953.8	3030.57	2554.83	3052.56	3590.45	1957.36	3052.19	1511.73	3498.84	4267.53	3352.42	2867.47	1940.86		1631.98	963.398	1409.4	2227.21	1870.47	1402.12	1367.73	1357.52	1347.43	0	2161.34	1367.52	737.439	1076.54	1248.34		972.878	1338.36	1301.89	2519.35	1609.6	1320.29	1534.24	1109.24	827.059	966.629	1646.82	534.907	55.6712
100.394	4018.54	2354.72	1693.67	1420.14	2236.71	3043.84	2883.06	2952.22	2524.96	3077.86	3554.52	1962.86	3037.13	1527.19	3523.49	4248.83	3321.1	2835.19	1932.88		1580.99	918.71	1362.7	2108.85	1798.06	1352.63	1339.04	1286.9	1313.35	0	2146.53	1315.25	746.347	1065.27	1237.72		1011.64	1287.3	1320.32	2532.17	1607.46	1305.46	1555.62	1142.95	799.026	988.743	1599.74	554.681	37.6441
107.028	4033.27	2390.83	1695.72	1394.43	2264.79	3067.82	2882.67	2972.28	2534.48	3114.81	3590.01	1976.45	3051.91	1515.14	3481.96	4236.5	3352.59	2845.57	1902.73		1570.1	912.727	1344	2056.59	1790.32	1338.59	1337.29	1248.86	1307.57	0	2104.13	1342.74	726.092	1060.01	1171.82		1044.46	1252.66	1354.86	2320.16	1586	1349.31	1570.96	1141.21	746.462	990.928	1576.5	581.804	41.3067
113.652	4045.36	2385.45	1710.34	1400.85	2264.82	3032.75	2930.66	2966.07	2550.9	3102.7	3613.74	2002.32	3069.76	1496.4	3450.59	4203.43	3357.58	2836.26	1893.86		1560.33	920.131	1335.85	2051.84	1788.82	1338.08	1314.65	1248.47	1282.03	0	2071.18	1344.13	719.104	1050.1	1153.48		1066.75	1228.06	1374.33	2471	1543.86	1393.99	1592.07	1143.02	793.796	995.651	1610.3	597.127	33.8166
120.368	2911.64	2128.75	1434.31	1172.07	2089.58	2585.54	2679.3	2513.26	2207.54	2902.15	3148.04	1888.46	2380.11	1384.3	2961.44	3405.22	3051.76	2347.15	1579.37		1351.06	784.57	1339.07	1831.89	1340.89	1122.75	1063.66	992.229	1203.66	0	1978.41	1245.64	621.266	864.4	941.648		1030.68	1285.76	1399.15	2472.14	1539.36	1564.04	1715.61	1328.81	997.448	1077.97	1608	604.329	66.5718
126.983	3655.89	2435.88	1596.91	1361.31	2397.98	3064.01	2922.96	2850.56	2488.97	3196.39	3469.63	2128.05	2769.52	1552.38	3515.78	4001.88	3294.39	2656.54	1759.53		1426.26	895.666	1403.71	2151.47	1572.47	1227.74	1162.18	1090.28	1277.64	0	2108.05	1343.19	690.482	919.022	1045.27		1011.44	1274.82	1435.83	2493.2	1599.54	1543.75	1695.29	1386.82	1008.79	1078.89	1638.71	636.859	17.0167
133.598	3935	2582.68	1719.14	1499.95	2561.16	3274.62	3071.9	3027.15	2593.51	3323.59	3750.93	2384.3	2988.02	1657.46	3725.7	4206.7	3519.63	2814.83	1863.39		1494.97	937.926	1441.02	2342	1662.54	1280.01	1205.79	1121.51	1326.71	0	2143.65	1413.3	741.531	976.748	1111.93		962.832	1269.95	1437.3	2477.45	1575.27	1577.19	1675.46	1368.78	1018.95	1062.88	1669.72	639.028	-5.39679
140.224	4015.02	2628.9	1767.63	1571.37	2614.79	3321.68	3092.6	3121.25	2632.15	3302.63	3940.15	2480.75	3137.19	1686.72	3735.25	4191.17	3602.68	2871.87	1902.93		1533.4	975.584	1443.6	2342.22	1691.57	1248.9	1260.13	1070.19	1331.43	0	2141.95	1426.36	742.798	1015.93	1150.43		955.856	1255.2	1457.77	2458.49	1547.2	1532.54	1674.38	1334.76	995.38	1049.31	1650.27	638.59	-0.670767
146.8	4046.54	2647.65	1757.32	1589.68	2634.78	3325.49	3219.94	3167.97	2622.14	3278.32	3974.76	2522.98	3197.64	1676.58	3699.27	4174.02	3590	2912.85	1900.56		1501.63	965.911	1406.46	2371.72	1714.27	1230.98	1214.24	1054.4	1303.15	0	2152.77	1460.73	751.677	995.865	1180.87		942.555	1237.74	1434.67	2466.84	1528.59	1529.42	1636.22	1279.07	980.064	1042.92	1647.57	667.742	-15.3591
153.507	3369.46	2242.21	1513.98	1364.82	2216.18	2946.84	2799.78	2642.38	2149.45	2844.89	3236.79	2126.92	2717.47	1436.14	3056.19	3508.81	2923.1	2505.89	1467.06		1109.68	769.232	1075.96	1784.7	1442.46	939.227	921.053	844.185	1069.43	0	1683.97	1180.62	640.872	813.197	955.374		629.68	902.959	993.184	2107.01	1093.63	1080.45	1274.04	960.347	754.818	756.634	1674.25	705.201	38.3346
160.11	3416.1	2264.23	1471.12	1373.31	2157.94	2930.08	2860.7	2665.84	2136.83	2856.67	3325.33	2123.39	2678.8	1341.8	2924.99	3433.26	2865.94	2575.47	1557.66		977.306	656.311	944.243	1686.78	1353.66	897.268	834.867	805.73	980.026	0	1561.74	1083.05	539.909	737.713	937.693		564.915	752.832	902.356	1758	965.491	948.459	1157.54	843.61	664.109	658.641	1639.71	588.53	26.8312
166.733	3496.8	2260.82	1461.54	1383.08	2133.37	2905.88	2898.47	2645.28	2121.42	2862.76	3353.34	2196.28	2655.63	1343.72	2858.79	3396.44	3362.72	2608.98	1555.6		944.469	634.61	944.667	1611.85	1331.03	888.709	801.411	804.937	954.52	0	1552.59	1124.43	533.371	730.295	935.413		564.282	715.481	864.387	1698.55	969.254	960.334	1162.26	830.366	644.203	650.102	1611.79	535.406	13.2889
173.346	3403.83	2224.11	1439.03	1359.18	2112.69	2881.47	2882.59	2631.93	2083.87	2855.86	3253.41	2161.75	2571.22	1298.57	2796.51	3380.54	3389.66	2595.18	1553.89		872.854	590.647	935.507	1563.65	1320.99	867.05	817.776	805.836	945.78	0	1520.71	1103.78	526.01	750.31	880.972		557.9	681.22	871.818	1669.95	978.439	888.874	1158.45	825.229	666.978	647.506	1595.87	553.228	2.99956
179.958	3396.36	2205.46	1428.32	1353.3	2085.75	2845.61	2894.36	2586.14	2014.92	2879.8	3665.85	2074.94	2580.01	1287.51	2765.67	3352.31	3442.05	2619.86	1545.15		926.826	584.379	964.496	1572.78	1352.22	849.43	795.2	782.763	951.894	0	1484.8	1110.29	518.944	743.431	902.572		577.623	664.477	856.432	1631.61	950.943	932.027	1172.14	805.481	649.718	641.02	1557.31	580.195	18.9315
186.57	3335.3	2161.07	1387.01	1326.79	2061.71	2789.62	2845.98	2532.73	1982.81	2846.75	3617.69	2033.27	2427.04	1270.2	2718.78	3309.71	3415.42	2618.63	1530.04		843.935	535.372	921.904	1492.69	1361.15	829.6	777	809.735	912.699	0	1260.41	1108.77	511.69	741.221	860.898		561.875	628.034	836.246	1603.9	932.022	864.35	1142.81	768.866	688.914	624.02	1544.3	570.474	10.2011
193.15	3292.81	2172.64	1357.5	1298.98	2046.34	2783.46	2839.86	2493.17	1939.49	2845.75	3638.35	2001.09	2400.89	1237.21	2708.32	3280.57	3401.93	2586.87	1520.18		785.423	511.487	916.206	1438.69	1348.4	792.484	751.648	794.042	901.538	0	1250.18	997.214	492.806	713.078	852.005		497.104	596.373	805.862	1564.35	922.565	882.557	1108.04	763.841	633.847	599.63	1480.66	519.033	22.5111
199.764	3198.01	2156.96	1339.27	1261.9	2006.84	2743.08	2795.31	2404.73	1895.33	2830.12	3621.55	2009.82	2338.56	1218.9	2672.95	3219.57	3362.92	2554.16	1486.63		641.992	473.28	854.434	1335.25	1327.6	763.8	733.596	748.846	874.539	0	1184.87	940.709	471.943	712.053	821.257		447.515	596.796	774.81	1493.74	863.134	828.442	1086.62	703.24	593.595	587.651	1426.16	495.794	50.8838
206.364	3162.89	2201.53	1341.29	1249.09	1981.89	2705.01	2766.87	2378.77	1852.74	2786.01	3629.95	1962.66	2311.97	1205.35	2624	3195.12	3330.73	2533.63	1468.45		601.185	459.157	873.255	1317.8	1288.47	746.164	699.06	731.401	875.496	0	1124.45	903.718	446.428	670.651	804.228		436.721	547.342	752.528	1474.81	874.595	808.017	1054.52	698.907	597.608	567.661	1348.03	480.791	33.7084
212.982	3115.49	2157.66	1339.24	1206.84	1953.92	2637.23	2725.53	2349.39	1830.41	2779.28	3580.64	2037.89	2290.92	1212.52	2601.02	3144.09	3242.35	2509.44	1458.23		560.634	439.718	830.07	1246.11	1281.72	725.612	702.51	717.455	857.164	0	1066.81	868.242	439.215	668.939	757.266		432.346	537.548	735.424	1393.59	835.687	764.307	1010.36	633.609	562.139	555.518	1303.32	465.247	36.6189
219.596	3079.49	2095.81	1300.45	1189.44	1952.14	2587.48	2695.21	2339.01	1793.77	2735.98	3524.25	2065.32	2288.25	1201.43	2587.17	3105.91	3235.07	2476.72	1441.72		497.219	411.006	791.824	1228.59	1250.39	683.531	662.285	670.748	837.757	0	1020.63	850.517	428.629	671.359	738.291		404.241	516.841	723.793	1364.91	823.234	788.9	989.475	607.87	565.07	530.982	1270.32	446.953	23.4263
226.217	3052.96	2086.36	1270.75	1163.6	1941.81	2539.49	2662.53	2311.18	1773.5	2718.38	3483.33	2066.58	2251.05	1194.57	2535.57	3081.01	3195.32	2452.54	1433.18		463.213	400.648	780.472	1206.98	1225.01	665.48	680.367	674.095	833.836	0	983.504	827.004	405.717	648.295	733.785		407.843	495.388	699.692	1296.34	779.063	744.898	963.646	602.438	539.536	522.908	1278.88	416.688	21.0597
PER (pmol/min)
Time	Group Name: unpublished data.5																				Group Name: P0																Group Name: P7
	B01	B02	B03	B04	B05	B06	B07	B08	B09	B10	B11	B12	C01	C02	C03	C04	C05	C07	C08		D01	D02	D03	D04	D05	D07	D08	D09	D10	D11	D12	E01	E02	E03	E04		F01	F02	F03	F04	F05	F06	F07	F08	F09	F10	F11	F12	G07
1.3364	0	0	0	0	0	0	0	0	0	0	0	0	0	0	0	0	0	0	0		0	0	0	0	0	0	0	0	0	0	0	0	0	0	0		0	0	0	0	0	0	0	0	0	0	0	0	0
7.93625	0	0	0	0	0	0	0	0	0	0	0	0	0	0	0	0	0	0	0		0	0	0	0	0	0	0	0	0	0	0	0	0	0	0		0	0	0	0	0	0	0	0	0	0	0	0	0
14.527	0	0	0	0	0	0	0	0	0	0	0	0	0	0	0	0	0	0	0		0	0	0	0	0	0	0	0	0	0	0	0	0	0	0		0	0	0	0	0	0	0	0	0	0	0	0	0
21.0925	0	0	0	0	0	0	0	0	0	0	0	0	0	0	0	0	0	0	0		0	0	0	0	0	0	0	0	0	0	0	0	0	0	0		0	0	0	0	0	0	0	0	0	0	0	0	0
27.6687	0	0	0	0	0	0	0	0	0	0	0	0	0	0	0	0	0	0	0		0	0	0	0	0	0	0	0	0	0	0	0	0	0	0		0	0	0	0	0	0	0	0	0	0	0	0	0
34.261	0	0	0	0	0	0	0	0	0	0	0	0	0	0	0	0	0	0	0		0	0	0	0	0	0	0	0	0	0	0	0	0	0	0		0	0	0	0	0	0	0	0	0	0	0	0	0
40.9574	0	0	0	0	0	0	0	0	0	0	0	0	0	0	0	0	0	0	0		0	0	0	0	0	0	0	0	0	0	0	0	0	0	0		0	0	0	0	0	0	0	0	0	0	0	0	0
47.5559	0	0	0	0	0	0	0	0	0	0	0	0	0	0	0	0	0	0	0		0	0	0	0	0	0	0	0	0	0	0	0	0	0	0		0	0	0	0	0	0	0	0	0	0	0	0	0
54.1597	0	0	0	0	0	0	0	0	0	0	0	0	0	0	0	0	0	0	0		0	0	0	0	0	0	0	0	0	0	0	0	0	0	0		0	0	0	0	0	0	0	0	0	0	0	0	0
60.7681	0	0	0	0	0	0	0	0	0	0	0	0	0	0	0	0	0	0	0		0	0	0	0	0	0	0	0	0	0	0	0	0	0	0		0	0	0	0	0	0	0	0	0	0	0	0	0
67.3659	0	0	0	0	0	0	0	0	0	0	0	0	0	0	0	0	0	0	0		0	0	0	0	0	0	0	0	0	0	0	0	0	0	0		0	0	0	0	0	0	0	0	0	0	0	0	0
73.9816	0	0	0	0	0	0	0	0	0	0	0	0	0	0	0	0	0	0	0		0	0	0	0	0	0	0	0	0	0	0	0	0	0	0		0	0	0	0	0	0	0	0	0	0	0	0	0
80.589	0	0	0	0	0	0	0	0	0	0	0	0	0	0	0	0	0	0	0		0	0	0	0	0	0	0	0	0	0	0	0	0	0	0		0	0	0	0	0	0	0	0	0	0	0	0	0
87.1878	0	0	0	0	0	0	0	0	0	0	0	0	0	0	0	0	0	0	0		0	0	0	0	0	0	0	0	0	0	0	0	0	0	0		0	0	0	0	0	0	0	0	0	0	0	0	0
93.7879	0	0	0	0	0	0	0	0	0	0	0	0	0	0	0	0	0	0	0		0	0	0	0	0	0	0	0	0	0	0	0	0	0	0		0	0	0	0	0	0	0	0	0	0	0	0	0
100.394	0	0	0	0	0	0	0	0	0	0	0	0	0	0	0	0	0	0	0		0	0	0	0	0	0	0	0	0	0	0	0	0	0	0		0	0	0	0	0	0	0	0	0	0	0	0	0
107.028	0	0	0	0	0	0	0	0	0	0	0	0	0	0	0	0	0	0	0		0	0	0	0	0	0	0	0	0	0	0	0	0	0	0		0	0	0	0	0	0	0	0	0	0	0	0	0
113.652	0	0	0	0	0	0	0	0	0	0	0	0	0	0	0	0	0	0	0		0	0	0	0	0	0	0	0	0	0	0	0	0	0	0		0	0	0	0	0	0	0	0	0	0	0	0	0
120.368	0	0	0	0	0	0	0	0	0	0	0	0	0	0	0	0	0	0	0		0	0	0	0	0	0	0	0	0	0	0	0	0	0	0		0	0	0	0	0	0	0	0	0	0	0	0	0
126.983	0	0	0	0	0	0	0	0	0	0	0	0	0	0	0	0	0	0	0		0	0	0	0	0	0	0	0	0	0	0	0	0	0	0		0	0	0	0	0	0	0	0	0	0	0	0	0
133.598	0	0	0	0	0	0	0	0	0	0	0	0	0	0	0	0	0	0	0		0	0	0	0	0	0	0	0	0	0	0	0	0	0	0		0	0	0	0	0	0	0	0	0	0	0	0	0
140.224	0	0	0	0	0	0	0	0	0	0	0	0	0	0	0	0	0	0	0		0	0	0	0	0	0	0	0	0	0	0	0	0	0	0		0	0	0	0	0	0	0	0	0	0	0	0	0
146.8	0	0	0	0	0	0	0	0	0	0	0	0	0	0	0	0	0	0	0		0	0	0	0	0	0	0	0	0	0	0	0	0	0	0		0	0	0	0	0	0	0	0	0	0	0	0	0
153.507	0	0	0	0	0	0	0	0	0	0	0	0	0	0	0	0	0	0	0		0	0	0	0	0	0	0	0	0	0	0	0	0	0	0		0	0	0	0	0	0	0	0	0	0	0	0	0
160.11	0	0	0	0	0	0	0	0	0	0	0	0	0	0	0	0	0	0	0		0	0	0	0	0	0	0	0	0	0	0	0	0	0	0		0	0	0	0	0	0	0	0	0	0	0	0	0
166.733	0	0	0	0	0	0	0	0	0	0	0	0	0	0	0	0	0	0	0		0	0	0	0	0	0	0	0	0	0	0	0	0	0	0		0	0	0	0	0	0	0	0	0	0	0	0	0
173.346	0	0	0	0	0	0	0	0	0	0	0	0	0	0	0	0	0	0	0		0	0	0	0	0	0	0	0	0	0	0	0	0	0	0		0	0	0	0	0	0	0	0	0	0	0	0	0
179.958	0	0	0	0	0	0	0	0	0	0	0	0	0	0	0	0	0	0	0		0	0	0	0	0	0	0	0	0	0	0	0	0	0	0		0	0	0	0	0	0	0	0	0	0	0	0	0
186.57	0	0	0	0	0	0	0	0	0	0	0	0	0	0	0	0	0	0	0		0	0	0	0	0	0	0	0	0	0	0	0	0	0	0		0	0	0	0	0	0	0	0	0	0	0	0	0
193.15	0	0	0	0	0	0	0	0	0	0	0	0	0	0	0	0	0	0	0		0	0	0	0	0	0	0	0	0	0	0	0	0	0	0		0	0	0	0	0	0	0	0	0	0	0	0	0
199.764	0	0	0	0	0	0	0	0	0	0	0	0	0	0	0	0	0	0	0		0	0	0	0	0	0	0	0	0	0	0	0	0	0	0		0	0	0	0	0	0	0	0	0	0	0	0	0
206.364	0	0	0	0	0	0	0	0	0	0	0	0	0	0	0	0	0	0	0		0	0	0	0	0	0	0	0	0	0	0	0	0	0	0		0	0	0	0	0	0	0	0	0	0	0	0	0
212.982	0	0	0	0	0	0	0	0	0	0	0	0	0	0	0	0	0	0	0		0	0	0	0	0	0	0	0	0	0	0	0	0	0	0		0	0	0	0	0	0	0	0	0	0	0	0	0
219.596	0	0	0	0	0	0	0	0	0	0	0	0	0	0	0	0	0	0	0		0	0	0	0	0	0	0	0	0	0	0	0	0	0	0		0	0	0	0	0	0	0	0	0	0	0	0	0
226.217	0	0	0	0	0	0	0	0	0	0	0	0	0	0	0	0	0	0	0		0	0	0	0	0	0	0	0	0	0	0	0	0	0	0		0	0	0	0	0	0	0	0	0	0	0	0	0
[truncated: 13 more columns]

## Sheet: Normalized Rate (Plates)
Unassigned Well	Unselected Well	OCR Data	ECAR Data	PER Data
OCR (pmol/min):														ECAR (mpH/min):														PER (pmol/min)
	Measurement 1														Measurement 1														Measurement 1
		1	2	3	4	5	6	7	8	9	10	11	12			1	2	3	4	5	6	7	8	9	10	11	12			1	2	3	4	5	6	7	8	9	10	11	12
	A	0	0	0	0	0	0	0	0	0	0	0	0		A	0	0	0	0	0	0	0	0	0	0	0	0		A	0	0	0	0	0	0	0	0	0	0	0	0
	B	10698.1	6055.2	5092.74	2794.85	5268.48	3864	7454.51	6707.52	6156.03	7430.16	8643.56	4296.69		B	1546	884.764	1070.51	671.733	1108.76	1049.38	1406.62	1453.41	1034.43	1057.58	1641.97	761.808		B	0	0	0	0	0	0	0	0	0	0	0	0
	C	6556.62	3653.09	6416.95	9818.17	8923.52	0	9590.78	4494.91	0	0	0	0		C	1282.49	833.899	1298.52	1710.21	1607.55	0	1245.27	950.612	0	0	0	0		C	0	0	0	0	0	0	0	0	0	0	0	0
	D	7248.92	3317.33	5182.61	5575.03	3776.8	0	3550.76	3379.24	6091.26	2771.45	0	5866.24		D	575.446	342.252	723.314	926.854	618.95	0	594.252	441.707	575.992	639.046	0	757.106		D	0	0	0	0	0	0	0	0	0	0	0	0
	E	3957.83	2366.64	3362.61	2670.67	0	0	0	0	0	0	0	0		E	585.492	303.34	494.457	488.468	0	0	0	0	0	0	0	0		E	0	0	0	0	0	0	0	0	0	0	0	0
	F	4486.99	6470.58	4146.83	7993.09	5727.42	5229.97	5292.85	4930.92	3462.62	4407.07	5182.97	3148.06		F	621.998	1130.31	962.62	1959.73	1306.47	742.274	1464.91	798.223	550.504	744.951	1160.05	316.518		F	0	0	0	0	0	0	0	0	0	0	0	0
	G	3956.18	5154.3	7042.81	6736.41	4229.13	7219.31	159.466	6144.12	7487.7	5554.54	9361.51	8473.86		G	3625.49	3343.01	3731.72	4822.63	2262.73	4832.48	98.5187	1142.49	1695.71	1412.47	1431.42	1304.88		G	0	0	0	0	0	0	0	0	0	0	0	0
	H	0	0	0	0	0	0	0	0	2816.91	10094.9	0	0		H	0	0	0	0	0	0	0	0	333.826	2389.2	0	0		H	0	0	0	0	0	0	0	0	0	0	0	0
	Measurement 2														Measurement 2														Measurement 2
		1	2	3	4	5	6	7	8	9	10	11	12			1	2	3	4	5	6	7	8	9	10	11	12			1	2	3	4	5	6	7	8	9	10	11	12
	A	0	0	0	0	0	0	0	0	0	0	0	0		A	0	0	0	0	0	0	0	0	0	0	0	0		A	0	0	0	0	0	0	0	0	0	0	0	0
	B	10250	5883.74	4721.01	2807.33	5030.12	3964.33	7119.31	6238.79	5729.18	6812.22	8490.67	4105.02		B	1348.1	721.611	868.897	485.568	757.242	864.964	1237.16	1087.76	725.494	960.025	1336.55	619.268		B	0	0	0	0	0	0	0	0	0	0	0	0
	C	6124.17	3484.5	6100.04	9372.34	8420.84	0	9272.64	4335.43	0	0	0	0		C	1124.88	617.762	1217.82	1672.97	1458.64	0	1009.1	791.672	0	0	0	0		C	0	0	0	0	0	0	0	0	0	0	0	0
	D	6525.81	2673.79	4272.97	5248.13	3530.18	0	3179.53	2839.39	5645.97	2620.04	0	5656.54		D	574.114	310.46	550.463	928.111	893.773	0	571.111	488.218	617.81	603.504	0	852.952		D	0	0	0	0	0	0	0	0	0	0	0	0
	E	3635.95	2090.69	3148.81	2473.85	0	0	0	0	0	0	0	0		E	398.682	215.076	355.795	344.828	0	0	0	0	0	0	0	0		E	0	0	0	0	0	0	0	0	0	0	0	0
	F	4109.38	6188.44	3985.05	7433.73	5494.03	4830.9	4883.75	4617.39	3094.87	4015.94	4850.07	2919.69		F	479.13	794.096	767.623	1540.8	957.505	511.146	981.064	692.417	460.849	681.816	1056.77	248.778		F	0	0	0	0	0	0	0	0	0	0	0	0
	G	3752.41	5044.77	6692.31	6418.26	3953.77	6837.59	398.255	5721.25	7338.26	5268.71	8850.41	8649.29		G	3719.39	3102	2984.06	4534.1	1941.79	4489.97	-35.6101	872.848	1407.87	1064	1137.91	1161.11		G	0	0	0	0	0	0	0	0	0	0	0	0
	H	0	0	0	0	0	0	0	0	2763.95	9565.01	0	0		H	0	0	0	0	0	0	0	0	266.947	2036.64	0	0		H	0	0	0	0	0	0	0	0	0	0	0	0
	Measurement 3														Measurement 3														Measurement 3
		1	2	3	4	5	6	7	8	9	10	11	12			1	2	3	4	5	6	7	8	9	10	11	12			1	2	3	4	5	6	7	8	9	10	11	12
	A	0	0	0	0	0	0	0	0	0	0	0	0		A	0	0	0	0	0	0	0	0	0	0	0	0		A	0	0	0	0	0	0	0	0	0	0	0	0
	B	10144.7	5816.25	4864.95	2747.37	4985.06	4012.89	7047.01	6247.1	5651.69	6720.22	8529.25	4081.15		B	1328.21	754.133	834.02	495.128	794.307	870.569	1189.47	1114.54	756.637	945.405	1277.78	645.695		B	0	0	0	0	0	0	0	0	0	0	0	0
	C	6023.7	3435.99	6035.28	9234.13	8371.47	0	9204.14	4310.87	0	0	0	0		C	1109.46	599.523	1234.93	1638.41	1406.11	0	969.119	789.397	0	0	0	0		C	0	0	0	0	0	0	0	0	0	0	0	0
	D	6394.47	2604.93	4074.86	5076.83	3393.52	0	3130.83	2845.6	5534.47	2597.46	0	5614.83		D	545.512	304.314	531.535	878.807	876.421	0	554.579	508.664	606.99	582.746	0	845.804		D	0	0	0	0	0	0	0	0	0	0	0	0
	E	3590.61	2061.36	3088.06	2416.43	0	0	0	0	0	0	0	0		E	455.815	221.01	338.531	333.498	0	0	0	0	0	0	0	0		E	0	0	0	0	0	0	0	0	0	0	0	0
	F	4090.28	6103.33	3927.45	7392.47	5415.51	4715.39	4876.89	4558.56	3076.89	3987.81	4768.11	2964.46		F	512.017	811.11	774.571	1536.66	983.968	551.984	991.435	687.753	357.28	664.47	1011.57	264.99		F	0	0	0	0	0	0	0	0	0	0	0	0
	G	3698.45	4960.54	6540.33	6349.84	3905.19	6719.07	434.047	5545.99	7365.84	5182.59	8843.24	8610.75		G	3776.4	3145.57	3021.42	4591.25	1941.64	4580.47	-9.67263	907.652	1427.38	1110.26	1159.9	1192.81		G	0	0	0	0	0	0	0	0	0	0	0	0
	H	0	0	0	0	0	0	0	0	2765.22	9564.45	0	0		H	0	0	0	0	0	0	0	0	292.399	2089.69	0	0		H	0	0	0	0	0	0	0	0	0	0	0	0
	Measurement 4														Measurement 4														Measurement 4
		1	2	3	4	5	6	7	8	9	10	11	12			1	2	3	4	5	6	7	8	9	10	11	12			1	2	3	4	5	6	7	8	9	10	11	12
	A	0	0	0	0	0	0	0	0	0	0	0	0		A	0	0	0	0	0	0	0	0	0	0	0	0		A	0	0	0	0	0	0	0	0	0	0	0	0
	B	10121	5802.86	4958.23	2741.9	4978.53	4115.55	6981.31	6295.75	5600.04	6685.66	8561.18	4073.48		B	1375.15	762.728	797.727	497.945	777.066	865.863	1180.95	1146.5	774.249	961.664	1276.49	661.029		B	0	0	0	0	0	0	0	0	0	0	0	0
	C	6032.8	3427.51	6020.07	9190.74	8370.85	0	9185.35	4312.03	0	0	0	0		C	1090.93	589.072	1225.37	1622.02	1418.07	0	965.291	784.301	0	0	0	0		C	0	0	0	0	0	0	0	0	0	0	0	0
	D	6470.97	2602.07	4119.93	5065.27	3414.33	0	3067.21	2833.47	5484.9	2581.08	0	5609.25		D	497.579	302.523	524.179	893.047	827.295	0	566.133	497.015	609.345	560.477	0	894.157		D	0	0	0	0	0	0	0	0	0	0	0	0
	E	3579.31	2053.18	3086.67	2413.31	0	0	0	0	0	0	0	0		E	473.182	246.871	367.568	349.83	0	0	0	0	0	0	0	0		E	0	0	0	0	0	0	0	0	0	0	0	0
	F	4087.14	6100.57	3920.8	7381.47	5397.64	4739.64	4820.98	4541.13	3085.55	3936.49	4701.26	2914.07		F	524.248	857.58	751.818	1483.78	936.303	496.691	982.953	660.186	399.666	683.589	1042.57	268.308		F	0	0	0	0	0	0	0	0	0	0	0	0
	G	3686.97	4968.9	6533.6	6318.37	3941.08	6721.16	475.915	5454.24	7422.08	5226.43	8855.94	8563.8		G	3791.4	3198.1	3003.33	4625.84	1915.96	4621.41	25.6963	933.857	1423.17	1119.81	1122.04	1212.02		G	0	0	0	0	0	0	0	0	0	0	0	0
	H	0	0	0	0	0	0	0	0	2763.08	9527.16	0	0		H	0	0	0	0	0	0	0	0	302.456	2080.66	0	0		H	0	0	0	0	0	0	0	0	0	0	0	0
	Measurement 5														Measurement 5														Measurement 5
		1	2	3	4	5	6	7	8	9	10	11	12			1	2	3	4	5	6	7	8	9	10	11	12			1	2	3	4	5	6	7	8	9	10	11	12
	A	0	0	0	0	0	0	0	0	0	0	0	0		A	0	0	0	0	0	0	0	0	0	0	0	0		A	0	0	0	0	0	0	0	0	0	0	0	0
	B	10107	5804.92	5052.77	2732.31	4975.31	4193.75	7067.76	6157.34	5627.53	6675.36	8552.22	4069.2		B	1388.52	786.876	764.196	507.113	799.224	866.631	1207.66	1119.71	800.807	954.414	1265.72	662.29		B	0	0	0	0	0	0	0	0	0	0	0	0
	C	6055.74	3428.67	5983.14	9169.92	8376.6	0	9176.72	4324.34	0	0	0	0		C	1080.46	610.524	1211.74	1604.97	1443.07	0	973.163	784.878	0	0	0	0		C	0	0	0	0	0	0	0	0	0	0	0	0
	D	6481.4	2675.69	4109.64	5082.24	3385.23	0	3103.21	2852.13	5464.79	2570.94	0	5624.42		D	549.181	328.716	505.791	904.939	789.979	0	588.199	474.8	586.95	553.783	0	887.642		D	0	0	0	0	0	0	0	0	0	0	0	0
	E	3593.8	2056.18	3087.67	2418.01	0	0	0	0	0	0	0	0		E	471.997	270.07	363.067	332.488	0	0	0	0	0	0	0	0		E	0	0	0	0	0	0	0	0	0	0	0	0
	F	4091.55	6102.59	3911.57	7385.17	5398.06	4737.53	4823.12	4545.71	3141.91	3940.85	4683.02	2922.92		F	528.527	853.841	772.929	1495.99	948.967	541.428	1006.59	676.968	379.259	659.343	1103.22	259.202		F	0	0	0	0	0	0	0	0	0	0	0	0
	G	3661.27	4975.66	6490.45	6292.56	3975.94	6683.03	493.373	5394.1	7554.71	5222.62	8922.97	8572.86		G	3812.21	3288.64	3002.41	4643.15	1900.7	4632.66	46.7525	961.719	1411.46	1137.38	1118.08	1213.91		G	0	0	0	0	0	0	0	0	0	0	0	0
	H	0	0	0	0	0	0	0	0	2792.93	9543.19	0	0		H	0	0	0	0	0	0	0	0	319.257	2020.05	0	0		H	0	0	0	0	0	0	0	0	0	0	0	0
	Measurement 6														Measurement 6														Measurement 6
		1	2	3	4	5	6	7	8	9	10	11	12			1	2	3	4	5	6	7	8	9	10	11	12			1	2	3	4	5	6	7	8	9	10	11	12
	A	0	0	0	0	0	0	0	0	0	0	0	0		A	0	0	0	0	0	0	0	0	0	0	0	0		A	0	0	0	0	0	0	0	0	0	0	0	0
	B	10100.6	5777.74	5147.52	2705.65	4963.1	4191.8	7122.35	6383.11	5673.68	6716.44	8558.85	4077.3		B	1385.83	778.81	783.458	509.944	789.417	898.797	1197.73	1203.01	823.267	975.928	1291.61	659.963		B	0	0	0	0	0	0	0	0	0	0	0	0
	C	6166.13	3423.91	5969.88	9157.89	8381.94	0	9146.93	4334.23	0	0	0	0		C	1106.22	606.53	1189.68	1572.89	1413.65	0	968.602	805.995	0	0	0	0		C	0	0	0	0	0	0	0	0	0	0	0	0
	D	6616.4	2892.96	4481.21	5027.82	3301.75	0	3201.84	2836.64	5518.5	2555.96	0	5634.01		D	550.951	335.184	490.02	894.954	759.706	0	564.555	489.256	571.642	535.86	0	881.348		D	0	0	0	0	0	0	0	0	0	0	0	0
	E	3608.12	2087.08	3109.54	2419.18	0	0	0	0	0	0	0	0		E	498.899	254.432	357.16	308.454	0	0	0	0	0	0	0	0		E	0	0	0	0	0	0	0	0	0	0	0	0
	F	4074.49	6081.5	3909.16	7387.27	5396.19	4742.46	4817.96	4501.64	3151.75	3901.2	4644.99	2894.2		F	559.311	876.288	769.213	1506.02	938.242	590.147	990.998	711.765	398.555	619.654	1118.71	250.551		F	0	0	0	0	0	0	0	0	0	0	0	0
	G	3659.75	4977.43	6515.41	6283.48	3984.87	6714.97	467.115	5315.43	7474.92	5201.01	8982.09	8470.8		G	3815.76	3283.35	2983.89	4685.38	1880.63	4667.3	27.9063	988.883	1438.88	1132.32	1137.75	1189.54		G	0	0	0	0	0	0	0	0	0	0	0	0
	H	0	0	0	0	0	0	0	0	2822.02	9518.52	0	0		H	0	0	0	0	0	0	0	0	320.749	2066.64	0	0		H	0	0	0	0	0	0	0	0	0	0	0	0
	Measurement 7														Measurement 7														Measurement 7
		1	2	3	4	5	6	7	8	9	10	11	12			1	2	3	4	5	6	7	8	9	10	11	12			1	2	3	4	5	6	7	8	9	10	11	12
	A	0	0	0	0	0	0	0	0	0	0	0	0		A	0	0	0	0	0	0	0	0	0	0	0	0		A	0	0	0	0	0	0	0	0	0	0	0	0
	B	4498.81	2997.38	2934.75	1865.43	3057.79	1827.72	4061.77	3643.76	2865.49	3011.15	4707.31	3232.71		B	3485.58	1815.61	1162.61	956.871	1748.87	2495.04	2379.88	2482.86	2169.2	2767.81	2392.31	1117.86		B	0	0	0	0	0	0	0	0	0	0	0	0
	C	3303.13	2736.7	3300.95	4294.04	4361.4	0	3770.17	2768	0	0	0	0		C	2580.49	952.172	2947.59	4008.34	2688.08	0	2230.62	1503.22	0	0	0	0		C	0	0	0	0	0	0	0	0	0	0	0	0
	D	3133.21	1311.79	3582.92	3454.75	2386.79	0	2046.93	1838.72	2480.86	2037.65	0	3408.96		D	1293.18	883.755	842.557	1667.3	1051.09	0	1070.4	811.541	981.82	970.02	0	1849.93		D	0	0	0	0	0	0	0	0	0	0	0	0
	E	2056.47	1409.55	1966.27	1391.19	0	0	0	0	0	0	0	0		E	1053.14	495.433	791.036	959.543	0	0	0	0	0	0	0	0		E	0	0	0	0	0	0	0	0	0	0	0	0
	F	2124.45	4848.39	2653.26	5753.24	3717.23	2353.83	3719.21	3624.56	2332.03	3037.18	3661.55	2364.22		F	1507.38	1187.96	1396.13	2314.21	1604.18	1936.9	1765.75	995.582	806.798	996.588	1776.02	432.325		F	0	0	0	0	0	0	0	0	0	0	0	0
	G	3569.88	4671.91	5912.43	5643.95	3621.44	6342.48	602.492	3904.39	5712.17	4221.13	5088.74	6208.18		G	3821	3894.78	3525.6	5495.12	2275.74	5318.51	48.6348	1763.53	2600.75	1676.32	2630.25	2309.18		G	0	0	0	0	0	0	0	0	0	0	0	0
	H	0	0	0	0	0	0	0	0	1519.37	5950.32	0	0		H	0	0	0	0	0	0	0	0	830.612	3995.67	0	0		H	0	0	0	0	0	0	0	0	0	0	0	0
	Measurement 8														Measurement 8														Measurement 8
		1	2	3	4	5	6	7	8	9	10	11	12			1	2	3	4	5	6	7	8	9	10	11	12			1	2	3	4	5	6	7	8	9	10	11	12
	A	0	0	0	0	0	0	0	0	0	0	0	0		A	0	0	0	0	0	0	0	0	0	0	0	0		A	0	0	0	0	0	0	0	0	0	0	0	0
	B	2655.31	1784.68	2131.55	1182.25	1946.04	1061.21	2385.36	2129.17	1491.1	1550.28	2417.21	2103.02		B	4277.55	2429.83	1489.14	1384.09	2166.36	3095.02	3089.65	3230.1	2857.15	3275.86	3425.97	1692.84		B	0	0	0	0	0	0	0	0	0	0	0	0
	C	2401.93	2001.3	1948.85	2343.41	2574.71	0	2053.65	1427.17	0	0	0	0		C	3220.21	1272.6	3634.28	4664.42	3494.1	0	2870.2	2087.54	0	0	0	0		C	0	0	0	0	0	0	0	0	0	0	0	0
	D	1621.09	750.21	2393.04	2125.06	1702.1	0	1318.86	851.982	1249.09	1413.72	0	2237.57		D	1678.86	1098.72	1260.57	2142.4	1555.02	0	1340.82	1353.89	1495.53	1259.97	0	2248.47		D	0	0	0	0	0	0	0	0	0	0	0	0
	E	1280.9	804.454	1051.02	761.835	0	0	0	0	0	0	0	0		E	1436.93	753.39	1066.87	1259.5	0	0	0	0	0	0	0	0		E	0	0	0	0	0	0	0	0	0	0	0	0
	F	1361.43	3428.07	1667.5	4366.05	2147.14	1209.99	2601.48	2467.5	1362.36	2202.23	2605.01	1451.35		F	1573.95	1542.36	1589.31	2634.47	1946.99	2324.83	1960.53	1461.61	1095.45	1091.23	2079.89	751.284		F	0	0	0	0	0	0	0	0	0	0	0	0
	G	3626.61	4363.29	5499.84	4739.23	3222.57	5891.41	685.98	2282.05	3871.6	3133.73	2534.07	3065.56		G	3783.43	4497.88	4318.26	5975.11	2741.55	5781.35	8.73044	2482.36	3061.92	2038.84	3381.74	3156.55		G	0	0	0	0	0	0	0	0	0	0	0	0
	H	0	0	0	0	0	0	0	0	870.845	3207.25	0	0		H	0	0	0	0	0	0	0	0	1059.82	4999.82	0	0		H	0	0	0	0	0	0	0	0	0	0	0	0
	Measurement 9														Measurement 9														Measurement 9
		1	2	3	4	5	6	7	8	9	10	11	12			1	2	3	4	5	6	7	8	9	10	11	12			1	2	3	4	5	6	7	8	9	10	11	12
	A	0	0	0	0	0	0	0	0	0	0	0	0		A	0	0	0	0	0	0	0	0	0	0	0	0		A	0	0	0	0	0	0	0	0	0	0	0	0
	B	2211.94	1513.16	1745.97	895.668	1395.42	813.219	2239.91	1606.1	1259.34	1365.22	1901.5	1469		B	4324.19	2531.77	1649.19	1492.55	2357.54	3244.24	3246.87	3344.05	2894.04	3292.89	3719.96	1894.35		B	0	0	0	0	0	0	0	0	0	0	0	0
	C	2077.77	1537.98	1476.9	1952.79	2130.61	0	1709.56	1082.07	0	0	0	0		C	3306.63	1424.96	3701.72	4664.8	3650.43	0	3015.75	2167.26	0	0	0	0		C	0	0	0	0	0	0	0	0	0	0	0	0
	D	1152.5	741.019	1709.33	1629.15	1276.45	0	1079.53	360.342	926.783	1105.46	0	1825.73		D	1817.82	1121.33	1438.94	2316.89	1740.76	0	1435.78	1464.37	1638.42	1419.56	0	2369.51		D	0	0	0	0	0	0	0	0	0	0	0	0
	E	939.567	553.956	791.433	478.415	0	0	0	0	0	0	0	0		E	1589.12	803.073	1138.29	1357.44	0	0	0	0	0	0	0	0		E	0	0	0	0	0	0	0	0	0	0	0	0
	F	1186.47	2696.24	1264.21	3631.91	1622.07	1030.05	2032.65	1809.35	949.868	1653.19	1991.57	910.61		F	1256.11	1321.25	1378.5	2550.17	1834.16	2007.08	1890.01	1377.17	1037	1046.84	2055.72	673.44		F	0	0	0	0	0	0	0	0	0	0	0	0
	G	3584.26	3938.06	4694.3	4032.97	2817.88	5385.62	727.404	1682.04	2653.16	2445.88	1935.46	2362.58		G	3787.68	4813.82	4814.28	6207.91	3065.07	6007.01	44.8577	2473.14	3127.85	2133.39	3344.02	2587.49		G	0	0	0	0	0	0	0	0	0	0	0	0
	H	0	0	0	0	0	0	0	0	649.613	2358.52	0	0		H	0	0	0	0	0	0	0	0	989	4261.93	0	0		H	0	0	0	0	0	0	0	0	0	0	0	0
	Measurement 10														Measurement 10														Measurement 10
		1	2	3	4	5	6	7	8	9	10	11	12			1	2	3	4	5	6	7	8	9	10	11	12			1	2	3	4	5	6	7	8	9	10	11	12
	A	0	0	0	0	0	0	0	0	0	0	0	0		A	0	0	0	0	0	0	0	0	0	0	0	0		A	0	0	0	0	0	0	0	0	0	0	0	0
	B	1995.23	1389.8	1503.59	765.408	1186.12	804.245	2074.02	1402.07	1170.71	1288.02	1776.18	1174.13		B	4360.6	2481.98	1687.7	1512.42	2394.43	3239.86	3207.31	3292.9	2792.88	3270.33	3769.66	1945.92		B	0	0	0	0	0	0	0	0	0	0	0	0
	C	1849.54	1270.02	1307.21	1825.33	1874.7	0	1572.4	981.695	0	0	0	0		C	3266.77	1474.64	3686.75	4585.15	3639.34	0	3035.55	2191.57	0	0	0	0		C	0	0	0	0	0	0	0	0	0	0	0	0
	D	857.833	533.936	1374.66	1369.98	982.36	0	917.103	164.38	779.885	935.139	0	1637.73		D	1866.01	1110.94	1504.04	2453.28	1873.2	0	1471.25	1551.07	1643.6	1441.37	0	2326.39		D	0	0	0	0	0	0	0	0	0	0	0	0
	E	742.908	452.97	683.222	329.544	0	0	0	0	0	0	0	0		E	1653.79	847.306	1168.93	1366.75	0	0	0	0	0	0	0	0		E	0	0	0	0	0	0	0	0	0	0	0	0
	F	1180.73	2354.49	1125.31	3282.98	1416.68	999.632	1766.06	1472.43	882.116	1446.85	1688.92	791.258		F	1032.51	1300.42	1292.06	2492.1	1724.65	1732	1738.01	1276.53	989.677	1034.61	1937.02	527.721		F	0	0	0	0	0	0	0	0	0	0	0	0
	G	3133.03	3406.56	3830.68	3523.7	2420.81	4694.67	744.472	1455.38	2069.45	2127.96	1771.63	2269.36		G	3787.63	4913.62	4977.28	6291.14	3223.94	5999.55	48.227	2262.69	2956.13	2094.28	3292.58	2115.13		G	0	0	0	0	0	0	0	0	0	0	0	0
	H	0	0	0	0	0	0	0	0	708.536	2101.73	0	0		H	0	0	0	0	0	0	0	0	890.057	3579.48	0	0		H	0	0	0	0	0	0	0	0	0	0	0	0
	Measurement 11														Measurement 11														Measurement 11
		1	2	3	4	5	6	7	8	9	10	11	12			1	2	3	4	5	6	7	8	9	10	11	12			1	2	3	4	5	6	7	8	9	10	11	12
	A	0	0	0	0	0	0	0	0	0	0	0	0		A	0	0	0	0	0	0	0	0	0	0	0	0		A	0	0	0	0	0	0	0	0	0	0	0	0
	B	1931.18	1335.78	1353.63	691.69	1090.57	853.344	2091.65	1289.75	1129.69	1242.52	1735.92	1050.99		B	4372.15	2452.39	1688.45	1502.15	2385.51	3194.78	3201.77	3241.37	2718.24	3224.67	3763.62	1951.24		B	0	0	0	0	0	0	0	0	0	0	0	0
	C	1735.56	1108.36	1189.09	1753.79	1787.98	0	1476.71	936.044	0	0	0	0		C	3233.35	1472.89	3671.38	4533.34	3577.56	0	3004.05	2123.81	0	0	0	0		C	0	0	0	0	0	0	0	0	0	0	0	0
	D	756.895	544.138	1154.92	1183.18	758.992	0	899.181	67.8173	699.298	837.933	0	1550.47		D	1810.3	1082.96	1515.74	2419.96	1903.77	0	1499.33	1509.47	1618.54	1443.62	0	2303.2		D	0	0	0	0	0	0	0	0	0	0	0	0
	E	618.73	397.252	623.861	230.334	0	0	0	0	0	0	0	0		E	1618.97	830.515	1150.04	1353.91	0	0	0	0	0	0	0	0		E	0	0	0	0	0	0	0	0	0	0	0	0
	F	1274.05	2344.86	1121.3	3166.02	1388.89	1038.83	1605.7	1338.14	852.987	1399.07	1577.87	817.99		F	952.552	1339.22	1262.63	2452.96	1678.58	1551.43	1699.76	1102.12	903.841	1000.46	1875.93	508.232		F	0	0	0	0	0	0	0	0	0	0	0	0
	G	2729.08	3041.5	3294.79	3215.36	2086.58	4140.47	755.235	1312.32	1887.28	1858.39	1734.2	2231.25		G	3790.79	4795.08	4943.3	6190.57	3193.61	5931.22	40.5419	2000.55	2732.79	2024.69	3158.03	2015.05		G	0	0	0	0	0	0	0	0	0	0	0	0
	H	0	0	0	0	0	0	0	0	666.173	2045.66	0	0		H	0	0	0	0	0	0	0	0	855.615	3425.13	0	0		H	0	0	0	0	0	0	0	0	0	0	0	0
	Measurement 12														Measurement 12														Measurement 12
		1	2	3	4	5	6	7	8	9	10	11	12			1	2	3	4	5	6	7	8	9	10	11	12			1	2	3	4	5	6	7	8	9	10	11	12
	A	0	0	0	0	0	0	0	0	0	0	0	0		A	0	0	0	0	0	0	0	0	0	0	0	0		A	0	0	0	0	0	0	0	0	0	0	0	0
	B	1918.28	1317.04	1331.44	639.442	1050.4	731.439	2066.31	1231.35	1137.84	1249.69	1730.2	1002.82		B	4237.83	2432.81	1685.99	1498.4	2341.99	3122.61	3147.26	3142.29	2684.2	3137.61	3684.69	1951.35		B	0	0	0	0	0	0	0	0	0	0	0	0
	C	1701.75	982.962	1156.85	1735.23	1785.53	0	1435.55	925	0	0	0	0		C	3160.35	1485.61	3605.81	4427.08	3490.78	0	2982.46	2078.67	0	0	0	0		C	0	0	0	0	0	0	0	0	0	0	0	0
	D	697.457	584.109	1131.24	1034.4	570.425	0	887.361	41.4653	654.016	759.665	0	1502.47		D	1702.7	1055.62	1500.97	2418.74	1878.74	0	1471.77	1477.44	1521.76	1435.11	0	2262.26		D	0	0	0	0	0	0	0	0	0	0	0	0
	E	561.734	360.815	594.954	190.357	0	0	0	0	0	0	0	0		E	1569.98	813.539	1140.47	1318.41	0	0	0	0	0	0	0	0		E	0	0	0	0	0	0	0	0	0	0	0	0
	F	1444.62	2649.99	1173.72	3154.89	1535.44	1101.76	1490.82	1318.88	937.798	1419.94	1557.26	853.9		F	868.474	1336.53	1265.45	2472.31	1661.48	1498.25	1610.35	1101.83	857.615	999.365	1896.69	486.794		F	0	0	0	0	0	0	0	0	0	0	0	0
	G	2424.01	2789.4	3021.17	2973.4	1948.16	3818.05	754.139	1246.65	1721.7	1696.52	1799.95	2507.24		G	3769.99	4643.76	4710	5947.51	3166.65	5781.28	65.5722	1907.67	2672.03	1925.16	2950.07	1966.26		G	0	0	0	0	0	0	0	0	0	0	0	0
	H	0	0	0	0	0	0	0	0	769.002	2158.67	0	0		H	0	0	0	0	0	0	0	0	807.523	3367.48	0	0		H	0	0	0	0	0	0	0	0	0	0	0	0
	Measurement 13														Measurement 13														Measurement 13
		1	2	3	4	5	6	7	8	9	10	11	12			1	2	3	4	5	6	7	8	9	10	11	12			1	2	3	4	5	6	7	8	9	10	11	12
	A	0	0	0	0	0	0	0	0	0	0	0	0		A	0	0	0	0	0	0	0	0	0	0	0	0		A	0	0	0	0	0	0	0	0	0	0	0	0
	B	1977.73	1365.2	1299.51	620.474	1021.55	862.416	2104.97	1222.66	1108.31	1263.09	1707.48	991.513		B	4152.31	2472.77	1677.8	1458.75	2304.27	3096.43	3068.16	3130.17	2627.39	3087.78	3631.09	1947.3		B	0	0	0	0	0	0	0	0	0	0	0	0
	C	1707.71	938.678	1141.17	1777.57	1869.08	0	1453.33	948.873	0	0	0	0		C	3064.22	1485.83	3564.07	4382.59	3411.84	0	2925.79	2029.99	0	0	0	0		C	0	0	0	0	0	0	0	0	0	0	0	0
	D	727.558	584.377	1104.41	952.727	561.269	0	861.713	13.3194	658.388	702.347	0	1448.97		D	1684.15	1023.98	1437.08	2316.77	1872.33	0	1456.58	1458.7	1466.26	1379.97	0	2226.9		D	0	0	0	0	0	0	0	0	0	0	0	0
	E	549.008	363.569	598.987	183.96	0	0	0	0	0	0	0	0		E	1449.13	795.068	1114.64	1291.51	0	0	0	0	0	0	0	0		E	0	0	0	0	0	0	0	0	0	0	0	0
	F	1669.42	3215.84	1299.99	3279.97	1788.14	1274.81	1461.44	1415.63	1046.62	1478.05	1599.76	929.153		F	870.362	1339.64	1258.1	2468.31	1657.86	1368.15	1575.69	1116.28	836.693	982.171	1854.7	488.083		F	0	0	0	0	0	0	0	0	0	0	0	0
	G	2245.44	2658.44	2900.52	2895.27	1858.33	3667.03	774.246	1263.5	1624.02	1636.54	1949.49	3054.71		G	3744.03	4401.43	4484.05	5799.64	3080.61	5633.65	61.4855	1931.42	2724.77	1895.34	2817.29	1992.34		G	0	0	0	0	0	0	0	0	0	0	0	0
	H	0	0	0	0	0	0	0	0	665.257	2390.14	0	0		H	0	0	0	0	0	0	0	0	828.972	3145.77	0	0		H	0	0	0	0	0	0	0	0	0	0	0	0
	Measurement 14														Measurement 14														Measurement 14
		1	2	3	4	5	6	7	8	9	10	11	12			1	2	3	4	5	6	7	8	9	10	11	12			1	2	3	4	5	6	7	8	9	10	11	12
	A	0	0	0	0	0	0	0	0	0	0	0	0		A	0	0	0	0	0	0	0	0	0	0	0	0		A	0	0	0	0	0	0	0	0	0	0	0	0
	B	2065.91	1386.25	1287.37	631.988	1029.43	1020.66	2119.18	1228.62	1061.22	1304.18	1683.11	1016.3		B	4080.76	2375.27	1661.65	1407.92	2275.81	3034.11	2988.36	3104.71	2590.67	3037.66	3613.05	1949.29		B	0	0	0	0	0	0	0	0	0	0	0	0
	C	1709.58	925.815	1169.55	1876.73	1992.24	0	1514.05	1007.14	0	0	0	0		C	3015.78	1487.96	3518.4	4312.93	3412.24	0	2906.69	1991.84	0	0	0	0		C	0	0	0	0	0	0	0	0	0	0	0	0
	D	848.092	405.75	1125.88	962.72	621.922	0	833.394	-1.55373	673.998	637.868	0	1485.33		D	1690.52	961.145	1429.26	2209.43	1843.74	0	1420.47	1409.22	1417.11	1363.4	0	2206.9		D	0	0	0	0	0	0	0	0	0	0	0	0
	E	579.026	383.216	618.771	195.944	0	0	0	0	0	0	0	0		E	1319.34	770.123	1072.61	1265.98	0	0	0	0	0	0	0	0		E	0	0	0	0	0	0	0	0	0	0	0	0
	F	1938.32	3928.65	1494.68	3531.83	2129.46	1537.08	1558.32	1579.95	1197.83	1581.88	1754.53	1087.47		F	932.223	1370.12	1269.04	2456.85	1624.6	1368.15	1536.93	1152.01	863.756	982.86	1745.52	503.846		F	0	0	0	0	0	0	0	0	0	0	0	0
	G	2180.31	2662.79	2893.53	2834.88	1831.14	3645.78	817.087	1391.13	1749.84	1678.2	2174.9	3893.72		G	3700.89	4576.28	4437.69	5598.94	3000.87	5456.11	55.6796	1874.86	2728.73	1874.14	2595.04	2041.15		G	0	0	0	0	0	0	0	0	0	0	0	0
	H	0	0	0	0	0	0	0	0	839.006	2779.97	0	0		H	0	0	0	0	0	0	0	0	815.897	2961.52	0	0		H	0	0	0	0	0	0	0	0	0	0	0	0
	Measurement 15														Measurement 15														Measurement 15
		1	2	3	4	5	6	7	8	9	10	11	12			1	2	3	4	5	6	7	8	9	10	11	12			1	2	3	4	5	6	7	8	9	10	11	12
	A	0	0	0	0	0	0	0	0	0	0	0	0		A	0	0	0	0	0	0	0	0	0	0	0	0		A	0	0	0	0	0	0	0	0	0	0	0	0
	B	2162.8	1477.91	1447.63	637.132	1038.26	984.816	2263.8	1269.02	1219	1428.08	1786.73	1038.36		B	4061.48	2361.6	1678.42	1410.28	2247.88	3021.31	2953.8	3030.57	2554.83	3052.56	3590.45	1957.36		B	0	0	0	0	0	0	0	0	0	0	0	0
	C	1831.69	910.07	1180.42	1983.34	2104.68	0	1521.93	1055.99	0	0	0	0		C	3052.19	1511.73	3498.84	4267.53	3352.42	0	2867.47	1940.86	0	0	0	0		C	0	0	0	0	0	0	0	0	0	0	0	0
	D	864.056	702.532	1126.33	906.393	528.288	0	901.242	38.88	713.41	665.684	0	1513.76		D	1631.98	963.398	1409.4	2227.21	1870.47	0	1402.12	1367.73	1357.52	1347.43	0	2161.34		D	0	0	0	0	0	0	0	0	0	0	0	0
	E	572.476	367.575	619.949	178.827	0	0	0	0	0	0	0	0		E	1367.52	737.439	1076.54	1248.34	0	0	0	0	0	0	0	0		E	0	0	0	0	0	0	0	0	0	0	0	0
	F	2221.9	4571.98	1712.96	3869.93	2495.97	1734.71	1710.67	1794.67	1376.19	1725.36	1952.75	1259.76		F	972.878	1338.36	1301.89	2519.35	1609.6	1320.29	1534.24	1109.24	827.059	966.629	1646.82	534.907		F	0	0	0	0	0	0	0	0	0	0	0	0
	G	2155.11	2654.16	2902.21	2837.13	1818.06	3627.94	819.824	1516.49	1917.34	1684.05	2401.86	4717.83		G	3660.89	4577.34	4377.4	5482.23	2876.62	5201.1	55.6712	1843.61	2738.8	1872.49	2562.86	2087.64		G	0	0	0	0	0	0	0	0	0	0	0	0
	H	0	0	0	0	0	0	0	0	721.326	3199.52	0	0		H	0	0	0	0	0	0	0	0	840.995	2932.52	0	0		H	0	0	0	0	0	0	0	0	0	0	0	0
	Measurement 16														Measurement 16														Measurement 16
		1	2	3	4	5	6	7	8	9	10	11	12			1	2	3	4	5	6	7	8	9	10	11	12			1	2	3	4	5	6	7	8	9	10	11	12
	A	0	0	0	0	0	0	0	0	0	0	0	0		A	0	0	0	0	0	0	0	0	0	0	0	0		A	0	0	0	0	0	0	0	0	0	0	0	0
	B	2315.79	1513.72	1493.17	678.597	1066.47	1187.19	2289	1333.93	1215.11	1478.09	1826.73	1102.04		B	4018.54	2354.72	1693.67	1420.14	2236.71	3043.84	2883.06	2952.22	2524.96	3077.86	3554.52	1962.86		B	0	0	0	0	0	0	0	0	0	0	0	0
	C	1796.37	939.747	1274.93	2145.98	2272.13	0	1621.45	1131.53	0	0	0	0		C	3037.13	1527.19	3523.49	4248.83	3321.1	0	2835.19	1932.88	0	0	0	0		C	0	0	0	0	0	0	0	0	0	0	0	0
	D	856.397	442.015	1018.45	971.796	605.931	0	913.182	78.6028	756.826	663.938	0	1553.22		D	1580.99	918.71	1362.7	2108.85	1798.06	0	1352.63	1339.04	1286.9	1313.35	0	2146.53		D	0	0	0	0	0	0	0	0	0	0	0	0
	E	593.123	394.074	665.553	198.712	0	0	0	0	0	0	0	0		E	1315.25	746.347	1065.27	1237.72	0	0	0	0	0	0	0	0		E	0	0	0	0	0	0	0	0	0	0	0	0
	F	2521.75	4957.46	1971.26	4304.01	2934.38	2000.23	1971.88	2094.8	1554.3	1894.36	2229.47	1490.98		F	1011.64	1287.3	1320.32	2532.17	1607.46	1305.46	1555.62	1142.95	799.026	988.743	1599.74	554.681		F	0	0	0	0	0	0	0	0	0	0	0	0
	G	2171.19	2715.92	2973.68	2906.98	1839.19	3665.24	898.488	1614.26	2186.44	1801.71	2685.91	5702.16		G	3608.51	4484.33	4246.28	5421.2	2724.91	5030.82	37.6441	1864.16	2708.11	1873.52	2514.48	2128.54		G	0	0	0	0	0	0	0	0	0	0	0	0
	H	0	0	0	0	0	0	0	0	900.542	3613.13	0	0		H	0	0	0	0	0	0	0	0	820.128	2999.94	0	0		H	0	0	0	0	0	0	0	0	0	0	0	0
	Measurement 17														Measurement 17														Measurement 17
		1	2	3	4	5	6	7	8	9	10	11	12			1	2	3	4	5	6	7	8	9	10	11	12			1	2	3	4	5	6	7	8	9	10	11	12
	A	0	0	0	0	0	0	0	0	0	0	0	0		A	0	0	0	0	0	0	0	0	0	0	0	0		A	0	0	0	0	0	0	0	0	0	0	0	0
	B	2477.56	1601.8	1593.22	717.957	1102.81	1266.75	2431.38	1402.93	1273.84	1581.91	1896.39	1172.94		B	4033.27	2390.83	1695.72	1394.43	2264.79	3067.82	2882.67	2972.28	2534.48	3114.81	3590.01	1976.45		B	0	0	0	0	0	0	0	0	0	0	0	0
	C	1926.32	986.503	1351.58	2313.07	2422.11	0	1718.36	1205.24	0	0	0	0		C	3051.91	1515.14	3481.96	4236.5	3352.59	0	2845.57	1902.73	0	0	0	0		C	0	0	0	0	0	0	0	0	0	0	0	0
	D	1012.35	524.772	1100.22	987.215	617.228	0	916.894	126.491	820.919	676.478	0	1604.47		D	1570.1	912.727	1344	2056.59	1790.32	0	1338.59	1337.29	1248.86	1307.57	0	2104.13		D	0	0	0	0	0	0	0	0	0	0	0	0
	E	628.79	419.262	725.202	203.92	0	0	0	0	0	0	0	0		E	1342.74	726.092	1060.01	1171.82	0	0	0	0	0	0	0	0		E	0	0	0	0	0	0	0	0	0	0	0	0
	F	2798.69	5031.46	2234.33	4500.11	3284.54	2281.65	2256.1	2440.3	1762.55	2049.95	2507.11	1725.72		F	1044.46	1252.66	1354.86	2320.16	1586	1349.31	1570.96	1141.21	746.462	990.928	1576.5	581.804		F	0	0	0	0	0	0	0	0	0	0	0	0
	G	2210.43	2798.16	3096.25	2960.95	1925.5	3826.28	890.005	1719.76	2455.37	1983.24	2994.18	6267.1		G	3589.04	4467.49	4148.18	5339.48	2648.99	4848.23	41.3067	1885.32	2684.63	1848.72	2601.29	2162.29		G	0	0	0	0	0	0	0	0	0	0	0	0
	H	0	0	0	0	0	0	0	0	941.623	4259.48	0	0		H	0	0	0	0	0	0	0	0	813.813	3040.88	0	0		H	0	0	0	0	0	0	0	0	0	0	0	0
	Measurement 18														Measurement 18														Measurement 18
		1	2	3	4	5	6	7	8	9	10	11	12			1	2	3	4	5	6	7	8	9	10	11	12			1	2	3	4	5	6	7	8	9	10	11	12
	A	0	0	0	0	0	0	0	0	0	0	0	0		A	0	0	0	0	0	0	0	0	0	0	0	0		A	0	0	0	0	0	0	0	0	0	0	0	0
	B	2672.75	1740.47	1700.72	768.932	1160.84	1393.37	2595.71	1491.87	1352.89	1693.77	1973.47	1263.66		B	4045.36	2385.45	1710.34	1400.85	2264.82	3032.75	2930.66	2966.07	2550.9	3102.7	3613.74	2002.32		B	0	0	0	0	0	0	0	0	0	0	0	0
	C	2081.16	1049.94	1458.59	2480.36	2558.05	0	1855.48	1286.28	0	0	0	0		C	3069.76	1496.4	3450.59	4203.43	3357.58	0	2836.26	1893.86	0	0	0	0		C	0	0	0	0	0	0	0	0	0	0	0	0
	D	1159.44	766.214	1390.08	1036.25	666.11	0	1020.03	227.111	876.505	718.472	0	1655.31		D	1560.33	920.131	1335.85	2051.84	1788.82	0	1338.08	1314.65	1248.47	1282.03	0	2071.18		D	0	0	0	0	0	0	0	0	0	0	0	0
	E	679.309	454.107	781.532	245.199	0	0	0	0	0	0	0	0		E	1344.13	719.104	1050.1	1153.48	0	0	0	0	0	0	0	0		E	0	0	0	0	0	0	0	0	0	0	0	0
	F	3075.08	4975.53	2479.06	5180.5	3533.2	2556.73	2578.24	2805.01	1905.26	2214.87	2844.04	1958.93		F	1066.75	1228.06	1374.33	2471	1543.86	1393.99	1592.07	1143.02	793.796	995.651	1610.3	597.127		F	0	0	0	0	0	0	0	0	0	0	0	0
	G	2276.93	2891.54	3261	3084.67	2037.73	4099.65	944.608	1852.2	2716.95	2211.8	3338.53	6481.13		G	3510.78	4365.69	4042.98	5237.9	2571.26	4731.47	33.8166	1898.6	2739.72	1823.05	2632.73	2133.02		G	0	0	0	0	0	0	0	0	0	0	0	0
	H	0	0	0	0	0	0	0	0	945.924	4993.8	0	0		H	0	0	0	0	0	0	0	0	834.791	3086.48	0	0		H	0	0	0	0	0	0	0	0	0	0	0	0
	Measurement 19														Measurement 19														Measurement 19
		1	2	3	4	5	6	7	8	9	10	11	12			1	2	3	4	5	6	7	8	9	10	11	12			1	2	3	4	5	6	7	8	9	10	11	12
	A	0	0	0	0	0	0	0	0	0	0	0	0		A	0	0	0	0	0	0	0	0	0	0	0	0		A	0	0	0	0	0	0	0	0	0	0	0	0
	B	7074.7	4872.35	3650.31	2005.52	3930.06	3169.62	6175.52	4686.76	4804.02	6804.4	8235.3	3734.47		B	2911.64	2128.75	1434.31	1172.07	2089.58	2585.54	2679.3	2513.26	2207.54	2902.15	3148.04	1888.46		B	0	0	0	0	0	0	0	0	0	0	0	0
	C	4891.42	2889.99	4689.25	7358.2	7343.97	0	8780.11	3386.26	0	0	0	0		C	2380.11	1384.3	2961.44	3405.22	3051.76	0	2347.15	1579.37	0	0	0	0		C	0	0	0	0	0	0	0	0	0	0	0	0
	D	5723.43	1896.16	4273.69	3952.15	2770.32	0	2804.37	2404.6	3628.48	2336.25	0	5371.3		D	1351.06	784.57	1339.07	1831.89	1340.89	0	1122.75	1063.66	992.229	1203.66	0	1978.41		D	0	0	0	0	0	0	0	0	0	0	0	0
	E	2702.35	1580.01	2714.29	1501.63	0	0	0	0	0	0	0	0		E	1245.64	621.266	864.4	941.648	0	0	0	0	0	0	0	0		E	0	0	0	0	0	0	0	0	0	0	0	0
	F	3522.54	4662.03	3293.43	6223.71	4889.81	4490.1	3813.16	3853.82	2845.13	3338.19	3817.27	2676.2		F	1030.68	1285.76	1399.15	2472.14	1539.36	1564.04	1715.61	1328.81	997.448	1077.97	1608	604.329		F	0	0	0	0	0	0	0	0	0	0	0	0
	G	3669.52	5088.42	6727.7	6258.64	3755.36	6727.83	1020.86	4245.8	6166.29	4642.02	8209.17	7282.55		G	3298.56	4284.48	4343.54	5217.45	2499.71	4309.83	66.5718	2331.55	2806.44	2126.88	2992.58	2266.62		G	0	0	0	0	0	0	0	0	0	0	0	0
	H	0	0	0	0	0	0	0	0	3464.72	8656.77	0	0		H	0	0	0	0	0	0	0	0	890.328	3169.86	0	0		H	0	0	0	0	0	0	0	0	0	0	0	0
	Measurement 20														Measurement 20														Measurement 20
		1	2	3	4	5	6	7	8	9	10	11	12			1	2	3	4	5	6	7	8	9	10	11	12			1	2	3	4	5	6	7	8	9	10	11	12
	A	0	0	0	0	0	0	0	0	0	0	0	0		A	0	0	0	0	0	0	0	0	0	0	0	0		A	0	0	0	0	0	0	0	0	0	0	0	0
	B	7076.62	4743.49	3469.42	1850.44	3681.5	3009.86	6001.39	4041.79	4375.89	6529.91	7040.3	3635.95		B	3655.89	2435.88	1596.91	1361.31	2397.98	3064.01	2922.96	2850.56	2488.97	3196.39	3469.63	2128.05		B	0	0	0	0	0	0	0	0	0	0	0	0
	C	4725.91	2696.41	4481.54	6903.86	6824.9	0	7773.4	3207.58	0	0	0	0		C	2769.52	1552.38	3515.78	4001.88	3294.39	0	2656.54	1759.53	0	0	0	0		C	0	0	0	0	0	0	0	0	0	0	0	0
	D	4884.46	1829.35	4133.91	3886.55	2683.95	0	2549.15	2005.16	3085.2	2229.78	0	5335.05		D	1426.26	895.666	1403.71	2151.47	1572.47	0	1227.74	1162.18	1090.28	1277.64	0	2108.05		D	0	0	0	0	0	0	0	0	0	0	0	0
	E	2338.4	1318.57	2244.72	1258.6	0	0	0	0	0	0	0	0		E	1343.19	690.482	919.022	1045.27	0	0	0	0	0	0	0	0		E	0	0	0	0	0	0	0	0	0	0	0	0
	F	2986.87	4285.72	3034	5591.6	4443.81	3596.88	3458.56	3445.58	2278.51	3058.03	3561.37	2437.58		F	1011.44	1274.82	1435.83	2493.2	1599.54	1543.75	1695.29	1386.82	1008.79	1078.89	1638.71	636.859		F	0	0	0	0	0	0	0	0	0	0	0	0
	G	3647.97	4996.64	6808.5	5954.5	3796.31	6805.77	1061.45	3936.75	5567.92	4247.18	7056.43	6803.97		G	3158.74	4206.34	4284.3	5047.95	2448.63	3992.84	17.0167	2296.3	2706.13	2004.87	2921.99	2277.75		G	0	0	0	0	0	0	0	0	0	0	0	0
	H	0	0	0	0	0	0	0	0	2876.97	8270.14	0	0		H	0	0	0	0	0	0	0	0	958.534	3202.45	0	0		H	0	0	0	0	0	0	0	0	0	0	0	0
	Measurement 21														Measurement 21														Measurement 21
		1	2	3	4	5	6	7	8	9	10	11	12			1	2	3	4	5	6	7	8	9	10	11	12			1	2	3	4	5	6	7	8	9	10	11	12
	A	0	0	0	0	0	0	0	0	0	0	0	0		A	0	0	0	0	0	0	0	0	0	0	0	0		A	0	0	0	0	0	0	0	0	0	0	0	0
	B	7322.94	4847.8	3395.33	1834.8	3635.9	3066.06	6023.81	3979.24	4357.83	6603.43	7001.37	3806.18		B	3935	2582.68	1719.14	1499.95	2561.16	3274.62	3071.9	3027.15	2593.51	3323.59	3750.93	2384.3		B	0	0	0	0	0	0	0	0	0	0	0	0
	C	4638.47	2619.35	4582.54	7130.94	6740.73	0	7460.6	3196.95	0	0	0	0		C	2988.02	1657.46	3725.7	4206.7	3519.63	0	2814.83	1863.39	0	0	0	0		C	0	0	0	0	0	0	0	0	0	0	0	0
	D	4880.88	1704.11	4156.1	4267.35	2814.18	0	2531.87	1990.98	3111.37	2269.58	0	5601.69		D	1494.97	937.926	1441.02	2342	1662.54	0	1280.01	1205.79	1121.51	1326.71	0	2143.65		D	0	0	0	0	0	0	0	0	0	0	0	0
	E	2358.84	1357.32	2281.02	1284.14	0	0	0	0	0	0	0	0		E	1413.3	741.531	976.748	1111.93	0	0	0	0	0	0	0	0		E	0	0	0	0	0	0	0	0	0	0	0	0
	F	2738.41	4118.64	2894.91	5307.53	4223.29	3344.84	3296.32	3254.27	2106.07	2953.08	3465.87	2340.64		F	962.832	1269.95	1437.3	2477.45	1575.27	1577.19	1675.46	1368.78	1018.95	1062.88	1669.72	639.028		F	0	0	0	0	0	0	0	0	0	0	0	0
	G	3655.35	5008.68	6759.39	6005.64	3772.06	6777.15	1106.73	3821.25	5203.43	4080.71	6550.05	6412.35		G	3088.4	4170.22	4170.89	4929.05	2363.76	3792.31	-5.39679	2291.09	2638.88	1972.12	2915.1	2298.65		G	0	0	0	0	0	0	0	0	0	0	0	0
	H	0	0	0	0	0	0	0	0	2758.44	8067.11	0	0		H	0	0	0	0	0	0	0	0	983.058	3126.06	0	0		H	0	0	0	0	0	0	0	0	0	0	0	0
	Measurement 22														Measurement 22														Measurement 22
		1	2	3	4	5	6	7	8	9	10	11	12			1	2	3	4	5	6	7	8	9	10	11	12			1	2	3	4	5	6	7	8	9	10	11	12
	A	0	0	0	0	0	0	0	0	0	0	0	0		A	0	0	0	0	0	0	0	0	0	0	0	0		A	0	0	0	0	0	0	0	0	0	0	0	0
	B	7521.65	4948.2	3384.46	1836.55	3629.78	3048.26	5974.67	4015.82	4425.08	6646.03	7528.82	3928.97		B	4015.02	2628.9	1767.63	1571.37	2614.79	3321.68	3092.6	3121.25	2632.15	3302.63	3940.15	2480.75		B	0	0	0	0	0	0	0	0	0	0	0	0
	C	4627.42	2568.6	4706.01	7305.35	6652.26	0	7312.89	3195.88	0	0	0	0		C	3137.19	1686.72	3735.25	4191.17	3602.68	0	2871.87	1902.93	0	0	0	0		C	0	0	0	0	0	0	0	0	0	0	0	0
	D	5024.15	1788.01	4188.98	4586.44	2835.83	0	2529.7	2079.84	3096.62	2283.18	0	5809.07		D	1533.4	975.584	1443.6	2342.22	1691.57	0	1248.9	1260.13	1070.19	1331.43	0	2141.95		D	0	0	0	0	0	0	0	0	0	0	0	0
	E	2431.35	1394.36	2315.76	1292.55	0	0	0	0	0	0	0	0		E	1426.36	742.798	1015.93	1150.43	0	0	0	0	0	0	0	0		E	0	0	0	0	0	0	0	0	0	0	0	0
	F	2603.02	3947.89	2761.02	5116.63	4049.98	3173.37	3136.5	3100.74	2003.08	2869.52	3366.69	2223.43		F	955.856	1255.2	1457.77	2458.49	1547.2	1532.54	1674.38	1334.76	995.38	1049.31	1650.27	638.59		F	0	0	0	0	0	0	0	0	0	0	0	0
	G	3656.55	5008.51	6687.79	6011.88	3754.96	6720.96	1190.71	3723.07	4893.58	3926.63	6184.08	6075.99		G	3043.77	4114.53	4063.75	4781.62	2287.64	3647.02	-0.670767	2291.93	2588.02	1881.36	2893.29	2331.9		G	0	0	0	0	0	0	0	0	0	0	0	0
	H	0	0	0	0	0	0	0	0	2723.59	7940.17	0	0		H	0	0	0	0	0	0	0	0	968.626	3052.73	0	0		H	0	0	0	0	0	0	0	0	0	0	0	0
	Measurement 23														Measurement 23														Measurement 23
		1	2	3	4	5	6	7	8	9	10	11	12			1	2	3	4	5	6	7	8	9	10	11	12			1	2	3	4	5	6	7	8	9	10	11	12
	A	0	0	0	0	0	0	0	0	0	0	0	0		A	0	0	0	0	0	0	0	0	0	0	0	0		A	0	0	0	0	0	0	0	0	0	0	0	0
	B	7815.59	5069.18	3361.65	1876.01	3647.54	3152.7	6139.98	4106.75	4522.6	6633.46	8101.06	4058.08		B	4046.54	2647.65	1757.32	1589.68	2634.78	3325.49	3219.94	3167.97	2622.14	3278.32	3974.76	2522.98		B	0	0	0	0	0	0	0	0	0	0	0	0
	C	4614.17	2551.51	4911.25	7602.37	6599.41	0	7294.08	3223.82	0	0	0	0		C	3197.64	1676.58	3699.27	4174.02	3590	0	2912.85	1900.56	0	0	0	0		C	0	0	0	0	0	0	0	0	0	0	0	0
	D	5145.27	1685.05	4165.99	4933.67	2886.56	0	2451.33	2184.41	3063.47	2310.28	0	5983.23		D	1501.63	965.911	1406.46	2371.72	1714.27	0	1230.98	1214.24	1054.4	1303.15	0	2152.77		D	0	0	0	0	0	0	0	0	0	0	0	0
	E	2534.27	1446.95	2422.89	1355.58	0	0	0	0	0	0	0	0		E	1460.73	751.677	995.865	1180.87	0	0	0	0	0	0	0	0		E	0	0	0	0	0	0	0	0	0	0	0	0
	F	2507.37	3785.27	2552.55	5009.23	3920.7	3093.97	3086.46	2996.19	1926.28	2836.44	3321.98	2173.31		F	942.555	1237.74	1434.67	2466.84	1528.59	1529.42	1636.22	1279.07	980.064	1042.92	1647.57	667.742		F	0	0	0	0	0	0	0	0	0	0	0	0
	G	3659.76	5016.37	6615.39	6071.32	3753.32	6658.19	1136.04	3650.69	4711.09	3825.69	5994.98	5842.12		G	3017.2	4087.69	3977.25	4675.74	2202.54	3534.16	-15.3591	2243.62	2530.09	1882.2	2867.76	2335.14		G	0	0	0	0	0	0	0	0	0	0	0	0
	H	0	0	0	0	0	0	0	0	2762.98	7878.03	0	0		H	0	0	0	0	0	0	0	0	972.718	3048.36	0	0		H	0	0	0	0	0	0	0	0	0	0	0	0
	Measurement 24														Measurement 24														Measurement 24
		1	2	3	4	5	6	7	8	9	10	11	12			1	2	3	4	5	6	7	8	9	10	11	12			1	2	3	4	5	6	7	8	9	10	11	12
	A	0	0	0	0	0	0	0	0	0	0	0	0		A	0	0	0	0	0	0	0	0	0	0	0	0		A	0	0	0	0	0	0	0	0	0	0	0	0
	B	2224.43	1561.64	1660.95	840.3	1296.58	850.09	2055.23	1107.78	1008.72	1082.51	1640.66	1080.91		B	3369.46	2242.21	1513.98	1364.82	2216.18	2946.84	2799.78	2642.38	2149.45	2844.89	3236.79	2126.92		B	0	0	0	0	0	0	0	0	0	0	0	0
	C	2164.88	1384.28	1387.45	1866.74	2107.13	0	1405.67	954.276	0	0	0	0		C	2717.47	1436.14	3056.19	3508.81	2923.1	0	2505.89	1467.06	0	0	0	0		C	0	0	0	0	0	0	0	0	0	0	0	0
	D	996.545	763.816	1579.85	1722.1	1403.61	0	1184.57	409.573	430.811	1208.35	0	1739.9		D	1109.68	769.232	1075.96	1784.7	1442.46	0	939.227	921.053	844.185	1069.43	0	1683.97		D	0	0	0	0	0	0	0	0	0	0	0	0
	E	1335.69	707.933	898.262	448.313	0	0	0	0	0	0	0	0		E	1180.62	640.872	813.197	955.374	0	0	0	0	0	0	0	0		E	0	0	0	0	0	0	0	0	0	0	0	0
	F	999.877	1821.2	892.079	3203.14	1353.65	1005.23	1710.59	1427.8	937.304	1483.61	3281	2106.65		F	629.68	902.959	993.184	2107.01	1093.63	1080.45	1274.04	960.347	754.818	756.634	1674.25	705.201		F	0	0	0	0	0	0	0	0	0	0	0	0
	G	3270.09	4042.21	3355.72	3552.84	2192.69	3685.59	1251.96	1802.99	1479.03	2112.67	5922.22	5813.91		G	3018.99	4027.87	3540.32	4290.36	1770.22	3312.97	38.3346	1559.39	1821.75	1492.18	2931.54	2403.93		G	0	0	0	0	0	0	0	0	0	0	0	0
	H	0	0	0	0	0	0	0	0	845.608	1926.32	0	0		H	0	0	0	0	0	0	0	0	611.907	1850.23	0	0		H	0	0	0	0	0	0	0	0	0	0	0	0
	Measurement 25														Measurement 25														Measurement 25
		1	2	3	4	5	6	7	8	9	10	11	12			1	2	3	4	5	6	7	8	9	10	11	12			1	2	3	4	5	6	7	8	9	10	11	12
	A	0	0	0	0	0	0	0	0	0	0	0	0		A	0	0	0	0	0	0	0	0	0	0	0	0		A	0	0	0	0	0	0	0	0	0	0	0	0
	B	1609.02	1064.18	879.332	475.125	807.188	771.839	1676.11	762.094	701.723	804.221	1177.48	707.815		B	3416.1	2264.23	1471.12	1373.31	2157.94	2930.08	2860.7	2665.84	2136.83	2856.67	3325.33	2123.39		B	0	0	0	0	0	0	0	0	0	0	0	0
	C	1430.58	762.381	870.389	1216.78	1100.51	0	914.635	611.306	0	0	0	0		C	2678.8	1341.8	2924.99	3433.26	2865.94	0	2575.47	1557.66	0	0	0	0		C	0	0	0	0	0	0	0	0	0	0	0	0
	D	561.758	460.958	1051.86	962.519	637.244	0	812.987	-150.304	225.719	697.586	0	1274.14		D	977.306	656.311	944.243	1686.78	1353.66	0	897.268	834.867	805.73	980.026	0	1561.74		D	0	0	0	0	0	0	0	0	0	0	0	0
	E	604.807	358.638	577.257	139.57	0	0	0	0	0	0	0	0		E	1083.05	539.909	737.713	937.693	0	0	0	0	0	0	0	0		E	0	0	0	0	0	0	0	0	0	0	0	0
	F	726.011	1111.91	566.205	2044.93	718.36	657.673	725.89	716.41	676.055	867.929	3213.46	2025.26		F	564.915	752.832	902.356	1758	965.491	948.459	1157.54	843.61	664.109	658.641	1639.71	588.53		F	0	0	0	0	0	0	0	0	0	0	0	0
	G	1913.55	2467.8	1979	2375.69	1350.66	2072	1190.47	1113.75	771.867	1166.38	5821.89	5442.88		G	2965.22	3752.97	3367.46	4176.68	1757.05	3226.79	26.8312	1498.32	1878.32	1356.8	2882.65	2232.82		G	0	0	0	0	0	0	0	0	0	0	0	0
	H	0	0	0	0	0	0	0	0	398.393	1256.14	0	0		H	0	0	0	0	0	0	0	0	663.648	1840.46	0	0		H	0	0	0	0	0	0	0	0	0	0	0	0
	Measurement 26														Measurement 26														Measurement 26
		1	2	3	4	5	6	7	8	9	10	11	12			1	2	3	4	5	6	7	8	9	10	11	12			1	2	3	4	5	6	7	8	9	10	11	12
	A	0	0	0	0	0	0	0	0	0	0	0	0		A	0	0	0	0	0	0	0	0	0	0	0	0		A	0	0	0	0	0	0	0	0	0	0	0	0
	B	1476.46	918.464	658.615	387.691	659.011	705.273	1620.24	615.547	605.721	689.877	1080.13	584.091		B	3496.8	2260.82	1461.54	1383.08	2133.37	2905.88	2898.47	2645.28	2121.42	2862.76	3353.34	2196.28		B	0	0	0	0	0	0	0	0	0	0	0	0
	C	1175.92	590.991	698.331	1050.49	903.934	0	758.314	494.462	0	0	0	0		C	2655.63	1343.72	2858.79	3396.44	3362.72	0	2608.98	1555.6	0	0	0	0		C	0	0	0	0	0	0	0	0	0	0	0	0
	D	333.41	278.987	790.052	757.269	439.96	0	763.914	-345.967	165.814	573.251	0	1149.95		D	944.469	634.61	944.667	1611.85	1331.03	0	888.709	801.411	804.937	954.52	0	1552.59		D	0	0	0	0	0	0	0	0	0	0	0	0
	E	437.893	279.238	478.148	57.8936	0	0	0	0	0	0	0	0		E	1124.43	533.371	730.295	935.413	0	0	0	0	0	0	0	0		E	0	0	0	0	0	0	0	0	0	0	0	0
	F	675.991	940.718	486.725	1615.56	566.072	525.413	529.969	403.089	590.794	794.27	3191.13	2017.05		F	564.282	715.481	864.387	1698.55	969.254	960.334	1162.26	830.366	644.203	650.102	1611.79	535.406		F	0	0	0	0	0	0	0	0	0	0	0	0
	G	1460.65	1886.64	1644.87	1968.36	1077.91	1657.51	1191.66	927.402	842.231	844.625	5756.05	5141.57		G	2853.41	3624.41	3232.49	4043.83	1699.04	3148.41	13.2889	1470.54	1854.78	1309.58	2856.14	2071.41		G	0	0	0	0	0	0	0	0	0	0	0	0
	H	0	0	0	0	0	0	0	0	691.297	1009.77	0	0		H	0	0	0	0	0	0	0	0	561.777	1879.05	0	0		H	0	0	0	0	0	0	0	0	0	0	0	0
	Measurement 27														Measurement 27														Measurement 27
		1	2	3	4	5	6	7	8	9	10	11	12			1	2	3	4	5	6	7	8	9	10	11	12			1	2	3	4	5	6	7	8	9	10	11	12
	A	0	0	0	0	0	0	0	0	0	0	0	0		A	0	0	0	0	0	0	0	0	0	0	0	0		A	0	0	0	0	0	0	0	0	0	0	0	0
	B	1368.64	813.801	567.446	341.193	594.67	711.319	1457.01	537.358	509.999	607.237	956.189	507.386		B	3403.83	2224.11	1439.03	1359.18	2112.69	2881.47	2882.59	2631.93	2083.87	2855.86	3253.41	2161.75		B	0	0	0	0	0	0	0	0	0	0	0	0
	C	1053.61	510.046	591.484	947.633	787.385	0	651.301	435.771	0	0	0	0		C	2571.22	1298.57	2796.51	3380.54	3389.66	0	2595.18	1553.89	0	0	0	0		C	0	0	0	0	0	0	0	0	0	0	0	0
	D	278.829	182.793	701.274	648.751	378.856	0	672.422	-352.911	124.931	514.844	0	1072.11		D	872.854	590.647	935.507	1563.65	1320.99	0	867.05	817.776	805.836	945.78	0	1520.71		D	0	0	0	0	0	0	0	0	0	0	0	0
	E	354.334	227.475	431.232	1.12111	0	0	0	0	0	0	0	0		E	1103.78	526.01	750.31	880.972	0	0	0	0	0	0	0	0		E	0	0	0	0	0	0	0	0	0	0	0	0
	F	610.654	802.508	441.747	1432.39	465.787	511.89	407.634	426.786	549.688	730.84	3114.53	1949.51		F	557.9	681.22	871.818	1669.95	978.439	888.874	1158.45	825.229	666.978	647.506	1595.87	553.228		F	0	0	0	0	0	0	0	0	0	0	0	0
	G	1285.37	1668.04	1460.06	1756.88	959.136	1461.51	1200.85	841.617	760.419	747.574	5681.46	5003.31		G	2791.55	3596.41	3158.86	3940.14	1656.27	3092.44	2.99956	1416	1876.23	1322.83	2794.11	2041.38		G	0	0	0	0	0	0	0	0	0	0	0	0
	H	0	0	0	0	0	0	0	0	379.873	875.848	0	0		H	0	0	0	0	0	0	0	0	587.781	1840.76	0	0		H	0	0	0	0	0	0	0	0	0	0	0	0
	Measurement 28														Measurement 28														Measurement 28
		1	2	3	4	5	6	7	8	9	10	11	12			1	2	3	4	5	6	7	8	9	10	11	12			1	2	3	4	5	6	7	8	9	10	11	12
	A	0	0	0	0	0	0	0	0	0	0	0	0		A	0	0	0	0	0	0	0	0	0	0	0	0		A	0	0	0	0	0	0	0	0	0	0	0	0
	B	1315.88	762.312	512.232	301.923	541.658	662.54	1470.52	481.771	448.035	532.952	871.221	440.533		B	3396.36	2205.46	1428.32	1353.3	2085.75	2845.61	2894.36	2586.14	2014.92	2879.8	3665.85	2074.94		B	0	0	0	0	0	0	0	0	0	0	0	0
	C	1082.34	459.4	517.218	881.656	691.533	0	560.869	384.321	0	0	0	0		C	2580.01	1287.51	2765.67	3352.31	3442.05	0	2619.86	1545.15	0	0	0	0		C	0	0	0	0	0	0	0	0	0	0	0	0
	D	320.527	307.678	828.63	585.773	335.329	0	650.7	-409.933	108.289	470.828	0	998.315		D	926.826	584.379	964.496	1572.78	1352.22	0	849.43	795.2	782.763	951.894	0	1484.8		D	0	0	0	0	0	0	0	0	0	0	0	0
	E	320.838	212.533	385.48	-21.3945	0	0	0	0	0	0	0	0		E	1110.29	518.944	743.431	902.572	0	0	0	0	0	0	0	0		E	0	0	0	0	0	0	0	0	0	0	0	0
	F	560.565	742.283	377.218	1321.72	381.243	418.719	290.71	346.94	509.2	604.799	3006.95	1813.07		F	577.623	664.477	856.432	1631.61	950.943	932.027	1172.14	805.481	649.718	641.02	1557.31	580.195		F	0	0	0	0	0	0	0	0	0	0	0	0
	G	1154.24	1525.22	1346.36	1570.75	879.017	1367.75	1242.49	812.244	558.724	692.695	5572.73	4681.84		G	2801.3	3522.74	3056.16	3894.7	1639.32	3066.85	18.9315	1404.24	1922.27	1354.06	2786.43	1972.59		G	0	0	0	0	0	0	0	0	0	0	0	0
	H	0	0	0	0	0	0	0	0	530.909	795.883	0	0		H	0	0	0	0	0	0	0	0	573.904	1749.33	0	0		H	0	0	0	0	0	0	0	0	0	0	0	0
	Measurement 29														Measurement 29														Measurement 29
		1	2	3	4	5	6	7	8	9	10	11	12			1	2	3	4	5	6	7	8	9	10	11	12			1	2	3	4	5	6	7	8	9	10	11	12
	A	0	0	0	0	0	0	0	0	0	0	0	0		A	0	0	0	0	0	0	0	0	0	0	0	0		A	0	0	0	0	0	0	0	0	0	0	0	0
	B	1269.07	689.998	357.84	280.975	490.641	669.718	1351.19	416.376	383.793	478.01	822.046	400.575		B	3335.3	2161.07	1387.01	1326.79	2061.71	2789.62	2845.98	2532.73	1982.81	2846.75	3617.69	2033.27		B	0	0	0	0	0	0	0	0	0	0	0	0
	C	906.707	412.126	452.895	812.492	617.452	0	511.786	342.14	0	0	0	0		C	2427.04	1270.2	2718.78	3309.71	3415.42	0	2618.63	1530.04	0	0	0	0		C	0	0	0	0	0	0	0	0	0	0	0	0
	D	115.128	110.14	616.419	519.76	265.729	0	635.827	-450.155	54.828	423.268	0	946.241		D	843.935	535.372	921.904	1492.69	1361.15	0	829.6	777	809.735	912.699	0	1260.41		D	0	0	0	0	0	0	0	0	0	0	0	0
	E	274.809	187.52	337.628	-43.4538	0	0	0	0	0	0	0	0		E	1108.77	511.69	741.221	860.898	0	0	0	0	0	0	0	0		E	0	0	0	0	0	0	0	0	0	0	0	0
	F	517.469	661.486	350.381	1246.25	324.986	360.207	270.937	270.442	462.727	604.002	2943.06	1755.19		F	561.875	628.034	836.246	1603.9	932.022	864.35	1142.81	768.866	688.914	624.02	1544.3	570.474		F	0	0	0	0	0	0	0	0	0	0	0	0
	G	1067.25	1427.54	1224.15	1536.02	807.764	1206.2	1245.72	717.758	551.653	590.78	5402.51	4372.14		G	2769.69	3454.08	2919.7	3817.6	1603.46	3048.42	10.2011	1379.7	1910.19	1306.72	2752.99	1918.17		G	0	0	0	0	0	0	0	0	0	0	0	0
	H	0	0	0	0	0	0	0	0	527.651	672.819	0	0		H	0	0	0	0	0	0	0	0	572.041	1587.58	0	0		H	0	0	0	0	0	0	0	0	0	0	0	0
	Measurement 30														Measurement 30														Measurement 30
		1	2	3	4	5	6	7	8	9	10	11	12			1	2	3	4	5	6	7	8	9	10	11	12			1	2	3	4	5	6	7	8	9	10	11	12
	A	0	0	0	0	0	0	0	0	0	0	0	0		A	0	0	0	0	0	0	0	0	0	0	0	0		A	0	0	0	0	0	0	0	0	0	0	0	0
	B	1222.28	652.581	412.749	261.613	461.784	653.358	1342.4	386.7	338.137	430.559	756.675	343.378		B	3292.81	2172.64	1357.5	1298.98	2046.34	2783.46	2839.86	2493.17	1939.49	2845.75	3638.35	2001.09		B	0	0	0	0	0	0	0	0	0	0	0	0
	C	972.666	384.11	405.878	777.796	567.482	0	454.25	319.412	0	0	0	0		C	2400.89	1237.21	2708.32	3280.57	3401.93	0	2586.87	1520.18	0	0	0	0		C	0	0	0	0	0	0	0	0	0	0	0	0
	D	212.917	177.478	703.61	493.162	254.861	0	596.822	-487.709	55.0321	403.025	0	888.251		D	785.423	511.487	916.206	1438.69	1348.4	0	792.484	751.648	794.042	901.538	0	1250.18		D	0	0	0	0	0	0	0	0	0	0	0	0
	E	253.613	165.646	334.447	-46.3275	0	0	0	0	0	0	0	0		E	997.214	492.806	713.078	852.005	0	0	0	0	0	0	0	0		E	0	0	0	0	0	0	0	0	0	0	0	0
	F	490.384	595.389	316.566	1176.81	259.137	325.504	168.777	238.004	476.592	515.386	2828.99	1614.84		F	497.104	596.373	805.862	1564.35	922.565	882.557	1108.04	763.841	633.847	599.63	1480.66	519.033		F	0	0	0	0	0	0	0	0	0	0	0	0
	G	996.527	1328.96	1105.94	1400.37	761.008	1172.64	1245.73	701.965	470.405	554.176	5205.17	4084.7		G	2734.68	3292.99	2693.62	3790.01	1579.71	3057.73	22.5111	1355.6	1892.87	1287.04	2701.75	1827.41		G	0	0	0	0	0	0	0	0	0	0	0	0
	H	0	0	0	0	0	0	0	0	500.314	646.189	0	0		H	0	0	0	0	0	0	0	0	576.994	1485.03	0	0		H	0	0	0	0	0	0	0	0	0	0	0	0
	Measurement 31														Measurement 31														Measurement 31
		1	2	3	4	5	6	7	8	9	10	11	12			1	2	3	4	5	6	7	8	9	10	11	12			1	2	3	4	5	6	7	8	9	10	11	12
	A	0	0	0	0	0	0	0	0	0	0	0	0		A	0	0	0	0	0	0	0	0	0	0	0	0		A	0	0	0	0	0	0	0	0	0	0	0	0
	B	1182.65	627.193	384.477	233.066	427.093	639.878	1317.9	348.621	317.372	406.486	706.793	318.632		B	3198.01	2156.96	1339.27	1261.9	2006.84	2743.08	2795.31	2404.73	1895.33	2830.12	3621.55	2009.82		B	0	0	0	0	0	0	0	0	0	0	0	0
	C	928.484	369.507	376.182	729.092	528.136	0	423.462	290.458	0	0	0	0		C	2338.56	1218.9	2672.95	3219.57	3362.92	0	2554.16	1486.63	0	0	0	0		C	0	0	0	0	0	0	0	0	0	0	0	0
	D	152.909	176.249	654.321	450.605	218.68	0	587.451	-529.928	48.7361	382.992	0	859.088		D	641.992	473.28	854.434	1335.25	1327.6	0	763.8	733.596	748.846	874.539	0	1184.87		D	0	0	0	0	0	0	0	0	0	0	0	0
	E	255.41	158.733	313.351	-72.8145	0	0	0	0	0	0	0	0		E	940.709	471.943	712.053	821.257	0	0	0	0	0	0	0	0		E	0	0	0	0	0	0	0	0	0	0	0	0
	F	469.934	575.989	298.394	1109	216.815	291.974	130.531	189.773	431.815	498.462	2743.3	1532.32		F	447.515	596.796	774.81	1493.74	863.134	828.442	1086.62	703.24	593.595	587.651	1426.16	495.794		F	0	0	0	0	0	0	0	0	0	0	0	0
	G	940.148	1269.57	997.541	1341.35	710.349	1100.29	1289.96	665.125	434.654	532.291	5011.09	3827.17		G	2704.31	3339.26	2579.41	3722.47	1554.46	3047.15	50.8838	1323.14	1863.58	1260.29	2661.64	1742.75		G	0	0	0	0	0	0	0	0	0	0	0	0
	H	0	0	0	0	0	0	0	0	266.618	596.041	0	0		H	0	0	0	0	0	0	0	0	584.545	1465.72	0	0		H	0	0	0	0	0	0	0	0	0	0	0	0
	Measurement 32														Measurement 32														Measurement 32
		1	2	3	4	5	6	7	8	9	10	11	12			1	2	3	4	5	6	7	8	9	10	11	12			1	2	3	4	5	6	7	8	9	10	11	12
	A	0	0	0	0	0	0	0	0	0	0	0	0		A	0	0	0	0	0	0	0	0	0	0	0	0		A	0	0	0	0	0	0	0	0	0	0	0	0
	B	1169.52	593.511	327.486	226.301	408.907	670.822	1289.8	327.274	279.978	379.29	658.41	281.717		B	3162.89	2201.53	1341.29	1249.09	1981.89	2705.01	2766.87	2378.77	1852.74	2786.01	3629.95	1962.66		B	0	0	0	0	0	0	0	0	0	0	0	0
	C	909.794	346.785	346.231	703.103	498.97	0	402.152	279.386	0	0	0	0		C	2311.97	1205.35	2624	3195.12	3330.73	0	2533.63	1468.45	0	0	0	0		C	0	0	0	0	0	0	0	0	0	0	0	0
	D	210.879	192.799	686.311	410.037	229.315	0	584.935	-549.311	24.4022	366.123	0	829.878		D	601.185	459.157	873.255	1317.8	1288.47	0	746.164	699.06	731.401	875.496	0	1124.45		D	0	0	0	0	0	0	0	0	0	0	0	0
	E	251.949	155.7	302.608	-56.414	0	0	0	0	0	0	0	0		E	903.718	446.428	670.651	804.228	0	0	0	0	0	0	0	0		E	0	0	0	0	0	0	0	0	0	0	0	0
	F	482.149	532.387	279.897	1081.62	184.697	309.213	115.156	185.56	410.857	456.18	2635.09	1448.75		F	436.721	547.342	752.528	1474.81	874.595	808.017	1054.52	698.907	597.608	567.661	1348.03	480.791		F	0	0	0	0	0	0	0	0	0	0	0	0
	G	897.627	1216.18	906.119	1292.07	677.679	1065.23	1312.72	669.073	408.494	487.013	4832.89	3610.27		G	2673.48	3263.41	2330.67	3709.26	1538.45	3059.24	33.7084	1306.59	1868.23	1286.05	2611.15	1685.85		G	0	0	0	0	0	0	0	0	0	0	0	0
	H	0	0	0	0	0	0	0	0	492.876	541.691	0	0		H	0	0	0	0	0	0	0	0	558.825	1390.05	0	0		H	0	0	0	0	0	0	0	0	0	0	0	0
	Measurement 33														Measurement 33														Measurement 33
		1	2	3	4	5	6	7	8	9	10	11	12			1	2	3	4	5	6	7	8	9	10	11	12			1	2	3	4	5	6	7	8	9	10	11	12
	A	0	0	0	0	0	0	0	0	0	0	0	0		A	0	0	0	0	0	0	0	0	0	0	0	0		A	0	0	0	0	0	0	0	0	0	0	0	0
	B	1143.57	560.63	333.295	205.228	397.436	645.037	1264.75	291.106	273.124	361.182	625.675	256.569		B	3115.49	2157.66	1339.24	1206.84	1953.92	2637.23	2725.53	2349.39	1830.41	2779.28	3580.64	2037.89		B	0	0	0	0	0	0	0	0	0	0	0	0
	C	893.893	323.205	330.509	670.158	430.792	0	348.734	253.064	0	0	0	0		C	2290.92	1212.52	2601.02	3144.09	3242.35	0	2509.44	1458.23	0	0	0	0		C	0	0	0	0	0	0	0	0	0	0	0	0
	D	120.108	235.218	725.241	386.599	211.776	0	541.093	-590.477	16.1619	356.15	0	800.545		D	560.634	439.718	830.07	1246.11	1281.72	0	725.612	702.51	717.455	857.164	0	1066.81		D	0	0	0	0	0	0	0	0	0	0	0	0
	E	231.221	134.44	296.111	-78.2039	0	0	0	0	0	0	0	0		E	868.242	439.215	668.939	757.266	0	0	0	0	0	0	0	0		E	0	0	0	0	0	0	0	0	0	0	0	0
	F	451.295	486.605	268.416	1030.12	153.11	288.396	81.5941	128.256	394.364	442.828	2543.58	1369.12		F	432.346	537.548	735.424	1393.59	835.687	764.307	1010.36	633.609	562.139	555.518	1303.32	465.247		F	0	0	0	0	0	0	0	0	0	0	0	0
	G	854.329	1165.74	857.895	1233.91	644.617	977.646	1353.76	616.624	250.702	455.242	4648.85	3374.94		G	2628.24	3164.56	2323.14	3645.01	1524.36	3082.83	36.6189	1284.98	1884.67	1269.01	2538.9	1634.52		G	0	0	0	0	0	0	0	0	0	0	0	0
	H	0	0	0	0	0	0	0	0	208.838	499.517	0	0		H	0	0	0	0	0	0	0	0	581.114	1366.34	0	0		H	0	0	0	0	0	0	0	0	0	0	0	0
	Measurement 34														Measurement 34														Measurement 34
		1	2	3	4	5	6	7	8	9	10	11	12			1	2	3	4	5	6	7	8	9	10	11	12			1	2	3	4	5	6	7	8	9	10	11	12
	A	0	0	0	0	0	0	0	0	0	0	0	0		A	0	0	0	0	0	0	0	0	0	0	0	0		A	0	0	0	0	0	0	0	0	0	0	0	0
	B	1132.14	529.58	306.672	200.426	376.912	668.98	1256.25	280.172	234.518	339.381	593.729	234.331		B	3079.49	2095.81	1300.45	1189.44	1952.14	2587.48	2695.21	2339.01	1793.77	2735.98	3524.25	2065.32		B	0	0	0	0	0	0	0	0	0	0	0	0
	C	888.32	303.366	309.876	657.453	417.544	0	340.04	241.162	0	0	0	0		C	2288.25	1201.43	2587.17	3105.91	3235.07	0	2476.72	1441.72	0	0	0	0		C	0	0	0	0	0	0	0	0	0	0	0	0
	D	121.676	208.716	716.812	382.926	195.185	0	524.839	-598.524	-26.562	346.789	0	779.3		D	497.219	411.006	791.824	1228.59	1250.39	0	683.531	662.285	670.748	837.757	0	1020.63		D	0	0	0	0	0	0	0	0	0	0	0	0
	E	229.661	134.088	286.763	-82.0837	0	0	0	0	0	0	0	0		E	850.517	428.629	671.359	738.291	0	0	0	0	0	0	0	0		E	0	0	0	0	0	0	0	0	0	0	0	0
	F	449.001	473.009	252.656	999.742	130.971	282.78	48.3608	104.634	367.908	430.31	2429.13	1285.81		F	404.241	516.841	723.793	1364.91	823.234	788.9	989.475	607.87	565.07	530.982	1270.32	446.953		F	0	0	0	0	0	0	0	0	0	0	0	0
	G	820.389	1126.88	829.514	1191.75	618.662	936.801	1395.14	619.159	281.485	441.741	4444.75	3187.66		G	2592.63	3139.45	2311.61	3604.21	1527.54	3078.63	23.4263	1262.53	1847.43	1227.5	2412.46	1552.47		G	0	0	0	0	0	0	0	0	0	0	0	0
	H	0	0	0	0	0	0	0	0	409.527	474.573	0	0		H	0	0	0	0	0	0	0	0	550.552	1352.79	0	0		H	0	0	0	0	0	0	0	0	0	0	0	0
	Measurement 35														Measurement 35														Measurement 35
		1	2	3	4	5	6	7	8	9	10	11	12			1	2	3	4	5	6	7	8	9	10	11	12			1	2	3	4	5	6	7	8	9	10	11	12
	A	0	0	0	0	0	0	0	0	0	0	0	0		A	0	0	0	0	0	0	0	0	0	0	0	0		A	0	0	0	0	0	0	0	0	0	0	0	0
	B	1104.71	513.665	254.192	189.904	356.007	700.497	1210.31	259.566	210.589	309.898	569.495	221.229		B	3052.96	2086.36	1270.75	1163.6	1941.81	2539.49	2662.53	2311.18	1773.5	2718.38	3483.33	2066.58		B	0	0	0	0	0	0	0	0	0	0	0	0
	C	813.38	297.241	294.559	621.722	386.441	0	311.508	230.383	0	0	0	0		C	2251.05	1194.57	2535.57	3081.01	3195.32	0	2452.54	1433.18	0	0	0	0		C	0	0	0	0	0	0	0	0	0	0	0	0
	D	67.4105	136.027	659.475	336.671	201.751	0	495.915	-616.593	-27.1377	331.775	0	764.643		D	463.213	400.648	780.472	1206.98	1225.01	0	665.48	680.367	674.095	833.836	0	983.504		D	0	0	0	0	0	0	0	0	0	0	0	0
	E	212.424	120.632	287.259	-87.477	0	0	0	0	0	0	0	0		E	827.004	405.717	648.295	733.785	0	0	0	0	0	0	0	0		E	0	0	0	0	0	0	0	0	0	0	0	0
	F	440.308	460.793	242.062	961.038	99.0712	217.32	31.5858	103.914	353.95	432.668	2324.37	1227.24		F	407.843	495.388	699.692	1296.34	779.063	744.898	963.646	602.438	539.536	522.908	1278.88	416.688		F	0	0	0	0	0	0	0	0	0	0	0	0
	G	790.405	1095.88	778.535	1160.91	587.973	865.609	1548.83	608.812	307.709	414.084	4260.43	3010.62		G	2551.21	3094.95	2220.25	3537.59	1501.86	3091.09	21.0597	1272.62	1785.67	1159.7	2278.94	1483.48		G	0	0	0	0	0	0	0	0	0	0	0	0
	H	0	0	0	0	0	0	0	0	442.775	420.189	0	0		H	0	0	0	0	0	0	0	0	524.111	1319.23	0	0		H	0	0	0	0	0	0	0	0	0	0	0	0
OCR Group Data (pmol/min):
Measurement:	Measurement 1	Measurement 2	Measurement 3	Measurement 4	Measurement 5	Measurement 6	Measurement 7	Measurement 8	Measurement 9	Measurement 10	Measurement 11	Measurement 12	Measurement 13	Measurement 14	Measurement 15	Measurement 16	Measurement 17	Measurement 18	Measurement 19	Measurement 20	Measurement 21	Measurement 22	Measurement 23	Measurement 24	Measurement 25	Measurement 26	Measurement 27	Measurement 28	Measurement 29	Measurement 30	Measurement 31	Measurement 32	Measurement 33	Measurement 34	Measurement 35
Time (min):	1.3364	7.93625	14.527	21.0925	27.6687	34.261	40.9574	47.5559	54.1597	60.7681	67.3659	73.9816	80.589	87.1878	93.7879	100.394	107.028	113.652	120.368	126.983	133.598	140.224	146.8	153.507	160.11	166.733	173.346	179.958	186.57	193.15	199.764	206.364	212.982	219.596	226.217
Background	0	0	0	0	0	0	0	0	0	0	0	0	0	0	0	0	0	0	0	0	0	0	0	0	0	0	0	0	0	0	0	0	0	0	0
unpublished data.5	6521.89	6224.3	6182.27	6181.83	6185.82	6210.47	3328.34	1978.33	1599.17	1432.13	1357.07	1322.58	1335.86	1369.96	1439.03	1509.58	1602.25	1714.65	5183.28	4845.8	4854.96	4908.25	5014.8	1456.86	965.406	824.924	734.183	679.943	613.991	586.516	555.552	531.549	505.682	490.045	466.068
P0	4222.67	3824.4	3744.59	3741.5	3750.38	3806.5	2321.86	1397.21	1040.69	840.118	737.357	683.605	665.043	669.311	692.814	693.702	740.3	833.976	3118.5	2841.63	2900.67	2975.42	3040.64	1059.24	586.767	439.987	374.005	363.828	285.263	286.059	261.127	259.944	241.856	229.97	205.912
P7	5462.16	5139.4	5095.82	5082.41	5094.28	5074.36	3614.69	2351.91	1785.99	1573.85	1507.35	1542.14	1652.41	1875.22	2094.55	2363.22	2607.8	2873.94	4423.98	3969.76	3781.81	3637.01	3544.77	1569.23	971.448	841.311	745.923	672.307	617.796	565.652	514.984	505.351	445.314	440.729	422.72
Adult-female	5723.02	5449.85	5362.24	5361.68	5346.49	5355.98	4960.35	4557.16	4075.52	3501.57	3084.63	2829.03	2704.17	2674.74	2665.77	2712.03	2802.93	2941.92	5371.25	5334.95	5329.71	5306.77	5295.73	3349.86	2026.45	1615.99	1431.83	1307.22	1211.49	1127.57	1059.87	1009.15	955.69	920.665	879.886
OCR Group Error (pmol/min)	StandardMean
Measurement:	Measurement 1	Measurement 2	Measurement 3	Measurement 4	Measurement 5	Measurement 6	Measurement 7	Measurement 8	Measurement 9	Measurement 10	Measurement 11	Measurement 12	Measurement 13	Measurement 14	Measurement 15	Measurement 16	Measurement 17	Measurement 18	Measurement 19	Measurement 20	Measurement 21	Measurement 22	Measurement 23	Measurement 24	Measurement 25	Measurement 26	Measurement 27	Measurement 28	Measurement 29	Measurement 30	Measurement 31	Measurement 32	Measurement 33	Measurement 34	Measurement 35
Time (min):	1.3364	7.93625	14.527	21.0925	27.6687	34.261	40.9574	47.5559	54.1597	60.7681	67.3659	73.9816	80.589	87.1878	93.7879	100.394	107.028	113.652	120.368	126.983	133.598	140.224	146.8	153.507	160.11	166.733	173.346	179.958	186.57	193.15	199.764	206.364	212.982	219.596	226.217
Background	0	0	0	0	0	0	0	0	0	0	0	0	0	0	0	0	0	0	0	0	0	0	0	0	0	0	0	0	0	0	0	0	0	0	0
unpublished data.5	518.505	492.453	486.914	483.821	481.682	481.245	185.93	105.293	96.4662	88.8422	89.0448	92.9769	95.879	98.6357	107.718	111.315	119.844	127.887	446.946	404.913	406.695	418.128	435.993	104.982	75.7728	75.013	69.5928	72.8425	69.4322	70.4665	69.7042	70.1737	69.8893	70.8156	69.3272
P0	399.534	376.285	367.514	370.434	369.34	374.157	210.293	148.313	121.224	110.861	103.727	100.755	97.116	101.058	100.164	99.3435	102.036	107.395	350.068	338.515	356.87	372.709	388.229	124.861	100.507	98.154	93.147	93.9099	91.3236	90.4418	90.3521	90.0883	92.1618	91.9318	90.4768
P7	474.524	456.915	455.793	456.485	458.118	455.591	348.156	256.168	202.359	170.65	160.026	160.664	183.289	212.357	249.745	270.823	280.303	306.11	381.794	375.447	366.92	361.275	359.164	153.095	119.031	106.704	103.731	98.475	96.0826	91.4782	89.848	84.6399	84.1639	79.4691	77.0867
Adult-female	596.785	568.361	555.48	551.176	543.013	546.254	486.257	423.741	362.536	307.96	276.913	256.739	253.65	256.43	257.588	262.643	275.634	301.377	578.928	578.686	575.29	566.41	557.758	256.82	162.329	130.847	116.622	104.711	105.828	94.6957	94.0249	92.9115	89.1845	86.764	87.4309
ECAR Group Data (pmol/min)
Measurement:	Measurement 1	Measurement 2	Measurement 3	Measurement 4	Measurement 5	Measurement 6	Measurement 7	Measurement 8	Measurement 9	Measurement 10	Measurement 11	Measurement 12	Measurement 13	Measurement 14	Measurement 15	Measurement 16	Measurement 17	Measurement 18	Measurement 19	Measurement 20	Measurement 21	Measurement 22	Measurement 23	Measurement 24	Measurement 25	Measurement 26	Measurement 27	Measurement 28	Measurement 29	Measurement 30	Measurement 31	Measurement 32	Measurement 33	Measurement 34	Measurement 35
Time (min):	1.3364	7.93625	14.527	21.0925	27.6687	34.261	40.9574	47.5559	54.1597	60.7681	67.3659	73.9816	80.589	87.1878	93.7879	100.394	107.028	113.652	120.368	126.983	133.598	140.224	146.8	153.507	160.11	166.733	173.346	179.958	186.57	193.15	199.764	206.364	212.982	219.596	226.217
Background	0	0	0	0	0	0	0	0	0	0	0	0	0	0	0	0	0	0	0	0	0	0	0	0	0	0	0	0	0	0	0	0	0	0	0
unpublished data.5	1190.29	995.026	986.991	988.022	991.156	997.965	2204.47	2824.05	2943.33	2938.72	2911.2	2857.78	2816.77	2777.11	2758.5	2744.68	2752.84	2753.36	2356.31	2690.45	2868.4	2927.2	2944.13	2477.28	2471.55	2500.05	2467.12	2474.91	2432.13	2412.92	2374.56	2352	2324.85	2299.72	2274.41
P0	576.191	550.35	541.73	543.514	543.4	535.173	1051.48	1425.07	1546.52	1591.28	1575.74	1540.54	1498.08	1455.66	1440.6	1398.03	1379.35	1369.87	1191.51	1308.1	1371.4	1383.89	1378.91	1087.85	999.736	985.164	964.42	967.145	926.22	896.086	848.869	824.39	797.247	767.341	752.03
P7	1098.26	860.221	872.726	869.067	873.307	884.889	1613.17	1975.92	1834.82	1682.68	1593.16	1552.4	1530.48	1519.72	1516.43	1523.2	1513.26	1536.39	1646.27	1645.85	1629.77	1605.13	1588.93	1162.09	1065.13	1041.9	1033.95	1029.09	998.609	968.171	935.538	918.952	894.493	875.192	845.611
Adult-female	3769.68	3461.89	3509.46	3526.01	3546.63	3552.72	4055.12	4516.26	4782.63	4865.53	4807.43	4669.86	4523.9	4461.8	4362.6	4252.68	4173.57	4076.68	3992.26	3856.47	3752.44	3656.39	3582.43	3326.79	3207.69	3100.26	3039.28	2996.84	2935.49	2858.12	2824.51	2762.42	2728.02	2709.01	2666.16
ECAR Group Error (pmol/min)	StandardMean
Measurement:	Measurement 1	Measurement 2	Measurement 3	Measurement 4	Measurement 5	Measurement 6	Measurement 7	Measurement 8	Measurement 9	Measurement 10	Measurement 11	Measurement 12	Measurement 13	Measurement 14	Measurement 15	Measurement 16	Measurement 17	Measurement 18	Measurement 19	Measurement 20	Measurement 21	Measurement 22	Measurement 23	Measurement 24	Measurement 25	Measurement 26	Measurement 27	Measurement 28	Measurement 29	Measurement 30	Measurement 31	Measurement 32	Measurement 33	Measurement 34	Measurement 35
Time (min):	1.3364	7.93625	14.527	21.0925	27.6687	34.261	40.9574	47.5559	54.1597	60.7681	67.3659	73.9816	80.589	87.1878	93.7879	100.394	107.028	113.652	120.368	126.983	133.598	140.224	146.8	153.507	160.11	166.733	173.346	179.958	186.57	193.15	199.764	206.364	212.982	219.596	226.217
Background	0	0	0	0	0	0	0	0	0	0	0	0	0	0	0	0	0	0	0	0	0	0	0	0	0	0	0	0	0	0	0	0	0	0	0
unpublished data.5	71.0671	73.9882	69.7895	70.3023	69.4103	68.2303	192.03	218.401	212.572	208.037	206.712	198.244	194.23	191.942	189.201	186.584	187.81	187.021	148.386	174.543	183.201	183.92	184.403	154.275	154.86	161.251	159.936	169.297	167.593	168.913	167.077	166.208	162.166	160.632	158.955
P0	43.5492	59.1837	56.2899	55.2182	53.6103	52.9099	93.8154	106.358	114.234	117.3	116.452	115.513	112.64	111.636	111.925	106.983	105.011	104.089	100.08	112.259	118.437	117.617	120.199	90.1722	87.7454	85.4192	83.387	84.0079	76.686	75.4216	72.7679	71.895	69.1032	69.331	68.5008
P7	146.165	119.69	122.634	120.575	118.064	119.708	213.654	256.586	232.216	205.513	195.144	193.179	186.325	176.967	177.045	178.452	174.548	178.839	184.219	179.133	174.545	170.906	169.172	118.212	115.198	116.98	114.909	113.315	108.711	107.799	106.779	106.942	106.476	105.249	102.073
Adult-female	396.377	405.851	417.023	426.339	429.113	439.182	489.792	498.494	499.081	489.553	477.234	444.947	430.771	408.604	395.959	398.901	390.194	385.07	388.142	374.723	369.91	360.132	357.416	364.391	337.901	327.067	322.137	314.762	308.861	304.084	305.964	312.412	304.412	299.479	299.527
PER Group Data (pmol/min)
Measurement:	Measurement 1	Measurement 2	Measurement 3	Measurement 4	Measurement 5	Measurement 6	Measurement 7	Measurement 8	Measurement 9	Measurement 10	Measurement 11	Measurement 12	Measurement 13	Measurement 14	Measurement 15	Measurement 16	Measurement 17	Measurement 18	Measurement 19	Measurement 20	Measurement 21	Measurement 22	Measurement 23	Measurement 24	Measurement 25	Measurement 26	Measurement 27	Measurement 28	Measurement 29	Measurement 30	Measurement 31	Measurement 32	Measurement 33	Measurement 34	Measurement 35
Time (min):	1.3364	7.93625	14.527	21.0925	27.6687	34.261	40.9574	47.5559	54.1597	60.7681	67.3659	73.9816	80.589	87.1878	93.7879	100.394	107.028	113.652	120.368	126.983	133.598	140.224	146.8	153.507	160.11	166.733	173.346	179.958	186.57	193.15	199.764	206.364	212.982	219.596	226.217
Background	0	0	0	0	0	0	0	0	0	0	0	0	0	0	0	0	0	0	0	0	0	0	0	0	0	0	0	0	0	0	0	0	0	0	0
unpublished data.5	0	0	0	0	0	0	0	0	0	0	0	0	0	0	0	0	0	0	0	0	0	0	0	0	0	0	0	0	0	0	0	0	0	0	0
P0	0	0	0	0	0	0	0	0	0	0	0	0	0	0	0	0	0	0	0	0	0	0	0	0	0	0	0	0	0	0	0	0	0	0	0
P7	0	0	0	0	0	0	0	0	0	0	0	0	0	0	0	0	0	0	0	0	0	0	0	0	0	0	0	0	0	0	0	0	0	0	0
Adult-female	0	0	0	0	0	0	0	0	0	0	0	0	0	0	0	0	0	0	0	0	0	0	0	0	0	0	0	0	0	0	0	0	0	0	0
PER Group Error (pmol/min)	StandardMean
Measurement:	Measurement 1	Measurement 2	Measurement 3	Measurement 4	Measurement 5	Measurement 6	Measurement 7	Measurement 8	Measurement 9	Measurement 10	Measurement 11	Measurement 12	Measurement 13	Measurement 14	Measurement 15	Measurement 16	Measurement 17	Measurement 18	Measurement 19	Measurement 20	Measurement 21	Measurement 22	Measurement 23	Measurement 24	Measurement 25	Measurement 26	Measurement 27	Measurement 28	Measurement 29	Measurement 30	Measurement 31	Measurement 32	Measurement 33	Measurement 34	Measurement 35
Time (min):	1.3364	7.93625	14.527	21.0925	27.6687	34.261	40.9574	47.5559	54.1597	60.7681	67.3659	73.9816	80.589	87.1878	93.7879	100.394	107.028	113.652	120.368	126.983	133.598	140.224	146.8	153.507	160.11	166.733	173.346	179.958	186.57	193.15	199.764	206.364	212.982	219.596	226.217
Background	0	0	0	0	0	0	0	0	0	0	0	0	0	0	0	0	0	0	0	0	0	0	0	0	0	0	0	0	0	0	0	0	0	0	0
unpublished data.5	0	0	0	0	0	0	0	0	0	0	0	0	0	0	0	0	0	0	0	0	0	0	0	0	0	0	0	0	0	0	0	0	0	0	0
P0	0	0	0	0	0	0	0	0	0	0	0	0	0	0	0	0	0	0	0	0	0	0	0	0	0	0	0	0	0	0	0	0	0	0	0
P7	0	0	0	0	0	0	0	0	0	0	0	0	0	0	0	0	0	0	0	0	0	0	0	0	0	0	0	0	0	0	0	0	0	0	0
Adult-female	0	0	0	0	0	0	0	0	0	0	0	0	0	0	0	0	0	0	0	0	0	0	0	0	0	0	0	0	0	0	0	0	0	0	0

## Sheet: Baselined Rate
Measurement	Well	Group	Time	OCR	ECAR	PER

## Sheet: Baselined Rate (Columns)
Unassigned Well
Unselected Well
OCR Data
ECAR Data
PER Data

## Sheet: Baselined Rate (Plates)
Unassigned Well	Unselected Well	OCR Data	ECAR Data	PER Data

[truncated: 4 more sheets: Raw, styles, Calibration, Operation Log]
